# Supplementary material for: The Language of Innovation
Source: PLoS One. 2020 Apr 30;15(4):e0230107. doi: 10.1371/journal.pone.0230107 (PMC7194493; doi:10.1371/journal.pone.0230107)
Supplement: S16 File — (GZ) [file pone.0230107.s016.tar.gz › 1994-1998/V2Run_23_VS_4500_embeddings1994-1998ED32.txt]

-1.175647042691707611e-02 -2.425537705421447754e-01 -4.365473613142967224e-02 -6.560276448726654053e-02 -5.469751954078674316e-01 -4.693611524999141693e-03 -1.284044086933135986e-01 -3.746746852993965149e-02 -1.351979970932006836e-01 9.350092709064483643e-02 2.173763960599899292e-01 1.356191486120223999e-01 6.218514218926429749e-02 8.412002585828304291e-03 5.709606036543846130e-02 1.049046590924263000e-01 -1.588866710662841797e-01 -1.118904799222946167e-01 -6.166008114814758301e-02 2.752747237682342529e-01 -3.298463225364685059e-01 3.482099389657378197e-03 -2.153889834880828857e-01 -4.138359799981117249e-02 -8.755084127187728882e-02 -3.508272469043731689e-01 3.243694081902503967e-02 1.624790281057357788e-01 6.865326315164566040e-03 6.759327650070190430e-02 8.982560038566589355e-02 2.484283894300460815e-01
2.594597637653350830e-01 -1.773296743631362915e-01 -2.792440652847290039e-01 1.317641735076904297e-01 -1.810824722051620483e-01 6.843187659978866577e-02 -1.470633298158645630e-01 -3.155059516429901123e-01 3.495091944932937622e-02 1.151107847690582275e-01 -2.177556008100509644e-01 1.470476835966110229e-01 8.868273347616195679e-02 1.597376614809036255e-01 3.596001304686069489e-03 4.364009946584701538e-02 1.083645373582839966e-01 8.693793788552284241e-03 -1.346764061599969864e-02 3.640862405300140381e-01 1.797943934798240662e-02 8.271764963865280151e-02 -3.741898573935031891e-03 -2.924999594688415527e-01 1.157948300242424011e-01 -3.051283359527587891e-01 1.957757174968719482e-01 2.194918245077133179e-01 -1.851668208837509155e-01 -1.028512716293334961e-01 -1.729507297277450562e-01 1.528125852346420288e-01
1.961480677127838135e-01 -2.509111724793910980e-02 -4.878608509898185730e-03 -1.220697462558746338e-01 -4.283692836761474609e-01 1.533427536487579346e-01 -2.385216951370239258e-01 -2.390494048595428467e-01 1.008493527770042419e-01 2.138245999813079834e-01 -1.525699198246002197e-01 -3.634996414184570312e-01 8.765948563814163208e-02 1.878218539059162140e-02 -7.905936986207962036e-02 -8.498559147119522095e-02 2.071293145418167114e-01 -9.617827832698822021e-02 1.665063053369522095e-01 9.339182823896408081e-02 -8.522698283195495605e-02 -2.357919514179229736e-02 8.390498161315917969e-02 2.423239648342132568e-01 7.686537504196166992e-02 -1.354272514581680298e-01 2.159029245376586914e-01 -3.102893382310867310e-02 -2.629553079605102539e-01 1.865550875663757324e-01 -1.209109574556350708e-01 1.988365799188613892e-01
2.163278460502624512e-01 -1.760231554508209229e-01 7.164089381694793701e-02 -1.585440635681152344e-01 -6.162188202142715454e-02 -6.266472488641738892e-02 -2.805193960666656494e-01 -3.265294134616851807e-01 2.588793821632862091e-02 -5.867670848965644836e-02 -4.409356117248535156e-01 4.362758621573448181e-02 1.011856719851493835e-01 1.475639194250106812e-01 -1.564044877886772156e-02 1.206466630101203918e-01 -3.839683905243873596e-02 -2.711646556854248047e-01 -1.707715727388858795e-02 4.078711569309234619e-02 -4.805909702554345131e-04 6.098224222660064697e-02 -4.156571626663208008e-01 -3.887587692588567734e-03 -2.711244523525238037e-01 -1.774161010980606079e-01 2.121243625879287720e-01 9.621693193912506104e-02 3.106956719420850277e-04 9.199368208646774292e-02 7.810235768556594849e-02 1.561763435602188110e-01
2.322654277086257935e-01 5.099033191800117493e-02 -1.846234798431396484e-01 -1.512249112129211426e-01 -4.892394244670867920e-01 -6.754357367753982544e-02 -3.617960512638092041e-01 -4.630358889698982239e-02 3.128149360418319702e-02 4.443348944187164307e-02 -8.411797881126403809e-02 -7.062009721994400024e-02 -2.029706239700317383e-01 2.129842787981033325e-01 1.872046291828155518e-01 -6.908513605594635010e-02 1.750389337539672852e-01 5.203333869576454163e-02 -6.833318620920181274e-02 1.237467080354690552e-01 -1.737598776817321777e-01 1.793960630893707275e-01 -9.538043290376663208e-02 4.991403594613075256e-02 -3.177901357412338257e-02 -1.399731189012527466e-01 -9.116601198911666870e-02 -3.443921357393264771e-02 -1.693136990070343018e-01 1.246595084667205811e-01 1.245286688208580017e-02 4.079113006591796875e-01
3.388530313968658447e-01 -8.104158937931060791e-02 -3.200941951945424080e-03 -3.304674057289958000e-03 -1.243692934513092041e-01 1.527068912982940674e-01 -4.328919947147369385e-01 -2.280770391225814819e-01 9.561846405267715454e-02 1.118603050708770752e-01 -1.578247249126434326e-01 -1.578673273324966431e-01 -1.811144649982452393e-01 2.981900274753570557e-01 1.527417004108428955e-01 2.537042275071144104e-02 5.400759354233741760e-02 8.435437828302383423e-02 -7.799008488655090332e-02 -1.893694996833801270e-01 -1.196692790836095810e-02 1.704416424036026001e-01 2.015710920095443726e-01 -2.871941924095153809e-01 8.999835699796676636e-02 -3.208471536636352539e-01 -2.311993204057216644e-02 -1.299652606248855591e-01 -6.185603886842727661e-02 1.447977572679519653e-01 3.371770679950714111e-02 1.566197425127029419e-01
2.733540236949920654e-01 -6.526584178209304810e-02 -2.961681783199310303e-01 2.298475503921508789e-01 -2.316442281007766724e-01 -7.658859342336654663e-02 -2.364782243967056274e-01 -1.378872990608215332e-01 1.229083240032196045e-01 2.189066493883728981e-03 -1.614422351121902466e-01 -1.597736179828643799e-01 -1.526626199483871460e-01 7.557273656129837036e-02 1.343706846237182617e-01 -2.515306882560253143e-02 1.713771373033523560e-01 1.165157184004783630e-01 -8.579966612160205841e-03 -9.562166035175323486e-02 -3.036420792341232300e-02 -2.198145911097526550e-02 -2.136295288801193237e-02 2.376786172389984131e-01 -1.132326275110244751e-01 -1.897663772106170654e-01 2.494649738073348999e-01 2.101295292377471924e-01 -2.904538810253143311e-02 3.061993122100830078e-01 1.320663094520568848e-01 3.922064006328582764e-01
4.610332548618316650e-01 -3.875353932380676270e-02 -1.050815060734748840e-01 2.994216978549957275e-02 -3.925756514072418213e-01 -2.560107968747615814e-02 -6.345709413290023804e-02 -1.278897225856781006e-01 5.037901550531387329e-02 -1.356643140316009521e-01 2.433816343545913696e-01 -4.933101311326026917e-02 4.795908462256193161e-03 4.581644535064697266e-01 -1.727699637413024902e-01 6.809304654598236084e-02 -6.400479376316070557e-02 -8.945013582706451416e-02 1.988759338855743408e-01 1.140500530600547791e-01 -5.600767210125923157e-02 3.325957432389259338e-02 -7.928630709648132324e-02 -8.981523104012012482e-03 1.638964116573333740e-01 -2.930209636688232422e-01 1.324655115604400635e-01 1.678309887647628784e-01 -1.283946074545383453e-02 1.235066726803779602e-01 6.896308064460754395e-02 1.339405775070190430e-01
5.346687436103820801e-01 -2.800491750240325928e-01 -9.086780250072479248e-03 9.716875106096267700e-02 -1.933052837848663330e-01 -1.456940770149230957e-01 -2.932811081409454346e-01 1.572565920650959015e-02 3.748842328786849976e-02 8.425765484571456909e-02 -7.211379706859588623e-02 5.683828517794609070e-02 9.546938538551330566e-02 2.388924956321716309e-01 -5.551588907837867737e-02 7.247683405876159668e-02 -3.844050318002700806e-02 1.102223619818687439e-01 1.010022833943367004e-01 3.027517497539520264e-01 -1.277626901865005493e-01 1.446292921900749207e-02 -3.670099889859557152e-03 1.095683500170707703e-01 -4.378528520464897156e-02 -1.845247894525527954e-01 3.436134457588195801e-01 2.003848254680633545e-01 -1.569531261920928955e-01 9.263890236616134644e-02 1.164307147264480591e-01 -6.976415216922760010e-02
2.599561214447021484e-01 -2.337912656366825104e-02 2.110864222049713135e-02 2.624336816370487213e-02 -2.476178556680679321e-01 2.665300108492374420e-02 -2.665213644504547119e-01 -4.602035880088806152e-02 3.240849077701568604e-01 -1.480837613344192505e-01 -1.301282942295074463e-01 -6.420803070068359375e-02 -5.816041305661201477e-02 1.130219325423240662e-01 -4.784290492534637451e-02 -1.053214818239212036e-02 6.713327765464782715e-02 -2.948747947812080383e-03 -2.983035147190093994e-02 1.752689331769943237e-01 -4.448518753051757812e-01 2.276149205863475800e-02 -1.455360800027847290e-01 3.782811164855957031e-01 6.644947826862335205e-02 -1.353816390037536621e-01 3.254452943801879883e-01 3.779952973127365112e-02 -1.205132305622100830e-01 2.303907461464405060e-02 -1.003611716441810131e-03 2.916112840175628662e-01
3.593079149723052979e-01 -1.542226225137710571e-01 -1.863895803689956665e-01 -5.194679275155067444e-02 -3.088112175464630127e-01 8.955907076597213745e-02 7.486972212791442871e-02 -5.235229805111885071e-02 -2.323907911777496338e-01 1.984189003705978394e-01 -8.811394125223159790e-02 -2.926050871610641479e-02 2.571403682231903076e-01 1.683062016963958740e-01 -1.038708165287971497e-01 3.447778895497322083e-02 -4.323189333081245422e-02 -6.550614256411790848e-03 5.381697788834571838e-03 2.561037614941596985e-02 -2.670002281665802002e-01 -5.189193040132522583e-02 1.596464812755584717e-01 -3.233049437403678894e-02 2.185560017824172974e-01 -4.315226674079895020e-01 -1.668124273419380188e-02 2.456067651510238647e-01 -2.767904102802276611e-01 3.144207596778869629e-02 1.646003685891628265e-02 1.181420311331748962e-01
1.792696677148342133e-02 -8.115329593420028687e-02 -1.120890006422996521e-01 1.401564329862594604e-01 -4.604652225971221924e-01 1.073238998651504517e-01 -3.110762685537338257e-02 1.934566348791122437e-01 1.526839882135391235e-01 3.050737641751766205e-02 -1.598993241786956787e-01 8.774946443736553192e-03 -9.759320318698883057e-02 2.176218777894973755e-01 1.726617366075515747e-01 7.975844666361808777e-03 1.242748573422431946e-01 -1.537922024726867676e-02 4.685831815004348755e-02 2.427245378494262695e-01 -1.216091141104698181e-01 -1.688654720783233643e-01 -1.599130779504776001e-01 1.952181607484817505e-01 -1.231405809521675110e-01 -3.860889971256256104e-01 1.617678254842758179e-01 4.645355045795440674e-02 -1.985953003168106079e-01 3.188201189041137695e-01 7.187138497829437256e-02 1.992804557085037231e-01
2.097057998180389404e-01 1.886829435825347900e-01 -2.876889407634735107e-01 8.426839113235473633e-02 -1.602092385292053223e-01 1.439202129840850830e-01 -3.200313150882720947e-01 -2.113013118505477905e-01 9.962855279445648193e-02 -7.139068096876144409e-02 -5.208578705787658691e-02 -1.973869204521179199e-01 -9.079645387828350067e-03 3.138316869735717773e-01 1.021418422460556030e-01 2.142676897346973419e-02 7.321540266275405884e-02 -9.543065726757049561e-02 -8.425560593605041504e-02 1.157853752374649048e-01 -1.289684027433395386e-01 -1.170340478420257568e-01 -1.993166208267211914e-01 2.398314177989959717e-01 -2.289182692766189575e-01 -4.021230638027191162e-01 1.599971204996109009e-01 1.202571690082550049e-01 -8.953183889389038086e-02 -8.486232906579971313e-02 7.516773790121078491e-02 1.826530694961547852e-01
3.584551215171813965e-01 -2.205199003219604492e-01 -2.740442752838134766e-01 1.642004996538162231e-01 -1.006025075912475586e-01 -8.343663066625595093e-02 -8.146765083074569702e-02 -1.744228303432464600e-01 -8.306536078453063965e-02 2.084944397211074829e-01 -9.700631350278854370e-02 1.178423315286636353e-01 2.140279114246368408e-01 -3.841442987322807312e-02 -1.301013231277465820e-01 -6.283845007419586182e-02 6.383362412452697754e-02 6.251016259193420410e-02 3.946108371019363403e-02 -4.006052855402231216e-03 -3.586836159229278564e-02 1.974874138832092285e-01 -1.532269865274429321e-01 1.368889212608337402e-01 3.215919435024261475e-01 -4.766099154949188232e-01 1.023596990853548050e-02 1.579112857580184937e-01 -1.078380718827247620e-01 1.775522977113723755e-01 2.347280643880367279e-02 1.829376369714736938e-01
3.539736866950988770e-01 -1.631297469139099121e-01 -3.653462231159210205e-02 1.490845382213592529e-01 -1.915526986122131348e-01 -1.601356826722621918e-02 -1.562156826257705688e-01 -1.341234892606735229e-01 9.633289277553558350e-02 4.204872623085975647e-02 -1.909373551607131958e-01 2.806270122528076172e-02 1.363945305347442627e-01 -1.089921295642852783e-01 -2.331744134426116943e-01 1.066527515649795532e-01 -5.511317029595375061e-02 9.038928151130676270e-02 1.406288743019104004e-01 1.185193955898284912e-01 -3.243197500705718994e-01 -4.451109841465950012e-02 -2.379088848829269409e-02 -1.834701001644134521e-02 -2.683713845908641815e-02 -1.456423103809356689e-01 1.936815977096557617e-01 2.229146063327789307e-01 -3.651369512081146240e-01 4.376311600208282471e-01 -8.057925850152969360e-03 1.162929385900497437e-01
5.613994970917701721e-02 -4.813306033611297607e-02 4.779028519988059998e-02 -8.123346418142318726e-02 -4.084387719631195068e-01 2.586412131786346436e-01 -1.428736150264739990e-01 -3.153402730822563171e-02 -2.104790806770324707e-01 2.709495835006237030e-02 -2.767796814441680908e-01 -8.224704116582870483e-02 1.445036828517913818e-01 1.887987703084945679e-01 7.440952211618423462e-02 1.439366489648818970e-01 8.621532469987869263e-02 -2.367946803569793701e-01 2.284811735153198242e-01 -4.972842335700988770e-02 -3.321328461170196533e-01 1.271554976701736450e-01 -2.695216834545135498e-01 -1.062438040971755981e-01 -2.618536353111267090e-01 -2.509642243385314941e-01 7.873183488845825195e-02 -1.386890094727277756e-02 1.030921787023544312e-01 1.682900637388229370e-01 2.686431258916854858e-02 1.145923808217048645e-01
9.921954572200775146e-02 8.847159147262573242e-02 -1.082505583763122559e-01 6.620405614376068115e-02 -2.112562060356140137e-01 1.553681790828704834e-01 -3.844594061374664307e-01 -1.382644623517990112e-01 1.141253411769866943e-01 2.252814732491970062e-02 -5.833347328007221222e-03 -1.533270906656980515e-02 -2.158840447664260864e-01 1.559827774763107300e-01 4.103088378906250000e-02 3.213467076420783997e-02 2.759197913110256195e-02 1.044692173600196838e-01 -2.449862426146864891e-03 1.073272246867418289e-02 4.722548276185989380e-02 -1.535692214965820312e-01 -1.629163026809692383e-01 1.891122311353683472e-01 -8.815666660666465759e-03 -3.381054401397705078e-01 4.557210505008697510e-01 8.838801831007003784e-02 -1.602216809988021851e-01 1.416027843952178955e-01 2.438288033008575439e-01 3.287879824638366699e-01
-2.340132743120193481e-01 -1.052800789475440979e-01 -2.268235199153423309e-02 6.097071990370750427e-02 -3.741402626037597656e-01 1.622463613748550415e-01 -1.906698346138000488e-01 -8.250297605991363525e-02 -8.158771693706512451e-02 -5.653281137347221375e-02 -2.142059504985809326e-01 2.117329686880111694e-01 -1.006698384881019592e-01 1.374130845069885254e-01 5.649638548493385315e-02 2.478447705507278442e-01 9.133251756429672241e-02 -2.963156104087829590e-01 6.659511476755142212e-02 8.876355364918708801e-03 -4.154387414455413818e-01 -4.237894341349601746e-02 -2.065410166978836060e-01 -1.798319071531295776e-01 2.334747835993766785e-02 -1.755023449659347534e-01 3.369696736335754395e-01 1.207600831985473633e-01 -5.652589723467826843e-02 1.017987132072448730e-01 5.492180213332176208e-02 1.255384366959333420e-02
3.036554157733917236e-01 -3.246921300888061523e-02 -1.229141727089881897e-01 1.901132911443710327e-01 -3.239254057407379150e-01 4.430276900529861450e-02 -2.774898707866668701e-01 -7.181861251592636108e-02 1.477209851145744324e-02 -1.489545106887817383e-01 -2.407217472791671753e-01 1.681231334805488586e-02 -9.723422676324844360e-02 2.946112155914306641e-01 9.504843503236770630e-02 -2.763045728206634521e-01 -8.249454200267791748e-02 1.218468919396400452e-01 -1.328952014446258545e-01 -1.438228599727153778e-02 -8.942712098360061646e-02 6.361607462167739868e-02 -3.295484185218811035e-01 -2.481612563133239746e-02 1.384326489642262459e-03 -3.061126470565795898e-01 9.156108647584915161e-02 -1.611995846033096313e-01 -4.637074470520019531e-02 3.097911477088928223e-01 -1.305711567401885986e-01 1.216918602585792542e-02
5.844488739967346191e-02 -1.328587979078292847e-01 9.181360155344009399e-02 -1.218308582901954651e-01 -2.508694827556610107e-01 6.242255493998527527e-02 7.772113312967121601e-04 -2.694629132747650146e-01 3.362092375755310059e-02 -7.734120637178421021e-02 -1.159238740801811218e-01 1.094701513648033142e-01 1.156756579875946045e-01 1.843838691711425781e-01 6.411718577146530151e-02 3.015492856502532959e-02 3.205005824565887451e-02 -3.572915792465209961e-01 5.914517492055892944e-02 -2.123055160045623779e-01 -2.602148950099945068e-01 1.875421553850173950e-01 -3.458435237407684326e-01 -5.541064590215682983e-02 -4.081816971302032471e-01 -2.166897356510162354e-01 2.208114564418792725e-01 5.799309909343719482e-02 -2.163572907447814941e-01 9.985732287168502808e-02 5.289025604724884033e-03 7.725868374109268188e-02
6.846778839826583862e-02 -3.328165113925933838e-01 3.613600879907608032e-02 -1.518212165683507919e-02 -2.358472496271133423e-01 2.804012298583984375e-01 -3.937977924942970276e-02 -4.331272244453430176e-01 2.353805750608444214e-01 -1.912376098334789276e-02 -2.658267319202423096e-01 1.949845701456069946e-01 1.241727396845817566e-01 -7.023103535175323486e-02 -6.568302214145660400e-02 1.644974499940872192e-01 -3.359151631593704224e-02 -2.054428867995738983e-02 6.859979033470153809e-02 -1.490954682230949402e-02 -1.000478118658065796e-01 2.088195234537124634e-01 -1.945059746503829956e-01 1.244811490178108215e-01 -2.298043519258499146e-01 -3.357524052262306213e-02 -8.126867562532424927e-02 -1.470620185136795044e-01 -9.065633267164230347e-02 -5.040277168154716492e-02 1.698952168226242065e-01 3.289653956890106201e-01
4.304306954145431519e-02 -1.340136528015136719e-01 6.524573545902967453e-04 -1.033958941698074341e-01 -2.669760286808013916e-01 2.610469162464141846e-01 -1.186502277851104736e-01 -1.390312016010284424e-01 -8.131705969572067261e-02 -1.865748167037963867e-01 -1.729365587234497070e-01 -8.169732987880706787e-02 2.759402096271514893e-01 1.026346907019615173e-01 -8.730432391166687012e-02 1.626311242580413818e-01 -2.921267971396446228e-02 -4.552143812179565430e-01 6.682774424552917480e-02 3.731286898255348206e-02 -2.535605430603027344e-01 2.457557022571563721e-01 -2.866175174713134766e-01 8.981075137853622437e-02 -1.399201601743698120e-01 -3.035756051540374756e-01 1.718821376562118530e-01 1.011548042297363281e-01 -8.206845819950103760e-02 9.510486572980880737e-02 -3.935009706765413284e-03 4.209497570991516113e-02
1.425186097621917725e-01 -6.779087334871292114e-02 2.674636058509349823e-02 2.423018813133239746e-01 -3.975314497947692871e-01 -9.122078306972980499e-03 -3.010387718677520752e-01 -1.319975852966308594e-01 2.056489735841751099e-01 -5.069382861256599426e-02 -2.162496596574783325e-01 4.043578356504440308e-02 -9.248813241720199585e-02 1.245387643575668335e-01 2.373045831918716431e-01 -7.922104746103286743e-02 2.030381113290786743e-01 -1.485538631677627563e-01 1.214900910854339600e-01 2.589100003242492676e-01 -2.246381491422653198e-01 1.317873895168304443e-01 7.987612858414649963e-03 1.673358529806137085e-01 -1.672859769314527512e-03 -1.775214970111846924e-01 3.308775126934051514e-01 8.095995336771011353e-02 2.342211082577705383e-02 2.033933252096176147e-01 1.211944073438644409e-01 1.563734412193298340e-01
2.982063591480255127e-01 -4.277476668357849121e-01 -1.062812358140945435e-01 -5.525839701294898987e-02 -1.149436086416244507e-01 2.456701993942260742e-01 -2.541424036026000977e-01 -2.459758520126342773e-01 2.799526229500770569e-02 4.210782945156097412e-01 6.636778265237808228e-02 4.072968289256095886e-02 1.235694140195846558e-01 6.352030485868453979e-02 -6.335552781820297241e-02 5.496805533766746521e-02 -1.213106811046600342e-01 -1.010292246937751770e-01 -2.227145619690418243e-02 -1.025544628500938416e-01 -2.931341715157032013e-02 -3.876659646630287170e-02 -2.126154005527496338e-01 -6.326758861541748047e-02 2.398649454116821289e-01 -8.410983532667160034e-02 1.200684458017349243e-01 -1.298629194498062134e-01 1.123535037040710449e-01 1.770484447479248047e-01 2.464199215173721313e-01 1.285069882869720459e-01
4.936278164386749268e-01 -2.709679007530212402e-01 -2.346077412366867065e-01 2.532424964010715485e-02 -4.445782899856567383e-01 1.129849534481763840e-02 -5.347091704607009888e-02 -1.741736829280853271e-01 -3.204923868179321289e-02 -2.015329450368881226e-01 -3.408389538526535034e-02 7.719535380601882935e-02 1.369439512491226196e-01 1.424379646778106689e-01 1.281721293926239014e-01 9.300622157752513885e-03 2.264575958251953125e-01 9.597947448492050171e-02 4.897419363260269165e-02 9.393189102411270142e-03 -3.232424259185791016e-01 3.229050710797309875e-02 1.184379979968070984e-01 -9.007353335618972778e-02 1.588339954614639282e-01 -1.139806285500526428e-01 -5.308781564235687256e-02 -1.362857781350612640e-02 -1.301937401294708252e-01 7.782769203186035156e-02 1.772456765174865723e-01 7.506056129932403564e-02
1.987558603286743164e-01 9.522569179534912109e-02 -2.058769613504409790e-01 -1.388507783412933350e-01 -3.309853672981262207e-01 1.284883320331573486e-01 -1.557240188121795654e-01 -9.581506997346878052e-02 2.044158875942230225e-01 3.425737917423248291e-01 8.267839998006820679e-02 -1.339140534400939941e-01 -1.256787180900573730e-01 6.697649508714675903e-02 -2.968165837228298187e-02 -2.586198747158050537e-01 -1.061476022005081177e-01 -1.281510740518569946e-01 -1.188211590051651001e-01 1.457470357418060303e-01 -2.896801829338073730e-01 2.469057776033878326e-02 -9.122986346483230591e-02 4.124429821968078613e-02 -2.094947248697280884e-01 -1.149272844195365906e-01 3.073044717311859131e-01 4.666920751333236694e-02 -2.897157073020935059e-01 -7.743509858846664429e-02 1.824994981288909912e-01 1.541690528392791748e-01
3.901811242103576660e-01 -5.119169875979423523e-02 5.534553900361061096e-03 1.299700886011123657e-01 -3.351358696818351746e-02 1.124758049845695496e-01 3.360495343804359436e-02 -1.432874947786331177e-01 -3.404919430613517761e-02 1.417180895805358887e-01 -1.117032617330551147e-01 -1.498498916625976562e-01 -1.335451006889343262e-01 -1.228248178958892822e-01 -2.133318483829498291e-01 4.694036841392517090e-01 1.488711088895797729e-01 -1.477038264274597168e-01 6.623835861682891846e-02 -1.851799786090850830e-01 -2.697694003582000732e-01 -5.979832634329795837e-02 -3.721776008605957031e-01 1.627432852983474731e-01 9.612639993429183960e-02 -1.675405204296112061e-01 -4.480176419019699097e-02 1.935761123895645142e-01 -1.707971910946071148e-03 1.719631999731063843e-01 -3.370263800024986267e-02 7.952311635017395020e-02
2.590177357196807861e-01 -3.573411703109741211e-01 8.200558833777904510e-03 3.348181769251823425e-02 -1.836747229099273682e-01 1.630778461694717407e-01 -2.042874991893768311e-01 9.175587445497512817e-02 -6.827579811215400696e-03 5.354646593332290649e-02 1.475505977869033813e-01 6.177207082509994507e-02 1.309855133295059204e-01 -2.611668109893798828e-01 1.820612251758575439e-01 -2.958289161324501038e-02 -2.085005864500999451e-02 -1.974448412656784058e-01 -6.406734883785247803e-02 -2.339846827089786530e-02 -8.265850692987442017e-02 -2.405842691659927368e-01 -1.874854117631912231e-01 6.718208082020282745e-03 1.222892478108406067e-02 -1.680948287248611450e-01 3.765264153480529785e-01 -8.283413201570510864e-02 -3.083263635635375977e-01 -3.094727694988250732e-01 1.823673695325851440e-01 2.328704297542572021e-02
2.860215306282043457e-01 -2.650450766086578369e-01 1.514791399240493774e-01 4.908948019146919250e-02 5.526975542306900024e-02 9.449376910924911499e-02 -3.606018722057342529e-01 -3.341920077800750732e-01 -9.433090686798095703e-02 6.540294736623764038e-02 2.597348019480705261e-02 1.672146916389465332e-01 1.708735078573226929e-01 1.564675569534301758e-01 -2.080094814300537109e-01 6.555885821580886841e-02 -2.581221424043178558e-02 4.500167444348335266e-02 -6.266912817955017090e-02 -8.025795221328735352e-02 -1.952756196260452271e-01 -9.256681799888610840e-02 -3.281475603580474854e-01 -7.221983373165130615e-02 1.270903497934341431e-01 -2.438796162605285645e-01 -4.345595836639404297e-02 -7.734438031911849976e-02 -1.961123049259185791e-01 1.884321570396423340e-01 1.239090487360954285e-01 2.834616005420684814e-01
3.005802929401397705e-01 2.126974798738956451e-02 -2.734994590282440186e-01 3.068259656429290771e-01 -4.004218876361846924e-01 -4.230471700429916382e-02 -1.342875510454177856e-01 -1.146458163857460022e-01 -1.425980925559997559e-01 1.590414792299270630e-01 -4.091176763176918030e-02 6.027826666831970215e-02 1.939606666564941406e-01 1.854050159454345703e-01 -1.136901602149009705e-01 -1.484419554471969604e-01 -2.549053728580474854e-01 3.302251920104026794e-02 -1.644515693187713623e-01 5.778319388628005981e-02 -7.901194691658020020e-02 -4.833812825381755829e-03 -7.589645683765411377e-02 6.836094707250595093e-02 1.699268370866775513e-01 -2.362786680459976196e-01 5.852065980434417725e-02 1.150760799646377563e-01 -3.430128991603851318e-01 9.109900146722793579e-02 2.099925130605697632e-01 6.697243452072143555e-02
2.573428452014923096e-01 -8.765581063926219940e-03 -5.646216496825218201e-02 1.099439635872840881e-01 -1.067997738718986511e-01 2.070508450269699097e-01 -4.618836343288421631e-01 -2.915358841419219971e-01 1.189648583531379700e-01 1.448438502848148346e-02 5.664613097906112671e-03 -4.821230471134185791e-02 -2.921405732631683350e-01 1.172742173075675964e-01 -3.561027720570564270e-02 2.188725583255290985e-02 -9.783373214304447174e-03 2.328408360481262207e-01 -1.792108416557312012e-01 9.393560886383056641e-02 -7.656824309378862381e-03 2.785191535949707031e-01 -1.671182364225387573e-01 -8.435782790184020996e-02 9.796366840600967407e-02 -2.753439247608184814e-01 1.247791945934295654e-01 -3.227644413709640503e-02 2.269955724477767944e-02 2.276801168918609619e-01 -5.459140613675117493e-02 2.880399823188781738e-01
2.242496311664581299e-01 -2.696669427677989006e-03 -1.702922955155372620e-02 6.354934722185134888e-02 -1.692790091037750244e-01 1.591724809259176254e-03 -2.995489239692687988e-01 -1.089478060603141785e-01 -1.355374902486801147e-01 9.780605882406234741e-02 -2.639240622520446777e-01 -5.339631438255310059e-02 -9.581604599952697754e-02 2.306193262338638306e-01 1.167413890361785889e-01 7.465763390064239502e-02 9.090682119131088257e-02 1.253053247928619385e-01 2.762222103774547577e-02 1.064457893371582031e-01 -2.643194794654846191e-01 -2.966221272945404053e-01 -4.239267855882644653e-02 8.486572653055191040e-02 3.740904107689857483e-02 -3.445853292942047119e-01 3.466429710388183594e-01 1.437322646379470825e-01 -1.433761715888977051e-01 8.522241562604904175e-02 6.781189888715744019e-02 3.698952794075012207e-01
1.352080553770065308e-01 1.939612254500389099e-02 -8.425071835517883301e-02 2.378585934638977051e-01 -2.772666215896606445e-01 -9.778816252946853638e-03 -3.443441390991210938e-01 -2.290601879358291626e-01 -9.771771728992462158e-02 2.144384384155273438e-01 -3.021959587931632996e-02 -1.569817587733268738e-02 -4.750269278883934021e-02 3.778694896027445793e-03 -2.520518377423286438e-02 5.612851306796073914e-02 2.487719804048538208e-01 5.960828810930252075e-02 2.381761223077774048e-01 9.120205789804458618e-02 -1.007770970463752747e-01 1.266546547412872314e-01 5.453462526202201843e-02 9.786268323659896851e-02 -1.427916716784238815e-02 -2.256621718406677246e-01 1.331234872341156006e-01 2.180905491113662720e-01 -4.494740366935729980e-01 8.403071016073226929e-02 3.344475030899047852e-01 1.772502437233924866e-02
9.383550286293029785e-02 -3.082953095436096191e-01 -2.206070125102996826e-01 -3.953738510608673096e-01 -4.600024223327636719e-02 2.001497000455856323e-01 3.801323100924491882e-02 -2.295879125595092773e-01 2.817570604383945465e-02 -3.711628168821334839e-02 -1.069309711456298828e-01 7.971145212650299072e-02 1.430470198392868042e-01 1.535140126943588257e-01 2.476457692682743073e-02 2.227748781442642212e-01 -6.173270568251609802e-02 -2.016108781099319458e-01 2.245759777724742889e-02 -3.422873094677925110e-02 -1.931992471218109131e-01 1.452466994524002075e-01 -7.255587726831436157e-02 -8.192624151706695557e-02 -2.758018970489501953e-01 -3.161121904850006104e-01 1.753661036491394043e-01 -7.533428817987442017e-02 -5.121003463864326477e-02 3.945177420973777771e-02 2.012062817811965942e-01 3.270798325538635254e-01
1.281271129846572876e-01 1.892344653606414795e-01 -3.339245915412902832e-01 6.948443502187728882e-02 -2.413040995597839355e-01 7.756881415843963623e-02 -1.675403565168380737e-01 -1.145515590906143188e-01 4.192117154598236084e-01 2.761830389499664307e-01 6.063579767942428589e-02 -2.035661339759826660e-01 -6.636325269937515259e-02 1.180041395127773285e-02 -5.839397013187408447e-02 -3.025251068174839020e-02 3.482599183917045593e-02 -1.910749524831771851e-01 -8.061378449201583862e-02 5.298292636871337891e-02 -1.979254484176635742e-01 -8.880463242530822754e-02 -2.754224836826324463e-01 1.505796313285827637e-01 -7.498586177825927734e-02 -1.607090383768081665e-01 7.259403914213180542e-02 1.358595043420791626e-01 -1.470461636781692505e-01 5.543528497219085693e-02 3.217890262603759766e-01 2.096691131591796875e-01
2.002028971910476685e-01 9.785325080156326294e-02 -3.527744710445404053e-01 -4.228477925062179565e-02 -2.001783251762390137e-01 1.992416977882385254e-01 -3.528174459934234619e-01 -3.479951620101928711e-01 -1.171918362379074097e-01 2.276596426963806152e-02 1.531192511320114136e-01 -4.241913929581642151e-02 1.746982932090759277e-01 6.426954269409179688e-02 -1.726882457733154297e-01 8.909321576356887817e-02 8.342786878347396851e-02 -2.285886406898498535e-01 3.908013924956321716e-02 -5.302336439490318298e-02 5.738378688693046570e-02 6.852028518915176392e-02 -6.368509493768215179e-04 4.179850965738296509e-02 1.408549398183822632e-01 -3.682082891464233398e-01 2.319005429744720459e-01 -9.452261030673980713e-03 -8.221560716629028320e-02 2.739896476268768311e-01 -1.341106891632080078e-01 -6.680521368980407715e-02
1.659990102052688599e-01 1.199870780110359192e-01 8.407630957663059235e-03 1.738544404506683350e-01 -2.631548941135406494e-01 -1.033746153116226196e-01 -2.839690148830413818e-01 -1.745711565017700195e-01 -3.817066922783851624e-02 3.337845206260681152e-01 -1.842782832682132721e-02 -2.386277914047241211e-01 -9.245856106281280518e-02 4.901574924588203430e-02 -4.780917614698410034e-02 -2.287198156118392944e-01 5.373132973909378052e-02 1.373073756694793701e-01 3.978919237852096558e-02 1.739261448383331299e-01 -1.093567833304405212e-01 -2.584171593189239502e-01 -2.969095706939697266e-01 5.359778180718421936e-02 -8.344740420579910278e-02 -3.724291622638702393e-01 1.723341196775436401e-01 5.623022094368934631e-02 -1.701486408710479736e-01 1.440337002277374268e-01 1.203641295433044434e-01 1.869432032108306885e-01
4.979959875345230103e-02 -8.965587615966796875e-02 -2.998053431510925293e-01 1.031354591250419617e-01 -4.123260080814361572e-01 3.819131990894675255e-03 -8.594992011785507202e-02 1.246497035026550293e-02 -1.847882941365242004e-02 -1.799830235540866852e-02 -1.330610066652297974e-01 1.807270571589469910e-02 1.571464911103248596e-02 8.714941143989562988e-02 3.218706324696540833e-02 1.393328905105590820e-01 4.240470528602600098e-01 -2.246364057064056396e-01 -1.962803155183792114e-01 4.621915891766548157e-02 -4.741996824741363525e-01 9.255243837833404541e-02 -2.738598734140396118e-03 2.845659479498863220e-02 -2.594799920916557312e-02 -2.380953133106231689e-01 -9.950226172804832458e-03 -3.173622861504554749e-02 -9.589190036058425903e-02 2.717115879058837891e-01 1.260303854942321777e-01 -4.289174452424049377e-02
4.334929212927818298e-02 -3.907511942088603973e-03 -8.279700577259063721e-02 1.492706835269927979e-01 -1.938147395849227905e-01 1.119510456919670105e-01 -2.740067243576049805e-01 -2.821061760187149048e-02 -1.923513133078813553e-03 6.827531009912490845e-02 -2.699056081473827362e-02 -1.424921154975891113e-01 3.679405525326728821e-02 2.083343416452407837e-01 2.377511709928512573e-01 1.434975117444992065e-01 1.690445691347122192e-01 -5.587287992238998413e-02 8.314423263072967529e-02 1.824144721031188965e-01 -1.158370226621627808e-01 -8.091546595096588135e-02 -7.671223580837249756e-02 2.102443277835845947e-01 4.127394780516624451e-02 -3.457590937614440918e-01 1.187936887145042419e-01 1.907964646816253662e-01 -1.531319469213485718e-01 2.325702756643295288e-01 6.607019901275634766e-02 5.475522875785827637e-01
1.225435957312583923e-01 -6.711606681346893311e-02 -9.404730051755905151e-02 -5.401662364602088928e-02 -1.669648587703704834e-01 6.133196130394935608e-02 -3.705039918422698975e-01 -2.769851125776767731e-02 1.803544349968433380e-02 1.452308297157287598e-01 -6.044873222708702087e-02 -1.085787788033485413e-01 -2.362203001976013184e-01 2.333000004291534424e-01 1.748745888471603394e-01 1.869810819625854492e-01 1.105869486927986145e-01 1.037047058343887329e-01 5.597839504480361938e-02 2.888948917388916016e-01 1.348345447331666946e-02 -1.395975202322006226e-01 -1.325834542512893677e-01 1.982641369104385376e-01 -1.114060506224632263e-01 -4.417967796325683594e-01 1.652271747589111328e-01 2.784969508647918701e-01 -2.550042234361171722e-02 1.814754679799079895e-02 1.107071712613105774e-01 2.730890214443206787e-01
8.506304025650024414e-02 -5.401615053415298462e-03 7.491688709706068039e-03 2.808334529399871826e-01 -3.194068670272827148e-01 2.485143393278121948e-02 -6.700386106967926025e-02 -3.132958114147186279e-01 -2.202391177415847778e-01 3.330046311020851135e-02 9.943017363548278809e-02 -3.496249318122863770e-01 -2.034016698598861694e-01 -2.894400954246520996e-01 -1.137829720973968506e-01 2.204109430313110352e-01 -1.037636101245880127e-01 -1.950064152479171753e-01 -1.861247271299362183e-01 -1.329931020736694336e-01 -1.035386696457862854e-01 -2.452993392944335938e-02 -3.746098577976226807e-01 -9.023486077785491943e-02 6.664172559976577759e-02 -1.275112628936767578e-01 4.044560343027114868e-02 9.852471202611923218e-02 -1.569515913724899292e-01 1.175706163048744202e-01 5.664031580090522766e-02 -7.407468557357788086e-02
1.517617702484130859e-01 -1.945070922374725342e-01 -9.285788983106613159e-02 1.632001698017120361e-01 -1.419382840394973755e-01 1.162733435630798340e-01 -1.979985274374485016e-02 -1.832238882780075073e-01 -1.196030993014574051e-02 -5.826103314757347107e-02 -1.303993165493011475e-01 -3.997537493705749512e-02 -7.964641600847244263e-02 2.853901982307434082e-01 -6.930780410766601562e-02 -5.982721969485282898e-02 -9.110865741968154907e-02 1.498379856348037720e-01 -2.838128209114074707e-01 -2.485747262835502625e-02 -1.790495514869689941e-01 3.914909437298774719e-02 -2.742666006088256836e-01 1.266122609376907349e-01 3.674162328243255615e-01 -2.548569440841674805e-02 4.671391248703002930e-01 3.043880760669708252e-01 -6.385215371847152710e-02 3.429801017045974731e-02 -2.837356366217136383e-02 1.691097170114517212e-01
1.766684949398040771e-01 2.151588350534439087e-01 -1.239071711897850037e-01 1.482648700475692749e-01 -1.695460826158523560e-01 1.411008089780807495e-01 -2.961490452289581299e-01 -3.518165946006774902e-01 2.810319364070892334e-01 2.218968123197555542e-01 -2.460222458466887474e-03 -1.729743331670761108e-01 3.791770711541175842e-02 -6.902509182691574097e-02 -3.798521310091018677e-02 -1.390768308192491531e-02 3.883805125951766968e-02 5.828166380524635315e-02 -1.659571677446365356e-01 2.370459027588367462e-02 -1.581855490803718567e-02 -1.982962898910045624e-02 -5.590787157416343689e-02 2.186097949743270874e-01 -1.263726502656936646e-01 -3.021401464939117432e-01 1.040642708539962769e-01 -2.534390687942504883e-01 -2.525761425495147705e-01 2.657622657716274261e-02 1.194586306810379028e-01 3.367254734039306641e-01
1.152332276105880737e-01 -7.294716686010360718e-02 -1.937361508607864380e-01 -2.124136872589588165e-02 -7.366967946290969849e-02 2.174756526947021484e-01 -2.008867915719747543e-03 -3.640519976615905762e-01 -9.201822429895401001e-02 1.854073405265808105e-01 -2.257252335548400879e-01 5.006266757845878601e-02 -4.741790890693664551e-02 1.071884557604789734e-01 -5.153870210051536560e-02 1.017133891582489014e-01 -1.968355029821395874e-01 1.999447494745254517e-02 7.097788155078887939e-03 -1.694660931825637817e-01 -1.646173447370529175e-01 2.941458523273468018e-01 -2.923499941825866699e-01 -4.831160977482795715e-02 -1.885605305433273315e-01 -4.006810188293457031e-01 5.715950857847929001e-03 2.454917877912521362e-01 2.697522044181823730e-01 -1.425829827785491943e-01 -2.490103244781494141e-02 1.251460909843444824e-01
2.366776466369628906e-01 -2.555900812149047852e-01 -1.305886954069137573e-01 6.076433137059211731e-02 -1.393380463123321533e-01 3.952088579535484314e-02 -3.156565427780151367e-01 -2.138132601976394653e-01 -3.086254373192787170e-02 4.280698671936988831e-02 -1.472253445535898209e-02 3.090178966522216797e-01 2.390262335538864136e-01 1.080779954791069031e-01 -1.282552182674407959e-01 2.677591443061828613e-01 -7.285699248313903809e-02 1.993846595287322998e-01 -3.073889017105102539e-01 -2.545402757823467255e-02 -2.039479613304138184e-01 -2.125640586018562317e-02 -2.135224938392639160e-01 -3.169999271631240845e-02 1.180678382515907288e-01 -1.263344287872314453e-01 7.935354113578796387e-02 -1.058036014437675476e-01 -2.119935452938079834e-01 -5.886680260300636292e-02 1.813060939311981201e-01 2.803838849067687988e-01
1.672613173723220825e-01 -1.266957372426986694e-01 2.113337256014347076e-02 -3.047364652156829834e-01 -2.348192334175109863e-01 7.258834689855575562e-02 -2.802529036998748779e-01 -2.756092548370361328e-01 4.657229036092758179e-02 -1.246014684438705444e-01 -2.908612787723541260e-01 1.418567597866058350e-01 -4.138966649770736694e-02 9.267329424619674683e-02 -3.529178723692893982e-02 8.845072239637374878e-02 -1.416017711162567139e-01 -2.490933239459991455e-01 3.925682604312896729e-02 -8.161175251007080078e-02 -1.304910629987716675e-01 1.283672749996185303e-01 -2.702120244503021240e-01 -3.920805826783180237e-02 -3.478018343448638916e-01 -2.129646241664886475e-01 5.624102056026458740e-02 2.120764255523681641e-01 -1.317746657878160477e-02 1.426926702260971069e-01 1.982864290475845337e-01 1.824586987495422363e-01
-4.612812399864196777e-02 -1.349404901266098022e-01 -1.432492733001708984e-01 1.814387142658233643e-01 -4.298044443130493164e-01 -1.662638783454895020e-02 -7.941593974828720093e-02 -4.577124863862991333e-02 -6.293007731437683105e-02 3.212324380874633789e-01 -2.908949553966522217e-02 6.470350921154022217e-02 1.834549605846405029e-01 1.631380617618560791e-01 -1.795902550220489502e-01 8.393061906099319458e-02 2.713138759136199951e-01 1.305907815694808960e-01 -7.380626350641250610e-02 -2.177087813615798950e-01 7.127654552459716797e-02 -4.366803541779518127e-02 -2.233742773532867432e-01 -5.688373371958732605e-02 -2.576290965080261230e-01 -2.848702669143676758e-01 -2.350578643381595612e-02 1.025207415223121643e-01 -1.048020794987678528e-01 -7.820741273462772369e-03 -3.461111104115843773e-03 3.844352662563323975e-01
-2.827157080173492432e-02 -1.082915440201759338e-01 -1.034309640526771545e-01 -2.711307816207408905e-02 -4.565466642379760742e-01 2.132293879985809326e-01 -2.936542034149169922e-01 -9.612953290343284607e-03 1.736496686935424805e-01 2.017646282911300659e-02 7.735940814018249512e-02 3.842892497777938843e-02 4.782151430845260620e-02 9.572958946228027344e-02 6.540461629629135132e-02 -2.768274582922458649e-02 3.482180237770080566e-01 3.165305405855178833e-02 1.582294851541519165e-01 1.010854914784431458e-01 -2.055720388889312744e-01 7.996102422475814819e-02 -1.025316864252090454e-01 7.664392143487930298e-02 2.833417952060699463e-01 -3.631731271743774414e-01 2.288828641176223755e-01 1.212771832942962646e-01 6.335300207138061523e-02 2.312399893999099731e-01 7.668057829141616821e-02 -1.269036978483200073e-01
2.502253055572509766e-01 -1.814152300357818604e-01 -2.375271469354629517e-01 1.147725731134414673e-01 -3.940450251102447510e-01 8.570622652769088745e-02 -2.478308379650115967e-01 -4.284962713718414307e-01 1.455556005239486694e-01 9.418938308954238892e-03 1.028188616037368774e-01 -4.559575021266937256e-02 1.224524825811386108e-01 1.042759194970130920e-01 -1.904920935630798340e-01 -1.398619264364242554e-03 -1.229635775089263916e-01 -1.179125979542732239e-01 -4.888413008302450180e-03 1.990786343812942505e-01 -2.674146592617034912e-01 -6.235409900546073914e-02 -2.143943309783935547e-02 1.166045293211936951e-02 2.482577711343765259e-01 -6.848627328872680664e-02 1.469701528549194336e-01 4.219535738229751587e-02 1.070828437805175781e-01 2.145903408527374268e-01 -1.820740550756454468e-01 7.817213237285614014e-02
1.868298500776290894e-01 -1.914327591657638550e-01 -1.582874506711959839e-01 -1.037946492433547974e-01 -3.085005283355712891e-01 -8.578087389469146729e-02 -2.343822419643402100e-01 -9.291490167379379272e-02 6.888765096664428711e-02 2.431035414338111877e-02 -3.866875171661376953e-01 -8.026649057865142822e-02 -1.051470637321472168e-01 2.417038232088088989e-01 -5.569079518318176270e-02 -5.285899713635444641e-02 6.001824513077735901e-02 -7.690408825874328613e-02 -2.512227892875671387e-01 -4.770288988947868347e-02 -1.439037322998046875e-01 -2.670224905014038086e-01 -1.175320744514465332e-01 -1.504019089043140411e-02 3.649806082248687744e-01 -9.043888747692108154e-02 1.424873322248458862e-01 3.152912855148315430e-01 -1.116184517741203308e-02 1.016423925757408142e-01 -7.252452522516250610e-02 1.790848523378372192e-01
4.171933829784393311e-01 2.198000401258468628e-01 -1.705735474824905396e-01 -4.335384070873260498e-02 -2.096046358346939087e-01 1.743367165327072144e-01 -1.713019609451293945e-01 5.104684457182884216e-02 2.253960818052291870e-01 5.032902956008911133e-02 -1.322988122701644897e-01 -2.955888211727142334e-02 -1.683455258607864380e-01 2.394136637449264526e-01 1.018059030175209045e-01 9.856961667537689209e-02 1.073569338768720627e-02 -1.451600641012191772e-01 -1.179052963852882385e-01 -1.208868250250816345e-01 -9.578751772642135620e-02 -1.171833425760269165e-01 -4.241923987865447998e-02 1.604906320571899414e-01 -1.483478397130966187e-01 -3.237049877643585205e-01 1.774671375751495361e-01 -4.453165456652641296e-03 -3.013702034950256348e-01 6.162370741367340088e-02 1.133910268545150757e-01 3.114184439182281494e-01
3.297603130340576172e-01 -5.872854962944984436e-02 1.757700294256210327e-01 1.638010889291763306e-01 -2.430219799280166626e-01 1.295066326856613159e-01 -2.213844358921051025e-01 -9.079161286354064941e-02 -2.436993569135665894e-01 1.290782839059829712e-01 5.519928783178329468e-02 2.425771439447999001e-03 2.265626639127731323e-01 -2.667876332998275757e-02 2.698918282985687256e-01 9.755123406648635864e-02 1.295820921659469604e-01 8.509749919176101685e-02 -8.648765087127685547e-02 6.562321633100509644e-02 -1.167881418950855732e-04 -1.483557522296905518e-01 -1.377825736999511719e-01 -6.443490833044052124e-02 3.717631399631500244e-01 -1.209846809506416321e-01 7.577367871999740601e-02 1.108290329575538635e-01 -7.928185164928436279e-02 3.581386506557464600e-01 1.542708575725555420e-01 2.707588374614715576e-01
1.917555481195449829e-01 1.649111956357955933e-01 -6.378785520792007446e-02 1.618798077106475830e-01 -1.877186894416809082e-01 1.073063015937805176e-01 -3.735198080539703369e-01 -3.213357180356979370e-02 2.613212168216705322e-01 2.493158280849456787e-01 -1.897973716259002686e-01 -1.372217088937759399e-01 -1.911966651678085327e-01 1.919484585523605347e-01 9.348329156637191772e-02 9.386564604938030243e-03 -5.116208642721176147e-02 -2.305149734020233154e-01 -2.340112328529357910e-01 3.975123167037963867e-02 -1.358110904693603516e-01 -2.848625369369983673e-02 -1.069803163409233093e-01 2.828150689601898193e-01 -2.220812588930130005e-01 -1.886004656553268433e-01 3.159407675266265869e-01 1.047712489962577820e-01 -4.187373444437980652e-02 7.189952582120895386e-02 4.360716044902801514e-02 1.537473946809768677e-01
-8.292654901742935181e-02 -1.339009106159210205e-01 2.040257118642330170e-02 5.359426885843276978e-02 -4.821735322475433350e-01 6.903626769781112671e-02 -2.417878806591033936e-01 -2.025320976972579956e-01 1.235316321253776550e-02 8.402471989393234253e-02 1.554358471184968948e-02 -3.342769443988800049e-01 -1.535197347402572632e-01 2.040397077798843384e-01 1.552835553884506226e-01 -1.755494624376296997e-02 -7.913012057542800903e-03 4.270545765757560730e-02 -5.890322476625442505e-02 2.397683113813400269e-01 -1.571660339832305908e-01 -1.944564729928970337e-01 -1.033622398972511292e-01 8.893863111734390259e-02 1.968157589435577393e-01 -2.203314751386642456e-02 2.904582619667053223e-01 1.280838549137115479e-01 -1.707475185394287109e-01 -5.819999799132347107e-02 2.676047086715698242e-01 1.955747902393341064e-01
3.009504377841949463e-01 -2.833955883979797363e-01 -2.373193055391311646e-01 -8.795616775751113892e-02 -1.495466381311416626e-01 2.925201654434204102e-01 -3.129734992980957031e-01 -2.497853189706802368e-01 -1.416974961757659912e-01 1.883579343557357788e-01 1.937437336891889572e-03 -5.829843878746032715e-02 1.796803623437881470e-01 5.079347640275955200e-02 -1.756563633680343628e-01 4.314249008893966675e-02 -7.346840947866439819e-02 6.933736056089401245e-02 -1.962244659662246704e-01 -3.102050162851810455e-02 -9.380958229303359985e-02 -1.491388976573944092e-01 -2.002955526113510132e-01 -2.541334629058837891e-01 1.078302860260009766e-01 -2.041184008121490479e-01 -5.527758598327636719e-02 -1.011479198932647705e-01 -1.284308284521102905e-01 1.646532714366912842e-01 2.115704417228698730e-01 1.728556007146835327e-01
1.710643172264099121e-01 6.839460879564285278e-02 -9.459965676069259644e-02 1.509455442428588867e-01 -9.181669354438781738e-02 1.361287385225296021e-01 -4.662629961967468262e-01 -1.673000603914260864e-01 1.259377747774124146e-01 8.903444558382034302e-02 4.223201423883438110e-02 -1.073436215519905090e-01 -1.574102491140365601e-01 1.975260227918624878e-01 -3.040770255029201508e-02 2.182026952505111694e-01 1.505631804466247559e-01 -1.420501768589019775e-01 -1.296847779303789139e-02 5.427624657750129700e-02 -2.058373987674713135e-01 -2.216107547283172607e-01 -1.066813096404075623e-01 2.730929851531982422e-01 -1.215591505169868469e-01 -1.894283145666122437e-01 2.419218868017196655e-01 5.596597492694854736e-02 -5.060758441686630249e-02 5.926981195807456970e-02 1.766884922981262207e-01 3.735437393188476562e-01
-2.250885963439941406e-02 -3.088250290602445602e-03 1.534488350152969360e-01 -1.147101670503616333e-01 -3.649473488330841064e-01 1.609847396612167358e-01 -9.530372917652130127e-02 -2.612671852111816406e-01 -2.004961222410202026e-01 -3.556659445166587830e-02 -1.648848503828048706e-01 4.424248635768890381e-02 -5.458949878811836243e-02 -1.231544371694326401e-02 -7.268471270799636841e-02 9.940392524003982544e-02 3.300407528877258301e-01 -2.958511412143707275e-01 1.347737610340118408e-01 7.000863552093505859e-02 -3.431685566902160645e-01 2.054647058248519897e-01 -2.382289320230484009e-01 -3.876130282878875732e-02 -1.098416298627853394e-01 -2.180690169334411621e-01 1.678026765584945679e-01 4.700779169797897339e-02 -1.672151535749435425e-01 1.468137055635452271e-01 1.777090430259704590e-01 1.690874695777893066e-01
4.767715465277433395e-03 -8.979760110378265381e-03 -2.988056838512420654e-01 3.582461178302764893e-02 -2.203876376152038574e-01 2.892324328422546387e-01 -1.218027099967002869e-01 -1.017278432846069336e-01 -7.007406558841466904e-03 1.536612659692764282e-01 -4.823832958936691284e-02 1.243791133165359497e-01 -1.496335864067077637e-01 1.536962240934371948e-01 1.998881399631500244e-01 1.999955922365188599e-01 7.301843911409378052e-02 8.358546346426010132e-02 1.167860627174377441e-01 6.351106613874435425e-02 -3.746620714664459229e-01 -9.035921096801757812e-02 8.991590142250061035e-02 2.731278240680694580e-01 -2.487445175647735596e-01 -2.878991365432739258e-01 2.234186083078384399e-01 2.283010445535182953e-02 -9.651879221200942993e-02 1.343577057123184204e-01 2.124671638011932373e-01 2.357446998357772827e-01
1.212015654891729355e-02 -2.381694018840789795e-01 4.854755103588104248e-02 -1.087164953351020813e-01 -3.281873166561126709e-01 2.010295093059539795e-01 -2.875612676143646240e-02 -4.589753597974777222e-02 -4.058680310845375061e-02 -1.415163725614547729e-01 -2.299214154481887817e-01 -2.371771931648254395e-01 3.031468205153942108e-02 -4.978384077548980713e-02 -1.587231457233428955e-01 -6.448157131671905518e-02 8.022758364677429199e-02 -2.051306962966918945e-01 3.124971501529216766e-02 -2.186596766114234924e-02 -3.342766761779785156e-01 -2.936226874589920044e-02 -3.830622434616088867e-01 -3.494901582598686218e-02 -3.614278435707092285e-01 -3.728193044662475586e-01 -5.180409178137779236e-02 1.094653531908988953e-01 -9.001750499010086060e-02 6.946778856217861176e-03 -1.491905888542532921e-03 1.066986620426177979e-01
2.358285933732986450e-01 1.597388461232185364e-02 -2.142155729234218597e-02 1.066955924034118652e-01 -1.728546321392059326e-01 -2.962958514690399170e-01 -6.707085669040679932e-02 -3.106702864170074463e-01 9.911309182643890381e-02 4.344649612903594971e-01 7.494114805012941360e-03 1.049469634890556335e-01 6.296139210462570190e-02 5.437487736344337463e-02 4.329083114862442017e-02 1.446968037635087967e-02 -8.610004931688308716e-02 -5.058473348617553711e-02 -1.351453214883804321e-01 2.239632979035377502e-02 -1.170766949653625488e-01 9.226182103157043457e-02 1.400007903575897217e-01 2.431336790323257446e-01 -6.053975597023963928e-02 -4.695174992084503174e-01 -1.808314211666584015e-02 1.109376028180122375e-01 -2.552298307418823242e-01 1.117785573005676270e-01 1.846332997083663940e-01 1.296212673187255859e-01
-3.464984521269798279e-02 -1.269944459199905396e-01 -1.429043263196945190e-01 1.316787898540496826e-01 -1.144048199057579041e-01 1.622213795781135559e-02 -3.234367668628692627e-01 -1.456139534711837769e-01 -3.509420901536941528e-02 1.989987865090370178e-02 -1.761770248413085938e-02 2.447097748517990112e-02 -2.327057123184204102e-01 3.891390562057495117e-02 -1.808170787990093231e-02 -2.546166814863681793e-02 1.035374552011489868e-01 -2.099859714508056641e-02 -7.872114330530166626e-02 1.253962069749832153e-01 -3.520966172218322754e-01 -2.261012494564056396e-01 -4.699079692363739014e-02 2.185055911540985107e-01 -9.645798057317733765e-02 -3.950170278549194336e-01 2.188127636909484863e-01 3.411493599414825439e-01 -1.931159198284149170e-01 1.720427572727203369e-01 6.511841714382171631e-02 2.961417138576507568e-01
1.054255142807960510e-01 -1.229042336344718933e-01 -1.859619654715061188e-02 6.348490715026855469e-02 -3.776984214782714844e-01 1.721047908067703247e-01 -1.209251806139945984e-01 3.950945660471916199e-02 1.151774311438202858e-03 -2.864347398281097412e-02 -2.678119242191314697e-01 4.377879574894905090e-02 7.888485491275787354e-02 -5.142577365040779114e-02 -5.712062865495681763e-02 5.178182385861873627e-03 1.139970645308494568e-01 -4.628062844276428223e-01 1.336334366351366043e-02 -7.060586009174585342e-03 -3.171115219593048096e-01 5.336097255349159241e-02 -3.645154833793640137e-01 -1.576973646879196167e-01 -2.456133365631103516e-01 -3.103448152542114258e-01 -6.107638031244277954e-02 6.463331729173660278e-02 1.128759607672691345e-02 -1.309888511896133423e-01 1.047016829252243042e-01 1.138831526041030884e-01
1.239992976188659668e-01 -1.317325681447982788e-01 -1.497505605220794678e-01 1.446891129016876221e-01 -4.933696687221527100e-01 -1.000716537237167358e-01 -3.425560295581817627e-01 -1.573975086212158203e-01 -2.828857675194740295e-02 -6.929111480712890625e-02 2.668975666165351868e-02 -1.383834779262542725e-01 -4.396531358361244202e-02 1.308176517486572266e-01 1.142931059002876282e-01 1.599467247724533081e-01 6.637300550937652588e-02 1.400793641805648804e-01 1.624033898115158081e-01 1.961076557636260986e-01 -1.070113014429807663e-02 2.563240192830562592e-02 2.955410815775394440e-02 2.847172021865844727e-01 -1.393879950046539307e-01 -2.629849612712860107e-01 2.622977793216705322e-01 -1.228711232542991638e-01 -7.503411173820495605e-02 1.198124736547470093e-01 1.181782633066177368e-01 2.592288851737976074e-01
3.703395128250122070e-01 -1.304341107606887817e-01 -1.621341705322265625e-01 4.151249304413795471e-02 -6.067302823066711426e-01 -1.375152845866978168e-03 -1.421291083097457886e-01 -2.247289717197418213e-01 9.011467546224594116e-02 1.030432060360908508e-01 1.533361673355102539e-01 5.874184891581535339e-02 -3.193167969584465027e-02 5.457114428281784058e-02 -1.510947942733764648e-01 -2.860531508922576904e-01 -2.912061475217342377e-02 -5.160097405314445496e-02 9.221568703651428223e-02 7.494049519300460815e-02 -2.423084676265716553e-01 -1.188978776335716248e-01 1.369388997554779053e-01 4.609071463346481323e-02 -9.809376299381256104e-02 -2.263900786638259888e-01 1.358424127101898193e-01 1.884422451257705688e-02 -9.714243561029434204e-02 2.071117982268333435e-03 -4.391666501760482788e-02 1.491068601608276367e-01
1.739967912435531616e-01 1.413032710552215576e-01 -1.868671737611293793e-02 -6.666749715805053711e-02 -1.462254207581281662e-02 1.301358081400394440e-02 -9.758562594652175903e-02 -2.190633118152618408e-01 1.158036962151527405e-01 -2.905683405697345734e-02 -7.592096179723739624e-02 -3.095858730375766754e-02 -5.948800966143608093e-02 -4.193753004074096680e-02 4.253819584846496582e-02 1.237932369112968445e-01 2.512234151363372803e-01 -5.812345538288354874e-03 9.106825292110443115e-02 -3.431965410709381104e-02 -3.332028985023498535e-01 2.565289437770843506e-01 -2.287631034851074219e-01 -1.100196242332458496e-01 6.159093976020812988e-02 -1.859209090471267700e-01 5.163465142250061035e-01 2.184017747640609741e-02 -3.946248069405555725e-02 2.917354106903076172e-01 -5.350015312433242798e-02 3.671440184116363525e-01
1.617025434970855713e-01 -2.698828577995300293e-01 -1.131436228752136230e-01 3.536988794803619385e-02 -1.640972122550010681e-02 2.555589377880096436e-01 -3.420538306236267090e-01 -3.419009447097778320e-01 -2.423974871635437012e-01 1.693351715803146362e-01 2.884026169776916504e-01 6.017895042896270752e-02 1.225007027387619019e-01 2.484768778085708618e-01 1.452699601650238037e-01 1.254134178161621094e-01 -1.562784612178802490e-01 -9.912996739149093628e-02 -4.698213189840316772e-02 -1.738547720015048981e-02 -2.340111583471298218e-01 -4.430283606052398682e-02 -2.645559012889862061e-01 -1.466090977191925049e-01 6.224641203880310059e-02 -1.349558234214782715e-01 -2.644225256517529488e-03 1.152796484529972076e-02 -1.700218468904495239e-01 -5.938052013516426086e-02 7.442529499530792236e-02 2.334762215614318848e-01
2.862279117107391357e-01 -2.522417008876800537e-01 -4.338309541344642639e-02 1.143684238195419312e-01 -1.387648582458496094e-01 -1.289023309946060181e-01 -6.493210047483444214e-02 -3.604306876659393311e-01 8.193206740543246269e-04 -3.509201481938362122e-02 -7.474116981029510498e-02 -7.565671950578689575e-02 -4.940031468868255615e-02 2.572929561138153076e-01 1.669055223464965820e-01 -2.639956474304199219e-01 -3.381410539150238037e-01 -1.514849066734313965e-01 -8.632172644138336182e-02 1.001375466585159302e-01 -2.677606344223022461e-01 9.492900222539901733e-02 -2.399430572986602783e-01 -1.545405387878417969e-01 1.015702784061431885e-01 1.347988191992044449e-02 1.037015095353126526e-01 -4.536083713173866272e-02 -5.318341404199600220e-02 2.894516587257385254e-01 1.224342733621597290e-01 2.211664319038391113e-01
2.713083624839782715e-01 2.945474386215209961e-01 -1.436978131532669067e-01 1.653105169534683228e-01 -2.463521808385848999e-01 1.441216617822647095e-01 -3.727178871631622314e-01 -1.094306707382202148e-01 1.539919525384902954e-01 -4.064453765749931335e-02 -2.842904254794120789e-02 1.582711040973663330e-01 -1.260104775428771973e-01 1.235152184963226318e-01 -1.440656632184982300e-01 4.177172482013702393e-02 -1.493285596370697021e-01 -2.177932262420654297e-01 -1.077629327774047852e-01 6.452497094869613647e-02 -6.021937727928161621e-02 1.170230749994516373e-02 -1.149196997284889221e-01 2.500042915344238281e-01 -1.303182542324066162e-01 -1.150357425212860107e-01 1.630883067846298218e-01 1.611700505018234253e-01 -1.618780195713043213e-01 1.461734436452388763e-02 3.050919473171234131e-01 2.952539622783660889e-01
3.624909222126007080e-01 -3.955126106739044189e-01 -1.155945435166358948e-01 -1.041206419467926025e-01 -1.612750738859176636e-01 -8.935180492699146271e-03 1.679307781159877777e-02 -4.756743907928466797e-01 2.261438518762588501e-01 7.700484991073608398e-02 8.241572231054306030e-02 -6.932091899216175079e-03 8.601528592407703400e-03 1.141803562641143799e-01 -4.752264544367790222e-02 -5.034276470541954041e-02 -2.982829138636589050e-02 -8.017336577177047729e-02 -1.340618878602981567e-01 -8.929330110549926758e-02 -2.755639851093292236e-01 -3.616509586572647095e-02 -1.405108273029327393e-01 -2.756819874048233032e-02 1.643736958503723145e-01 -1.274495124816894531e-01 7.471653074026107788e-02 -1.858316510915756226e-01 -3.260678946971893311e-01 -1.063548550009727478e-01 1.307129859924316406e-01 6.639607995748519897e-02
1.772492527961730957e-01 -3.463432788848876953e-01 -9.316878765821456909e-02 1.218018829822540283e-01 -2.974075078964233398e-01 -4.459431022405624390e-02 -2.372634857892990112e-01 -3.896899148821830750e-02 -6.100784614682197571e-02 9.464511275291442871e-02 -1.129337698221206665e-01 -6.035620346665382385e-02 6.429733335971832275e-02 -1.367313563823699951e-01 -1.652362048625946045e-01 3.784393072128295898e-01 -5.595197528600692749e-02 8.168920874595642090e-02 -2.927664220333099365e-01 3.791546216234564781e-03 5.044449120759963989e-02 1.788155138492584229e-01 -9.296486526727676392e-02 1.190817728638648987e-02 7.687418162822723389e-02 -1.815842986106872559e-01 8.620039373636245728e-02 -2.598165571689605713e-01 -2.920138835906982422e-01 2.327444255352020264e-01 1.672242730855941772e-01 -1.854102015495300293e-01
5.271944031119346619e-02 -7.537405937910079956e-02 8.882386237382888794e-02 2.293452173471450806e-01 -9.803421050310134888e-02 6.789714843034744263e-02 -3.883123993873596191e-01 -1.972245424985885620e-01 1.630604118108749390e-01 1.697838157415390015e-01 4.062845371663570404e-03 -3.135852813720703125e-01 4.692698270082473755e-02 -1.601717807352542877e-02 2.495772205293178558e-02 2.997940182685852051e-01 5.591185390949249268e-02 -5.235667899250984192e-02 3.311403840780258179e-02 -1.486294865608215332e-01 -2.242880016565322876e-01 1.642076075077056885e-01 1.728051304817199707e-01 -1.901218146085739136e-01 -1.090328022837638855e-01 -7.420717179775238037e-02 -1.303403917700052261e-02 3.658920526504516602e-01 -4.652744531631469727e-02 1.934051811695098877e-01 2.153231948614120483e-01 2.659182250499725342e-01
4.701784998178482056e-02 -1.594851762056350708e-01 -3.678824380040168762e-02 2.222934216260910034e-01 -3.036072850227355957e-01 3.090887144207954407e-02 -4.581550061702728271e-01 -4.756838083267211914e-02 -1.739546284079551697e-02 1.477134972810745239e-01 -1.769921332597732544e-01 -5.641565844416618347e-02 -1.479559540748596191e-01 2.784341871738433838e-01 1.736477613449096680e-01 -2.632550522685050964e-02 -1.256470829248428345e-01 9.524554759263992310e-02 -1.742418557405471802e-01 1.579045057296752930e-01 -1.840099394321441650e-01 1.950131170451641083e-02 9.120794013142585754e-03 5.843197181820869446e-02 -1.220766007900238037e-01 -2.875198721885681152e-01 -1.000207476317882538e-02 -1.499007046222686768e-01 -6.906232982873916626e-02 3.067336678504943848e-01 3.754610568284988403e-02 3.018190860748291016e-01
2.209322899580001831e-02 1.053221374750137329e-01 -2.182048708200454712e-01 1.451777964830398560e-01 -3.685229122638702393e-01 3.069840744137763977e-02 -9.899073094129562378e-02 -6.676433980464935303e-02 1.477453112602233887e-01 7.514379918575286865e-02 1.118034031242132187e-02 -1.088587269186973572e-01 2.412081062793731689e-01 8.150378614664077759e-02 1.972927153110504150e-01 -9.359221905469894409e-02 6.877426803112030029e-02 3.771619126200675964e-02 3.049099743366241455e-01 -3.296243250370025635e-01 -2.409240752458572388e-01 1.455540508031845093e-01 -1.726139038801193237e-01 2.723139822483062744e-01 2.250462584197521210e-02 -2.491968423128128052e-01 2.877022027969360352e-01 4.074636101722717285e-02 -2.518321759998798370e-02 1.762768626213073730e-02 5.470727384090423584e-02 2.735517919063568115e-01
3.812674283981323242e-01 -8.078659325838088989e-02 -1.224201098084449768e-01 -1.410502940416336060e-01 -2.180089950561523438e-01 3.670228123664855957e-01 -2.171561866998672485e-01 -7.564594503492116928e-03 1.612397097051143646e-02 7.875736802816390991e-02 1.416823714971542358e-01 -4.934499785304069519e-02 1.245257556438446045e-01 -1.861851662397384644e-02 1.168940737843513489e-01 -6.663915701210498810e-03 5.217853561043739319e-02 -7.898245751857757568e-02 -1.170255318284034729e-01 -2.306180819869041443e-02 -1.966506801545619965e-02 -2.332977652549743652e-01 -3.307288289070129395e-01 -1.643912345170974731e-01 3.248022794723510742e-01 -2.338652908802032471e-01 -1.299751698970794678e-01 8.900008350610733032e-02 -8.343948423862457275e-02 1.646782010793685913e-01 5.530322715640068054e-02 2.978149652481079102e-01
2.118356153368949890e-02 8.291494101285934448e-02 -2.577416598796844482e-01 1.304741483181715012e-02 -1.767964661121368408e-01 1.019778400659561157e-01 -2.106233090162277222e-01 -2.168815732002258301e-01 -6.914348900318145752e-02 1.695134863257408142e-02 -1.492106020450592041e-01 1.075565218925476074e-01 -2.141880244016647339e-01 1.859406381845474243e-01 4.111121296882629395e-01 2.131142765283584595e-01 -3.947140648961067200e-02 1.158166006207466125e-01 1.526063680648803711e-01 1.707227677106857300e-01 -2.365269213914871216e-01 4.668440297245979309e-02 -1.987222880125045776e-01 1.973194628953933716e-01 -5.935176741331815720e-03 -2.377195209264755249e-01 3.222720623016357422e-01 1.200112849473953247e-01 -1.040106192231178284e-01 2.183075845241546631e-01 1.148788034915924072e-01 9.380765259265899658e-02
2.370777726173400879e-01 1.372573897242546082e-02 9.482476860284805298e-02 -2.976358868181705475e-02 -2.523337602615356445e-01 3.457573801279067993e-02 -9.809802472591400146e-02 -3.852255940437316895e-01 1.089828833937644958e-01 -9.732099622488021851e-02 -3.453568220138549805e-01 -1.960427165031433105e-01 -1.693671941757202148e-02 1.323069334030151367e-01 -6.742913275957107544e-02 1.043145805597305298e-01 2.802305296063423157e-02 2.455608919262886047e-02 1.710985153913497925e-01 -1.667659431695938110e-01 -3.250921890139579773e-02 -1.000874713063240051e-01 -3.708802759647369385e-01 -2.760497033596038818e-01 3.936666529625654221e-03 -1.641473174095153809e-01 1.116846501827239990e-01 6.227683648467063904e-02 -1.869493424892425537e-01 1.118972152471542358e-01 3.521117568016052246e-01 2.227096259593963623e-02
3.332408070564270020e-01 -1.039838418364524841e-01 -5.528656765818595886e-02 1.467265039682388306e-01 -5.713544487953186035e-01 2.716741291806101799e-03 -3.321170210838317871e-01 -1.267825067043304443e-01 4.560748487710952759e-02 1.224109306931495667e-01 9.664374403655529022e-03 9.784472174942493439e-03 -1.285847276449203491e-01 9.621798992156982422e-03 -2.780128419399261475e-01 -2.412578314542770386e-01 -5.160830169916152954e-02 -7.406966388225555420e-02 1.224733516573905945e-01 1.790753901004791260e-01 -1.253906041383743286e-01 7.531433552503585815e-02 3.754392266273498535e-02 4.635898023843765259e-02 -2.371293008327484131e-01 -6.783961504697799683e-02 2.284824103116989136e-01 7.751091569662094116e-02 -2.890175953507423401e-02 5.208403244614601135e-02 -4.079710692167282104e-03 1.690162569284439087e-01
3.560470044612884521e-01 -3.994462788105010986e-01 2.915078075602650642e-03 1.237474754452705383e-02 -3.068731427192687988e-01 2.084246128797531128e-01 -3.718503564596176147e-02 -2.561602890491485596e-01 -1.051151975989341736e-01 1.139876320958137512e-01 4.067031294107437134e-02 -4.893809184432029724e-02 3.334974125027656555e-02 2.232246845960617065e-02 -2.333827503025531769e-02 6.287709623575210571e-02 3.864390403032302856e-02 5.109284073114395142e-02 -7.305711507797241211e-02 8.428607252426445484e-04 5.318612605333328247e-02 3.986249864101409912e-02 -4.588421061635017395e-02 -2.821573615074157715e-01 2.558512240648269653e-02 -1.420421600341796875e-01 2.755984067916870117e-01 5.930881574749946594e-02 -2.511487007141113281e-01 4.185304641723632812e-01 -1.257886923849582672e-02 -2.010395228862762451e-01
1.214319914579391479e-01 -3.432259857654571533e-01 -6.279594451189041138e-02 -2.521297335624694824e-02 -2.688945233821868896e-01 2.428584694862365723e-01 -2.564934790134429932e-01 -2.986193895339965820e-01 -2.368370890617370605e-01 1.663109213113784790e-01 -2.060040645301342010e-02 9.519784897565841675e-02 1.406048536300659180e-01 1.132081970572471619e-01 -1.985121220350265503e-01 5.521676316857337952e-02 -5.746548250317573547e-02 -2.731768041849136353e-02 -1.078678816556930542e-01 2.219676971435546875e-02 -3.278822898864746094e-01 -6.443172693252563477e-02 -2.938887476921081543e-01 -8.843771368265151978e-02 1.786020845174789429e-01 -2.223199158906936646e-01 -3.910123556852340698e-02 -1.590922474861145020e-01 -1.315572261810302734e-01 -4.446734115481376648e-02 7.173433899879455566e-02 2.317823618650436401e-01
-5.104811489582061768e-02 -1.545460522174835205e-01 -1.654631048440933228e-01 2.800292335450649261e-03 -3.251298367977142334e-01 2.502451241016387939e-01 -1.370680928230285645e-01 -1.669282764196395874e-01 -1.475232541561126709e-01 -9.603736549615859985e-02 -4.253018796443939209e-01 -8.335828036069869995e-02 1.063098087906837463e-01 -2.938237041234970093e-02 2.258073166012763977e-02 -1.506478805094957352e-02 -1.185793057084083557e-01 -3.034655749797821045e-01 7.414459437131881714e-02 -4.786237701773643494e-02 -2.759426832199096680e-01 1.374648064374923706e-01 -2.683004736900329590e-01 -6.241653114557266235e-02 -2.188282459974288940e-01 -3.252341151237487793e-01 -1.907597854733467102e-02 1.529646068811416626e-01 -9.615857899188995361e-02 2.940024016425013542e-03 1.513512618839740753e-02 1.662790179252624512e-01
-9.818771481513977051e-02 -1.508514285087585449e-01 -9.613709151744842529e-02 -8.281045407056808472e-02 -1.891710311174392700e-01 1.808994114398956299e-01 -1.899316012859344482e-01 -4.000510275363922119e-01 1.219579428434371948e-01 -1.103060096502304077e-01 -8.501732721924781799e-03 1.070652380585670471e-01 9.039538353681564331e-02 2.509063482284545898e-01 -4.163959622383117676e-02 2.434299737215042114e-01 8.233612030744552612e-02 -2.521517574787139893e-01 -1.347608417272567749e-01 -1.993195712566375732e-02 -2.437194734811782837e-01 1.536312252283096313e-01 -3.517014980316162109e-01 -1.636466234922409058e-01 -3.093451261520385742e-01 -1.308565139770507812e-01 2.237690798938274384e-02 8.146194368600845337e-02 2.119263447821140289e-02 -5.018841102719306946e-02 9.275514632463455200e-02 2.495290935039520264e-01
-3.246780484914779663e-02 -1.310365200042724609e-01 4.647209867835044861e-02 -1.392143517732620239e-01 -2.808339297771453857e-01 2.818930745124816895e-01 -1.222137175500392914e-02 -1.022563204169273376e-01 -1.504375785589218140e-01 -1.469630096107721329e-02 -1.186640858650207520e-01 -5.447214096784591675e-02 1.798991262912750244e-01 4.878154397010803223e-02 3.849426656961441040e-02 6.213573273271322250e-03 3.243819996714591980e-02 -3.491023778915405273e-01 1.298635751008987427e-01 9.055779874324798584e-02 -2.931963503360748291e-01 2.399320751428604126e-01 -3.278849720954895020e-01 -1.269700527191162109e-01 -1.932611614465713501e-01 -3.061576187610626221e-01 3.306566774845123291e-01 -1.164082735776901245e-01 -4.372555762529373169e-02 1.156739983707666397e-02 1.373871266841888428e-01 1.584264934062957764e-01
-6.314771622419357300e-02 1.206531301140785217e-01 -1.656851470470428467e-01 2.532077729701995850e-01 -3.338040411472320557e-01 2.663591802120208740e-01 -1.809492111206054688e-01 -1.514926254749298096e-01 7.774431258440017700e-03 -8.761681616306304932e-03 -8.152501285076141357e-02 3.717509284615516663e-02 7.991846650838851929e-03 -1.040011420845985413e-01 1.222859025001525879e-01 2.067245543003082275e-01 1.385131478309631348e-01 2.432814240455627441e-02 1.843549497425556183e-02 1.044703498482704163e-01 -1.626109890639781952e-02 -1.205826550722122192e-01 -1.146479882299900055e-02 2.731351554393768311e-01 1.141734123229980469e-01 -3.542235195636749268e-01 7.936435937881469727e-02 4.031786024570465088e-01 -2.100102603435516357e-01 1.615270823240280151e-01 -1.318823695182800293e-01 2.440684139728546143e-01
6.052924320101737976e-02 -2.818523049354553223e-01 -1.187802553176879883e-01 -2.024505883455276489e-01 3.922972455620765686e-02 1.767173558473587036e-01 -1.014386266469955444e-01 -1.225825995206832886e-01 1.358688324689865112e-01 -1.159715428948402405e-01 -7.552444934844970703e-02 -2.226194832473993301e-03 8.367174863815307617e-02 -2.982099056243896484e-01 -1.460776291787624359e-02 8.092038333415985107e-02 1.468394100666046143e-01 -3.162025809288024902e-01 -1.926411390304565430e-01 -7.105699926614761353e-02 -1.302766501903533936e-01 -5.870075523853302002e-02 -6.162159517407417297e-02 -1.745797134935855865e-02 -7.664875686168670654e-02 -2.279617041349411011e-01 3.594635128974914551e-01 9.307690709829330444e-02 -6.332692503929138184e-02 4.438467323780059814e-01 6.433004140853881836e-02 2.726047039031982422e-01
2.455203533172607422e-01 -4.056544601917266846e-01 1.732050180435180664e-01 1.000957190990447998e-01 -1.094281300902366638e-01 3.526779711246490479e-01 -4.636519029736518860e-02 -1.155550479888916016e-01 -2.023593336343765259e-01 4.520370364189147949e-01 -1.769096702337265015e-01 -7.093920838087797165e-03 -1.696001738309860229e-02 -6.751634925603866577e-02 -7.649192214012145996e-02 -1.466435194015502930e-01 7.925719767808914185e-02 -6.935616582632064819e-02 1.628366857767105103e-02 -4.362024739384651184e-02 -2.683655917644500732e-01 9.078819304704666138e-02 -6.093785911798477173e-02 1.444164961576461792e-01 5.809842422604560852e-02 -8.487056195735931396e-02 1.056229099631309509e-01 1.245099529623985291e-01 1.530416905879974365e-01 2.463759779930114746e-01 1.674552857875823975e-01 8.340884745121002197e-02
1.700621992349624634e-01 -2.826759777963161469e-02 4.594223201274871826e-02 1.492149978876113892e-01 -4.114888310432434082e-01 3.188779950141906738e-02 -2.914335131645202637e-01 -1.391269266605377197e-02 1.867319643497467041e-01 -4.391967132687568665e-02 -1.022910922765731812e-01 8.315817266702651978e-02 1.781646721065044403e-02 1.256511807441711426e-01 1.259424537420272827e-01 2.149653285741806030e-01 4.016888141632080078e-01 1.957075111567974091e-02 6.804894655942916870e-02 1.044745072722434998e-01 -1.443408876657485962e-01 1.361078117042779922e-02 8.586622029542922974e-02 1.743713319301605225e-01 1.219475567340850830e-01 -2.404680550098419189e-01 3.269852697849273682e-01 -1.284159272909164429e-01 3.852653130888938904e-02 1.621033847332000732e-01 2.496962845325469971e-01 1.891741603612899780e-01
2.010902911424636841e-01 -1.963408142328262329e-01 -5.602896586060523987e-02 -6.441294401884078979e-02 -1.565538793802261353e-01 6.653736531734466553e-02 2.726392634212970734e-02 -3.960551023483276367e-01 2.152361273765563965e-01 -7.919209450483322144e-02 -1.923300325870513916e-01 1.648056507110595703e-01 2.273130863904953003e-01 -4.402798786759376526e-02 -1.235309094190597534e-01 3.300928473472595215e-01 -9.846819192171096802e-02 -1.921169012784957886e-01 7.034631818532943726e-02 -1.068121716380119324e-01 -1.544497609138488770e-01 -4.316636174917221069e-02 -1.440849900245666504e-01 3.816474974155426025e-02 -9.618676453828811646e-02 -2.921111285686492920e-01 -7.195250689983367920e-02 1.402855962514877319e-01 2.177584767341613770e-01 2.013754658401012421e-02 6.156669463962316513e-03 3.929468095302581787e-01
-2.295251004397869110e-02 2.455655671656131744e-02 2.066276408731937408e-02 -9.832975268363952637e-02 -2.905259430408477783e-01 2.539903223514556885e-01 -9.587116539478302002e-02 -1.310127675533294678e-01 -1.588017493486404419e-01 -8.639085292816162109e-02 -2.801850736141204834e-01 -4.570044577121734619e-02 2.073477506637573242e-01 3.014648146927356720e-02 8.180979639291763306e-02 1.304313987493515015e-01 -1.622940786182880402e-02 -4.124863445758819580e-01 3.315198421478271484e-02 -1.395344883203506470e-01 -2.605350911617279053e-01 1.501087546348571777e-01 -3.248002231121063232e-01 -2.440464869141578674e-02 -2.354885488748550415e-01 -2.791337370872497559e-01 9.255535900592803955e-02 1.956720352172851562e-01 -1.430020034313201904e-01 1.258720308542251587e-01 1.523810476064682007e-01 7.351586967706680298e-02
2.835837006568908691e-01 -1.837813705205917358e-01 -7.421860098838806152e-02 -1.099100802093744278e-02 -5.450853109359741211e-01 -7.919793576002120972e-02 -2.023999541997909546e-01 -1.640686094760894775e-01 2.551770508289337158e-01 9.592103213071823120e-02 -8.850869536399841309e-02 -2.677910327911376953e-01 -1.821255236864089966e-01 8.181580901145935059e-02 -1.172331571578979492e-01 -1.064805034548044205e-02 2.551509737968444824e-01 -8.081609010696411133e-02 2.003243565559387207e-02 9.358099102973937988e-02 -2.835499355569481850e-03 -9.466637670993804932e-02 -2.003206312656402588e-01 1.149037927389144897e-01 -1.174678746610879898e-02 -7.650121301412582397e-02 2.445944249629974365e-01 -2.013517729938030243e-02 -6.396667659282684326e-02 1.752526164054870605e-01 -1.002885252237319946e-01 2.171177268028259277e-01
1.054671183228492737e-01 -6.869006901979446411e-02 3.646502271294593811e-02 -1.217755004763603210e-01 -1.921473741531372070e-01 8.660476654767990112e-02 -3.062754571437835693e-01 -3.508920967578887939e-01 -5.868006497621536255e-02 -8.380573242902755737e-02 -1.588941663503646851e-01 2.053054422140121460e-01 9.573291242122650146e-02 5.953665077686309814e-02 -9.281593561172485352e-02 1.060413867235183716e-01 -6.604203581809997559e-02 -1.908286362886428833e-01 1.510149240493774414e-01 -5.284245312213897705e-02 -2.969803214073181152e-01 1.126710399985313416e-01 -3.375704586505889893e-01 5.236712098121643066e-02 -3.652409613132476807e-01 -3.946354389190673828e-01 3.111996129155158997e-02 5.624751001596450806e-02 -3.649282455444335938e-02 6.809647381305694580e-02 1.091840043663978577e-01 -3.303876519203186035e-02
1.416700482368469238e-01 1.642533838748931885e-01 -1.796468347311019897e-01 7.598657160997390747e-02 -2.904982566833496094e-01 -1.419088095426559448e-01 -1.339755952358245850e-01 -9.610252827405929565e-02 1.975651234388351440e-01 2.559883296489715576e-01 -2.671915292739868164e-02 -1.172356978058815002e-01 2.065197750926017761e-02 1.531205177307128906e-01 8.549576252698898315e-02 4.979388043284416199e-02 -4.851746186614036560e-02 -1.845133900642395020e-01 -6.840746849775314331e-02 1.073894202709197998e-01 -2.776738405227661133e-01 8.997859433293342590e-03 -1.940422654151916504e-01 2.419450432062149048e-01 -2.193176746368408203e-01 -3.174880146980285645e-01 1.669519543647766113e-01 -4.397877678275108337e-02 -1.985949873924255371e-01 2.205436676740646362e-02 6.621348112821578979e-02 4.260376989841461182e-01
3.504082188010215759e-02 -1.089526191353797913e-01 -1.786420941352844238e-01 -3.449093783274292946e-03 -3.606571257114410400e-01 1.136979833245277405e-01 -1.695327460765838623e-01 -4.075891375541687012e-01 -4.870966821908950806e-02 2.562010586261749268e-01 -3.920463845133781433e-02 1.034234985709190369e-01 2.380172349512577057e-02 6.503693759441375732e-02 -1.387679278850555420e-01 3.283987343311309814e-01 1.122512742877006531e-01 2.790339887142181396e-01 7.620035111904144287e-02 -3.390587270259857178e-01 1.760310083627700806e-01 6.857014447450637817e-02 -2.437272667884826660e-01 5.107558891177177429e-02 -8.146852254867553711e-03 -1.463355123996734619e-01 1.774097979068756104e-01 1.686581373214721680e-01 -5.934371054172515869e-02 -7.765876501798629761e-02 5.627495795488357544e-02 -4.375071078538894653e-02
7.632711529731750488e-02 -1.144049018621444702e-01 5.965842306613922119e-02 -2.280062586069107056e-01 -1.883697211742401123e-01 6.615973263978958130e-02 -3.085017204284667969e-01 -3.716349601745605469e-01 1.067697405815124512e-01 -5.813769251108169556e-02 -2.115761935710906982e-01 9.921230375766754150e-02 5.514340847730636597e-02 4.964276403188705444e-02 -7.555364817380905151e-02 6.574584543704986572e-02 7.439185678958892822e-02 -3.158034384250640869e-01 1.834454387426376343e-01 -8.581171184778213501e-02 -2.289933711290359497e-01 1.162247136235237122e-01 -3.198682665824890137e-01 -9.176952391862869263e-02 -2.378387004137039185e-01 -3.987904787063598633e-01 1.016576439142227173e-01 4.268913343548774719e-02 3.660710155963897705e-02 5.234174802899360657e-02 1.044439747929573059e-01 4.193937778472900391e-02
-4.247321281582117081e-03 -1.817920617759227753e-02 -3.863737732172012329e-02 -8.618864417076110840e-02 -2.690290808677673340e-01 5.356587097048759460e-02 -1.131973937153816223e-01 -1.657102108001708984e-01 -1.111337393522262573e-01 -1.275795102119445801e-01 -5.375093221664428711e-02 -6.161323934793472290e-02 2.350409328937530518e-01 9.198893606662750244e-02 1.020806506276130676e-01 1.783723980188369751e-01 -8.980888873338699341e-03 -2.932735085487365723e-01 1.318868994712829590e-01 1.653216406702995300e-02 -2.934679090976715088e-01 1.691537052392959595e-01 -4.228424131870269775e-01 -8.493304997682571411e-02 -3.300644159317016602e-01 -2.413853108882904053e-01 2.376448661088943481e-01 1.590860784053802490e-01 -4.472346231341362000e-02 -3.195957094430923462e-02 9.548161923885345459e-02 2.613814473152160645e-01
2.029925398528575897e-02 -1.435802578926086426e-01 -1.393369883298873901e-01 -1.433091163635253906e-01 -3.389936387538909912e-01 1.558583527803421021e-01 -2.774412557482719421e-02 -2.251520156860351562e-01 1.882624626159667969e-02 -5.304682254791259766e-02 -2.851109020411968231e-02 -1.494695991277694702e-01 1.942459344863891602e-01 -1.599078327417373657e-01 -9.837456792593002319e-02 1.116718649864196777e-01 -1.797925122082233429e-02 1.289947628974914551e-01 -3.873679935932159424e-01 -1.084581986069679260e-01 1.847498863935470581e-01 3.855383396148681641e-02 -2.319407016038894653e-01 1.650287657976150513e-01 2.327260561287403107e-02 -3.007342219352722168e-01 2.772704958915710449e-01 1.405827999114990234e-01 -2.908481359481811523e-01 4.133480787277221680e-02 1.282698512077331543e-01 -2.253142297267913818e-01
3.964250981807708740e-01 -3.558812737464904785e-01 -5.742521584033966064e-02 3.935400862246751785e-03 -2.611699700355529785e-01 2.023744583129882812e-01 -8.287999778985977173e-02 -2.011558860540390015e-01 1.040725260972976685e-01 2.452203333377838135e-01 -1.203623488545417786e-01 6.053675431758165359e-03 1.631298474967479706e-02 2.595467120409011841e-02 -9.135904163122177124e-02 3.688133358955383301e-01 3.070876933634281158e-02 -1.851810887455940247e-02 1.938534528017044067e-02 1.709274761378765106e-02 7.480650092475116253e-04 4.550186172127723694e-02 1.291899830102920532e-01 -2.277705073356628418e-01 5.832977220416069031e-02 -3.011062368750572205e-02 3.255076706409454346e-02 1.215258091688156128e-01 -2.690774798393249512e-01 3.556153178215026855e-01 1.380414664745330811e-01 -1.222106590867042542e-01
-2.603018656373023987e-02 -7.202964276075363159e-02 -1.995007991790771484e-01 1.481465250253677368e-01 -2.562341392040252686e-01 -1.004166826605796814e-01 -1.741643399000167847e-01 1.257480531930923462e-01 -1.355317682027816772e-01 -2.044353820383548737e-02 2.879787236452102661e-02 5.551218613982200623e-02 -4.497649148106575012e-02 3.408674895763397217e-02 7.904428988695144653e-02 1.521304696798324585e-01 2.131109088659286499e-01 -1.273263096809387207e-01 6.284479051828384399e-03 -1.465009003877639771e-01 -4.046034216880798340e-01 2.418450266122817993e-01 -3.051407337188720703e-01 -2.496110349893569946e-01 8.542026579380035400e-02 -3.151952922344207764e-01 1.531203240156173706e-01 1.254068464040756226e-01 -2.559807002544403076e-01 2.125366777181625366e-01 1.777423918247222900e-01 -7.987037301063537598e-02
3.135806024074554443e-01 -4.194962680339813232e-01 1.271814852952957153e-01 2.078967168927192688e-02 -2.692048251628875732e-01 6.405719369649887085e-02 -1.337622553110122681e-01 -2.975865900516510010e-01 -1.417564153671264648e-01 -1.193681657314300537e-01 -9.651607275009155273e-02 2.385043352842330933e-01 6.500844657421112061e-02 2.698835916817188263e-02 -1.488995179533958435e-02 2.205259501934051514e-01 -6.506390124559402466e-02 4.653204977512359619e-02 -1.279774606227874756e-01 -1.114495173096656799e-01 -2.071747332811355591e-01 -3.006906509399414062e-01 -3.227103650569915771e-01 3.943859413266181946e-02 1.248012185096740723e-01 -2.346154600381851196e-01 -8.742082864046096802e-02 2.364855818450450897e-02 -4.973121031071059406e-05 8.383774012327194214e-02 -9.302908927202224731e-02 -5.450632050633430481e-02
9.612595289945602417e-02 2.579356729984283447e-01 -2.737739086151123047e-01 -6.602110713720321655e-02 -4.368089735507965088e-01 6.272142380475997925e-02 -3.253196179866790771e-01 -1.234621405601501465e-01 1.323619484901428223e-01 2.618835307657718658e-03 1.151704043149948120e-01 1.294761896133422852e-01 2.031124532222747803e-01 -5.640287697315216064e-02 1.378156095743179321e-01 6.384004652500152588e-02 -1.776464581489562988e-01 8.738248795270919800e-02 6.068788096308708191e-02 -2.192313522100448608e-01 -6.095786392688751221e-02 5.848756805062294006e-02 1.545790433883666992e-01 -1.380031406879425049e-01 1.076058521866798401e-01 -6.430679559707641602e-02 2.834362983703613281e-01 9.970866888761520386e-02 4.736374691128730774e-02 -1.371251512318849564e-02 3.746358156204223633e-01 1.557415723800659180e-01
2.609454840421676636e-02 -9.696722030639648438e-02 6.170893087983131409e-02 8.784560114145278931e-02 -4.457987248897552490e-01 2.865036576986312866e-02 -7.062054425477981567e-02 5.598402395844459534e-02 -1.392944604158401489e-01 7.676868140697479248e-02 -2.144566625356674194e-01 -6.526324152946472168e-02 -1.966554671525955200e-01 -1.602920591831207275e-01 1.282008290290832520e-01 2.896243333816528320e-01 6.374634802341461182e-03 -2.895613908767700195e-01 -1.735821813344955444e-01 -4.919936135411262512e-02 1.058281362056732178e-01 5.910420324653387070e-03 -4.856742918491363525e-01 7.850871421396732330e-03 7.057849317789077759e-02 -5.425718799233436584e-02 -1.266425102949142456e-02 -7.529395818710327148e-02 -1.782293617725372314e-01 4.395758733153343201e-02 1.009154096245765686e-01 3.305008113384246826e-01
2.512408047914505005e-02 -1.484768390655517578e-01 7.618516683578491211e-02 -4.425462335348129272e-02 -4.023182690143585205e-01 1.081253141164779663e-01 -1.598982512950897217e-01 -1.572285443544387817e-01 -1.563174128532409668e-01 -2.318478375673294067e-01 -1.767610162496566772e-01 1.367320423014461994e-03 2.196718007326126099e-01 6.684239953756332397e-02 1.567063182592391968e-01 1.073439195752143860e-01 9.234239906072616577e-02 -3.389159440994262695e-01 9.533681720495223999e-02 -1.667181961238384247e-02 -1.769086420536041260e-01 2.334684580564498901e-01 -1.949801594018936157e-01 -3.122650273144245148e-02 -3.467920124530792236e-01 -3.721718192100524902e-01 1.242677941918373108e-01 -3.535516734700649977e-04 1.052289083600044250e-02 3.142090141773223877e-02 1.200544536113739014e-01 -1.408332772552967072e-02
1.255969405174255371e-01 -7.071677595376968384e-02 1.089661661535501480e-02 -2.529896497726440430e-01 -2.581456601619720459e-01 2.010368369519710541e-02 -2.483396083116531372e-01 -2.581146955490112305e-01 1.621656119823455811e-01 -7.063682377338409424e-02 -2.202371805906295776e-01 1.962425708770751953e-01 8.120678365230560303e-02 5.765091255307197571e-02 -3.472452238202095032e-02 5.926256999373435974e-03 -8.007526397705078125e-02 -1.669210195541381836e-01 5.462099611759185791e-02 -9.037072211503982544e-02 -2.016068845987319946e-01 1.296185404062271118e-01 -4.523134231567382812e-01 -1.242104917764663696e-01 -2.427026629447937012e-01 -3.621083796024322510e-01 1.047381758689880371e-01 1.409394145011901855e-01 1.390949338674545288e-01 4.160790517926216125e-02 1.590244472026824951e-01 -1.362358126789331436e-02
2.383628636598587036e-01 -6.746831536293029785e-02 -4.479066282510757446e-02 7.628089189529418945e-02 -4.121591150760650635e-01 4.992232099175453186e-02 -2.236212939023971558e-01 6.185537204146385193e-02 3.177524805068969727e-01 2.064288854598999023e-01 1.570873260498046875e-01 1.068517267704010010e-01 5.812603607773780823e-02 2.225097268819808960e-01 -9.839881211519241333e-02 1.181780844926834106e-01 -7.345422171056270599e-03 -3.153906390070915222e-02 -8.219026029109954834e-03 1.826442182064056396e-01 -1.040260940790176392e-01 -2.246937602758407593e-01 -2.005719095468521118e-01 -2.902848832309246063e-02 -3.358680754899978638e-02 -8.409111946821212769e-02 2.351454198360443115e-01 5.773162469267845154e-02 -3.280416429042816162e-01 3.093661963939666748e-01 -1.699499934911727905e-01 -1.118579059839248657e-01
1.098564341664314270e-01 -2.188616544008255005e-01 -2.650590427219867706e-02 -6.284599751234054565e-02 -2.436716109514236450e-01 1.884723454713821411e-01 -1.491868048906326294e-01 3.380881994962692261e-02 -6.169965118169784546e-02 1.719440072774887085e-01 -1.414405107498168945e-01 -8.739760518074035645e-02 1.297264695167541504e-01 1.418406218290328979e-01 -2.561098933219909668e-01 8.464233018457889557e-03 2.718350104987621307e-02 1.459754854440689087e-01 7.118356972932815552e-02 3.104630708694458008e-01 -1.922613233327865601e-01 -1.261524409055709839e-01 -8.810931444168090820e-02 4.757871106266975403e-02 -9.436199069023132324e-02 -2.198875248432159424e-01 2.936216890811920166e-01 4.428590834140777588e-01 -1.530779302120208740e-01 2.084461748600006104e-01 1.618272364139556885e-01 1.854273080825805664e-01
1.243379935622215271e-01 -2.375503033399581909e-01 -9.868973493576049805e-02 1.575239598751068115e-01 -2.608950436115264893e-01 1.247249320149421692e-01 -1.484132558107376099e-01 -4.781416654586791992e-01 -6.155682355165481567e-02 -6.200351566076278687e-02 -9.316074661910533905e-03 -6.878262013196945190e-02 1.368926465511322021e-01 3.151713907718658447e-01 7.290375232696533203e-02 2.030702382326126099e-01 9.515510499477386475e-02 -1.622289419174194336e-01 -1.462007127702236176e-02 4.481636732816696167e-02 -1.084603071212768555e-01 -1.592837274074554443e-01 -3.164497315883636475e-01 -1.067734509706497192e-01 8.782447129487991333e-02 -2.142731696367263794e-01 -1.163784861564636230e-01 -2.077054232358932495e-01 -1.810107231140136719e-01 1.683565378189086914e-01 1.500911861658096313e-01 4.463917762041091919e-02
3.809368908405303955e-01 -8.439634740352630615e-02 -1.723600476980209351e-01 1.140975728631019592e-01 -1.879389137029647827e-01 2.661510407924652100e-01 -2.772171199321746826e-01 -1.882663741707801819e-02 1.013379096984863281e-01 2.387507855892181396e-01 1.431110948324203491e-01 1.915004253387451172e-01 1.207582205533981323e-01 -1.104538962244987488e-01 6.354065239429473877e-02 1.138547901064157486e-02 -2.125756591558456421e-01 -2.572351135313510895e-02 -1.396176218986511230e-01 -1.004966944456100464e-01 -1.506105959415435791e-01 -1.950020641088485718e-01 -4.163278043270111084e-01 -1.970238238573074341e-01 1.478290837258100510e-02 -1.287854909896850586e-01 1.429072916507720947e-01 -1.872091740369796753e-01 1.980506069958209991e-02 1.438675522804260254e-01 1.148132309317588806e-01 1.070385724306106567e-01
1.712357252836227417e-01 1.243571192026138306e-01 -2.580693662166595459e-01 -1.284033656120300293e-01 -2.802436947822570801e-01 -6.857288628816604614e-02 -4.941807985305786133e-01 -2.153787910938262939e-01 6.548619270324707031e-02 2.015421390533447266e-01 1.662249714136123657e-01 -4.066448286175727844e-02 -5.271290615200996399e-02 5.783081427216529846e-02 -4.504308104515075684e-02 8.417039364576339722e-02 6.078878790140151978e-02 -3.487133681774139404e-01 -6.056450679898262024e-02 2.528433799743652344e-01 -2.159471362829208374e-01 -4.548992961645126343e-02 -7.407996803522109985e-02 4.342238232493400574e-02 6.202948465943336487e-02 -1.586349755525588989e-01 1.031849682331085205e-01 1.704784035682678223e-01 -1.530849784612655640e-01 4.803535342216491699e-02 -2.191820740699768066e-01 1.318349987268447876e-01
2.743925154209136963e-01 -8.013487607240676880e-02 -2.289162948727607727e-04 -4.057442303746938705e-03 -4.808211922645568848e-01 -6.540634483098983765e-02 -1.500942856073379517e-01 -2.732388377189636230e-01 1.224667131900787354e-01 -1.131479367613792419e-01 1.239649131894111633e-01 -3.790116310119628906e-02 2.271683886647224426e-02 1.296787858009338379e-01 -8.174146711826324463e-02 -1.731180697679519653e-01 5.716651678085327148e-03 -1.644433438777923584e-01 6.892193108797073364e-02 2.003657370805740356e-01 -1.385744661092758179e-01 -8.235860615968704224e-02 -1.029851660132408142e-01 1.313148289918899536e-01 9.043848514556884766e-02 -2.896561324596405029e-01 3.279328346252441406e-01 8.107567578554153442e-02 1.848468929529190063e-01 3.403928875923156738e-01 -6.939079612493515015e-02 -1.331633329391479492e-02
3.251357972621917725e-01 -3.002990037202835083e-02 -1.371316760778427124e-01 -1.637242138385772705e-01 -4.596654772758483887e-01 -1.669528037309646606e-01 -1.890615373849868774e-01 -2.815679013729095459e-01 2.041483223438262939e-01 2.372491061687469482e-01 -8.707701414823532104e-02 -3.574574291706085205e-01 -1.250990331172943115e-01 2.581871300935745239e-02 8.170635998249053955e-02 -8.259361982345581055e-02 1.190863996744155884e-01 4.694014042615890503e-02 -1.208060309290885925e-01 7.445113360881805420e-02 -1.208325624465942383e-01 -6.556385755538940430e-02 1.835685409605503082e-02 1.323694586753845215e-01 2.710127970203757286e-03 -1.895696669816970825e-01 -1.320622302591800690e-02 1.678491979837417603e-01 2.170929163694381714e-01 5.186137929558753967e-02 1.247994825243949890e-01 -1.657786965370178223e-01
8.251319825649261475e-02 6.869035214185714722e-02 -8.442386239767074585e-02 9.387710690498352051e-02 -1.447121649980545044e-01 2.207405716180801392e-01 -6.141802668571472168e-02 -2.193799018859863281e-01 2.078308910131454468e-01 1.249413266777992249e-01 -1.380740106105804443e-01 1.306864619255065918e-01 -2.195863723754882812e-01 1.207036375999450684e-01 2.217124551534652710e-01 1.604769080877304077e-01 1.822412014007568359e-02 6.608751416206359863e-02 1.581926345825195312e-01 1.406148076057434082e-01 -3.543539345264434814e-01 -6.800762563943862915e-02 -4.878266528248786926e-02 2.449173927307128906e-01 -3.007048554718494415e-02 -4.092802405357360840e-01 1.914590150117874146e-01 8.745352178812026978e-02 -9.126023203134536743e-02 7.884520292282104492e-02 1.825383305549621582e-01 3.401228189468383789e-01
1.057413667440414429e-01 -3.901692628860473633e-01 1.152529567480087280e-01 1.052374914288520813e-01 -3.971384167671203613e-01 -1.569863706827163696e-01 -1.046723201870918274e-01 -1.023936048150062561e-01 7.882870733737945557e-02 5.919919162988662720e-02 -2.491294741630554199e-01 -1.729825437068939209e-01 2.624659799039363861e-03 -5.438013747334480286e-02 -1.425236314535140991e-01 1.576704084873199463e-01 -1.240940764546394348e-01 6.862573791295289993e-03 1.685259640216827393e-01 -2.350904978811740875e-02 -4.675990715622901917e-02 -3.559210151433944702e-02 -3.236201405525207520e-01 -3.257641792297363281e-01 5.671601369976997375e-02 -2.096652090549468994e-01 2.198632061481475830e-01 4.117805510759353638e-02 -3.254388645291328430e-02 -1.267257630825042725e-01 2.923064231872558594e-01 -1.006422378122806549e-02
1.821387708187103271e-01 -7.344064861536026001e-02 -4.585089161992073059e-03 -3.192030191421508789e-01 -2.654281854629516602e-01 -2.203660644590854645e-02 -2.012174874544143677e-01 -2.907424271106719971e-01 7.248572260141372681e-02 3.171413391828536987e-02 -2.972068488597869873e-01 1.640663295984268188e-01 1.206980943679809570e-01 3.348386287689208984e-02 -1.346629410982131958e-01 2.364929951727390289e-02 -3.152987733483314514e-02 -2.927691340446472168e-01 1.003356557339429855e-02 -1.109594181180000305e-01 -1.954265832901000977e-01 1.860032677650451660e-01 -3.142354488372802734e-01 -1.948003657162189484e-02 -2.411174327135086060e-01 -2.004367113113403320e-01 8.844504505395889282e-02 2.261461466550827026e-01 2.885504066944122314e-02 6.329440325498580933e-02 2.629049420356750488e-01 7.350502908229827881e-02
5.630109310150146484e-01 -2.271867990493774414e-01 -2.007875889539718628e-01 1.179619356989860535e-01 -5.810281261801719666e-02 1.979824155569076538e-01 6.324514746665954590e-02 -3.142146468162536621e-01 2.698185741901397705e-01 4.771809559315443039e-03 8.148349821567535400e-02 1.099423244595527649e-01 1.083489507436752319e-02 1.237539723515510559e-01 3.932835906744003296e-02 3.841914469376206398e-03 -1.827526837587356567e-02 -3.796248137950897217e-02 -1.261858195066452026e-01 -2.431727945804595947e-01 -5.165041983127593994e-02 -6.361330300569534302e-02 -2.809091508388519287e-01 -3.055878356099128723e-02 2.255539447069168091e-01 -2.155892699956893921e-01 1.288345009088516235e-01 -3.079136274755001068e-02 -1.035910472273826599e-01 1.105778664350509644e-01 1.267889142036437988e-01 -7.747226953506469727e-02
4.161046445369720459e-01 1.209521479904651642e-02 2.210525982081890106e-02 1.305843591690063477e-01 -3.170644044876098633e-01 -4.675555974245071411e-03 -1.573830991983413696e-01 -2.093525826930999756e-01 -1.216779947280883789e-01 3.555451631546020508e-01 1.827716231346130371e-01 1.049662753939628601e-01 9.243510663509368896e-02 -1.142636612057685852e-01 1.024572700262069702e-01 -1.007282882928848267e-01 6.306546181440353394e-02 1.172443553805351257e-01 -2.165692448616027832e-01 2.352742403745651245e-01 -6.345690041780471802e-02 -1.183454412966966629e-02 7.284495234489440918e-02 1.679207831621170044e-01 1.159364655613899231e-01 -3.206587433815002441e-01 1.037930995225906372e-01 1.171374097466468811e-01 -2.227840125560760498e-01 -1.862371712923049927e-01 2.689584158360958099e-03 1.714720726013183594e-01
3.116868138313293457e-01 -1.672446429729461670e-01 7.505059242248535156e-02 -8.295308053493499756e-02 -3.410053253173828125e-01 -1.546815335750579834e-01 -2.892204225063323975e-01 -1.790450960397720337e-01 2.084497809410095215e-01 3.012035228312015533e-02 1.482112109661102295e-01 -2.414692491292953491e-01 8.777812123298645020e-02 1.082863733172416687e-01 4.904775321483612061e-02 3.247715905308723450e-02 1.596943438053131104e-01 -9.711574018001556396e-02 -1.522336602210998535e-01 8.676190674304962158e-02 -2.529281973838806152e-01 6.443036347627639771e-02 5.683073401451110840e-02 1.348485201597213745e-01 2.493958175182342529e-01 -1.345605999231338501e-01 2.005641460418701172e-01 1.530174165964126587e-01 1.550249755382537842e-01 3.670186698436737061e-01 1.296931318938732147e-02 -3.005258180201053619e-02
5.197579413652420044e-02 -9.628150612115859985e-02 -1.460859179496765137e-01 -2.867970615625381470e-04 -2.324339002370834351e-01 8.745244145393371582e-02 -4.568155482411384583e-02 -1.755209565162658691e-01 7.884718477725982666e-02 3.177333772182464600e-01 -6.543858349323272705e-02 1.697218716144561768e-01 1.134225130081176758e-01 2.574249505996704102e-01 8.099637180566787720e-02 -1.425545811653137207e-01 1.892242580652236938e-02 1.838124096393585205e-01 -1.335680484771728516e-01 1.969983577728271484e-01 -2.133634835481643677e-01 -1.375401318073272705e-01 -2.246510833501815796e-01 2.880190014839172363e-01 5.146904662251472473e-02 -2.441093772649765015e-01 2.611905038356781006e-01 -1.795966364443302155e-02 -9.712924808263778687e-02 2.992873787879943848e-01 1.833829730749130249e-01 2.716062664985656738e-01
3.082888424396514893e-01 -9.276318550109863281e-02 1.044404730200767517e-01 1.043661311268806458e-01 -2.257293909788131714e-01 3.124756217002868652e-01 6.698095798492431641e-02 -3.780345022678375244e-01 -1.177519783377647400e-01 -1.850352585315704346e-01 -2.806766033172607422e-01 7.353626191616058350e-02 -3.630344942212104797e-02 3.962186351418495178e-02 -1.188405603170394897e-01 9.813059866428375244e-02 2.088841982185840607e-02 -8.781810849905014038e-02 1.451755613088607788e-01 -1.966374665498733521e-01 -1.881159543991088867e-01 -1.248422730714082718e-02 -2.358093261718750000e-01 1.739251017570495605e-01 -3.535071387887001038e-02 -6.528229266405105591e-02 -6.795383989810943604e-02 2.445147186517715454e-01 -1.893378645181655884e-01 8.509498089551925659e-02 -8.596547879278659821e-03 3.424325287342071533e-01
4.375269711017608643e-01 -2.782304286956787109e-01 -1.367501020431518555e-01 4.789413139224052429e-02 2.923587523400783539e-02 2.918161749839782715e-01 3.104414977133274078e-02 -3.196523487567901611e-01 -2.154519855976104736e-01 1.856469362974166870e-01 2.198473922908306122e-02 -1.332780420780181885e-01 -7.782331854104995728e-02 2.457474544644355774e-02 1.249310076236724854e-01 6.824935227632522583e-02 -1.959980465471744537e-02 -2.205736488103866577e-01 -2.194065302610397339e-01 -7.506173849105834961e-02 -1.699327230453491211e-01 -2.171694114804267883e-02 -1.443364173173904419e-01 -2.535283938050270081e-02 -6.288505624979734421e-03 -1.932511776685714722e-01 1.702089905738830566e-01 1.223454698920249939e-01 2.841596305370330811e-01 4.373626410961151123e-02 2.498359084129333496e-01 1.221324652433395386e-01
-9.390772134065628052e-02 -2.578600347042083740e-01 -1.011069267988204956e-01 -7.555206120014190674e-02 -4.621668756008148193e-01 -8.298437297344207764e-02 -1.796190887689590454e-01 -2.230509519577026367e-01 -1.504960060119628906e-01 1.283943802118301392e-01 -1.462643221020698547e-02 -1.527040004730224609e-01 1.128402911126613617e-02 1.286619752645492554e-01 3.880382478237152100e-01 -1.748812049627304077e-01 7.538980245590209961e-02 1.593698263168334961e-01 -1.477515101432800293e-01 6.311967223882675171e-02 -8.407080173492431641e-02 -7.801213115453720093e-02 -1.714179217815399170e-01 9.390366822481155396e-02 6.787589192390441895e-02 -1.362863630056381226e-01 3.221588432788848877e-01 1.787372231483459473e-01 -1.300778687000274658e-01 -6.457953900098800659e-02 -1.529440581798553467e-01 1.846743077039718628e-01
3.378712832927703857e-01 -1.334530413150787354e-01 -1.128357872366905212e-01 1.047251001000404358e-01 -1.191055923700332642e-01 -1.395925432443618774e-01 -2.481511384248733521e-01 -1.098991259932518005e-01 -5.095924437046051025e-02 1.065685078501701355e-01 1.420813202857971191e-01 -3.346296846866607666e-01 1.354835927486419678e-01 1.161436662077903748e-01 1.039311476051807404e-02 5.089979991316795349e-02 1.192384511232376099e-01 5.574083328247070312e-02 -7.601579278707504272e-02 -6.537348777055740356e-02 9.322466701269149780e-02 1.224027499556541443e-01 -2.117564976215362549e-01 -7.722176611423492432e-02 -3.340830504894256592e-01 -2.241564542055130005e-01 1.641891896724700928e-01 3.280319273471832275e-01 -3.319422900676727295e-01 1.435501966625452042e-02 -1.614377200603485107e-01 1.470186114311218262e-01
2.328844219446182251e-01 -9.924587607383728027e-02 -1.352196484804153442e-01 -1.697722263634204865e-02 -1.202048286795616150e-01 -7.336343079805374146e-02 -3.059170544147491455e-01 -3.294776007533073425e-02 -3.478392586112022400e-02 4.714863300323486328e-01 2.977577745914459229e-01 -7.003818452358245850e-02 1.408056449145078659e-02 2.631621062755584717e-01 8.052717894315719604e-02 1.758151501417160034e-01 1.396022140979766846e-01 1.433454900979995728e-01 -1.011615172028541565e-01 -2.394344657659530640e-01 -2.559599876403808594e-01 1.337217092514038086e-01 -5.533963814377784729e-02 9.229436516761779785e-02 -1.594616621732711792e-01 -1.194578185677528381e-01 1.101268976926803589e-01 2.813487052917480469e-01 -4.411760717630386353e-02 -1.756460033357143402e-02 2.034432813525199890e-02 2.066130042076110840e-01
3.444819450378417969e-01 -6.845840811729431152e-02 -1.058998256921768188e-01 -8.737603574991226196e-02 -3.290959596633911133e-01 1.689593195915222168e-01 -1.873962432146072388e-01 -1.732620298862457275e-01 -2.889428846538066864e-02 -1.439961493015289307e-01 1.653738133609294891e-02 1.201557889580726624e-01 1.367246359586715698e-01 -2.168151177465915680e-02 2.045515477657318115e-01 2.235862463712692261e-01 -2.386383898556232452e-02 1.026150118559598923e-02 -1.785012334585189819e-01 2.835509739816188812e-02 6.887153536081314087e-02 -2.314371615648269653e-01 6.620223633944988251e-03 -1.559197008609771729e-01 4.100259244441986084e-01 -1.442954540252685547e-01 1.146004274487495422e-01 2.213686704635620117e-01 -2.794683678075671196e-03 1.675022542476654053e-01 9.253410995006561279e-02 3.237615823745727539e-01
1.205196306109428406e-01 1.269459128379821777e-01 1.003855019807815552e-01 1.596576869487762451e-01 -2.899147868156433105e-01 5.183926597237586975e-02 -3.609496355056762695e-01 -1.265455633401870728e-01 5.069473385810852051e-02 1.997674256563186646e-01 2.725204825401306152e-01 6.815099040977656841e-04 8.119781315326690674e-02 -3.047460131347179413e-02 1.002399548888206482e-01 -1.835172772407531738e-01 3.937005624175071716e-02 -5.926741659641265869e-02 1.818789243698120117e-01 -2.330080121755599976e-01 -9.928712248802185059e-02 -1.428132504224777222e-02 7.354348897933959961e-02 1.205469593405723572e-01 -5.248773470520973206e-02 -4.213796854019165039e-01 2.524056285619735718e-02 1.038799509406089783e-01 -3.514119386672973633e-01 8.205492049455642700e-02 1.961205452680587769e-01 2.233705818653106689e-01
9.182124584913253784e-02 -2.342525124549865723e-01 -2.183835022151470184e-02 -4.625740647315979004e-02 -4.108234941959381104e-01 1.218427866697311401e-01 -2.055882364511489868e-01 -1.332119107246398926e-01 -1.138922497630119324e-01 1.016653925180435181e-01 -2.976711373776197433e-03 -2.735911309719085693e-01 -2.524087429046630859e-01 2.093563675880432129e-01 2.505900859832763672e-01 -7.234415411949157715e-02 -5.398462712764739990e-02 8.127492666244506836e-02 3.315540403127670288e-02 -8.366627618670463562e-03 -2.196541279554367065e-01 -8.843303471803665161e-02 -7.351191341876983643e-02 2.456260472536087036e-01 1.002684533596038818e-01 -1.913565397262573242e-02 4.466196596622467041e-01 1.519269943237304688e-01 -1.745233088731765747e-01 -6.289823353290557861e-02 8.840036392211914062e-02 9.493828564882278442e-02
2.551988363265991211e-01 -3.116564638912677765e-02 -2.597542405128479004e-01 1.617618277668952942e-02 -8.101267367601394653e-02 2.599213719367980957e-01 -3.460634946823120117e-01 -1.633674502372741699e-01 -1.025992184877395630e-01 1.347061842679977417e-01 1.645391061902046204e-02 1.442382782697677612e-01 1.474611759185791016e-01 1.500690281391143799e-01 1.985469758510589600e-01 1.985401660203933716e-01 3.348656743764877319e-02 -2.127243131399154663e-01 -2.301181852817535400e-01 -9.028773754835128784e-02 1.387081388384103775e-02 -1.760882884263992310e-01 -2.749558389186859131e-01 -2.569359242916107178e-01 1.479915380477905273e-01 -8.410362154245376587e-02 -3.079251199960708618e-02 1.319533139467239380e-01 -1.453930139541625977e-01 2.252553403377532959e-01 4.258232936263084412e-02 2.672494351863861084e-01
2.834270298480987549e-01 -1.192504018545150757e-01 -2.253869622945785522e-01 -2.592408470809459686e-02 -2.770662903785705566e-01 -3.718312084674835205e-02 6.600546091794967651e-02 -2.044946253299713135e-01 1.003642007708549500e-01 3.072634637355804443e-01 -1.831945478916168213e-01 1.749147027730941772e-01 -1.226311847567558289e-01 3.261294066905975342e-01 2.048197090625762939e-01 1.341638807207345963e-02 2.388989669270813465e-04 1.224188134074211121e-02 -3.542325273156166077e-02 -2.260078862309455872e-02 -1.293264180421829224e-01 -2.649165987968444824e-01 -1.997755467891693115e-02 3.217583149671554565e-02 1.129550933837890625e-01 -1.154169291257858276e-01 1.888674497604370117e-01 -7.618195563554763794e-02 2.172574400901794434e-02 2.808724641799926758e-01 3.298713862895965576e-01 2.269310206174850464e-01
7.282117754220962524e-02 -3.995497822761535645e-01 -5.124582350254058838e-02 -2.747126482427120209e-02 -1.965498775243759155e-01 2.401456385850906372e-01 -2.409384697675704956e-01 -1.653924286365509033e-01 4.753914847970008850e-02 -3.057525753974914551e-01 1.632671356201171875e-01 5.089053884148597717e-02 -4.325088858604431152e-02 1.801875829696655273e-01 -3.460519760847091675e-02 -7.687421888113021851e-02 1.871036924421787262e-02 -1.675093173980712891e-01 -9.688254445791244507e-02 -7.945082336664199829e-02 -2.071738988161087036e-01 -2.046105712652206421e-01 -2.726115882396697998e-01 -9.049104154109954834e-02 2.012155055999755859e-01 -3.751989603042602539e-01 -5.870037712156772614e-03 -7.017298787832260132e-02 -1.734415590763092041e-01 -2.967447973787784576e-02 2.313182651996612549e-01 3.795778751373291016e-02
3.648030757904052734e-02 -4.897303879261016846e-02 -1.388470977544784546e-01 -1.263573467731475830e-01 -2.913817465305328369e-01 1.784621179103851318e-01 4.091502353549003601e-02 -3.502458333969116211e-01 1.078296750783920288e-01 -3.022819058969616890e-03 -2.342809438705444336e-01 -1.602210402488708496e-01 1.268282234668731689e-01 -7.514859735965728760e-02 -1.130761229433119297e-03 2.105720043182373047e-01 1.998367719352245331e-02 -4.366066753864288330e-01 -1.022137030959129333e-01 -1.176748275756835938e-01 -1.526641845703125000e-01 1.416343301534652710e-01 -2.139665782451629639e-01 -7.043331116437911987e-02 -4.467903673648834229e-01 -1.079424768686294556e-01 7.586317509412765503e-02 -4.029520228505134583e-02 9.351924993097782135e-03 9.884835779666900635e-02 6.868560612201690674e-02 1.378454267978668213e-01
2.487952709197998047e-01 -4.620788991451263428e-02 1.585031747817993164e-01 -5.156085640192031860e-02 -1.166908666491508484e-01 -7.103410363197326660e-02 -2.317222654819488525e-01 -2.461980879306793213e-01 -1.126402709633111954e-02 9.318119287490844727e-02 1.576660424470901489e-01 -2.387518882751464844e-01 9.819203615188598633e-02 -9.350095689296722412e-02 1.889579743146896362e-01 4.669820070266723633e-01 2.381321042776107788e-01 -2.387769073247909546e-01 6.658405810594558716e-02 3.421992529183626175e-03 -3.058613277971744537e-02 1.529447287321090698e-01 1.607075631618499756e-01 -5.160269513726234436e-02 1.176227256655693054e-01 -2.488546818494796753e-01 1.697556525468826294e-01 3.483866751194000244e-01 -2.401841105893254280e-03 -8.507544547319412231e-02 6.093973293900489807e-02 6.697385013103485107e-02
2.149823009967803955e-01 -1.989562213420867920e-01 -2.820713520050048828e-01 -7.671596109867095947e-02 -3.308689892292022705e-01 3.156826645135879517e-02 -3.118782937526702881e-01 -1.365216970443725586e-01 -9.653098881244659424e-03 6.241078302264213562e-02 2.108282446861267090e-01 1.558130979537963867e-01 1.058193966746330261e-01 2.404844611883163452e-01 1.612358689308166504e-01 3.132614120841026306e-02 -4.210545495152473450e-02 -1.521735191345214844e-01 5.874520167708396912e-02 2.652365863323211670e-01 -1.029477342963218689e-01 7.942884415388107300e-02 -1.228968799114227295e-01 1.382250934839248657e-01 -4.575823619961738586e-02 -1.534596383571624756e-01 1.665005385875701904e-01 1.371752023696899414e-01 -2.476895600557327271e-01 3.284016549587249756e-01 -1.870399564504623413e-01 -8.623195439577102661e-02
-1.656001619994640350e-02 -2.773287892341613770e-02 -3.343258425593376160e-02 5.558626726269721985e-02 -2.882712781429290771e-01 -1.439858525991439819e-01 -2.343803942203521729e-01 -1.169584691524505615e-01 2.873746752738952637e-01 2.699470818042755127e-01 -1.877645999193191528e-01 -6.948134303092956543e-02 2.391075193881988525e-01 -2.885380946099758148e-02 3.858404606580734253e-02 1.185224130749702454e-01 4.739688336849212646e-02 8.602502197027206421e-02 3.279561698436737061e-01 -4.978914558887481689e-02 -2.261177450418472290e-01 3.098656050860881805e-02 7.623301818966865540e-03 3.079783320426940918e-01 -1.898148208856582642e-01 -2.456968724727630615e-01 2.834551334381103516e-01 5.218826234340667725e-02 -1.810155063867568970e-02 3.721306473016738892e-02 1.986690759658813477e-01 2.567009031772613525e-01
6.013594940304756165e-02 -5.438907071948051453e-02 2.000324726104736328e-01 -1.486803442239761353e-01 -2.486139535903930664e-01 4.613933712244033813e-02 -2.330920100212097168e-01 -2.175306975841522217e-01 7.899662107229232788e-02 -1.035152375698089600e-01 -3.581878244876861572e-01 1.129491850733757019e-01 3.357187658548355103e-02 5.319130420684814453e-02 -1.391471326351165771e-01 1.125934720039367676e-01 -4.178731888532638550e-02 -3.004373610019683838e-01 -3.164778277277946472e-02 -1.044012606143951416e-01 -2.488126158714294434e-01 8.435655385255813599e-02 -3.172241151332855225e-01 -3.248154371976852417e-02 -3.259653747081756592e-01 -2.895701527595520020e-01 1.644489765167236328e-01 7.135654240846633911e-02 4.362213611602783203e-02 6.185619160532951355e-02 2.584859430789947510e-01 4.802560433745384216e-02
1.689508855342864990e-01 -2.258116900920867920e-01 -1.637381464242935181e-01 1.466060578823089600e-01 -5.346595048904418945e-01 3.706133738160133362e-02 1.177918761968612671e-01 -4.019108414649963379e-01 1.242151558399200439e-01 4.224087297916412354e-02 4.250805824995040894e-02 8.978305757045745850e-02 4.446480423212051392e-02 4.146690294146537781e-02 -1.659205853939056396e-01 1.755665391683578491e-01 1.152998358011245728e-01 -5.249567702412605286e-02 1.790761249139904976e-03 2.581335008144378662e-01 1.450830101966857910e-01 2.557817697525024414e-01 9.479165077209472656e-03 8.182096481323242188e-02 8.757284283638000488e-02 -1.376640703529119492e-02 2.271919846534729004e-01 5.068616196513175964e-02 -5.517262592911720276e-02 -4.396472871303558350e-02 1.870698928833007812e-01 2.059813588857650757e-01
2.551242709159851074e-01 -1.841190010309219360e-01 -1.213452443480491638e-01 4.377182200551033020e-02 -2.050732821226119995e-01 2.013445794582366943e-01 -3.386326134204864502e-01 -6.515094637870788574e-02 1.927153170108795166e-01 -5.606516823172569275e-02 3.118834644556045532e-02 -3.162291347980499268e-01 -1.107390373945236206e-01 1.712072640657424927e-01 3.037145137786865234e-01 -9.007874876260757446e-02 2.513594925403594971e-01 -1.962279975414276123e-01 -1.933871023356914520e-02 5.192353948950767517e-02 -7.992564886808395386e-02 -9.671327471733093262e-02 -2.487283758819103241e-02 1.311799883842468262e-01 1.157080754637718201e-01 -1.152708753943443298e-01 3.494449555873870850e-01 4.181455075740814209e-02 -1.398279666900634766e-01 -1.186202391982078552e-01 1.537316441535949707e-01 2.314186543226242065e-01
1.003878712654113770e-01 -2.159730941057205200e-01 7.817541062831878662e-02 1.194457858800888062e-01 -2.827876806259155273e-01 4.563887119293212891e-01 -1.507627665996551514e-01 -1.050688922405242920e-01 7.087684422731399536e-02 2.586360871791839600e-01 -3.089224696159362793e-01 2.984354794025421143e-01 6.077859923243522644e-02 3.274003788828849792e-02 1.963677853345870972e-01 -1.345700467936694622e-03 2.948231697082519531e-01 -3.279238194227218628e-02 -8.478341996669769287e-02 1.081609204411506653e-01 -2.347807586193084717e-01 1.972257792949676514e-01 3.685357049107551575e-02 1.104352176189422607e-01 -5.139316432178020477e-03 -9.854716807603836060e-02 3.294599428772926331e-02 9.077696502208709717e-02 -1.187104657292366028e-01 -1.645561605691909790e-01 1.105875968933105469e-01 1.191982254385948181e-01
-3.765992587432265282e-04 -3.163262903690338135e-01 -7.369752228260040283e-02 -7.145405560731887817e-02 -1.580978333950042725e-01 8.637901395559310913e-02 -1.484264582395553589e-01 -4.198494851589202881e-01 1.992126405239105225e-01 -1.361789256334304810e-01 -1.678514033555984497e-01 1.681158542633056641e-01 3.289043158292770386e-02 4.016620665788650513e-02 -1.616117777302861214e-03 2.144361138343811035e-01 -1.153152063488960266e-01 -1.408783644437789917e-01 1.271605193614959717e-01 -1.431583911180496216e-01 -2.184288948774337769e-01 -2.114084362983703613e-01 -1.664215177297592163e-01 1.765469908714294434e-01 -1.283100992441177368e-01 -1.787262856960296631e-01 -1.102590784430503845e-01 1.685886383056640625e-01 -4.173874482512474060e-02 5.545797944068908691e-02 -4.209096729755401611e-02 4.226569533348083496e-01
-2.913347445428371429e-02 -1.451369524002075195e-01 3.126839995384216309e-01 1.019853875041007996e-01 -2.437714338302612305e-01 1.449307650327682495e-01 -3.344727456569671631e-01 -5.229403451085090637e-02 1.123268827795982361e-01 3.347825407981872559e-01 1.094285920262336731e-01 -2.172103710472583771e-02 1.759219765663146973e-01 -6.221961602568626404e-02 2.551431953907012939e-01 1.275217346847057343e-02 -1.540661007165908813e-01 1.287773102521896362e-01 -4.369410127401351929e-02 1.909601688385009766e-02 -1.687256991863250732e-01 -8.614403754472732544e-02 -2.845578789710998535e-01 -7.583168148994445801e-02 2.277722358703613281e-01 -1.168162897229194641e-01 6.374154239892959595e-02 -2.921009436249732971e-02 -3.134423494338989258e-01 2.080704569816589355e-01 -2.241170853376388550e-01 1.011799350380897522e-01
1.130929961800575256e-01 -2.177863381803035736e-02 -2.356271892786026001e-01 2.882655560970306396e-01 -2.719099819660186768e-01 -5.625987052917480469e-02 -1.418802589178085327e-01 -4.690626636147499084e-02 -1.214652657508850098e-01 3.894638419151306152e-01 2.269288450479507446e-01 8.239157497882843018e-02 1.243628337979316711e-01 1.483687609434127808e-01 -3.141659870743751526e-02 2.429115921258926392e-01 2.617429010570049286e-02 1.633823364973068237e-01 -2.417618632316589355e-01 -2.478183060884475708e-01 -2.128572016954421997e-02 -1.189411152154207230e-02 -2.392904609441757202e-01 2.395974099636077881e-01 -9.941896051168441772e-02 -1.189581155776977539e-01 -4.318252205848693848e-03 1.600798517465591431e-01 8.574539422988891602e-02 1.660058349370956421e-01 2.596211731433868408e-01 1.095391660928726196e-01
2.593977153301239014e-01 -1.318529397249221802e-01 6.069307401776313782e-02 -2.817916311323642731e-02 -2.301608473062515259e-01 2.611608505249023438e-01 -1.930953711271286011e-01 -5.102894455194473267e-02 1.109577156603336334e-02 8.444149792194366455e-02 -4.239001125097274780e-02 6.673949211835861206e-02 1.208234131336212158e-01 -1.302444487810134888e-01 1.997587233781814575e-01 7.296910881996154785e-02 -2.147136814892292023e-02 -1.913582086563110352e-01 -1.659993976354598999e-01 5.130878090858459473e-02 1.179544255137443542e-02 -2.984687387943267822e-01 -1.661086231470108032e-01 7.212942093610763550e-02 -4.461655393242835999e-02 -4.301636219024658203e-01 3.336034417152404785e-01 -2.886095643043518066e-01 -1.385682523250579834e-01 -1.122906580567359924e-01 -2.382139414548873901e-01 5.259542725980281830e-03
3.775916099548339844e-01 -3.439551293849945068e-01 -1.936519593000411987e-01 5.923242866992950439e-02 -2.397510111331939697e-01 1.890298128128051758e-01 -2.260759323835372925e-01 -1.899920701980590820e-01 1.077840477228164673e-02 3.806454539299011230e-01 1.497939676046371460e-01 2.171231620013713837e-02 1.581303924322128296e-01 6.500799953937530518e-02 -8.565424382686614990e-02 -1.080908626317977905e-01 -1.522308737039566040e-01 -1.473186463117599487e-01 -1.589429825544357300e-01 3.044172748923301697e-02 -1.193622499704360962e-01 -1.444312483072280884e-01 -1.661965548992156982e-01 -1.968378126621246338e-01 9.095599502325057983e-02 -1.192097440361976624e-01 1.636802852153778076e-01 -1.965843141078948975e-01 8.492884039878845215e-02 1.664622128009796143e-01 5.591047927737236023e-02 5.487877503037452698e-02
3.419119715690612793e-01 -3.249936699867248535e-01 -7.963757216930389404e-02 2.550170570611953735e-02 -1.958488821983337402e-01 2.173269838094711304e-01 1.807762309908866882e-02 -1.276382505893707275e-01 2.996385097503662109e-02 3.691665232181549072e-01 4.268404841423034668e-02 1.267684400081634521e-01 2.949160635471343994e-01 7.496899366378784180e-02 -6.070790067315101624e-02 -1.003279015421867371e-01 -1.202454492449760437e-01 -1.314612030982971191e-01 -3.201000392436981201e-01 -9.505624324083328247e-02 -1.077002882957458496e-01 -3.442310541868209839e-02 -2.096193730831146240e-01 -2.074265033006668091e-01 2.087866067886352539e-01 -1.351933628320693970e-01 2.533219754695892334e-01 2.019018866121768951e-02 -6.416589766740798950e-02 4.032767191529273987e-02 1.778120696544647217e-01 -7.427538745105266571e-03
9.303956478834152222e-02 1.336136162281036377e-01 -4.763298109173774719e-02 1.039462462067604065e-01 -3.406311273574829102e-01 2.628329955041408539e-02 -3.675355017185211182e-01 -5.885834619402885437e-02 1.681252866983413696e-01 -8.681306242942810059e-02 1.508248001337051392e-01 7.624656707048416138e-02 7.693041581660509109e-03 2.458538562059402466e-01 -1.247543320059776306e-01 5.183472484350204468e-02 1.380917429924011230e-01 -3.511640429496765137e-01 -1.583151817321777344e-01 5.681954696774482727e-02 -5.439091473817825317e-02 -1.304832249879837036e-01 -2.249235510826110840e-01 2.313753664493560791e-01 -1.495172530412673950e-01 -1.979670077562332153e-01 1.656692177057266235e-01 7.854274660348892212e-02 -2.106779515743255615e-01 5.791796371340751648e-02 5.881721526384353638e-02 3.476845622062683105e-01
4.385651648044586182e-01 -7.296738028526306152e-02 1.206314563751220703e-01 -8.281387388706207275e-02 -2.153621315956115723e-01 1.100850924849510193e-01 -3.235778212547302246e-01 5.112960003316402435e-03 -9.192946553230285645e-02 5.757132917642593384e-02 1.408064514398574829e-01 1.694294810295104980e-01 7.368196547031402588e-02 -1.279142946004867554e-01 1.340812742710113525e-01 3.562774136662483215e-02 -1.487722247838973999e-01 -4.731241241097450256e-02 -1.754156202077865601e-01 5.343425273895263672e-02 -8.905427157878875732e-02 -1.704471707344055176e-01 -2.729687094688415527e-02 -3.521310538053512573e-02 3.167551457881927490e-01 -1.084927394986152649e-01 -3.827182203531265259e-02 5.245770886540412903e-02 -1.627633422613143921e-01 3.366022706031799316e-01 3.235837817192077637e-01 2.420238256454467773e-01
6.429394334554672241e-02 -1.463607102632522583e-01 -5.496635288000106812e-02 2.145519703626632690e-01 -1.838061809539794922e-01 2.336584776639938354e-01 -1.103764250874519348e-01 -1.063652932643890381e-01 -6.386002153158187866e-02 -8.860604465007781982e-02 -7.244822382926940918e-02 -1.272420678287744522e-02 -1.247056499123573303e-01 -5.545942112803459167e-02 6.661543995141983032e-02 3.301731348037719727e-01 3.096431493759155273e-01 -1.754967421293258667e-01 -3.792413696646690369e-02 8.104295283555984497e-02 -3.515600860118865967e-01 3.033945858478546143e-01 -1.087414696812629700e-01 -1.640494912862777710e-02 1.792909577488899231e-02 -3.651745021343231201e-01 1.773556470870971680e-01 -4.467898979783058167e-02 -6.456957012414932251e-02 2.307308316230773926e-01 1.979875266551971436e-01 -1.947914361953735352e-01
1.765101552009582520e-01 -2.334455996751785278e-01 -1.599988341331481934e-01 -9.768313914537429810e-02 -1.200149208307266235e-01 3.347443044185638428e-01 -2.557784020900726318e-01 -2.867122590541839600e-01 -1.950643360614776611e-01 8.545143902301788330e-02 7.064464688301086426e-02 9.634155780076980591e-02 1.352132111787796021e-01 1.343039274215698242e-01 -7.035876810550689697e-02 4.060757346451282501e-03 -1.121064350008964539e-01 -2.337551116943359375e-02 -9.205809235572814941e-02 -1.556491851806640625e-01 -2.666524946689605713e-01 1.650382019579410553e-02 -3.260890841484069824e-01 -8.136408030986785889e-02 2.893925607204437256e-01 -1.485323756933212280e-01 -1.839759061112999916e-03 9.013069793581962585e-03 -1.319365054368972778e-01 1.032644510269165039e-01 3.054674267768859863e-01 2.163077294826507568e-01
1.145909950137138367e-01 -2.524624168872833252e-01 -1.943573206663131714e-01 6.038308516144752502e-02 -3.178453445434570312e-01 9.313619136810302734e-02 -3.489716351032257080e-01 -7.053082436323165894e-02 2.311534434556961060e-01 1.412868965417146683e-02 -1.674317568540573120e-01 -1.615944504737854004e-01 -6.421639770269393921e-02 -2.925575152039527893e-02 1.846771240234375000e-01 -3.717522369697690010e-03 5.934513639658689499e-03 1.963856369256973267e-01 2.669197022914886475e-01 1.096153408288955688e-01 -1.844127625226974487e-01 -2.288726391270756721e-03 -3.576581925153732300e-02 1.492408215999603271e-01 -8.490132167935371399e-03 -3.001494109630584717e-01 2.576143145561218262e-01 -1.247848197817802429e-01 4.821440670639276505e-03 2.418462038040161133e-01 6.316323578357696533e-02 2.904271781444549561e-01
1.834445446729660034e-02 -9.641011059284210205e-02 -2.258607149124145508e-01 -1.355727910995483398e-01 -2.506848275661468506e-01 2.135944515466690063e-01 -1.286695748567581177e-01 -2.496918439865112305e-01 1.766459494829177856e-01 -2.933317124843597412e-01 4.392116889357566833e-02 1.203904598951339722e-01 1.646320670843124390e-01 -3.786409739404916763e-03 1.753574609756469727e-01 1.007975935935974121e-01 5.037626251578330994e-03 -2.521565854549407959e-01 -1.968390941619873047e-01 -9.964823722839355469e-02 -9.403719007968902588e-02 6.703882664442062378e-02 -1.787064522504806519e-01 -2.784457504749298096e-01 -1.591253653168678284e-02 3.547368571162223816e-02 4.735765159130096436e-01 -3.705897927284240723e-02 7.038479298353195190e-02 2.043789625167846680e-01 1.026943773031234741e-01 1.113105192780494690e-01
4.745073914527893066e-01 -7.753169629722833633e-03 -1.303887665271759033e-01 -9.108080714941024780e-02 -1.549825519323348999e-01 7.849228382110595703e-02 -1.091598644852638245e-01 -4.306049346923828125e-01 -2.085921168327331543e-02 2.050925046205520630e-02 -2.128510773181915283e-01 -4.415861889719963074e-02 -6.275793164968490601e-02 3.199176788330078125e-01 6.163476407527923584e-02 1.047318615019321442e-02 3.250062093138694763e-02 -4.606465622782707214e-02 -1.606882363557815552e-01 1.000904440879821777e-01 -1.514995992183685303e-01 -4.554655030369758606e-02 -4.232092797756195068e-01 4.693230614066123962e-02 2.218172326683998108e-02 1.071556657552719116e-01 -1.078828796744346619e-01 6.425524502992630005e-02 -9.763950854539871216e-02 2.815784811973571777e-01 4.067319631576538086e-02 9.713952429592609406e-03
-9.864722378551959991e-03 -2.416660785675048828e-01 1.446779072284698486e-01 -1.705435216426849365e-01 -2.189769744873046875e-01 1.525570154190063477e-01 -2.492441833019256592e-01 -4.478705525398254395e-01 1.914014369249343872e-01 -8.860307931900024414e-02 -2.026983499526977539e-01 1.056136488914489746e-01 1.030820049345493317e-02 6.917978823184967041e-02 -1.086120605468750000e-01 1.105189919471740723e-01 -8.390096575021743774e-02 -2.541352212429046631e-01 5.246499553322792053e-02 -9.137645363807678223e-02 -4.918636754155158997e-02 1.942896097898483276e-02 -2.042162269353866577e-01 -1.273366659879684448e-01 -3.134374916553497314e-01 -1.932372003793716431e-01 1.513585299253463745e-01 1.102109253406524658e-01 8.136904984712600708e-02 4.875144362449645996e-02 4.074474424123764038e-02 3.273832499980926514e-01
2.517808973789215088e-01 1.595783084630966187e-01 -8.835975080728530884e-02 -1.329901516437530518e-01 -1.285516470670700073e-01 -5.165725201368331909e-02 -7.816270925104618073e-03 -9.461969137191772461e-02 2.517498433589935303e-01 4.154819846153259277e-01 -5.238942429423332214e-02 -1.763632893562316895e-01 2.507773637771606445e-01 1.056712865829467773e-02 1.024313387461006641e-03 1.310209631919860840e-01 -1.872274130582809448e-01 -1.589743494987487793e-01 -7.004013657569885254e-02 3.652150556445121765e-02 -1.971329748630523682e-01 -5.926858633756637573e-02 -9.912760555744171143e-02 9.552485495805740356e-02 9.579003602266311646e-02 -3.053953647613525391e-01 2.680667340755462646e-01 -1.451445370912551880e-01 -2.528862953186035156e-01 1.766055524349212646e-01 2.306075692176818848e-01 1.893081367015838623e-01
-2.083856612443923950e-01 -3.003964666277170181e-03 7.474741339683532715e-02 1.288581341505050659e-01 -1.701667904853820801e-01 2.024617791175842285e-01 -3.663118183612823486e-01 -6.908225268125534058e-02 -3.421876206994056702e-02 2.125598788261413574e-01 7.272437959909439087e-02 -1.920974850654602051e-01 1.225564852356910706e-01 8.110647089779376984e-03 -1.082509662955999374e-02 2.621190249919891357e-01 5.602984502911567688e-02 -3.377947583794593811e-02 -7.088040583766996861e-04 -6.698859483003616333e-02 -1.479072868824005127e-01 1.263805478811264038e-01 -1.776346005499362946e-02 -1.535793095827102661e-01 1.896073855459690094e-02 -1.757445633411407471e-01 2.053025662899017334e-01 4.994073808193206787e-01 2.718979492783546448e-02 1.798251569271087646e-01 2.302649021148681641e-01 2.712900936603546143e-01
1.092055141925811768e-01 -5.437095761299133301e-01 -6.702928990125656128e-02 1.631330102682113647e-01 -2.363247424364089966e-01 3.310351818799972534e-02 6.398535799235105515e-03 -1.083044633269309998e-01 1.185175403952598572e-01 3.909519314765930176e-02 -1.439943909645080566e-01 -2.441043555736541748e-01 7.544272392988204956e-02 1.144572049379348755e-01 -4.617995768785476685e-02 2.453154027462005615e-01 7.585891336202621460e-02 -1.484250277280807495e-01 3.792616073042154312e-03 1.792879998683929443e-01 -2.654671370983123779e-01 2.502223551273345947e-01 6.069632619619369507e-02 -3.933494444936513901e-03 1.845796555280685425e-01 -1.171512454748153687e-01 2.002817094326019287e-01 2.406855225563049316e-01 -1.941900402307510376e-01 1.609239280223846436e-01 -7.222134619951248169e-02 -6.516927480697631836e-02
3.583746552467346191e-01 -2.212359756231307983e-01 -5.849070847034454346e-02 1.981983892619609833e-02 -2.835220694541931152e-01 -1.931496113538742065e-01 -3.209199309349060059e-01 -2.756800353527069092e-01 3.359090685844421387e-01 -4.276399686932563782e-02 1.122186705470085144e-01 4.287849739193916321e-02 5.036756396293640137e-02 2.212251722812652588e-01 2.428003549575805664e-01 1.473120786249637604e-02 8.516721427440643311e-02 -7.936324924230575562e-02 -1.063027605414390564e-01 2.047858573496341705e-02 3.388647735118865967e-02 1.543831974267959595e-01 4.847237095236778259e-02 1.663147658109664917e-01 1.336268037557601929e-01 -1.253831684589385986e-01 1.830315589904785156e-01 1.425701826810836792e-01 1.165727246552705765e-02 2.490202486515045166e-01 -2.109917849302291870e-01 8.973997086286544800e-02
8.443678170442581177e-02 -4.171402659267187119e-03 -2.907089591026306152e-01 -9.128189086914062500e-02 -1.512153595685958862e-01 1.524676680564880371e-01 -4.054414927959442139e-01 -1.526028215885162354e-01 2.135690450668334961e-01 1.193661764264106750e-01 1.034055743366479874e-02 -1.103075668215751648e-01 6.271483004093170166e-02 2.485081255435943604e-01 3.722895402461290359e-03 9.141253679990768433e-02 -4.064380750060081482e-02 -2.967562973499298096e-01 -8.540532737970352173e-02 1.159875616431236267e-01 4.343420267105102539e-03 -6.106655672192573547e-02 -1.157423779368400574e-01 1.444278806447982788e-01 -1.215941980481147766e-01 -3.974881768226623535e-02 3.839949369430541992e-01 1.418220549821853638e-01 -1.997624784708023071e-01 -6.864913552999496460e-02 6.418848782777786255e-02 3.726876974105834961e-01
3.628683984279632568e-01 -9.416677057743072510e-02 -1.276379376649856567e-01 1.048174947500228882e-01 -5.007066577672958374e-02 1.604087501764297485e-01 -2.030949741601943970e-01 -1.439965795725584030e-02 -1.578933596611022949e-01 5.173569172620773315e-02 1.154197677969932556e-01 1.300623640418052673e-02 1.377899199724197388e-01 4.892269149422645569e-02 3.074244856834411621e-01 -4.289229214191436768e-02 4.711780324578285217e-02 -1.428624391555786133e-01 -3.252492845058441162e-01 1.388386450707912445e-02 2.500680088996887207e-02 -1.213898360729217529e-01 -1.565948128700256348e-01 -2.102328091859817505e-01 2.211204320192337036e-01 -3.483209908008575439e-01 1.989160478115081787e-01 2.016289681196212769e-01 1.382170617580413818e-01 2.441178262233734131e-01 2.351136356592178345e-01 8.094298094511032104e-02
9.053964167833328247e-02 -9.080473333597183228e-02 5.029605329036712646e-02 -2.115161716938018799e-01 -2.328877151012420654e-01 5.311334878206253052e-02 -2.971320748329162598e-01 -3.042244911193847656e-01 1.163550987839698792e-01 -1.946995407342910767e-02 -2.738687694072723389e-01 9.827442467212677002e-02 1.488184034824371338e-01 7.876300066709518433e-02 -6.775712221860885620e-02 1.433738768100738525e-01 -1.196992620825767517e-01 -2.706405520439147949e-01 3.905927762389183044e-02 -3.249773383140563965e-02 -1.757002323865890503e-01 1.764580905437469482e-01 -3.726142346858978271e-01 -8.487240225076675415e-02 -3.591540753841400146e-01 -2.107896059751510620e-01 -8.619086816906929016e-03 1.333619505167007446e-01 -7.857721298933029175e-02 1.377438157796859741e-01 6.195680424571037292e-02 1.668374091386795044e-01
6.405135989189147949e-02 -2.377892881631851196e-01 -1.937847025692462921e-02 -3.054215908050537109e-01 -2.226417064666748047e-01 9.149174392223358154e-02 -1.960265040397644043e-01 -2.636313736438751221e-01 1.796380430459976196e-01 2.004583366215229034e-02 -1.983657479286193848e-01 8.728320896625518799e-02 -8.191567659378051758e-02 1.399158686399459839e-01 -6.700579822063446045e-02 7.885267585515975952e-02 4.820474423468112946e-03 -3.349997401237487793e-01 1.632037310628220439e-04 -5.595767498016357422e-02 -9.480544924736022949e-02 1.683433800935745239e-01 -4.081912040710449219e-01 -5.488770827651023865e-02 -3.087293505668640137e-01 -3.032144904136657715e-01 1.514816563576459885e-02 1.565889567136764526e-01 6.050444394350051880e-02 4.952073469758033752e-02 1.370797753334045410e-01 6.283901631832122803e-02
3.165850043296813965e-01 1.310086101293563843e-01 2.932758033275604248e-01 8.630885928869247437e-02 -3.104461431503295898e-01 6.357612460851669312e-02 -2.781888246536254883e-01 -1.851651370525360107e-01 1.132364198565483093e-01 3.079267740249633789e-01 3.233319893479347229e-02 -2.207444608211517334e-02 -2.836982347071170807e-02 -2.204627096652984619e-01 1.249077245593070984e-01 1.555986404418945312e-01 1.006206218153238297e-02 -2.357711493968963623e-01 -5.457771942019462585e-02 6.537946406751871109e-03 -3.028963506221771240e-02 -1.826504617929458618e-01 -1.542455703020095825e-01 -2.552921473979949951e-01 2.504702424630522728e-04 -1.381723433732986450e-01 1.499177068471908569e-01 1.517699062824249268e-01 -2.823202610015869141e-01 -1.521147787570953369e-01 -1.452630609273910522e-01 9.033206850290298462e-02
3.496125340461730957e-02 1.050219163298606873e-01 -1.766682565212249756e-01 3.867293149232864380e-02 -2.517876625061035156e-01 1.100988760590553284e-01 1.166620850563049316e-02 -2.645276188850402832e-01 3.052205033600330353e-02 3.745688796043395996e-01 -5.485865473747253418e-02 3.448962047696113586e-02 -3.694246709346771240e-02 2.173781692981719971e-01 2.672928273677825928e-01 -7.450100779533386230e-02 -2.344662882387638092e-02 1.058879792690277100e-01 -1.021282821893692017e-01 1.954634338617324829e-01 -1.931016892194747925e-01 2.955202944576740265e-02 -1.626456677913665771e-01 1.734024137258529663e-01 9.095371514558792114e-02 -1.913834512233734131e-01 2.737923860549926758e-01 1.251731067895889282e-01 -1.022546812891960144e-01 2.158339768648147583e-01 2.381517738103866577e-01 3.660542666912078857e-01
1.057448238134384155e-01 -1.228504553437232971e-01 7.010844349861145020e-02 -2.061502933502197266e-01 -1.972961127758026123e-01 2.060234993696212769e-01 2.060015313327312469e-02 -4.213421642780303955e-01 1.879751831293106079e-01 7.633205503225326538e-02 -3.488297462463378906e-01 -3.483623638749122620e-02 1.601575990207493305e-03 1.180271655321121216e-01 1.150901708751916885e-02 2.997647523880004883e-01 -1.237917914986610413e-01 -2.516065239906311035e-01 -3.905358538031578064e-02 -2.728248946368694305e-02 -1.981836855411529541e-01 7.042153179645538330e-02 -1.990779638290405273e-01 -3.221845626831054688e-02 -3.817781805992126465e-01 -2.924763970077037811e-02 1.062508597970008850e-01 6.361208111047744751e-02 1.135241985321044922e-01 1.209442317485809326e-02 7.689962536096572876e-02 2.287077307701110840e-01
1.179364174604415894e-01 -1.920479387044906616e-01 9.132223576307296753e-02 1.725293993949890137e-01 -1.957390755414962769e-01 -6.669539958238601685e-03 -2.452264577150344849e-01 -5.151122808456420898e-01 5.864806473255157471e-02 8.660236373543739319e-03 -9.095479547977447510e-02 3.465186357498168945e-01 -3.615893423557281494e-02 2.397378981113433838e-01 -9.170271456241607666e-02 2.231626957654953003e-01 -1.375963240861892700e-01 -6.772650778293609619e-02 -2.101490944623947144e-01 -1.832493245601654053e-01 -1.726412922143936157e-01 -1.249338984489440918e-01 -3.473488613963127136e-02 -1.628387570381164551e-01 5.045137554407119751e-02 -1.860810220241546631e-01 -1.339764297008514404e-01 3.553498536348342896e-02 -8.391316235065460205e-02 4.190202802419662476e-02 4.297082126140594482e-02 2.387162744998931885e-01
2.084546536207199097e-01 -2.010255865752696991e-02 -1.061481162905693054e-01 -1.105214818380773067e-03 -1.069602370262145996e-01 1.390644721686840057e-02 -3.605419099330902100e-01 -8.946401625871658325e-02 -1.208644732832908630e-01 1.324431896209716797e-01 1.124981045722961426e-01 -2.780403494834899902e-01 -9.928049519658088684e-03 1.847393512725830078e-01 -8.101737499237060547e-02 -7.313165348023176193e-03 1.450551450252532959e-01 -2.758479118347167969e-01 5.830213427543640137e-02 6.862866133451461792e-02 -1.565736383199691772e-01 4.819210991263389587e-02 -2.625047862529754639e-01 2.755097746849060059e-01 -6.159685924649238586e-02 -1.392930150032043457e-01 3.942478895187377930e-01 1.285386681556701660e-01 -2.122322916984558105e-01 8.335316181182861328e-02 1.488760113716125488e-01 2.934122681617736816e-01
3.795684128999710083e-02 -5.639750510454177856e-02 1.210888102650642395e-01 1.011807620525360107e-01 -2.106483578681945801e-01 6.753388047218322754e-02 -2.280619144439697266e-01 -3.815790414810180664e-01 -4.961955919861793518e-02 4.367217421531677246e-02 2.921733446419239044e-02 -1.346179544925689697e-01 3.322572112083435059e-01 2.712081372737884521e-01 -4.592767916619777679e-03 3.693435192108154297e-01 -4.709402099251747131e-02 2.359085716307163239e-02 2.273999154567718506e-01 9.081709384918212891e-02 -3.784107416868209839e-02 -1.758954524993896484e-01 -3.547457754611968994e-01 -9.915739297866821289e-02 1.049738675355911255e-01 -1.944769322872161865e-01 1.179735660552978516e-01 -2.164881974458694458e-01 -3.694031154736876488e-03 7.366795092821121216e-02 1.728179603815078735e-01 6.699138879776000977e-02
1.027495414018630981e-01 8.455976098775863647e-02 -4.434866458177566528e-02 7.553997635841369629e-02 -3.075235784053802490e-01 -3.079375922679901123e-01 -2.539823651313781738e-01 -1.377309411764144897e-01 -1.413899362087249756e-01 4.050577282905578613e-01 1.266039013862609863e-01 1.371839344501495361e-01 1.304889321327209473e-01 -1.244500628672540188e-03 2.705561518669128418e-01 7.031868398189544678e-02 -4.522313922643661499e-02 -2.853583693504333496e-01 -2.431457042694091797e-01 -8.046136796474456787e-02 3.885799646377563477e-02 -8.527060598134994507e-02 -4.481314122676849365e-02 3.099126368761062622e-02 -1.097340509295463562e-01 -3.050037324428558350e-01 2.188316732645034790e-01 -1.528470218181610107e-02 -1.683256179094314575e-01 5.040252208709716797e-02 2.002947181463241577e-01 -5.158530175685882568e-02
3.376623392105102539e-01 -6.153379380702972412e-02 -1.609846502542495728e-01 -2.794796228408813477e-01 -4.281996190547943115e-01 7.970666885375976562e-02 7.083933055400848389e-02 -5.861457809805870056e-02 1.076135337352752686e-01 2.304363623261451721e-02 -1.371081769466400146e-01 -8.932879194617271423e-03 1.855552792549133301e-01 -1.878268420696258545e-01 3.903843089938163757e-02 1.777650862932205200e-01 1.346457153558731079e-01 1.515417993068695068e-01 -4.267260134220123291e-01 -2.116500139236450195e-01 -3.109364211559295654e-02 1.795691698789596558e-01 -9.499879181385040283e-02 6.542117893695831299e-02 5.041870172135531902e-04 -6.819709390401840210e-02 -7.315423805266618729e-03 1.431132107973098755e-01 -1.551659852266311646e-01 2.056352943181991577e-01 1.923284530639648438e-01 -5.609061196446418762e-02
1.710905283689498901e-01 8.560173213481903076e-02 -3.870426490902900696e-02 -1.012606918811798096e-01 -1.616134643554687500e-01 1.727180033922195435e-01 -1.813098937273025513e-01 -1.658889502286911011e-01 -6.609459221363067627e-02 5.256870016455650330e-02 -5.447546020150184631e-02 5.123103503137826920e-03 1.233864203095436096e-02 1.489452123641967773e-01 2.057473957538604736e-01 -6.091138720512390137e-02 1.463197469711303711e-01 8.543937653303146362e-02 -1.177669167518615723e-01 6.409910321235656738e-02 -1.772363036870956421e-01 -1.995133906602859497e-01 -5.552697554230690002e-02 3.022602498531341553e-01 -6.410601548850536346e-03 -2.843617796897888184e-01 3.854740560054779053e-01 3.130128383636474609e-01 -6.727173179388046265e-02 2.262283265590667725e-01 2.183504104614257812e-01 3.370454609394073486e-01
4.918948113918304443e-01 -1.990207731723785400e-01 -1.177533790469169617e-01 -1.333899646997451782e-01 -1.396438628435134888e-01 3.842288255691528320e-02 -4.025490581989288330e-01 -2.228036671876907349e-01 -8.924052119255065918e-02 -1.774138361215591431e-01 -2.834873199462890625e-01 5.789982527494430542e-02 -5.851879715919494629e-02 -1.242938451468944550e-02 -1.461883038282394409e-01 -7.262326031923294067e-02 2.137162350118160248e-02 -4.736975952982902527e-02 -2.825730480253696442e-02 -1.516236811876296997e-01 -1.940534263849258423e-01 1.298745870590209961e-01 -1.529168337583541870e-01 -2.676910907030105591e-02 -2.675789296627044678e-01 -1.679361164569854736e-01 1.739173568785190582e-02 -1.167538668960332870e-02 -1.322827488183975220e-01 -2.067492455244064331e-01 1.498419493436813354e-01 1.125914081931114197e-01
9.442837536334991455e-02 9.965421259403228760e-02 -2.120920270681381226e-01 6.337256729602813721e-02 -3.897795677185058594e-01 -1.889133751392364502e-01 -1.822274029254913330e-01 5.308793112635612488e-02 2.594828605651855469e-01 -2.326191030442714691e-02 -8.887657523155212402e-02 -9.350238740444183350e-02 3.656177222728729248e-01 -1.421371102333068848e-02 4.059823974967002869e-02 -1.010189428925514221e-01 4.674567026086151600e-04 -1.553868204355239868e-01 1.447870396077632904e-02 2.885014712810516357e-01 -8.800268173217773438e-02 1.759143322706222534e-01 -1.863008588552474976e-01 -1.345465183258056641e-01 2.122270315885543823e-02 -3.103505969047546387e-01 3.329409360885620117e-01 -9.800682961940765381e-02 1.704418472945690155e-02 -6.147763133049011230e-02 2.230837643146514893e-01 9.009773284196853638e-02
2.988673448562622070e-01 5.396187677979469299e-02 -3.056144155561923981e-02 1.748900413513183594e-01 -2.646273672580718994e-01 -1.260946840047836304e-01 6.972605828195810318e-03 -3.463824689388275146e-01 -1.399577856063842773e-01 3.779844045639038086e-01 5.053327232599258423e-02 1.664889901876449585e-01 8.098579198122024536e-02 -8.330197632312774658e-02 4.507130756974220276e-02 1.856128918007016182e-03 4.972191061824560165e-03 -1.957040727138519287e-01 -1.784543097019195557e-01 -1.442228555679321289e-01 -5.121995508670806885e-02 2.154950052499771118e-01 7.174672186374664307e-02 2.038481980562210083e-01 2.473928034305572510e-02 -3.053199946880340576e-01 1.878644824028015137e-01 6.934666633605957031e-02 -3.541492521762847900e-01 3.775208815932273865e-02 1.070190519094467163e-01 5.527144297957420349e-02
5.324625968933105469e-01 -6.667377054691314697e-02 -1.977014392614364624e-01 1.635066568851470947e-01 -2.210001349449157715e-01 -4.873211309313774109e-02 -1.955562084913253784e-01 -9.022538363933563232e-02 2.235529273748397827e-01 8.878292143344879150e-02 1.961797475814819336e-02 4.813556745648384094e-02 1.645859032869338989e-01 2.352373003959655762e-01 -5.050729960203170776e-02 2.858489155769348145e-01 -2.552965283393859863e-01 6.751117855310440063e-02 8.098942786455154419e-02 1.643927544355392456e-01 -1.367770582437515259e-01 -4.537009634077548981e-03 1.190618053078651428e-01 4.423851892352104187e-02 -4.462740942835807800e-02 -2.297783344984054565e-01 3.776112571358680725e-02 3.851984068751335144e-02 -1.562106311321258545e-01 3.162719607353210449e-01 -3.023998253047466278e-02 1.224677730351686478e-02
2.230031937360763550e-01 -1.215477958321571350e-01 -1.228783652186393738e-01 -1.265681087970733643e-01 -1.603159308433532715e-01 5.847218632698059082e-02 -1.769808530807495117e-01 -3.237035274505615234e-01 -3.779662400484085083e-02 2.408059500157833099e-02 -4.941046610474586487e-02 1.934084743261337280e-01 2.736711502075195312e-01 1.443590670824050903e-01 -8.978683501482009888e-03 -1.231161803007125854e-01 -3.317836299538612366e-02 -8.072107285261154175e-02 4.954944550991058350e-02 5.890022590756416321e-02 -1.627419590950012207e-01 -1.987096965312957764e-01 -3.749854266643524170e-01 -1.016317680478096008e-01 2.464451193809509277e-01 -3.747400343418121338e-01 -1.633257791399955750e-02 -3.642440214753150940e-02 -3.713389635086059570e-01 -4.047501832246780396e-02 1.096234172582626343e-01 3.948218002915382385e-02
2.070974707603454590e-01 -3.307223320007324219e-01 6.158692389726638794e-02 3.549552522599697113e-03 -1.613543629646301270e-01 -9.152006357908248901e-02 1.188653055578470230e-02 -4.262440800666809082e-01 8.326387405395507812e-02 2.279175445437431335e-02 -2.182173542678356171e-02 -1.434620916843414307e-01 1.250343173742294312e-01 5.738639831542968750e-02 -3.049147427082061768e-01 6.402474641799926758e-02 -1.006244346499443054e-01 -1.935531944036483765e-01 1.213944554328918457e-01 1.557015925645828247e-01 -2.135541439056396484e-01 -1.225709021091461182e-01 -2.765721380710601807e-01 -3.813409060239791870e-02 -1.690578311681747437e-01 -2.536325454711914062e-01 -5.310847982764244080e-02 1.006084382534027100e-01 -1.473807394504547119e-01 1.554236710071563721e-01 2.804577052593231201e-01 1.662911176681518555e-01
1.847674995660781860e-01 -1.841629445552825928e-01 -3.519207537174224854e-01 -3.344672173261642456e-02 -4.264667630195617676e-01 9.159868210554122925e-02 -1.394070982933044434e-01 -7.882352918386459351e-02 2.011564821004867554e-01 1.299781650304794312e-01 1.136944815516471863e-01 1.323308795690536499e-01 2.852598428726196289e-01 -2.167985402047634125e-02 5.550799518823623657e-02 1.010227203369140625e-01 2.759237587451934814e-01 -5.511669442057609558e-02 -2.963620722293853760e-01 1.308182328939437866e-01 7.149620354175567627e-02 5.812728404998779297e-02 3.181105712428689003e-03 2.891339920461177826e-02 9.418237209320068359e-02 -1.310666352510452271e-01 -1.844515651464462280e-02 1.160354539752006531e-01 -9.111949475482106209e-04 3.941940665245056152e-01 1.300572156906127930e-01 -5.030042305588722229e-02
9.012500941753387451e-02 -2.191781401634216309e-01 1.560613419860601425e-02 -2.067608237266540527e-01 -1.629163920879364014e-01 6.219174340367317200e-02 -1.839085817337036133e-01 -1.977776885032653809e-01 1.406104266643524170e-01 -3.858745843172073364e-02 -3.042840957641601562e-01 2.482448220252990723e-01 9.313477203249931335e-03 1.288640946149826050e-01 -1.284181885421276093e-02 1.217537075281143188e-01 -1.051722094416618347e-01 -3.553525507450103760e-01 -4.481851682066917419e-02 -1.714395135641098022e-01 -1.970218718051910400e-01 1.675261408090591431e-01 -2.601416707038879395e-01 -8.725623041391372681e-02 -2.633696198463439941e-01 -2.768992185592651367e-01 1.827822327613830566e-01 1.544660329818725586e-01 8.089618384838104248e-02 5.992143601179122925e-02 2.181446254253387451e-01 1.356692910194396973e-01
1.769770085811614990e-01 -6.089790537953376770e-02 -8.911386132240295410e-02 1.211483217775821686e-02 -1.484741419553756714e-01 6.639023870229721069e-02 -6.461988389492034912e-02 -1.875282526016235352e-01 -1.743773519992828369e-01 1.492801606655120850e-01 -3.169997036457061768e-01 -2.170500010251998901e-01 -6.692114472389221191e-02 -2.422482520341873169e-01 1.263711005449295044e-01 3.731285929679870605e-01 -7.526612281799316406e-02 -2.323307693004608154e-01 7.983680814504623413e-02 -6.154874712228775024e-02 -3.757932484149932861e-01 3.179927170276641846e-02 -3.282868862152099609e-01 -9.596820175647735596e-02 1.766106188297271729e-01 -1.763667166233062744e-01 6.406459957361221313e-02 -3.427879884839057922e-02 -1.528746038675308228e-01 -5.522340908646583557e-02 -1.102840378880500793e-01 1.930325627326965332e-01
9.800743311643600464e-02 -6.234384700655937195e-02 -5.764982104301452637e-02 1.656469106674194336e-01 -3.460312485694885254e-01 3.165287151932716370e-02 -2.259967327117919922e-01 -1.386846899986267090e-01 2.581015974283218384e-02 -1.624014526605606079e-01 -1.321263760328292847e-01 1.100832968950271606e-01 6.072017550468444824e-02 -1.887024939060211182e-02 1.388159692287445068e-01 2.691496312618255615e-01 -5.206466093659400940e-02 -1.945131719112396240e-01 -1.802831888198852539e-01 -2.889586687088012695e-01 3.206889331340789795e-02 -1.993286237120628357e-02 -3.537449538707733154e-01 1.471544355154037476e-01 1.717265248298645020e-01 -1.864623576402664185e-01 2.842650711536407471e-01 -2.330589443445205688e-01 -2.806289196014404297e-01 -1.333865970373153687e-01 -5.703632906079292297e-02 9.158284962177276611e-02
-4.496254399418830872e-02 -8.856513351202011108e-02 -1.232284307479858398e-01 8.755232393741607666e-02 -3.249657452106475830e-01 1.375539749860763550e-01 -1.623098254203796387e-01 -2.502778358757495880e-02 2.859206199645996094e-01 -1.340343430638313293e-02 1.948662996292114258e-01 -2.744145095348358154e-01 -2.261321432888507843e-02 -2.813410758972167969e-01 -6.840164959430694580e-02 3.054758906364440918e-01 -8.351980149745941162e-02 2.452859096229076385e-02 -2.998533099889755249e-02 -2.075198143720626831e-01 -7.123215496540069580e-02 -8.373954892158508301e-02 -2.603232264518737793e-01 -3.616409003734588623e-01 4.714754596352577209e-02 -2.943647205829620361e-01 5.747796967625617981e-02 2.284585088491439819e-01 -7.805429399013519287e-02 2.997568994760513306e-02 1.625717282295227051e-01 5.434801056981086731e-02
-6.368030607700347900e-02 -3.610167205333709717e-01 -3.377057015895843506e-01 8.482089266180992126e-03 -1.720066368579864502e-01 1.089036390185356140e-01 -3.783279657363891602e-01 -2.655144333839416504e-01 -7.882887125015258789e-02 7.872553169727325439e-02 5.645639076828956604e-02 1.469213962554931641e-01 -6.445039808750152588e-02 -1.000146716833114624e-01 8.042152971029281616e-02 8.622221648693084717e-02 -5.520920082926750183e-02 -8.695765584707260132e-02 -1.891930401325225830e-01 -1.666924953460693359e-01 -1.820315122604370117e-01 -1.148777678608894348e-01 -2.269090712070465088e-01 -1.164002120494842529e-01 -1.898376792669296265e-01 6.196049973368644714e-02 2.632261812686920166e-01 -6.418255623430013657e-03 2.278491854667663574e-01 1.431809216737747192e-01 1.766781955957412720e-01 1.810466498136520386e-01
4.276880919933319092e-01 -3.832851722836494446e-02 5.434085428714752197e-02 1.342159211635589600e-01 -3.064142763614654541e-01 -8.052457123994827271e-02 -1.937276571989059448e-01 6.922916322946548462e-02 -4.875035956501960754e-02 3.677118569612503052e-02 1.515854746103286743e-01 2.151856124401092529e-01 -2.289015650749206543e-01 -1.509549766778945923e-01 -4.350285977125167847e-02 1.016476377844810486e-01 6.030309200286865234e-02 1.030469015240669250e-01 -4.161590039730072021e-01 -1.641564667224884033e-01 -3.335238397121429443e-01 -5.462904274463653564e-02 -1.235612481832504272e-01 -1.692621558904647827e-01 4.342329129576683044e-02 -1.982490271329879761e-01 1.607347726821899414e-01 -1.835699565708637238e-02 -7.636336982250213623e-02 1.921641379594802856e-01 7.009060680866241455e-02 -6.299206614494323730e-02
2.700096666812896729e-01 -3.135510683059692383e-01 -6.200747564435005188e-02 1.994427591562271118e-01 -3.484487235546112061e-01 7.905755937099456787e-02 -3.188944607973098755e-02 -1.455247998237609863e-01 -2.959816455841064453e-01 -1.305519640445709229e-01 -1.305637788027524948e-02 -1.258760690689086914e-01 1.366244535893201828e-02 1.009038835763931274e-01 6.964548677206039429e-02 3.713931441307067871e-01 9.881168603897094727e-02 -1.667082160711288452e-01 1.002689730376005173e-02 9.985556453466415405e-02 -1.120757907629013062e-01 1.058036386966705322e-01 -3.132629096508026123e-01 -2.960090935230255127e-01 8.246996253728866577e-02 -1.298337727785110474e-01 1.097937524318695068e-01 9.556563943624496460e-02 -1.834091842174530029e-01 4.891417548060417175e-02 7.709682732820510864e-02 -1.323730796575546265e-01
-1.373370438814163208e-01 1.993995532393455505e-02 7.118483632802963257e-02 2.185815572738647461e-01 -4.748713970184326172e-01 1.769933998584747314e-01 -3.020312190055847168e-01 -1.920304447412490845e-01 1.777561753988265991e-01 -5.478469654917716980e-03 6.278765201568603516e-02 -1.538357734680175781e-01 2.016535699367523193e-01 9.014520794153213501e-02 2.298269271850585938e-01 1.615412086248397827e-01 -4.204111546277999878e-02 -9.693061560392379761e-02 9.919185936450958252e-02 -1.062435656785964966e-01 -1.626801341772079468e-01 2.635801136493682861e-01 9.433792904019355774e-03 1.724483221769332886e-01 1.047433018684387207e-01 -1.243833303451538086e-01 -2.678168714046478271e-01 1.684534400701522827e-01 -1.688968241214752197e-01 9.024937450885772705e-02 1.299699693918228149e-01 1.336485594511032104e-01
4.664337038993835449e-01 -3.933125734329223633e-01 -2.429223433136940002e-02 1.540595442056655884e-01 -1.746347397565841675e-01 1.723196804523468018e-01 -6.491995602846145630e-02 -2.720168828964233398e-01 2.275931239128112793e-01 1.062054303474724293e-03 1.089539751410484314e-01 1.389264613389968872e-01 -1.490328460931777954e-02 8.051355928182601929e-02 1.568648219108581543e-01 -1.696671918034553528e-02 5.628129933029413223e-03 -2.082517147064208984e-01 6.260959059000015259e-02 -8.006029576063156128e-02 -2.971661277115345001e-02 1.866694241762161255e-01 -3.114214241504669189e-01 4.524485766887664795e-02 2.486128956079483032e-01 -1.439035683870315552e-02 -2.324056811630725861e-02 -4.906259849667549133e-02 -1.947921812534332275e-01 1.556492000818252563e-01 1.846445202827453613e-01 -2.711175195872783661e-02
-2.249228768050670624e-02 -7.511730492115020752e-02 -7.800930738449096680e-02 1.204678043723106384e-01 -2.440244704484939575e-01 1.004438251256942749e-01 -2.510956525802612305e-01 -1.086120903491973877e-01 1.317521333694458008e-01 1.168659627437591553e-01 -2.166796922683715820e-01 -1.283435821533203125e-01 9.211985394358634949e-03 1.426665484905242920e-01 2.610473036766052246e-01 -2.581376023590564728e-02 2.589910626411437988e-01 -4.608621820807456970e-02 2.956865914165973663e-02 2.512280642986297607e-01 -3.435921669006347656e-01 6.466908752918243408e-02 1.235145982354879379e-02 1.077707186341285706e-01 4.600832611322402954e-02 -3.291992843151092529e-01 3.133667111396789551e-01 -1.417356729507446289e-01 1.113283932209014893e-01 1.931175887584686279e-01 2.100930809974670410e-01 2.351231276988983154e-01
3.303518295288085938e-01 -3.824730813503265381e-01 -1.174659058451652527e-01 3.347628936171531677e-02 -3.041135966777801514e-01 6.294742971658706665e-02 -1.476827263832092285e-01 1.308016944676637650e-02 1.038143634796142578e-01 2.533081769943237305e-01 -1.293507963418960571e-01 1.526803672313690186e-01 1.533953100442886353e-01 -9.276268631219863892e-02 2.463005483150482178e-01 2.003259258344769478e-03 -1.979276090860366821e-01 -3.381321430206298828e-01 -9.309545904397964478e-02 -1.375157684087753296e-01 -6.524198222905397415e-03 -2.661731541156768799e-01 -1.906490027904510498e-01 -8.253644220530986786e-03 8.794682472944259644e-02 -1.540898084640502930e-01 1.291741877794265747e-01 -1.796565800905227661e-01 -1.564990431070327759e-01 4.607734456658363342e-02 -7.290723174810409546e-02 5.179675668478012085e-02
2.916570305824279785e-01 -2.663231641054153442e-02 -6.452555954456329346e-02 -4.433227181434631348e-01 -3.224030733108520508e-01 1.738415285944938660e-02 -3.732516169548034668e-01 -2.686260938644409180e-01 1.164534017443656921e-01 1.888990867882966995e-03 -1.861155331134796143e-01 9.233912825584411621e-02 7.089892774820327759e-02 5.867708846926689148e-02 -7.860647886991500854e-02 2.074253931641578674e-02 -1.510092467069625854e-01 -1.627945005893707275e-01 -3.846256434917449951e-02 7.493552565574645996e-02 -2.799935042858123779e-01 1.352629959583282471e-01 -2.788712084293365479e-01 2.325780689716339111e-03 -9.969129413366317749e-02 -5.419901385903358459e-02 5.848634243011474609e-02 6.990274786949157715e-02 -1.449054479598999023e-01 -1.534186154603958130e-01 1.672920733690261841e-01 3.773970529437065125e-02
9.726197272539138794e-02 4.725907370448112488e-02 -4.540845751762390137e-02 7.102329283952713013e-02 -1.406389623880386353e-01 1.513144224882125854e-01 -2.329919934272766113e-01 -1.727562844753265381e-01 1.614865064620971680e-01 1.312397867441177368e-01 7.934813946485519409e-02 -2.403970658779144287e-01 -1.568106263875961304e-01 3.056905567646026611e-01 9.624180942773818970e-02 4.144109785556793213e-03 1.040410324931144714e-01 -2.709435224533081055e-01 -6.066577509045600891e-02 1.221129894256591797e-01 -1.229314208030700684e-01 -8.109955489635467529e-02 -2.444202750921249390e-01 2.322951406240463257e-01 7.863052189350128174e-02 -2.104021459817886353e-01 3.589113056659698486e-01 1.755070388317108154e-01 -3.274469077587127686e-01 -1.034509092569351196e-01 1.540430933237075806e-01 1.724743098020553589e-01
3.110736906528472900e-01 -4.058234095573425293e-01 -7.006604969501495361e-02 2.070055007934570312e-01 -5.465753376483917236e-02 7.056397944688796997e-02 -1.753253489732742310e-01 -2.092474251985549927e-01 -7.504323869943618774e-02 1.035384684801101685e-01 1.594880968332290649e-01 2.926898896694183350e-01 2.007273286581039429e-01 2.230356186628341675e-01 1.129038557410240173e-01 -1.276834905147552490e-01 4.289930313825607300e-02 -7.050253450870513916e-02 -1.036370173096656799e-02 1.075950935482978821e-01 -1.442501544952392578e-01 -1.443697065114974976e-01 -1.795705705881118774e-01 -2.381031028926372528e-02 -1.028353422880172729e-01 -3.217352628707885742e-01 1.954048722982406616e-01 -1.199958026409149170e-01 5.376270040869712830e-02 1.639038026332855225e-01 2.686939537525177002e-01 1.293002534657716751e-02
1.098347455263137817e-01 3.339601457118988037e-01 -1.563837379217147827e-01 2.196468412876129150e-01 -3.520720005035400391e-01 3.586080297827720642e-02 -2.701711952686309814e-01 -8.758442103862762451e-02 8.783948421478271484e-02 1.243839189410209656e-01 8.979404717683792114e-02 -1.603499203920364380e-01 -6.127098947763442993e-02 2.205843180418014526e-01 6.089561060070991516e-02 3.117517828941345215e-01 -1.434975713491439819e-01 3.026681393384933472e-02 -1.470881998538970947e-01 -1.010449696332216263e-02 -2.566426694393157959e-01 -1.877042204141616821e-01 -4.465693607926368713e-02 2.164093106985092163e-01 -1.090940907597541809e-01 -9.576845169067382812e-02 2.947113215923309326e-01 1.637080907821655273e-01 -1.736527234315872192e-01 1.449135094881057739e-01 8.549717813730239868e-02 3.416995704174041748e-02
-3.451029211282730103e-02 -1.468071043491363525e-01 -6.176458206027746201e-03 8.275777101516723633e-02 -2.760686874389648438e-01 -2.072985023260116577e-01 -4.108434319496154785e-01 -8.847247809171676636e-02 1.880683153867721558e-01 9.990470856428146362e-02 -2.457786649465560913e-01 -8.107566833496093750e-02 3.093304298818111420e-02 2.361595071852207184e-02 4.869868862442672253e-04 1.968190073966979980e-02 4.299823567271232605e-02 -1.940799206495285034e-01 -1.614298522472381592e-01 -3.317352384328842163e-02 -8.903440088033676147e-02 1.366058140993118286e-01 1.258799135684967041e-01 -7.218243926763534546e-02 1.462679505348205566e-01 -1.900861561298370361e-01 3.800213038921356201e-01 4.065451622009277344e-01 -1.194143965840339661e-01 2.301936149597167969e-01 7.897967845201492310e-02 7.280775904655456543e-02
7.552415598183870316e-03 -7.309170812368392944e-02 -9.593036025762557983e-02 -2.567833960056304932e-01 -2.437733113765716553e-01 1.268344074487686157e-01 -2.320026308298110962e-01 -3.563195168972015381e-01 7.185736298561096191e-02 -9.820219874382019043e-02 -1.807216703891754150e-01 1.307100243866443634e-02 9.506367146968841553e-02 9.487266838550567627e-02 -4.823952540755271912e-02 1.369000226259231567e-01 -2.874362282454967499e-02 -2.743326425552368164e-01 -8.259379863739013672e-02 -5.801268666982650757e-02 -3.207535147666931152e-01 2.259466350078582764e-01 -3.254934549331665039e-01 -8.261554688215255737e-02 -3.155699968338012695e-01 -2.164192348718643188e-01 1.601209938526153564e-01 -3.818963840603828430e-02 1.238918025046586990e-02 8.726532012224197388e-02 1.478897780179977417e-01 1.423984915018081665e-01
6.636231392621994019e-02 -3.782574236392974854e-01 -3.308533504605293274e-02 2.480647265911102295e-01 -2.400553822517395020e-01 4.529230669140815735e-02 -1.353010982275009155e-01 -1.632296293973922729e-01 -1.744498908519744873e-01 1.248446926474571228e-01 -1.665181666612625122e-01 -2.547048963606357574e-02 2.588891051709651947e-02 -2.407085150480270386e-01 -3.711101040244102478e-02 3.112154901027679443e-01 -5.064737051725387573e-02 -3.863452002406120300e-02 1.005727276206016541e-01 -1.044599339365959167e-01 -1.954573839902877808e-01 2.232245542109012604e-02 -3.343965709209442139e-01 -3.270904719829559326e-01 -1.561280190944671631e-01 -1.963263750076293945e-01 3.624013811349868774e-02 -2.470088601112365723e-01 -9.906929731369018555e-02 1.319703310728073120e-01 5.883653089404106140e-02 1.244359463453292847e-01
-1.826136000454425812e-02 -1.215063557028770447e-01 -7.018376886844635010e-02 -2.338522523641586304e-01 -5.089730024337768555e-02 -1.098184287548065186e-01 -2.117046564817428589e-01 -1.273322850465774536e-01 1.206314861774444580e-01 1.898327618837356567e-01 -6.522201001644134521e-02 -1.116053834557533264e-01 -1.182780638337135315e-01 5.293133109807968140e-02 3.855113312602043152e-02 1.271646469831466675e-01 2.142152637243270874e-01 1.506555080413818359e-02 -1.636952906847000122e-01 1.295970529317855835e-01 -1.348945498466491699e-01 7.802701741456985474e-02 -2.607738375663757324e-01 -2.184237726032733917e-02 -3.774122148752212524e-02 -2.838478088378906250e-01 4.026305377483367920e-01 1.583262979984283447e-01 -2.210231423377990723e-01 3.804689943790435791e-01 1.896969974040985107e-01 -2.581156492233276367e-01
1.568220257759094238e-01 -9.475624561309814453e-02 1.413311958312988281e-01 1.598968207836151123e-01 -2.535681724548339844e-01 1.761864721775054932e-01 -2.765108644962310791e-01 -2.525028288364410400e-01 -2.733254060149192810e-02 5.931423604488372803e-02 -7.899606227874755859e-02 2.816618233919143677e-02 -5.156265106052160263e-03 -1.364783495664596558e-01 7.914064824581146240e-02 -5.572368577122688293e-02 -1.239913851022720337e-01 -3.090478479862213135e-01 1.932305097579956055e-02 -6.081251800060272217e-02 5.398885346949100494e-03 -4.092363715171813965e-01 -6.104262080043554306e-03 -1.499077975749969482e-01 6.712616980075836182e-02 -1.356739550828933716e-01 4.833784997463226318e-01 -3.995219618082046509e-02 -1.511790156364440918e-01 1.549338698387145996e-01 1.345545798540115356e-01 -1.338426172733306885e-01
1.040781438350677490e-01 7.013665977865457535e-03 -2.146474719047546387e-01 -1.459179371595382690e-01 -2.243302464485168457e-01 7.841544598340988159e-02 -2.889488637447357178e-01 -7.206745445728302002e-02 7.267416268587112427e-02 1.258821785449981689e-01 1.568716615438461304e-01 -2.720719873905181885e-01 6.450065970420837402e-02 2.333427071571350098e-01 1.071918606758117676e-01 -7.736969273537397385e-03 1.098522916436195374e-01 -2.379208952188491821e-01 -1.354887038469314575e-01 1.978976279497146606e-01 -3.093244731426239014e-01 3.974490612745285034e-02 -1.133615151047706604e-01 1.887862831354141235e-01 1.077607180923223495e-02 -1.872118003666400909e-02 2.141338139772415161e-01 2.398054599761962891e-01 -3.288699984550476074e-01 -7.822556048631668091e-02 2.863245904445648193e-01 1.210206300020217896e-01
1.253459006547927856e-01 -2.702479958534240723e-01 -7.707320153713226318e-02 2.360163023695349693e-03 -1.297122985124588013e-01 1.583779305219650269e-01 -1.792624741792678833e-01 -3.162584602832794189e-01 -1.348079741001129150e-01 -4.475992918014526367e-02 6.501965224742889404e-02 2.384385019540786743e-01 9.921837598085403442e-02 1.614363938570022583e-01 5.453524366021156311e-02 2.696046233177185059e-01 -3.026239201426506042e-02 -3.967127576470375061e-02 -1.878509670495986938e-01 -5.725814029574394226e-02 -1.393843293190002441e-01 -7.027146965265274048e-02 -3.666330575942993164e-01 -1.200514063239097595e-01 1.469651460647583008e-01 -2.550724446773529053e-01 -8.625560998916625977e-02 -8.378364890813827515e-02 -1.733600497245788574e-01 1.293053627014160156e-01 1.626225262880325317e-01 3.870748281478881836e-01
3.743385523557662964e-02 -1.234444230794906616e-01 -8.062728494405746460e-02 -2.072241902351379395e-02 -3.006756603717803955e-01 8.579938858747482300e-02 2.371465042233467102e-02 -3.870605528354644775e-01 3.100347816944122314e-01 6.592338532209396362e-02 -6.026088446378707886e-02 -9.812993556261062622e-02 1.696067005395889282e-01 -7.519873231649398804e-02 3.292130827903747559e-01 3.818368166685104370e-02 -2.260423749685287476e-01 2.484030574560165405e-01 -1.764734685420989990e-01 -2.381377816200256348e-01 9.884964674711227417e-03 -1.268668472766876221e-02 -1.693721711635589600e-01 -1.051514372229576111e-01 2.432029247283935547e-01 -1.358702927827835083e-01 -5.122974887490272522e-02 2.235905379056930542e-01 -2.071186155080795288e-01 1.969216763973236084e-01 -9.461649507284164429e-02 9.374050050973892212e-02
3.085761368274688721e-01 -1.706961542367935181e-01 1.017487496137619019e-01 1.225155517458915710e-01 -4.501665532588958740e-01 -2.419376280158758163e-03 -1.980515271425247192e-01 -1.823077201843261719e-01 2.752129733562469482e-01 1.056863889098167419e-01 -4.157147929072380066e-02 -9.089705348014831543e-02 -1.085243821144104004e-01 1.619855016469955444e-01 1.255540400743484497e-01 -5.524581298232078552e-02 2.424754947423934937e-01 1.389652341604232788e-01 -1.226337701082229614e-01 2.060830891132354736e-01 -1.754876971244812012e-01 7.086720317602157593e-02 -1.417384147644042969e-01 1.280826926231384277e-01 2.914875373244285583e-02 -2.517880499362945557e-01 -8.396465331315994263e-02 -1.433050781488418579e-01 9.025108069181442261e-02 3.141951262950897217e-01 -9.642484039068222046e-02 -7.420599460601806641e-02
4.464427828788757324e-01 -1.732590347528457642e-01 -1.280408501625061035e-01 2.776421308517456055e-01 -3.471664190292358398e-01 3.200402557849884033e-01 7.126903533935546875e-02 -5.250795558094978333e-02 -3.545867651700973511e-02 -5.674695968627929688e-02 -1.862291097640991211e-01 1.189753934741020203e-01 -7.607931643724441528e-02 -9.090981632471084595e-02 2.470000982284545898e-01 1.392245441675186157e-01 1.593907028436660767e-01 -1.639644503593444824e-01 5.829454213380813599e-02 1.039278730750083923e-01 -1.618299633264541626e-01 -5.167461186647415161e-02 -1.260776519775390625e-01 5.243835225701332092e-02 -3.574270755052566528e-02 3.074810653924942017e-02 -1.410164833068847656e-01 2.132369428873062134e-01 -2.919380366802215576e-01 1.564809381961822510e-01 6.611078232526779175e-02 5.465953052043914795e-02
3.192307949066162109e-01 -1.696488261222839355e-01 6.324263662099838257e-02 1.565130501985549927e-01 -1.686821132898330688e-01 -3.796470910310745239e-02 -3.175083398818969727e-01 -7.892612367868423462e-03 3.468714281916618347e-02 1.743948310613632202e-01 2.113417387008666992e-01 -1.230468079447746277e-01 7.784900814294815063e-02 3.241443261504173279e-02 4.818724095821380615e-02 -7.151306606829166412e-03 9.582026302814483643e-02 1.685564070940017700e-01 -2.786137722432613373e-02 1.792900264263153076e-01 1.178593374788761139e-02 1.594455540180206299e-01 -2.015527635812759399e-01 1.449808031320571899e-01 -2.874636352062225342e-01 -7.349249720573425293e-02 2.414552718400955200e-01 1.558746099472045898e-01 -4.318478107452392578e-01 2.438387721776962280e-01 -4.961434286087751389e-03 1.865803599357604980e-01
1.754569858312606812e-01 -3.040885329246520996e-01 -3.668124973773956299e-02 -4.024023190140724182e-02 -2.280359566211700439e-01 -2.365467511117458344e-02 -2.305981963872909546e-01 -3.183124065399169922e-01 3.880991041660308838e-02 -8.499324321746826172e-02 -2.507219910621643066e-01 -1.517346948385238647e-01 9.959740936756134033e-02 1.542167179286479950e-02 -3.613666817545890808e-02 2.226024270057678223e-01 -1.121486127376556396e-01 -2.478965744376182556e-02 2.849714159965515137e-01 4.194384813308715820e-02 -2.940599061548709869e-02 -6.895869970321655273e-03 -3.237428665161132812e-01 -1.580346971750259399e-01 3.700156137347221375e-02 -2.105527818202972412e-01 7.109208405017852783e-02 -4.553350806236267090e-02 -2.590903341770172119e-01 -6.863678246736526489e-02 3.962455689907073975e-01 5.056605860590934753e-02
2.880509793758392334e-01 -2.231709659099578857e-02 -3.256344050168991089e-02 7.593201845884323120e-02 -2.024206519126892090e-01 8.691202849149703979e-02 -2.993822097778320312e-01 -3.218312934041023254e-02 -5.528995767235755920e-03 2.480649203062057495e-01 1.056164205074310303e-01 -2.645899653434753418e-01 1.910595893859863281e-01 1.878143101930618286e-01 4.485786706209182739e-02 2.399965561926364899e-02 1.284345984458923340e-01 2.872777543962001801e-02 -3.017186187207698822e-02 2.276396155357360840e-01 -1.190345957875251770e-01 1.199619472026824951e-01 1.643225997686386108e-01 -1.965649891644716263e-03 -1.786714047193527222e-01 -1.608045250177383423e-01 3.612059950828552246e-01 1.843120455741882324e-01 -3.032149374485015869e-01 2.898178696632385254e-01 1.688161045312881470e-01 3.379474580287933350e-02
3.340242207050323486e-01 -2.263226211071014404e-01 -1.671339720487594604e-01 -1.558308582752943039e-02 -2.806876003742218018e-01 1.456446051597595215e-01 -1.736079305410385132e-01 -7.865196675993502140e-04 9.416162222623825073e-02 1.820152699947357178e-01 -9.216980636119842529e-02 5.056967027485370636e-03 1.120670065283775330e-01 -2.163338363170623779e-01 1.592874079942703247e-01 -3.237797878682613373e-03 4.379828274250030518e-02 -3.104729950428009033e-01 -1.096810474991798401e-01 -3.169384598731994629e-01 1.643766313791275024e-01 -3.309855759143829346e-01 -2.807587087154388428e-01 -9.111899882555007935e-02 4.231125116348266602e-02 -1.967565417289733887e-01 2.357205748558044434e-01 -2.944801189005374908e-02 -8.403794467449188232e-02 -4.809827730059623718e-02 2.995834499597549438e-02 4.396663233637809753e-02
1.427349597215652466e-01 2.051864117383956909e-01 1.067028790712356567e-01 5.218411795794963837e-03 -1.841192096471786499e-01 2.183668762445449829e-01 -2.038926929235458374e-01 -3.351909518241882324e-01 -6.439730525016784668e-02 9.429108351469039917e-02 1.124210096895694733e-02 -1.766801625490188599e-01 2.395973205566406250e-01 2.068660259246826172e-01 3.870495557785034180e-01 -1.808205544948577881e-01 -1.222946643829345703e-01 1.234357361681759357e-03 -1.068461537361145020e-01 -1.208885759115219116e-01 -1.723774671554565430e-01 -6.436982005834579468e-02 -4.063928872346878052e-02 7.880032807588577271e-02 -2.315286844968795776e-01 -2.038149386644363403e-01 3.672400414943695068e-01 -7.619611918926239014e-02 -9.781571477651596069e-02 -3.087923303246498108e-02 1.744477599859237671e-01 -6.358136236667633057e-02
6.010318174958229065e-02 1.682399511337280273e-01 4.154217243194580078e-02 -1.069436892867088318e-01 -3.109384775161743164e-01 8.321042358875274658e-02 -6.283483654260635376e-02 -3.682720363140106201e-01 7.125997915863990784e-03 3.232814967632293701e-01 -1.569981724023818970e-01 2.111758142709732056e-01 -1.121565252542495728e-01 2.130731642246246338e-01 2.976500988006591797e-01 -2.994123473763465881e-02 1.180195212364196777e-01 -6.630077213048934937e-02 -7.917109876871109009e-02 1.842503845691680908e-01 -2.944864630699157715e-01 -2.398515865206718445e-02 -1.047058776021003723e-01 1.233350038528442383e-01 -9.737231582403182983e-02 -1.056182608008384705e-01 1.501829326152801514e-01 9.529670327901840210e-02 -9.817861765623092651e-02 1.133275330066680908e-01 1.314961910247802734e-01 3.555346727371215820e-01
2.045120894908905029e-01 -3.686699271202087402e-01 5.564087629318237305e-02 3.475520014762878418e-01 -1.940293759107589722e-01 2.221219688653945923e-01 -7.538866251707077026e-02 -3.024888336658477783e-01 -1.320502161979675293e-02 -2.903846204280853271e-01 -3.317299783229827881e-01 -4.959913715720176697e-02 1.860789954662322998e-01 1.374656111001968384e-01 -1.233360916376113892e-02 6.214916706085205078e-02 -1.299580186605453491e-01 2.958021499216556549e-02 7.539118081331253052e-02 -5.569522455334663391e-02 -8.703835308551788330e-02 -1.712299138307571411e-02 -2.571927905082702637e-01 1.042065396904945374e-01 -1.550243794918060303e-01 -9.477349370718002319e-02 -1.755251549184322357e-02 2.439097464084625244e-01 -4.500650241971015930e-02 9.932360798120498657e-02 2.031164616346359253e-02 2.076469510793685913e-01
1.089883595705032349e-01 2.560201287269592285e-01 -1.823697835206985474e-01 1.350466907024383545e-01 -2.587807476520538330e-01 2.900182604789733887e-01 -6.084181368350982666e-02 -3.539560437202453613e-01 4.596697166562080383e-02 1.453941911458969116e-01 -1.933623552322387695e-01 -2.028245106339454651e-02 -8.180250227451324463e-02 9.907285869121551514e-02 2.118606418371200562e-01 1.320099085569381714e-01 1.494065485894680023e-02 6.626544892787933350e-02 1.835155040025711060e-01 1.559841334819793701e-01 -8.651933073997497559e-02 -7.564310729503631592e-02 -1.365835815668106079e-01 1.740290522575378418e-01 -8.272228389978408813e-02 -2.303694188594818115e-01 2.610840499401092529e-01 3.246406838297843933e-02 1.184300403110682964e-03 9.963529556989669800e-02 1.401041746139526367e-01 4.094891250133514404e-01
1.376611590385437012e-01 -2.837616205215454102e-01 -5.780352652072906494e-02 1.318469941616058350e-01 -3.693917989730834961e-01 9.836041182279586792e-02 -2.775013744831085205e-01 -3.583610802888870239e-02 2.883794009685516357e-01 -1.732282899320125580e-02 -1.629991382360458374e-01 -4.161317646503448486e-02 -5.155944451689720154e-02 1.832687407732009888e-01 1.843234449625015259e-01 4.923226311802864075e-02 1.827159672975540161e-01 4.184284433722496033e-02 -3.019772842526435852e-02 1.764448434114456177e-01 -9.006723016500473022e-02 2.911045551300048828e-01 -1.126222545281052589e-03 1.194470897316932678e-01 -5.235466733574867249e-02 -7.785223424434661865e-02 4.003328680992126465e-01 -1.066020205616950989e-01 -4.094480350613594055e-02 2.405333071947097778e-01 9.030501544475555420e-02 2.203544080257415771e-01
1.502088308334350586e-01 -2.164175957441329956e-01 -1.456797122955322266e-01 7.474561780691146851e-02 -2.923581898212432861e-01 3.514128550887107849e-02 -3.421747684478759766e-02 -2.130936831235885620e-01 -4.311041906476020813e-02 3.456248939037322998e-01 -8.408034220337867737e-03 -4.070319235324859619e-01 6.402453873306512833e-03 -5.520979687571525574e-02 2.923848330974578857e-01 -1.100881919264793396e-01 -1.464268267154693604e-01 1.092125549912452698e-01 -2.486200332641601562e-01 -4.795026965439319611e-03 -1.362567245960235596e-01 -1.523131430149078369e-01 1.300229430198669434e-01 1.126558110117912292e-01 2.238251417875289917e-01 -2.048829346895217896e-01 2.620338499546051025e-01 1.643012315034866333e-01 -5.650576949119567871e-02 5.989683046936988831e-02 2.573864161968231201e-02 1.449321657419204712e-01
3.813222944736480713e-01 -3.893717229366302490e-01 -1.370074003934860229e-01 9.609968215227127075e-02 -1.117301955819129944e-01 1.968939602375030518e-01 -1.241178512573242188e-01 -2.839080095291137695e-01 6.751359254121780396e-02 1.373430341482162476e-01 7.422699779272079468e-02 -4.115321859717369080e-02 2.718555741012096405e-02 2.375752329826354980e-01 -6.157115474343299866e-02 8.762588351964950562e-02 -1.638164371252059937e-02 -1.635609865188598633e-01 -2.785384953022003174e-01 -3.955506905913352966e-02 -2.199848145246505737e-01 -8.591856807470321655e-02 -2.665738165378570557e-01 -2.243010550737380981e-01 2.188250124454498291e-01 -1.519089797511696815e-03 2.991375699639320374e-02 -5.956463888287544250e-02 -7.975424826145172119e-02 2.451285272836685181e-01 1.468915492296218872e-01 6.906647235155105591e-02
1.585181504487991333e-01 -2.111856788396835327e-01 -1.779717803001403809e-01 1.028651557862758636e-02 -2.136464715003967285e-01 1.387525647878646851e-01 -1.744586825370788574e-01 -3.768846392631530762e-01 -2.466657571494579315e-02 6.514123827219009399e-02 5.244040489196777344e-02 1.522575169801712036e-01 7.378402352333068848e-02 -1.514383107423782349e-01 -1.572818681597709656e-02 1.541861146688461304e-01 1.159194409847259521e-01 8.612310141324996948e-02 -2.006990909576416016e-01 -1.824107766151428223e-01 -2.635789290070533752e-02 -3.921606540679931641e-01 -2.419169247150421143e-01 -1.976852118968963623e-01 2.853708341717720032e-02 -1.302440613508224487e-01 -3.099448047578334808e-02 -1.020765528082847595e-01 -7.784570008516311646e-02 -3.903690725564956665e-02 3.208297491073608398e-01 3.029278814792633057e-01
2.682486176490783691e-01 -1.036606878042221069e-01 -2.377725243568420410e-01 7.029543817043304443e-02 -2.741985917091369629e-01 1.390215102583169937e-02 -2.664599716663360596e-01 -2.167388349771499634e-01 6.125021725893020630e-02 -1.334554851055145264e-01 1.209558323025703430e-01 1.331367790699005127e-01 2.125731110572814941e-01 1.283156424760818481e-01 -2.452441304922103882e-01 8.250030875205993652e-02 -1.052401377819478512e-03 -2.245185375213623047e-01 -1.289149224758148193e-01 1.699537932872772217e-01 -2.625713944435119629e-01 1.267248094081878662e-01 -3.838193416595458984e-02 1.641779094934463501e-01 2.865827083587646484e-02 -1.709188669919967651e-01 2.432856559753417969e-01 1.874971538782119751e-01 -7.714881002902984619e-02 3.098235130310058594e-01 -2.071251869201660156e-01 -3.714719414710998535e-02
4.224070161581039429e-02 -7.428269088268280029e-02 7.283160090446472168e-02 -1.593500673770904541e-01 -3.255535364151000977e-01 1.217579022049903870e-01 -1.146417483687400818e-02 -2.136871963739395142e-01 -1.391392052173614502e-01 -1.912002414464950562e-01 -1.854287534952163696e-01 1.717126965522766113e-01 2.258325368165969849e-01 -6.333083845674991608e-03 9.302859753370285034e-02 7.789493352174758911e-02 -1.089435722678899765e-02 -2.432810664176940918e-01 1.742758788168430328e-02 9.154587239027023315e-02 -2.909499406814575195e-01 1.961181685328483582e-02 -3.564899563789367676e-01 -8.929105103015899658e-02 -2.825051248073577881e-01 -3.595407009124755859e-01 2.258241176605224609e-01 1.631997674703598022e-01 6.656438857316970825e-02 1.214559376239776611e-01 1.259872764348983765e-01 -8.424898842349648476e-04
-1.357529684901237488e-02 -1.660225689411163330e-01 -1.417270302772521973e-01 1.149874255061149597e-01 -3.704730570316314697e-01 2.615913189947605133e-02 -2.365932315587997437e-01 -1.312536299228668213e-01 2.415641546249389648e-01 -1.548406332731246948e-01 -1.112373769283294678e-01 -1.330968365073204041e-02 6.337024271488189697e-03 -3.288665413856506348e-02 8.469945937395095825e-02 3.117276355624198914e-02 2.176441848278045654e-01 9.816085547208786011e-02 -6.905629765242338181e-03 4.509181901812553406e-02 -9.513669461011886597e-02 1.254898160696029663e-01 6.869429349899291992e-02 1.149678509682416916e-02 1.998748779296875000e-01 -5.291255116462707520e-01 2.285416275262832642e-01 2.478144913911819458e-01 4.182626679539680481e-02 1.849655956029891968e-01 2.066174447536468506e-01 -1.506755053997039795e-01
9.070494771003723145e-02 -1.835356354713439941e-01 -1.326824724674224854e-01 1.282985359430313110e-01 -1.566360890865325928e-01 1.625636816024780273e-01 -2.629463672637939453e-01 3.167308494448661804e-02 1.910163164138793945e-01 1.632784754037857056e-01 -1.800880432128906250e-01 2.892512679100036621e-01 2.414394021034240723e-01 -6.028349325060844421e-02 3.562836647033691406e-01 2.279861867427825928e-01 5.938941240310668945e-02 -1.171416882425546646e-02 -1.051880270242691040e-01 -1.516126245260238647e-01 8.912530541419982910e-02 -1.067897304892539978e-01 -2.227849215269088745e-01 2.365798503160476685e-01 -7.823578268289566040e-02 -3.059172630310058594e-01 3.295607268810272217e-01 -3.981915116310119629e-02 1.940936781466007233e-02 2.491332404315471649e-02 -8.773713558912277222e-02 -3.956888616085052490e-02
-1.775012910366058350e-01 -2.786233127117156982e-01 1.918184906244277954e-01 4.081708937883377075e-02 -2.579507827758789062e-01 2.085290253162384033e-01 -2.262981981039047241e-02 -7.761192321777343750e-02 1.482897251844406128e-01 1.061379089951515198e-01 1.827806234359741211e-01 -2.803873717784881592e-01 2.469024509191513062e-01 6.169434636831283569e-02 3.025031089782714844e-01 2.147752940654754639e-01 -5.722230300307273865e-02 -1.245292350649833679e-01 -3.685340657830238342e-02 7.475450634956359863e-02 -4.859861731529235840e-02 -2.067546360194683075e-02 -6.412477046251296997e-02 -2.506221234798431396e-01 -1.366845965385437012e-01 -9.728380292654037476e-02 1.903060972690582275e-01 2.077603936195373535e-01 -1.913580298423767090e-01 9.850385040044784546e-02 1.795955002307891846e-01 3.265191018581390381e-01
1.533089578151702881e-01 -1.129323318600654602e-01 -1.533429026603698730e-01 5.821007862687110901e-02 -4.499381482601165771e-01 1.481735557317733765e-01 -2.834403514862060547e-01 -4.431724548339843750e-03 2.367074787616729736e-01 -6.562180817127227783e-02 -2.980895042419433594e-01 -8.167157322168350220e-02 -3.250898048281669617e-02 1.732067316770553589e-01 1.275458186864852905e-01 -1.747008264064788818e-01 2.429846674203872681e-01 -7.272083312273025513e-02 -2.208414487540721893e-02 1.034206822514533997e-01 -1.256505101919174194e-01 -6.809761282056570053e-03 -7.315629720687866211e-02 7.835308462381362915e-02 -6.482370197772979736e-02 -8.293588459491729736e-02 4.052014052867889404e-01 -1.022621095180511475e-01 -8.247604966163635254e-02 3.776083141565322876e-02 3.022405803203582764e-01 1.011432409286499023e-01
1.629298925399780273e-01 -1.717512756586074829e-01 -1.777832806110382080e-01 1.078363880515098572e-01 -2.291577905416488647e-01 1.130409538745880127e-01 -2.685672342777252197e-01 -3.886285051703453064e-02 -2.548750489950180054e-03 1.772445440292358398e-02 -3.463467583060264587e-02 -1.971302777528762817e-01 -1.210047528147697449e-01 1.986443996429443359e-01 2.983930110931396484e-01 -2.007758915424346924e-01 -3.602641075849533081e-02 1.844491064548492432e-02 2.446485916152596474e-03 1.986185312271118164e-01 -3.707335889339447021e-02 7.625240087509155273e-02 -1.332513540983200073e-01 -2.762309275567531586e-02 -1.135686486959457397e-01 -4.152896702289581299e-01 2.306870967149734497e-01 -1.816773265600204468e-01 2.434188872575759888e-02 2.588496804237365723e-01 1.786048114299774170e-01 3.163457214832305908e-01
1.830040812492370605e-01 -2.438504397869110107e-01 -2.776010036468505859e-01 2.906374335289001465e-01 -1.577621549367904663e-01 2.285693883895874023e-01 -3.603675588965415955e-02 -8.384115993976593018e-02 -1.962308771908283234e-03 1.566389501094818115e-01 -2.211086601018905640e-01 1.943899244070053101e-01 4.771270975470542908e-02 -8.915071189403533936e-02 6.110466644167900085e-02 -1.071255803108215332e-01 2.126114666461944580e-01 3.001449070870876312e-02 -1.668844819068908691e-01 -2.508456818759441376e-02 -1.214211210608482361e-01 1.767220199108123779e-01 2.330877482891082764e-01 5.908276885747909546e-02 7.915821671485900879e-02 -4.412015378475189209e-01 1.955374628305435181e-01 5.257403105497360229e-02 -1.890991926193237305e-01 4.742946848273277283e-02 2.043412327766418457e-01 1.527652740478515625e-01
5.240578651428222656e-01 4.431889951229095459e-02 -4.620223864912986755e-02 4.576671123504638672e-02 -3.395567834377288818e-01 5.590489506721496582e-02 -1.445997357368469238e-01 -5.428680032491683960e-02 2.726413123309612274e-02 2.818221785128116608e-02 1.785173118114471436e-01 -2.252935618162155151e-01 -1.729783713817596436e-01 -2.399598658084869385e-01 1.743191182613372803e-01 1.017208471894264221e-01 -4.028572142124176025e-02 -2.808212116360664368e-02 7.263212930411100388e-03 -1.365824043750762939e-01 3.015946410596370697e-02 -7.277520000934600830e-02 -2.265695035457611084e-01 -1.590151190757751465e-01 -1.924859583377838135e-01 -2.411891371011734009e-01 1.834957152605056763e-01 1.595950573682785034e-01 -1.534698307514190674e-01 -2.367664277553558350e-01 1.338320076465606689e-01 -9.305234253406524658e-02
8.112692087888717651e-02 1.871042139828205109e-02 -6.872071325778961182e-02 2.466071993112564087e-01 -2.610928714275360107e-01 4.853456094861030579e-02 -3.898046612739562988e-01 -3.593202829360961914e-01 1.630170829594135284e-02 9.705894440412521362e-02 -2.115889936685562134e-01 1.112664304673671722e-02 -2.750883996486663818e-01 4.597552120685577393e-02 2.789738476276397705e-01 1.240228489041328430e-02 -7.236821949481964111e-02 6.243285909295082092e-02 -2.131745815277099609e-01 1.630322821438312531e-02 -6.736688315868377686e-02 2.042945772409439087e-01 -5.839556083083152771e-02 -7.275423407554626465e-02 -6.542903184890747070e-02 -2.945782244205474854e-01 -1.466924250125885010e-01 -8.933336287736892700e-02 5.098783224821090698e-02 2.742992937564849854e-01 6.782046705484390259e-02 2.297422140836715698e-01
1.835903525352478027e-01 -1.256337314844131470e-01 6.912734359502792358e-02 2.526693940162658691e-01 -3.096600174903869629e-01 3.227203190326690674e-01 -3.394024372100830078e-01 -2.462991029024124146e-01 2.330904304981231689e-01 1.064735203981399536e-01 -8.161175251007080078e-02 4.582450166344642639e-02 -1.548576802015304565e-01 1.044537574052810669e-01 2.920824885368347168e-01 -8.894523233175277710e-02 7.029680907726287842e-02 2.526075541973114014e-01 -1.439024806022644043e-01 4.284922033548355103e-03 -2.409338252618908882e-03 2.691882848739624023e-01 -5.588436499238014221e-02 -1.080987304449081421e-01 1.022885460406541824e-02 -7.493002712726593018e-02 4.064035788178443909e-02 -1.466294825077056885e-01 -1.830531656742095947e-02 1.582123935222625732e-01 2.107517421245574951e-01 1.674630939960479736e-01
1.076828017830848694e-01 -1.136254817247390747e-01 1.011435166001319885e-01 -7.484450191259384155e-02 -4.548883140087127686e-01 -1.086514219641685486e-01 -2.089934200048446655e-01 -1.239861696958541870e-01 2.543111443519592285e-01 1.507187783718109131e-01 -2.911167033016681671e-02 -1.467030048370361328e-01 -7.670963183045387268e-03 1.592609845101833344e-02 4.533178210258483887e-01 7.443910930305719376e-03 -5.618263036012649536e-02 3.859856724739074707e-02 -2.058196663856506348e-01 -2.100767195224761963e-01 -8.768361061811447144e-02 1.560194697231054306e-02 6.909175310283899307e-03 7.624482363462448120e-02 -7.157670706510543823e-02 -4.963121935725212097e-02 -1.130137667059898376e-01 3.046272993087768555e-01 -3.519840538501739502e-01 8.823011815547943115e-02 -8.835779130458831787e-02 9.318897873163223267e-02
3.183919787406921387e-01 -1.489416360855102539e-01 -9.788737446069717407e-02 8.688054978847503662e-02 -1.647657305002212524e-01 1.429127156734466553e-01 -2.371529042720794678e-01 -3.530944287776947021e-01 -1.642219722270965576e-01 -4.562867805361747742e-02 8.654332906007766724e-02 5.151485651731491089e-02 3.685342073440551758e-01 2.079305797815322876e-02 -1.039607971906661987e-01 -1.651909202337265015e-02 -5.267688632011413574e-02 1.232278272509574890e-01 -1.101687736809253693e-02 1.007079258561134338e-01 -1.768431961536407471e-01 -2.934974851086735725e-03 -1.848369836807250977e-01 -1.268685143440961838e-02 2.845957577228546143e-01 -3.825762271881103516e-01 6.359572708606719971e-02 -8.944220840930938721e-02 -2.562040090560913086e-01 -1.439044028520584106e-01 1.520659923553466797e-01 3.988703340291976929e-02
2.497098594903945923e-01 -2.398227900266647339e-01 -2.806228101253509521e-01 6.851892173290252686e-02 -2.777389883995056152e-01 -1.529090572148561478e-02 -1.305893063545227051e-01 -1.435447037220001221e-01 -4.980697855353355408e-02 1.746761612594127655e-02 -1.992312520742416382e-01 7.355060428380966187e-02 -6.557593494653701782e-02 1.136015430092811584e-01 -1.120179519057273865e-01 3.142966628074645996e-01 -7.734953612089157104e-02 -1.374346166849136353e-01 1.108848974108695984e-01 -1.410467457026243210e-02 1.498271673917770386e-01 -6.399958580732345581e-02 -1.210120394825935364e-01 6.220879033207893372e-02 -1.101614087820053101e-01 -2.110440284013748169e-01 1.826805621385574341e-01 1.466712504625320435e-01 -3.274596035480499268e-01 4.037848412990570068e-01 -1.581278280355036259e-03 -2.024165540933609009e-01
4.689730703830718994e-01 8.671016991138458252e-02 -1.825329959392547607e-01 1.099390834569931030e-01 -3.726134896278381348e-01 2.117169462144374847e-02 -3.356953710317611694e-02 -2.567633986473083496e-01 1.092282086610794067e-01 2.692480087280273438e-01 -2.712929388508200645e-03 -7.224993407726287842e-02 3.274201452732086182e-01 -1.180383749306201935e-02 9.443089365959167480e-02 -7.990225218236446381e-03 -1.113828048110008240e-01 -9.042535722255706787e-02 1.025532186031341553e-01 6.292793899774551392e-02 1.158875823020935059e-01 7.795410603284835815e-02 -1.511337757110595703e-01 -3.529207780957221985e-02 -2.303739339113235474e-01 -2.638059556484222412e-01 7.498098909854888916e-02 5.435843020677566528e-02 2.128179073333740234e-01 1.512074023485183716e-01 -1.916449815034866333e-01 6.416729651391506195e-03
1.440134793519973755e-01 -9.377704560756683350e-02 2.264104336500167847e-01 -2.146242000162601471e-02 -3.553892374038696289e-01 -5.520514212548732758e-03 -1.557691693305969238e-01 -2.683269977569580078e-01 5.055002495646476746e-02 2.022330909967422485e-01 -2.713673748075962067e-02 -1.537110656499862671e-01 -1.535528600215911865e-01 -4.021084401756525040e-03 3.367116451263427734e-01 -2.511963844299316406e-01 -1.293504051864147186e-02 -4.800968244671821594e-02 -6.290688365697860718e-02 -2.956173717975616455e-01 -4.300530254840850830e-02 9.423862397670745850e-02 -9.110464900732040405e-02 -1.561508793383836746e-02 1.200386881828308105e-01 -2.280147522687911987e-01 -3.502370044589042664e-02 3.267821371555328369e-01 -3.626724183559417725e-01 -5.469512939453125000e-02 -7.540111243724822998e-02 2.339925244450569153e-02
4.137775897979736328e-01 -3.093874454498291016e-01 -1.136664580553770065e-02 2.031258195638656616e-01 -8.218912035226821899e-02 9.773883223533630371e-02 -1.804632246494293213e-01 -1.944314241409301758e-01 -1.166926622390747070e-01 -1.180130690336227417e-01 -2.127114869654178619e-02 1.306184977293014526e-01 -7.193876802921295166e-02 1.029901057481765747e-01 -1.208707168698310852e-01 1.483504325151443481e-01 -3.947722166776657104e-02 -2.057851999998092651e-01 2.369374409317970276e-02 -1.894025206565856934e-01 -3.494163751602172852e-01 -1.196003053337335587e-02 -1.870477199554443359e-01 -1.276470255106687546e-02 -2.459862083196640015e-01 -1.299308538436889648e-01 1.869335770606994629e-01 -7.766506075859069824e-02 -7.978371530771255493e-02 -2.743863463401794434e-01 1.025160998106002808e-01 2.434885948896408081e-01
-1.943676546216011047e-02 -3.853458464145660400e-01 -8.942925930023193359e-02 -4.214242473244667053e-02 -3.058661818504333496e-01 7.870016247034072876e-02 -1.245157346129417419e-01 -2.961986064910888672e-01 6.883562356233596802e-02 2.275492250919342041e-01 -2.031061565503478050e-03 -2.527036070823669434e-01 -8.452121913433074951e-02 1.294138729572296143e-01 3.028129041194915771e-01 -6.717365235090255737e-02 1.006367281079292297e-01 2.180659957230091095e-02 -2.615593373775482178e-01 6.421521306037902832e-02 -1.733347475528717041e-01 -1.571043282747268677e-01 -8.043478429317474365e-02 1.189586892724037170e-01 1.680422425270080566e-01 -1.088434755802154541e-01 1.930587887763977051e-01 2.854072749614715576e-01 -2.202837318181991577e-01 1.098537445068359375e-01 -1.225830614566802979e-01 7.050110399723052979e-02
2.139209657907485962e-01 -3.387620449066162109e-01 -1.328772753477096558e-01 1.242095697671175003e-02 -5.891214013099670410e-01 7.048267871141433716e-02 -4.311279859393835068e-03 -1.863193511962890625e-01 1.194328814744949341e-01 -8.244712650775909424e-02 1.883139610290527344e-01 -9.681621193885803223e-02 1.381252110004425049e-01 1.361020207405090332e-01 -8.799822628498077393e-02 -6.733097881078720093e-02 -2.384193427860736847e-02 -2.114500105381011963e-02 -1.145944744348526001e-02 -1.206552493385970592e-03 1.013024076819419861e-01 2.980969548225402832e-01 -3.375145839527249336e-03 1.427000910043716431e-01 1.291233394294977188e-02 7.436401396989822388e-02 3.099325001239776611e-01 7.927352935075759888e-02 -1.912522464990615845e-01 2.275634557008743286e-02 1.243731230497360229e-01 1.946157068014144897e-01
1.633308976888656616e-01 2.740228734910488129e-02 5.705475434660911560e-02 1.215404644608497620e-01 -2.368428558111190796e-01 -1.971311718225479126e-01 -5.884902179241180420e-02 -2.368090301752090454e-01 1.227721646428108215e-01 1.310598254203796387e-01 -7.747939229011535645e-02 -2.030973136425018311e-02 -1.153178364038467407e-01 -9.140854328870773315e-02 2.967860996723175049e-01 1.532031893730163574e-01 -3.500637114048004150e-01 -6.661439687013626099e-02 -2.043202668428421021e-01 -1.296370625495910645e-01 -2.245867699384689331e-01 -5.482840910553932190e-02 -9.350113570690155029e-02 -2.884081900119781494e-01 1.231400016695261002e-02 -2.800726294517517090e-01 -6.421253085136413574e-02 3.153703510761260986e-01 -2.860928773880004883e-01 -8.653582632541656494e-02 -1.476998776197433472e-01 6.282629072666168213e-02
1.183630600571632385e-01 -2.788529098033905029e-01 -8.259477466344833374e-02 1.620944440364837646e-01 -2.029278129339218140e-01 3.723816201090812683e-02 -3.063058853149414062e-01 -3.833543062210083008e-01 -7.044386863708496094e-02 1.131636276841163635e-02 3.835286945104598999e-02 1.076902672648429871e-01 2.521910667419433594e-01 2.261523008346557617e-01 -6.080676615238189697e-02 1.750582605600357056e-01 9.519653022289276123e-02 -8.621037006378173828e-02 -2.740303277969360352e-01 -2.009298503398895264e-01 -3.064471781253814697e-01 -1.491596549749374390e-01 -2.500273287296295166e-01 -3.706103935837745667e-02 1.135999858379364014e-01 -3.541588783264160156e-02 -2.668385766446590424e-02 -1.151246353983879089e-01 -6.304757297039031982e-02 7.520008832216262817e-02 -6.644921842962503433e-03 2.733734250068664551e-01
3.894818425178527832e-01 -1.858812123537063599e-01 -1.075710877776145935e-01 -2.430457249283790588e-02 -1.787204891443252563e-01 2.656873762607574463e-01 -2.746363580226898193e-01 -9.714893251657485962e-02 7.083753496408462524e-02 2.518090605735778809e-01 7.927539199590682983e-02 6.659945100545883179e-02 1.131799444556236267e-01 8.753551542758941650e-02 4.325493797659873962e-02 -4.320491105318069458e-02 -8.391027152538299561e-02 -1.926670074462890625e-01 -2.010278999805450439e-01 1.089925318956375122e-01 6.064645573496818542e-02 -1.862211227416992188e-01 -1.567581892013549805e-01 -2.328674793243408203e-01 2.110373079776763916e-01 -1.186297833919525146e-01 4.586298950016498566e-03 1.037287712097167969e-01 -2.790677361190319061e-02 8.602878451347351074e-02 3.354723453521728516e-01 3.272900283336639404e-01
1.269097775220870972e-01 5.075381323695182800e-02 -1.418157666921615601e-01 3.503161668777465820e-02 -1.453991532325744629e-01 1.159973740577697754e-01 -1.402388215065002441e-01 1.461597345769405365e-02 3.059176504611968994e-01 3.663632273674011230e-01 -3.312654793262481689e-02 -6.018744781613349915e-02 3.461587131023406982e-01 1.565715819597244263e-01 7.100597769021987915e-02 -2.187054604291915894e-02 8.581761270761489868e-02 -1.611149162054061890e-01 2.242539077997207642e-01 1.483604684472084045e-02 -2.126240879297256470e-01 2.523491978645324707e-01 -6.595896184444427490e-02 3.772613406181335449e-02 7.470232248306274414e-02 -1.394937187433242798e-01 3.406769633293151855e-01 1.270757317543029785e-01 1.571549847722053528e-02 9.767290204763412476e-02 2.934677004814147949e-01 2.673203051090240479e-01
2.939037382602691650e-01 1.420018821954727173e-01 3.528879489749670029e-03 -1.015839874744415283e-01 -2.914779484272003174e-01 -1.510052978992462158e-01 -2.317323237657546997e-01 -8.002942800521850586e-02 -7.353434711694717407e-02 -1.198555976152420044e-01 1.395262964069843292e-02 3.672060742974281311e-02 1.654150038957595825e-01 -3.262563943862915039e-01 2.435432076454162598e-01 -2.447411566972732544e-01 -8.740416169166564941e-02 7.512708008289337158e-02 -5.347814410924911499e-02 1.200443226844072342e-02 -3.594128191471099854e-01 -1.805312186479568481e-01 -1.126687377691268921e-01 -8.535224199295043945e-02 -1.295787468552589417e-02 -1.830168068408966064e-01 3.742732107639312744e-02 2.421619445085525513e-01 5.113471765071153641e-03 4.727962613105773926e-02 2.883851826190948486e-01 2.524984478950500488e-01
2.292139828205108643e-01 -8.388464152812957764e-02 -4.765135794878005981e-02 1.341940462589263916e-01 -1.464290022850036621e-01 1.297344714403152466e-01 -2.873553633689880371e-01 7.119033485651016235e-02 -1.596782952547073364e-01 4.836533218622207642e-02 2.336149066686630249e-01 -9.665405005216598511e-02 1.221013292670249939e-01 -9.171096462523564696e-05 -6.041949987411499023e-02 -1.593667111592367291e-04 1.118247509002685547e-01 3.821162134408950806e-02 8.183487504720687866e-02 3.520743846893310547e-01 -2.743152081966400146e-01 -9.551332890987396240e-02 -1.811532080173492432e-01 -4.683010652661323547e-02 -2.242108806967735291e-02 -2.348596751689910889e-01 3.304900825023651123e-01 2.587434649467468262e-01 -2.992187440395355225e-01 7.814723998308181763e-02 7.060837000608444214e-02 2.957383096218109131e-01
3.594524562358856201e-01 -1.538072824478149414e-01 -1.300350427627563477e-01 -1.612303033471107483e-02 -5.376927927136421204e-02 4.452710151672363281e-01 -9.997186250984668732e-03 -1.364558339118957520e-01 -1.216645687818527222e-01 3.685043454170227051e-01 -1.695217639207839966e-01 -2.416456788778305054e-01 4.182023182511329651e-02 4.532320424914360046e-02 2.556656599044799805e-01 -1.287879049777984619e-01 -3.930642269551753998e-03 -1.801719218492507935e-01 -1.943486332893371582e-01 -1.171969249844551086e-01 -2.207520455121994019e-01 3.232228010892868042e-02 1.035885587334632874e-01 -6.486014276742935181e-02 -5.939648300409317017e-02 -1.446399688720703125e-01 8.559793233871459961e-02 9.332112222909927368e-02 9.896755963563919067e-02 1.723774522542953491e-01 1.591818332672119141e-01 1.804964244365692139e-01
3.988088667392730713e-01 1.400867104530334473e-01 -4.814637452363967896e-02 1.348495036363601685e-01 -2.312931418418884277e-01 -5.293419212102890015e-02 -3.140734434127807617e-01 -2.774901986122131348e-01 -3.657449781894683838e-02 4.735432267189025879e-01 2.955774217844009399e-02 -9.922817349433898926e-02 5.354185705073177814e-04 -9.473218768835067749e-02 1.089111492037773132e-01 -2.011586427688598633e-01 -3.752768039703369141e-02 2.449130453169345856e-02 -2.765024006366729736e-01 9.220747649669647217e-02 -1.224960312247276306e-01 -9.130867570638656616e-02 5.775013938546180725e-02 9.209173172712326050e-02 1.502117812633514404e-01 -2.906299233436584473e-01 1.504383683204650879e-01 4.492038115859031677e-02 -9.420427680015563965e-02 3.693851083517074585e-02 7.486765831708908081e-02 4.045071452856063843e-02
-1.261313096620142460e-03 -1.541141718626022339e-01 6.013285741209983826e-02 -5.803201347589492798e-02 -3.528437614440917969e-01 1.749695837497711182e-01 -2.016354203224182129e-01 -1.908742934465408325e-01 -2.291257679462432861e-01 -2.169178240001201630e-02 -3.586671948432922363e-01 4.472579434514045715e-02 1.038105860352516174e-01 -9.498213417828083038e-03 -1.371944695711135864e-01 8.137030154466629028e-02 3.352107107639312744e-02 -2.210455238819122314e-01 1.838277131319046021e-01 -3.547148406505584717e-02 -3.878172934055328369e-01 1.649773269891738892e-01 -2.168230712413787842e-01 -1.674244999885559082e-01 -1.149493306875228882e-01 -3.309130966663360596e-01 1.233346462249755859e-01 1.361484229564666748e-01 -1.349550485610961914e-01 5.392341315746307373e-02 2.324692718684673309e-02 3.625476360321044922e-02
2.319024652242660522e-01 -1.581284701824188232e-01 -2.848944365978240967e-01 -1.308569610118865967e-01 -1.802219003438949585e-01 1.949305236339569092e-01 -3.249802067875862122e-02 -1.598498821258544922e-01 2.349262125790119171e-02 -2.147763520479202271e-01 1.016776263713836670e-01 1.624471545219421387e-01 -5.474519915878772736e-03 -1.695538610219955444e-01 2.521670162677764893e-01 1.583194583654403687e-01 1.632477790117263794e-01 -1.222736313939094543e-01 -1.484164744615554810e-01 -7.699395995587110519e-03 -2.433945089578628540e-01 1.275256648659706116e-02 4.322320222854614258e-02 1.995800808072090149e-02 -8.395788073539733887e-02 -2.908302247524261475e-01 4.315249025821685791e-01 -1.494118869304656982e-01 1.486669033765792847e-01 2.293969243764877319e-01 -2.261887304484844208e-02 1.556916683912277222e-01
5.406115204095840454e-02 7.919368892908096313e-02 2.035030126571655273e-01 7.572115212678909302e-02 -2.412574589252471924e-01 -2.245472222566604614e-01 -3.063744902610778809e-01 -1.477501988410949707e-01 3.247441947460174561e-01 8.196534961462020874e-02 -6.939188390970230103e-02 -4.133564978837966919e-02 2.655217945575714111e-01 9.817025810480117798e-02 1.764331758022308350e-01 1.044915691018104553e-01 -1.252914518117904663e-01 1.317570060491561890e-01 1.090171635150909424e-01 -1.043058037757873535e-01 5.190164223313331604e-02 2.623455226421356201e-01 -1.402326971292495728e-01 -2.648796886205673218e-02 -5.190610513091087341e-02 -3.611151278018951416e-01 2.703783661127090454e-02 3.932081758975982666e-01 -1.158639788627624512e-03 1.207582801580429077e-01 -5.585779435932636261e-03 1.663853228092193604e-01
-7.078772783279418945e-02 -1.772236227989196777e-01 8.217778056859970093e-02 4.732004925608634949e-02 -3.977890610694885254e-01 7.193286903202533722e-03 -2.249991297721862793e-01 -7.358868606388568878e-03 2.169506847858428955e-01 3.773332014679908752e-02 -5.769557505846023560e-02 -1.022501885890960693e-01 -6.429688632488250732e-02 -4.016053676605224609e-02 9.353052079677581787e-02 -1.026493683457374573e-01 1.283186078071594238e-01 1.761640794575214386e-02 -1.276376843452453613e-01 1.554027292877435684e-02 -1.328203231096267700e-01 1.567963510751724243e-01 -3.485071239992976189e-03 -8.751727640628814697e-02 1.378488540649414062e-01 -4.560307264328002930e-01 3.446898162364959717e-01 2.835128903388977051e-01 -1.171141415834426880e-01 3.037990927696228027e-01 1.320602297782897949e-01 -1.596924811601638794e-01
1.023728474974632263e-01 -1.353696584701538086e-01 -1.933681964874267578e-01 -3.336366415023803711e-01 -3.151009380817413330e-01 1.692853122949600220e-01 1.527075320482254028e-01 -3.347642347216606140e-02 8.406085520982742310e-02 -4.482350498437881470e-02 1.661075651645660400e-02 -3.323395177721977234e-02 4.267415106296539307e-01 -5.242033302783966064e-02 1.564425379037857056e-01 6.272364407777786255e-02 1.839949004352092743e-02 1.128408238291740417e-01 -2.793949842453002930e-01 4.403828829526901245e-02 -4.621260613203048706e-02 1.910532563924789429e-01 -2.905488014221191406e-01 2.314189448952674866e-02 6.232991069555282593e-02 -2.261233031749725342e-01 2.627256214618682861e-01 1.671180874109268188e-01 -1.555470079183578491e-01 5.172032862901687622e-03 2.111762613058090210e-01 -9.451287239789962769e-02
1.394489854574203491e-01 -1.820439994335174561e-01 -1.301004737615585327e-01 -1.633206605911254883e-01 -5.731927976012229919e-02 1.122484430670738220e-01 -3.208300173282623291e-01 -1.441986709833145142e-01 4.591814801096916199e-02 1.224716231226921082e-01 1.473132222890853882e-01 9.301530569791793823e-02 1.019941642880439758e-01 -1.111859157681465149e-01 9.945891797542572021e-02 2.206135988235473633e-01 -1.919656805694103241e-02 7.551133632659912109e-03 -1.572085916996002197e-01 -6.138325668871402740e-03 -3.890409171581268311e-01 -1.029734015464782715e-01 -2.043540775775909424e-01 -1.598435491323471069e-01 -1.164844855666160583e-01 -7.551307231187820435e-02 2.726778984069824219e-01 -1.820192039012908936e-01 2.647170722484588623e-01 2.595882415771484375e-01 -5.621228739619255066e-02 3.370382487773895264e-01
3.002918362617492676e-01 -1.499697864055633545e-01 -3.686524555087089539e-02 1.950806379318237305e-01 3.334906697273254395e-02 2.566270828247070312e-01 -5.751295387744903564e-02 -4.271077215671539307e-01 2.610210562124848366e-03 -2.892370335757732391e-03 1.380181610584259033e-01 4.028639197349548340e-02 -1.752500236034393311e-01 -1.316214650869369507e-01 3.109118342399597168e-01 1.719398647546768188e-01 3.119187988340854645e-02 -1.722387969493865967e-01 -3.000065982341766357e-01 1.421117037534713745e-01 -2.421284019947052002e-01 2.145372480154037476e-01 2.106997370719909668e-02 8.008845895528793335e-02 8.075009100139141083e-03 -1.553955078125000000e-01 3.115908242762088776e-02 -2.806813083589076996e-02 1.381192505359649658e-01 2.991146408021450043e-02 2.595126330852508545e-01 1.860830932855606079e-01
2.541787922382354736e-01 -3.800773024559020996e-01 8.653211593627929688e-02 1.170018464326858521e-01 -3.644468486309051514e-01 1.464491039514541626e-01 1.000917702913284302e-02 -1.937604844570159912e-01 -4.323682747781276703e-03 1.351374685764312744e-01 -6.966494768857955933e-02 -1.906763315200805664e-01 -7.557197660207748413e-02 -1.898838579654693604e-01 -1.732992082834243774e-01 2.205655723810195923e-01 -1.303714513778686523e-01 -1.405138075351715088e-01 1.959558762609958649e-02 -1.499402076005935669e-01 -6.739602237939834595e-02 -1.174739003181457520e-01 -1.709813773632049561e-01 -3.437156379222869873e-01 3.635436668992042542e-02 -2.346905134618282318e-02 2.010350525379180908e-01 2.274267934262752533e-02 -2.160037010908126831e-01 -5.799888446927070618e-02 2.573598027229309082e-01 -1.162763535976409912e-01
6.701201945543289185e-02 -1.431149393320083618e-01 -2.424181252717971802e-01 6.394644081592559814e-02 -2.902764379978179932e-01 -8.258083462715148926e-02 -2.062892615795135498e-01 -3.431103751063346863e-02 2.291439920663833618e-01 2.141738235950469971e-01 1.536215655505657196e-02 -1.241319328546524048e-01 6.533627957105636597e-02 2.439826130867004395e-01 3.264485597610473633e-01 1.868100166320800781e-01 -2.206926792860031128e-02 4.790063947439193726e-02 2.629707455635070801e-01 -1.645223945379257202e-01 -1.216180846095085144e-01 7.996243983507156372e-02 -3.475436568260192871e-02 1.790850013494491577e-01 -1.768248379230499268e-01 -2.473361194133758545e-01 2.718019187450408936e-01 8.874687366187572479e-03 2.040857821702957153e-01 2.089646086096763611e-02 9.146818518638610840e-02 2.962362766265869141e-01
1.506987512111663818e-01 -2.697201371192932129e-01 1.162771806120872498e-01 2.740420401096343994e-01 -6.554999947547912598e-02 -9.199679642915725708e-02 -2.112230658531188965e-02 -3.236231803894042969e-01 6.516444683074951172e-02 1.744467318058013916e-01 2.688913047313690186e-02 -3.309532999992370605e-02 1.169024035334587097e-01 -1.838786005973815918e-01 2.536935210227966309e-01 1.741656064987182617e-01 -3.219476938247680664e-01 -2.857106178998947144e-02 -2.630263864994049072e-01 -1.291429400444030762e-01 -1.740244328975677490e-01 3.405400365591049194e-02 2.240765094757080078e-02 -4.899084195494651794e-02 3.324827253818511963e-01 -2.597586512565612793e-01 1.554851513355970383e-02 1.928362250328063965e-01 -2.157078981399536133e-01 -1.035152375698089600e-01 4.943506792187690735e-02 1.396619379520416260e-01
1.334662437438964844e-01 4.508524760603904724e-02 -2.540492415428161621e-01 -1.167710945010185242e-01 -3.717101812362670898e-01 3.046337887644767761e-02 -8.652316778898239136e-02 -2.604174613952636719e-01 1.373894065618515015e-01 -2.496776431798934937e-01 7.301159203052520752e-02 -6.913656741380691528e-02 1.814944855868816376e-02 -1.095953807234764099e-01 1.039077490568161011e-01 1.596313565969467163e-01 1.879636645317077637e-01 -1.739403307437896729e-01 -1.921918392181396484e-01 7.555565983057022095e-02 -2.333570718765258789e-01 -7.588897645473480225e-02 6.335090100765228271e-02 -2.228137701749801636e-01 -1.644821092486381531e-02 -2.005095034837722778e-01 4.796853363513946533e-01 -4.068734496831893921e-02 8.215893805027008057e-02 4.272374510765075684e-02 -6.835722178220748901e-02 2.001266628503799438e-01
1.144625321030616760e-01 -8.358459919691085815e-02 -2.107023447751998901e-01 -1.045340858399868011e-02 -1.524862051010131836e-01 1.363944448530673981e-02 -1.264844685792922974e-01 -1.046392843127250671e-01 1.821646243333816528e-01 1.562759876251220703e-01 5.535999685525894165e-02 1.173572093248367310e-01 2.666381001472473145e-01 -1.508021205663681030e-01 -3.739218413829803467e-02 2.772446274757385254e-01 3.041110336780548096e-01 -1.111869979649782181e-02 -3.785259723663330078e-01 -6.228262186050415039e-02 1.218295842409133911e-01 -7.407183200120925903e-02 -1.918230354785919189e-01 1.052100509405136108e-01 6.933476030826568604e-02 -1.944257020950317383e-01 2.467580586671829224e-01 4.376053214073181152e-01 -6.148445606231689453e-02 1.694003343582153320e-01 -1.325410325080156326e-02 5.353849753737449646e-02
4.278555512428283691e-01 -2.021936476230621338e-01 -8.153692632913589478e-02 2.903620526194572449e-02 -1.712298542261123657e-01 3.819037973880767822e-01 6.935521960258483887e-02 -2.467125207185745239e-01 -3.393283113837242126e-02 5.623414646834135056e-03 -1.957667917013168335e-01 1.166966557502746582e-01 -1.068615764379501343e-01 -1.967269331216812134e-01 -3.877298161387443542e-02 1.437988281250000000e-01 4.464841634035110474e-02 -1.697756946086883545e-01 -6.930395960807800293e-02 -2.401810884475708008e-02 -3.326945900917053223e-01 2.438031695783138275e-02 -1.825480759143829346e-01 -2.136981934309005737e-01 -1.571136862039566040e-01 6.784131377935409546e-02 3.508558273315429688e-01 -7.843310944736003876e-03 4.552776366472244263e-02 3.160425648093223572e-02 -8.102142810821533203e-02 1.172087416052818298e-01
2.293940037488937378e-01 -7.273079245351254940e-05 -1.221192330121994019e-01 1.660269498825073242e-01 -3.670641779899597168e-01 1.011935621500015259e-01 -1.910049617290496826e-01 -7.986384630203247070e-02 -5.365125089883804321e-02 2.338211089372634888e-01 1.418129354715347290e-02 9.366606920957565308e-02 4.321557581424713135e-01 -1.078083589673042297e-01 2.737136781215667725e-01 -1.468570232391357422e-01 -2.687443196773529053e-01 -1.700708270072937012e-01 2.603026665747165680e-02 -9.702243655920028687e-02 -1.081791296601295471e-01 -1.129895225167274475e-01 3.509310260415077209e-02 -1.837309151887893677e-01 7.436756975948810577e-03 -1.703255996108055115e-02 3.562497347593307495e-02 -2.313564717769622803e-02 -2.888686768710613251e-02 3.984359651803970337e-02 2.197671085596084595e-01 3.634620904922485352e-01
3.351841270923614502e-01 -1.092438176274299622e-01 4.231067746877670288e-02 -1.514783203601837158e-01 -1.885168105363845825e-01 -2.053521946072578430e-02 -2.161663323640823364e-01 -1.277180463075637817e-01 -8.348608389496803284e-03 7.343965768814086914e-02 1.160982325673103333e-01 -9.544231742620468140e-02 6.365948822349309921e-03 7.003064453601837158e-02 -5.843492597341537476e-02 8.475271984934806824e-03 -2.324959635734558105e-02 -9.995263069868087769e-03 -2.998293340206146240e-01 -1.098010614514350891e-01 8.711547590792179108e-03 3.002429604530334473e-01 -5.812814831733703613e-02 6.012909114360809326e-02 1.133213192224502563e-01 -2.099289298057556152e-01 2.785933315753936768e-01 1.522892117500305176e-01 -5.685564875602722168e-01 -8.992383629083633423e-02 1.556263267993927002e-01 4.907272756099700928e-02
3.722568750381469727e-01 -6.635987013578414917e-02 -2.129450738430023193e-01 1.748939417302608490e-02 -9.718891978263854980e-02 2.465530782938003540e-01 -1.432296037673950195e-01 -1.063752472400665283e-01 2.023493945598602295e-01 1.109247580170631409e-01 1.497620493173599243e-01 -3.021571636199951172e-01 1.602279394865036011e-01 -5.040574446320533752e-02 -4.890003800392150879e-02 -9.949626028537750244e-02 2.121551334857940674e-01 7.268207520246505737e-02 -3.513037413358688354e-02 2.199354320764541626e-01 -1.747886091470718384e-01 5.296699702739715576e-02 -1.673942618072032928e-02 -5.854313448071479797e-02 -8.138760179281234741e-02 -5.876541510224342346e-02 3.533579111099243164e-01 7.340022921562194824e-02 -3.771270215511322021e-01 1.340676695108413696e-01 2.516788840293884277e-01 3.151622042059898376e-02
1.696761548519134521e-01 1.732477098703384399e-01 8.455906808376312256e-02 -1.020950451493263245e-01 -1.395567208528518677e-01 2.253396958112716675e-01 -3.125991821289062500e-01 -1.613427698612213135e-01 6.752003729343414307e-02 2.203462719917297363e-01 -1.337780952453613281e-01 -5.563044548034667969e-02 -2.283683046698570251e-02 1.702195256948471069e-01 6.292897462844848633e-02 -7.016880810260772705e-02 2.611965537071228027e-01 -3.020002879202365875e-02 -9.046820551156997681e-02 1.197829991579055786e-01 -2.093997299671173096e-01 -1.464643478393554688e-01 -1.576131284236907959e-01 3.404729068279266357e-01 -7.103797793388366699e-02 -1.815218031406402588e-01 2.957000136375427246e-01 1.205256730318069458e-01 -3.591457754373550415e-02 1.808027029037475586e-01 2.710142433643341064e-01 2.683531343936920166e-01
-2.959740906953811646e-02 -2.404473721981048584e-01 -1.470254361629486084e-01 -9.955925494432449341e-02 -5.118963122367858887e-01 5.064334347844123840e-02 -1.871048957109451294e-01 -1.902751922607421875e-01 5.641723796725273132e-02 2.198677211999893188e-01 -1.671648025512695312e-02 -2.713228464126586914e-01 -6.032133847475051880e-02 4.975363239645957947e-02 1.491751521825790405e-01 -5.809986591339111328e-02 7.780569791793823242e-02 3.146667480468750000e-01 -3.500013649463653564e-01 -1.600711047649383545e-02 -1.359748393297195435e-01 -1.651463210582733154e-01 1.138385683298110962e-01 1.175906360149383545e-01 2.572178281843662262e-02 -7.446768879890441895e-02 2.875174880027770996e-01 5.406576022505760193e-02 -4.931172356009483337e-02 -6.337343901395797729e-02 1.150826215744018555e-01 7.027152925729751587e-02
1.470988541841506958e-01 2.605552375316619873e-01 1.139863803982734680e-01 9.834355115890502930e-02 -1.738968640565872192e-01 1.769606471061706543e-01 -3.671074211597442627e-01 -2.029387354850769043e-01 4.538976121693849564e-03 -1.021494437009096146e-02 4.652305319905281067e-02 3.364932164549827576e-02 3.689060211181640625e-01 -3.310069441795349121e-01 7.983017712831497192e-02 -1.201913207769393921e-01 -8.344121277332305908e-02 -2.716877311468124390e-02 -6.916267797350883484e-03 -2.962358891963958740e-01 -1.503138244152069092e-01 -2.011384218931198120e-01 -1.552012264728546143e-01 6.650175899267196655e-02 1.490649115294218063e-02 -2.035062760114669800e-01 3.591379616409540176e-03 9.765436500310897827e-02 -2.201944291591644287e-01 1.028995513916015625e-01 2.242548763751983643e-01 1.810754388570785522e-01
6.192015856504440308e-02 -1.271570324897766113e-01 1.115122735500335693e-01 2.743408381938934326e-01 -1.514884233474731445e-01 2.822523415088653564e-01 -2.213714569807052612e-01 -2.041912376880645752e-01 2.852887213230133057e-01 4.844174534082412720e-02 -2.153391540050506592e-01 -4.615100100636482239e-02 -2.945160269737243652e-01 4.724104329943656921e-02 1.578945666551589966e-01 -1.984062045812606812e-01 -5.023025721311569214e-02 1.353792250156402588e-01 -2.713570594787597656e-01 7.948707044124603271e-02 -1.481089890003204346e-01 2.518534362316131592e-01 -1.098142191767692566e-01 -3.705820441246032715e-02 1.524093151092529297e-01 -2.666589319705963135e-01 2.765960805118083954e-02 -5.375583097338676453e-02 -2.623618394136428833e-02 3.452508151531219482e-02 2.888866364955902100e-01 1.747912168502807617e-01
3.174593150615692139e-01 -3.403870761394500732e-01 -9.599029272794723511e-02 -5.232328921556472778e-02 -2.655345797538757324e-01 -1.460739672183990479e-01 -6.218715757131576538e-02 -2.533927857875823975e-01 1.059723272919654846e-01 -6.937471032142639160e-02 -1.536110639572143555e-01 -5.105638876557350159e-02 6.135863065719604492e-02 2.361512184143066406e-01 -2.221285551786422729e-02 -1.287657395005226135e-02 -1.906498223543167114e-01 -3.546990081667900085e-02 -2.073387205600738525e-01 5.820988491177558899e-02 -1.254385560750961304e-01 7.025938481092453003e-02 -9.596743434667587280e-02 2.436002939939498901e-01 1.722098290920257568e-01 -2.038383185863494873e-01 -1.811776906251907349e-01 -2.403945773839950562e-01 -6.830342113971710205e-02 1.545374691486358643e-01 2.271828204393386841e-01 3.063651621341705322e-01
3.101610243320465088e-01 -3.951754868030548096e-01 -3.399420157074928284e-02 2.870009541511535645e-01 -3.747468888759613037e-01 8.666935563087463379e-02 -8.436390757560729980e-02 -8.697192370891571045e-02 5.933711305260658264e-02 5.323150381445884705e-02 -7.660298794507980347e-02 1.100724861025810242e-01 1.212517097592353821e-01 -4.158094897866249084e-02 -1.221543848514556885e-01 2.326684743165969849e-01 -1.427432000637054443e-01 -4.199394211173057556e-02 -1.743522286415100098e-01 -1.781382411718368530e-01 -4.813731461763381958e-02 6.822978705167770386e-02 -9.652009606361389160e-02 -6.232227385044097900e-02 1.979937255382537842e-01 -2.448237389326095581e-01 1.800974011421203613e-01 -2.215518206357955933e-01 -3.072287738323211670e-01 7.610564678907394409e-02 -1.569937169551849365e-02 -7.826162129640579224e-02
3.135583102703094482e-01 -1.591275483369827271e-01 -4.111438617110252380e-02 -7.205072790384292603e-02 -2.833589315414428711e-01 2.610706090927124023e-01 -3.974665701389312744e-01 9.287044405937194824e-02 -5.611263960599899292e-02 2.370693907141685486e-02 1.430850178003311157e-01 2.070613950490951538e-01 1.974917799234390259e-01 -8.768144249916076660e-02 6.600556522607803345e-02 4.724681749939918518e-02 -2.558371424674987793e-01 -1.070811450481414795e-01 -1.212215200066566467e-01 3.668152168393135071e-02 3.335508331656455994e-02 -1.115468963980674744e-01 -2.636275589466094971e-01 -1.792901009321212769e-01 2.337839901447296143e-01 -1.709020882844924927e-01 3.535625711083412170e-02 2.260444872081279755e-02 -5.094503238797187805e-02 1.720773875713348389e-01 2.807661592960357666e-01 1.710745990276336670e-01
2.121704220771789551e-01 -6.419856846332550049e-02 -2.256741970777511597e-01 1.772704273462295532e-01 -3.381714224815368652e-01 -1.629772782325744629e-01 -9.263886511325836182e-02 -6.486765295267105103e-02 2.649473585188388824e-02 3.299772143363952637e-01 8.259770274162292480e-02 -3.681401908397674561e-02 7.304567098617553711e-02 6.405050307512283325e-02 -9.727653861045837402e-02 2.099732868373394012e-02 -1.994585245847702026e-01 -6.435655057430267334e-03 -2.405721098184585571e-01 -3.426627255976200104e-03 8.526670932769775391e-02 -1.781542152166366577e-01 -8.555608987808227539e-02 7.247427105903625488e-02 1.263343989849090576e-01 -3.394566476345062256e-01 4.032469093799591064e-01 -1.329910457134246826e-01 -2.804986238479614258e-01 1.170527860522270203e-01 1.377961486577987671e-01 7.445092499256134033e-02
8.350180462002754211e-03 3.562356904149055481e-02 8.092019706964492798e-02 7.046233117580413818e-02 -4.178393781185150146e-01 1.026013195514678955e-01 -3.218470513820648193e-01 3.454963490366935730e-02 1.198555976152420044e-01 -1.140448078513145447e-02 2.693247199058532715e-01 -1.322870999574661255e-01 1.400613039731979370e-01 -1.313027460128068924e-02 2.288798391819000244e-01 1.362381428480148315e-01 2.055706456303596497e-02 -9.058156138053163886e-05 4.621335491538047791e-02 -1.213829442858695984e-01 -2.144358754158020020e-01 2.313899099826812744e-01 1.507757697254419327e-04 5.320455133914947510e-02 -2.256785333156585693e-01 -6.417352706193923950e-02 9.594900533556938171e-03 3.746138513088226318e-01 -5.335741862654685974e-02 -1.433329004794359207e-02 3.292839229106903076e-01 2.745558321475982666e-01
1.827274858951568604e-01 -2.126932144165039062e-01 -2.021605223417282104e-01 -7.958287000656127930e-02 -9.150394797325134277e-02 2.312137633562088013e-01 -2.147491276264190674e-01 -3.445302546024322510e-01 -1.465715467929840088e-01 -9.508210420608520508e-02 4.668243974447250366e-02 -1.797031015157699585e-01 1.874039024114608765e-01 1.275086849927902222e-01 -2.169139981269836426e-01 2.500662766396999359e-02 -8.486910164356231689e-02 -2.146450430154800415e-01 -1.315245479345321655e-01 -8.227885514497756958e-02 -1.122277528047561646e-01 1.445084363222122192e-01 -3.383826613426208496e-01 -2.104323543608188629e-02 2.419078201055526733e-01 -1.958225518465042114e-01 -6.423126161098480225e-02 -2.976237609982490540e-02 -7.748551666736602783e-02 1.567098796367645264e-01 3.452957868576049805e-01 7.766171544790267944e-02
4.088529944419860840e-01 1.505249589681625366e-01 1.220859959721565247e-01 -6.796704977750778198e-02 -2.983992695808410645e-01 1.822505146265029907e-01 -7.765932381153106689e-02 -1.945036351680755615e-01 2.222399413585662842e-01 1.895957589149475098e-01 -1.267410963773727417e-01 4.181639477610588074e-02 -9.804964810609817505e-02 -2.631241381168365479e-01 2.728826105594635010e-01 3.504028916358947754e-01 1.390914171934127808e-01 -2.476305216550827026e-01 1.646749093197286129e-03 -1.312810368835926056e-02 -1.113877072930335999e-02 -9.493026882410049438e-02 -6.993708014488220215e-02 -4.070752114057540894e-02 1.486645638942718506e-01 -2.034698128700256348e-01 2.429297193884849548e-02 -1.978880465030670166e-01 -7.722692936658859253e-02 -5.348409712314605713e-02 1.682711690664291382e-01 -9.151895344257354736e-02
3.516299128532409668e-01 -2.300294339656829834e-01 -4.360310733318328857e-02 1.211937889456748962e-01 -1.163269504904747009e-01 -5.442456901073455811e-02 -3.187071382999420166e-01 -4.371263086795806885e-02 1.104061305522918701e-01 1.390426605939865112e-01 2.002473175525665283e-01 -2.299525141716003418e-01 -7.078213244676589966e-02 6.706282496452331543e-02 -2.298725023865699768e-02 1.391059756278991699e-01 1.079453378915786743e-01 2.143970727920532227e-01 -2.106363922357559204e-01 1.354117542505264282e-01 -9.768649935722351074e-02 -2.029828727245330811e-03 -4.038433078676462173e-03 -6.638958305120468140e-02 -3.161536157131195068e-01 -2.255789637565612793e-01 2.013175487518310547e-01 1.850640475749969482e-01 -3.352562487125396729e-01 1.914274096488952637e-01 -2.439076267182826996e-02 1.531113833189010620e-01
1.409347951412200928e-01 -7.619135826826095581e-02 -1.185656525194644928e-02 -3.240323066711425781e-01 -2.932783365249633789e-01 7.354744523763656616e-02 8.607066422700881958e-02 -1.975149512290954590e-01 -1.034888625144958496e-02 8.047351241111755371e-02 -2.171491831541061401e-02 -6.997164338827133179e-02 -7.187283132225275040e-03 2.635105848312377930e-01 -3.579204529523849487e-02 2.098552435636520386e-01 -8.707433193922042847e-02 1.163625419139862061e-01 -2.451901882886886597e-01 -2.037093937397003174e-01 -3.524364158511161804e-02 2.047144323587417603e-01 -2.218933850526809692e-01 1.180549860000610352e-01 2.591206431388854980e-01 -1.783408075571060181e-01 3.099412322044372559e-01 3.380581364035606384e-02 -3.893713653087615967e-01 1.112993657588958740e-01 1.157837286591529846e-01 4.440758004784584045e-02
2.811818122863769531e-01 -7.664706557989120483e-02 5.305891856551170349e-02 -7.620611041784286499e-02 -2.679400444030761719e-01 1.818634383380413055e-02 1.975407451391220093e-02 2.426527626812458038e-02 9.736921638250350952e-02 2.328047901391983032e-01 -1.869055926799774170e-01 -1.842549741268157959e-01 9.892033785581588745e-02 -2.780631780624389648e-01 1.561087965965270996e-01 4.211197793483734131e-01 -7.717284560203552246e-02 -2.076585441827774048e-01 -1.343151926994323730e-01 4.900129139423370361e-02 -4.512599110603332520e-01 -1.198900863528251648e-01 -1.214898079633712769e-01 -1.067295894026756287e-01 1.593122929334640503e-01 8.567845076322555542e-02 -1.606075279414653778e-02 2.268808335065841675e-01 -3.860513120889663696e-02 5.835046619176864624e-02 9.070463478565216064e-02 2.651864290237426758e-02
4.093841314315795898e-01 -5.276983976364135742e-02 -8.758533000946044922e-02 -4.571694135665893555e-02 -3.628677427768707275e-01 9.348288923501968384e-02 -9.008901566267013550e-02 -4.829186201095581055e-01 1.255696266889572144e-01 -1.028492674231529236e-01 9.050908684730529785e-02 5.140261724591255188e-02 1.217862218618392944e-01 3.126413524150848389e-01 -1.779864579439163208e-01 1.901560276746749878e-01 -3.018475696444511414e-02 -1.841060817241668701e-01 -2.715917117893695831e-02 1.405852846801280975e-02 -5.934013798832893372e-02 -1.563595235347747803e-01 -1.048854067921638489e-01 -8.470490574836730957e-02 2.005774229764938354e-01 2.012127824127674103e-02 2.211839258670806885e-01 -5.309424828737974167e-03 -2.340218797326087952e-02 2.060852050781250000e-01 1.658747345209121704e-02 7.588238269090652466e-02
2.446570843458175659e-01 -3.911879658699035645e-02 -7.311760634183883667e-02 3.873545527458190918e-01 -3.899044394493103027e-01 2.216319292783737183e-01 -3.771198913455009460e-02 1.014335453510284424e-01 6.676164269447326660e-02 2.933589518070220947e-01 8.058752864599227905e-02 -2.819983363151550293e-01 -1.560894250869750977e-01 -1.539109349250793457e-01 1.534833014011383057e-01 1.709008365869522095e-01 -1.830296069383621216e-01 -8.338289707899093628e-02 -1.823305338621139526e-02 -6.754662096500396729e-02 -2.352574616670608521e-01 -8.817911893129348755e-02 -2.473304867744445801e-01 -2.746356129646301270e-01 6.622955948114395142e-02 -6.547223031520843506e-02 -2.989578247070312500e-02 9.349521249532699585e-02 -1.326116919517517090e-01 8.325259387493133545e-02 6.844570487737655640e-02 -2.095300704240798950e-02
-2.191337756812572479e-02 -1.022137627005577087e-01 -2.407141178846359253e-01 8.901575952768325806e-02 -1.834074258804321289e-01 1.182594224810600281e-01 -2.689085304737091064e-01 -9.937199205160140991e-02 -4.839310795068740845e-02 1.232711076736450195e-01 4.610194265842437744e-02 -2.311823815107345581e-01 -8.739860728383064270e-03 2.264593541622161865e-01 -1.871104724705219269e-02 5.666511878371238708e-02 3.939133137464523315e-02 -2.868602573871612549e-01 -1.893960833549499512e-01 1.849838495254516602e-01 -2.353300303220748901e-01 -6.475146114826202393e-02 -9.452255070209503174e-02 2.178151160478591919e-01 -1.475580781698226929e-01 -1.276033520698547363e-01 3.072535991668701172e-01 8.801568299531936646e-02 -4.079914689064025879e-01 1.554338783025741577e-01 1.737020462751388550e-01 1.857082694768905640e-01
1.851357817649841309e-01 2.758687138557434082e-01 -1.662176847457885742e-01 1.607994139194488525e-01 -6.752246618270874023e-02 1.620527654886245728e-01 -3.239758312702178955e-01 -2.982681691646575928e-01 -3.678777813911437988e-02 -7.231862284243106842e-03 -1.055117025971412659e-01 -7.392026484012603760e-02 3.480709493160247803e-01 -1.095419377088546753e-01 1.983455717563629150e-01 -8.482456207275390625e-02 -2.644783854484558105e-01 -1.333082020282745361e-01 -8.814352005720138550e-02 -1.869267970323562622e-01 -2.084812670946121216e-01 -2.188617140054702759e-01 1.623524539172649384e-02 -4.061075672507286072e-02 9.843534231185913086e-02 -2.113124132156372070e-01 1.679328083992004395e-01 1.483245939016342163e-01 -1.163788139820098877e-01 2.057848870754241943e-01 1.572715044021606445e-01 6.943992525339126587e-02
4.623261690139770508e-01 -1.149743869900703430e-01 -1.220223531126976013e-01 6.009168550372123718e-02 -6.711528450250625610e-02 3.293763697147369385e-01 -1.308555006980895996e-01 -3.738410770893096924e-01 -2.721278369426727295e-01 2.239132523536682129e-01 -1.991668343544006348e-01 -8.999068289995193481e-02 1.953859776258468628e-01 5.959176644682884216e-02 1.004449948668479919e-01 1.822756975889205933e-01 1.141198724508285522e-02 -1.635050475597381592e-01 -1.872411221265792847e-01 -1.019506305456161499e-01 -1.076297238469123840e-01 -3.231532126665115356e-02 -7.341005839407444000e-04 -4.579907283186912537e-02 1.217545717954635620e-01 -3.704440314322710037e-03 1.618529297411441803e-02 1.710413843393325806e-01 1.509980857372283936e-01 1.131188124418258667e-02 2.483492046594619751e-01 1.079811453819274902e-01
2.566717565059661865e-02 4.363504424691200256e-02 -2.098864614963531494e-01 1.816619187593460083e-01 -3.006043434143066406e-01 3.394862711429595947e-01 -7.041108608245849609e-02 -1.628022491931915283e-01 2.958979010581970215e-01 1.817766726016998291e-01 -7.933794707059860229e-02 1.922270953655242920e-01 -1.380709558725357056e-01 -3.767816722393035889e-02 2.102147638797760010e-01 7.048772275447845459e-02 4.338825587183237076e-03 2.257725447416305542e-01 7.953536510467529297e-02 2.299484461545944214e-01 -3.095256090164184570e-01 -1.677792221307754517e-01 -4.384961724281311035e-02 1.146773993968963623e-01 -7.535070925951004028e-02 -1.529770344495773315e-01 1.453534960746765137e-01 2.009104043245315552e-01 -5.109427496790885925e-02 1.631314121186733246e-02 2.571259737014770508e-01 2.025706619024276733e-01
2.201346606016159058e-01 -6.208226084709167480e-02 2.355372533202171326e-03 1.682409048080444336e-01 -3.399749100208282471e-01 -5.518471077084541321e-02 4.865069314837455750e-02 -2.417953312397003174e-01 8.243103325366973877e-02 4.518764913082122803e-01 -3.973307833075523376e-02 9.342119097709655762e-02 7.961773127317428589e-02 7.480008900165557861e-02 1.179184839129447937e-01 -2.227246314287185669e-01 4.208084568381309509e-02 -1.719446927309036255e-01 -3.064421191811561584e-02 -5.818099528551101685e-02 6.769659370183944702e-02 1.502021253108978271e-01 4.707259684801101685e-02 8.171275258064270020e-02 5.255376920104026794e-02 -4.185761809349060059e-01 1.620972454547882080e-01 6.654495000839233398e-02 -3.276767134666442871e-01 5.768332257866859436e-02 1.203620582818984985e-01 1.939671188592910767e-01
3.764810264110565186e-01 -1.685668528079986572e-01 -3.866246715188026428e-02 -3.112899363040924072e-01 -1.590068936347961426e-01 -4.870703816413879395e-02 -4.426847100257873535e-01 -2.822657823562622070e-01 3.822427615523338318e-02 8.322316408157348633e-02 -1.759250760078430176e-01 1.522624865174293518e-03 1.123519912362098694e-01 1.391614675521850586e-01 -9.238189458847045898e-02 1.702672988176345825e-01 -2.300735712051391602e-01 -2.114524096250534058e-01 1.824856698513031006e-01 -5.471711978316307068e-02 -2.296000272035598755e-01 1.701981425285339355e-01 -1.432008147239685059e-01 -5.398499965667724609e-02 -1.124162226915359497e-01 -1.367918252944946289e-01 3.445930778980255127e-02 1.306060105562210083e-01 -3.967516124248504639e-02 -4.631597548723220825e-02 1.640750318765640259e-01 4.295045044273138046e-03
1.147209703922271729e-01 8.693188428878784180e-02 -2.275467365980148315e-01 -1.960712298750877380e-02 -2.928063571453094482e-01 -1.448662206530570984e-02 -5.862567946314811707e-02 -2.761045098304748535e-01 1.477219611406326294e-01 3.904901742935180664e-01 -6.668887287378311157e-02 1.374837197363376617e-02 -5.538419634103775024e-02 2.451567351818084717e-01 2.221415936946868896e-01 -1.069933399558067322e-01 6.744649261236190796e-02 5.369155667722225189e-03 -1.115446165204048157e-01 6.071517989039421082e-02 -2.425870597362518311e-01 4.276483878493309021e-02 -3.946548700332641602e-02 1.018615663051605225e-01 1.711501479148864746e-01 -2.346077859401702881e-01 3.230030834674835205e-01 1.211281586438417435e-02 -1.298627108335494995e-01 3.322924375534057617e-01 1.365271210670471191e-01 1.747835427522659302e-01
5.358045175671577454e-02 -2.786088287830352783e-01 -2.851844765245914459e-02 1.482208725064992905e-02 -2.109392285346984863e-01 8.949334919452667236e-02 -1.277835071086883545e-01 -5.233152508735656738e-01 -7.984761893749237061e-02 3.285074606537818909e-02 1.139592304825782776e-01 -2.199951559305191040e-03 2.537362575531005859e-01 1.735407859086990356e-01 6.372372806072235107e-02 2.039530426263809204e-01 8.280301094055175781e-02 -5.418536439538002014e-02 -7.737794890999794006e-03 5.074842646718025208e-02 -1.647041589021682739e-01 -1.641540229320526123e-01 -4.470318555831909180e-01 -4.889677837491035461e-02 5.009506712667644024e-04 -1.266978383064270020e-01 -7.902264595031738281e-02 -1.767658293247222900e-01 -1.305510252714157104e-01 8.318216353654861450e-02 2.060300707817077637e-01 1.627712547779083252e-01
1.415272653102874756e-01 -2.158186733722686768e-01 -2.676454782485961914e-01 1.211532726883888245e-01 -3.126777708530426025e-01 1.964624822139739990e-01 -9.439488500356674194e-02 -2.808217704296112061e-01 -7.505340129137039185e-02 2.440490275621414185e-01 -1.897926479578018188e-01 -1.371088027954101562e-01 -1.233192607760429382e-01 9.714671224355697632e-02 2.632017135620117188e-01 -9.598537534475326538e-02 -7.165402173995971680e-02 -1.261598337441682816e-02 -2.965608239173889160e-01 1.388093084096908569e-01 -7.493342459201812744e-02 -1.894731968641281128e-01 -1.490359902381896973e-01 1.922521144151687622e-01 1.569473594427108765e-01 9.661332517862319946e-02 1.741478294134140015e-01 2.740661799907684326e-01 -3.192620724439620972e-02 1.496186405420303345e-01 -5.115014500916004181e-03 1.541503965854644775e-01
3.818557560443878174e-01 2.082724124193191528e-01 1.353699862957000732e-01 1.071938872337341309e-01 -5.118969678878784180e-01 -1.359222084283828735e-01 -2.298922091722488403e-01 -2.504470199346542358e-02 -7.549171894788742065e-02 6.284452229738235474e-02 2.929154932498931885e-01 -1.116712316870689392e-01 1.101505905389785767e-01 -5.462469533085823059e-02 3.231426477432250977e-01 -1.708575151860713959e-02 2.779525704681873322e-02 3.329576179385185242e-02 7.982046343386173248e-03 -1.175427138805389404e-01 -1.406136900186538696e-01 3.010931238532066345e-02 -5.951661244034767151e-02 -2.596984803676605225e-01 -7.346501201391220093e-02 -8.738360553979873657e-02 7.222812622785568237e-02 1.270554810762405396e-01 -8.947750180959701538e-02 -1.191012784838676453e-01 2.292256653308868408e-01 5.195728689432144165e-02
2.103141844272613525e-01 -1.674446910619735718e-01 1.590428948402404785e-01 -1.510228663682937622e-01 -1.942760646343231201e-01 1.281382590532302856e-01 -1.644241809844970703e-01 -7.328853756189346313e-02 6.140178442001342773e-02 4.562611877918243408e-02 -8.494533598423004150e-03 -5.778450518846511841e-02 7.654897123575210571e-02 2.852951586246490479e-01 -5.336477607488632202e-02 -6.490816175937652588e-02 7.208026945590972900e-03 1.539264172315597534e-01 8.254009485244750977e-02 2.779106795787811279e-01 -2.220976054668426514e-01 -2.217630594968795776e-01 1.071302294731140137e-01 -1.278302166610956192e-02 -1.045113205909729004e-01 -3.527128696441650391e-01 1.449391096830368042e-01 3.162546753883361816e-01 -2.655264139175415039e-01 1.650175303220748901e-01 2.381705194711685181e-01 2.464320808649063110e-01
1.457284241914749146e-01 -1.392399966716766357e-01 -2.158218175172805786e-01 1.050387602299451828e-02 -3.486651182174682617e-01 2.976551353931427002e-01 -2.142329066991806030e-01 -1.953045488335192204e-03 2.275312319397926331e-02 6.662505120038986206e-02 1.338374018669128418e-01 -3.246838971972465515e-02 1.933550387620925903e-01 4.805437102913856506e-02 -1.523232907056808472e-01 1.553905159235000610e-01 -1.297825574874877930e-01 7.644589990377426147e-02 1.003173068165779114e-01 -1.717735826969146729e-01 -2.119929194450378418e-01 -6.632044911384582520e-02 -3.786508440971374512e-01 4.510498419404029846e-02 -7.188001275062561035e-02 -4.107886925339698792e-02 -3.422435373067855835e-02 -1.561493724584579468e-01 -9.151573479175567627e-02 -2.669345214962959290e-02 4.060962498188018799e-01 2.867679297924041748e-01
3.513701856136322021e-01 7.410962879657745361e-02 -6.064893677830696106e-02 -8.233411610126495361e-02 -5.309567451477050781e-01 -1.103225275874137878e-01 -7.746867090463638306e-02 -1.894221305847167969e-01 -2.588471211493015289e-02 -1.919213682413101196e-01 -1.034392938017845154e-01 -2.961571514606475830e-01 6.320572644472122192e-02 3.361522033810615540e-02 1.440526098012924194e-01 8.973078429698944092e-02 3.362242504954338074e-02 -1.388858407735824585e-01 -7.025355100631713867e-02 7.935269176959991455e-02 -2.919063270092010498e-01 -2.060559205710887909e-02 -1.314796134829521179e-02 2.991442382335662842e-01 2.039959430694580078e-01 -1.112726032733917236e-01 1.327186822891235352e-01 1.375594735145568848e-01 1.024220883846282959e-01 1.183139756321907043e-01 9.877915680408477783e-02 -1.518423408269882202e-01
2.063289880752563477e-01 3.490277752280235291e-02 -1.453679800033569336e-01 7.015816867351531982e-02 -3.918401300907135010e-01 1.029254198074340820e-01 -1.792784184217453003e-01 1.216701790690422058e-02 8.275283873081207275e-02 9.760336019098758698e-03 -1.933380514383316040e-01 -2.604966759681701660e-01 -2.467373013496398926e-02 -9.871208667755126953e-02 2.432839572429656982e-01 3.745320811867713928e-02 -1.105978265404701233e-01 1.069882288575172424e-01 -6.625021249055862427e-02 2.214055880904197693e-02 -2.276271730661392212e-01 -1.575191468000411987e-01 -9.205661714076995850e-02 1.998869776725769043e-01 -7.900498062372207642e-02 5.696490034461021423e-02 3.196662366390228271e-01 -6.083270534873008728e-02 -2.618655860424041748e-01 3.718383610248565674e-02 -3.343236818909645081e-02 4.588569700717926025e-01
2.901118099689483643e-01 -1.409225165843963623e-01 -1.466752439737319946e-01 8.586363494396209717e-02 -2.410776317119598389e-01 5.083906278014183044e-02 -1.811383664608001709e-01 -1.377829313278198242e-01 -9.768429398536682129e-02 3.700785636901855469e-01 -1.201745197176933289e-01 7.902411371469497681e-02 1.207040771842002869e-01 3.132120966911315918e-01 1.962110996246337891e-01 -9.566675126552581787e-02 -8.736278861761093140e-02 -7.049234211444854736e-02 -5.416365712881088257e-02 4.798658937215805054e-02 -2.025762051343917847e-01 -1.328208148479461670e-01 9.355626069009304047e-03 1.184386685490608215e-01 3.900686278939247131e-02 -1.468516290187835693e-01 2.348587512969970703e-01 -1.838629096746444702e-01 2.313076555728912354e-01 2.362423092126846313e-01 3.084947466850280762e-01 1.411270946264266968e-01
2.008064240217208862e-01 -2.677744925022125244e-01 -2.964026294648647308e-02 9.138166159391403198e-02 -1.258295923471450806e-01 7.519619166851043701e-02 -2.932516336441040039e-01 -1.175902485847473145e-01 -3.225954994559288025e-02 1.440337300300598145e-01 -9.881659597158432007e-02 1.428122911602258682e-02 2.715751901268959045e-02 2.803841829299926758e-01 3.397158160805702209e-02 -5.247705802321434021e-02 -5.696470383554697037e-03 5.226615443825721741e-02 1.152670532464981079e-01 2.047975510358810425e-01 -2.020368427038192749e-01 -2.179534435272216797e-01 -3.059889189898967743e-02 6.481876224279403687e-02 -1.997185200452804565e-01 -9.474492073059082031e-02 4.336394667625427246e-01 1.692067831754684448e-01 -2.917541265487670898e-01 2.176471054553985596e-01 1.569620817899703979e-01 2.613389194011688232e-01
1.934968829154968262e-01 -2.180940061807632446e-01 -7.788756489753723145e-02 8.724209666252136230e-02 -4.611981511116027832e-01 3.743135184049606323e-02 -2.510039508342742920e-01 -4.800770059227943420e-02 2.321162968873977661e-01 -6.964933127164840698e-02 -2.041172832250595093e-01 -2.187490910291671753e-01 -1.229331269860267639e-01 1.146732494235038757e-01 1.485583186149597168e-01 -3.426975570619106293e-03 1.847462207078933716e-01 4.799212515354156494e-02 3.732057660818099976e-02 9.633900970220565796e-02 -6.833727657794952393e-02 1.110571101307868958e-01 -4.989073425531387329e-02 1.432892084121704102e-01 -5.031414702534675598e-02 -2.295854687690734863e-01 3.369171619415283203e-01 -1.334669291973114014e-01 2.658504620194435120e-02 2.491313219070434570e-01 1.110666394233703613e-01 2.729585468769073486e-01
2.545507811009883881e-02 -8.771350234746932983e-02 -2.524270713329315186e-01 -7.784700393676757812e-02 -1.201577410101890564e-01 2.178344577550888062e-01 9.783489257097244263e-02 -2.669976651668548584e-01 4.570680484175682068e-02 -1.077172756195068359e-01 7.136482000350952148e-02 8.984435349702835083e-02 1.154943630099296570e-01 -2.449869811534881592e-01 2.478456050157546997e-01 3.871158659458160400e-01 -1.098507344722747803e-01 -1.750551611185073853e-01 1.097645312547683716e-01 -5.287270620465278625e-02 -2.482444494962692261e-01 1.000483557581901550e-01 -2.616061866283416748e-01 -1.722499132156372070e-01 -1.274614781141281128e-01 -2.169141918420791626e-01 2.732195854187011719e-01 4.985789582133293152e-02 7.481245696544647217e-02 2.922643721103668213e-01 9.422350674867630005e-02 -2.107633976265788078e-03
2.099667787551879883e-01 -2.174005061388015747e-01 8.873578906059265137e-02 -1.900512576103210449e-01 -3.077286481857299805e-01 -4.238780587911605835e-02 -3.494331538677215576e-01 -3.945202827453613281e-01 6.480740755796432495e-02 -1.646298617124557495e-01 -1.348018348217010498e-01 -1.001033931970596313e-01 2.369357086718082428e-02 1.446049362421035767e-01 -1.190295293927192688e-01 8.743366599082946777e-02 -1.850908100605010986e-01 -1.681311726570129395e-01 8.387325704097747803e-02 -4.219229891896247864e-02 -3.171389400959014893e-01 9.360333532094955444e-02 -2.695793509483337402e-01 -1.762070925906300545e-03 -1.174766048789024353e-01 -4.476128518581390381e-02 5.013133957982063293e-02 2.117298841476440430e-01 -7.793866842985153198e-02 -4.813675209879875183e-02 2.396092116832733154e-01 -7.298314571380615234e-02
8.893394470214843750e-02 4.695349186658859253e-02 -7.698924094438552856e-02 -1.226383913308382034e-02 -4.072332680225372314e-01 3.561755269765853882e-02 1.434292271733283997e-02 -1.826724559068679810e-01 -7.659013569355010986e-02 2.661155164241790771e-01 1.537587307393550873e-02 4.359726011753082275e-01 -5.830606818199157715e-02 -6.205523386597633362e-02 -4.593350924551486969e-03 -5.456829071044921875e-02 -8.537185192108154297e-02 -1.578314155340194702e-01 -1.165078282356262207e-01 -9.751269966363906860e-02 5.908932164311408997e-02 7.886035740375518799e-02 1.084148138761520386e-01 -3.279184177517890930e-02 7.363965362310409546e-02 -4.484876990318298340e-01 9.768860042095184326e-02 2.587436437606811523e-01 -2.430971562862396240e-01 1.170994490385055542e-01 2.419700473546981812e-01 1.168319731950759888e-01
2.580864429473876953e-01 -2.009989917278289795e-01 -1.730041205883026123e-01 -1.117284819483757019e-01 -2.104507535696029663e-01 -2.316997386515140533e-02 -1.271799355745315552e-01 1.121073886752128601e-01 -5.752508714795112610e-02 1.783633977174758911e-01 1.049380525946617126e-01 -3.320525288581848145e-01 6.196318566799163818e-02 2.745840251445770264e-01 -1.239827200770378113e-01 5.083687230944633484e-02 1.047650799155235291e-01 -1.185290291905403137e-01 -1.283167153596878052e-01 1.885080784559249878e-01 -1.508165746927261353e-01 -1.439048349857330322e-01 -8.105077594518661499e-02 1.653742492198944092e-01 -1.425755918025970459e-01 -1.884859949350357056e-01 3.362811803817749023e-01 1.320749372243881226e-01 -1.152963191270828247e-01 1.381954550743103027e-01 3.303652107715606689e-01 2.027536183595657349e-01
4.171220958232879639e-02 -3.553113043308258057e-01 -3.319651260972023010e-02 -1.395993530750274658e-01 -1.982889771461486816e-01 1.345388889312744141e-01 -8.556932210922241211e-02 -4.170659780502319336e-01 1.001245304942131042e-01 -5.792975053191184998e-02 -2.378395646810531616e-01 7.347988337278366089e-02 2.177380770444869995e-02 7.297728210687637329e-02 -2.171422094106674194e-01 3.207711875438690186e-01 1.603416167199611664e-02 -2.356434054672718048e-02 -6.775144487619400024e-02 -1.135321035981178284e-01 -1.983858793973922729e-01 -2.795148082077503204e-02 -7.380673289299011230e-02 1.487452983856201172e-01 -1.230636090040206909e-01 -2.260408252477645874e-01 -7.194549590349197388e-02 9.639812260866165161e-02 -8.217260986566543579e-02 5.119876191020011902e-02 -9.087158739566802979e-02 4.440768957138061523e-01
4.246408641338348389e-01 -4.034207463264465332e-01 -1.975055485963821411e-01 1.258577704429626465e-01 -2.285801917314529419e-01 1.658317297697067261e-01 -4.175417870283126831e-02 -2.457667589187622070e-01 2.789969742298126221e-01 1.390347331762313843e-01 4.394637793302536011e-02 1.594901084899902344e-01 -3.368049487471580505e-02 2.495846152305603027e-01 6.214273348450660706e-02 2.800505375489592552e-03 -1.086128130555152893e-01 -1.240382418036460876e-01 -9.973151236772537231e-02 -1.484917700290679932e-01 5.128169804811477661e-02 -6.917737191542983055e-04 -3.201408386230468750e-01 6.799687445163726807e-02 1.909323334693908691e-01 -3.969081863760948181e-02 9.004870057106018066e-02 -2.802849002182483673e-02 -4.661098122596740723e-02 1.312634050846099854e-01 1.571846604347229004e-01 9.163831919431686401e-02
2.390951514244079590e-01 -2.049325555562973022e-01 -6.162878870964050293e-02 -2.228018790483474731e-01 -1.596300005912780762e-01 3.099197521805763245e-02 1.919750706292688847e-03 -4.547464661300182343e-03 9.676741808652877808e-02 1.453949660062789917e-01 -1.084342077374458313e-01 3.481956198811531067e-02 -1.185950338840484619e-01 2.261532247066497803e-01 2.820325642824172974e-02 1.752688288688659668e-01 -8.555581793189048767e-03 4.145038500428199768e-02 -3.029134571552276611e-01 -1.111205145716667175e-01 1.412311196327209473e-01 1.540124416351318359e-01 -4.233941808342933655e-02 8.081238716840744019e-02 1.868427544832229614e-01 -2.437300533056259155e-01 2.600320875644683838e-01 1.250790208578109741e-01 -4.419591426849365234e-01 2.827599942684173584e-01 2.282765507698059082e-01 1.337154805660247803e-01
4.245245456695556641e-01 -1.262871921062469482e-01 -6.116403266787528992e-02 6.480667740106582642e-02 -4.662797600030899048e-02 4.257270395755767822e-01 -8.710367605090141296e-03 -3.099065124988555908e-01 -7.764077186584472656e-02 3.475035429000854492e-01 -2.586945146322250366e-02 -1.190051361918449402e-01 -3.586554154753684998e-02 -7.083809375762939453e-02 2.215706557035446167e-01 7.916168123483657837e-02 5.185489729046821594e-02 -1.663286089897155762e-01 -1.117729097604751587e-01 -4.087288677692413330e-02 -1.760984510183334351e-01 1.015813574194908142e-01 3.250370547175407410e-02 4.614298418164253235e-02 9.743971377611160278e-02 -1.091591492295265198e-01 2.115140259265899658e-01 8.943239226937294006e-03 1.630817353725433350e-01 8.053092658519744873e-02 3.309836685657501221e-01 1.232013106346130371e-01
-7.312187552452087402e-02 -3.841177374124526978e-02 9.230535477399826050e-02 6.254637241363525391e-02 -4.181917905807495117e-01 1.345762610435485840e-01 -2.987615466117858887e-01 5.043503362685441971e-03 5.163752287626266479e-02 3.910975158214569092e-02 1.445548087358474731e-01 -1.516550928354263306e-01 1.823817640542984009e-01 -3.736360464245080948e-03 5.871782824397087097e-02 6.834977865219116211e-02 -1.041334345936775208e-01 1.098072305321693420e-01 2.126188762485980988e-02 -1.600034683942794800e-01 -2.520610392093658447e-01 2.852487266063690186e-01 3.065695241093635559e-02 9.959530830383300781e-02 -8.131881803274154663e-02 -8.933425694704055786e-02 -8.169245719909667969e-02 4.675242602825164795e-01 -5.391842126846313477e-02 3.528235480189323425e-02 1.422291100025177002e-01 3.742138743400573730e-01
4.854206740856170654e-01 -2.213606834411621094e-01 -9.125378727912902832e-02 -2.777976728975772858e-02 -3.048137389123439789e-02 2.669127425178885460e-03 -2.563367784023284912e-01 1.107374057173728943e-01 -2.149718441069126129e-02 3.916771337389945984e-02 2.385197393596172333e-02 7.546378672122955322e-02 -1.475852448493242264e-02 -8.308143913745880127e-02 3.558244556188583374e-02 1.067852973937988281e-01 -4.068815335631370544e-02 -2.388526499271392822e-01 2.736124908551573753e-03 -2.388700991868972778e-01 9.745347499847412109e-02 -3.345722854137420654e-01 -1.941993385553359985e-01 5.467376322485506535e-04 7.264246232807636261e-04 -4.019577503204345703e-01 3.419136703014373779e-01 -1.411204878240823746e-02 -7.572991400957107544e-02 -4.703796654939651489e-02 2.809107303619384766e-03 1.943144947290420532e-01
2.209102967754006386e-03 -9.189266711473464966e-02 2.711807377636432648e-03 2.118241041898727417e-01 -3.513596355915069580e-01 2.656376063823699951e-01 -3.062796890735626221e-01 -1.970249563455581665e-01 2.419879436492919922e-01 8.331596106290817261e-02 -7.186105102300643921e-02 8.350091427564620972e-02 -3.298970162868499756e-01 2.043604850769042969e-01 2.797344624996185303e-01 -8.876682072877883911e-02 6.825539469718933105e-02 -2.692529745399951935e-02 -2.853750586509704590e-01 9.687582962214946747e-03 -5.133315548300743103e-02 2.745565176010131836e-01 -1.069368273019790649e-01 -2.081866003572940826e-02 9.641728550195693970e-02 -1.386621743440628052e-01 4.774518683552742004e-02 -6.497966498136520386e-02 5.041335523128509521e-02 -2.541546896100044250e-02 2.582502961158752441e-01 1.547933071851730347e-01
1.854824461042881012e-02 -2.199057489633560181e-01 -8.382408320903778076e-02 1.027324497699737549e-01 -1.782481074333190918e-01 3.096442520618438721e-01 -4.243500828742980957e-01 -3.584063947200775146e-01 -1.744689047336578369e-01 9.143374115228652954e-02 -3.066382557153701782e-02 9.004653990268707275e-02 2.073947936296463013e-01 2.708180248737335205e-01 -1.133400853723287582e-02 1.705815345048904419e-01 8.205223083496093750e-02 9.190584719181060791e-02 -1.754157394170761108e-01 -7.374839484691619873e-02 -2.692826688289642334e-01 -1.040876880288124084e-01 -2.139259576797485352e-01 -4.307432472705841064e-02 1.054819226264953613e-01 -1.031558588147163391e-01 -5.944558978080749512e-02 -4.253372177481651306e-02 -1.429700702428817749e-01 5.195410549640655518e-02 4.758744314312934875e-02 2.631286084651947021e-01
9.660813957452774048e-02 -2.559649348258972168e-01 -8.729401230812072754e-02 -1.481201648712158203e-01 -4.799842461943626404e-02 -4.566606879234313965e-02 -7.279871404170989990e-02 -1.052538901567459106e-01 -6.980315595865249634e-02 -2.280562072992324829e-01 -3.586189821362495422e-02 1.091255173087120056e-01 1.988247632980346680e-01 -2.776461243629455566e-01 2.123850435018539429e-01 3.378693759441375732e-02 1.044772118330001831e-01 -1.315125375986099243e-01 -3.173641562461853027e-01 -8.242129348218441010e-03 -8.185679465532302856e-02 1.179774329066276550e-01 -1.378412842750549316e-01 -1.612185537815093994e-01 -1.166323646903038025e-01 -2.754645645618438721e-01 3.584326505661010742e-01 6.762912124395370483e-02 8.605832606554031372e-02 3.905330598354339600e-01 1.108444333076477051e-01 2.291889786720275879e-01
3.175796866416931152e-01 -8.259129524230957031e-02 -2.203718572854995728e-01 9.926144778728485107e-02 -1.183566749095916748e-01 1.127549782395362854e-01 -3.736339509487152100e-01 -1.615583896636962891e-02 1.003422215580940247e-01 1.007175892591476440e-01 -3.525178506970405579e-02 5.197598412632942200e-02 2.424038648605346680e-01 3.982289880514144897e-02 1.617722511291503906e-01 2.604592442512512207e-01 -5.902788415551185608e-02 -1.281895488500595093e-01 5.240022391080856323e-02 1.189787313342094421e-01 7.243493199348449707e-02 -3.298016786575317383e-01 -8.276605606079101562e-02 -1.347680687904357910e-01 -2.869147956371307373e-01 -3.578946590423583984e-01 1.463150680065155029e-01 -4.958338290452957153e-02 -1.614137887954711914e-01 -1.509117037057876587e-01 -1.360961794853210449e-01 -1.064654886722564697e-01
9.194856882095336914e-02 -8.462325483560562134e-02 4.882545024156570435e-02 2.039604336023330688e-01 -4.579275846481323242e-01 -2.860588021576404572e-02 -2.358368225395679474e-02 1.222217679023742676e-01 -1.337141096591949463e-01 -3.493278473615646362e-02 -4.584784619510173798e-03 -1.324315965175628662e-01 3.223841637372970581e-02 -2.112020254135131836e-01 -1.596690341830253601e-02 2.164472192525863647e-01 1.022843793034553528e-01 -2.079627476632595062e-03 -3.324583768844604492e-01 1.171317175030708313e-01 1.744826883077621460e-02 2.298092842102050781e-01 -3.840087056159973145e-01 -1.559918671846389771e-01 -1.414935737848281860e-01 -3.344244360923767090e-01 3.705812245607376099e-02 -3.609091788530349731e-02 7.091280817985534668e-02 -4.548800736665725708e-02 1.035674009472131729e-02 2.891584634780883789e-01
7.066031545400619507e-02 7.744427025318145752e-02 9.279838949441909790e-02 2.040553987026214600e-01 -1.920753419399261475e-01 -1.120814904570579529e-01 -3.318189680576324463e-01 -2.726632654666900635e-01 1.906451433897018433e-01 5.476295202970504761e-02 1.168117895722389221e-01 -1.904128864407539368e-02 3.298954665660858154e-01 -2.432413995265960693e-01 2.154705822467803955e-01 2.135215699672698975e-01 -1.080988198518753052e-01 -5.149202048778533936e-02 -5.275899916887283325e-02 6.383402645587921143e-02 -2.942163348197937012e-01 3.365024179220199585e-02 -1.654200553894042969e-01 1.779346168041229248e-01 1.770730018615722656e-01 -1.485542804002761841e-01 1.312757879495620728e-01 3.455201685428619385e-01 4.299530014395713806e-02 -1.617771685123443604e-01 6.477684527635574341e-02 -3.625179082155227661e-02
2.814201712608337402e-01 -1.955183744430541992e-01 -6.544394046068191528e-02 -1.896982453763484955e-02 -2.058949619531631470e-01 2.683201134204864502e-01 -2.246911972761154175e-01 -3.076559007167816162e-01 -1.031588464975357056e-01 1.857704073190689087e-01 1.856568604707717896e-01 -1.086683105677366257e-02 8.188112080097198486e-02 1.365314722061157227e-01 -1.149430423974990845e-01 5.738328397274017334e-02 -1.851689256727695465e-02 -1.149619147181510925e-01 -1.252250075340270996e-01 -3.581172088161110878e-03 1.676342636346817017e-01 1.228961907327175140e-02 -1.844026893377304077e-01 -1.947244107723236084e-01 1.747765839099884033e-01 -9.681950509548187256e-02 -1.488060224801301956e-02 9.004481881856918335e-02 4.844542220234870911e-02 2.366892993450164795e-01 3.044053912162780762e-01 4.100091755390167236e-01
2.109367251396179199e-01 -1.365205198526382446e-01 -1.951291970908641815e-02 6.174294650554656982e-02 -1.665530055761337280e-01 7.159066945314407349e-02 -1.331802159547805786e-01 -2.058732509613037109e-01 -5.126196891069412231e-02 9.730593860149383545e-02 -2.130330167710781097e-02 -4.408998414874076843e-02 2.201327830553054810e-01 2.591606676578521729e-01 1.797951161861419678e-01 4.752993285655975342e-01 8.347941935062408447e-02 -1.019446104764938354e-01 1.910838335752487183e-01 -4.596032202243804932e-02 -1.412307005375623703e-02 -1.514614671468734741e-01 -1.506075561046600342e-01 -2.479386627674102783e-01 -3.180862963199615479e-02 -2.797262929379940033e-02 2.567857503890991211e-02 -1.231403723359107971e-01 -2.144011855125427246e-01 5.890693888068199158e-02 4.222577810287475586e-01 2.066318094730377197e-01
-8.548415452241897583e-02 -1.812347024679183960e-02 -6.341541558504104614e-02 -2.793623507022857666e-02 -4.213212132453918457e-01 -9.467487037181854248e-02 -4.092811644077301025e-01 7.318982388824224472e-03 1.903149336576461792e-01 -6.644353270530700684e-02 1.145807430148124695e-01 3.659919649362564087e-02 3.319816291332244873e-01 7.224265486001968384e-02 1.716990172863006592e-01 1.080304607748985291e-01 6.086346693336963654e-03 -8.286000788211822510e-02 1.399594694375991821e-01 -1.633779704570770264e-01 -3.885068595409393311e-01 1.873462647199630737e-01 9.790016710758209229e-02 8.444558829069137573e-02 1.045610196888446808e-02 -1.978038847446441650e-01 1.636836081743240356e-01 8.773378282785415649e-02 -5.560714285820722580e-03 -8.143067359924316406e-03 1.649996489286422729e-01 2.546663880348205566e-01
3.358989357948303223e-01 -1.543135941028594971e-01 5.576892290264368057e-03 4.993598535656929016e-02 -3.696990609169006348e-01 1.057863533496856689e-01 -2.174525856971740723e-01 5.465496703982353210e-02 -5.916585028171539307e-02 1.973535120487213135e-01 1.943466216325759888e-01 -1.042983680963516235e-01 -2.265044897794723511e-01 -1.908492147922515869e-01 2.346872538328170776e-01 1.547444611787796021e-01 4.381038248538970947e-03 2.182254754006862640e-02 -1.271576806902885437e-02 -7.324372977018356323e-02 -5.987827479839324951e-02 -2.518393397331237793e-01 -1.919831335544586182e-01 -1.814582496881484985e-01 -5.583977326750755310e-02 -1.678227633237838745e-01 3.068052232265472412e-01 2.082144021987915039e-01 -1.161374375224113464e-01 2.430216409265995026e-02 -1.277223676443099976e-01 -2.507446110248565674e-01
1.374878883361816406e-01 -1.155701130628585815e-01 -6.969052553176879883e-02 1.319394111633300781e-01 -2.449422776699066162e-01 2.970768809318542480e-01 -1.673235790804028511e-03 -6.868944317102432251e-02 1.192710772156715393e-01 3.659801483154296875e-01 -2.153601646423339844e-01 3.096258938312530518e-01 -6.815245747566223145e-02 -1.749936938285827637e-01 3.499910235404968262e-01 -1.346012204885482788e-01 1.740182638168334961e-01 9.260080009698867798e-02 3.394954279065132141e-02 1.224180459976196289e-01 -1.759324967861175537e-01 -3.774789348244667053e-02 -1.436129063367843628e-01 1.846037656068801880e-01 -1.073700115084648132e-01 -2.310927584767341614e-02 2.753774821758270264e-01 2.506745159626007080e-01 -1.345076560974121094e-01 1.929577812552452087e-02 1.172771155834197998e-01 3.437473252415657043e-02
4.458030313253402710e-02 1.614271849393844604e-01 -1.585241556167602539e-01 3.532131910324096680e-01 -3.451350331306457520e-01 1.807829439640045166e-01 -2.781068384647369385e-01 2.478147111833095551e-02 1.274673789739608765e-01 9.580042213201522827e-02 -1.875565759837627411e-02 -1.074359044432640076e-01 -1.105156242847442627e-01 1.284232139587402344e-01 4.002735018730163574e-02 2.895585596561431885e-01 -5.047654849477112293e-04 1.434295326471328735e-01 9.249266982078552246e-02 9.923993051052093506e-02 -2.617970108985900879e-01 -1.552992910146713257e-01 4.447250068187713623e-02 1.689221896231174469e-02 -9.332228451967239380e-03 -4.321800172328948975e-01 1.145950928330421448e-01 3.166641891002655029e-01 6.988580804318189621e-03 3.599746152758598328e-02 2.308234944939613342e-02 6.918799877166748047e-02
3.402132093906402588e-01 -2.404005378484725952e-01 -4.615637473762035370e-03 2.519010901451110840e-01 -2.133393734693527222e-01 1.285486221313476562e-01 -8.576963841915130615e-02 -3.317399024963378906e-01 -6.907784193754196167e-02 9.259834140539169312e-02 2.421228401362895966e-02 4.933204874396324158e-02 -2.289128154516220093e-01 -2.165581881999969482e-01 -4.103468731045722961e-02 2.707639336585998535e-01 -1.561282873153686523e-01 -2.345920801162719727e-01 1.310753822326660156e-01 -1.824106872081756592e-01 -1.483120396733283997e-02 -1.568919569253921509e-01 -1.895558834075927734e-01 -2.248609215021133423e-01 -1.891364455223083496e-01 -1.992431655526161194e-02 1.621179729700088501e-01 7.611125707626342773e-02 1.090897917747497559e-01 -4.195028170943260193e-02 -2.279062755405902863e-02 2.631768286228179932e-01
3.406414091587066650e-01 -2.550885677337646484e-01 -6.971541792154312134e-02 1.877251863479614258e-01 -1.460708379745483398e-01 2.745898663997650146e-01 1.566078364849090576e-01 -1.888923943042755127e-01 8.725003898143768311e-02 -2.240808010101318359e-01 -2.777678072452545166e-01 2.118729501962661743e-01 1.691339910030364990e-02 8.889789134263992310e-02 1.905585378408432007e-01 1.319938749074935913e-01 -2.153510749340057373e-01 -2.293374203145503998e-02 1.403152942657470703e-01 -6.297094374895095825e-02 -1.767581403255462646e-01 -1.236688941717147827e-01 -1.045305356383323669e-01 -8.715184777975082397e-02 -2.215981781482696533e-01 -3.522876277565956116e-02 1.192506402730941772e-01 1.726847887039184570e-01 -1.112976744771003723e-01 2.259248122572898865e-02 6.765716522932052612e-02 3.641126751899719238e-01
3.301737010478973389e-01 1.614566445350646973e-01 -1.057298034429550171e-01 1.929073631763458252e-01 -3.957756459712982178e-01 -1.021121367812156677e-01 -1.076973155140876770e-01 -1.147188693284988403e-01 1.369049698114395142e-01 1.069573685526847839e-01 1.084792315959930420e-01 -4.118929803371429443e-02 5.240694880485534668e-01 2.016072347760200500e-02 2.532595694065093994e-01 1.120110973715782166e-01 1.330167870037257671e-03 4.686854314059019089e-03 1.364179849624633789e-01 -7.805461436510086060e-02 -9.566438198089599609e-02 -4.296517372131347656e-02 5.428389087319374084e-02 1.034429296851158142e-01 -1.628518402576446533e-01 -2.625393271446228027e-01 -4.325883463025093079e-02 -5.864170193672180176e-02 -2.430979348719120026e-02 2.323155105113983154e-01 4.806134104728698730e-02 1.493691205978393555e-01
1.623246222734451294e-01 -5.180311203002929688e-02 1.899230480194091797e-01 -1.717382520437240601e-01 -1.932189017534255981e-01 2.094657905399799347e-02 -6.108490750193595886e-02 -9.795575588941574097e-02 1.375975012779235840e-01 1.725247651338577271e-01 -1.976576447486877441e-01 3.296407684683799744e-02 1.995780877768993378e-02 2.275326251983642578e-01 3.969601392745971680e-01 -6.883633136749267578e-02 1.253102570772171021e-01 -6.041515991091728210e-02 -1.895079910755157471e-01 -2.578890025615692139e-01 2.262370847165584564e-02 5.297624692320823669e-02 -2.182110697031021118e-01 6.572686135768890381e-02 -1.118367686867713928e-01 -1.229256615042686462e-01 5.363589152693748474e-02 4.210388660430908203e-01 -3.841031789779663086e-01 1.354596167802810669e-01 -1.284473109990358353e-02 1.094480603933334351e-02
1.040140762925148010e-01 -2.677130103111267090e-01 -1.339464336633682251e-01 5.461440887302160263e-03 -1.483321934938430786e-01 2.210298031568527222e-01 -2.525771260261535645e-01 -3.573762178421020508e-01 -2.209595739841461182e-01 1.749258935451507568e-01 2.374166697263717651e-01 1.323325783014297485e-01 1.314141899347305298e-01 1.590883582830429077e-01 2.396112494170665741e-02 9.282231330871582031e-02 6.894534081220626831e-02 -3.635771572589874268e-02 -1.559982448816299438e-01 -1.205135062336921692e-01 -1.143378168344497681e-01 -6.229233741760253906e-02 -3.035875260829925537e-01 -2.383098006248474121e-01 5.375419557094573975e-02 -1.928806304931640625e-01 1.129929274320602417e-01 1.267147483304142952e-03 -2.493706941604614258e-01 -7.758909463882446289e-02 8.290583640336990356e-02 3.054745495319366455e-01
2.492945045232772827e-01 -2.448688000440597534e-01 -5.617377907037734985e-02 9.623391926288604736e-02 -3.270241320133209229e-01 4.113655090332031250e-01 -1.207139939069747925e-01 -1.292498260736465454e-01 2.023177444934844971e-01 -4.796187579631805420e-02 7.828396558761596680e-02 8.710298687219619751e-02 1.379205435514450073e-01 7.401745766401290894e-02 -7.929182052612304688e-02 1.834430918097496033e-02 -2.779052853584289551e-01 5.828072130680084229e-02 1.796448379755020142e-01 -3.330420851707458496e-01 -2.261842191219329834e-01 -1.404033750295639038e-01 -2.130022644996643066e-01 -1.282386928796768188e-01 -9.298338741064071655e-02 -1.113812252879142761e-01 3.707216121256351471e-03 -2.001557648181915283e-01 -1.216888707131147385e-02 8.514694869518280029e-03 9.807638823986053467e-02 2.061229944229125977e-01
1.746423542499542236e-01 -2.595449984073638916e-01 1.689631640911102295e-01 1.633059531450271606e-01 -1.229312717914581299e-01 3.799540549516677856e-02 -2.449106127023696899e-01 1.060848589986562729e-02 7.261686027050018311e-02 2.151718437671661377e-01 -4.000923037528991699e-02 5.482691526412963867e-02 6.268043816089630127e-02 3.476135730743408203e-01 -6.579648703336715698e-02 -5.743286758661270142e-02 6.038845703005790710e-02 1.001149043440818787e-01 1.108756214380264282e-01 1.408717334270477295e-01 -2.205968946218490601e-01 -2.071597874164581299e-01 -1.721036285161972046e-01 1.212840992957353592e-02 -4.543720185756683350e-02 -3.201057314872741699e-01 2.640743851661682129e-01 3.019035160541534424e-01 -2.622543871402740479e-01 8.647029846906661987e-02 8.678038418292999268e-02 2.556316256523132324e-01
3.125906884670257568e-01 -1.522745098918676376e-02 -6.508352607488632202e-02 -6.257265806198120117e-02 -3.350163400173187256e-01 3.151941597461700439e-01 -2.640098631381988525e-01 -9.381525963544845581e-02 -5.606676638126373291e-02 1.241901740431785583e-01 -1.057295501232147217e-01 2.082528620958328247e-01 1.967756748199462891e-01 -6.158233154565095901e-03 1.627171933650970459e-01 9.611573815345764160e-02 -2.422772813588380814e-03 -7.138696312904357910e-02 -1.930378824472427368e-01 -1.810221374034881592e-02 6.174163147807121277e-02 -1.893442571163177490e-01 -1.997744292020797729e-01 -2.686676084995269775e-01 2.502899169921875000e-01 -8.098616451025009155e-02 2.028073742985725403e-02 -3.363905474543571472e-02 -5.722268298268318176e-02 3.500361144542694092e-01 1.074491366744041443e-01 2.317093759775161743e-01
2.326929122209548950e-01 -9.131576865911483765e-02 1.073581650853157043e-01 9.009995311498641968e-02 -2.024585604667663574e-01 3.310228884220123291e-01 4.599403217434883118e-02 -3.228417634963989258e-01 -1.725829392671585083e-01 8.795512467622756958e-02 -1.982751935720443726e-01 9.100327640771865845e-02 -2.565917670726776123e-01 2.297454923391342163e-01 -1.463461369276046753e-01 1.796841323375701904e-01 -1.002674698829650879e-01 -8.328350633382797241e-02 -2.015357762575149536e-01 5.224971100687980652e-02 1.290590036660432816e-02 -2.442038990557193756e-02 -2.226871699094772339e-01 -1.349623650312423706e-01 -2.723166942596435547e-01 -1.955988109111785889e-01 2.655124664306640625e-01 1.240286082029342651e-01 1.990524679422378540e-01 -1.584346741437911987e-01 9.524596482515335083e-02 5.027893558144569397e-02
2.151869237422943115e-01 9.474673122167587280e-02 -5.804734304547309875e-02 5.052267760038375854e-02 -9.857447445392608643e-02 -1.442406512796878815e-02 -1.049943789839744568e-01 -1.114133372902870178e-01 3.898262977600097656e-01 1.959636211395263672e-01 -9.691487997770309448e-02 -1.798420548439025879e-01 7.263870537281036377e-02 2.612979412078857422e-01 4.165840335190296173e-03 7.738070189952850342e-02 -4.227298498153686523e-02 -2.232275307178497314e-01 -9.896373003721237183e-02 -8.159108459949493408e-03 -1.432659029960632324e-01 -2.566837938502430916e-03 -1.731353104114532471e-01 2.565975189208984375e-01 -2.540011703968048096e-01 -1.565333157777786255e-01 1.011418327689170837e-01 3.113533370196819305e-02 -1.771405488252639771e-01 2.847486175596714020e-02 2.617016136646270752e-01 4.637351632118225098e-01
4.051641523838043213e-01 -2.398831695318222046e-01 -6.581011414527893066e-02 1.853128075599670410e-01 -1.499549485743045807e-03 3.929294049739837646e-01 -3.611154481768608093e-02 -2.369625717401504517e-01 -6.856242567300796509e-02 2.053186446428298950e-01 -1.393828541040420532e-02 -1.385729312896728516e-01 -4.956995137035846710e-03 -4.514695703983306885e-02 1.783072203397750854e-01 4.925575852394104004e-02 -9.227369911968708038e-03 -2.048786580562591553e-01 -2.653283476829528809e-01 1.355526875704526901e-02 -2.941153049468994141e-01 8.314718306064605713e-02 2.170484140515327454e-02 -7.846694439649581909e-02 8.623137325048446655e-02 -1.626129001379013062e-01 8.070949465036392212e-02 6.371279060840606689e-02 3.142014741897583008e-01 4.367902409285306931e-03 2.275718301534652710e-01 1.325446963310241699e-01
2.513052523136138916e-01 -1.043618395924568176e-01 6.886342074722051620e-03 -1.022240892052650452e-02 -1.703406870365142822e-01 9.909148514270782471e-02 -2.810656726360321045e-01 -4.621467366814613342e-02 -1.762630976736545563e-02 3.777820169925689697e-01 -1.181229501962661743e-01 6.087832152843475342e-02 -2.301856409758329391e-03 -1.360953748226165771e-01 2.600701451301574707e-01 3.185757994651794434e-01 7.724152505397796631e-02 -2.305297255516052246e-01 9.846120327711105347e-02 -9.998089075088500977e-02 -9.282866865396499634e-02 -3.876411616802215576e-01 -5.935787037014961243e-02 9.821749478578567505e-02 -1.105363592505455017e-01 -1.799436956644058228e-01 3.549173474311828613e-01 -1.030917391180992126e-01 -9.051477909088134766e-02 5.097882822155952454e-03 -9.405390918254852295e-02 9.153734892606735229e-02
2.884624898433685303e-01 -3.067409396171569824e-01 -2.132308483123779297e-01 2.734009325504302979e-01 -3.447063565254211426e-01 1.175343617796897888e-01 -1.028003394603729248e-01 -1.497887074947357178e-01 -1.729394122958183289e-02 1.549077872186899185e-02 -1.617522686719894409e-01 -3.256898000836372375e-02 3.564174473285675049e-02 1.651217937469482422e-01 1.070153862237930298e-01 8.242136240005493164e-02 2.122481912374496460e-01 5.899466574192047119e-02 2.020639032125473022e-01 2.220231890678405762e-01 -6.114362552762031555e-02 9.280171990394592285e-02 -1.323858946561813354e-01 -1.067569665610790253e-02 2.595454454421997070e-01 -3.060025572776794434e-01 1.765639930963516235e-01 -3.184712305665016174e-02 4.841036349534988403e-02 2.971347868442535400e-01 9.325628727674484253e-02 -3.366504609584808350e-02
2.135558575391769409e-01 -1.011444702744483948e-01 -1.943709850311279297e-01 1.105229035019874573e-01 -4.198285341262817383e-01 -6.659095734357833862e-02 -7.476204633712768555e-02 -1.406304687261581421e-01 -1.629885584115982056e-01 7.817757129669189453e-02 -1.997780352830886841e-01 -1.760480999946594238e-01 -5.111226812005043030e-02 -2.276539355516433716e-01 1.029847934842109680e-01 3.216122984886169434e-01 1.768604964017868042e-01 -2.554247975349426270e-01 -6.262893229722976685e-02 6.087831407785415649e-02 -3.084213659167289734e-02 7.978484965860843658e-03 -4.169555604457855225e-01 6.407307088375091553e-02 1.162494271993637085e-01 -2.182120680809020996e-01 -7.367952913045883179e-02 1.763616502285003662e-02 1.089375615119934082e-01 -1.494646966457366943e-01 -6.314341723918914795e-02 1.669274717569351196e-01
3.183899521827697754e-01 -2.125567644834518433e-01 -2.636533677577972412e-01 3.804810345172882080e-02 -2.106030881404876709e-01 -1.162316724658012390e-01 -2.329479902982711792e-01 1.438424438238143921e-01 6.438812613487243652e-02 1.086199656128883362e-01 -1.072947382926940918e-01 -1.045667454600334167e-01 1.229019016027450562e-01 -3.149579465389251709e-02 8.833316713571548462e-02 1.144930198788642883e-01 -2.459551990032196045e-01 1.301139444112777710e-01 -3.586037782952189445e-04 -3.053507395088672638e-02 -5.338755622506141663e-02 3.884748518466949463e-01 -2.769655548036098480e-02 -1.161009520292282104e-01 6.056236103177070618e-02 -7.832139730453491211e-02 1.259513795375823975e-01 2.435237020254135132e-01 -2.411258518695831299e-01 4.147732555866241455e-01 -2.057602256536483765e-02 1.110490262508392334e-01
-2.253970503807067871e-02 -1.571080237627029419e-01 2.858823835849761963e-01 4.106347914785146713e-03 -2.465003728866577148e-01 1.371281743049621582e-01 -4.935249388217926025e-01 -1.724265515804290771e-01 1.523926258087158203e-01 -3.627605736255645752e-02 -2.804245054721832275e-02 -1.716663874685764313e-02 2.554370462894439697e-01 -1.194793209433555603e-01 2.054490149021148682e-01 -2.108180522918701172e-02 2.833001874387264252e-02 1.370311826467514038e-01 -1.183004751801490784e-01 -2.254447340965270996e-01 -3.085286915302276611e-01 1.364058554172515869e-01 -1.597363799810409546e-01 1.116581186652183533e-01 -2.825235575437545776e-02 1.740961149334907532e-02 -7.987941056489944458e-02 2.843381166458129883e-01 -1.802636682987213135e-01 -4.035158082842826843e-02 1.336134672164916992e-01 1.261558979749679565e-01
3.988443315029144287e-01 7.257992774248123169e-02 -7.459766417741775513e-02 -2.760110497474670410e-01 -5.094572305679321289e-01 2.524627149105072021e-01 -5.774731934070587158e-02 1.628830470144748688e-02 3.197135329246520996e-01 -8.383333683013916016e-02 7.578047364950180054e-02 -9.872382134199142456e-02 -4.272897168993949890e-02 -6.019408628344535828e-02 -2.451889775693416595e-02 1.581954769790172577e-02 1.146173328161239624e-01 -2.741430103778839111e-01 -1.280212961137294769e-02 1.528821289539337158e-01 -1.506226211786270142e-01 1.052952483296394348e-01 -4.967148881405591965e-03 5.677716434001922607e-02 2.894561178982257843e-02 -1.586221754550933838e-01 2.744880616664886475e-01 5.517229437828063965e-02 1.020597517490386963e-01 1.779472231864929199e-01 -1.990909315645694733e-02 -1.657534390687942505e-02
3.131402134895324707e-01 -1.025582849979400635e-01 -1.286662220954895020e-01 -7.823212945368140936e-05 -2.383829653263092041e-01 1.481126155704259872e-02 -1.458400934934616089e-01 -1.687161177396774292e-01 -3.701719641685485840e-01 1.073337867856025696e-01 5.859358608722686768e-02 6.583804264664649963e-03 1.496066451072692871e-01 3.031515777111053467e-01 -5.417413637042045593e-02 1.883021146059036255e-01 -2.779812514781951904e-01 -6.798033416271209717e-02 -7.887828350067138672e-02 -9.832520782947540283e-02 -8.580791950225830078e-02 9.671622514724731445e-02 -1.047591865062713623e-01 6.754606217145919800e-02 9.679168462753295898e-02 -2.554008066654205322e-01 4.836256057024002075e-02 -3.292701393365859985e-02 -4.757025539875030518e-01 1.612908989191055298e-01 2.813451364636421204e-02 4.722944647073745728e-02
1.807390153408050537e-01 9.211499243974685669e-02 5.679010599851608276e-02 1.831802576780319214e-01 -2.096514850854873657e-01 -1.351352035999298096e-02 -2.285962849855422974e-01 1.076114624738693237e-01 3.142435252666473389e-01 5.518054962158203125e-02 -4.771859571337699890e-02 -1.230281367897987366e-01 -8.075443655252456665e-02 1.047071889042854309e-01 2.653493881225585938e-01 1.697784960269927979e-01 1.375058591365814209e-01 -3.582674860954284668e-01 1.179842278361320496e-02 1.879327893257141113e-01 -1.533706486225128174e-01 8.788924664258956909e-02 -1.554246842861175537e-01 -2.840282618999481201e-01 -1.109654083847999573e-01 -1.011338308453559875e-01 1.756031662225723267e-01 2.438288182020187378e-01 -1.534966826438903809e-01 2.443533092737197876e-01 2.281195819377899170e-01 -1.059826016426086426e-01
1.250071823596954346e-01 2.791527509689331055e-01 -1.836799979209899902e-01 1.138669159263372421e-02 -3.330972194671630859e-01 1.077308729290962219e-01 -1.770792901515960693e-01 -1.690540015697479248e-01 7.802562415599822998e-02 2.905209064483642578e-01 -1.325179785490036011e-01 -1.067282184958457947e-01 2.348455488681793213e-01 2.725062370300292969e-01 1.939357221126556396e-01 2.809416735544800758e-03 -4.521716851741075516e-03 -2.058815769851207733e-02 -1.867000013589859009e-01 -5.992804467678070068e-02 -2.314878106117248535e-01 7.476592808961868286e-02 -2.254260703921318054e-02 -1.097927689552307129e-01 -5.595425609499216080e-03 -4.031196609139442444e-02 5.322790145874023438e-01 -5.159580335021018982e-02 1.674733869731426239e-02 7.006143778562545776e-02 1.076859142631292343e-02 -5.774391815066337585e-03
2.530184388160705566e-01 -3.819608986377716064e-01 -1.570383086800575256e-02 -1.422995477914810181e-01 -2.628487050533294678e-01 -9.820421226322650909e-03 1.645140349864959717e-01 -3.261798918247222900e-01 1.051826924085617065e-01 1.060413345694541931e-01 -1.370808929204940796e-01 8.202037215232849121e-02 -9.726282209157943726e-02 2.584629356861114502e-01 -7.632958889007568359e-02 4.297482594847679138e-02 -6.732228398323059082e-02 -5.600560083985328674e-02 -1.414848566055297852e-01 -1.401838958263397217e-01 -2.582301497459411621e-01 -1.129879355430603027e-01 -2.386547923088073730e-01 1.174600794911384583e-01 2.197787165641784668e-01 -1.561904549598693848e-01 1.548334956169128418e-01 -9.078327566385269165e-02 -2.666789591312408447e-01 -2.648609690368175507e-02 1.101920232176780701e-01 2.208389639854431152e-01
1.801826953887939453e-01 -3.341628909111022949e-01 -1.746095716953277588e-01 2.034586369991302490e-01 -2.698282003402709961e-01 2.663288414478302002e-01 -2.959215939044952393e-01 -5.535437911748886108e-02 5.629098415374755859e-02 2.058441936969757080e-01 1.087313368916511536e-01 3.859211131930351257e-02 1.029797494411468506e-01 -2.498107999563217163e-01 -1.182155385613441467e-01 1.268608272075653076e-01 -1.775784492492675781e-01 1.087403818964958191e-01 6.545099616050720215e-02 -1.996290385723114014e-01 -2.000809162855148315e-01 -1.252892613410949707e-01 -2.980857789516448975e-01 -9.467836469411849976e-02 -5.607466399669647217e-02 -9.833593666553497314e-02 -2.856514975428581238e-02 -1.488076895475387573e-01 8.959827572107315063e-02 2.001070678234100342e-01 1.392103582620620728e-01 2.083625495433807373e-01
3.804692327976226807e-01 -1.277729123830795288e-01 -4.263982921838760376e-02 1.901790797710418701e-01 -6.166818141937255859e-01 4.348541051149368286e-02 -2.867259085178375244e-01 -1.206075176596641541e-01 7.130589336156845093e-02 2.855962701141834259e-02 3.660351037979125977e-02 -2.390236407518386841e-01 1.259401068091392517e-02 5.433047190308570862e-02 -1.834230422973632812e-01 -1.487763375043869019e-01 6.468686461448669434e-02 -4.814125970005989075e-02 -6.347499042749404907e-02 1.714964359998703003e-01 -4.816462844610214233e-02 -9.775972366333007812e-02 -7.046530395746231079e-02 1.158638671040534973e-01 5.642465548589825630e-04 -1.463941335678100586e-01 1.066779717803001404e-01 -1.612929254770278931e-02 2.768663763999938965e-01 1.205017343163490295e-01 -4.069840908050537109e-02 5.110630020499229431e-02
2.490558177232742310e-01 -2.801134884357452393e-01 -1.887180097401142120e-02 3.499170541763305664e-01 -1.550447475165128708e-02 2.100647240877151489e-01 -3.433723151683807373e-01 8.415399491786956787e-02 -1.763771772384643555e-01 9.488726407289505005e-02 -2.286471873521804810e-01 -1.039876118302345276e-01 2.192005366086959839e-01 -6.580961868166923523e-03 2.272406965494155884e-02 1.720993313938379288e-03 -3.603241965174674988e-02 -8.647721260786056519e-02 -3.216049969196319580e-01 -5.639296397566795349e-02 -1.338409334421157837e-01 -2.344045639038085938e-01 -2.447635978460311890e-01 1.021802425384521484e-01 -9.469626843929290771e-02 -7.524532824754714966e-02 2.677499055862426758e-01 -9.537928737699985504e-03 7.730400562286376953e-02 -1.818782836198806763e-01 1.656036823987960815e-01 6.366066634654998779e-02
1.319023519754409790e-01 9.555476903915405273e-02 -2.194175124168395996e-01 9.770190715789794922e-02 -3.374381363391876221e-01 1.392799317836761475e-01 -2.441322654485702515e-01 3.379881381988525391e-02 2.102980166673660278e-01 1.422192454338073730e-01 1.127575486898422241e-01 -1.364163756370544434e-01 -8.716803044080734253e-02 1.247686222195625305e-01 -1.591136492788791656e-02 9.837625920772552490e-02 5.590201914310455322e-02 -2.453341484069824219e-01 -2.771199643611907959e-01 8.488635718822479248e-02 -1.066261902451515198e-01 1.228251233696937561e-01 -5.499952286481857300e-02 2.150607258081436157e-01 2.444154350087046623e-03 -1.320304274559020996e-01 3.213528096675872803e-01 2.284956723451614380e-01 -3.365635275840759277e-01 -1.037203595042228699e-01 6.196886673569679260e-02 2.628079056739807129e-01
1.331050544977188110e-01 3.397679328918457031e-01 -1.700703948736190796e-01 -2.173387445509433746e-02 -2.218173146247863770e-01 4.129638150334358215e-02 -3.678331673145294189e-01 -6.692334264516830444e-02 2.091005146503448486e-01 1.673451960086822510e-01 -1.846520751714706421e-01 -8.414315432310104370e-02 8.137372881174087524e-02 2.227658778429031372e-01 1.245434507727622986e-01 2.930352389812469482e-01 -2.783782221376895905e-02 5.888238549232482910e-02 -8.764437586069107056e-02 -9.483301639556884766e-02 -3.795705437660217285e-01 -2.910092845559120178e-02 6.139140948653221130e-02 7.438807189464569092e-02 -1.536552608013153076e-01 -1.542156934738159180e-01 3.224990665912628174e-01 -1.679001189768314362e-02 -1.621207445859909058e-01 3.429690003395080566e-02 1.203462928533554077e-01 8.638643473386764526e-02
1.898506134748458862e-01 -2.943289577960968018e-01 -1.104633882641792297e-01 9.434658288955688477e-02 -4.397711455821990967e-01 8.838021755218505859e-02 -2.617025375366210938e-02 -1.556071788072586060e-01 -1.037947908043861389e-01 1.466702371835708618e-01 1.040693297982215881e-01 2.425664477050304413e-02 -1.681500524282455444e-01 1.234216466546058655e-01 -1.078488081693649292e-01 3.851855397224426270e-01 -2.947816438972949982e-02 2.746356129646301270e-01 -7.010642439126968384e-02 -1.661815643310546875e-01 -1.370213478803634644e-01 1.297231167554855347e-01 -3.024511933326721191e-01 -1.934653222560882568e-01 5.800740793347358704e-03 -1.918139308691024780e-01 3.073865361511707306e-02 -3.390759602189064026e-02 -1.684447228908538818e-01 3.453788906335830688e-02 1.154015287756919861e-01 -1.666324883699417114e-01
7.893926650285720825e-02 -3.293401300907135010e-01 6.370227038860321045e-02 -7.835953682661056519e-02 -3.313121795654296875e-01 -4.308164492249488831e-02 -4.581350460648536682e-02 -2.205985486507415771e-01 -9.968910366296768188e-02 6.879902631044387817e-02 -1.630593538284301758e-01 -1.823179870843887329e-01 -2.293764986097812653e-02 3.545608222484588623e-01 1.566614061594009399e-01 -5.609714239835739136e-02 1.885502487421035767e-01 -4.582274705171585083e-02 -3.239809274673461914e-01 1.509158909320831299e-01 -1.538677513599395752e-01 -1.446873694658279419e-01 -1.760325729846954346e-01 -4.335606470704078674e-02 1.328972578048706055e-01 -5.966509878635406494e-02 3.472361862659454346e-01 1.771504878997802734e-01 -8.262365311384201050e-02 1.340791583061218262e-01 -1.764997094869613647e-01 1.108620464801788330e-01
9.717834740877151489e-02 4.749893769621849060e-02 -2.473478615283966064e-01 1.918586343526840210e-01 -2.880039811134338379e-01 -1.965771662071347237e-03 -2.355073839426040649e-01 2.077189683914184570e-01 1.943466514348983765e-01 1.138743758201599121e-01 2.117894291877746582e-01 -9.887507557868957520e-02 1.386602520942687988e-01 -1.984030902385711670e-01 3.340705335140228271e-01 7.881790399551391602e-02 -1.470859050750732422e-01 -1.239054575562477112e-01 -2.554501295089721680e-01 -8.953168988227844238e-02 -5.509836971759796143e-02 -1.286078393459320068e-01 -2.141744792461395264e-01 -1.619503647089004517e-01 5.047890916466712952e-02 -1.280772089958190918e-01 3.061440885066986084e-01 -3.384599089622497559e-02 -1.703969389200210571e-01 1.318037807941436768e-01 -8.404321223497390747e-02 2.403110861778259277e-01
1.080355495214462280e-01 -2.465477883815765381e-01 5.404268577694892883e-02 -2.072912603616714478e-01 -2.478046864271163940e-01 -4.405302926898002625e-02 -1.837101131677627563e-01 -3.903653621673583984e-01 -8.413498848676681519e-02 -8.115924894809722900e-02 -1.775893718004226685e-01 9.767782688140869141e-02 1.534390449523925781e-01 2.784882783889770508e-01 -8.175440877676010132e-02 2.553296685218811035e-01 -8.832770586013793945e-02 3.709593415260314941e-02 6.029254198074340820e-02 -6.765118986368179321e-02 -3.402971327304840088e-01 1.498552598059177399e-02 -3.291713893413543701e-01 -1.199942380189895630e-01 -1.621381044387817383e-01 -2.060184627771377563e-01 6.741525232791900635e-02 -3.479046002030372620e-02 -1.711887568235397339e-01 -8.546420186758041382e-02 1.910626143217086792e-01 -2.603943459689617157e-02
-1.571662127971649170e-01 -1.861207038164138794e-01 -2.250870317220687866e-02 -6.261460483074188232e-02 -4.048460721969604492e-01 1.174849420785903931e-01 -7.150465995073318481e-02 -1.833318769931793213e-01 -1.444371640682220459e-01 -7.823010534048080444e-02 -2.099507004022598267e-01 3.761101141571998596e-02 3.825675958069041371e-05 2.177433669567108154e-01 -1.147404033690690994e-02 2.079767733812332153e-01 1.002882197499275208e-01 -2.791512906551361084e-01 1.809420138597488403e-01 -8.923985809087753296e-02 -1.917298436164855957e-01 1.404036730527877808e-01 -3.811802268028259277e-01 7.806096225976943970e-02 -1.859937161207199097e-01 -2.606121897697448730e-01 1.447079330682754517e-01 9.756495803594589233e-02 -7.655242830514907837e-02 5.956909433007240295e-02 2.785526812076568604e-01 2.373272785916924477e-03
4.544094577431678772e-02 -9.416440129280090332e-02 -8.888792246580123901e-02 8.305317908525466919e-02 -1.953817009925842285e-01 2.444065511226654053e-01 -3.770044147968292236e-01 -4.351264238357543945e-01 -1.864108294248580933e-01 1.436487883329391479e-01 8.055543527007102966e-03 3.509550541639328003e-02 2.709182798862457275e-01 3.079052865505218506e-01 1.309772729873657227e-01 7.540511339902877808e-02 8.902180194854736328e-02 3.529919683933258057e-02 -1.290713846683502197e-01 -1.769237518310546875e-01 -1.905745416879653931e-01 -4.992493242025375366e-02 -2.692169249057769775e-01 -1.914614997804164886e-02 1.104151457548141479e-01 -9.746699780225753784e-02 -5.170501768589019775e-02 -1.064606234431266785e-01 -1.481387466192245483e-01 4.255691543221473694e-03 1.735192090272903442e-01 2.015218883752822876e-01
1.522267460823059082e-01 -1.896678954362869263e-01 -5.727721005678176880e-02 -2.558282613754272461e-01 -3.230189681053161621e-01 6.752809882164001465e-02 -2.325406074523925781e-01 -1.888372898101806641e-01 6.947856396436691284e-02 -1.428790241479873657e-01 -2.091244757175445557e-01 2.023456990718841553e-01 6.767506897449493408e-02 2.450972236692905426e-02 1.759928837418556213e-02 1.035856176167726517e-02 -4.252348095178604126e-02 -3.961015939712524414e-01 9.507490694522857666e-02 -1.174749061465263367e-01 -9.016317129135131836e-02 1.458718031644821167e-01 -3.472917079925537109e-01 -7.372766733169555664e-02 -2.627262175083160400e-01 -3.023046553134918213e-01 7.402408123016357422e-02 8.182100951671600342e-02 1.829725131392478943e-02 8.503421396017074585e-02 2.006264477968215942e-01 -2.384722232818603516e-02
-2.553328126668930054e-02 7.518330216407775879e-02 -1.795934885740280151e-01 1.348192431032657623e-02 -2.343207895755767822e-01 -6.238446012139320374e-02 -1.647326201200485229e-01 -9.680210053920745850e-02 4.205994009971618652e-01 2.294583916664123535e-01 2.518308535218238831e-02 -1.710275113582611084e-01 1.881744861602783203e-01 1.292413920164108276e-01 7.948099821805953979e-02 6.787376105785369873e-02 -7.316192984580993652e-02 -1.814584620296955109e-02 2.157949358224868774e-01 -2.970976941287517548e-02 -1.078230887651443481e-01 1.214438155293464661e-01 -3.425871431827545166e-01 2.504198551177978516e-01 -7.831801474094390869e-02 -3.284061849117279053e-01 3.002952933311462402e-01 5.887833982706069946e-02 4.359408840537071228e-02 -7.009582966566085815e-02 9.723442792892456055e-02 2.449459284543991089e-01
6.668473035097122192e-02 -1.543953120708465576e-01 -7.253867387771606445e-02 8.787860721349716187e-02 -6.745462864637374878e-02 2.229944467544555664e-01 -1.260439902544021606e-01 -1.068007498979568481e-01 7.796069979667663574e-02 1.595529615879058838e-01 -1.484407633543014526e-01 -1.932463943958282471e-01 1.572167128324508667e-01 -1.321612596511840820e-01 2.342844754457473755e-01 7.219465821981430054e-02 9.729418903589248657e-03 -2.425242960453033447e-01 2.419400587677955627e-02 -1.762287467718124390e-01 -4.531323537230491638e-02 -1.794839501380920410e-01 -2.599657177925109863e-01 3.282093256711959839e-02 2.669443786144256592e-01 -4.527795314788818359e-01 3.866916894912719727e-01 6.420214474201202393e-02 5.335786566138267517e-02 -2.326574474573135376e-01 -4.221334308385848999e-02 -4.243135452270507812e-02
1.952383518218994141e-01 7.033333927392959595e-02 -1.835206747055053711e-01 -8.012481778860092163e-02 -4.167203903198242188e-01 1.151419728994369507e-01 -1.749129742383956909e-01 -1.090681999921798706e-01 2.456270307302474976e-01 1.802305430173873901e-01 -2.836878411471843719e-02 -2.455309033393859863e-01 7.250962313264608383e-03 1.740839034318923950e-01 1.142484620213508606e-01 1.698686480522155762e-01 5.799983441829681396e-02 -2.631419710814952850e-02 5.213934555649757385e-02 1.722188442945480347e-01 -1.203807070851325989e-01 -1.656715422868728638e-01 -2.357035726308822632e-01 3.179448246955871582e-01 -1.617606580257415771e-01 4.035324603319168091e-02 2.891945540904998779e-01 1.014930102974176407e-02 -1.472144573926925659e-01 -8.681368082761764526e-02 1.378163844347000122e-01 2.578921020030975342e-01
8.640848100185394287e-03 -1.339372899383306503e-02 -6.590870767831802368e-02 1.109484881162643433e-01 -2.465599924325942993e-01 -1.863508485257625580e-02 -1.827013939619064331e-01 -1.157284975051879883e-01 1.221489757299423218e-01 -1.332187801599502563e-01 1.567158699035644531e-01 -1.251928359270095825e-01 2.948124408721923828e-01 8.525219559669494629e-02 3.012671768665313721e-01 1.819822564721107483e-02 -7.870960235595703125e-02 -3.954108804464340210e-02 -2.228050082921981812e-01 -2.419280856847763062e-01 -3.041453957557678223e-01 2.935346066951751709e-01 -1.033173575997352600e-01 1.910042017698287964e-01 -8.644710481166839600e-02 -1.042298972606658936e-01 -2.565677650272846222e-02 3.517416119575500488e-01 -5.724007636308670044e-02 2.278674989938735962e-01 1.970675885677337646e-01 1.962071359157562256e-01
2.750640511512756348e-01 -1.722055971622467041e-01 5.017708241939544678e-02 -4.720576107501983643e-02 -2.742898464202880859e-01 1.360755711793899536e-01 -4.706272110342979431e-02 9.118226915597915649e-02 -2.056887447834014893e-01 5.428146570920944214e-02 9.655684232711791992e-02 1.508761942386627197e-01 -1.586924493312835693e-01 -1.383575350046157837e-01 -1.899877190589904785e-02 3.629028424620628357e-02 1.407655030488967896e-01 1.329721957445144653e-01 -6.258578300476074219e-01 -4.847876727581024170e-02 -2.758814692497253418e-01 7.435051351785659790e-02 -6.457908451557159424e-02 -5.577488988637924194e-02 -5.496475100517272949e-02 -1.881928592920303345e-01 2.335382103919982910e-01 1.282792836427688599e-01 -1.189841851592063904e-01 8.376150578260421753e-02 1.058530583977699280e-01 -6.094245705753564835e-03
1.763295233249664307e-01 -1.433911323547363281e-01 1.505972743034362793e-01 -2.720028162002563477e-01 -1.030677855014801025e-01 1.502705365419387817e-01 -2.380549907684326172e-01 -2.577008008956909180e-01 2.371118068695068359e-01 -7.820499688386917114e-02 -2.121368348598480225e-01 8.692885190248489380e-02 1.059110164642333984e-01 4.221069440245628357e-02 3.624037280678749084e-02 5.023043975234031677e-02 -7.365695387125015259e-02 -2.762670516967773438e-01 4.802931472659111023e-02 -7.508446276187896729e-02 -1.774940788745880127e-01 2.103757113218307495e-01 -4.885298609733581543e-01 -2.181123942136764526e-02 -2.571140825748443604e-01 -1.740175932645797729e-01 5.520430579781532288e-02 1.598082184791564941e-01 5.079885572195053101e-02 9.123382717370986938e-02 1.499224007129669189e-01 2.676612511277198792e-02
5.229335278272628784e-02 3.618658706545829773e-02 1.402970850467681885e-01 2.126381695270538330e-01 -2.830722033977508545e-01 1.894281357526779175e-01 -1.897254958748817444e-02 2.924939990043640137e-02 1.888576447963714600e-01 1.374234259128570557e-01 1.421217471361160278e-01 -2.813947498798370361e-01 9.496650099754333496e-02 -1.258197575807571411e-01 1.029732376337051392e-01 2.068381309509277344e-01 5.738543719053268433e-02 -1.057459637522697449e-01 1.545693259686231613e-02 -2.735803425312042236e-01 -7.550339400768280029e-02 1.774270832538604736e-01 -2.415332347154617310e-01 -3.118286430835723877e-01 -6.598970293998718262e-02 -2.607226371765136719e-01 2.346464246511459351e-02 1.817575097084045410e-01 -7.785241305828094482e-02 1.521049141883850098e-01 3.697790503501892090e-01 1.658098399639129639e-01
2.525023818016052246e-01 -2.892417646944522858e-02 -2.779286503791809082e-01 -4.268854111433029175e-02 -3.066877722740173340e-01 1.781484037637710571e-01 2.264859154820442200e-02 -5.138792563229799271e-03 3.461034595966339111e-02 1.868132799863815308e-01 -9.523381292819976807e-02 -2.968424260616302490e-01 1.789917349815368652e-01 -2.596362829208374023e-01 1.695309877395629883e-01 3.560397028923034668e-01 2.464151196181774139e-02 -1.462017595767974854e-01 -4.319554567337036133e-02 7.571072131395339966e-02 -2.289103865623474121e-01 -2.071910351514816284e-01 -2.243777662515640259e-01 -9.720300137996673584e-02 5.870970711112022400e-02 -1.774567663669586182e-01 -2.541101574897766113e-01 2.024286240339279175e-01 9.902715682983398438e-02 3.837292268872261047e-02 6.421820074319839478e-02 3.431521728634834290e-02
1.274044811725616455e-01 -1.906735748052597046e-01 -1.798835247755050659e-01 8.850932866334915161e-02 -4.793758690357208252e-01 3.517284393310546875e-01 -1.449443548917770386e-01 -2.255716770887374878e-01 -9.485654532909393311e-03 -3.496545832604169846e-04 6.743506342172622681e-02 -1.422558329068124294e-03 7.108642905950546265e-02 -9.531060606241226196e-02 -1.648852080106735229e-01 -7.907575368881225586e-02 -3.328893780708312988e-01 5.976493656635284424e-02 1.211650222539901733e-01 -3.472803533077239990e-01 -5.739067867398262024e-02 -1.070072278380393982e-01 -2.874275743961334229e-01 6.406939029693603516e-02 -1.353795677423477173e-01 -1.262057423591613770e-01 -2.747037447988986969e-02 -6.121583282947540283e-02 3.691723570227622986e-02 1.026113983243703842e-02 8.005969226360321045e-02 1.783990859985351562e-01
9.463550895452499390e-02 -3.134932219982147217e-01 6.073658168315887451e-02 -8.412513881921768188e-02 -2.317136973142623901e-01 8.711489289999008179e-02 -2.982469499111175537e-01 -5.700385570526123047e-01 -2.209065854549407959e-02 -9.139250218868255615e-02 -1.052080020308494568e-01 6.403388082981109619e-02 7.404122501611709595e-02 1.455241739749908447e-01 -1.012027636170387268e-01 2.226294726133346558e-01 -2.727163136005401611e-01 -7.659367471933364868e-02 1.998647451400756836e-01 -1.087593287229537964e-02 -1.688350141048431396e-01 -7.105826586484909058e-02 -1.477158218622207642e-01 -6.326821446418762207e-02 -4.296895116567611694e-02 -1.343936324119567871e-01 4.470277950167655945e-02 7.244213018566370010e-03 -2.577966451644897461e-01 4.249561205506324768e-02 3.807304799556732178e-02 -1.580952405929565430e-01
1.390998810529708862e-02 1.768050640821456909e-01 1.456262264400720596e-02 -9.416340291500091553e-02 -1.961623877286911011e-01 3.028857409954071045e-01 -4.751414805650711060e-02 -2.608411014080047607e-01 1.506632287055253983e-02 1.734984815120697021e-01 -1.311333626508712769e-01 -1.300772726535797119e-01 -2.553032636642456055e-01 8.880925923585891724e-02 2.241517454385757446e-01 -2.740661613643169403e-02 1.419504284858703613e-01 1.864023208618164062e-01 2.393957041203975677e-02 5.808195099234580994e-03 -3.403540551662445068e-01 9.292177855968475342e-02 -1.697160303592681885e-01 6.266929954290390015e-02 -5.076787248253822327e-02 -2.802187204360961914e-01 1.826980859041213989e-01 1.306194961071014404e-01 -4.910826310515403748e-02 2.130464613437652588e-01 1.805513054132461548e-01 3.818347156047821045e-01
2.484257519245147705e-01 -2.983020544052124023e-01 -1.816571801900863647e-01 2.141812890768051147e-01 -2.700532786548137665e-02 2.459825724363327026e-01 -5.969939008355140686e-02 -2.175806909799575806e-01 -1.876211762428283691e-01 2.836807966232299805e-01 -2.724344097077846527e-02 -6.093084812164306641e-02 1.081115528941154480e-01 2.272756099700927734e-01 -2.000015601515769958e-02 6.586518883705139160e-02 -1.664132624864578247e-01 -2.720170021057128906e-01 -3.221977651119232178e-01 -1.733281314373016357e-01 -1.468633115291595459e-01 -2.503815805539488792e-03 -1.966466307640075684e-01 9.167253738269209862e-04 4.757866263389587402e-02 -1.393706649541854858e-01 1.183987706899642944e-01 8.125652372837066650e-02 1.979019343852996826e-01 1.315729469060897827e-01 1.641802489757537842e-01 2.203328907489776611e-01
1.492723226547241211e-01 -1.693313866853713989e-01 -1.666966676712036133e-01 -1.083877012133598328e-01 -2.760082185268402100e-01 -5.238325148820877075e-02 -8.015944808721542358e-02 -8.244878053665161133e-02 1.975395381450653076e-01 4.090601950883865356e-02 -2.139972336590290070e-02 -1.844433993101119995e-01 -1.319720894098281860e-01 4.824765026569366455e-03 3.414558470249176025e-01 1.489953547716140747e-01 1.858346462249755859e-01 4.788545519113540649e-02 1.276125609874725342e-01 -3.677259385585784912e-02 -3.017005920410156250e-01 5.961501225829124451e-02 -1.858309954404830933e-01 -4.945732280611991882e-02 -5.544721707701683044e-02 -1.243497580289840698e-01 4.807007610797882080e-01 -1.708172708749771118e-01 -8.458741754293441772e-02 3.029282987117767334e-01 -1.486411392688751221e-01 -1.150094065815210342e-02
2.647134661674499512e-01 1.423997152596712112e-02 -7.650186121463775635e-02 1.973351538181304932e-01 -1.087870150804519653e-01 5.112933740019798279e-02 -2.704723775386810303e-01 -2.732686698436737061e-01 3.685009479522705078e-02 1.103628575801849365e-01 1.910860985517501831e-01 -1.118120178580284119e-01 -4.086046293377876282e-02 9.172939509153366089e-02 1.593902707099914551e-02 -9.698019921779632568e-02 6.359920650720596313e-02 1.713335514068603516e-01 -1.252710521221160889e-01 -1.216311454772949219e-01 -1.689531505107879639e-01 -4.187719523906707764e-02 -6.447751820087432861e-02 -4.461863264441490173e-02 -3.589620292186737061e-01 -2.520093619823455811e-01 1.530974954366683960e-01 4.035456478595733643e-01 -3.710665702819824219e-01 1.150890141725540161e-01 8.949689567089080811e-02 -4.922987148165702820e-02
3.143248558044433594e-01 -9.398306906223297119e-02 -1.139682680368423462e-01 -9.263102710247039795e-02 -3.424534797668457031e-01 -9.030207246541976929e-02 -7.569912075996398926e-02 -3.874579370021820068e-01 9.782758355140686035e-02 6.622803211212158203e-02 1.387255489826202393e-01 2.410667203366756439e-02 1.267248541116714478e-01 2.613140642642974854e-01 -1.164703667163848877e-01 1.142591536045074463e-01 -2.615672349929809570e-01 8.926992863416671753e-02 1.790930628776550293e-01 9.278815239667892456e-02 3.711352124810218811e-02 3.795096185058355331e-03 6.444165483117103577e-03 -1.116201356053352356e-01 -2.532656192779541016e-01 -4.002325609326362610e-02 8.194380998611450195e-02 9.688638895750045776e-02 -1.915217936038970947e-01 3.679132759571075439e-01 5.069261416792869568e-02 2.394729852676391602e-01
2.777777910232543945e-01 -5.352036282420158386e-02 5.291393399238586426e-02 2.708317637443542480e-01 -4.835390299558639526e-02 8.515445515513420105e-03 -3.121896088123321533e-01 -1.780047267675399780e-02 8.224061131477355957e-02 2.060614526271820068e-01 1.504546254873275757e-01 -1.043376550078392029e-01 2.716633304953575134e-02 2.318722158670425415e-01 -1.383548695594072342e-02 7.849097251892089844e-02 1.387662440538406372e-01 1.239230856299400330e-01 -2.850116789340972900e-01 -7.656107842922210693e-02 -8.316381275653839111e-02 3.989735618233680725e-02 -7.193436473608016968e-02 1.161222681403160095e-01 -2.468649446964263916e-01 -3.015917837619781494e-01 2.933529019355773926e-01 3.506283462047576904e-01 -2.742195427417755127e-01 4.088417813181877136e-02 1.058532148599624634e-01 4.680559039115905762e-02
-1.352931857109069824e-01 -2.837464213371276855e-01 5.282796919345855713e-02 9.220241755247116089e-02 -4.561215043067932129e-01 9.247592091560363770e-02 -9.238013625144958496e-02 -2.552506923675537109e-01 -1.283208876848220825e-01 3.076951205730438232e-01 -2.795306444168090820e-01 -2.032661288976669312e-01 -4.067750647664070129e-02 5.841780453920364380e-02 2.387413084506988525e-01 -1.496108025312423706e-01 -9.326927363872528076e-02 1.044152155518531799e-01 -1.988293081521987915e-01 4.916394501924514771e-02 -1.837762147188186646e-01 -1.146740987896919250e-01 1.725279167294502258e-02 1.540394723415374756e-01 1.184829026460647583e-01 -1.506669819355010986e-01 1.250210255384445190e-01 1.361431777477264404e-01 -1.591951698064804077e-01 6.893457472324371338e-02 -9.528010338544845581e-02 2.048947811126708984e-01
1.661766022443771362e-01 -1.769495308399200439e-01 -6.736890971660614014e-02 -9.661648073233664036e-04 -1.889598071575164795e-01 1.121022645384073257e-02 -1.636627167463302612e-01 -1.367123425006866455e-01 2.579307556152343750e-01 -1.885951757431030273e-01 -5.244071781635284424e-02 1.573897004127502441e-01 -2.194273620843887329e-01 2.784578502178192139e-01 5.956318974494934082e-02 1.931259185075759888e-01 -6.243741512298583984e-02 1.640832275152206421e-01 -2.368494570255279541e-01 1.725830584764480591e-01 -9.266015887260437012e-02 1.544722467660903931e-01 -3.379213511943817139e-01 -1.265441775321960449e-01 7.050710916519165039e-02 -2.436496019363403320e-01 -5.526900663971900940e-02 -2.689650654792785645e-01 -1.909243166446685791e-01 6.425129249691963196e-03 2.933767437934875488e-01 1.320015043020248413e-01
2.102685272693634033e-01 -3.177702724933624268e-01 -2.927781827747821808e-02 1.141121238470077515e-01 -3.322137892246246338e-01 1.926735937595367432e-01 1.305413097143173218e-01 -1.329812556505203247e-01 1.748411059379577637e-01 1.155263185501098633e-01 2.196783721446990967e-01 -4.734753444790840149e-02 -7.475052773952484131e-02 5.144264921545982361e-02 -1.178610697388648987e-01 1.953507959842681885e-01 5.492620915174484253e-02 -1.299188882112503052e-01 -1.646376401185989380e-01 1.895344257354736328e-01 -2.339410483837127686e-01 9.467179328203201294e-02 -1.073667313903570175e-02 -2.861914038658142090e-01 -5.718793347477912903e-02 -6.120441108942031860e-02 2.003847956657409668e-01 2.097509950399398804e-01 -2.030109316110610962e-01 2.984434068202972412e-01 9.672889113426208496e-02 -2.111206650733947754e-01
1.064114458858966827e-02 -7.628668099641799927e-02 -1.708267629146575928e-01 -1.584406709298491478e-03 -5.531570911407470703e-01 2.644457519054412842e-01 7.165843993425369263e-02 -2.633460983633995056e-02 -1.069751530885696411e-01 7.033190131187438965e-02 -2.156600356101989746e-01 -1.633305847644805908e-02 3.505989015102386475e-01 -4.513799771666526794e-02 1.083327978849411011e-01 3.182302713394165039e-01 6.313144415616989136e-02 1.509707272052764893e-01 -1.714501976966857910e-01 -1.702212840318679810e-01 -9.441107511520385742e-02 5.072729662060737610e-02 -2.823806181550025940e-02 -5.289039015769958496e-02 7.414492964744567871e-02 -2.507270500063896179e-02 3.362520933151245117e-01 2.042156010866165161e-01 -3.605704382061958313e-02 1.225026249885559082e-01 -6.341272592544555664e-02 2.360059320926666260e-02
1.867801249027252197e-01 -1.832133531570434570e-01 -2.701652050018310547e-02 5.643187090754508972e-02 -1.482070982456207275e-01 8.052253723144531250e-02 -3.447985649108886719e-01 -2.570032775402069092e-01 -2.020937502384185791e-01 8.468752354383468628e-02 5.674222856760025024e-02 1.450894623994827271e-01 2.823351621627807617e-01 5.646229162812232971e-02 -1.714581102132797241e-01 6.386188417673110962e-02 -1.278024315834045410e-01 7.980704307556152344e-02 -2.306088209152221680e-01 -1.144123896956443787e-01 -1.903151422739028931e-01 -3.008202649652957916e-02 -2.793428897857666016e-01 -6.330419331789016724e-02 2.782506942749023438e-01 -2.822285294532775879e-01 2.052648179233074188e-02 3.351906687021255493e-02 -2.025681287050247192e-01 5.533334612846374512e-02 6.637991219758987427e-02 3.321485817432403564e-01
4.037575125694274902e-01 -5.876504350453615189e-03 8.692534267902374268e-02 1.407323777675628662e-01 -3.347872495651245117e-01 -5.546577274799346924e-02 -1.314536482095718384e-01 -3.458667695522308350e-01 2.500623166561126709e-01 1.722052097320556641e-01 1.695177406072616577e-01 4.593677446246147156e-02 -1.672686077654361725e-02 -4.047271609306335449e-02 -1.905246376991271973e-01 -5.051518231630325317e-02 -9.656697511672973633e-02 -3.256298005580902100e-01 1.034137140959501266e-02 3.110136091709136963e-02 -1.377263069152832031e-01 -4.708911851048469543e-02 -8.841201663017272949e-02 1.092493236064910889e-01 -1.400368958711624146e-01 -1.910681128501892090e-01 2.585031464695930481e-02 4.695562273263931274e-02 1.458930373191833496e-01 3.318201303482055664e-01 -2.138633430004119873e-01 -1.516488660126924515e-02
1.940559893846511841e-01 -3.201397061347961426e-01 1.119448393583297729e-01 4.817635565996170044e-02 -2.941745519638061523e-01 -1.117346249520778656e-02 -1.672799438238143921e-01 -1.788329333066940308e-01 8.483748883008956909e-02 -1.409441828727722168e-01 -2.884942293167114258e-01 -4.843677207827568054e-02 -1.829092204570770264e-02 -5.055722966790199280e-02 -1.479017734527587891e-01 2.927457988262176514e-01 -6.300928443670272827e-02 9.849234670400619507e-02 1.612581610679626465e-01 -2.359973080456256866e-02 -2.738814335316419601e-03 -3.869311138987541199e-02 -2.803652286529541016e-01 -1.973151713609695435e-01 2.985110133886337280e-02 -2.650925219058990479e-01 1.467290371656417847e-01 3.717795386910438538e-02 -1.306098848581314087e-01 -3.684533014893531799e-02 4.509398639202117920e-01 1.244464144110679626e-02
3.580300509929656982e-01 -2.846883833408355713e-01 -1.009497046470642090e-01 6.339425593614578247e-02 -2.489306777715682983e-01 2.540730535984039307e-01 -1.258296966552734375e-01 -1.514631137251853943e-02 4.737112671136856079e-02 3.389776349067687988e-01 1.573765724897384644e-01 9.057230502367019653e-02 1.369130611419677734e-01 -1.863483488559722900e-01 3.401980549097061157e-02 -1.067553386092185974e-01 -1.054831594228744507e-01 -2.331566512584686279e-01 -2.558341920375823975e-01 -1.041334792971611023e-01 -5.969295650720596313e-02 -2.137550860643386841e-01 -2.044361233711242676e-01 -1.850319653749465942e-01 1.083611100912094116e-01 -1.847495883703231812e-01 1.849514544010162354e-01 -1.183777898550033569e-01 7.479275017976760864e-02 1.881404221057891846e-01 1.124901771545410156e-01 5.496367067098617554e-02
4.028642475605010986e-01 3.105432540178298950e-02 5.943889264017343521e-03 -1.322914361953735352e-01 -3.354760706424713135e-01 -1.169294416904449463e-01 -3.072080314159393311e-01 -1.760587096214294434e-01 5.929659120738506317e-03 1.858020760118961334e-02 1.083379238843917847e-01 4.360583424568176270e-02 -9.501903504133224487e-02 -2.823857069015502930e-01 3.068408668041229248e-01 3.252578154206275940e-02 1.644160132855176926e-03 8.368229866027832031e-02 7.907517999410629272e-02 -1.253475546836853027e-01 -9.361625462770462036e-02 -2.681396901607513428e-01 -9.183871746063232422e-02 -4.509572312235832214e-02 -5.158397555351257324e-02 -7.672555744647979736e-02 5.445738509297370911e-02 2.026426196098327637e-01 2.036165744066238403e-01 1.243777871131896973e-01 2.502118051052093506e-01 2.782032787799835205e-01
2.842825055122375488e-01 -6.677350029349327087e-03 1.578982472419738770e-01 1.131749972701072693e-01 -2.469860762357711792e-01 1.865825802087783813e-01 -3.941316157579421997e-02 -1.088209971785545349e-01 1.157368347048759460e-01 2.082832604646682739e-01 3.233798546716570854e-03 2.514233589172363281e-01 -1.882221847772598267e-01 2.804304957389831543e-01 1.482869684696197510e-01 9.739451110363006592e-02 -7.349086552858352661e-02 1.571322083473205566e-01 -4.506906494498252869e-02 -9.890447556972503662e-02 -9.974614530801773071e-02 -2.257056906819343567e-02 -6.934268772602081299e-02 2.368750423192977905e-01 1.470691561698913574e-01 -1.897069066762924194e-01 4.124311208724975586e-01 1.480948626995086670e-01 2.890853211283683777e-03 1.606274992227554321e-01 -8.542881160974502563e-02 3.325723111629486084e-01
2.505246996879577637e-01 -1.174022480845451355e-01 -2.658423781394958496e-01 -2.934401668608188629e-02 -8.430505543947219849e-02 2.610673010349273682e-01 -2.219098359346389771e-01 -2.462941259145736694e-01 -4.106682538986206055e-02 1.741619855165481567e-01 1.062497049570083618e-01 -1.118144690990447998e-01 1.711287796497344971e-01 2.386692315340042114e-01 -4.964626953005790710e-02 8.460424095392227173e-02 -6.908240169286727905e-02 -1.313296798616647720e-02 -1.312621235847473145e-01 6.424898747354745865e-03 6.704870611429214478e-02 -4.706745222210884094e-02 -3.852625787258148193e-01 -1.684800833463668823e-01 1.950522363185882568e-01 -8.277186006307601929e-02 1.850224100053310394e-02 9.957006573677062988e-02 7.234873622655868530e-02 3.388999998569488525e-01 2.983750700950622559e-01 2.122825235128402710e-01
2.413304448127746582e-01 -1.479944307357072830e-02 -5.250876303762197495e-03 -1.720792502164840698e-01 -3.807131648063659668e-01 2.872869670391082764e-01 7.355124503374099731e-02 -6.646579504013061523e-02 4.756130650639533997e-02 -1.519728302955627441e-01 -6.069722399115562439e-02 -5.582480505108833313e-02 8.270110189914703369e-02 8.931398391723632812e-02 -1.647523604333400726e-02 2.227729111909866333e-01 4.372974857687950134e-02 6.606899201869964600e-02 -5.140343308448791504e-01 -1.260639429092407227e-01 -1.046873480081558228e-01 2.630088329315185547e-01 -1.261093318462371826e-01 -8.933984488248825073e-02 1.214676573872566223e-01 -2.600695192813873291e-01 1.403520852327346802e-01 2.059450447559356689e-01 -1.047130748629570007e-01 9.016989916563034058e-02 9.267115592956542969e-02 -1.229586973786354065e-01
2.237354516983032227e-01 -2.989017963409423828e-01 -2.595148235559463501e-02 2.389273792505264282e-02 -3.256450891494750977e-01 9.246675670146942139e-02 -1.483574509620666504e-01 -2.409577816724777222e-01 -2.050717473030090332e-01 1.906914561986923218e-01 1.413256376981735229e-01 1.645313054323196411e-01 1.244973987340927124e-01 2.556568384170532227e-01 -2.317828238010406494e-01 2.321571484208106995e-02 9.099857509136199951e-02 1.318078935146331787e-01 1.575454603880643845e-03 -2.124552428722381592e-01 -5.214769393205642700e-02 2.050255686044692993e-01 -1.499362289905548096e-01 4.485032521188259125e-03 6.144110858440399170e-02 -3.604337275028228760e-01 1.487212330102920532e-01 -1.455526947975158691e-01 -2.863008677959442139e-01 -1.704377308487892151e-02 8.250472694635391235e-02 -7.017510361038148403e-04
1.486282497644424438e-01 -2.494869828224182129e-01 2.928996644914150238e-02 -2.061867266893386841e-01 -1.141413953155279160e-02 2.397783845663070679e-01 -4.149934053421020508e-01 8.788129687309265137e-02 1.685109734535217285e-01 2.724923491477966309e-01 7.865934073925018311e-02 1.762245967984199524e-02 1.330871582031250000e-01 -1.646671295166015625e-01 2.499567866325378418e-01 7.785996794700622559e-02 -1.149976626038551331e-02 -1.065418571233749390e-01 -1.915661096572875977e-01 -5.966165661811828613e-02 -2.210150063037872314e-01 -1.936044394969940186e-01 -1.347832828760147095e-01 6.086470093578100204e-03 1.155572105199098587e-02 -1.803407073020935059e-01 1.927149742841720581e-01 1.698122359812259674e-02 -2.993978857994079590e-01 8.615081012248992920e-02 -2.979737520217895508e-01 -2.666970714926719666e-03
2.261613011360168457e-01 -3.001092076301574707e-01 8.162521757185459137e-03 5.062514916062355042e-03 -2.299220860004425049e-01 2.145458571612834930e-02 3.626609221100807190e-03 -3.291908502578735352e-01 2.887773513793945312e-01 -1.417690813541412354e-01 1.819541305303573608e-01 1.545582246035337448e-02 4.825333505868911743e-02 1.778195351362228394e-01 1.221416518092155457e-02 -1.462485194206237793e-01 6.132116168737411499e-02 -8.430644869804382324e-02 -2.061451673507690430e-01 -2.598410546779632568e-01 -2.249993681907653809e-01 -1.860387325286865234e-01 -2.204854935407638550e-01 -2.529748016968369484e-04 2.084795385599136353e-01 -1.938913464546203613e-01 7.364729791879653931e-02 -7.383541017770767212e-02 -1.772844493389129639e-01 -2.093671634793281555e-02 3.493549823760986328e-01 6.391933560371398926e-02
3.677668273448944092e-01 -1.193185672163963318e-01 3.141708672046661377e-02 -2.767140567302703857e-01 -2.182650566101074219e-01 5.630651861429214478e-02 -3.594720363616943359e-01 -2.670435011386871338e-01 5.939405784010887146e-02 -1.284340512938797474e-03 -2.714558541774749756e-01 1.263860166072845459e-01 9.830413758754730225e-02 1.693567186594009399e-01 -1.283968836069107056e-01 5.878870934247970581e-02 -1.440117508172988892e-01 1.789298281073570251e-02 7.608248293399810791e-02 9.939552983269095421e-04 -2.778167426586151123e-01 2.139531970024108887e-01 -2.284374833106994629e-01 5.179345607757568359e-03 -2.265291959047317505e-01 -1.340341102331876755e-02 1.751039028167724609e-01 2.031201571226119995e-01 1.026946529746055603e-01 -1.510245259851217270e-02 1.500903815031051636e-01 -1.067649945616722107e-01
3.171093389391899109e-02 -2.266656309366226196e-01 -7.791613787412643433e-02 9.365406632423400879e-02 -3.094519972801208496e-01 1.698832064867019653e-01 -3.374141454696655273e-01 -1.433291733264923096e-01 -2.816738002002239227e-02 8.738573640584945679e-02 -5.776730552315711975e-02 -9.807612001895904541e-02 -2.711897790431976318e-01 2.076499909162521362e-01 2.261410951614379883e-01 -2.245298326015472412e-01 -1.190904602408409119e-01 -3.380688652396202087e-02 -1.277038604021072388e-01 -1.112995520234107971e-01 -1.357770264148712158e-01 2.458075284957885742e-01 -6.895354390144348145e-02 1.490944921970367432e-01 -1.249668300151824951e-01 -2.979182898998260498e-01 -1.636736243963241577e-01 2.149723470211029053e-02 1.605654694139957428e-02 3.593970835208892822e-01 9.431872516870498657e-02 1.198170855641365051e-01
3.420817553997039795e-01 -3.558292090892791748e-01 1.636873744428157806e-02 -3.585785627365112305e-03 -2.160059213638305664e-01 -3.002875298261642456e-02 -2.904092073440551758e-01 -5.513320118188858032e-02 2.083170115947723389e-01 -2.141078114509582520e-01 -4.827238991856575012e-02 1.442428231239318848e-01 -1.775759607553482056e-01 3.324861526489257812e-01 2.272722311317920685e-02 -8.366972953081130981e-02 1.851662620902061462e-02 1.021472141146659851e-01 -8.743109554052352905e-02 -5.803606286644935608e-02 -1.542093604803085327e-01 1.027567461133003235e-01 -2.620224058628082275e-01 -2.971028089523315430e-01 1.146285384893417358e-01 -1.535512357950210571e-01 -7.095320522785186768e-02 1.682658791542053223e-01 -1.876025497913360596e-01 1.703891903162002563e-01 1.195655576884746552e-02 1.080991998314857483e-01
1.640581935644149780e-01 3.543623909354209900e-02 -1.195738837122917175e-01 8.154866844415664673e-02 -2.758691012859344482e-01 2.102596452459692955e-03 -9.874522686004638672e-02 -2.133919596672058105e-01 -2.128961235284805298e-01 2.972754240036010742e-01 -9.030556306242942810e-03 2.922705411911010742e-01 9.758026897907257080e-02 2.976947724819183350e-01 -9.813058190047740936e-03 3.652317523956298828e-01 -1.466788798570632935e-01 -1.953843683004379272e-01 -6.353861093521118164e-02 -1.693426817655563354e-01 1.199528723955154419e-01 9.843691438436508179e-02 1.147421151399612427e-01 1.089005917310714722e-01 3.581286221742630005e-02 -1.540075242519378662e-01 1.929870396852493286e-01 1.975893788039684296e-02 -2.154347151517868042e-01 2.351818978786468506e-01 2.455343455076217651e-01 -4.998161643743515015e-02
2.909625768661499023e-01 2.556380927562713623e-01 1.022858098149299622e-01 3.622924908995628357e-02 -4.169235825538635254e-01 1.197190880775451660e-01 -1.720573604106903076e-01 -7.538554724305868149e-03 5.084785446524620056e-02 1.665898859500885010e-01 1.240393891930580139e-01 -1.422500759363174438e-01 -2.171265482902526855e-01 -1.153296697884798050e-02 1.560036391019821167e-01 1.544155776500701904e-01 6.976877152919769287e-02 2.417419664561748505e-02 5.372208356857299805e-02 7.100149989128112793e-02 -1.585880666971206665e-01 -7.823485881090164185e-02 -2.071997821331024170e-01 -1.574526876211166382e-01 -2.625553607940673828e-01 -2.356218993663787842e-01 2.319450676441192627e-01 2.895320355892181396e-01 -1.834267228841781616e-01 -1.999974250793457031e-01 -9.276802092790603638e-02 -4.770537465810775757e-02
4.974955618381500244e-01 5.510094389319419861e-02 2.916775085031986237e-02 9.232408553361892700e-02 -1.447657644748687744e-01 9.542492777109146118e-02 -9.836452454328536987e-02 -1.417781859636306763e-01 1.868977248668670654e-01 1.719469279050827026e-01 -2.699031867086887360e-02 1.637690812349319458e-01 -2.661777427420020103e-03 -2.789301276206970215e-01 9.341005235910415649e-02 3.354138731956481934e-01 1.458399295806884766e-01 -2.444479614496231079e-01 3.699699789285659790e-02 2.335296720266342163e-01 -2.168539911508560181e-01 -2.517823576927185059e-01 -2.272845208644866943e-01 -1.421225070953369141e-01 -6.204359605908393860e-02 -5.106095969676971436e-02 1.238595321774482727e-01 -1.164694949984550476e-01 5.285582691431045532e-02 5.301439762115478516e-02 1.693869233131408691e-01 -1.732748374342918396e-02
2.233684509992599487e-01 -1.690858751535415649e-01 -1.593430526554584503e-02 -2.911447314545512199e-03 -2.159549593925476074e-01 2.537560090422630310e-02 -9.049512445926666260e-02 -4.840262532234191895e-01 7.424873858690261841e-02 -1.820590049028396606e-01 -7.422138005495071411e-02 -2.224264442920684814e-01 3.174056857824325562e-02 7.635902147740125656e-03 -1.773117631673812866e-01 1.708818674087524414e-01 1.064934302121400833e-02 -8.191177994012832642e-02 2.053265571594238281e-01 7.043831050395965576e-02 -1.283358782529830933e-01 1.062791049480438232e-01 -4.182668626308441162e-01 -9.907935559749603271e-02 2.512872032821178436e-02 -8.825805783271789551e-02 9.907108545303344727e-02 3.827824443578720093e-02 -7.474683225154876709e-02 -2.843771688640117645e-02 4.188845157623291016e-01 9.012517333030700684e-02
2.715428471565246582e-01 4.611292108893394470e-02 -7.003457099199295044e-02 1.262506246566772461e-01 -3.839381039142608643e-01 -7.255729287862777710e-02 -2.238041162490844727e-01 -1.418363004922866821e-01 8.154986053705215454e-02 2.245149910449981689e-01 -1.611367985606193542e-02 -5.880013108253479004e-02 1.623467803001403809e-01 2.394639849662780762e-01 5.225116852670907974e-03 2.275881767272949219e-01 2.961015403270721436e-01 -1.050843968987464905e-01 -3.323058784008026123e-02 1.068976223468780518e-01 -3.987036347389221191e-01 8.273987472057342529e-02 6.433547288179397583e-02 -4.171533137559890747e-02 3.671870753169059753e-02 -6.523013859987258911e-02 3.397516608238220215e-01 6.408894062042236328e-02 -6.677334010601043701e-02 2.474138289690017700e-01 -9.669139236211776733e-02 -3.184798359870910645e-02
2.565550804138183594e-01 -2.034263908863067627e-01 -1.014886051416397095e-01 1.157939657568931580e-01 -3.645310699939727783e-01 2.764737606048583984e-01 -6.044037267565727234e-02 -1.046523749828338623e-01 1.553401350975036621e-01 -9.805303812026977539e-02 -1.198844704777002335e-02 9.091927111148834229e-02 3.482200577855110168e-02 6.806273758411407471e-02 -1.708859801292419434e-01 1.065742895007133484e-01 -2.791422009468078613e-01 -4.658047854900360107e-02 6.831972301006317139e-02 -2.721208631992340088e-01 -2.201297432184219360e-01 -2.684568762779235840e-01 -1.801190823316574097e-01 2.156708575785160065e-02 -2.368873804807662964e-01 -1.226424500346183777e-01 -1.444545537233352661e-01 -8.989638090133666992e-02 -1.061755865812301636e-01 8.444023877382278442e-02 2.727548182010650635e-01 2.268423438072204590e-01
9.977450966835021973e-02 -2.489292323589324951e-01 1.205960884690284729e-01 1.437813639640808105e-01 -2.678574323654174805e-01 2.071364372968673706e-01 -1.762170940637588501e-01 -8.822534233331680298e-02 2.751160562038421631e-01 2.678295671939849854e-01 -2.696836590766906738e-01 1.867606639862060547e-01 8.394693955779075623e-03 -7.339931279420852661e-02 1.304995119571685791e-01 4.517486784607172012e-03 -8.821854740381240845e-02 -3.077958710491657257e-03 -7.241709530353546143e-02 -2.401001565158367157e-02 3.483726084232330322e-02 -1.286633312702178955e-01 1.954440325498580933e-01 2.220824956893920898e-01 2.204979062080383301e-01 -2.549157738685607910e-01 3.311334922909736633e-02 3.606773018836975098e-01 -1.346916407346725464e-01 2.707005850970745087e-02 2.812424600124359131e-01 1.331506855785846710e-02
3.576020002365112305e-01 1.362838894128799438e-01 1.826974153518676758e-01 3.060619831085205078e-01 -2.692765295505523682e-01 9.726278483867645264e-03 -2.194910496473312378e-01 -8.504205197095870972e-02 -7.669426500797271729e-02 1.184403076767921448e-01 1.831814795732498169e-01 -1.259094774723052979e-01 1.270291060209274292e-01 1.414754539728164673e-01 7.370335608720779419e-02 -1.303379088640213013e-01 1.053988933563232422e-02 2.710855752229690552e-02 -2.012012600898742676e-01 -1.651104539632797241e-01 -1.403790432959794998e-02 1.223960593342781067e-01 7.034748792648315430e-02 5.752509087324142456e-02 -2.084685713052749634e-01 -4.075181186199188232e-01 2.970174849033355713e-01 9.547979384660720825e-02 -6.589242070913314819e-02 1.735078245401382446e-01 1.436833739280700684e-01 1.288755983114242554e-01
3.866356313228607178e-01 -7.457071542739868164e-02 -2.836616039276123047e-01 8.206639438867568970e-02 -2.520981729030609131e-01 8.069039881229400635e-02 -1.764577329158782959e-01 -2.889493666589260101e-02 -1.184809282422065735e-01 2.685971260070800781e-01 -1.349874734878540039e-01 -3.338544443249702454e-02 4.281203076243400574e-02 2.155424654483795166e-01 -7.952205836772918701e-02 7.305842638015747070e-02 -1.395742595195770264e-01 1.518414588645100594e-03 -1.266614198684692383e-01 -3.838869184255599976e-02 1.240274980664253235e-01 1.167700588703155518e-01 -2.620425820350646973e-01 2.907822467386722565e-02 6.768647581338882446e-02 -6.191296502947807312e-02 -4.289026558399200439e-02 7.674461603164672852e-02 -5.392963290214538574e-01 1.790049225091934204e-01 6.679954379796981812e-02 1.059529334306716919e-01
1.467903703451156616e-01 -1.997104138135910034e-01 -9.495797753334045410e-02 1.672510951757431030e-01 -1.272693425416946411e-01 8.898012340068817139e-02 -1.757520288228988647e-01 4.700120538473129272e-02 -6.573685258626937866e-02 8.160906285047531128e-02 1.212756112217903137e-01 -2.669560909271240234e-01 1.569257080554962158e-01 1.719952225685119629e-01 -1.756322681903839111e-01 -1.712428778409957886e-02 9.973093867301940918e-02 -1.155665889382362366e-01 -1.115826815366744995e-01 2.448963671922683716e-01 -2.542393505573272705e-01 5.482533574104309082e-02 5.914409831166267395e-02 2.188975363969802856e-02 -6.874375045299530029e-02 -1.740838289260864258e-01 3.510236740112304688e-01 2.797562181949615479e-01 -1.910908520221710205e-01 1.314423233270645142e-01 2.406984120607376099e-01 3.827202320098876953e-01
3.155026137828826904e-01 -9.851197712123394012e-03 -9.798122197389602661e-02 5.600645020604133606e-02 -1.107592359185218811e-01 8.501724898815155029e-02 -3.488155007362365723e-01 6.947733461856842041e-02 9.694261476397514343e-03 2.086261659860610962e-01 1.180077046155929565e-01 -1.089108809828758240e-01 -1.243300288915634155e-01 3.163424134254455566e-02 9.389053285121917725e-02 1.739238053560256958e-01 1.043914631009101868e-01 2.724556922912597656e-01 -3.562312200665473938e-02 4.092445224523544312e-02 6.408894807100296021e-02 2.032548487186431885e-01 -1.529429405927658081e-01 3.580373711884021759e-03 -3.620814383029937744e-01 -2.639076113700866699e-01 3.169287145137786865e-01 2.589195072650909424e-01 -2.754793763160705566e-01 5.613519251346588135e-02 7.935702055692672729e-02 7.893448323011398315e-02
-2.928603813052177429e-02 -1.034634336829185486e-01 -1.270911842584609985e-01 1.778109818696975708e-01 -2.925887107849121094e-01 3.060216903686523438e-01 -3.258376717567443848e-01 2.465639449656009674e-02 9.761851280927658081e-02 1.538652777671813965e-01 1.326356679201126099e-01 4.722817800939083099e-03 2.596242427825927734e-01 -6.783908605575561523e-02 7.135979086160659790e-02 1.361092478036880493e-01 9.225673228502273560e-02 1.529299169778823853e-01 2.836515605449676514e-01 9.159207344055175781e-02 -3.296751081943511963e-01 1.821587532758712769e-01 1.695609465241432190e-02 3.134845495223999023e-01 -6.351786851882934570e-02 -2.548048496246337891e-01 1.791601777076721191e-01 1.329557448625564575e-01 5.071019753813743591e-02 -8.963625133037567139e-02 4.200033470988273621e-02 1.261361837387084961e-01
1.554922461509704590e-01 -2.109286040067672729e-01 -9.351571649312973022e-02 3.352793753147125244e-01 -2.431407570838928223e-01 -9.793952107429504395e-02 -8.748230338096618652e-02 -7.894768565893173218e-02 5.900640785694122314e-02 2.390419691801071167e-01 3.495809808373451233e-02 6.634187698364257812e-02 -6.346593797206878662e-02 7.967811077833175659e-03 -1.885068416595458984e-01 -1.721770316362380981e-01 3.763557597994804382e-02 -5.870993807911872864e-02 -5.317118484526872635e-03 -1.677783764898777008e-02 -3.054742515087127686e-01 1.737468540668487549e-01 -1.990355551242828369e-02 1.284970343112945557e-01 9.239512495696544647e-03 -3.832987546920776367e-01 1.213523820042610168e-01 3.406290709972381592e-01 -3.360850512981414795e-01 1.249748989939689636e-01 1.997363120317459106e-01 1.591962017118930817e-02
1.294595897197723389e-01 -1.560609638690948486e-01 -2.217865139245986938e-01 1.444406062364578247e-01 -3.925311267375946045e-01 2.855000793933868408e-01 -1.265994459390640259e-01 6.477269530296325684e-02 -4.147267714142799377e-02 2.129979431629180908e-01 -1.244475599378347397e-02 -2.099692970514297485e-01 -2.101599983870983124e-02 -1.358484476804733276e-01 1.958664041012525558e-03 3.552136421203613281e-01 -9.424579888582229614e-02 -1.337475925683975220e-01 -1.393266618251800537e-01 -1.776383817195892334e-01 -2.488371282815933228e-01 -2.420800030231475830e-01 -2.330499738454818726e-01 -3.055268526077270508e-01 -4.280929267406463623e-02 -5.659911781549453735e-02 -1.174026951193809509e-01 2.434226125478744507e-02 -1.012889668345451355e-01 1.443074345588684082e-01 5.948830861598253250e-03 -1.267740689218044281e-02
2.899188101291656494e-01 -2.841382324695587158e-01 -6.470585614442825317e-02 2.003438323736190796e-01 -3.826090991497039795e-01 1.251160800457000732e-01 -3.134234622120857239e-02 -1.827929913997650146e-01 3.691988810896873474e-02 2.394201047718524933e-02 -1.481461375951766968e-01 -7.949127256870269775e-02 5.099628493189811707e-02 1.397349126636981964e-02 2.517201751470565796e-02 2.447301745414733887e-01 1.200410798192024231e-01 -1.042527705430984497e-01 -7.757308334112167358e-02 8.833551406860351562e-02 -5.075598508119583130e-02 7.795976102352142334e-02 -6.072455644607543945e-02 -1.768099069595336914e-01 6.311593204736709595e-02 -1.086835786700248718e-01 1.967281289398670197e-02 3.363935947418212891e-01 -3.133148849010467529e-01 4.152717590332031250e-01 -7.583282142877578735e-02 -1.118515878915786743e-01
4.601178467273712158e-01 -2.813645601272583008e-01 -1.093882694840431213e-01 1.917241662740707397e-01 -2.737354636192321777e-01 2.205303609371185303e-01 9.583313018083572388e-02 -3.019174635410308838e-01 2.583276927471160889e-01 -2.542676171287894249e-03 1.157761812210083008e-01 1.653750389814376831e-01 -1.783824642188847065e-03 9.892718493938446045e-02 9.409650415182113647e-02 -4.661863297224044800e-02 -5.354559049010276794e-02 -1.647273749113082886e-01 1.891504973173141479e-02 -1.140119656920433044e-01 2.003530506044626236e-03 8.527123928070068359e-02 -3.061964213848114014e-01 -1.193058565258979797e-01 2.814273536205291748e-01 -4.171074181795120239e-02 7.226475328207015991e-02 4.303335770964622498e-02 -1.532822102308273315e-01 1.624496579170227051e-01 1.059875413775444031e-01 -2.075808309018611908e-02
3.135818541049957275e-01 -1.935247927904129028e-01 7.487713359296321869e-03 -7.320635952055454254e-03 -3.955162130296230316e-03 3.751683831214904785e-01 -1.084994673728942871e-01 -4.206709563732147217e-01 -1.510387361049652100e-01 -2.216858789324760437e-03 -1.197709701955318451e-02 -1.867000907659530640e-01 -1.705658063292503357e-02 -1.948238760232925415e-01 2.906645536422729492e-01 2.159616202116012573e-01 -7.442233711481094360e-02 -1.739324182271957397e-01 -6.552735716104507446e-02 1.468225419521331787e-01 -1.707854866981506348e-01 1.646009683609008789e-01 7.050903141498565674e-02 6.292960047721862793e-02 1.898552626371383667e-01 -1.464017778635025024e-01 -3.393746167421340942e-02 1.417102366685867310e-01 8.249083906412124634e-02 1.059673447161912918e-02 2.836050093173980713e-01 1.204806268215179443e-01
2.966831028461456299e-01 -1.233260184526443481e-01 4.898685589432716370e-02 -1.331289857625961304e-01 -2.898669838905334473e-01 3.200339972972869873e-01 -1.514891535043716431e-01 -1.312348693609237671e-01 3.141150251030921936e-02 -1.192906498908996582e-01 9.570176154375076294e-02 2.139146476984024048e-01 1.601626276969909668e-01 9.038520604372024536e-02 6.996260583400726318e-02 1.838606595993041992e-02 2.003283947706222534e-01 -9.273835271596908569e-02 -2.162821143865585327e-01 1.047285944223403931e-01 6.582318991422653198e-02 -1.313419044017791748e-01 -1.359009891748428345e-01 -3.664601445198059082e-01 2.450936138629913330e-01 -2.470377832651138306e-01 1.458865106105804443e-01 4.736961424350738525e-02 2.431252971291542053e-02 1.123199015855789185e-01 1.728439480066299438e-01 2.689060568809509277e-01
1.482419371604919434e-01 4.044982790946960449e-02 -1.294215023517608643e-01 2.278924435377120972e-01 -2.667031288146972656e-01 -2.661929931491613388e-03 -2.161801755428314209e-01 1.458507031202316284e-01 1.932891011238098145e-01 6.346839666366577148e-02 -1.652176380157470703e-01 1.591988056898117065e-01 2.599828504025936127e-02 -3.060607612133026123e-01 1.343668699264526367e-01 2.093206718564033508e-02 2.439450621604919434e-01 -2.049594372510910034e-01 -7.603251188993453979e-02 -3.356083109974861145e-02 -2.198736071586608887e-01 2.992478311061859131e-01 -1.436508297920227051e-01 -9.251496195793151855e-02 3.910717368125915527e-02 -3.272401094436645508e-01 2.919627130031585693e-01 -9.205545485019683838e-02 -2.340686768293380737e-01 1.320022195577621460e-01 1.054567173123359680e-01 -2.255828492343425751e-02
5.766263231635093689e-02 -2.019889950752258301e-01 -6.015149131417274475e-02 2.714412286877632141e-02 -3.617402017116546631e-01 -1.545952353626489639e-02 -1.266350597143173218e-01 -2.363095283508300781e-01 2.344708144664764404e-02 4.207085669040679932e-01 2.053506486117839813e-02 1.994878500699996948e-01 1.858944632112979889e-02 1.894041448831558228e-01 -1.267202198505401611e-01 1.894892156124114990e-01 2.411711663007736206e-01 2.452726364135742188e-01 1.152126817032694817e-03 -2.261164933443069458e-01 -1.407252252101898193e-01 4.958758875727653503e-02 -1.791218668222427368e-01 -4.850452020764350891e-02 -2.122228890657424927e-01 -2.958749830722808838e-01 -1.174936816096305847e-01 -6.096510961651802063e-02 -1.893982589244842529e-01 -3.370032459497451782e-02 1.514838188886642456e-01 7.994911819696426392e-02
3.197219371795654297e-01 -2.206253558397293091e-01 1.095194518566131592e-01 1.567802131175994873e-01 -3.390741646289825439e-01 2.265381626784801483e-02 1.351287811994552612e-01 -3.609086945652961731e-02 -4.824529960751533508e-02 -1.466295775026082993e-02 9.981318563222885132e-02 1.397968530654907227e-01 4.497352242469787598e-01 8.234796673059463501e-02 -5.018089339137077332e-02 4.499307274818420410e-02 2.422171086072921753e-01 -3.669350221753120422e-02 -3.059591948986053467e-01 -8.214886486530303955e-02 3.867497295141220093e-02 7.116548717021942139e-02 -1.812027096748352051e-01 5.311851948499679565e-02 -2.435897290706634521e-02 -2.727759480476379395e-01 1.316838711500167847e-01 1.850768029689788818e-01 -2.293601781129837036e-01 -7.336140144616365433e-03 2.030799388885498047e-01 -9.359668195247650146e-02
3.073932528495788574e-01 -2.685227990150451660e-01 -1.638676822185516357e-01 1.027737259864807129e-01 -5.372185111045837402e-01 -6.198630109429359436e-02 1.076077967882156372e-01 -2.602179348468780518e-01 2.638111710548400879e-01 -5.721149966120719910e-02 -7.868883199989795685e-03 -7.360249757766723633e-02 -9.265574812889099121e-02 5.235571041703224182e-02 -4.305577278137207031e-02 1.457122266292572021e-01 -2.850705944001674652e-02 -1.169420629739761353e-01 1.010481193661689758e-01 -8.217580616474151611e-03 1.309387534856796265e-01 1.648966372013092041e-01 1.412837952375411987e-01 1.049264818429946899e-01 -7.009571790695190430e-02 -5.095019936561584473e-02 2.986244261264801025e-01 5.603612214326858521e-02 -2.633983790874481201e-01 3.905585035681724548e-02 4.640242084860801697e-02 1.963011622428894043e-01
2.138037830591201782e-01 6.208510603755712509e-04 1.739169955253601074e-01 1.129293367266654968e-01 -1.144889146089553833e-01 8.242422342300415039e-02 -1.648229062557220459e-01 3.524106368422508240e-02 2.444906979799270630e-01 2.100315988063812256e-01 7.749326527118682861e-02 2.557438798248767853e-02 1.130091249942779541e-01 -1.068678405135869980e-02 2.565172016620635986e-01 2.022006809711456299e-01 8.944268338382244110e-03 -5.263268351554870605e-01 -2.028585523366928101e-01 -1.863919431343674660e-03 -1.210395991802215576e-01 1.414411701261997223e-02 -1.271079480648040771e-01 -1.998915374279022217e-01 2.575590312480926514e-01 -2.846912145614624023e-01 8.614068850874900818e-03 1.752626597881317139e-01 -1.771232485771179199e-01 -6.981257349252700806e-02 1.690668761730194092e-01 2.514088340103626251e-02
5.382582545280456543e-01 9.270016849040985107e-02 2.425955608487129211e-02 -7.486256770789623260e-03 -1.232858225703239441e-01 1.129395589232444763e-01 3.582094237208366394e-02 1.550723314285278320e-01 -8.473061607219278812e-04 1.133065968751907349e-01 -1.169399246573448181e-01 -2.786493599414825439e-01 1.989231072366237640e-02 -1.159635707736015320e-01 -8.955210447311401367e-02 4.203669130802154541e-01 1.290366351604461670e-01 -7.708860188722610474e-02 -1.549651473760604858e-01 -1.997191086411476135e-02 -1.985083222389221191e-01 -7.520063966512680054e-02 -1.015082076191902161e-01 -8.932878822088241577e-02 -1.375648677349090576e-01 -2.924198806285858154e-01 3.322357535362243652e-01 1.270884424448013306e-01 -1.801249757409095764e-02 -1.527875568717718124e-02 3.476476669311523438e-02 4.406595975160598755e-02
6.380836665630340576e-02 -2.418135255575180054e-01 -1.111357193440198898e-02 2.158054560422897339e-01 -2.940248250961303711e-01 1.301567256450653076e-02 -8.519688248634338379e-02 1.743283309042453766e-02 -1.834952272474765778e-02 6.029900163412094116e-02 -2.081265151500701904e-01 -3.312537372112274170e-01 6.884103268384933472e-02 2.080625668168067932e-02 1.372793316841125488e-01 5.935182422399520874e-02 -1.070966795086860657e-01 8.920741826295852661e-02 -2.034011334180831909e-01 8.440339565277099609e-02 -9.414611756801605225e-02 1.609663292765617371e-02 -8.275832980871200562e-03 3.950327634811401367e-01 -2.739472091197967529e-01 -2.535216510295867920e-01 3.266303241252899170e-01 -1.846272200345993042e-01 -2.129714936017990112e-01 -8.087217807769775391e-03 6.051802635192871094e-02 2.228742092847824097e-01
9.861017018556594849e-02 -2.196873128414154053e-01 -8.992537856101989746e-02 1.105294451117515564e-01 -3.332195878028869629e-01 1.560363620519638062e-01 -1.635048687458038330e-01 -4.592815637588500977e-01 1.381030827760696411e-01 -1.032448336482048035e-01 1.038336977362632751e-01 6.118940189480781555e-03 2.804251909255981445e-01 2.548955380916595459e-01 -9.257664531469345093e-02 1.660207509994506836e-01 7.855678349733352661e-02 -1.877121776342391968e-01 -1.601427048444747925e-01 -1.518870610743761063e-02 -1.972043216228485107e-01 -1.180135831236839294e-01 -1.544514000415802002e-01 7.536114752292633057e-02 1.444344073534011841e-01 -2.063679844141006470e-01 -9.520063549280166626e-02 -2.340085655450820923e-01 -1.134935468435287476e-01 4.955907166004180908e-02 1.894465088844299316e-01 -1.504050660878419876e-02
1.074446067214012146e-01 -2.414014376699924469e-02 3.256840864196419716e-03 2.756933867931365967e-01 -2.861455380916595459e-01 1.387397795915603638e-01 -3.154319822788238525e-01 -1.543593406677246094e-01 3.754897788166999817e-02 1.377992331981658936e-01 -4.151137545704841614e-02 2.052367329597473145e-01 2.521487474441528320e-01 -2.133479267358779907e-01 3.992191255092620850e-01 8.271060883998870850e-02 -1.495618522167205811e-01 1.019742563366889954e-01 1.552995890378952026e-01 9.441996924579143524e-03 -6.566645205020904541e-02 1.439842879772186279e-01 -2.135532349348068237e-02 8.759630471467971802e-02 -1.057050675153732300e-01 -1.212392225861549377e-01 3.017066717147827148e-01 3.062395155429840088e-01 1.113571524620056152e-01 -1.622078418731689453e-01 9.034688025712966919e-02 1.194074004888534546e-02
2.576086819171905518e-01 -3.570458590984344482e-01 -1.029830649495124817e-01 1.128419861197471619e-01 -1.073219999670982361e-01 1.940407454967498779e-01 4.692617431282997131e-02 -3.918629884719848633e-01 2.180757969617843628e-01 2.167529426515102386e-02 7.770033180713653564e-02 9.457984124310314655e-04 1.589299589395523071e-01 2.094762921333312988e-01 -3.106957534328103065e-03 2.486462704837322235e-02 6.202169507741928101e-02 -1.358591318130493164e-01 -1.475139409303665161e-01 -1.929009854793548584e-01 -3.643839657306671143e-01 -1.649508178234100342e-01 -1.578848809003829956e-01 1.311658322811126709e-01 1.361247599124908447e-01 -8.210448920726776123e-02 -3.387967869639396667e-02 -2.018902897834777832e-01 -2.259151339530944824e-01 1.920073479413986206e-02 1.827051937580108643e-01 1.367415487766265869e-01
2.665414102375507355e-02 5.826115235686302185e-02 1.331883370876312256e-01 -5.420564487576484680e-02 -3.065439462661743164e-01 2.047924548387527466e-01 4.648734256625175476e-02 -2.311723828315734863e-01 -4.023688845336437225e-03 8.422954380512237549e-02 -1.324222236871719360e-01 1.069214791059494019e-01 -2.149770557880401611e-01 2.350000292062759399e-01 3.556238710880279541e-01 -1.013849396258592606e-03 1.878946721553802490e-01 5.687214061617851257e-02 -2.433223277330398560e-02 1.084926873445510864e-01 -2.265287190675735474e-01 1.407959759235382080e-01 2.819356881082057953e-02 9.359685331583023071e-02 -1.690673679113388062e-01 -3.881020545959472656e-01 3.268003836274147034e-02 -5.039183795452117920e-02 4.556442052125930786e-02 6.275315582752227783e-02 2.829956114292144775e-01 3.452656567096710205e-01
4.254976660013198853e-02 -1.147080212831497192e-01 -1.849348545074462891e-01 8.151730149984359741e-02 -1.104729846119880676e-01 1.601005643606185913e-01 -3.081645369529724121e-01 -3.481639921665191650e-01 -2.042208313941955566e-01 6.051569432020187378e-02 -3.328399360179901123e-02 3.797264024615287781e-02 2.155780792236328125e-01 2.034748494625091553e-01 -1.612609922885894775e-01 2.542441710829734802e-02 -1.375171691179275513e-01 1.281969100236892700e-01 -2.887438237667083740e-01 -1.375883370637893677e-01 -1.476516276597976685e-01 -2.123823016881942749e-02 -3.092418909072875977e-01 -8.518941700458526611e-02 1.511092633008956909e-01 -2.953037619590759277e-01 8.365114778280258179e-02 9.133801609277725220e-02 -1.553972959518432617e-01 1.158539578318595886e-02 1.732157915830612183e-01 2.920043170452117920e-01
1.012991145253181458e-01 -1.544459015130996704e-01 -4.155237972736358643e-01 1.249910518527030945e-01 -2.266369163990020752e-01 6.910484516993165016e-04 2.514728531241416931e-02 -2.144053727388381958e-01 -6.953731179237365723e-02 6.471171975135803223e-02 -2.583702504634857178e-01 -6.428989022970199585e-02 1.276519298553466797e-01 -2.421784400939941406e-01 4.829296469688415527e-02 3.460896611213684082e-01 3.056981600821018219e-03 -1.728117018938064575e-01 -7.536969613283872604e-03 1.522769927978515625e-01 -3.287273943424224854e-01 -1.250914931297302246e-01 -3.607427477836608887e-01 -1.334691792726516724e-01 -6.144227087497711182e-02 -1.298799365758895874e-01 -2.474924782291054726e-03 1.500398665666580200e-01 -5.152567848563194275e-02 1.242629513144493103e-01 1.288057565689086914e-01 -6.473526358604431152e-03
8.359784632921218872e-02 -1.356393247842788696e-01 1.221251562237739563e-01 -2.140120565891265869e-01 -1.510800570249557495e-01 1.799376755952835083e-01 -2.614988386631011963e-01 -3.066613078117370605e-01 9.395474195480346680e-02 7.080691307783126831e-02 2.627307474613189697e-01 -1.048563495278358459e-01 2.330236583948135376e-01 -5.317429080605506897e-02 4.178650081157684326e-01 -4.956514760851860046e-02 -2.358472198247909546e-01 2.007620781660079956e-02 1.070778518915176392e-01 1.624141186475753784e-01 -1.141700595617294312e-01 7.807283196598291397e-03 -2.549631521105766296e-02 -1.672390103340148926e-01 1.461918354034423828e-01 -2.794154286384582520e-01 2.646096050739288330e-01 5.234887078404426575e-02 -1.735865324735641479e-01 -7.063335180282592773e-02 -1.329936534166336060e-01 8.726660162210464478e-02
4.232312738895416260e-01 -1.212005466222763062e-01 5.002726241946220398e-02 4.506037011742591858e-02 -1.072561740875244141e-01 6.198193132877349854e-02 -2.225266695022583008e-01 -2.914350479841232300e-02 1.058105677366256714e-01 6.820149719715118408e-02 1.476380378007888794e-01 -1.766862273216247559e-01 5.997040867805480957e-02 2.329592825844883919e-03 -8.751005679368972778e-02 -2.584514021873474121e-02 3.545470535755157471e-02 1.350457668304443359e-01 -2.538200914859771729e-01 1.382872164249420166e-01 -8.385222405195236206e-02 7.770731300115585327e-02 -1.741176545619964600e-01 7.880607247352600098e-02 -3.059968352317810059e-01 -2.025226652622222900e-01 2.249995023012161255e-01 3.622298538684844971e-01 -3.901253342628479004e-01 2.104693278670310974e-02 -1.513012349605560303e-01 1.024336814880371094e-01
2.653883695602416992e-01 -3.781502246856689453e-01 9.053655713796615601e-02 -2.087475806474685669e-01 -2.879210710525512695e-01 1.394807994365692139e-01 5.240301042795181274e-02 -3.330510556697845459e-01 -1.958404295146465302e-02 -1.603336781263351440e-01 1.133513748645782471e-01 -2.425341159105300903e-01 1.547392457723617554e-01 7.944367080926895142e-02 1.229185163974761963e-01 3.436289727687835693e-02 -1.033347845077514648e-02 2.638545632362365723e-01 -1.502745151519775391e-01 -2.003125287592411041e-02 1.290182303637266159e-02 -1.453307718038558960e-01 -2.491334527730941772e-01 6.953497976064682007e-02 -1.729734539985656738e-01 -3.090777695178985596e-01 -1.141397729516029358e-01 -1.232428103685379028e-02 -1.582065969705581665e-01 -4.137708339840173721e-03 1.560715287923812866e-01 -7.440481334924697876e-02
1.702078729867935181e-01 -6.500643491744995117e-02 -3.138875588774681091e-02 9.102860093116760254e-02 -4.489508569240570068e-01 1.286385357379913330e-01 -3.116240203380584717e-01 -2.470251619815826416e-01 1.208856627345085144e-01 1.189300939440727234e-01 1.136096473783254623e-02 -1.373599283397197723e-02 7.620095461606979370e-02 -2.269651740789413452e-02 6.082702800631523132e-02 -1.381240040063858032e-01 -8.411405980587005615e-02 -2.295968681573867798e-01 -2.064607739448547363e-01 -1.809334456920623779e-01 -2.373712807893753052e-01 -3.516461253166198730e-01 5.664510279893875122e-02 -2.185066975653171539e-02 -1.800570636987686157e-01 9.671411477029323578e-03 2.876279354095458984e-01 8.177766203880310059e-02 -1.563615500926971436e-01 -4.359288141131401062e-03 -1.000009626150131226e-01 -2.188202291727066040e-01
4.670855402946472168e-02 -2.922766804695129395e-01 -1.571691930294036865e-01 -2.293045669794082642e-01 -1.548939645290374756e-01 1.254066079854965210e-01 -2.862910553812980652e-02 -2.605703473091125488e-01 1.763702929019927979e-01 3.366553410887718201e-02 -1.744372695684432983e-01 1.681920140981674194e-01 7.542963325977325439e-02 -1.233234442770481110e-02 -1.782120950520038605e-02 3.136403262615203857e-01 -1.811556890606880188e-02 -1.452630311250686646e-01 -1.385983377695083618e-01 -1.107828244566917419e-01 -2.782189846038818359e-01 6.042009592056274414e-02 -3.040853142738342285e-01 -1.432512402534484863e-01 -3.828084766864776611e-01 -9.674995392560958862e-02 2.695337533950805664e-01 1.661884784698486328e-01 6.354213505983352661e-02 -4.173516482114791870e-02 5.389820039272308350e-02 1.392001211643218994e-01
2.747647464275360107e-01 6.528395414352416992e-02 -1.157492846250534058e-01 1.266016215085983276e-01 -3.792012929916381836e-01 -1.080889031291007996e-01 -2.725596725940704346e-01 8.166821300983428955e-02 1.471805274486541748e-01 2.659979760646820068e-01 -7.318510860204696655e-02 -1.527597904205322266e-01 4.699760302901268005e-02 -3.791588842868804932e-01 -7.817687466740608215e-03 -1.921397447586059570e-02 -2.753569371998310089e-02 -1.397928148508071899e-01 -2.342185527086257935e-01 -6.805682089179754257e-03 -5.771134421229362488e-02 3.523688390851020813e-02 -1.874044686555862427e-01 2.059739232063293457e-01 5.236614122986793518e-02 -3.174422681331634521e-02 2.904924154281616211e-01 3.064580232603475451e-05 -3.388951346278190613e-02 2.069401144981384277e-01 3.096052631735801697e-02 3.106161952018737793e-01
3.374596834182739258e-01 2.950462047010660172e-03 6.665723770856857300e-02 -3.966270014643669128e-03 -6.861542910337448120e-02 4.379653334617614746e-01 -2.797068655490875244e-01 -1.118463873863220215e-01 -6.433106958866119385e-02 1.378347277641296387e-01 -1.399496495723724365e-01 3.667727857828140259e-02 1.881927549839019775e-01 6.005902215838432312e-02 1.694630533456802368e-01 1.023700162768363953e-01 -1.438487023115158081e-01 -5.596188828349113464e-02 -1.188515052199363708e-01 1.404660344123840332e-01 -1.635097563266754150e-01 -6.666622310876846313e-02 -1.266465634107589722e-01 -6.561812758445739746e-02 2.051039934158325195e-01 -1.036525890231132507e-01 -1.143001243472099304e-01 1.046327967196702957e-02 -7.072269171476364136e-02 1.855078190565109253e-01 4.304200410842895508e-01 2.687560021877288818e-01
1.069479286670684814e-01 -3.642899170517921448e-02 1.674109399318695068e-01 -1.943575404584407806e-02 -2.254760563373565674e-01 4.189442470669746399e-02 -3.409176170825958252e-01 -2.341706156730651855e-01 -3.353376686573028564e-02 -9.659758210182189941e-02 -2.320622354745864868e-01 -7.804135978221893311e-02 3.536921441555023193e-01 -3.804646432399749756e-02 1.600203067064285278e-01 2.830318808555603027e-01 -1.882185339927673340e-01 1.935906559228897095e-01 1.818684116005897522e-02 -2.636497020721435547e-01 7.442505657672882080e-02 6.218356639146804810e-02 -1.267604809254407883e-02 6.597643345594406128e-02 -9.664897620677947998e-02 -3.382353484630584717e-01 -4.449162632226943970e-02 1.549071520566940308e-01 -1.137626171112060547e-01 2.858385443687438965e-01 -1.322183609008789062e-01 1.183440983295440674e-01
1.633340418338775635e-01 -2.293912619352340698e-01 -4.230125248432159424e-01 6.761810928583145142e-02 -2.491794377565383911e-01 -5.519114062190055847e-02 -1.834393143653869629e-01 -3.321882188320159912e-01 -1.151299327611923218e-01 -4.713309183716773987e-02 1.887660101056098938e-02 1.072512418031692505e-01 1.743846088647842407e-01 9.061415493488311768e-02 -1.978894770145416260e-01 -6.452448666095733643e-02 -8.968499302864074707e-02 -4.555203951895236969e-03 1.433030143380165100e-02 3.998513519763946533e-02 -1.208743602037429810e-01 -5.039512738585472107e-02 -3.324681818485260010e-01 -3.752906620502471924e-02 4.671292379498481750e-02 -3.267160654067993164e-01 -2.263584882020950317e-01 1.582786142826080322e-01 -2.075927704572677612e-01 1.246469393372535706e-01 1.861113309860229492e-01 3.643471375107765198e-02
7.616511732339859009e-02 -2.715682983398437500e-01 -9.873329102993011475e-02 5.262510105967521667e-02 -2.379687428474426270e-01 1.300877481698989868e-01 -2.524378597736358643e-01 -3.768386542797088623e-01 -1.957453340291976929e-01 -2.619728632271289825e-02 1.357718463987112045e-02 2.056697756052017212e-01 2.298735827207565308e-01 2.466900348663330078e-01 -8.894619345664978027e-02 2.571945078670978546e-02 1.608910970389842987e-02 1.455874592065811157e-01 -2.209821939468383789e-01 -1.386864483356475830e-01 -1.104475036263465881e-01 -7.939282804727554321e-02 -2.952083945274353027e-01 -1.148807350546121597e-02 3.878367319703102112e-02 -2.061398625373840332e-01 -1.226782426238059998e-01 4.673514515161514282e-02 -2.513960897922515869e-01 -5.477635934948921204e-02 2.479207217693328857e-01 2.017167806625366211e-01
3.846887648105621338e-01 1.791141480207443237e-01 6.102281063795089722e-02 1.693785339593887329e-01 -1.076311990618705750e-01 1.011620759963989258e-01 -2.375701516866683960e-01 -1.673044115304946899e-01 -6.921305507421493530e-02 1.495980173349380493e-01 2.414327487349510193e-02 2.067131549119949341e-01 2.435147911310195923e-01 -8.962649106979370117e-02 4.530427455902099609e-01 2.024534344673156738e-01 -1.415660530328750610e-01 5.652523413300514221e-02 1.189849376678466797e-01 -1.351396739482879639e-01 -2.321429252624511719e-01 9.801253676414489746e-03 -2.695081830024719238e-01 1.171978339552879333e-01 -1.991106569766998291e-01 -8.251240849494934082e-02 1.455949246883392334e-01 7.911965250968933105e-02 2.854255400598049164e-02 -1.266590505838394165e-01 6.573483347892761230e-02 7.822076231241226196e-02
3.551435172557830811e-01 -3.288023546338081360e-02 -5.739453434944152832e-02 3.398633748292922974e-02 -2.982325851917266846e-01 -6.188658252358436584e-02 -2.833830118179321289e-01 -4.714765548706054688e-01 1.500069051980972290e-01 -9.978016465902328491e-02 -1.125026941299438477e-01 -1.150102093815803528e-01 1.290057450532913208e-01 7.829345017671585083e-02 -3.850994408130645752e-01 -1.322478204965591431e-01 5.383168533444404602e-02 -6.742171943187713623e-02 1.215174198150634766e-01 7.106114178895950317e-02 -1.829097270965576172e-01 -2.551619522273540497e-02 -9.663623571395874023e-02 -1.418718695640563965e-01 2.788597159087657928e-02 -9.536074101924896240e-02 2.657995745539665222e-02 7.010214030742645264e-02 -1.158773973584175110e-01 3.998633846640586853e-02 2.769083678722381592e-01 1.674468219280242920e-01
-2.136826068162918091e-01 -4.243613779544830322e-02 1.626896671950817108e-02 -3.274181857705116272e-03 -3.531157076358795166e-01 -1.545708924531936646e-01 -4.023258388042449951e-01 -2.884539067745208740e-01 2.045136392116546631e-01 8.529689908027648926e-02 -2.967634238302707672e-03 -1.432517319917678833e-01 5.980196222662925720e-02 1.315336301922798157e-02 1.748509258031845093e-01 -6.702491641044616699e-02 -5.809014663100242615e-03 -4.868411645293235779e-02 7.576028257608413696e-02 1.194136682897806168e-02 -8.903397247195243835e-03 1.443917602300643921e-01 2.584911696612834930e-02 -1.012988239526748657e-01 9.987777471542358398e-02 -2.282087057828903198e-01 3.780034184455871582e-01 3.771345913410186768e-01 -1.294665932655334473e-01 2.046488672494888306e-01 6.358195841312408447e-02 1.273053791373968124e-02
-5.981588363647460938e-02 -4.465696588158607483e-02 1.019269526004791260e-01 8.269149065017700195e-02 -4.500348567962646484e-01 6.055479869246482849e-02 1.171583160758018494e-01 -3.178809881210327148e-01 -4.637574031949043274e-02 -1.033486574888229370e-01 5.908079817891120911e-02 -1.320665925741195679e-01 7.644670456647872925e-02 -3.642290830612182617e-02 2.950710356235504150e-01 2.762336283922195435e-02 1.324411034584045410e-01 1.206817328929901123e-01 -5.253082513809204102e-02 -4.082356579601764679e-03 6.030257046222686768e-02 -1.504386067390441895e-01 -2.449470162391662598e-01 -6.581379473209381104e-02 -9.308926761150360107e-02 -4.990485012531280518e-01 -2.019120603799819946e-01 2.709650099277496338e-01 -1.338332295417785645e-01 -1.457607652992010117e-02 2.184610441327095032e-02 1.071333661675453186e-01
1.425325870513916016e-01 -1.386253833770751953e-01 2.552049979567527771e-02 5.405166745185852051e-02 -3.006643950939178467e-01 2.766491472721099854e-01 -2.313982322812080383e-02 -1.713738441467285156e-01 1.230516284704208374e-02 1.012128219008445740e-01 -1.976081728935241699e-01 1.219445839524269104e-03 1.999675631523132324e-01 4.752431437373161316e-02 1.646858006715774536e-01 3.194540143013000488e-01 6.430011987686157227e-02 2.929449379444122314e-01 -1.529962122440338135e-01 -1.509896367788314819e-01 2.953783273696899414e-01 1.691284030675888062e-01 -2.121023833751678467e-01 -9.417507797479629517e-02 2.072753757238388062e-01 -2.110354006290435791e-01 2.074066102504730225e-01 -6.547618657350540161e-02 -2.109429091215133667e-01 2.275196313858032227e-01 3.838771581649780273e-02 2.805601991713047028e-02
2.782492637634277344e-01 -2.580144107341766357e-01 -4.294509440660476685e-02 -3.506984710693359375e-01 -2.427253276109695435e-01 -3.212566301226615906e-02 -4.222783744335174561e-01 -1.651503443717956543e-01 1.262193918228149414e-01 4.597051441669464111e-02 -2.878618240356445312e-01 9.569302946329116821e-02 6.390247493982315063e-02 3.958822041749954224e-02 -6.283164769411087036e-02 6.350907683372497559e-02 -7.034288346767425537e-02 -7.143779098987579346e-02 8.198678493499755859e-02 -2.283222973346710205e-02 -3.271086513996124268e-01 6.482558697462081909e-02 -2.888297438621520996e-01 -1.189033240079879761e-01 -1.435766369104385376e-01 -5.447175819426774979e-03 1.215605139732360840e-01 2.404895126819610596e-01 -3.601560741662979126e-02 -6.187808886170387268e-02 1.174685582518577576e-01 6.077865883708000183e-02
9.422653168439865112e-02 6.887503713369369507e-02 1.113811973482370377e-02 9.815969318151473999e-02 -1.984094232320785522e-01 1.780615746974945068e-01 -3.012408614158630371e-01 -2.727749049663543701e-01 1.734491288661956787e-01 8.477880060672760010e-02 1.174774318933486938e-01 -8.569872938096523285e-03 8.296228200197219849e-02 1.373860090970993042e-01 3.461133837699890137e-01 -1.170595511794090271e-01 6.251379847526550293e-03 -1.689579933881759644e-01 -1.349009126424789429e-01 -1.209917366504669189e-01 -1.902485042810440063e-01 -2.468129992485046387e-01 1.238933354616165161e-01 -1.185138598084449768e-01 -2.541855871677398682e-01 -1.131036579608917236e-01 2.891816794872283936e-01 2.547448277473449707e-01 -2.613735496997833252e-01 1.625321209430694580e-01 9.896960109472274780e-03 -1.459742188453674316e-01
2.276780009269714355e-01 -2.101868540048599243e-01 -1.410464048385620117e-01 -3.700706362724304199e-01 -1.806949228048324585e-01 -4.883629828691482544e-02 -3.800975084304809570e-01 -3.056405782699584961e-01 -1.257437933236360550e-02 -6.427510082721710205e-02 -1.712564378976821899e-01 9.797462821006774902e-02 8.891922235488891602e-02 1.405370235443115234e-01 4.127596318721771240e-02 -2.238184399902820587e-02 -2.347135990858078003e-01 -6.282584369182586670e-02 -5.170658230781555176e-02 -1.046039350330829620e-02 -3.260929882526397705e-01 9.921450167894363403e-02 -2.370560765266418457e-01 3.551032394170761108e-02 -1.483599692583084106e-01 -1.399873793125152588e-01 8.184587210416793823e-02 2.640343010425567627e-01 -6.534743309020996094e-02 -1.229986548423767090e-01 1.454356461763381958e-01 -8.429142087697982788e-02
2.498995363712310791e-01 -2.121779918670654297e-01 -3.274090960621833801e-02 -1.681946367025375366e-01 -2.061678618192672729e-01 -8.798079937696456909e-02 -2.380027174949645996e-01 -3.528888225555419922e-01 5.121300369501113892e-02 -3.820612654089927673e-02 -2.282840460538864136e-01 4.413725808262825012e-02 2.003045752644538879e-02 1.338937431573867798e-01 -1.392867267131805420e-01 1.804400384426116943e-01 -1.510184854269027710e-01 -2.114094644784927368e-01 9.224563091993331909e-02 9.805495291948318481e-02 -2.241182923316955566e-01 -2.815079316496849060e-02 -2.364898324012756348e-01 -1.957931369543075562e-01 -1.922844201326370239e-01 -2.581075131893157959e-01 3.456593304872512817e-02 1.754163503646850586e-01 -5.251395329833030701e-02 4.208040237426757812e-02 3.624190092086791992e-01 -3.118478693068027496e-02
3.021751046180725098e-01 -1.608553081750869751e-01 9.616593015380203724e-04 9.299851953983306885e-02 -1.932821720838546753e-01 -4.488025605678558350e-02 1.230920478701591492e-01 -1.881689578294754028e-01 8.420699276030063629e-03 2.458837926387786865e-01 -2.246714532375335693e-01 1.028674170374870300e-01 -1.550722271203994751e-01 -5.145882442593574524e-02 -5.433046445250511169e-02 1.876902282238006592e-01 1.248600408434867859e-01 -9.801851212978363037e-02 -4.698123037815093994e-01 -1.075289025902748108e-01 -2.234915941953659058e-01 -8.967851288616657257e-03 1.329185962677001953e-01 -1.642854958772659302e-01 -2.199850678443908691e-01 -3.399173915386199951e-01 1.361526250839233398e-01 3.604155406355857849e-02 5.713292211294174194e-02 -2.429880015552043915e-02 2.406224310398101807e-01 8.579565212130546570e-03
1.007186919450759888e-01 6.557301431894302368e-02 -2.215815633535385132e-01 -1.205763369798660278e-01 1.645279861986637115e-02 1.909520775079727173e-01 -3.399524372071027756e-03 -2.537500560283660889e-01 -6.159405456855893135e-04 -4.197752103209495544e-02 -1.127448976039886475e-01 1.398641616106033325e-03 6.268654018640518188e-02 -7.785953581333160400e-02 3.546984791755676270e-01 2.964492142200469971e-01 -1.373562030494213104e-02 -1.781426817178726196e-01 -7.117068767547607422e-02 1.633766666054725647e-02 -1.191163361072540283e-01 1.025364845991134644e-01 -1.175860315561294556e-01 -3.121356070041656494e-01 -5.195058137178421021e-02 -3.417365849018096924e-01 3.260052502155303955e-01 1.156584266573190689e-02 1.660243123769760132e-01 3.388340771198272705e-01 8.629896491765975952e-02 1.835618615150451660e-01
1.350844372063875198e-02 -4.434804990887641907e-02 -4.971658065915107727e-02 7.029466331005096436e-02 -2.453281916677951813e-02 -1.770381070673465729e-02 -2.236027568578720093e-01 -9.791713953018188477e-02 1.875616423785686493e-02 2.899099290370941162e-01 6.940335780382156372e-02 2.554276287555694580e-01 1.037721782922744751e-01 5.169225856661796570e-02 2.724037878215312958e-02 1.080359742045402527e-01 1.233173683285713196e-01 -5.207720994949340820e-01 -2.332074493169784546e-01 -1.037590801715850830e-01 -1.505690217018127441e-01 2.523419819772243500e-02 -3.876246744766831398e-03 2.509864270687103271e-01 1.572695001959800720e-02 -4.327323436737060547e-01 2.403951250016689301e-02 1.639538258314132690e-01 -1.920937299728393555e-01 2.342913448810577393e-01 1.259446050971746445e-02 6.948643177747726440e-02
1.922280639410018921e-01 -3.357308208942413330e-01 -1.504938490688800812e-02 1.473458707332611084e-01 -2.467422038316726685e-01 -3.265425562858581543e-03 -2.994763851165771484e-01 -3.867103159427642822e-01 5.058765783905982971e-02 -1.590504050254821777e-01 -1.040889322757720947e-02 -3.414023295044898987e-02 1.998021453619003296e-01 1.573726534843444824e-01 -6.500026583671569824e-02 1.514341384172439575e-01 1.741161644458770752e-01 -2.539448738098144531e-01 -3.354812785983085632e-02 7.601573318243026733e-02 -2.121983170509338379e-01 -1.709660887718200684e-01 -2.954776287078857422e-01 -5.990134179592132568e-02 -6.991308182477951050e-03 -1.883645728230476379e-02 -1.075364723801612854e-01 -1.988413333892822266e-01 -1.833901405334472656e-01 1.518249213695526123e-01 1.442861557006835938e-01 1.069123968482017517e-01
1.636396795511245728e-01 -2.288931757211685181e-01 -8.332834392786026001e-02 -3.370133414864540100e-02 -2.042728960514068604e-01 9.444113075733184814e-02 1.645449697971343994e-01 -2.878122627735137939e-01 5.154821276664733887e-02 2.799153923988342285e-01 -2.658137679100036621e-01 3.752234578132629395e-02 -1.176371797919273376e-01 -3.898496739566326141e-03 3.706265240907669067e-02 3.332347869873046875e-01 -2.447792440652847290e-01 -2.280178666114807129e-01 -2.287204377353191376e-02 4.713414236903190613e-02 -2.227765470743179321e-01 2.119503021240234375e-01 -1.872185170650482178e-01 6.085143983364105225e-02 -3.822841942310333252e-01 -2.200050950050354004e-01 7.652081549167633057e-02 2.100884914398193359e-02 1.309013962745666504e-01 -6.933546625077724457e-03 6.752140074968338013e-02 4.799179360270500183e-02
4.866167530417442322e-02 -2.136897295713424683e-01 -4.722903668880462646e-02 1.743538081645965576e-01 -1.762706488370895386e-01 -1.284885704517364502e-01 -3.468252122402191162e-01 -1.056852713227272034e-01 -6.738300900906324387e-03 2.627371251583099365e-01 1.749459654092788696e-01 -9.948458522558212280e-02 -1.068993881344795227e-01 2.142066508531570435e-02 -1.870931982994079590e-01 3.379651904106140137e-02 1.454104036092758179e-01 5.576011538505554199e-02 -1.059814319014549255e-01 1.469761133193969727e-01 -2.850608825683593750e-01 1.783171892166137695e-01 -1.571616716682910919e-02 6.074748188257217407e-02 -1.711601167917251587e-01 -2.927797436714172363e-01 3.160694241523742676e-01 2.761202156543731689e-01 -2.827238440513610840e-01 8.566280454397201538e-02 1.735545098781585693e-01 7.602851372212171555e-03
1.951398551464080811e-01 -3.225870430469512939e-01 -1.586160957813262939e-01 2.131958454847335815e-01 -2.819156646728515625e-01 -1.026531029492616653e-02 -1.064323410391807556e-01 -4.120110571384429932e-01 -6.774161756038665771e-02 -1.097583249211311340e-01 6.322223693132400513e-02 -3.673569858074188232e-02 2.630762159824371338e-01 2.011570483446121216e-01 2.859347686171531677e-02 2.162506431341171265e-01 1.962268054485321045e-01 -1.404430121183395386e-01 -8.688592910766601562e-02 -1.385526955127716064e-01 -2.724307179450988770e-01 -1.743461340665817261e-01 -2.162691801786422729e-01 8.516907691955566406e-02 -9.163230657577514648e-02 -1.555238943547010422e-02 -1.267452836036682129e-01 -1.353232711553573608e-01 -7.126490771770477295e-02 1.811661571264266968e-01 1.039231270551681519e-01 1.096119731664657593e-01
2.975245751440525055e-02 -8.808545023202896118e-02 -2.164993733167648315e-01 6.092918291687965393e-02 -1.962160766124725342e-01 3.641804447397589684e-03 -1.010030433535575867e-01 -2.116490751504898071e-01 -2.615823149681091309e-01 2.182605564594268799e-01 2.350069284439086914e-01 1.954722255468368530e-01 1.104766950011253357e-01 2.281315028667449951e-01 -4.488630965352058411e-02 1.746052205562591553e-01 -1.898193508386611938e-01 -2.183716893196105957e-01 -1.133188903331756592e-01 -1.642680764198303223e-01 -8.602296933531761169e-03 -6.493296474218368530e-02 3.394745290279388428e-02 1.710207909345626831e-01 -2.146911807358264923e-02 -3.693125247955322266e-01 1.111603304743766785e-01 3.557418240234255791e-03 -3.707706034183502197e-01 9.539785981178283691e-02 2.301642596721649170e-01 1.844080090522766113e-01
5.301184952259063721e-02 -1.153434738516807556e-01 -1.631726771593093872e-01 1.129947677254676819e-01 -3.540931940078735352e-01 1.666301041841506958e-01 -6.915999203920364380e-02 -2.168163508176803589e-01 -2.539744973182678223e-01 -3.508153557777404785e-02 -1.059822142124176025e-01 -1.812790930271148682e-01 -1.796653419733047485e-01 -1.265306323766708374e-01 7.543408125638961792e-02 8.170007169246673584e-02 2.414879798889160156e-01 -3.354789614677429199e-01 1.120359729975461960e-02 -1.101861521601676941e-01 -4.375433623790740967e-01 1.450297236442565918e-01 -2.457801997661590576e-01 -1.359884887933731079e-01 5.773519631475210190e-03 -2.350655496120452881e-01 9.206639230251312256e-02 9.902951121330261230e-02 3.877538070082664490e-02 9.417609125375747681e-02 -6.535815447568893433e-02 -7.965753227472305298e-02
9.183099865913391113e-02 -2.815335690975189209e-01 -2.247623205184936523e-01 2.658497095108032227e-01 -2.124489247798919678e-01 3.536392450332641602e-01 -2.093812823295593262e-01 -5.552688986063003540e-02 2.745956480503082275e-01 5.823236331343650818e-02 4.098104685544967651e-02 1.005671694874763489e-01 1.643312722444534302e-01 -1.978805512189865112e-01 1.821032464504241943e-01 1.879456937313079834e-01 3.088396489620208740e-01 1.026000902056694031e-01 -2.552861720323562622e-02 9.798216074705123901e-02 -1.026383489370346069e-01 -8.602605015039443970e-02 1.496805995702743530e-01 1.256521195173263550e-01 -1.988692767918109894e-02 -1.506207436323165894e-01 5.548374354839324951e-02 2.974263727664947510e-01 3.933364152908325195e-02 1.306784301996231079e-01 5.688759684562683105e-02 1.999679505825042725e-01
-1.976391859352588654e-02 -1.660317480564117432e-01 1.982149332761764526e-01 1.343535482883453369e-01 -4.769904017448425293e-01 1.381301730871200562e-01 7.054439932107925415e-02 -1.573675125837326050e-01 2.203517220914363861e-02 9.653180837631225586e-02 -1.896322220563888550e-01 -1.194624751806259155e-01 3.250871300697326660e-01 1.613115519285202026e-01 -9.894881397485733032e-02 1.851093769073486328e-01 4.570423439145088196e-02 1.301157772541046143e-01 -1.612162441015243530e-01 -1.712344735860824585e-01 2.257192879915237427e-01 1.620149239897727966e-02 -1.269011348485946655e-01 -6.243777275085449219e-02 -3.396526724100112915e-02 -2.173939496278762817e-01 2.748547792434692383e-01 -6.847868673503398895e-03 -3.114038109779357910e-01 1.852420568466186523e-01 3.633955121040344238e-02 2.021529339253902435e-02
2.622404694557189941e-01 -2.507640123367309570e-01 -7.807072252035140991e-02 -2.204726189374923706e-01 -1.913398206233978271e-01 -8.578922599554061890e-02 -7.046904414892196655e-02 -1.840759217739105225e-01 2.067660354077816010e-02 -4.425226151943206787e-02 1.656476110219955444e-01 9.501622058451175690e-03 1.047920808196067810e-01 -1.290211528539657593e-01 -3.187026455998420715e-02 2.229305058717727661e-01 1.525201052427291870e-01 -1.248906403779983521e-01 -5.095000565052032471e-02 1.611270159482955933e-01 -1.810086518526077271e-01 1.278947591781616211e-01 -1.792564392089843750e-01 -1.291336417198181152e-01 -3.056311905384063721e-01 -9.629216790199279785e-02 4.736316204071044922e-01 -9.463375061750411987e-02 6.791201233863830566e-02 3.030072152614593506e-01 -7.965076714754104614e-02 1.359580159187316895e-01
8.625603467226028442e-02 -2.079688459634780884e-01 1.021645125001668930e-02 -1.043634787201881409e-01 -1.071727648377418518e-01 2.041342854499816895e-01 -2.721671760082244873e-01 -2.789574861526489258e-01 -9.952153265476226807e-02 2.428856678307056427e-02 7.301485538482666016e-02 2.627981603145599365e-01 1.302139759063720703e-01 1.497080922126770020e-01 1.795402020215988159e-01 7.934458553791046143e-02 -1.422324031591415405e-01 2.211302816867828369e-01 -6.185553595423698425e-02 -1.431687921285629272e-01 -2.404007315635681152e-01 -1.069347038865089417e-01 -3.249890804290771484e-01 -2.247125804424285889e-01 1.334828138351440430e-01 -2.999011874198913574e-01 1.487046480178833008e-01 -1.272152364253997803e-01 -1.700149029493331909e-01 -8.938141912221908569e-02 2.411724813282489777e-02 2.610602676868438721e-01
1.325727701187133789e-01 -3.393710851669311523e-01 1.009562239050865173e-02 1.191324442625045776e-01 -3.856900036334991455e-01 3.044636361300945282e-02 -3.461626544594764709e-02 -2.887536585330963135e-01 1.157480850815773010e-01 -1.902708038687705994e-02 -1.509776264429092407e-01 -8.455464988946914673e-02 -9.080340713262557983e-02 -2.205316126346588135e-01 -1.243844479322433472e-01 2.038164436817169189e-01 -1.172326058149337769e-01 -5.023878067731857300e-02 6.230986118316650391e-02 -3.797807916998863220e-02 -4.871220886707305908e-02 -1.673293113708496094e-01 -2.937332987785339355e-01 -3.017443120479583740e-01 3.940218687057495117e-02 -1.598075404763221741e-02 2.583505809307098389e-01 -4.662283137440681458e-02 -2.723343670368194580e-01 -8.118344843387603760e-02 2.812089323997497559e-01 3.529937192797660828e-02
3.945133388042449951e-01 -1.347628608345985413e-02 -9.890620410442352295e-02 -4.455922544002532959e-02 -3.367657363414764404e-01 4.717459529638290405e-02 -7.624299824237823486e-02 -3.495852053165435791e-01 -6.088737025856971741e-02 1.548081189393997192e-01 1.979475021362304688e-01 -2.482232749462127686e-01 1.217959541827440262e-02 -1.702087521553039551e-01 -9.519962966442108154e-02 6.114817783236503601e-02 -3.659022599458694458e-02 1.673607826232910156e-01 -1.390473097562789917e-01 1.939271241426467896e-01 -6.528685241937637329e-02 2.094760835170745850e-01 1.618332229554653168e-02 1.946765631437301636e-01 -2.877638041973114014e-01 -1.304113715887069702e-01 1.461196839809417725e-01 1.807141453027725220e-01 -1.692656874656677246e-01 1.894624978303909302e-01 -1.621586531400680542e-01 -3.313621878623962402e-02
1.426184922456741333e-01 1.417052000761032104e-02 -2.337143272161483765e-01 -1.406519562005996704e-01 -2.672678530216217041e-01 -2.738196402788162231e-02 -2.208632230758666992e-01 1.598445922136306763e-01 3.293057680130004883e-01 -4.556493461132049561e-02 -2.302305698394775391e-01 7.440607994794845581e-02 1.549928933382034302e-01 -1.855505108833312988e-01 7.162491232156753540e-02 1.358464658260345459e-01 2.698217630386352539e-01 -9.122486412525177002e-02 6.083646416664123535e-02 -5.138146225363016129e-04 -2.947560511529445648e-02 1.266502141952514648e-01 -2.450095415115356445e-01 -1.418910920619964600e-01 -9.799306094646453857e-02 -1.113539561629295349e-01 3.313224017620086670e-01 -5.153451859951019287e-02 -1.111658215522766113e-01 3.174797296524047852e-01 7.315939664840698242e-02 2.694604694843292236e-01
-7.459180802106857300e-02 -1.646929979324340820e-01 5.162844434380531311e-02 1.262292861938476562e-01 -3.426582515239715576e-01 7.118255645036697388e-02 -3.470534682273864746e-01 -1.140142753720283508e-01 1.110690087080001831e-01 3.207109272480010986e-01 3.200781941413879395e-01 -5.479275807738304138e-02 7.508059591054916382e-02 8.760227262973785400e-02 3.444077447056770325e-02 6.003910675644874573e-03 1.146863102912902832e-01 4.155588522553443909e-02 -1.079026162624359131e-01 -2.600903809070587158e-01 -1.050714179873466492e-01 1.004325672984123230e-01 -1.790525019168853760e-01 2.942879870533943176e-02 -2.465903311967849731e-01 -7.287915796041488647e-02 3.413328155875205994e-02 4.468782246112823486e-01 -1.625875830650329590e-01 -6.031327694654464722e-02 -3.664865344762802124e-02 1.048189774155616760e-01
2.214593142271041870e-01 2.065118849277496338e-01 1.442681103944778442e-01 2.843603789806365967e-01 -3.785427510738372803e-01 -2.154793217778205872e-02 -3.088606297969818115e-01 -1.091241538524627686e-01 -6.819169223308563232e-02 7.312925159931182861e-02 -9.450803510844707489e-03 1.295202970504760742e-02 1.477204859256744385e-01 7.260420173406600952e-02 2.882637083530426025e-02 -4.419127944856882095e-03 -2.532528042793273926e-01 1.860923506319522858e-02 -2.559814751148223877e-01 3.182385116815567017e-02 -4.837815463542938232e-02 2.925473451614379883e-02 1.621961146593093872e-01 -2.652716450393199921e-02 -5.854716524481773376e-02 -3.292136788368225098e-01 1.383737176656723022e-01 -6.414885818958282471e-02 -8.329857885837554932e-02 2.993552088737487793e-01 -5.340674519538879395e-02 3.488094806671142578e-01
1.775199621915817261e-01 -5.630820617079734802e-02 6.995540112257003784e-02 -1.085315123200416565e-01 -3.073294162750244141e-01 6.111510097980499268e-02 -9.487591683864593506e-02 -2.460295855998992920e-01 1.332467496395111084e-01 8.563335984945297241e-02 -6.836664676666259766e-02 1.858264058828353882e-01 -2.108086198568344116e-01 2.424011081457138062e-01 2.039350867271423340e-01 3.332164287567138672e-01 -2.074993848800659180e-01 3.402914479374885559e-02 -4.822602495551109314e-02 1.359923183917999268e-01 -3.953028097748756409e-02 -2.110067009925842285e-02 3.123631328344345093e-02 2.926111817359924316e-01 -8.949293196201324463e-02 -1.657002717256546021e-01 3.915753960609436035e-01 3.541593253612518311e-02 1.905311644077301025e-01 9.368595667183399200e-03 -5.118196085095405579e-02 2.794834673404693604e-01
3.881493508815765381e-01 1.126093193888664246e-01 -2.200112342834472656e-01 -3.802172839641571045e-02 -1.082728579640388489e-01 8.872354775667190552e-02 -3.505941107869148254e-02 -3.971228376030921936e-02 -3.367403894662857056e-02 2.778564095497131348e-01 7.602348178625106812e-02 -2.331737130880355835e-01 2.592580318450927734e-01 1.129446849226951599e-01 6.551753729581832886e-02 1.056781187653541565e-01 -4.567781463265419006e-02 5.383288487792015076e-03 -1.766715943813323975e-01 2.645246982574462891e-01 -2.466650903224945068e-01 2.329078763723373413e-01 -1.633498370647430420e-01 -1.840219087898731232e-02 3.634858876466751099e-02 -2.718268632888793945e-01 1.036982387304306030e-01 5.582104437053203583e-03 -3.991742134094238281e-01 1.230492144823074341e-01 1.265626400709152222e-01 -9.263082593679428101e-02
3.593166768550872803e-01 1.888654753565788269e-02 3.967384994029998779e-01 2.600064575672149658e-01 -1.174614951014518738e-01 1.337855905294418335e-01 -2.136607468128204346e-01 -3.081443905830383301e-01 -1.315511167049407959e-01 1.793785840272903442e-01 5.923762917518615723e-02 6.373692303895950317e-02 -1.103290244936943054e-01 2.344344370067119598e-02 1.085031405091285706e-01 1.993614435195922852e-01 -1.150750592350959778e-01 -8.984324336051940918e-02 -2.329392731189727783e-01 -4.175653681159019470e-03 -7.565014064311981201e-02 -2.736811339855194092e-01 -1.305015534162521362e-01 -1.445964276790618896e-01 -1.353999227285385132e-01 -1.259598433971405029e-01 2.577308714389801025e-01 -6.680408865213394165e-02 7.574590295553207397e-02 -1.135571449995040894e-01 1.015696972608566284e-01 1.540941894054412842e-01
-2.066374942660331726e-02 -2.752751708030700684e-01 -1.654713004827499390e-01 -2.190533131361007690e-01 -2.804840207099914551e-01 2.779847681522369385e-01 -9.924808889627456665e-02 -3.778917789459228516e-01 -7.510577887296676636e-02 -2.333454638719558716e-01 7.616730779409408569e-02 9.276916831731796265e-02 2.157988101243972778e-01 -6.064855307340621948e-02 1.042727753520011902e-02 9.280150383710861206e-02 8.758147805929183960e-02 -2.075217813253402710e-01 -1.070489808917045593e-01 -2.675345838069915771e-01 -6.552437692880630493e-02 9.561704099178314209e-02 -2.990072071552276611e-01 -1.703269928693771362e-01 -4.328789561986923218e-02 -1.616899669170379639e-01 2.144198715686798096e-01 -7.143160700798034668e-02 -2.282684855163097382e-02 2.179488688707351685e-01 -7.831675559282302856e-02 8.654961735010147095e-02
3.199087381362915039e-01 -1.214197650551795959e-02 5.030164867639541626e-02 2.219421230256557465e-02 -2.648727297782897949e-01 4.778540506958961487e-02 -2.773397266864776611e-01 1.283742934465408325e-01 1.222882121801376343e-01 -5.322591215372085571e-02 2.624536119401454926e-02 6.143941730260848999e-02 1.027772352099418640e-01 1.149759739637374878e-01 1.135675087571144104e-01 -2.132777273654937744e-01 -2.116637378931045532e-01 -4.541498795151710510e-02 2.298782169818878174e-01 -6.638376414775848389e-02 -1.111119389533996582e-01 1.226876005530357361e-01 1.337512023746967316e-02 -1.278831958770751953e-01 1.196425594389438629e-02 -3.221962749958038330e-01 3.748804926872253418e-01 3.607077300548553467e-01 -1.127433255314826965e-01 2.802971899509429932e-01 6.174849346280097961e-02 -8.059685677289962769e-02
2.630623281002044678e-01 -2.023214548826217651e-01 -1.121422722935676575e-01 -4.618996754288673401e-02 -3.416973948478698730e-01 -1.430196315050125122e-01 -1.015569865703582764e-01 -1.675132960081100464e-01 1.545529961585998535e-01 1.358842551708221436e-01 3.907030075788497925e-02 2.585355192422866821e-03 9.543312340974807739e-02 3.504928648471832275e-01 -1.835358440876007080e-01 1.030748933553695679e-01 -1.644421666860580444e-01 5.207032710313796997e-02 3.634061515331268311e-01 4.819672554731369019e-02 -1.689879298210144043e-01 1.277150362730026245e-01 -2.529441714286804199e-01 -7.495074719190597534e-02 -9.368751943111419678e-02 -1.325433850288391113e-01 2.066720090806484222e-02 1.095379367470741272e-01 -2.705526649951934814e-01 2.085596621036529541e-01 -7.340400665998458862e-02 1.999024003744125366e-01
1.928660124540328979e-01 -2.488237321376800537e-01 3.294453769922256470e-02 -2.745264768600463867e-01 -1.544478386640548706e-01 -1.438752654939889908e-02 -4.873955547809600830e-01 -2.319907844066619873e-01 5.770637467503547668e-02 7.874415069818496704e-02 -2.702635824680328369e-01 7.385879755020141602e-02 4.393227770924568176e-02 4.369410872459411621e-02 -2.177330851554870605e-01 -1.819138601422309875e-02 -1.780423372983932495e-01 -2.262666821479797363e-01 -1.326005626469850540e-02 -2.039870619773864746e-02 -3.178389072418212891e-01 8.060680329799652100e-02 -1.672149896621704102e-01 -6.780993193387985229e-02 -1.106305345892906189e-01 -1.062521524727344513e-02 7.445912808179855347e-02 2.118179798126220703e-01 -8.222340792417526245e-02 6.872607767581939697e-02 2.555550932884216309e-01 7.922701537609100342e-02
-1.473763734102249146e-01 -2.386616021394729614e-01 2.903671264648437500e-01 1.225703656673431396e-01 -3.691362142562866211e-01 2.014836668968200684e-01 -9.462677687406539917e-02 -2.375079542398452759e-01 2.222680151462554932e-01 -5.620083212852478027e-02 1.341641247272491455e-01 -2.047334313392639160e-01 1.980044990777969360e-01 -1.971567422151565552e-01 8.095697313547134399e-02 7.146088033914566040e-02 1.253543198108673096e-01 3.403655067086219788e-02 -1.555224806070327759e-01 -4.761704802513122559e-02 7.754438370466232300e-02 -1.031037326902151108e-02 6.031426787376403809e-02 -1.265397518873214722e-01 -7.613189518451690674e-04 -3.701712191104888916e-01 6.201709806919097900e-02 1.483332514762878418e-01 2.217742800712585449e-02 1.257008910179138184e-01 3.425883650779724121e-01 1.091616377234458923e-01
2.672339975833892822e-01 -3.753984346985816956e-02 -3.331713676452636719e-01 -1.277825236320495605e-01 -1.681607961654663086e-01 -1.111410632729530334e-01 5.364964716136455536e-03 -2.467839419841766357e-01 1.755978316068649292e-01 -1.289011985063552856e-01 1.615554243326187134e-01 1.579389870166778564e-01 -3.413071483373641968e-02 -1.671697646379470825e-01 1.126696988940238953e-01 1.864529699087142944e-01 -8.617790415883064270e-03 -1.762138754129409790e-01 -1.710705012083053589e-01 -9.692065417766571045e-02 -1.511192470788955688e-01 1.882253736257553101e-01 -1.238148063421249390e-01 -3.582753613591194153e-02 -5.407956242561340332e-02 -2.165744453668594360e-01 4.414098262786865234e-01 1.160050034523010254e-01 1.448812782764434814e-01 3.047824203968048096e-01 -3.267801925539970398e-02 7.399716973304748535e-02
3.203773796558380127e-01 -3.197585642337799072e-01 -5.409216508269309998e-02 2.071177512407302856e-01 -3.611957430839538574e-01 2.561636455357074738e-02 3.700353903695940971e-03 -3.730025291442871094e-01 7.470332831144332886e-02 3.809266956523060799e-03 4.322815686464309692e-02 9.532893891446292400e-04 -3.429972007870674133e-02 5.376355350017547607e-02 -1.491102129220962524e-01 3.289537131786346436e-02 -1.248966753482818604e-01 -3.484594523906707764e-01 7.506095338612794876e-03 -8.333609998226165771e-02 -8.123986423015594482e-02 -2.128360867500305176e-01 -4.862914606928825378e-02 -1.542538404464721680e-01 2.328079640865325928e-01 -2.572704479098320007e-02 2.903463244438171387e-01 5.911596119403839111e-02 -2.259492427110671997e-01 1.217017769813537598e-01 -7.484575361013412476e-02 8.928839117288589478e-02
4.411027207970619202e-02 -1.761315166950225830e-01 1.515049487352371216e-01 -2.963197231292724609e-01 -3.238874673843383789e-01 -4.298470169305801392e-02 -2.949192821979522705e-01 -1.848273426294326782e-01 1.636835485696792603e-01 -5.840891599655151367e-02 -1.451503932476043701e-01 -2.061688108369708061e-03 -4.841956868767738342e-02 8.647828549146652222e-02 -8.229778707027435303e-02 6.999345961958169937e-03 -5.209775269031524658e-02 -2.904167771339416504e-01 -1.184639483690261841e-01 -1.536071449518203735e-01 -1.517840027809143066e-01 2.418870180845260620e-01 -3.899568915367126465e-01 -1.215765774250030518e-01 -1.830484122037887573e-01 -8.397044241428375244e-02 1.610657125711441040e-01 2.113114595413208008e-01 4.592676088213920593e-02 1.468160301446914673e-01 1.383456736803054810e-01 1.828271448612213135e-01
2.284170538187026978e-01 -4.763976857066154480e-02 -7.439674437046051025e-02 -2.872258126735687256e-01 -2.338230162858963013e-01 6.941045075654983521e-02 -1.939512342214584351e-01 -1.917496919631958008e-01 1.441605091094970703e-01 2.896340098232030869e-03 -1.906243860721588135e-01 2.246184349060058594e-01 1.898953318595886230e-01 -4.970014560967683792e-04 -1.437382996082305908e-01 1.527249813079833984e-01 5.679881433025002480e-04 -2.821669876575469971e-01 2.204558439552783966e-02 -3.626693412661552429e-02 -1.134283840656280518e-01 5.903137102723121643e-02 -4.420860707759857178e-01 -8.070104569196701050e-02 -3.201035261154174805e-01 -1.420221030712127686e-01 1.678788661956787109e-01 1.940430849790573120e-01 7.354673743247985840e-02 1.085236966609954834e-01 1.711833477020263672e-01 3.650327026844024658e-02
4.654394090175628662e-01 -1.419773995876312256e-01 -6.963067501783370972e-02 7.506401091814041138e-02 -3.062535226345062256e-01 -6.345649808645248413e-02 -1.618786305189132690e-01 -9.710312634706497192e-02 8.797855675220489502e-02 2.767778337001800537e-01 8.305124007165431976e-03 3.154289722442626953e-02 2.687019407749176025e-01 1.485763583332300186e-02 1.108377128839492798e-01 -9.456887841224670410e-02 -6.045347079634666443e-02 1.500930339097976685e-01 -4.390392452478408813e-02 2.575381696224212646e-01 -1.109645143151283264e-01 2.839135006070137024e-03 3.494896367192268372e-02 5.059505999088287354e-02 -1.825631409883499146e-02 -3.362196683883666992e-01 3.328773379325866699e-02 5.813927575945854187e-02 -4.229380190372467041e-01 1.685663461685180664e-01 -9.707265533506870270e-03 6.651968508958816528e-02
6.324271112680435181e-02 9.108491241931915283e-03 -2.856120169162750244e-01 -1.391084492206573486e-01 -3.946685492992401123e-01 2.539844810962677002e-01 3.329567611217498779e-02 -1.749044358730316162e-01 1.849204599857330322e-01 -6.402054429054260254e-02 -7.704812288284301758e-02 1.580504029989242554e-01 2.911361157894134521e-01 -5.299715325236320496e-02 6.826403737068176270e-02 1.145793497562408447e-01 2.028139233589172363e-01 1.031273081898689270e-01 -4.605167508125305176e-01 -7.719461619853973389e-02 -5.899661406874656677e-02 -5.931772291660308838e-02 -1.026491746306419373e-01 -1.684084418229758739e-03 -1.226506531238555908e-01 -8.531977236270904541e-02 1.284490078687667847e-01 2.893505990505218506e-01 -1.374221891164779663e-01 -6.411816924810409546e-02 1.767324060201644897e-01 -6.583577394485473633e-02
3.242840766906738281e-01 4.115805774927139282e-02 3.206464350223541260e-01 1.945991069078445435e-01 -3.639856874942779541e-01 -1.998521853238344193e-03 1.432055085897445679e-01 -2.235673218965530396e-01 3.487315773963928223e-02 -9.878865629434585571e-02 1.304985433816909790e-01 -3.086457587778568268e-02 -5.352308601140975952e-02 8.228641003370285034e-02 2.117193788290023804e-01 1.403846293687820435e-01 1.612034738063812256e-01 9.980265051126480103e-02 -2.343534491956233978e-02 -8.979398757219314575e-02 5.753471702337265015e-02 -1.244964301586151123e-01 -3.453103899955749512e-01 1.008189376443624496e-02 -2.705604732036590576e-01 -1.099814251065254211e-01 1.724606454372406006e-01 3.051619827747344971e-01 -1.061174571514129639e-01 -1.054369956254959106e-01 1.109080314636230469e-01 1.442318111658096313e-01
4.739021360874176025e-01 -2.377602830529212952e-02 -1.465404927730560303e-01 1.439294517040252686e-01 -4.284505248069763184e-01 -1.208172217011451721e-01 -1.235041394829750061e-01 -1.384654045104980469e-01 3.813115879893302917e-02 1.805126816034317017e-01 1.183034181594848633e-01 1.226031333208084106e-01 1.809233725070953369e-01 1.392527967691421509e-01 3.924361988902091980e-02 -4.178441315889358521e-02 -2.314713746309280396e-01 -1.606390476226806641e-01 2.002741396427154541e-01 8.858544752001762390e-03 -1.154927238821983337e-01 -1.119742393493652344e-01 -9.426604211330413818e-02 1.561110764741897583e-01 -1.320518106222152710e-01 -1.235292404890060425e-01 8.941682428121566772e-02 1.586695015430450439e-02 1.205306127667427063e-01 1.677663177251815796e-01 -1.653202176094055176e-01 3.032139241695404053e-01
2.818032205104827881e-01 -1.413448899984359741e-01 -6.098712328821420670e-03 -1.958623714745044708e-02 -5.506498217582702637e-01 -2.378568053245544434e-01 -1.035411208868026733e-01 -2.702088952064514160e-01 -7.668272405862808228e-02 -3.562323376536369324e-02 -5.435804277658462524e-02 1.880878806114196777e-01 4.446177929639816284e-02 1.947150826454162598e-01 -1.374406814575195312e-01 8.292259275913238525e-02 -7.295590639114379883e-02 7.186827249825000763e-03 2.223974764347076416e-01 1.348023712635040283e-01 -1.391996741294860840e-01 2.543510496616363525e-01 -2.417112886905670166e-01 1.000843867659568787e-01 -1.178003773093223572e-01 -9.939359128475189209e-02 8.199486881494522095e-02 -1.609267145395278931e-01 -2.037433385848999023e-01 9.685529023408889771e-02 -3.907648473978042603e-02 1.058788374066352844e-01
8.537548780441284180e-02 -1.215401962399482727e-01 3.358489193487912416e-04 -4.065917730331420898e-01 -3.303922116756439209e-01 -1.622675359249114990e-02 -2.516364157199859619e-01 -2.852395474910736084e-01 6.248421221971511841e-02 -5.408063996583223343e-03 -1.171834319829940796e-01 7.885614410042762756e-03 -2.904553152620792389e-02 3.524390459060668945e-01 -1.113708391785621643e-01 1.537406444549560547e-01 -1.057046279311180115e-01 -6.537973880767822266e-02 -1.138843744993209839e-01 1.757557094097137451e-01 -3.645589351654052734e-01 6.563898921012878418e-02 -2.951945066452026367e-01 5.027194041758775711e-03 -1.325129419565200806e-01 -2.047657817602157593e-01 -8.390912413597106934e-02 -5.568603426218032837e-02 -1.077681407332420349e-01 8.911811560392379761e-02 7.828937470912933350e-02 -2.632538229227066040e-02
2.263544499874114990e-01 6.276620179414749146e-02 1.505657136440277100e-01 1.965650022029876709e-01 -9.299974143505096436e-02 -1.054460406303405762e-01 -1.296142041683197021e-01 -1.562491059303283691e-01 -1.871004402637481689e-01 3.245338201522827148e-01 -1.123765483498573303e-01 -1.569146662950515747e-01 8.189721032977104187e-03 -4.636333137750625610e-02 6.254100054502487183e-02 -2.043460756540298462e-01 -6.467580795288085938e-02 -2.132831513881683350e-01 -2.227555811405181885e-01 -7.802679389715194702e-02 -2.189685963094234467e-02 -5.262619256973266602e-02 -1.108748838305473328e-01 1.385643035173416138e-01 -1.458252221345901489e-01 -5.104695558547973633e-01 2.171689867973327637e-01 1.181471794843673706e-01 -3.030241727828979492e-01 1.456299275159835815e-01 3.081388585269451141e-02 3.798987017944455147e-04
3.168870508670806885e-01 -2.597398683428764343e-02 7.904042303562164307e-02 2.370633631944656372e-01 -4.629291296005249023e-01 1.825079880654811859e-02 6.818331778049468994e-02 -8.760716021060943604e-02 6.963056325912475586e-02 7.252101600170135498e-02 -3.018134459853172302e-02 6.529188156127929688e-02 2.437903881072998047e-01 -3.856571391224861145e-02 -1.494472175836563110e-01 -6.649151444435119629e-03 1.200634613633155823e-01 -1.671855896711349487e-01 -2.702060043811798096e-01 2.430757693946361542e-02 4.258153587579727173e-02 4.229462146759033203e-02 -1.078626438975334167e-01 -1.311901062726974487e-01 2.376976162195205688e-01 -3.166371285915374756e-01 1.130171492695808411e-01 2.977235317230224609e-01 -1.162006333470344543e-01 -3.474884852766990662e-02 2.457393407821655273e-01 -1.709820628166198730e-01
-2.375837415456771851e-02 -1.272942125797271729e-02 -2.122221589088439941e-01 -1.337742060422897339e-01 -1.499825119972229004e-01 -1.125552803277969360e-01 -1.234690919518470764e-01 -3.499066531658172607e-01 -2.342545799911022186e-02 7.669137418270111084e-02 1.455650031566619873e-01 2.212160229682922363e-01 -3.347443789243698120e-02 -1.965400129556655884e-01 -1.711966842412948608e-01 2.784514427185058594e-01 1.199416965246200562e-01 -4.119587689638137817e-02 -1.527047753334045410e-01 -1.003100629895925522e-02 -2.192745804786682129e-01 9.240309149026870728e-02 -1.715413480997085571e-01 -5.230131093412637711e-03 -3.076942861080169678e-01 -1.727131605148315430e-01 3.563761115074157715e-01 -8.948786556720733643e-02 -9.627860039472579956e-02 2.705164551734924316e-01 7.876031100749969482e-02 2.580763697624206543e-01
1.480945646762847900e-01 3.457077443599700928e-01 -7.781738787889480591e-02 1.275291889905929565e-01 -2.898393869400024414e-01 -3.070160187780857086e-02 -3.292216658592224121e-01 -1.034060269594192505e-01 2.689691185951232910e-01 1.919970363378524780e-01 -4.878367483615875244e-02 -8.524166047573089600e-02 1.025387272238731384e-01 6.781162321567535400e-02 9.763047099113464355e-02 1.450740098953247070e-01 1.789053231477737427e-01 -1.797856017947196960e-02 -3.589130938053131104e-02 -1.527346819639205933e-01 -4.291022717952728271e-01 4.488679394125938416e-02 1.295992452651262283e-02 -5.161875486373901367e-02 -1.609071642160415649e-01 -1.075147464871406555e-01 3.386561870574951172e-01 5.716440081596374512e-02 -2.071951515972614288e-02 1.675340384244918823e-01 1.150681823492050171e-01 1.568296551704406738e-01
3.489912152290344238e-01 -3.236923515796661377e-01 -3.757004439830780029e-02 1.868321001529693604e-02 -1.908619850873947144e-01 -3.027336671948432922e-03 8.826068788766860962e-02 -8.240773528814315796e-02 -1.331423968076705933e-01 -4.303256794810295105e-02 5.006192997097969055e-02 -6.886025518178939819e-02 -5.572574958205223083e-02 1.135814189910888672e-01 2.744906544685363770e-01 5.375581979751586914e-01 1.967167109251022339e-02 -1.428894400596618652e-01 -8.857344090938568115e-02 2.648910507559776306e-02 -2.901593744754791260e-01 1.102082580327987671e-01 -3.458758294582366943e-01 2.790186740458011627e-02 -4.375657066702842712e-02 -3.145876899361610413e-02 -5.061158165335655212e-02 8.079934120178222656e-02 -8.408565819263458252e-02 3.339789435267448425e-02 -7.526905834674835205e-02 2.038601636886596680e-01
4.758967161178588867e-01 6.074782833456993103e-02 7.638601958751678467e-02 1.504549831151962280e-01 -1.529831588268280029e-01 -1.416944563388824463e-01 -1.975210011005401611e-01 -1.948847621679306030e-02 9.519603848457336426e-02 8.618346601724624634e-02 2.542833685874938965e-01 8.334121853113174438e-02 -2.841621339321136475e-01 3.205672651529312134e-02 9.706363081932067871e-02 3.621483445167541504e-01 1.614798754453659058e-01 2.137552648782730103e-01 -1.522813886404037476e-01 -7.513044774532318115e-02 -2.082678824663162231e-01 -3.813678398728370667e-02 -1.416157037019729614e-01 -1.517001688480377197e-01 9.044600278139114380e-02 -3.116859495639801025e-01 1.426192075014114380e-01 1.446146667003631592e-01 5.264600738883018494e-02 8.604967594146728516e-02 4.828828945755958557e-02 2.124772965908050537e-02
-1.531535014510154724e-02 -3.221896886825561523e-01 2.320156246423721313e-01 1.332515627145767212e-01 -2.832134366035461426e-01 1.272086799144744873e-01 9.540112316608428955e-02 -2.770138531923294067e-02 1.768942922353744507e-01 1.499406397342681885e-01 4.692670423537492752e-03 -1.475062519311904907e-01 4.392097592353820801e-01 -1.384035646915435791e-01 3.758579120039939880e-02 2.269454449415206909e-01 -1.329916343092918396e-02 -2.906264271587133408e-03 -1.237367987632751465e-01 -7.171802222728729248e-02 -9.794534184038639069e-03 -9.639333188533782959e-02 9.450507164001464844e-02 -2.021739333868026733e-01 -7.361597567796707153e-02 -2.786187529563903809e-01 1.591151654720306396e-01 1.554059386253356934e-01 -1.323918551206588745e-01 1.782412528991699219e-01 2.383011132478713989e-01 2.431991845369338989e-01
8.160647004842758179e-02 -8.718530088663101196e-02 -9.429571032524108887e-02 1.447401046752929688e-01 -3.686978220939636230e-01 1.576967304572463036e-03 -4.694520495831966400e-03 -1.278447210788726807e-01 -1.054744943976402283e-01 2.077687829732894897e-01 1.579910814762115479e-01 9.394893050193786621e-02 8.662221580743789673e-02 8.078874647617340088e-02 -4.552152007818222046e-02 3.462610840797424316e-01 1.898837648332118988e-02 1.484002470970153809e-01 6.274373084306716919e-02 -2.490166872739791870e-01 3.015846386551856995e-02 -5.928162112832069397e-02 -4.472117424011230469e-01 -2.984813153743743896e-01 -1.230767667293548584e-01 -1.969586759805679321e-01 1.067415550351142883e-01 2.349713891744613647e-01 -2.163168340921401978e-01 1.453762054443359375e-01 6.593353115022182465e-03 9.566841274499893188e-02
1.220707893371582031e-01 -1.854154914617538452e-01 -7.994167506694793701e-02 -1.012940076179802418e-03 -2.221374213695526123e-01 -9.429677575826644897e-02 3.270631283521652222e-02 -2.821686267852783203e-01 4.310158267617225647e-02 5.835248157382011414e-02 -3.511236608028411865e-01 -2.191264927387237549e-01 1.255896314978599548e-02 -3.157700970768928528e-02 -1.936992853879928589e-01 1.756188869476318359e-01 -1.709795296192169189e-01 -1.284025311470031738e-01 2.247141599655151367e-01 -5.128817260265350342e-02 -1.911807358264923096e-01 -3.736337274312973022e-02 -3.334805965423583984e-01 3.779684007167816162e-02 7.017114013433456421e-02 -1.216076835989952087e-01 5.036710575222969055e-02 2.403069436550140381e-01 -1.778960973024368286e-01 9.093830734491348267e-02 4.257331192493438721e-01 9.340658783912658691e-02
2.720346450805664062e-01 -1.564016491174697876e-01 -2.071351371705532074e-02 -3.309162259101867676e-01 -1.703396439552307129e-01 5.805807933211326599e-02 -3.695595264434814453e-01 -2.429451942443847656e-01 1.720879226922988892e-01 1.418813318014144897e-01 -2.150079011917114258e-01 1.312024891376495361e-01 3.504323586821556091e-02 2.024732828140258789e-01 -5.025855079293251038e-02 5.186905711889266968e-02 -5.037231743335723877e-02 -9.226711094379425049e-02 2.839374728500843048e-02 9.547719359397888184e-02 -3.881708681583404541e-01 1.436429321765899658e-01 -2.863008975982666016e-01 -1.976013630628585815e-01 -1.828904300928115845e-01 -5.530145391821861267e-02 8.879131078720092773e-02 1.012217551469802856e-01 -5.967368930578231812e-02 3.585576638579368591e-02 1.708591282367706299e-01 -3.190690279006958008e-02
6.753166019916534424e-02 -7.798334956169128418e-02 -1.306068059056997299e-02 -6.734989583492279053e-02 -1.011235713958740234e-01 3.802936524152755737e-02 2.396363392472267151e-02 -9.270126000046730042e-03 4.983589518815279007e-03 2.919160127639770508e-01 1.518994867801666260e-01 -2.667457163333892822e-01 1.801163852214813232e-01 -1.478785574436187744e-01 3.086104393005371094e-01 1.619347333908081055e-01 1.183473244309425354e-01 -1.753419935703277588e-01 1.164248213171958923e-01 -1.025403887033462524e-01 -3.006983697414398193e-01 -4.571259394288063049e-02 -1.802789419889450073e-01 -1.935870945453643799e-01 6.586053222417831421e-02 -3.846218287944793701e-01 -1.870619952678680420e-01 2.274082154035568237e-01 -1.645048707723617554e-01 2.311538457870483398e-01 2.172470241785049438e-01 1.382210701704025269e-01
2.494353652000427246e-01 -3.663391768932342529e-01 6.234352663159370422e-02 -2.983874976634979248e-01 -2.728709578514099121e-01 2.083972282707691193e-02 -3.269388675689697266e-01 -2.188471853733062744e-01 6.599961221218109131e-02 -7.315984368324279785e-02 -2.401434332132339478e-01 9.288970381021499634e-02 1.645556241273880005e-01 1.593419313430786133e-01 -1.064441949129104614e-01 3.888283297419548035e-02 -7.756347954273223877e-02 -4.961141571402549744e-02 1.109476611018180847e-01 3.149240836501121521e-02 -2.908384799957275391e-01 8.324022591114044189e-02 -2.791095674037933350e-01 -4.876545816659927368e-02 -1.163921803236007690e-01 -7.722810655832290649e-02 -5.998756270855665207e-03 2.240208983421325684e-01 -4.860879853367805481e-02 1.701521724462509155e-01 2.096924483776092529e-01 -3.271665424108505249e-02
-4.096863418817520142e-02 -1.504348367452621460e-01 2.546738088130950928e-01 1.138039007782936096e-01 -1.087329611182212830e-01 2.195529490709304810e-01 -3.941138088703155518e-01 6.004951521754264832e-02 1.028865724802017212e-01 3.782172128558158875e-02 2.697716839611530304e-02 -1.607653796672821045e-01 1.647162139415740967e-01 -2.724224627017974854e-01 7.187237031757831573e-03 4.026879966259002686e-01 -2.783075906336307526e-02 -7.858224958181381226e-02 -2.075946927070617676e-01 -1.112343966960906982e-01 7.344128191471099854e-02 -5.708926916122436523e-02 -2.442438900470733643e-01 -2.852624654769897461e-01 -4.672516137361526489e-02 -3.257743120193481445e-01 7.287286221981048584e-02 1.612635552883148193e-01 -6.195951998233795166e-02 -1.130865048617124557e-02 7.248217612504959106e-02 1.258125007152557373e-01
9.363115578889846802e-02 -3.136772215366363525e-01 -2.142980881035327911e-02 2.247033640742301941e-03 -1.645649522542953491e-01 8.329920470714569092e-02 -3.107097148895263672e-01 -3.683013617992401123e-01 -5.161860026419162750e-03 -1.869886517524719238e-01 1.789544522762298584e-01 1.932411193847656250e-01 1.869130879640579224e-02 8.031774312257766724e-02 -2.934771962463855743e-02 -4.294262826442718506e-02 1.426584366708993912e-02 -1.734404265880584717e-02 -2.965313196182250977e-01 -2.016413956880569458e-01 -1.755594760179519653e-01 -2.643392980098724365e-01 -2.927162051200866699e-01 -4.571448639035224915e-02 1.362320035696029663e-01 -2.957504689693450928e-01 -5.291286855936050415e-03 -2.493707463145256042e-02 -1.313505023717880249e-01 -2.545992098748683929e-02 2.342034280300140381e-01 1.237404346466064453e-01
9.094559401273727417e-02 -1.781928390264511108e-01 1.219445094466209412e-01 -8.728731423616409302e-02 -5.080443024635314941e-01 -1.278316229581832886e-01 -1.843696981668472290e-01 -6.706850975751876831e-02 1.783155649900436401e-02 1.108640804886817932e-01 -1.721944212913513184e-01 -6.451979279518127441e-02 -6.986574083566665649e-02 1.882015764713287354e-01 3.522517681121826172e-01 -1.045123208314180374e-03 -2.935588127002120018e-03 1.247447077184915543e-02 -3.860148787498474121e-02 -1.913729310035705566e-01 6.340242922306060791e-02 5.642619356513023376e-02 -9.466750547289848328e-03 9.447068721055984497e-02 4.069752991199493408e-03 -1.523083895444869995e-01 -3.139530494809150696e-02 3.753290176391601562e-01 -3.521294891834259033e-01 4.537186771631240845e-02 -1.069726496934890747e-01 2.380663901567459106e-01
1.208564499393105507e-03 3.060706518590450287e-02 -1.599764376878738403e-01 -1.049988120794296265e-01 -2.080506682395935059e-01 -6.943100690841674805e-02 -1.966508030891418457e-01 -8.459315448999404907e-02 4.829514324665069580e-01 1.951549947261810303e-01 2.875200100243091583e-02 -1.110230535268783569e-01 8.777599781751632690e-02 2.821547351777553558e-02 9.250871837139129639e-02 4.094351083040237427e-02 6.764270365238189697e-02 -1.121127232909202576e-01 1.862476766109466553e-01 -9.131959080696105957e-02 -2.244781851768493652e-01 9.522487223148345947e-02 -1.948797404766082764e-01 2.623606026172637939e-01 -1.236895173788070679e-01 -4.021326899528503418e-01 3.312050700187683105e-01 -2.634620852768421173e-02 -2.882885374128818512e-02 1.354936603456735611e-02 1.676583439111709595e-01 1.494311392307281494e-01
2.333596050739288330e-01 -1.147000268101692200e-01 -1.032456532120704651e-01 6.132861599326133728e-02 -6.640584021806716919e-02 3.675133883953094482e-01 -1.342097073793411255e-01 -1.197003051638603210e-01 -2.931528687477111816e-01 1.815600842237472534e-01 2.437286265194416046e-02 -9.064445644617080688e-02 1.380523145198822021e-01 1.151835080236196518e-02 1.409304589033126831e-01 9.292600303888320923e-02 1.285518109798431396e-01 -1.971290707588195801e-01 -1.681151390075683594e-01 -1.300309449434280396e-01 -4.358934238553047180e-02 3.387434780597686768e-02 -1.562229394912719727e-01 2.046749591827392578e-01 -9.517877548933029175e-02 -1.849508583545684814e-01 1.321179717779159546e-01 9.806268662214279175e-02 4.217419326305389404e-01 1.951426714658737183e-01 2.345314472913742065e-01 2.440471500158309937e-01
-1.997157931327819824e-01 -7.218512892723083496e-02 5.403122678399085999e-02 4.599889367818832397e-02 -4.112418591976165771e-01 1.714706271886825562e-01 -2.057935744524002075e-01 -1.158645376563072205e-01 2.812470197677612305e-01 1.960524469614028931e-01 4.150683805346488953e-02 -2.538796067237854004e-01 1.147926524281501770e-01 -7.858442515134811401e-02 1.666038334369659424e-01 1.600088477134704590e-01 -3.860414028167724609e-02 -1.678504943847656250e-01 3.917855769395828247e-02 -1.626585870981216431e-01 3.250322490930557251e-02 6.702736485749483109e-03 6.816812325268983841e-03 -2.394525259733200073e-01 -1.190041285008192062e-02 -1.998532116413116455e-01 2.386651560664176941e-02 4.668210744857788086e-01 1.229067668318748474e-01 9.259348735213279724e-04 1.687745749950408936e-01 1.443432271480560303e-01
2.868016064167022705e-01 -2.094071805477142334e-01 -2.084448635578155518e-01 -6.328118592500686646e-02 -2.647936940193176270e-01 -9.390662610530853271e-02 -5.063915625214576721e-02 -3.697999715805053711e-01 -1.345426682382822037e-02 7.833544164896011353e-02 -3.370796740055084229e-01 -5.622327327728271484e-02 -1.425331681966781616e-01 -1.090977527201175690e-02 1.880222409963607788e-01 5.717718973755836487e-02 -1.269382089376449585e-01 2.195609956979751587e-01 4.399710334837436676e-03 6.522481888532638550e-02 -4.802934527397155762e-01 1.556771993637084961e-02 -2.323893010616302490e-01 7.661759108304977417e-02 6.687157601118087769e-02 -1.044425740838050842e-01 -7.214660197496414185e-02 3.130318969488143921e-02 3.815239667892456055e-02 1.609348207712173462e-01 1.242540683597326279e-02 -1.325269192457199097e-01
1.306012123823165894e-01 -1.709650307893753052e-01 -1.810377687215805054e-01 2.104725688695907593e-01 -3.078297078609466553e-01 1.221923828125000000e-01 -3.494645655155181885e-01 -1.602792292833328247e-01 -1.218142732977867126e-02 -3.668757900595664978e-02 -1.764510273933410645e-01 1.702755689620971680e-02 -1.439059674739837646e-01 2.087072432041168213e-01 2.658504545688629150e-01 -1.455583423376083374e-01 -1.728881150484085083e-01 2.079331874847412109e-02 -1.043776944279670715e-01 1.048043668270111084e-01 -7.043111138045787811e-03 1.484339535236358643e-01 -5.514685437083244324e-02 8.802805095911026001e-02 -8.416136354207992554e-02 -1.636352241039276123e-01 1.950028836727142334e-01 -1.047044098377227783e-01 5.332489684224128723e-02 3.442037403583526611e-01 2.588998675346374512e-01 2.716870903968811035e-01
2.155242115259170532e-01 -1.390044838190078735e-01 -1.375637799501419067e-01 8.646950125694274902e-02 -3.170499950647354126e-02 2.893230020999908447e-01 -3.785797953605651855e-01 -1.429500281810760498e-01 -1.467791646718978882e-01 1.765946149826049805e-01 1.786919869482517242e-02 3.359490260481834412e-02 8.596599847078323364e-02 1.254712045192718506e-01 1.980830878019332886e-01 2.386915087699890137e-01 -7.876354455947875977e-02 -6.204239279031753540e-02 -1.540065407752990723e-01 -1.754693500697612762e-02 1.230505555868148804e-01 -2.442852854728698730e-01 -2.375784367322921753e-01 -2.032516449689865112e-01 1.631919890642166138e-01 -1.357567012310028076e-01 7.940907031297683716e-02 1.487712468951940536e-02 -2.384321577847003937e-02 1.573216319084167480e-01 3.718853294849395752e-01 2.529391646385192871e-01
3.384533226490020752e-01 -3.000379204750061035e-01 -4.874295741319656372e-02 2.287685722112655640e-01 -1.624285429716110229e-01 1.154707819223403931e-01 6.394525617361068726e-02 -2.743354737758636475e-01 6.317825615406036377e-02 -9.343384951353073120e-02 1.021922379732131958e-01 7.838443666696548462e-02 -3.183852508664131165e-02 2.352504990994930267e-02 3.258848786354064941e-01 -1.294780801981687546e-02 1.325869560241699219e-01 -2.305217832326889038e-01 2.128773331642150879e-01 8.778403699398040771e-02 -7.737394887953996658e-03 1.625356227159500122e-01 -2.717681825160980225e-01 6.271159648895263672e-02 3.058913946151733398e-01 -1.408412307500839233e-01 -3.076483868062496185e-02 2.007108628749847412e-01 -7.325008511543273926e-02 2.706198096275329590e-01 1.365000456571578979e-01 6.726755946874618530e-02
2.049220204353332520e-01 -4.401574656367301941e-02 6.322630215436220169e-04 -9.701115638017654419e-02 -2.907359004020690918e-01 -5.924197286367416382e-02 -1.623858660459518433e-01 -1.924024224281311035e-01 -8.219395577907562256e-02 -1.715728081762790680e-02 -2.235185652971267700e-01 1.585147678852081299e-01 7.132200989872217178e-03 2.308777868747711182e-01 3.412213027477264404e-01 8.611761778593063354e-02 7.970944792032241821e-02 1.341156195849180222e-02 -1.880428940057754517e-01 -2.581443786621093750e-01 1.245076805353164673e-01 2.569624967873096466e-02 2.681112475693225861e-02 6.473312526941299438e-02 1.691861897706985474e-01 -2.302441149950027466e-01 9.331195056438446045e-02 4.317707121372222900e-01 -3.474420905113220215e-01 -5.374487116932868958e-02 7.528664916753768921e-02 1.568957604467868805e-02
6.761413067579269409e-02 -2.754786312580108643e-01 4.911656677722930908e-02 -3.650038689374923706e-02 -1.667457967996597290e-01 1.043336018919944763e-01 -1.708084791898727417e-01 -5.097094178199768066e-01 1.720730215311050415e-01 -1.160155013203620911e-01 -1.545918881893157959e-01 1.569848656654357910e-01 -1.057356819510459900e-01 6.413635611534118652e-02 -1.375968903303146362e-01 3.301998972892761230e-01 -1.527117341756820679e-01 -1.618221402168273926e-01 -6.425569951534271240e-02 -1.619423776865005493e-01 -1.896393746137619019e-01 8.242609351873397827e-02 -1.539423763751983643e-01 9.499833732843399048e-02 -1.033688858151435852e-01 -1.676401197910308838e-01 -3.185456246137619019e-02 9.127736836671829224e-02 -9.391832351684570312e-02 -1.944007910788059235e-02 3.469515964388847351e-02 3.733334243297576904e-01
-7.608889788389205933e-02 2.262986004352569580e-01 3.033331036567687988e-02 -7.536188233643770218e-03 -2.641520202159881592e-01 1.588558852672576904e-01 -6.945592910051345825e-02 -1.498499810695648193e-01 2.237211912870407104e-01 1.433062851428985596e-01 5.304201319813728333e-02 -1.566908508539199829e-01 3.891350626945495605e-01 2.122500836849212646e-01 1.315995752811431885e-01 2.424032427370548248e-03 -9.389761835336685181e-02 -2.973036468029022217e-02 -7.487741857767105103e-02 -1.648892313241958618e-01 -4.114528894424438477e-01 -1.706597656011581421e-01 6.753182411193847656e-02 1.378196477890014648e-01 -5.054330825805664062e-02 -2.406519502401351929e-01 1.678668111562728882e-01 8.896783739328384399e-02 -1.354284882545471191e-01 1.920005232095718384e-01 1.780195236206054688e-01 2.450519055128097534e-01
4.202562272548675537e-01 1.873093284666538239e-02 1.234110072255134583e-01 -7.367141544818878174e-02 -3.552558422088623047e-01 8.750746399164199829e-02 -3.781078755855560303e-01 -1.198930665850639343e-01 -6.808210164308547974e-02 -4.840745031833648682e-02 9.382255375385284424e-02 2.038879394531250000e-01 1.297515183687210083e-01 -6.602133810520172119e-02 1.507653892040252686e-01 2.215033769607543945e-02 1.522245258092880249e-01 -6.458392739295959473e-02 -5.594395473599433899e-02 1.424442697316408157e-02 2.374277636408805847e-02 -2.278633415699005127e-01 -1.978974491357803345e-01 -1.986147612333297729e-01 2.239609211683273315e-01 -1.322248131036758423e-01 6.734331697225570679e-02 -6.870727986097335815e-02 -6.221946328878402710e-02 3.134082555770874023e-01 2.120884656906127930e-01 1.538102924823760986e-01
2.038360089063644409e-01 -5.865098834037780762e-01 -1.543858200311660767e-01 9.364072233438491821e-02 -1.076619327068328857e-01 2.492954134941101074e-01 -1.935176104307174683e-01 -1.687628030776977539e-01 -6.547094881534576416e-02 -1.512230485677719116e-01 4.829490184783935547e-02 -8.571019023656845093e-02 -7.605160027742385864e-02 1.117884460836648941e-02 1.938237436115741730e-02 8.695460110902786255e-02 3.424934297800064087e-02 1.073435917496681213e-01 1.470601302571594715e-03 1.150790303945541382e-01 2.334030903875827789e-02 -6.460446119308471680e-02 -1.637612581253051758e-01 1.954069286584854126e-01 2.790399268269538879e-02 -2.861901521682739258e-01 1.067073390004225075e-04 3.901493847370147705e-01 -2.026418149471282959e-01 6.280456483364105225e-02 2.450987510383129120e-02 -1.238355562090873718e-01
4.967031627893447876e-02 -6.344232708215713501e-02 2.718270421028137207e-01 1.836561262607574463e-01 -3.748762905597686768e-01 8.226417750120162964e-02 1.520047038793563843e-01 -2.915270030498504639e-01 7.888446748256683350e-02 -9.817595779895782471e-02 2.182373851537704468e-01 -2.048850059509277344e-02 -5.676561594009399414e-02 1.604256331920623779e-01 4.565424919128417969e-01 1.396927088499069214e-01 -8.256176486611366272e-03 3.803889453411102295e-02 -6.885553244501352310e-03 -1.608830541372299194e-01 6.661899387836456299e-02 2.139579132199287415e-02 -2.710055112838745117e-01 5.616440251469612122e-02 -1.069144010543823242e-01 -3.008847236633300781e-01 2.076862007379531860e-02 1.709965914487838745e-01 -2.323513925075531006e-01 1.915764994919300079e-02 1.139749661087989807e-01 4.201038926839828491e-02
[truncated: 3,274,681 more chars]
