# Supplementary material for: The Language of Innovation
Source: PLoS One. 2020 Apr 30;15(4):e0230107. doi: 10.1371/journal.pone.0230107 (PMC7194493; doi:10.1371/journal.pone.0230107)
Supplement: S16 File — (GZ) [file pone.0230107.s016.tar.gz › 1994-1998/V2Run_24_VS_4500_embeddings1994-1998ED32.txt]

1.557489186525344849e-01 7.207395881414413452e-02 5.835572630167007446e-02 1.128964200615882874e-01 1.093283891677856445e-01 1.491413265466690063e-01 1.502632349729537964e-01 3.758873790502548218e-02 -3.389717042446136475e-01 -1.260654330253601074e-01 1.093074008822441101e-01 -2.420222312211990356e-01 -1.012674719095230103e-01 -1.235999986529350281e-01 -4.087457805871963501e-02 1.581489443778991699e-01 -3.651131987571716309e-01 2.107456885278224945e-02 2.921066433191299438e-02 -1.188398450613021851e-01 1.855484694242477417e-01 -5.275271460413932800e-02 2.479752898216247559e-01 6.667524576187133789e-02 -8.626747131347656250e-02 1.875606365501880646e-02 1.925359219312667847e-01 -1.968403756618499756e-01 3.685186207294464111e-01 -2.209016382694244385e-01 1.806150376796722412e-01 -2.999431490898132324e-01
1.479600965976715088e-01 1.752450764179229736e-01 -9.209902584552764893e-02 9.261189028620719910e-03 -3.327316418290138245e-02 -3.430860340595245361e-01 -1.302428841590881348e-01 -7.297489047050476074e-02 -2.083106338977813721e-02 4.973582550883293152e-02 2.817894816398620605e-01 1.487013995647430420e-01 -3.910663723945617676e-01 -5.276218801736831665e-02 -2.344405800104141235e-01 -2.490646392107009888e-01 -4.297312200069427490e-01 1.424527168273925781e-01 1.109040752053260803e-01 -1.725128269754350185e-03 4.729686677455902100e-02 -2.320307195186614990e-01 2.032760679721832275e-01 1.211948767304420471e-01 3.777518635615706444e-03 2.546353265643119812e-02 -2.019624412059783936e-02 -2.005887776613235474e-02 1.897956132888793945e-01 -2.813575416803359985e-02 2.257340252399444580e-01 -4.467962309718132019e-02
1.369110345840454102e-01 2.224963903427124023e-01 -2.390560507774353027e-02 1.486948579549789429e-01 1.850044131278991699e-01 -1.024580448865890503e-01 -2.817227244377136230e-01 -1.776430010795593262e-01 -2.173238992691040039e-01 -1.711012870073318481e-01 1.333356946706771851e-01 5.809738859534263611e-02 6.371989846229553223e-02 9.816085547208786011e-02 -2.557495608925819397e-02 -1.803883351385593414e-02 -2.791539728641510010e-01 1.316927932202816010e-02 -6.597645580768585205e-02 1.144060567021369934e-01 3.575733676552772522e-02 -2.316556423902511597e-01 2.780451774597167969e-01 2.308389171957969666e-02 2.134050801396369934e-02 -1.432633697986602783e-01 3.127954304218292236e-01 -3.054442703723907471e-01 -1.662356108427047729e-01 -1.694589704275131226e-01 3.435108065605163574e-01 -1.621467471122741699e-01
2.440789937973022461e-01 2.227593064308166504e-01 -3.204713389277458191e-02 8.219841122627258301e-02 8.218323439359664917e-02 -2.149214148521423340e-01 2.857694327831268311e-01 2.841462567448616028e-02 -3.075472414493560791e-01 -8.808360248804092407e-02 3.506978452205657959e-01 -1.894323229789733887e-01 -1.406947895884513855e-02 5.091971904039382935e-02 -1.344584226608276367e-01 1.981969326734542847e-01 2.526420867070555687e-03 -1.099471077322959900e-01 -1.206374615430831909e-01 2.373027205467224121e-01 8.190935105085372925e-02 -2.085342109203338623e-01 -6.966528296470642090e-02 1.994552165269851685e-01 -8.737264573574066162e-02 -8.356128633022308350e-02 1.900548636913299561e-01 -1.883340477943420410e-01 7.972496002912521362e-02 -2.895905673503875732e-01 2.612169086933135986e-01 -6.149530783295631409e-02
-1.616447605192661285e-02 1.424319744110107422e-01 -1.922109276056289673e-01 3.947087749838829041e-02 -5.596664547920227051e-02 -3.459651470184326172e-01 -2.340440005064010620e-01 -4.417663440108299255e-02 -1.760283857583999634e-01 -2.677071690559387207e-01 1.019448637962341309e-01 -2.321932166814804077e-01 -1.834059208631515503e-01 -1.455720663070678711e-01 4.679137840867042542e-02 -3.303359961137175560e-03 -1.514656096696853638e-01 1.328766644001007080e-01 2.113174647092819214e-01 -6.152491271495819092e-02 1.693002581596374512e-01 -2.142995595932006836e-01 1.647812873125076294e-01 -2.928316360339522362e-03 -3.792493790388107300e-02 -1.187591105699539185e-01 2.844236493110656738e-01 -2.507974207401275635e-01 7.515000551939010620e-02 -3.932322859764099121e-01 1.626213341951370239e-01 2.361890673637390137e-02
-1.361850351095199585e-01 2.064132988452911377e-01 -6.122134253382682800e-02 4.162838310003280640e-02 -1.089902222156524658e-01 -1.426233798265457153e-01 -1.701467111706733704e-02 3.978123515844345093e-02 7.723899185657501221e-02 -2.315897792577743530e-01 -9.272838011384010315e-03 -2.009237259626388550e-01 -3.099334239959716797e-01 -2.120356261730194092e-01 -1.008848473429679871e-01 -2.403650991618633270e-02 -9.826194494962692261e-02 7.831151038408279419e-02 1.114143133163452148e-01 1.114251315593719482e-01 -1.035974249243736267e-01 -3.474418520927429199e-01 -1.136063784360885620e-01 -2.861130535602569580e-01 1.615695469081401825e-02 1.393262110650539398e-02 2.527100145816802979e-01 -3.191711381077766418e-02 1.823598444461822510e-01 -1.497234106063842773e-01 5.064465403556823730e-01 5.581754446029663086e-02
2.390201985836029053e-01 1.868813931941986084e-01 -1.113769561052322388e-01 1.227760408073663712e-02 2.791354060173034668e-01 -4.400848746299743652e-01 -9.793677926063537598e-02 1.116989776492118835e-01 -3.132611513137817383e-02 -5.900957807898521423e-02 -6.837206333875656128e-02 1.495784264989197254e-03 6.230024155229330063e-03 -2.607079781591892242e-02 9.282446466386318207e-03 2.797161042690277100e-01 -2.548388242721557617e-01 9.358707070350646973e-02 1.199467405676841736e-01 9.575559198856353760e-02 -2.464407309889793396e-02 -1.454335898160934448e-01 1.171302348375320435e-01 -4.277705401182174683e-02 4.429386556148529053e-02 -4.815797880291938782e-02 4.873408079147338867e-01 -2.096267342567443848e-01 5.585437640547752380e-02 -4.266917333006858826e-02 2.783076167106628418e-01 1.041971072554588318e-01
-2.598615922033786774e-02 9.721976518630981445e-02 1.124301254749298096e-01 -6.536089628934860229e-02 -1.442049890756607056e-01 -3.567479848861694336e-01 3.707363829016685486e-02 -1.533811837434768677e-01 -4.190739393234252930e-01 -1.132810637354850769e-01 1.901058405637741089e-01 -6.487976014614105225e-02 -6.645917147397994995e-02 7.445699721574783325e-02 1.413771063089370728e-01 5.141414701938629150e-02 -3.705798089504241943e-01 9.287013858556747437e-02 1.239154785871505737e-01 1.232933700084686279e-01 -3.016013884916901588e-03 -4.171431958675384521e-01 1.548221409320831299e-01 -4.734085500240325928e-02 7.183345966041088104e-03 -2.830985188484191895e-02 3.205162882804870605e-01 1.977578504011034966e-03 5.386772379279136658e-02 1.003503352403640747e-01 1.698954403400421143e-01 1.282034367322921753e-01
2.925237417221069336e-01 -5.134559422731399536e-02 2.109227627515792847e-01 -8.939048647880554199e-02 -1.132358387112617493e-01 -1.556856036186218262e-01 -8.847984671592712402e-02 -4.788707941770553589e-02 -6.088903639465570450e-03 -1.416738629341125488e-01 7.120934128761291504e-02 -1.120404079556465149e-01 -7.319537550210952759e-02 1.523885410279035568e-02 -3.254990652203559875e-02 4.982864856719970703e-02 -3.739438652992248535e-01 1.612436026334762573e-02 1.399509161710739136e-01 2.461491674184799194e-01 1.465083956718444824e-01 -3.643614947795867920e-01 1.371458321809768677e-01 2.856231331825256348e-01 -9.004274755716323853e-02 -2.801574394106864929e-02 2.752451598644256592e-01 -2.250002473592758179e-01 1.715037822723388672e-01 1.828367114067077637e-01 2.376378923654556274e-01 1.891882121562957764e-01
7.641906291246414185e-02 1.223513856530189514e-01 2.666061818599700928e-01 -1.521273702383041382e-01 -7.767125964164733887e-02 -2.355686575174331665e-01 -2.916664183139801025e-01 -6.258488446474075317e-02 -1.172316167503595352e-02 -5.625523999333381653e-02 3.486986458301544189e-02 -1.075397506356239319e-01 3.391528129577636719e-02 5.015804618597030640e-02 -3.732193261384963989e-02 2.635116279125213623e-01 -3.920484185218811035e-01 -3.013809677213430405e-03 1.394651979207992554e-01 -1.873897165060043335e-01 1.298291143029928207e-02 -3.119096457958221436e-01 1.621595919132232666e-01 5.997884273529052734e-02 -1.957039348781108856e-02 -2.392528951168060303e-01 2.431060373783111572e-01 -2.510413825511932373e-01 8.766012638807296753e-02 -1.182131692767143250e-01 2.473419457674026489e-01 -2.136988639831542969e-01
4.109856486320495605e-02 -1.009011119604110718e-01 -2.355552045628428459e-03 4.586607217788696289e-02 6.258280482143163681e-03 -8.783634006977081299e-02 -3.657868504524230957e-02 3.989344462752342224e-02 -3.719879686832427979e-01 -1.997994780540466309e-01 1.182050108909606934e-01 -7.173030078411102295e-02 -1.603422313928604126e-01 -2.954883575439453125e-01 -1.212594583630561829e-01 -2.668294310569763184e-01 -2.923103570938110352e-01 2.124912142753601074e-01 1.257765293121337891e-01 3.478116691112518311e-01 1.939980387687683105e-01 -1.366080939769744873e-01 3.532595932483673096e-01 1.194528415799140930e-01 -9.714542329311370850e-02 1.968515515327453613e-01 4.586224630475044250e-02 -1.585566699504852295e-01 2.206473983824253082e-02 5.207035224884748459e-03 1.999538987874984741e-01 -1.798842102289199829e-02
2.159562408924102783e-01 2.385175228118896484e-02 1.087138801813125610e-02 -2.141742557287216187e-01 1.770251095294952393e-01 -2.756569087505340576e-01 -1.473013311624526978e-01 -3.389763534069061279e-01 -2.559545040130615234e-01 -7.621347904205322266e-02 3.372868988662958145e-03 -2.496423125267028809e-01 6.889652460813522339e-02 -1.832589805126190186e-01 -1.039286702871322632e-01 1.543839722871780396e-01 -3.240204751491546631e-01 2.864870131015777588e-01 -1.507083326578140259e-02 -5.945288389921188354e-02 -1.205034460872411728e-02 -1.137799844145774841e-01 1.744401007890701294e-01 2.289019711315631866e-02 -2.108821086585521698e-02 -2.856925129890441895e-02 3.432044386863708496e-01 -1.424084305763244629e-01 4.180502146482467651e-02 -1.461644191294908524e-03 1.815334558486938477e-01 2.176079154014587402e-01
2.882202342152595520e-02 1.480233073234558105e-01 8.157561719417572021e-02 -1.172117516398429871e-01 -8.358694612979888916e-02 -2.267520278692245483e-01 4.279797896742820740e-02 -2.089055627584457397e-02 -2.077976316213607788e-01 1.886013895273208618e-01 2.476217038929462433e-02 9.675077348947525024e-02 -5.736221745610237122e-02 -1.256394088268280029e-01 -2.011756300926208496e-01 -1.952349208295345306e-02 -2.399358153343200684e-01 8.871502429246902466e-02 1.016931235790252686e-01 -3.457650244235992432e-01 6.590911000967025757e-02 -1.544826328754425049e-01 1.014415174722671509e-01 8.936593681573867798e-02 -3.476985543966293335e-02 -1.435484588146209717e-01 4.686310887336730957e-01 -4.126135408878326416e-01 7.737964391708374023e-02 -9.136319160461425781e-02 2.809397876262664795e-01 2.790938317775726318e-02
8.182503283023834229e-02 -4.866850748658180237e-02 -2.445769496262073517e-02 9.619625657796859741e-02 1.056324038654565811e-02 -4.760974645614624023e-02 -4.309352487325668335e-02 2.631711661815643311e-01 -2.140262126922607422e-01 -1.022295877337455750e-01 1.620183289051055908e-01 7.109056413173675537e-02 -1.939632743597030640e-01 -1.804401427507400513e-01 -2.312534749507904053e-01 -2.169133871793746948e-01 -5.140908360481262207e-01 -5.282775312662124634e-02 -1.329118758440017700e-01 1.811263263225555420e-01 1.179767251014709473e-01 -2.671424448490142822e-01 3.412958085536956787e-01 -6.165774539113044739e-02 2.418280765414237976e-02 6.330689042806625366e-02 1.312156468629837036e-01 6.029374524950981140e-02 8.268779516220092773e-02 1.875122636556625366e-01 1.840113103389739990e-01 1.577777266502380371e-01
1.885217875242233276e-01 2.259790897369384766e-01 7.625328749418258667e-02 -7.988234609365463257e-02 8.188819885253906250e-02 -6.635066121816635132e-02 -8.003602176904678345e-02 -9.652690589427947998e-02 -9.881903231143951416e-02 -1.363360583782196045e-01 -1.773687452077865601e-02 1.609055995941162109e-01 -8.604098856449127197e-02 3.591924160718917847e-02 1.960874907672405243e-02 -2.041319943964481354e-02 -3.572783470153808594e-01 -7.617481797933578491e-02 6.854803115129470825e-02 5.576767027378082275e-02 2.959569096565246582e-01 -3.710488677024841309e-01 4.063008725643157959e-01 2.796201407909393311e-01 1.398770064115524292e-01 4.327382892370223999e-02 2.385087870061397552e-02 -2.464429438114166260e-01 2.166027128696441650e-01 1.621112376451492310e-01 1.721727997064590454e-01 1.222180649638175964e-01
3.703575953841209412e-02 2.336729913949966431e-01 -1.084083877503871918e-02 5.858887359499931335e-02 -6.997954100370407104e-02 -8.106569200754165649e-02 3.492791652679443359e-01 -1.922611296176910400e-01 -1.914643496274948120e-01 2.170666903257369995e-01 4.297662675380706787e-01 -1.389124989509582520e-01 -1.479023322463035583e-02 -1.040250062942504883e-01 -1.427665054798126221e-01 3.524688482284545898e-01 -1.862067580223083496e-01 5.642979964613914490e-02 -4.516243562102317810e-02 -1.558534651994705200e-01 -7.885723561048507690e-02 -1.866803914308547974e-01 -5.971082299947738647e-02 6.713494658470153809e-02 2.028454244136810303e-01 1.944353990256786346e-02 1.923968791961669922e-01 -1.225174143910408020e-01 2.969026267528533936e-01 -6.001233682036399841e-02 1.656223386526107788e-01 -2.355447411537170410e-02
1.349039226770401001e-01 6.028120592236518860e-02 1.381677947938442230e-02 7.743269950151443481e-02 2.071226388216018677e-01 -1.321093738079071045e-01 -1.026998981833457947e-01 -8.855012804269790649e-02 -5.796717852354049683e-02 9.897711127996444702e-02 -9.762559086084365845e-02 -7.310099154710769653e-02 -8.052685856819152832e-02 -1.789198815822601318e-01 -1.394792199134826660e-01 8.858429640531539917e-02 -3.217954933643341064e-01 3.173444867134094238e-01 8.455304056406021118e-02 -1.987108439207077026e-01 -2.469642087817192078e-02 -3.183330893516540527e-01 1.309580206871032715e-01 -6.782285869121551514e-02 2.785368822515010834e-02 -2.276357412338256836e-01 4.860128164291381836e-01 -1.814262270927429199e-01 -1.664386503398418427e-02 -7.244360633194446564e-03 3.070728480815887451e-01 -9.207469224929809570e-02
2.780989408493041992e-01 2.304657846689224243e-01 -3.132871538400650024e-02 1.068406179547309875e-01 -4.092104360461235046e-02 -1.604797989130020142e-01 1.278841644525527954e-01 -3.524607419967651367e-01 -9.442992508411407471e-02 6.948856264352798462e-02 1.503974795341491699e-01 -2.793720662593841553e-01 9.237839281558990479e-02 -2.361386567354202271e-01 -3.323057591915130615e-01 2.264360338449478149e-01 -2.063244432210922241e-01 7.013219594955444336e-02 4.258259385824203491e-02 9.252942353487014771e-02 -5.554354935884475708e-02 -1.843949407339096069e-02 -5.793548747897148132e-02 -6.861109286546707153e-02 9.386906027793884277e-02 -2.675755620002746582e-01 -3.309264034032821655e-02 -7.000783085823059082e-02 3.450026214122772217e-01 5.653810128569602966e-02 2.658048570156097412e-01 -9.857933036983013153e-03
1.433785259723663330e-01 1.218632236123085022e-01 -3.748670220375061035e-02 -9.487356245517730713e-02 -2.208729982376098633e-01 -3.004254996776580811e-01 -4.527606070041656494e-01 4.908486083149909973e-02 -1.733265817165374756e-01 -1.434962600469589233e-01 1.537812501192092896e-01 -3.223697245121002197e-01 3.631793707609176636e-02 -2.973129153251647949e-01 -1.747130155563354492e-01 -2.103580906987190247e-02 -6.919483095407485962e-02 1.078614816069602966e-01 1.427997052669525146e-01 1.510564237833023071e-01 5.944162607192993164e-02 -1.642897129058837891e-01 -3.708903491497039795e-02 -3.414011374115943909e-02 1.125653609633445740e-01 1.139778718352317810e-01 1.592458337545394897e-01 -2.192776352167129517e-01 3.469198197126388550e-02 -4.727808386087417603e-02 3.364839255809783936e-01 -1.993362233042716980e-02
1.805502325296401978e-01 1.914456635713577271e-01 7.783689349889755249e-02 1.708891093730926514e-01 1.024000123143196106e-01 -6.770966947078704834e-02 1.535310298204421997e-01 -1.385720670223236084e-01 -1.120184063911437988e-01 -2.593776583671569824e-02 3.529662489891052246e-01 -2.031872421503067017e-01 -4.147956520318984985e-02 -2.114756554365158081e-01 -1.087579205632209778e-01 4.079776108264923096e-01 -1.850887835025787354e-01 -2.639060318470001221e-01 -4.530888050794601440e-02 1.231608539819717407e-01 -1.371790915727615356e-01 -9.849862754344940186e-02 -1.011637672781944275e-01 5.157033354043960571e-02 -5.581842362880706787e-02 1.572846472263336182e-01 1.784566938877105713e-01 -1.569133251905441284e-01 2.093566656112670898e-01 -3.659532591700553894e-02 3.748445808887481689e-01 -3.600797802209854126e-02
1.895642876625061035e-01 1.692390143871307373e-01 1.537792086601257324e-01 4.727933555841445923e-02 -1.517923027276992798e-01 -5.230941344052553177e-03 2.401694357395172119e-01 6.046658381819725037e-02 -3.235542476177215576e-01 2.060819715261459351e-01 1.076250746846199036e-01 -4.120279848575592041e-01 -1.256501227617263794e-01 -1.349321305751800537e-01 -1.028437092900276184e-01 2.618618868291378021e-02 5.373653024435043335e-02 -9.239634126424789429e-02 -3.139020204544067383e-01 1.543051600456237793e-01 1.577258259057998657e-01 -2.949640154838562012e-01 3.260426968336105347e-02 -5.875203758478164673e-02 -5.934872105717658997e-02 1.833187602460384369e-02 1.730815321207046509e-01 -1.221134290099143982e-01 4.187425971031188965e-02 3.261030092835426331e-02 3.868536055088043213e-01 -2.100787358358502388e-03
1.735162585973739624e-01 1.918510198593139648e-01 -1.338042039424180984e-02 1.276659965515136719e-01 2.166676968336105347e-01 -2.496334200259298086e-04 4.291734993457794189e-01 -2.405617684125900269e-01 -1.338720414787530899e-02 1.005048230290412903e-01 2.649365067481994629e-01 -1.956557296216487885e-02 -3.168552741408348083e-02 -2.504955828189849854e-01 -1.760200560092926025e-01 3.054266870021820068e-01 -1.573927402496337891e-01 -7.685954123735427856e-02 -1.756565761752426624e-04 1.421566903591156006e-01 -1.019882317632436752e-02 -2.598956525325775146e-01 -1.337371766567230225e-03 -2.445470599923282862e-04 5.182690173387527466e-02 -1.094613373279571533e-01 3.277945518493652344e-01 -9.926486015319824219e-02 2.091573625802993774e-01 -1.933256387710571289e-01 1.500914245843887329e-01 -6.758534908294677734e-02
2.848502993583679199e-01 7.714681327342987061e-02 1.240805536508560181e-01 -1.392576545476913452e-01 -5.636845156550407410e-02 -1.498761624097824097e-01 -2.424990683794021606e-01 -1.130291745066642761e-01 -1.358007937669754028e-01 -2.094904333353042603e-01 -1.013963297009468079e-02 -1.078552231192588806e-01 -9.200644679367542267e-03 -2.143972925841808319e-02 -3.306112587451934814e-01 2.557553946971893311e-01 -3.639363050460815430e-01 4.770528525114059448e-02 -1.794587820768356323e-02 1.318045258522033691e-01 3.433702513575553894e-03 -8.233831264078617096e-03 5.836927890777587891e-02 -2.404174301773309708e-03 -2.361302077770233154e-02 -2.802733182907104492e-01 4.013538360595703125e-01 -1.801781803369522095e-01 2.081957161426544189e-01 -1.700135320425033569e-01 1.424289494752883911e-01 1.023105606436729431e-01
1.698490530252456665e-01 -6.325016915798187256e-02 -1.482616178691387177e-02 -1.329063326120376587e-01 2.118920534849166870e-01 8.033851534128189087e-02 -7.636196166276931763e-02 1.994566023349761963e-01 -3.752630352973937988e-01 -6.620654463768005371e-02 2.546157874166965485e-02 -2.974259555339813232e-01 -6.000927090644836426e-02 -2.377948351204395294e-02 1.510912775993347168e-01 7.243438810110092163e-02 -2.889164090156555176e-01 -1.247532516717910767e-01 -2.150507085025310516e-02 1.439924836158752441e-01 1.304747909307479858e-01 -3.334057927131652832e-01 -4.730536788702011108e-02 -6.476121395826339722e-02 9.716055542230606079e-02 -2.052719239145517349e-03 3.810085356235504150e-01 1.906691193580627441e-01 2.558125257492065430e-01 1.805577576160430908e-01 9.858791530132293701e-02 -1.793535202741622925e-01
3.091822266578674316e-01 1.285838335752487183e-01 -7.426384836435317993e-02 -7.166701555252075195e-02 -3.627856448292732239e-02 -2.322521507740020752e-01 -1.333220601081848145e-01 -1.749107390642166138e-01 -4.234787523746490479e-01 -1.678043901920318604e-01 1.959555968642234802e-02 -4.112732782959938049e-02 -2.658867835998535156e-01 -4.857541620731353760e-02 -2.352000176906585693e-01 2.065861597657203674e-02 -1.883132010698318481e-01 2.867879113182425499e-03 -9.814520925283432007e-02 2.873022556304931641e-01 7.232423126697540283e-02 -2.728878855705261230e-01 8.307227492332458496e-02 -6.083780527114868164e-02 6.755120307207107544e-02 2.515472173690795898e-01 1.144226118922233582e-01 3.752043843269348145e-02 -8.543825894594192505e-02 5.121756717562675476e-02 3.338342010974884033e-01 1.165019795298576355e-01
5.436570569872856140e-02 -1.258805394172668457e-01 -1.284740120172500610e-01 -4.313314333558082581e-02 1.181012690067291260e-01 -7.070154696702957153e-02 -8.067530393600463867e-02 7.940679043531417847e-02 -1.965492069721221924e-01 -1.371272951364517212e-01 1.556411683559417725e-01 1.444924473762512207e-01 1.212464831769466400e-02 -1.480239927768707275e-01 4.809311777353286743e-02 3.742086887359619141e-02 -5.357677936553955078e-01 -1.204020064324140549e-02 1.494528800249099731e-01 -5.250049754977226257e-02 -1.185436770319938660e-01 -2.142254412174224854e-01 -1.628286391496658325e-02 2.241257578134536743e-01 -2.831929177045822144e-02 -1.101977601647377014e-01 2.508632540702819824e-01 -3.905136287212371826e-01 -3.089863993227481842e-02 -2.359003871679306030e-01 3.012564182281494141e-01 -6.555567681789398193e-02
1.454191356897354126e-01 1.442233771085739136e-01 2.744674384593963623e-01 -3.233593702316284180e-01 -7.502445578575134277e-02 -1.518083959817886353e-01 -1.104503273963928223e-01 -1.617031395435333252e-01 -3.628083318471908569e-02 -1.556618064641952515e-01 7.765035331249237061e-02 -3.847990334033966064e-01 1.165147125720977783e-01 -2.578842341899871826e-01 -1.578099131584167480e-01 2.701718360185623169e-02 -1.537480354309082031e-01 -2.178942114114761353e-01 -3.515395522117614746e-02 -9.318517893552780151e-02 5.371201783418655396e-03 -3.173610568046569824e-01 -1.100171264261007309e-02 2.388578504323959351e-01 -1.505358964204788208e-01 -1.650993712246417999e-03 8.301546424627304077e-02 2.019162625074386597e-01 1.600739210844039917e-01 -3.112699277698993683e-02 1.864216923713684082e-01 -2.348390221595764160e-01
5.379389226436614990e-02 5.174393579363822937e-02 -8.583430945873260498e-02 -1.720008105039596558e-01 1.328197717666625977e-01 -2.173366248607635498e-01 -6.006381660699844360e-02 1.566448807716369629e-01 -4.845412373542785645e-01 -2.234864793717861176e-02 2.159243226051330566e-01 -1.600771099328994751e-01 -8.555354177951812744e-02 -1.999713778495788574e-01 9.720855951309204102e-02 7.599228993058204651e-03 -1.184294298291206360e-01 -4.087568819522857666e-02 1.252922266721725464e-01 -1.291352696716785431e-02 1.145434305071830750e-01 1.500126868486404419e-01 -5.723240971565246582e-02 1.325714886188507080e-01 -2.060589641332626343e-01 -3.052698373794555664e-01 1.299148350954055786e-01 1.518021523952484131e-01 -1.010268330574035645e-01 9.196869283914566040e-02 4.391832947731018066e-01 -1.579816639423370361e-01
3.611057102680206299e-01 1.774695366621017456e-01 1.131362095475196838e-01 1.014079451560974121e-01 9.094094485044479370e-02 3.561993688344955444e-02 1.200796365737915039e-01 1.248360946774482727e-01 -2.802162468433380127e-01 -1.388099789619445801e-01 -1.768643967807292938e-02 -2.575216293334960938e-01 -3.094444274902343750e-01 -4.800178855657577515e-02 -4.622494801878929138e-02 -2.024513483047485352e-01 -3.228563070297241211e-01 -1.880042254924774170e-01 9.674523025751113892e-02 2.206580638885498047e-01 1.138231679797172546e-01 -2.381983250379562378e-01 4.941092804074287415e-03 1.551123056560754776e-02 2.442804127931594849e-01 -1.680633425712585449e-01 2.069474458694458008e-01 -2.885990403592586517e-02 -2.912485599517822266e-02 -1.030485704541206360e-01 1.517277359962463379e-01 -1.903195381164550781e-01
-8.522081188857555389e-03 -4.207977280020713806e-02 1.118092983961105347e-01 6.539100408554077148e-02 5.285387858748435974e-02 1.174498000182211399e-03 -2.099556922912597656e-01 -5.625149700790643692e-03 -2.719690203666687012e-01 -1.240496784448623657e-01 1.874835193157196045e-01 -4.300186038017272949e-02 -1.778825372457504272e-01 -2.873801589012145996e-01 -1.287918835878372192e-01 -1.733796447515487671e-01 -3.809978365898132324e-01 8.054012060165405273e-02 2.519438564777374268e-01 1.999391615390777588e-01 -7.484831660985946655e-02 -1.709094196557998657e-01 1.827495247125625610e-01 2.361532896757125854e-01 1.803964823484420776e-01 2.356580644845962524e-01 2.796052992343902588e-01 5.391129478812217712e-02 4.625523090362548828e-02 8.571784198284149170e-02 2.900415062904357910e-01 7.341270148754119873e-02
-3.512313589453697205e-02 1.964136064052581787e-01 4.240746423602104187e-02 -1.713566035032272339e-01 1.271270662546157837e-01 -1.834821403026580811e-01 -2.152729034423828125e-01 -2.281266301870346069e-01 -3.292130306363105774e-02 -1.615605503320693970e-01 7.740603387355804443e-02 -3.386456072330474854e-01 -2.129480242729187012e-01 -2.776227295398712158e-01 -1.145741939544677734e-01 -1.160191670060157776e-01 8.756738156080245972e-02 6.239337846636772156e-02 2.127449959516525269e-01 -4.401687160134315491e-02 5.173018574714660645e-02 -1.724768877029418945e-01 3.183148801326751709e-02 -2.108502984046936035e-01 9.356490522623062134e-02 -2.816988527774810791e-02 3.923584520816802979e-01 -1.384781897068023682e-01 2.600398361682891846e-01 -2.347664348781108856e-02 3.080785274505615234e-01 3.924838081002235413e-02
5.498954653739929199e-02 1.614356487989425659e-01 5.887014791369438171e-02 2.226526662707328796e-02 1.301935315132141113e-01 -5.363443493843078613e-02 -4.029877949506044388e-03 8.396387845277786255e-02 8.141712844371795654e-02 7.177951186895370483e-02 4.108259826898574829e-02 -4.512030258774757385e-02 -3.200744045898318291e-03 -8.766613900661468506e-02 -1.095710620284080505e-01 2.162532806396484375e-01 -4.294828772544860840e-01 3.730730116367340088e-01 -1.699176151305437088e-03 2.276867162436246872e-03 1.910651177167892456e-01 -3.465397357940673828e-01 2.250761538743972778e-01 8.425218053162097931e-03 1.451514381915330887e-02 7.549202442169189453e-02 3.559451997280120850e-01 -3.425203561782836914e-01 7.400047779083251953e-02 -9.326009452342987061e-02 2.510261833667755127e-01 9.474178077653050423e-04
2.671189978718757629e-02 1.144991517066955566e-01 1.851584464311599731e-01 1.943128407001495361e-01 2.032743245363235474e-01 -1.461537629365921021e-01 -9.186495095491409302e-02 -7.829809188842773438e-02 -8.855710178613662720e-02 2.099134773015975952e-02 -1.629874408245086670e-01 1.289222240447998047e-01 2.048799395561218262e-01 -2.032328099012374878e-01 -2.372168302536010742e-01 -4.565886920318007469e-04 -4.563710391521453857e-01 4.585121944546699524e-02 1.928256005048751831e-01 8.794525265693664551e-02 3.263998776674270630e-02 -1.889163553714752197e-01 1.798866242170333862e-01 1.031475886702537537e-01 -9.365002810955047607e-02 6.816013902425765991e-02 4.112502187490463257e-02 -1.648619323968887329e-01 2.198903858661651611e-01 1.783656030893325806e-01 4.285077154636383057e-01 6.888984143733978271e-02
2.099349796772003174e-01 -1.295382082462310791e-01 3.187280148267745972e-02 2.020598948001861572e-01 7.224029302597045898e-02 -6.973499059677124023e-02 2.704082727432250977e-01 -1.095587164163589478e-01 -3.289836049079895020e-01 3.741096705198287964e-03 1.470945179462432861e-01 -3.461364805698394775e-01 -2.497429102659225464e-01 -1.375206708908081055e-01 -1.346773356199264526e-01 2.427596598863601685e-01 -1.115725710988044739e-01 -1.585898995399475098e-01 -1.565192937850952148e-01 -2.239021938294172287e-03 1.306917071342468262e-01 -2.157610356807708740e-01 2.900875546038150787e-02 -8.804886788129806519e-02 -2.023293226957321167e-01 2.227482758462429047e-02 1.022237092256546021e-01 1.934793777763843536e-03 3.829310536384582520e-01 -1.751149594783782959e-01 1.736471801996231079e-01 -1.952634751796722412e-02
2.685176394879817963e-02 6.694183498620986938e-02 2.673231065273284912e-01 5.515711754560470581e-02 2.167611867189407349e-01 -1.027581468224525452e-01 -2.780349552631378174e-02 7.478399574756622314e-02 -1.707528978586196899e-01 -2.258377335965633392e-02 2.073849290609359741e-01 7.109360396862030029e-02 2.113433787599205971e-03 -1.079032421112060547e-01 2.450618147850036621e-02 2.155556157231330872e-02 -3.760749995708465576e-01 2.750111278146505356e-03 -4.974589496850967407e-02 -3.535303175449371338e-01 -1.803526282310485840e-01 -2.108783274888992310e-01 1.931821256875991821e-01 2.290739715099334717e-01 1.299465447664260864e-01 -1.854506582021713257e-01 1.424344033002853394e-01 -3.090707063674926758e-01 -1.105350852012634277e-01 -1.254863142967224121e-01 3.529945909976959229e-01 1.029166504740715027e-01
9.901335835456848145e-02 1.055098138749599457e-03 -2.240376621484756470e-01 5.534734576940536499e-02 5.942644178867340088e-02 -2.106831669807434082e-01 3.011805377900600433e-02 -1.378108412027359009e-01 -3.285492360591888428e-01 -1.898633837699890137e-01 1.537634432315826416e-01 1.873385459184646606e-01 8.738298714160919189e-02 1.633360683917999268e-01 -2.757348716259002686e-01 -4.474192485213279724e-02 -4.028940200805664062e-01 -5.563883483409881592e-02 2.112311720848083496e-01 1.616742461919784546e-02 1.534383296966552734e-01 -2.639665603637695312e-01 1.538695767521858215e-02 3.235181502532213926e-04 2.997168600559234619e-01 -2.007083147764205933e-01 1.512247323989868164e-01 -1.501825638115406036e-02 1.546516865491867065e-01 1.566051840782165527e-01 2.034028023481369019e-01 8.521841466426849365e-02
-9.693998098373413086e-02 5.933879315853118896e-02 -1.537857353687286377e-01 -5.200692638754844666e-02 2.532427310943603516e-01 4.867794737219810486e-02 -1.141258850693702698e-01 -1.335473209619522095e-01 -1.453063935041427612e-01 -1.818985305726528168e-02 6.963811069726943970e-02 1.749097853899002075e-01 9.016356617212295532e-02 -1.760657280683517456e-01 -1.821266114711761475e-01 4.362168721854686737e-03 -3.935070335865020752e-01 2.753577232360839844e-01 1.650217026472091675e-01 7.107483106665313244e-04 1.594294905662536621e-01 -3.532100319862365723e-01 6.095475703477859497e-02 2.677996177226305008e-03 -1.453447490930557251e-01 -6.040709838271141052e-02 3.455861806869506836e-01 -2.169570624828338623e-01 -4.988291487097740173e-02 2.303737029433250427e-02 3.578584194183349609e-01 -2.048797905445098877e-03
1.662766635417938232e-01 3.059206306934356689e-01 -1.618010252714157104e-01 -2.794281579554080963e-02 -7.679937034845352173e-02 2.743399515748023987e-02 -9.559733420610427856e-02 -3.569080829620361328e-01 -1.541725546121597290e-01 1.009333059191703796e-01 -1.385085936635732651e-02 -2.131653279066085815e-01 -1.658566892147064209e-01 1.286943107843399048e-01 -6.975140422582626343e-02 3.723396360874176025e-01 -4.262868463993072510e-01 -1.565660685300827026e-01 6.681487709283828735e-02 1.445741057395935059e-01 3.670659661293029785e-02 -5.493992939591407776e-02 2.674584388732910156e-01 -9.218555688858032227e-02 -5.960089713335037231e-02 -1.330616325139999390e-01 1.189614608883857727e-01 2.889104653149843216e-03 2.048627436161041260e-01 1.222194284200668335e-01 1.819670647382736206e-01 6.097084842622280121e-03
1.669448316097259521e-01 9.493932127952575684e-03 -1.051098294556140900e-02 -5.415795370936393738e-02 2.253507971763610840e-01 -2.205811142921447754e-01 -1.327109485864639282e-01 -7.292363047599792480e-02 -1.112744286656379700e-01 -3.440763428807258606e-02 1.829513758420944214e-01 -4.270541295409202576e-02 -4.248517379164695740e-02 -2.568349838256835938e-01 -7.571060210466384888e-02 2.640811800956726074e-01 -1.759952902793884277e-01 3.094200193881988525e-01 -2.496937103569507599e-02 3.242478519678115845e-02 1.324994266033172607e-01 -2.325922995805740356e-01 2.385681867599487305e-01 8.966745436191558838e-02 9.425264783203601837e-03 -1.759619265794754028e-01 2.435218840837478638e-01 -4.140422642230987549e-01 2.809770219027996063e-02 9.596052765846252441e-02 2.365686297416687012e-01 2.485504448413848877e-01
2.247945070266723633e-01 -6.944280117750167847e-02 2.689029462635517120e-02 -1.453465688973665237e-02 -1.350441202521324158e-02 -1.413587033748626709e-01 5.200002342462539673e-02 -2.343945764005184174e-02 -1.138294264674186707e-01 9.952532500028610229e-02 9.389953687787055969e-03 -8.129845559597015381e-02 8.798786997795104980e-02 -3.585793972015380859e-01 -2.439363151788711548e-01 2.160366475582122803e-01 -2.240602523088455200e-01 2.543376386165618896e-01 6.567714363336563110e-02 -4.966390132904052734e-02 1.027965322136878967e-01 -2.777782380580902100e-01 2.464431524276733398e-01 -2.824722789227962494e-02 -2.065795809030532837e-01 -1.044725254178047180e-01 4.384099543094635010e-01 -2.209301590919494629e-01 5.636242032051086426e-02 -1.066080480813980103e-01 2.174504995346069336e-01 1.444794982671737671e-01
4.271140694618225098e-02 6.214310228824615479e-02 -9.940474480390548706e-02 -1.325175445526838303e-02 -7.027044147253036499e-02 -3.330039605498313904e-02 1.476697325706481934e-01 -6.721761822700500488e-02 -2.412057369947433472e-01 -1.949024796485900879e-01 1.005853489041328430e-01 -1.820821166038513184e-01 1.731093525886535645e-01 -4.898158311843872070e-01 -1.005978509783744812e-01 -1.700680702924728394e-02 -2.506151497364044189e-01 -4.639877751469612122e-02 -1.420991867780685425e-01 -1.293737590312957764e-01 8.924509584903717041e-02 -2.840258777141571045e-01 1.163335889577865601e-01 2.114920318126678467e-01 -8.751861006021499634e-02 -8.327911794185638428e-02 -3.227475285530090332e-02 2.607571780681610107e-01 3.960256874561309814e-01 2.008216679096221924e-01 5.054841563105583191e-02 -3.387477947399020195e-03
4.895310476422309875e-02 -1.442711800336837769e-01 1.328575313091278076e-01 -2.627845108509063721e-01 -7.056271657347679138e-03 4.544651880860328674e-02 -1.815243810415267944e-02 -8.961334079504013062e-02 -2.506723441183567047e-02 1.010536700487136841e-01 1.732823997735977173e-01 -8.170952647924423218e-02 -7.746592629700899124e-03 -7.607570290565490723e-02 -2.188034653663635254e-01 -1.174944341182708740e-01 -4.413825869560241699e-01 -8.614420890808105469e-02 1.764976233243942261e-01 3.943520039319992065e-02 4.595775157213211060e-02 -2.720922827720642090e-01 1.755312085151672363e-01 -2.472990602254867554e-01 -2.284102514386177063e-02 1.667389124631881714e-01 1.893801093101501465e-01 -6.229920312762260437e-02 -1.234864932484924793e-03 -3.512566983699798584e-01 2.639040946960449219e-01 -3.168255090713500977e-01
2.719311602413654327e-02 2.441942691802978516e-01 -4.882067069411277771e-02 -1.303316354751586914e-01 1.136370450258255005e-01 -5.961091816425323486e-02 -1.607532054185867310e-01 6.187446787953376770e-02 -1.597932428121566772e-01 3.051918372511863708e-02 -7.214010506868362427e-02 4.729388654232025146e-02 9.878494590520858765e-02 -2.978627681732177734e-01 1.428725719451904297e-01 -2.076635509729385376e-01 -2.681556046009063721e-01 7.563783228397369385e-02 9.175992757081985474e-02 -1.141664832830429077e-01 2.526790276169776917e-02 -2.123634070158004761e-01 6.205943599343299866e-02 7.052435725927352905e-02 1.554014086723327637e-01 -7.340521365404129028e-02 3.684943020343780518e-01 -4.504441916942596436e-01 -3.912067040801048279e-02 1.074196398258209229e-01 3.762312829494476318e-01 -4.135014116764068604e-02
-7.188925892114639282e-02 2.263685762882232666e-01 4.733432456851005554e-02 5.571645498275756836e-02 -3.782230615615844727e-02 1.860789582133293152e-02 9.236460924148559570e-02 -1.093206033110618591e-01 -2.379229962825775146e-01 1.123504713177680969e-01 1.536704003810882568e-01 -2.240629941225051880e-01 -4.003477841615676880e-02 -4.443195462226867676e-02 -8.012036979198455811e-02 2.605895102024078369e-01 9.321892261505126953e-02 -2.148323953151702881e-01 -1.250878572463989258e-01 4.295071586966514587e-02 2.707997858524322510e-01 -6.919107586145401001e-02 7.829982787370681763e-02 -1.031856909394264221e-01 1.102957874536514282e-03 -6.452103704214096069e-02 1.573376357555389404e-01 -8.558077365159988403e-02 5.622167587280273438e-01 -3.581413533538579941e-03 2.059520035982131958e-01 -3.647476434707641602e-01
2.421559095382690430e-01 4.239428788423538208e-02 1.110025122761726379e-02 -2.030708454549312592e-02 2.489296346902847290e-01 4.948254674673080444e-02 -2.582774730399250984e-03 1.494670063257217407e-01 -2.755678296089172363e-01 -9.894771128892898560e-02 9.699575603008270264e-02 -3.321120142936706543e-01 -1.092511788010597229e-01 4.341498762369155884e-02 -9.817020595073699951e-02 -4.929830506443977356e-02 -1.473303735256195068e-01 -9.053532034158706665e-02 2.209338247776031494e-01 2.651360929012298584e-01 1.738986670970916748e-01 -3.734575212001800537e-01 -1.356753110885620117e-01 2.165319919586181641e-01 2.900118231773376465e-01 -1.255013346672058105e-01 1.592959165573120117e-01 2.133939564228057861e-01 4.566609486937522888e-02 -1.880766637623310089e-02 2.237840294837951660e-01 -1.167811602354049683e-01
1.875508427619934082e-01 2.387271374464035034e-01 -1.830943673849105835e-02 1.325425803661346436e-01 1.416723579168319702e-01 -2.034668177366256714e-01 3.430904150009155273e-01 -8.445636928081512451e-02 -2.106827646493911743e-01 -9.248038753867149353e-03 3.769344389438629150e-01 -2.010510414838790894e-01 -1.949502676725387573e-01 -2.167898789048194885e-02 -1.621081978082656860e-01 1.817615032196044922e-01 -1.294169127941131592e-01 -1.854809820652008057e-01 -1.604858413338661194e-02 1.131709292531013489e-01 1.391992419958114624e-01 -8.293917775154113770e-02 -2.686198055744171143e-02 2.069092169404029846e-02 -2.012420594692230225e-01 3.373227268457412720e-02 1.638090610504150391e-01 -3.722080886363983154e-01 1.692837625741958618e-01 -1.149867195636034012e-02 2.078039944171905518e-01 -9.082638472318649292e-02
-2.317871451377868652e-01 1.595113575458526611e-01 8.685802109539508820e-03 1.422807127237319946e-01 -5.717195942997932434e-02 6.875856965780258179e-02 2.222723513841629028e-02 4.297201987355947495e-03 -1.457356512546539307e-01 8.407931029796600342e-02 2.351490408182144165e-01 -2.758218050003051758e-01 -2.388593554496765137e-01 -2.513173222541809082e-01 1.992744952440261841e-01 -1.279288828372955322e-01 -2.979505956172943115e-01 8.899465203285217285e-02 2.390406876802444458e-01 -5.631586909294128418e-02 -2.368036210536956787e-01 -1.534460932016372681e-01 1.496138125658035278e-01 5.825778469443321228e-02 -1.030651554465293884e-01 -3.235673159360885620e-02 -6.762395054101943970e-02 -2.093992680311203003e-01 1.098761782050132751e-01 1.818397343158721924e-01 4.166936576366424561e-01 -1.215018853545188904e-01
1.148403584957122803e-01 1.113846600055694580e-01 7.143958657979965210e-02 -1.100589483976364136e-01 1.594715118408203125e-01 3.763731196522712708e-02 -2.181044965982437134e-01 -3.257512748241424561e-01 -1.683826595544815063e-01 -2.115571945905685425e-01 -3.929607942700386047e-02 -2.205201536417007446e-01 -2.960907667875289917e-02 4.472959041595458984e-02 -3.345683515071868896e-01 2.466542869806289673e-01 -3.660486638545989990e-01 5.984514206647872925e-02 8.578509092330932617e-02 7.030656188726425171e-02 1.583405211567878723e-02 -2.130546420812606812e-02 3.388420939445495605e-01 -1.155918687582015991e-01 3.098659515380859375e-01 -8.762888610363006592e-02 1.063446700572967529e-01 -4.512363299727439880e-02 1.945351213216781616e-01 -7.371610403060913086e-02 1.935345083475112915e-01 3.454229235649108887e-02
1.249302029609680176e-01 4.900681786239147186e-03 1.069164946675300598e-01 4.100430384278297424e-02 -1.418677121400833130e-01 1.696516526862978935e-03 -2.483375519514083862e-01 5.259293690323829651e-02 -3.661394119262695312e-01 -3.204183578491210938e-01 2.121303081512451172e-01 1.138384565711021423e-01 -2.542891204357147217e-01 2.757165953516960144e-02 -7.702601701021194458e-02 1.288844645023345947e-01 -3.101576566696166992e-01 4.024236276745796204e-02 1.675836145877838135e-01 1.338066160678863525e-01 5.748462863266468048e-03 -3.461798727512359619e-01 -1.159256510436534882e-02 -1.092739403247833252e-01 2.490763515233993530e-01 -1.161758676171302795e-01 1.426100432872772217e-01 -1.374057084321975708e-01 1.357712000608444214e-01 1.296250671148300171e-01 2.590264976024627686e-01 -1.058198213577270508e-01
1.637553274631500244e-01 -1.129513978958129883e-01 -1.131898984313011169e-01 -2.205565720796585083e-01 1.889776140451431274e-01 -1.543119251728057861e-01 -1.315246820449829102e-01 -1.457965672016143799e-01 -2.007362097501754761e-01 6.480052322149276733e-02 2.013406902551651001e-01 -9.050126373767852783e-02 -9.740665555000305176e-02 1.336118429899215698e-01 -1.700120717287063599e-01 -2.893455699086189270e-02 -2.616265714168548584e-01 4.243095591664314270e-02 8.060095459222793579e-02 2.566801384091377258e-02 -9.453398524783551693e-04 -3.191355466842651367e-01 1.727963536977767944e-01 -2.019942104816436768e-01 1.937193274497985840e-01 3.084903061389923096e-01 2.048530727624893188e-01 -2.855376601219177246e-01 1.671774685382843018e-01 -1.070305481553077698e-01 1.441985070705413818e-01 -2.903186380863189697e-01
8.812977373600006104e-02 2.598900161683559418e-02 -1.777421869337558746e-02 9.706051647663116455e-02 2.062219530344009399e-01 -1.498231887817382812e-01 -1.797677576541900635e-02 4.433165118098258972e-02 -1.514569222927093506e-01 -3.613569308072328568e-03 -2.673763595521450043e-02 -1.553228050470352173e-01 -5.249139666557312012e-02 -1.331231445074081421e-01 -5.068953335285186768e-02 -1.072362214326858521e-01 -3.163248002529144287e-01 5.468125641345977783e-02 -1.070086508989334106e-01 -2.739653587341308594e-01 1.044769734144210815e-01 -1.640770584344863892e-01 -5.044168233871459961e-02 2.022248804569244385e-01 2.380888722836971283e-02 -2.047839015722274780e-01 3.995358645915985107e-01 -4.951761066913604736e-01 1.873164474964141846e-01 3.216389194130897522e-02 2.489639222621917725e-01 1.262841075658798218e-01
4.059932008385658264e-02 -2.771663367748260498e-01 -8.692109026014804840e-03 -1.002501975744962692e-02 2.173438668251037598e-01 5.566279962658882141e-02 2.921285293996334076e-02 6.862095557153224945e-03 -1.796339899301528931e-01 -2.137823104858398438e-01 -1.460322290658950806e-01 3.667697892524302006e-04 -2.767630815505981445e-01 -1.622857153415679932e-01 1.429206132888793945e-02 9.332893788814544678e-02 -1.838974952697753906e-01 2.777242660522460938e-01 5.285075306892395020e-02 6.392164528369903564e-02 1.312570422887802124e-01 -3.873334228992462158e-01 2.465866804122924805e-01 -1.170748006552457809e-02 3.403812050819396973e-01 3.629596438258886337e-03 2.080627530813217163e-01 1.978676468133926392e-01 1.303213536739349365e-01 -2.898916229605674744e-02 2.660737335681915283e-01 -1.612828671932220459e-01
-5.105448421090841293e-03 1.883269101381301880e-02 7.974199950695037842e-02 8.106095343828201294e-02 -6.166069954633712769e-02 -2.016590833663940430e-01 -1.438837647438049316e-01 1.698324456810951233e-02 -1.532056629657745361e-01 2.672776952385902405e-02 2.830466628074645996e-02 -5.131044238805770874e-02 2.878650836646556854e-02 -1.925618499517440796e-01 -1.002717018127441406e-01 1.018159464001655579e-01 -2.249149382114410400e-01 -1.133977249264717102e-01 -1.849978566169738770e-01 -2.307819873094558716e-01 -1.831154674291610718e-01 -2.009250968694686890e-01 6.220040097832679749e-02 8.091745525598526001e-02 -4.218488559126853943e-02 -1.134818941354751587e-01 4.620091915130615234e-01 -4.696272313594818115e-01 1.592608392238616943e-01 5.529347434639930725e-02 3.505493998527526855e-01 -8.068600669503211975e-03
2.708895504474639893e-01 -2.180732786655426025e-01 1.377731114625930786e-01 -8.848605304956436157e-02 1.785346567630767822e-01 1.042409911751747131e-01 -1.004115492105484009e-01 -1.195484548807144165e-01 -4.166005924344062805e-02 -1.495715379714965820e-01 1.386806666851043701e-01 -1.218374893069267273e-01 6.484196335077285767e-02 -1.579617559909820557e-01 6.950027495622634888e-02 1.902877241373062134e-01 -2.452840507030487061e-01 7.804955542087554932e-02 2.411314658820629120e-02 -1.783049255609512329e-01 1.630704998970031738e-01 -2.428469657897949219e-01 2.529631853103637695e-01 -8.618452586233615875e-03 8.889096975326538086e-02 1.809207499027252197e-01 4.089466035366058350e-01 -2.528608143329620361e-01 -7.522432506084442139e-02 -2.141286730766296387e-01 2.913143634796142578e-01 1.765255443751811981e-02
2.875699996948242188e-01 4.966906830668449402e-02 2.262996882200241089e-02 -1.208484470844268799e-01 2.444787174463272095e-01 -1.201752498745918274e-01 8.899468183517456055e-02 6.261026859283447266e-02 -2.758363783359527588e-01 2.949658781290054321e-02 -1.990015804767608643e-02 -2.045929431915283203e-01 -2.150355428457260132e-01 4.682669416069984436e-03 1.050665304064750671e-01 -2.214801758527755737e-01 -3.093905746936798096e-01 -1.381421238183975220e-01 9.512552618980407715e-02 1.825711131095886230e-01 1.579772531986236572e-01 -2.435653358697891235e-01 -1.252701133489608765e-01 -1.834477297961711884e-02 2.356058657169342041e-01 1.117206141352653503e-01 1.677683740854263306e-01 1.052906289696693420e-01 1.727764904499053955e-01 -2.952257543802261353e-02 3.763091564178466797e-01 -2.259440422058105469e-01
3.856204077601432800e-02 7.913232594728469849e-02 7.010911405086517334e-02 1.014415174722671509e-01 8.414816856384277344e-02 -1.059075593948364258e-01 -7.794784009456634521e-02 -1.407563593238592148e-02 -5.824239179491996765e-02 1.913154423236846924e-01 -1.021355297416448593e-02 -7.967708259820938110e-02 -1.085720136761665344e-01 -1.874289959669113159e-01 -8.127674460411071777e-02 2.945281565189361572e-01 -3.165732622146606445e-01 6.597979366779327393e-02 1.453599780797958374e-01 -2.348565459251403809e-01 4.809695109724998474e-02 -2.153937965631484985e-01 6.670895218849182129e-02 2.096357345581054688e-01 9.004410356283187866e-02 -1.640192605555057526e-02 4.987218081951141357e-01 -4.146370887756347656e-01 5.367409810423851013e-02 -3.858087956905364990e-02 2.228786051273345947e-01 6.873587518930435181e-02
1.322390139102935791e-01 2.380505353212356567e-01 -4.138635843992233276e-02 -2.718600071966648102e-02 -2.275069206953048706e-01 -2.498159259557723999e-01 2.947056293487548828e-01 -3.981227874755859375e-01 -3.337158635258674622e-02 5.890507251024246216e-02 1.364889144897460938e-01 -1.624199151992797852e-01 -5.327592417597770691e-02 -2.250914126634597778e-01 -1.197821125388145447e-01 2.157795876264572144e-01 -3.076741099357604980e-01 -1.586304455995559692e-01 4.216073825955390930e-02 6.533634662628173828e-02 4.918747395277023315e-02 -8.774410933256149292e-02 2.135042101144790649e-02 -2.104953117668628693e-02 3.512888401746749878e-02 4.391329362988471985e-02 1.229786798357963562e-01 -2.486101537942886353e-01 2.621724307537078857e-01 -1.588528454303741455e-01 2.525844275951385498e-01 -1.584772616624832153e-01
1.156364604830741882e-01 1.535590179264545441e-02 8.365873247385025024e-02 8.055274933576583862e-02 3.453120123594999313e-03 -2.223519384860992432e-01 -1.356864720582962036e-01 -1.287895441055297852e-01 -2.192128002643585205e-01 1.104185581207275391e-01 -1.331749260425567627e-01 7.103806734085083008e-02 -9.764555841684341431e-02 -3.100358545780181885e-01 -1.719564944505691528e-02 5.239801406860351562e-01 -3.318861424922943115e-01 1.746154278516769409e-01 -1.763875782489776611e-01 -1.037475466728210449e-01 4.404294118285179138e-02 -1.512186080217361450e-01 1.192872971296310425e-01 1.418071091175079346e-01 -8.345746248960494995e-02 -8.088988810777664185e-02 2.336473912000656128e-01 -4.300841689109802246e-02 5.426220223307609558e-02 -1.029443144798278809e-01 2.690044343471527100e-01 1.655399799346923828e-01
2.767659127712249756e-01 9.453017264604568481e-02 -2.549599111080169678e-02 -1.143716648221015930e-01 1.374647207558155060e-02 -1.023747399449348450e-01 3.082090616226196289e-01 -1.787995100021362305e-01 -1.444159895181655884e-01 7.428845018148422241e-02 2.654674351215362549e-01 -1.178755760192871094e-01 1.169089898467063904e-01 -2.233987152576446533e-01 -1.469101905822753906e-01 3.341250717639923096e-01 -1.823728978633880615e-01 -2.198841720819473267e-01 -1.591058820486068726e-01 -1.529570221900939941e-01 1.212753448635339737e-02 -2.991798222064971924e-01 -1.328055560588836670e-01 1.185532286763191223e-01 1.413208544254302979e-01 3.068858012557029724e-02 2.216753363609313965e-01 -2.332394570112228394e-01 7.609608769416809082e-02 -2.027915604412555695e-02 1.105057299137115479e-01 -2.470392137765884399e-01
-2.232568562030792236e-01 5.446225032210350037e-02 8.443941175937652588e-02 -1.130688786506652832e-01 3.972748294472694397e-02 -2.415302246809005737e-01 1.012490466237068176e-01 1.442301124334335327e-01 -2.137806862592697144e-01 -1.431373059749603271e-01 1.326961815357208252e-02 -7.557853311300277710e-02 1.357217133045196533e-02 -2.232086956501007080e-01 -1.197252571582794189e-01 -2.388606816530227661e-01 -3.613567352294921875e-01 5.719197168946266174e-02 1.324627250432968140e-01 1.006596237421035767e-01 -2.850100100040435791e-01 -2.364513576030731201e-01 2.688985466957092285e-01 1.230146214365959167e-01 1.405368298292160034e-01 4.628186300396919250e-02 4.154231548309326172e-01 4.135671257972717285e-02 -5.367437377572059631e-02 -1.063327267765998840e-01 2.150945216417312622e-01 9.659321047365665436e-03
9.556752443313598633e-02 1.615133583545684814e-01 9.189766831696033478e-03 3.710437938570976257e-02 1.687647253274917603e-01 -1.366607397794723511e-01 -1.961802989244461060e-01 -6.469716876745223999e-02 -8.678311109542846680e-02 1.806010901927947998e-01 1.521282643079757690e-01 -6.678033620119094849e-02 -8.766946196556091309e-02 -1.026308238506317139e-01 -2.777432799339294434e-01 1.785820275545120239e-01 -3.302480876445770264e-01 1.542661041021347046e-01 8.118049800395965576e-02 -2.254042029380798340e-01 8.730530738830566406e-02 -2.823933959007263184e-01 3.712055981159210205e-01 1.887211203575134277e-01 -2.272429168224334717e-01 4.067587107419967651e-02 3.714109957218170166e-01 -1.674715727567672729e-01 4.277773946523666382e-02 6.180623918771743774e-02 3.449018299579620361e-02 3.638062626123428345e-02
1.342107206583023071e-01 2.576242089271545410e-01 -3.802808374166488647e-02 -8.302443474531173706e-02 1.425316482782363892e-01 8.086267113685607910e-02 2.387593835592269897e-01 -3.256677091121673584e-01 -1.892197579145431519e-01 -2.525994181632995605e-02 3.985426127910614014e-01 -6.373036652803421021e-02 3.260692954063415527e-02 -2.683949470520019531e-01 -2.272635698318481445e-01 2.406979203224182129e-01 -1.924392282962799072e-01 5.727569758892059326e-02 -1.602003127336502075e-01 -1.070315688848495483e-01 1.963820904493331909e-01 -6.830936670303344727e-02 -2.105983644723892212e-01 1.051550656557083130e-01 4.729713499546051025e-02 9.085542708635330200e-02 1.260462701320648193e-01 -1.642144918441772461e-01 7.973509281873703003e-02 -8.160882443189620972e-02 1.521768420934677124e-01 -2.640820741653442383e-01
1.579320430755615234e-01 2.529776096343994141e-01 6.699074059724807739e-03 5.310292355716228485e-03 4.559233784675598145e-02 -1.107500940561294556e-01 -1.409182399511337280e-01 -4.966164380311965942e-02 1.995016448199748993e-02 -1.955147832632064819e-01 1.362496614456176758e-01 9.919448941946029663e-02 -4.232145845890045166e-02 -1.417661011219024658e-01 -4.178378358483314514e-02 1.159008070826530457e-01 -2.323108166456222534e-01 1.297434270381927490e-01 -7.516784220933914185e-02 -1.799283474683761597e-01 -3.010453470051288605e-02 -2.823406457901000977e-01 2.957305014133453369e-01 -1.539701968431472778e-01 1.036782190203666687e-01 -2.704045772552490234e-01 4.392746984958648682e-01 -1.039091348648071289e-01 9.323157370090484619e-02 -1.625646203756332397e-01 3.265289366245269775e-01 2.006076127290725708e-01
1.689415723085403442e-01 5.768429487943649292e-02 -4.627805203199386597e-02 7.216234505176544189e-02 -1.617930680513381958e-01 -1.423286348581314087e-01 -2.391144186258316040e-01 5.818445980548858643e-02 -3.424055278301239014e-01 -1.944229155778884888e-01 2.092383801937103271e-02 1.615352481603622437e-01 -1.213552616536617279e-02 -2.642604708671569824e-02 6.871750950813293457e-02 -6.484741717576980591e-02 -1.664043664932250977e-01 2.650049924850463867e-01 3.077238798141479492e-02 -1.287809759378433228e-02 -7.595744729042053223e-02 -3.301121592521667480e-01 3.241252303123474121e-01 -9.890535473823547363e-02 6.004892662167549133e-02 1.120864972472190857e-02 2.788816690444946289e-01 -1.494556665420532227e-01 1.635130196809768677e-01 1.983281224966049194e-01 3.970250785350799561e-01 -7.927047461271286011e-02
-1.580339521169662476e-01 4.449960589408874512e-02 -8.527757972478866577e-02 2.789152413606643677e-02 4.040595609694719315e-03 -1.404288709163665771e-01 1.861057281494140625e-01 -6.938718259334564209e-02 1.000814363360404968e-01 -1.432143300771713257e-01 1.141014248132705688e-01 -2.602593600749969482e-01 4.223154485225677490e-02 3.645738586783409119e-02 -1.260199248790740967e-01 3.808613121509552002e-02 -5.932017564773559570e-01 1.891618520021438599e-01 -2.354219108819961548e-01 1.499916762113571167e-01 -5.115114897489547729e-02 -2.847152650356292725e-01 1.411316394805908203e-01 -2.569836098700761795e-03 5.141693353652954102e-02 -2.144711911678314209e-01 4.918587952852249146e-02 -2.422020435333251953e-01 1.681114286184310913e-01 -1.952154636383056641e-01 1.526390016078948975e-01 -7.413609325885772705e-02
-2.171737700700759888e-02 9.022016823291778564e-02 -1.287007480859756470e-01 4.424503818154335022e-02 -7.345621008425951004e-03 -4.921060055494308472e-02 8.260924369096755981e-02 8.793514221906661987e-02 -3.183191120624542236e-01 -2.042875587940216064e-01 -2.764177508652210236e-02 -1.927705109119415283e-01 -2.448480427265167236e-01 -2.841996252536773682e-01 -1.785473227500915527e-01 2.086438052356243134e-02 -4.088446795940399170e-01 -9.648984670639038086e-02 2.172049880027770996e-01 1.453163176774978638e-01 1.618551164865493774e-01 -1.875589638948440552e-01 -2.564579844474792480e-01 1.729146093130111694e-01 2.431470751762390137e-01 -2.999883890151977539e-02 1.074207499623298645e-01 1.297975480556488037e-01 9.248279780149459839e-02 1.810506917536258698e-02 8.238706737756729126e-02 -3.097335994243621826e-01
2.296011149883270264e-01 2.812043130397796631e-01 2.953210175037384033e-01 -6.146852672100067139e-02 -9.933371096849441528e-02 -8.736681938171386719e-02 -1.549415588378906250e-01 1.581284701824188232e-01 -3.534480035305023193e-01 -1.030783448368310928e-02 1.983942538499832153e-01 3.496178612112998962e-02 -2.504041194915771484e-01 -3.083962202072143555e-01 9.424698352813720703e-02 1.497142463922500610e-01 -2.608249783515930176e-01 -1.003663241863250732e-02 1.587070822715759277e-01 1.976956129074096680e-01 1.563508659601211548e-01 -9.156095981597900391e-02 -1.309173405170440674e-01 -1.299941837787628174e-01 1.118456944823265076e-01 6.548676639795303345e-02 2.428863048553466797e-01 -8.837910741567611694e-02 1.581112593412399292e-01 -2.192066758871078491e-01 -7.715290848864242435e-05 7.700364571064710617e-03
-4.281218349933624268e-02 5.224943533539772034e-02 -5.731768906116485596e-02 1.175859645009040833e-01 1.177930608391761780e-01 -2.761478424072265625e-01 -6.541643291711807251e-02 -1.265521943569183350e-01 -8.196497708559036255e-02 1.428885906934738159e-01 2.402678579092025757e-01 -1.754125952720642090e-01 -9.666673839092254639e-02 -1.140123084187507629e-01 -2.267188392579555511e-02 1.545177865773439407e-02 -3.023229837417602539e-01 -1.638766936957836151e-02 1.428964268416166306e-02 -3.282338678836822510e-01 -2.531791105866432190e-02 -4.073964655399322510e-01 1.693159714341163635e-02 9.579966217279434204e-02 1.610503941774368286e-01 -1.278007477521896362e-01 2.081816047430038452e-01 -4.221243858337402344e-01 5.510880798101425171e-02 1.403322368860244751e-01 2.575349211692810059e-01 -2.506423927843570709e-02
3.291456401348114014e-01 1.193148046731948853e-01 1.521998345851898193e-01 8.429975807666778564e-02 3.758607199415564537e-03 1.068851947784423828e-01 -5.665348470211029053e-02 1.415851116180419922e-01 -4.553452134132385254e-01 1.106342300772666931e-01 1.262012273073196411e-01 -3.249391019344329834e-01 -3.480062261223793030e-02 -6.548924744129180908e-02 1.327133029699325562e-01 1.661631837487220764e-02 -2.690184712409973145e-01 4.023498669266700745e-02 1.440166980028152466e-01 1.499196738004684448e-01 -3.098299354314804077e-02 -2.943582236766815186e-01 2.082705497741699219e-01 -2.992936596274375916e-02 -6.826755404472351074e-02 -1.027025207877159119e-01 1.973742544651031494e-01 2.273203879594802856e-01 -1.766185089945793152e-02 -2.243959307670593262e-01 1.825972050428390503e-01 -9.512584656476974487e-02
2.259285002946853638e-01 4.204824566841125488e-02 2.631867863237857819e-02 -1.000242680311203003e-01 1.213132776319980621e-02 -2.467522397637367249e-02 8.968217670917510986e-02 -2.935376949608325958e-02 -1.206678152084350586e-01 1.789653301239013672e-01 1.824096888303756714e-01 -2.258583605289459229e-01 3.980343416333198547e-02 -2.467046976089477539e-01 6.520583480596542358e-02 -1.139681860804557800e-01 -2.741141021251678467e-01 -7.009646296501159668e-02 2.604711949825286865e-01 1.910368204116821289e-01 4.156508147716522217e-01 -7.135663926601409912e-02 7.870770245790481567e-02 1.262282282114028931e-01 6.839179992675781250e-02 -2.282893806695938110e-01 -1.615932583808898926e-02 1.507484465837478638e-01 2.990666925907135010e-01 -1.132260113954544067e-01 2.616951465606689453e-01 2.852441072463989258e-01
1.987336575984954834e-01 1.572172492742538452e-01 -5.339000001549720764e-02 -6.044911593198776245e-02 2.089126557111740112e-01 1.130135133862495422e-01 2.712703943252563477e-01 -7.080560177564620972e-02 -4.149027168750762939e-02 -1.426646579056978226e-02 -1.841284781694412231e-01 -5.142648145556449890e-02 -2.379182577133178711e-01 -4.476233851164579391e-03 -2.321802973747253418e-01 1.139902099967002869e-01 -1.035088449716567993e-01 -2.719408087432384491e-02 1.233463585376739502e-01 -1.341328918933868408e-01 -8.411554247140884399e-02 -3.438158631324768066e-01 1.171936616301536560e-01 2.823643386363983154e-01 1.452720761299133301e-01 -2.336654365062713623e-01 5.339737981557846069e-02 -2.411846667528152466e-01 3.738767504692077637e-01 1.446034610271453857e-01 1.623509228229522705e-01 2.123227417469024658e-01
-8.158574253320693970e-02 2.265601605176925659e-01 -1.719598025083541870e-01 4.813970625400543213e-02 6.813540309667587280e-02 -6.898711621761322021e-02 -2.867538034915924072e-01 2.812596224248409271e-02 -7.112864404916763306e-02 -2.140253931283950806e-01 1.131250783801078796e-01 -2.666840516030788422e-02 -1.792765222489833832e-02 -4.120244979858398438e-01 -2.791467905044555664e-01 7.320289313793182373e-02 -1.197958737611770630e-01 1.795163899660110474e-01 3.839619085192680359e-02 7.250673323869705200e-02 2.304561436176300049e-01 -3.091188967227935791e-01 -3.447268158197402954e-02 -4.150817170739173889e-02 1.273346394300460815e-01 -1.192810293287038803e-02 3.598357439041137695e-01 -2.263886630535125732e-01 1.339466422796249390e-01 -1.445110440254211426e-01 2.182466536760330200e-01 1.073917225003242493e-01
1.755753308534622192e-01 1.550896018743515015e-01 -3.191789984703063965e-01 -5.419611558318138123e-02 -6.491424888372421265e-02 -1.690717041492462158e-01 -3.021286725997924805e-01 1.966852843761444092e-01 -2.945957779884338379e-01 1.106293871998786926e-01 6.238919217139482498e-03 -2.028475403785705566e-01 5.550580471754074097e-02 1.244986131787300110e-01 -3.812813013792037964e-02 1.683230996131896973e-01 -2.432975172996520996e-01 1.367730796337127686e-01 -1.763600297272205353e-02 -9.743232280015945435e-02 -1.365592777729034424e-01 -6.055410206317901611e-02 1.381285190582275391e-01 2.774117887020111084e-01 1.041864454746246338e-01 -2.459130883216857910e-01 2.060916870832443237e-01 -1.487316340208053589e-01 2.132361978292465210e-01 -1.400586962699890137e-01 2.668319940567016602e-01 1.034333929419517517e-01
2.625585198402404785e-01 7.331229001283645630e-02 -1.249178126454353333e-01 -2.183822169899940491e-02 3.193510174751281738e-01 -6.780585646629333496e-02 1.457483917474746704e-01 4.147127270698547363e-02 -2.486075758934020996e-01 -3.598085641860961914e-01 -8.696575462818145752e-02 -1.526970267295837402e-01 -2.101251035928726196e-01 -1.006782352924346924e-01 1.615907251834869385e-01 -5.543710291385650635e-02 -3.478682637214660645e-01 2.576135098934173584e-01 2.169912494719028473e-02 3.011433035135269165e-02 2.031756639480590820e-01 1.843700930476188660e-02 -9.572467952966690063e-02 1.480383239686489105e-02 2.537591457366943359e-01 -5.329570546746253967e-02 1.376570910215377808e-01 1.028807982802391052e-01 2.493169903755187988e-01 -6.996592879295349121e-02 2.532636523246765137e-01 -8.196754008531570435e-02
9.472443908452987671e-02 4.898682609200477600e-02 3.176872804760932922e-02 1.250715702772140503e-01 1.160525456070899963e-01 -2.837774753570556641e-01 -8.987585455179214478e-02 -1.687065213918685913e-01 -1.065585985779762268e-01 2.097771316766738892e-01 -9.283865243196487427e-02 -1.133477613329887390e-01 2.641988545656204224e-02 -2.710870206356048584e-01 -1.216947212815284729e-01 2.142139077186584473e-01 -3.125337064266204834e-01 1.110633239150047302e-01 -3.055362701416015625e-01 1.136607602238655090e-01 1.737995296716690063e-01 -2.101301997900009155e-01 1.509636044502258301e-01 6.339818984270095825e-02 -2.297888137400150299e-02 -2.557390034198760986e-01 2.863880991935729980e-01 -1.956894397735595703e-01 6.754326075315475464e-02 -1.481749117374420166e-01 2.572376430034637451e-01 1.825942695140838623e-01
1.506788283586502075e-01 3.929414451122283936e-01 -1.940310299396514893e-01 8.503638952970504761e-02 -1.770862191915512085e-02 -2.211835235357284546e-01 -3.813501819968223572e-02 1.081756353378295898e-01 -4.177863001823425293e-01 -1.180877313017845154e-01 1.645427197217941284e-01 -8.607177436351776123e-02 8.476485311985015869e-02 -1.861393153667449951e-01 5.422419682145118713e-02 -1.454904861748218536e-02 -1.371148824691772461e-01 -3.291679024696350098e-01 2.552703954279422760e-02 3.037125803530216217e-02 -5.372231453657150269e-02 -3.337574303150177002e-01 -7.679963856935501099e-02 3.001572191715240479e-01 -9.100418537855148315e-03 -8.510240167379379272e-02 -8.443829417228698730e-02 -1.449914574623107910e-01 1.610263139009475708e-01 -1.370209008455276489e-01 1.538121849298477173e-01 -6.946377456188201904e-02
1.825593262910842896e-01 1.149935424327850342e-01 -9.168155491352081299e-03 1.837577223777770996e-01 -7.248160243034362793e-02 -1.323854476213455200e-01 -1.802506446838378906e-01 -1.125879809260368347e-01 4.282370954751968384e-02 -3.512594401836395264e-01 4.341690987348556519e-02 5.720999836921691895e-02 1.069967001676559448e-01 -2.318904735147953033e-02 1.260101795196533203e-01 -4.021868482232093811e-02 -2.177629470825195312e-01 1.860711127519607544e-01 8.764491230249404907e-02 -4.003420472145080566e-02 4.452710226178169250e-02 -2.823918461799621582e-01 1.576574146747589111e-01 5.739499628543853760e-02 1.446432918310165405e-01 -2.134425751864910126e-02 3.580167293548583984e-01 -1.871419101953506470e-01 3.061051368713378906e-01 8.653038740158081055e-02 4.512235224246978760e-01 -3.497792035341262817e-02
3.054349720478057861e-01 -3.434595465660095215e-02 -1.060802266001701355e-01 -2.255107611417770386e-01 -2.082488834857940674e-01 -2.994895353913307190e-02 -5.467249453067779541e-02 -1.121397390961647034e-01 -2.303581833839416504e-01 1.622242480516433716e-02 1.539149880409240723e-01 7.101757079362869263e-02 -6.495585292577743530e-02 -1.562937945127487183e-01 1.767683029174804688e-01 -1.270583178848028183e-02 -2.515624761581420898e-01 -2.560929208993911743e-02 1.121976599097251892e-01 2.498517483472824097e-01 2.405452877283096313e-01 -2.355668693780899048e-01 3.266773521900177002e-01 5.845935642719268799e-02 1.320288032293319702e-01 2.713549733161926270e-01 8.502938598394393921e-02 5.293741822242736816e-02 2.533711194992065430e-01 1.203862652182579041e-01 2.977780699729919434e-01 -1.028289124369621277e-01
2.322780638933181763e-01 2.847367525100708008e-02 1.197216585278511047e-01 1.701465398073196411e-01 4.562279582023620605e-02 1.125286146998405457e-02 4.088261350989341736e-02 8.155415207147598267e-02 -3.774304389953613281e-01 -1.228071004152297974e-01 9.123977273702621460e-02 -2.022623866796493530e-01 -7.904083281755447388e-02 -6.538671255111694336e-02 -1.161007434129714966e-01 -1.210850551724433899e-01 -2.695567607879638672e-01 -3.206663727760314941e-01 9.404625743627548218e-02 2.234163433313369751e-01 1.971713304519653320e-01 -1.515094041824340820e-01 -8.933826535940170288e-02 4.358999803662300110e-02 2.495563477277755737e-01 1.925867609679698944e-02 1.873708218336105347e-01 2.016705721616744995e-01 1.611596494913101196e-01 -8.640544861555099487e-02 3.360408842563629150e-01 -2.350282371044158936e-01
3.005977571010589600e-01 2.380181252956390381e-01 1.140116229653358459e-01 -6.646970752626657486e-03 -1.211422011256217957e-01 9.213943034410476685e-03 4.176596999168395996e-01 -1.785759329795837402e-01 -8.906988054513931274e-02 -2.613738179206848145e-02 2.345921397209167480e-01 -5.604143813252449036e-02 5.914449691772460938e-02 -1.579421460628509521e-01 -2.772183716297149658e-01 1.455841511487960815e-01 -1.530294269323348999e-01 -2.725621312856674194e-02 -2.056662738323211670e-01 -1.101059559732675552e-02 1.598441749811172485e-01 -2.525862753391265869e-01 -1.791839003562927246e-01 2.079908736050128937e-02 9.581527858972549438e-02 3.572539985179901123e-02 2.202898263931274414e-01 -2.299029529094696045e-01 2.446925789117813110e-01 7.051526010036468506e-02 2.449761331081390381e-01 -2.016546204686164856e-02
6.986336410045623779e-02 1.042948067188262939e-01 -7.071509957313537598e-03 9.392047673463821411e-02 2.663432657718658447e-01 -1.921619288623332977e-02 3.272934556007385254e-01 -1.048881486058235168e-01 -2.648054063320159912e-01 7.628262788057327271e-02 2.014733105897903442e-01 -3.939688503742218018e-01 4.158564656972885132e-02 -2.142543671652674675e-03 -1.002090200781822205e-01 1.873029321432113647e-01 -1.526843011379241943e-01 -2.228636741638183594e-01 -1.238056048750877380e-01 1.819578707218170166e-01 1.304262876510620117e-01 -2.536681890487670898e-01 -6.374330818653106689e-02 -6.809289008378982544e-02 1.154696494340896606e-01 1.387750208377838135e-01 1.513488888740539551e-01 -1.330933123826980591e-01 3.118385076522827148e-01 -4.940397292375564575e-02 2.795684039592742920e-01 -6.933905929327011108e-02
1.020616069436073303e-01 2.219346612691879272e-01 -1.186954136937856674e-02 7.651420682668685913e-02 7.107256352901458740e-02 -1.488501280546188354e-01 3.125121593475341797e-01 -1.885197162628173828e-01 7.410439103841781616e-02 8.847173303365707397e-03 4.486234784126281738e-01 -8.682812750339508057e-02 -3.195911645889282227e-02 -2.224966287612915039e-01 -1.416855603456497192e-01 2.852738201618194580e-01 -3.270011842250823975e-01 -1.372502595186233521e-01 -1.250957399606704712e-01 -1.112073361873626709e-01 2.013413161039352417e-01 -1.682236641645431519e-01 -1.262395828962326050e-01 -4.558271542191505432e-02 1.628939062356948853e-01 2.424289099872112274e-02 1.592498719692230225e-01 -5.577245354652404785e-02 1.418846100568771362e-01 -9.217728674411773682e-02 2.752248942852020264e-01 8.344425261020660400e-02
5.900312960147857666e-02 -1.929076761007308960e-02 -1.937797665596008301e-01 1.878018723800778389e-03 2.716366052627563477e-01 -3.928383290767669678e-01 -7.853852212429046631e-02 -2.167946845293045044e-01 -1.893418580293655396e-01 3.929678350687026978e-02 -1.374620292335748672e-02 -2.129851467907428741e-02 -9.421446174383163452e-02 -1.252405345439910889e-01 -2.961686253547668457e-01 3.075796365737915039e-01 -2.677935734391212463e-02 3.032607436180114746e-01 7.564365118741989136e-02 -7.950009405612945557e-02 1.462462544441223145e-01 -2.322884742170572281e-03 3.385843932628631592e-01 1.711938530206680298e-01 7.200188934803009033e-02 -1.781605929136276245e-02 1.491852551698684692e-01 -1.429991871118545532e-01 2.291540652513504028e-01 1.548510342836380005e-01 1.820110380649566650e-01 6.711519509553909302e-02
1.166111091151833534e-03 -1.216529235243797302e-01 -6.144741922616958618e-02 1.832964122295379639e-01 1.765332520008087158e-01 -4.498292207717895508e-01 2.818680405616760254e-01 6.803281605243682861e-02 -8.717969059944152832e-02 -6.588957458734512329e-02 2.538971900939941406e-01 -1.166430786252021790e-01 -8.528303354978561401e-02 -4.458322376012802124e-02 7.718353718519210815e-02 2.310200631618499756e-01 -2.889288365840911865e-01 4.354081302881240845e-02 -2.014340087771415710e-02 1.110782772302627563e-01 -1.151846349239349365e-01 -3.746839240193367004e-02 1.638566404581069946e-01 -1.590353697538375854e-01 8.414634503424167633e-03 -1.838017553091049194e-01 4.142460599541664124e-02 -4.315319936722517014e-03 4.661502689123153687e-02 -2.724913321435451508e-02 4.604000747203826904e-01 -2.371352761983871460e-01
6.071860715746879578e-02 -1.404500156641006470e-01 9.869127720594406128e-02 -1.440854817628860474e-01 2.079297453165054321e-01 -2.189080715179443359e-01 -1.427486836910247803e-01 -1.520771812647581100e-02 -5.099922791123390198e-02 4.405336920171976089e-03 -1.186884101480245590e-02 1.583607681095600128e-02 3.951403126120567322e-02 -6.923757493495941162e-02 -2.522286474704742432e-01 1.442130655050277710e-01 -1.733665168285369873e-01 3.880742564797401428e-02 -1.182398647069931030e-01 4.058404564857482910e-01 1.781032383441925049e-01 -1.953354924917221069e-01 -4.127598553895950317e-02 2.161351889371871948e-01 1.309644579887390137e-01 5.717556923627853394e-02 4.249795377254486084e-01 7.986463606357574463e-03 2.665029168128967285e-01 1.633165627717971802e-01 1.369741111993789673e-01 -3.073183000087738037e-01
8.351328969001770020e-02 2.315850108861923218e-01 2.122555971145629883e-01 -1.165316328406333923e-01 -1.744397729635238647e-01 -6.610341370105743408e-02 -1.444862931966781616e-01 -8.336646854877471924e-02 -2.685767114162445068e-01 -6.665734946727752686e-02 -1.226194128394126892e-01 -2.263849973678588867e-01 -7.638809829950332642e-02 -3.146959841251373291e-02 -2.006658017635345459e-01 2.653739452362060547e-01 -3.883168697357177734e-01 8.988579362630844116e-02 -4.855836555361747742e-02 4.436985030770301819e-02 3.612053394317626953e-02 8.990267664194107056e-02 3.783290386199951172e-01 -1.709292531013488770e-01 -1.530167087912559509e-02 -1.255916357040405273e-01 2.267825007438659668e-01 -2.202976197004318237e-01 1.405458897352218628e-01 -1.382665336132049561e-01 2.067345529794692993e-01 1.234788522124290466e-01
1.915643066167831421e-01 1.788359284400939941e-01 5.368220433592796326e-02 2.086967825889587402e-01 1.607983186841011047e-02 1.548447608947753906e-01 1.752835214138031006e-01 -3.159220516681671143e-02 -2.429839670658111572e-01 -4.711367562413215637e-02 2.028047442436218262e-01 -3.267039954662322998e-01 -2.552776336669921875e-01 -5.715610086917877197e-02 -1.558402329683303833e-01 -8.416237309575080872e-03 8.768571913242340088e-02 -2.137589901685714722e-01 -3.622133731842041016e-01 -7.401346415281295776e-02 1.646323949098587036e-01 -2.950676381587982178e-01 1.161440685391426086e-01 -6.117561832070350647e-02 1.463630646467208862e-01 -1.151454052887856960e-03 1.201106011867523193e-01 -1.453126668930053711e-01 5.237730219960212708e-02 -1.120776385068893433e-01 3.267992138862609863e-01 -1.627371311187744141e-01
1.437263786792755127e-01 1.701925694942474365e-01 6.435334682464599609e-02 -1.839872449636459351e-02 -2.195512130856513977e-02 -5.904040299355983734e-03 3.997750878334045410e-01 -2.388605773448944092e-01 -1.040217652916908264e-01 5.708013474941253662e-02 3.235346972942352295e-01 -3.269018232822418213e-02 7.128619402647018433e-02 -3.300565183162689209e-01 -1.429063975811004639e-01 2.496422231197357178e-01 -1.223163977265357971e-01 -3.664493933320045471e-02 -3.952927142381668091e-02 4.542011395096778870e-02 -8.043079078197479248e-02 -2.283819466829299927e-01 -9.238611906766891479e-03 4.988260567188262939e-02 -1.415120158344507217e-02 1.257681548595428467e-01 1.218811348080635071e-01 -2.122764736413955688e-01 2.668085992336273193e-01 -1.605850905179977417e-01 3.832647204399108887e-01 -1.048356965184211731e-01
1.246901601552963257e-01 3.038236200809478760e-01 4.279279336333274841e-02 -1.043043211102485657e-01 2.298607118427753448e-02 -1.471877247095108032e-01 -1.319386512041091919e-01 -1.939464509487152100e-01 -1.118581071496009827e-01 -1.222261488437652588e-01 1.555945128202438354e-01 8.976779133081436157e-02 -4.088011011481285095e-02 1.793965846300125122e-01 1.976334303617477417e-01 -2.832470647990703583e-02 -2.710901498794555664e-01 6.067653372883796692e-02 9.110052138566970825e-02 -8.780909329652786255e-02 1.600735187530517578e-01 -1.065580919384956360e-01 2.010368108749389648e-01 -1.743165701627731323e-01 9.811262041330337524e-02 -1.875588856637477875e-02 3.366362452507019043e-01 -2.838584184646606445e-01 1.395012140274047852e-01 -1.323224157094955444e-01 4.623197913169860840e-01 -1.150398179888725281e-01
2.670537531375885010e-01 2.593119442462921143e-01 -8.235648274421691895e-02 -5.071642808616161346e-03 1.414275169372558594e-01 -6.814350187778472900e-02 3.637960255146026611e-01 -2.978920936584472656e-02 -3.112423419952392578e-01 3.175679221749305725e-02 4.251192510128021240e-01 -2.231240868568420410e-01 -1.720576360821723938e-02 -2.323413044214248657e-01 -1.321682184934616089e-01 2.937546670436859131e-01 -5.800857022404670715e-02 -2.193733602762222290e-01 -3.761216625571250916e-02 5.588431283831596375e-02 3.163543343544006348e-02 1.295079477131366730e-03 1.271587312221527100e-01 -1.190808936953544617e-01 2.858431823551654816e-02 7.787197083234786987e-02 1.434870362281799316e-01 -2.174476087093353271e-01 1.184860430657863617e-02 -7.652253657579421997e-02 1.666652411222457886e-01 -1.200643032789230347e-01
-4.164288286119699478e-03 7.521864026784896851e-02 -9.853295981884002686e-03 -1.084308698773384094e-02 1.057127639651298523e-01 -2.307195067405700684e-01 -2.572717964649200439e-01 1.288250386714935303e-01 -3.347372710704803467e-01 -5.934983864426612854e-02 -3.172690980136394501e-03 3.093275614082813263e-02 2.160454541444778442e-01 -1.351412087678909302e-01 9.101762622594833374e-02 9.098830074071884155e-02 -4.187234938144683838e-01 -8.932452648878097534e-02 4.366749152541160583e-02 -1.613727211952209473e-01 5.072643607854843140e-02 -2.308070212602615356e-01 1.023051589727401733e-01 3.310957551002502441e-01 -4.204628244042396545e-02 -8.950974047183990479e-02 2.414116412401199341e-01 -3.399769365787506104e-01 2.925540879368782043e-02 -1.279176585376262665e-02 2.735164463520050049e-01 -4.703312739729881287e-02
-8.816213160753250122e-02 2.668795585632324219e-01 -9.856028854846954346e-02 -7.499501109123229980e-02 -4.402795806527137756e-02 1.431661695241928101e-01 -2.209855429828166962e-02 1.470420062541961670e-01 1.527645625174045563e-02 4.328331723809242249e-02 3.319495916366577148e-01 -1.301488578319549561e-01 -5.708309635519981384e-02 -3.605026602745056152e-01 1.211215704679489136e-01 -4.647143930196762085e-02 -3.227767944335937500e-01 -1.399563997983932495e-01 1.407202333211898804e-02 2.131465971469879150e-01 5.088291689753532410e-02 -2.329640388488769531e-01 -6.032425537705421448e-02 -2.791091427206993103e-02 2.002095133066177368e-01 4.530032351613044739e-02 -1.352043747901916504e-01 -1.991769373416900635e-01 1.555682122707366943e-01 1.809305548667907715e-01 4.386000931262969971e-01 4.190940409898757935e-02
2.744345068931579590e-01 2.547696232795715332e-01 -1.533539965748786926e-02 5.037889629602432251e-02 -1.469893008470535278e-02 -1.305099725723266602e-01 4.209006428718566895e-01 -4.143065586686134338e-02 -2.613947093486785889e-01 -4.639645293354988098e-02 2.958226799964904785e-01 -2.065145522356033325e-01 -4.372232407331466675e-02 -2.593453824520111084e-01 2.764442004263401031e-02 3.314604461193084717e-01 -6.694970279932022095e-02 -9.608351439237594604e-02 -1.082086339592933655e-01 9.314761310815811157e-02 1.532019767910242081e-02 -1.289200037717819214e-01 4.983770474791526794e-02 -8.609561622142791748e-02 4.765881225466728210e-02 7.368700206279754639e-02 1.876984536647796631e-01 -3.279392123222351074e-01 1.544795930385589600e-01 -9.405443072319030762e-02 1.727886199951171875e-01 -8.091817796230316162e-02
2.341175526380538940e-01 1.204981803894042969e-01 3.605057671666145325e-02 1.771705038845539093e-02 6.944239139556884766e-02 -3.969553858041763306e-02 3.285810053348541260e-01 -8.367156982421875000e-02 -1.734386086463928223e-01 1.639619655907154083e-02 3.948909938335418701e-01 -1.947549581527709961e-01 1.031267568469047546e-01 -2.734260261058807373e-01 -1.481238603591918945e-01 2.926701009273529053e-01 -2.352148592472076416e-01 -1.324434429407119751e-01 -1.026856526732444763e-01 8.692550659179687500e-02 1.957648806273937225e-02 -6.634058803319931030e-02 -5.016576498746871948e-03 1.067868918180465698e-01 2.755732275545597076e-03 6.300685554742813110e-02 1.983802914619445801e-01 -1.750022470951080322e-01 3.516369163990020752e-01 -2.477975487709045410e-01 1.251316517591476440e-01 9.290281683206558228e-02
6.271614879369735718e-02 1.546714901924133301e-01 1.344147175550460815e-01 -4.434872046113014221e-02 -5.792935565114021301e-02 2.127699255943298340e-01 2.294532805681228638e-01 2.092664241790771484e-01 8.578532934188842773e-02 2.094292491674423218e-01 3.437341451644897461e-01 -3.996361047029495239e-02 -1.439492125064134598e-02 -5.803104117512702942e-02 -4.869061335921287537e-02 1.391814053058624268e-01 -1.418568044900894165e-01 1.487374454736709595e-01 7.268767803907394409e-02 1.624208092689514160e-01 1.557326167821884155e-01 -1.614060252904891968e-01 3.798636198043823242e-01 8.292132616043090820e-02 2.592079043388366699e-01 -1.871387846767902374e-02 2.168769538402557373e-01 1.193487048149108887e-01 -4.780472069978713989e-02 -7.595096528530120850e-02 4.444489181041717529e-01 -3.098094463348388672e-02
3.663830459117889404e-01 1.280981302261352539e-01 8.796416968107223511e-02 -3.203586637973785400e-01 -6.524343043565750122e-02 -2.208092957735061646e-01 -4.236013442277908325e-02 -1.944014877080917358e-01 -1.353757679462432861e-01 -9.505593031644821167e-02 1.961799860000610352e-01 -1.739722304046154022e-02 -6.156866252422332764e-02 -2.695777416229248047e-01 6.356959789991378784e-02 -8.502881973981857300e-02 -9.711684286594390869e-02 3.199375793337821960e-02 1.130967661738395691e-01 2.584539055824279785e-01 2.511815130710601807e-01 -2.968056797981262207e-01 2.999963462352752686e-01 7.326261699199676514e-02 2.237519919872283936e-01 4.802358523011207581e-02 8.323889225721359253e-02 5.126038566231727600e-02 2.137248069047927856e-01 1.332613080739974976e-01 1.743847727775573730e-01 1.148259267210960388e-02
2.059438377618789673e-01 1.882223486900329590e-01 -1.006357818841934204e-01 -1.159331426024436951e-01 -5.464924499392509460e-03 1.588381528854370117e-01 -7.487392425537109375e-02 -3.216499984264373779e-01 7.349732797592878342e-03 2.472735010087490082e-02 1.018109992146492004e-01 -1.891838163137435913e-01 8.043093234300613403e-02 -2.675912678241729736e-01 -2.032234370708465576e-01 1.767950803041458130e-01 -5.124316215515136719e-01 -6.869720667600631714e-02 6.407421082258224487e-02 2.100506573915481567e-01 -2.170202285051345825e-01 -1.488046050071716309e-01 2.497542202472686768e-01 3.686412423849105835e-02 -6.588665395975112915e-02 5.267779901623725891e-02 7.992364466190338135e-02 -2.044567652046680450e-02 2.862846851348876953e-01 8.318573981523513794e-02 1.245158463716506958e-01 1.285786740481853485e-03
3.192904889583587646e-01 1.380712687969207764e-01 8.381972089409828186e-03 -1.422009430825710297e-02 2.386035174131393433e-01 1.329019367694854736e-01 1.435320824384689331e-01 -8.862765133380889893e-02 -4.039774835109710693e-01 -6.583759188652038574e-02 1.205516234040260315e-01 -2.177207469940185547e-01 1.024333853274583817e-02 -6.954335141927003860e-03 -7.420546561479568481e-02 -3.203332126140594482e-01 -1.591126918792724609e-01 -1.289705187082290649e-01 -1.169330030679702759e-01 1.050040796399116516e-01 2.800549268722534180e-01 -3.012991845607757568e-01 1.315880864858627319e-01 2.825916744768619537e-02 8.640135824680328369e-02 9.382427483797073364e-02 2.407913506031036377e-01 1.794984638690948486e-01 -4.142469260841608047e-03 -5.081380158662796021e-02 1.364034563302993774e-01 -2.372280359268188477e-01
1.536523103713989258e-01 8.018916845321655273e-02 -2.069063782691955566e-01 -1.884410530328750610e-01 1.888582557439804077e-01 1.081027314066886902e-01 -2.715906314551830292e-02 1.253908723592758179e-01 -3.729195594787597656e-01 -7.769802957773208618e-02 -1.515889167785644531e-01 -1.133246496319770813e-01 8.760183304548263550e-02 1.202559173107147217e-01 -1.228834241628646851e-01 -1.517056208103895187e-02 -3.882595300674438477e-01 2.653891742229461670e-01 6.589587032794952393e-02 -1.067006289958953857e-01 -2.746202349662780762e-01 -6.741512566804885864e-02 1.461708992719650269e-01 3.706346079707145691e-02 1.623045355081558228e-01 1.083693467080593109e-02 -5.994221940636634827e-02 -2.573173642158508301e-01 2.190173268318176270e-01 -1.402457207441329956e-01 1.888451278209686279e-01 -2.650706470012664795e-01
1.017979532480239868e-01 5.398903414607048035e-02 -1.241532713174819946e-02 -6.518429517745971680e-02 -8.922335505485534668e-02 -3.059094212949275970e-02 9.123688936233520508e-02 -2.344463020563125610e-01 -3.123372793197631836e-01 -7.256329059600830078e-03 1.680029481649398804e-01 -4.143900796771049500e-02 -2.747429609298706055e-01 -4.047120511531829834e-01 2.527107894420623779e-01 1.971233636140823364e-01 -1.714413613080978394e-01 -1.458414644002914429e-01 -1.718323975801467896e-01 -2.291947901248931885e-01 1.786896735429763794e-01 5.193272233009338379e-02 1.195083707571029663e-01 1.480711847543716431e-01 2.808375656604766846e-01 -2.619996070861816406e-01 -5.469746515154838562e-02 1.368533223867416382e-01 2.034811377525329590e-01 -2.059940248727798462e-02 1.272310763597488403e-01 -9.891609847545623779e-02
2.605599164962768555e-01 2.179101407527923584e-01 -2.612886428833007812e-01 9.963888674974441528e-02 -3.642429411411285400e-02 -1.189045831561088562e-01 3.942689597606658936e-01 -1.401517391204833984e-01 -7.189617305994033813e-02 -9.866044856607913971e-03 3.008128702640533447e-01 -9.046757966279983521e-02 -3.345732763409614563e-02 -2.123489528894424438e-01 -2.136662900447845459e-01 3.554114401340484619e-01 -2.635383307933807373e-01 -1.207599639892578125e-01 3.583766147494316101e-02 -5.552817881107330322e-02 -3.010750375688076019e-02 -1.863771229982376099e-01 4.837821424007415771e-02 2.977025695145130157e-02 -7.590717822313308716e-02 9.922920912504196167e-02 2.155233919620513916e-01 -9.198217839002609253e-02 1.982824951410293579e-01 -1.361633390188217163e-01 1.760091483592987061e-01 -8.437629789113998413e-02
3.731457591056823730e-01 2.669063508510589600e-01 4.178442060947418213e-02 4.352333955466747284e-03 1.618743687868118286e-01 -2.138727456331253052e-01 3.520921468734741211e-01 1.340077817440032959e-02 -2.979846596717834473e-01 -1.320445388555526733e-01 2.451942861080169678e-01 -2.461976259946823120e-01 -1.137730926275253296e-01 -8.276942372322082520e-02 1.241044048219919205e-02 2.816742062568664551e-01 7.896826718933880329e-04 -5.959351360797882080e-02 -6.462112814188003540e-02 1.239723041653633118e-01 1.130534615367650986e-02 -6.117518991231918335e-02 1.216114386916160583e-01 -7.739397697150707245e-03 -4.519747197628021240e-02 1.408763676881790161e-01 2.239887565374374390e-01 -2.787954807281494141e-01 2.037693113088607788e-01 -5.284441262483596802e-02 1.717354357242584229e-01 9.083845070563256741e-04
1.528457105159759521e-01 1.012529209256172180e-01 1.529197543859481812e-01 -3.364439606666564941e-01 -3.665667772293090820e-02 4.135573282837867737e-02 -1.586275696754455566e-01 -1.982177197933197021e-01 -3.797939717769622803e-01 3.202633466571569443e-03 -4.710735753178596497e-02 5.086012557148933411e-02 -1.984791904687881470e-01 7.919430732727050781e-02 2.068932913243770599e-02 -1.153024584054946899e-01 -1.259447336196899414e-01 2.692903392016887665e-03 2.710213959217071533e-01 1.239491254091262817e-01 5.976989492774009705e-02 -3.450278937816619873e-01 1.853905618190765381e-01 -1.612725667655467987e-02 -6.262791156768798828e-02 -2.429913580417633057e-01 -2.651619026437401772e-03 -2.362414747476577759e-01 1.233156099915504456e-01 1.996479481458663940e-01 3.433805704116821289e-01 1.265088096261024475e-02
3.409018516540527344e-01 1.586936116218566895e-01 1.365304738283157349e-01 1.053509209305047989e-02 4.821083694696426392e-02 3.288052510470151901e-03 -1.765336543321609497e-01 -2.625405490398406982e-01 -1.648499630391597748e-02 7.921725511550903320e-02 2.511905431747436523e-01 -3.136002924293279648e-03 -5.624537914991378784e-02 -9.618952125310897827e-02 -1.200540363788604736e-01 2.654922753572463989e-02 -2.195132821798324585e-01 2.058120518922805786e-01 3.037255257368087769e-02 8.097571879625320435e-02 1.085829287767410278e-01 -3.615173697471618652e-01 2.664928436279296875e-01 3.133245706558227539e-01 -2.025667726993560791e-01 1.019387319684028625e-01 2.148711681365966797e-01 -2.525413334369659424e-01 -5.981136485934257507e-02 -6.336187943816184998e-03 2.558889985084533691e-01 8.258736692368984222e-03
1.088839694857597351e-01 2.259123921394348145e-01 5.355433002114295959e-02 1.482225805521011353e-01 1.661689281463623047e-01 4.533763229846954346e-02 -1.204930804669857025e-02 -2.053040415048599243e-01 -2.989410459995269775e-01 -6.147038564085960388e-02 4.175838828086853027e-02 -1.117049232125282288e-01 -1.883068680763244629e-01 -9.304919093847274780e-02 -9.154720231890678406e-03 -2.443633228540420532e-02 -5.542958974838256836e-01 -1.284952759742736816e-01 -1.144909560680389404e-01 1.094292178750038147e-01 -9.973470121622085571e-03 -4.104085266590118408e-01 -1.509107351303100586e-01 2.531524747610092163e-03 9.064958244562149048e-02 1.874919980764389038e-01 -2.434080280363559723e-02 4.097950458526611328e-02 6.769503653049468994e-02 -6.268303096294403076e-02 3.013364374637603760e-01 -5.506365373730659485e-02
2.034471631050109863e-01 -1.432341337203979492e-01 -6.076696142554283142e-02 -1.412198841571807861e-01 1.789094805717468262e-01 5.631800368428230286e-02 -1.403329335153102875e-02 1.221203729510307312e-01 -3.378721177577972412e-01 2.219049073755741119e-02 2.147476673126220703e-01 -2.734029889106750488e-01 -3.824976831674575806e-02 -2.636610567569732666e-01 -6.876195222139358521e-02 -1.601282656192779541e-01 -2.640732228755950928e-01 1.323145925998687744e-01 -3.845547884702682495e-02 2.936998009681701660e-02 1.084611564874649048e-01 -8.657550811767578125e-02 -1.999332159757614136e-01 -7.612315565347671509e-02 1.254277080297470093e-01 -2.909698784351348877e-01 2.563915848731994629e-01 1.243640109896659851e-01 2.654183506965637207e-01 1.760831028223037720e-01 2.393480092287063599e-01 -1.798692494630813599e-01
-1.398276835680007935e-01 -3.034340776503086090e-02 3.166222944855690002e-02 1.530855149030685425e-01 -1.630045026540756226e-01 -1.231713294982910156e-01 -9.771196544170379639e-02 -1.827346086502075195e-01 -3.850108683109283447e-01 -1.367761641740798950e-01 1.769883632659912109e-01 -2.769967354834079742e-02 7.832442969083786011e-02 -8.497399836778640747e-02 -1.289535313844680786e-01 4.361224174499511719e-02 -2.855774462223052979e-01 6.529050320386886597e-02 2.531549334526062012e-01 -6.923732906579971313e-02 -2.593660913407802582e-02 -9.321518987417221069e-02 2.356608062982559204e-01 1.385892033576965332e-01 2.458748966455459595e-01 3.687537088990211487e-02 1.956123411655426025e-01 -4.694449305534362793e-01 2.123425751924514771e-01 8.193466067314147949e-02 6.003045290708541870e-02 -1.575513631105422974e-01
-1.858568564057350159e-02 -4.127515107393264771e-02 1.962144672870635986e-01 -3.819949226453900337e-03 -1.667153239250183105e-01 -2.272457927465438843e-01 -2.190282195806503296e-01 -6.950566917657852173e-02 -3.349334895610809326e-01 -2.337830215692520142e-01 9.452889114618301392e-02 5.701158940792083740e-02 -5.545896291732788086e-02 1.403210908174514771e-01 5.554014816880226135e-03 2.428460270166397095e-01 -1.811758428812026978e-01 -8.863803744316101074e-02 -3.705882281064987183e-02 -3.619245067238807678e-02 4.472918808460235596e-02 -3.200355172157287598e-01 2.182436287403106689e-01 -1.003086566925048828e-01 3.292635083198547363e-01 -1.551370471715927124e-01 2.688867747783660889e-01 -5.732971057295799255e-02 1.729311197996139526e-01 5.945216491818428040e-02 3.336060345172882080e-01 9.013205021619796753e-02
-1.337851583957672119e-01 2.101805657148361206e-01 1.470360904932022095e-01 -1.705302149057388306e-01 2.437142431735992432e-01 -4.944213852286338806e-02 -2.583148181438446045e-01 7.851989008486270905e-03 -5.314106866717338562e-02 -1.210920587182044983e-01 1.696420609951019287e-01 -1.839203387498855591e-01 -1.655033230781555176e-01 3.330285549163818359e-01 1.679886579513549805e-01 5.272893980145454407e-02 -1.593707054853439331e-01 -5.185986682772636414e-02 7.040981203317642212e-02 2.776374295353889465e-02 2.011377960443496704e-01 -3.184129670262336731e-02 2.742400765419006348e-01 1.360375806689262390e-02 1.521317362785339355e-01 -1.278223246335983276e-01 3.100955486297607422e-01 -1.733096987009048462e-01 1.108929142355918884e-01 -1.722005568444728851e-02 3.751809597015380859e-01 -1.987244188785552979e-01
3.692827746272087097e-02 6.218799948692321777e-02 1.121283229440450668e-02 1.670115627348423004e-02 6.677430868148803711e-02 -2.398831397294998169e-01 -2.212598025798797607e-01 -9.026038646697998047e-02 -1.802250742912292480e-01 1.145177856087684631e-01 -2.546194382011890411e-02 -7.050345838069915771e-02 -1.215403527021408081e-02 -3.041802346706390381e-01 -2.817714512348175049e-01 2.722117304801940918e-01 -3.727917671203613281e-01 2.743697762489318848e-01 -2.111235707998275757e-01 5.915533378720283508e-02 5.901283584535121918e-03 -2.510156929492950439e-01 2.602651342749595642e-02 2.011794745922088623e-01 -3.109226562082767487e-02 -1.089316084980964661e-01 1.788987964391708374e-01 -2.096361368894577026e-01 -7.425915449857711792e-02 -1.915871798992156982e-01 2.828410565853118896e-01 -1.879505626857280731e-02
3.546800911426544189e-01 3.625154495239257812e-01 -8.778326213359832764e-02 1.003759577870368958e-01 -4.602328687906265259e-02 4.951403010636568069e-03 2.616277039051055908e-01 1.386801302433013916e-01 -3.100030124187469482e-01 -7.068151235580444336e-02 8.397909253835678101e-02 -1.678553521633148193e-01 3.523910418152809143e-02 -1.430803835391998291e-01 2.151574790477752686e-01 -1.594053953886032104e-01 -2.166714221239089966e-01 -7.135891169309616089e-02 -9.722930192947387695e-02 2.981155551970005035e-02 7.740879803895950317e-02 -6.241694465279579163e-02 1.377998292446136475e-01 3.777740895748138428e-01 -1.089902245439589024e-03 -1.473345141857862473e-02 -1.034432351589202881e-01 -1.535264700651168823e-01 2.665168344974517822e-01 1.715258210897445679e-01 1.889474093914031982e-01 -2.870256640017032623e-02
2.779635787010192871e-01 2.673753499984741211e-01 -4.860467463731765747e-02 4.583681747317314148e-02 2.594116628170013428e-01 -1.331601440906524658e-01 3.713465631008148193e-01 5.031729117035865784e-02 -3.800646364688873291e-01 -7.010688632726669312e-02 3.371665477752685547e-01 -1.179948598146438599e-01 -1.130002737045288086e-01 -9.959301352500915527e-02 -1.021411344408988953e-01 2.734391093254089355e-01 1.778071187436580658e-02 -1.591840684413909912e-01 -8.494516462087631226e-02 7.505869120359420776e-02 1.165539119392633438e-02 -7.104123383760452271e-02 7.489088177680969238e-02 -6.382782757282257080e-02 -8.408558368682861328e-02 3.452465310692787170e-02 1.084299385547637939e-01 -2.645284235477447510e-01 2.212743759155273438e-01 -4.386496171355247498e-02 1.929420977830886841e-01 -7.064709812402725220e-02
4.160011708736419678e-01 3.296043351292610168e-02 2.547853859141469002e-03 -1.326963901519775391e-01 -1.694123893976211548e-01 2.319728881120681763e-01 -3.642116859555244446e-02 1.190758869051933289e-01 -3.053721189498901367e-01 -6.553969532251358032e-02 1.223316043615341187e-01 -1.800564527511596680e-01 -1.056782454252243042e-01 -1.416769623756408691e-01 -7.503949105739593506e-02 7.016198337078094482e-02 -2.497213184833526611e-01 1.455414444208145142e-01 4.433388635516166687e-02 2.213153243064880371e-01 -6.936220079660415649e-02 -3.245067596435546875e-01 -1.814929395914077759e-02 -1.012107729911804199e-02 -1.801998466253280640e-01 2.035157978534698486e-01 1.714195013046264648e-01 1.868923604488372803e-01 1.263675689697265625e-01 -2.894724160432815552e-02 3.287188112735748291e-01 -1.240734159946441650e-01
6.417159456759691238e-03 7.363903522491455078e-02 -9.092412143945693970e-02 -1.166027858853340149e-01 1.188027039170265198e-01 -2.592991292476654053e-01 -1.893967092037200928e-01 2.225040644407272339e-01 -5.886629596352577209e-02 -1.075698644854128361e-03 3.340619150549173355e-03 6.243031099438667297e-02 6.105791777372360229e-02 -2.036484777927398682e-01 -3.862285241484642029e-02 -2.895244657993316650e-01 -1.916094571352005005e-01 1.300462782382965088e-01 1.454457491636276245e-01 1.343803405761718750e-01 1.886211708188056946e-02 -1.301639229059219360e-01 2.235139012336730957e-01 2.627843320369720459e-01 2.718586847186088562e-02 -1.772164180874824524e-02 4.180109202861785889e-01 1.032214462757110596e-01 1.250990331172943115e-01 1.820557564496994019e-01 4.511643052101135254e-01 -1.077432930469512939e-02
-1.757640242576599121e-01 7.256370037794113159e-02 5.663531273603439331e-02 -1.927742958068847656e-01 -1.157166715711355209e-02 -6.616831570863723755e-02 -1.616999059915542603e-01 -3.542751073837280273e-02 -2.091553360223770142e-01 -2.824421525001525879e-01 2.105392813682556152e-01 4.734015092253684998e-02 -2.449649721384048462e-01 1.481970846652984619e-01 -9.994923323392868042e-02 3.494202494621276855e-01 -2.548511028289794922e-01 -2.489975541830062866e-01 1.295650303363800049e-01 1.670498773455619812e-02 1.774678081274032593e-01 -2.326226979494094849e-01 2.745864093303680420e-01 -7.332544028759002686e-02 2.059366554021835327e-01 -2.138539999723434448e-01 1.909379810094833374e-01 -1.337998807430267334e-01 -2.314472012221813202e-02 6.564658135175704956e-02 2.224372476339340210e-01 -1.385015062987804413e-02
1.634951829910278320e-01 -5.301599949598312378e-02 1.042237058281898499e-01 -1.333808004856109619e-01 2.395025342702865601e-01 -7.306458801031112671e-02 -4.117293655872344971e-01 6.293227523565292358e-02 -3.299535214900970459e-01 2.215949445962905884e-01 -5.639034137129783630e-02 1.018372550606727600e-01 -1.045250520110130310e-02 -1.915342658758163452e-01 -5.212159827351570129e-02 2.508052811026573181e-02 -4.389919340610504150e-01 6.367780268192291260e-02 -8.094456978142261505e-03 4.166821017861366272e-02 1.047628745436668396e-01 -3.204036355018615723e-01 7.243671268224716187e-02 1.027184501290321350e-01 8.110620081424713135e-02 5.121339857578277588e-02 2.891040146350860596e-01 -8.849646896123886108e-02 9.210293740034103394e-02 -1.643168926239013672e-01 1.722748726606369019e-01 1.347978133708238602e-02
1.942432671785354614e-01 1.003801375627517700e-01 1.044152453541755676e-01 -4.386041313409805298e-02 9.827239066362380981e-02 1.988275907933712006e-02 5.027294903993606567e-02 -2.653352320194244385e-01 -2.844041585922241211e-01 2.052341252565383911e-01 2.563926875591278076e-01 -1.755951642990112305e-01 -1.606367528438568115e-01 -7.278183847665786743e-02 -2.622397840023040771e-01 -1.271225810050964355e-01 5.851001292467117310e-02 -2.836596071720123291e-01 -1.773416846990585327e-01 -7.539347559213638306e-02 -6.439328193664550781e-02 -2.902658283710479736e-01 9.993452578783035278e-02 9.991715103387832642e-02 1.434316933155059814e-01 2.858111858367919922e-01 2.289742529392242432e-01 1.239381730556488037e-02 2.455350942909717560e-02 1.322320997714996338e-01 3.131194114685058594e-01 -1.428579241037368774e-01
1.348483562469482422e-01 1.366587262600660324e-02 1.674370169639587402e-01 -1.761415153741836548e-01 -7.083675265312194824e-02 -1.229695901274681091e-01 3.036489337682723999e-02 1.599273383617401123e-01 -1.300376057624816895e-01 -8.739846199750900269e-02 -4.349637776613235474e-02 -1.747594326734542847e-01 -9.602617472410202026e-02 -2.161640226840972900e-01 -1.168050710111856461e-02 4.615084081888198853e-02 -1.412881165742874146e-01 1.209025606513023376e-01 -1.661705374717712402e-01 3.767182528972625732e-01 2.721169292926788330e-01 -1.823872774839401245e-01 -2.734617516398429871e-02 8.019603043794631958e-02 -6.870181858539581299e-02 -2.854386568069458008e-01 2.434584796428680420e-01 1.771771162748336792e-02 3.916371464729309082e-01 -1.977043785154819489e-02 9.244433045387268066e-02 -3.661094605922698975e-01
2.814616262912750244e-02 -9.917447715997695923e-02 -2.081020772457122803e-01 -1.526912897825241089e-01 2.196143120527267456e-01 -1.052750423550605774e-01 -1.416803449392318726e-01 -8.842105418443679810e-02 3.365889936685562134e-02 8.199654519557952881e-03 2.414228469133377075e-01 -4.903944954276084900e-02 -4.706789273768663406e-03 -2.270570993423461914e-01 5.985781550407409668e-02 3.624800443649291992e-01 -2.431318908929824829e-01 -1.370116025209426880e-01 1.073307543992996216e-01 -3.237695898860692978e-03 2.620179951190948486e-02 -3.485871851444244385e-01 3.503369092941284180e-01 2.521773800253868103e-02 7.903662323951721191e-02 1.374263316392898560e-01 3.065618276596069336e-01 -9.637590497732162476e-02 -1.547259986400604248e-01 -1.907239258289337158e-01 1.872088015079498291e-01 -1.683838814496994019e-01
-6.435666978359222412e-02 2.882988378405570984e-02 -1.262467354536056519e-01 1.811217069625854492e-01 1.622426658868789673e-01 -2.133049815893173218e-02 4.707125946879386902e-02 -1.925811320543289185e-01 -1.041781827807426453e-01 1.094447821378707886e-01 1.068314313888549805e-01 -2.709915861487388611e-02 -9.643851965665817261e-02 9.932570159435272217e-02 -8.553621172904968262e-02 1.654415950179100037e-02 -2.247712947428226471e-02 3.103745914995670319e-02 3.216156363487243652e-01 1.581455022096633911e-01 -1.503714732825756073e-02 -2.185034751892089844e-01 1.131104826927185059e-01 3.025568723678588867e-01 -2.377753853797912598e-01 -2.736051566898822784e-02 2.416406720876693726e-01 -1.566818654537200928e-01 2.093574702739715576e-01 6.684713065624237061e-02 5.869079232215881348e-01 5.712479352951049805e-02
-2.374379038810729980e-01 1.124130189418792725e-01 -1.644560396671295166e-01 -4.673824086785316467e-02 1.219931691884994507e-01 1.120767444372177124e-01 -1.782697886228561401e-01 -2.587739191949367523e-02 -1.213052403181791306e-02 1.053590551018714905e-01 2.783104777336120605e-01 -2.091271132230758667e-01 1.651949137449264526e-01 -7.047079503536224365e-02 -7.024195790290832520e-02 -8.289164304733276367e-02 -2.234370261430740356e-01 2.647859789431095123e-02 5.667443946003913879e-02 5.496003851294517517e-02 9.992932900786399841e-03 -1.029610708355903625e-01 9.106402099132537842e-02 3.319458067417144775e-01 -4.706870019435882568e-02 -1.878986060619354248e-01 2.936489582061767578e-01 -2.277471572160720825e-01 2.767547667026519775e-01 2.589083909988403320e-01 3.674325048923492432e-01 1.583398282527923584e-01
2.273629456758499146e-01 -1.856116503477096558e-01 -1.666081696748733521e-01 -1.703649610280990601e-01 1.921373009681701660e-01 9.271869063377380371e-02 7.611335068941116333e-02 -1.768808364868164062e-01 -2.335431724786758423e-01 -2.143888026475906372e-01 6.546921283006668091e-02 -5.480513721704483032e-02 -4.087115526199340820e-01 -9.309939295053482056e-02 -7.348534185439348221e-03 8.387623354792594910e-03 -7.430467754602432251e-02 3.535526692867279053e-01 1.277988553047180176e-01 2.071368694305419922e-01 1.378083527088165283e-01 -1.479088664054870605e-01 5.510258674621582031e-02 6.291614472866058350e-02 2.513617575168609619e-01 3.430488705635070801e-02 1.197205781936645508e-01 -4.344512894749641418e-02 3.033879697322845459e-01 -1.131492257118225098e-01 2.534886300563812256e-01 -5.950871482491493225e-02
-1.816046983003616333e-01 1.622393131256103516e-01 -3.258814290165901184e-02 -1.345571726560592651e-01 2.949998378753662109e-01 3.736552596092224121e-02 -1.082020811736583710e-02 1.500168144702911377e-01 -2.877114117145538330e-01 -1.387718021869659424e-01 -6.810913980007171631e-02 -1.016735564917325974e-02 7.545323669910430908e-02 -1.610926836729049683e-01 -2.927134335041046143e-01 9.825611859560012817e-02 -3.159038722515106201e-01 1.655995100736618042e-01 3.010965883731842041e-01 -8.478245697915554047e-03 -2.397444993257522583e-01 -2.513886690139770508e-01 1.563120335340499878e-01 1.689668297767639160e-01 1.302978396415710449e-01 -1.779654622077941895e-01 2.385021001100540161e-01 -1.201250106096267700e-01 -2.753935754299163818e-02 8.383931964635848999e-02 2.175310105085372925e-01 1.002699956297874451e-01
2.535760402679443359e-01 -1.414437443017959595e-01 -7.069155573844909668e-02 -1.514166146516799927e-01 1.083403229713439941e-01 2.316691353917121887e-02 -1.706425547599792480e-01 -5.511776544153690338e-03 -1.563951000571250916e-02 1.007268577814102173e-02 2.085182219743728638e-01 8.138956874608993530e-02 2.467638254165649414e-02 -1.248012483119964600e-01 -1.135795656591653824e-02 2.459533214569091797e-01 -1.979486197233200073e-01 -3.205539658665657043e-02 -3.315893933176994324e-02 -9.545364975929260254e-02 2.201108634471893311e-01 -2.241618484258651733e-01 3.700056672096252441e-01 -1.813391745090484619e-01 8.166730403900146484e-02 -7.826448231935501099e-02 3.380665183067321777e-01 -3.140004575252532959e-01 -4.638864472508430481e-02 -1.255061179399490356e-01 3.634457290172576904e-01 -1.565387994050979614e-01
1.571509093046188354e-01 5.505573749542236328e-02 -4.399297758936882019e-02 -6.390506029129028320e-02 1.685875356197357178e-01 1.276483088731765747e-01 9.305721521377563477e-02 -1.112004369497299194e-01 -1.639916002750396729e-01 -2.067628800868988037e-01 -2.428769506514072418e-02 -1.010668054223060608e-01 -2.896987199783325195e-01 -5.354271456599235535e-02 8.979326486587524414e-02 8.200093358755111694e-02 -2.841630876064300537e-01 1.152210608124732971e-01 2.705414891242980957e-01 1.696127951145172119e-01 -5.529220681637525558e-03 2.324548363685607910e-02 -1.439957767724990845e-01 1.697704568505287170e-02 1.904550492763519287e-01 4.562209546566009521e-02 1.708038002252578735e-01 1.273820698261260986e-01 4.610438942909240723e-01 -7.119887322187423706e-02 3.415261209011077881e-01 -2.878878414630889893e-01
1.716825813055038452e-01 6.870241463184356689e-02 -1.334635168313980103e-01 -1.014744788408279419e-01 7.877521216869354248e-02 6.192576605826616287e-03 -2.834163904190063477e-01 1.080564409494400024e-01 -3.080871999263763428e-01 1.868848204612731934e-01 2.563061192631721497e-02 -5.379739031195640564e-02 -4.845142737030982971e-02 -1.142644882202148438e-01 1.132172048091888428e-01 4.840179160237312317e-02 -3.291304409503936768e-01 1.294706761837005615e-01 -2.424038350582122803e-01 4.017083346843719482e-01 1.944256722927093506e-01 -1.581516712903976440e-01 3.087538480758666992e-02 3.576639667153358459e-02 1.283265203237533569e-01 1.185055673122406006e-01 3.097724914550781250e-01 -2.905607521533966064e-01 9.443875402212142944e-02 -1.211585849523544312e-01 1.716670989990234375e-01 3.553861007094383240e-02
4.420555830001831055e-01 1.630282551050186157e-01 -9.919648617506027222e-02 2.619604468345642090e-01 1.499746292829513550e-01 3.698002174496650696e-02 6.626962125301361084e-02 3.571650758385658264e-02 -3.694035112857818604e-01 -1.391976773738861084e-01 1.341378986835479736e-01 -1.587423980236053467e-01 -1.617588102817535400e-01 -2.910885810852050781e-01 2.329625934362411499e-02 -1.016117706894874573e-01 -2.386790961027145386e-01 -5.324539169669151306e-02 1.283597797155380249e-01 -2.166112661361694336e-01 -9.595710784196853638e-03 -1.403704434633255005e-01 -2.275151014328002930e-02 -2.137274295091629028e-01 1.507471948862075806e-01 -1.288225688040256500e-02 1.832664310932159424e-01 6.583452224731445312e-02 -1.219425648450851440e-01 4.184834286570549011e-02 2.548319101333618164e-01 -1.328934729099273682e-01
1.500649005174636841e-01 7.309611141681671143e-02 -1.694367825984954834e-02 -1.067981123924255371e-01 1.065700724720954895e-01 -1.523171216249465942e-01 3.942133784294128418e-01 -4.602664336562156677e-02 3.779130056500434875e-03 5.200739577412605286e-02 4.591531157493591309e-01 -2.882007062435150146e-01 -4.658044874668121338e-02 1.558465883135795593e-02 -1.563119441270828247e-01 2.788547277450561523e-01 -4.656457901000976562e-02 -1.728633493185043335e-01 -2.032735757529735565e-02 9.722261130809783936e-02 1.672505587339401245e-01 -2.322030812501907349e-01 -7.520972192287445068e-02 8.726603537797927856e-02 -4.549243673682212830e-02 -5.809079110622406006e-02 -1.022505480796098709e-02 -8.881351351737976074e-02 2.799246609210968018e-01 5.621685460209846497e-02 3.498336076736450195e-01 -1.128777638077735901e-01
8.446900546550750732e-02 5.551873892545700073e-02 2.377407103776931763e-01 -2.248058617115020752e-01 -8.160747587680816650e-02 -3.921331092715263367e-02 1.273230314254760742e-01 -3.852742165327072144e-02 2.242211848497390747e-01 -5.180820450186729431e-02 -2.387636899948120117e-02 -9.740195423364639282e-02 -3.855108320713043213e-01 -1.361077427864074707e-01 -1.793781965970993042e-01 1.703688204288482666e-01 1.969422027468681335e-02 -2.947509102523326874e-02 1.489630192518234253e-01 -1.509805172681808472e-01 -2.190924286842346191e-01 -3.884642124176025391e-01 2.033938169479370117e-01 1.954223513603210449e-01 8.659175038337707520e-02 -1.437164843082427979e-01 1.529000252485275269e-01 -2.390280552208423615e-02 1.961151510477066040e-02 -1.046421453356742859e-01 4.142906069755554199e-01 -7.542310655117034912e-02
2.428962737321853638e-01 9.187702834606170654e-02 7.989184930920600891e-03 -1.366546303033828735e-01 -1.872065961360931396e-01 -1.088716089725494385e-01 -4.861962795257568359e-02 -1.400946676731109619e-01 -2.909113466739654541e-01 -5.014384165406227112e-02 1.823194324970245361e-01 -8.293904364109039307e-03 -9.875708073377609253e-02 -1.809277012944221497e-02 -1.446284800767898560e-01 1.227219253778457642e-01 -9.945438802242279053e-02 -9.823375940322875977e-02 3.971458375453948975e-01 8.181818574666976929e-02 7.447075098752975464e-02 -4.133951067924499512e-01 2.676900029182434082e-01 8.197121322154998779e-02 2.704556584358215332e-01 -9.531880170106887817e-02 1.713175177574157715e-01 -1.713528484106063843e-01 6.710141152143478394e-02 1.038594469428062439e-01 1.234647110104560852e-01 2.610853314399719238e-01
2.381840348243713379e-01 1.681196242570877075e-01 -8.901321887969970703e-02 -1.767401248216629028e-01 -1.678053140640258789e-01 -2.406078157946467400e-03 -1.134219616651535034e-01 1.269556879997253418e-01 -2.315830439329147339e-01 9.820919483900070190e-02 -5.615168437361717224e-02 -1.450431440025568008e-02 1.542111635208129883e-01 -9.194740653038024902e-02 -1.356776356697082520e-01 1.992652714252471924e-01 -3.949984312057495117e-01 2.329132705926895142e-01 -5.348918586969375610e-02 -2.043048590421676636e-01 -8.003099262714385986e-02 -1.770528852939605713e-01 2.044530808925628662e-01 1.147468015551567078e-01 3.074651062488555908e-01 -1.735599339008331299e-01 1.326725482940673828e-01 -2.323548197746276855e-01 -1.263423413038253784e-01 6.123694404959678650e-02 3.132813870906829834e-01 -2.582213142886757851e-03
3.227767348289489746e-01 1.539770066738128662e-01 -2.591185830533504486e-02 -5.939368624240159988e-03 1.566453427076339722e-01 -2.061224728822708130e-01 3.931865692138671875e-01 -1.680199503898620605e-01 -2.723791599273681641e-01 -1.711926423013210297e-02 3.212141692638397217e-01 -2.358272820711135864e-01 -8.107928186655044556e-02 -1.424553394317626953e-01 -9.406673908233642578e-02 2.387282848358154297e-01 -3.790020011365413666e-03 -9.612815827131271362e-02 -1.430682986974716187e-01 6.593061983585357666e-02 -3.619839844759553671e-05 -2.093529254198074341e-01 7.110988721251487732e-03 3.418194502592086792e-02 -4.560957849025726318e-02 7.283181697130203247e-02 2.384097278118133545e-01 -2.693081200122833252e-01 9.712515771389007568e-02 -1.202258914709091187e-01 2.288310676813125610e-01 -5.869766324758529663e-02
7.252621650695800781e-02 1.488317698240280151e-01 1.002853363752365112e-01 9.974715858697891235e-02 -2.025217562913894653e-01 1.208314970135688782e-01 -1.653435230255126953e-01 -4.426043480634689331e-02 -1.278910189867019653e-01 -1.298223882913589478e-01 2.198840975761413574e-01 1.325374245643615723e-01 -7.994062267243862152e-03 -6.887987256050109863e-03 -1.083948537707328796e-01 -9.516885876655578613e-02 -3.306679725646972656e-01 1.524420529603958130e-01 -6.443681567907333374e-02 -6.299367174506187439e-03 1.872191727161407471e-01 -2.985823154449462891e-01 2.139387428760528564e-01 -1.545330882072448730e-01 -1.051927953958511353e-01 1.016198620200157166e-01 1.312716156244277954e-01 1.452203989028930664e-01 3.262113332748413086e-01 -1.026219129562377930e-01 4.883517026901245117e-01 4.308944568037986755e-02
2.232241183519363403e-01 2.027323991060256958e-01 2.251577824354171753e-01 4.081788659095764160e-02 8.160589635372161865e-02 -2.830475196242332458e-02 8.627692610025405884e-02 2.418529242277145386e-02 -7.653097808361053467e-02 -6.450245529413223267e-02 2.771095559000968933e-02 -1.804429590702056885e-01 -9.981404989957809448e-02 -4.773494228720664978e-02 1.436626315116882324e-01 1.986616402864456177e-01 -4.061240553855895996e-01 5.385463684797286987e-02 7.399231195449829102e-02 -7.732044160366058350e-02 4.996486380696296692e-02 -3.025915287435054779e-02 1.382909715175628662e-01 -1.567720770835876465e-01 4.647168144583702087e-02 -1.154641807079315186e-01 5.023296475410461426e-01 -4.446602463722229004e-01 -2.876076288521289825e-02 -3.234826028347015381e-02 1.780412495136260986e-01 -9.982548654079437256e-04
-9.502507746219635010e-02 8.227523416280746460e-02 7.481793314218521118e-02 -1.288182884454727173e-01 2.170860618352890015e-01 -2.240409255027770996e-01 -1.167793106287717819e-02 -1.170808523893356323e-01 -2.158472090959548950e-01 1.342650949954986572e-01 -1.774769872426986694e-01 -3.095575422048568726e-02 -3.080999553203582764e-01 -8.861140906810760498e-02 -2.919771075248718262e-01 3.249259889125823975e-01 -3.150312304496765137e-01 -5.463654920458793640e-02 2.529609203338623047e-02 1.019341722130775452e-01 2.957530915737152100e-01 -1.603461056947708130e-02 -4.625242203474044800e-02 1.284659840166568756e-02 -4.834320768713951111e-02 -3.300073742866516113e-02 -1.088507696986198425e-01 -3.626127168536186218e-02 2.682135999202728271e-01 1.146226972341537476e-01 3.832268416881561279e-01 9.134881198406219482e-02
1.219649687409400940e-01 1.398088634014129639e-01 3.611112758517265320e-02 1.643161624670028687e-01 5.305803380906581879e-03 3.450169414281845093e-02 9.769175201654434204e-02 -1.176726371049880981e-01 -1.785377413034439087e-01 1.064607407897710800e-02 1.812496334314346313e-01 -4.120024442672729492e-01 -2.511340379714965820e-01 -1.044296100735664368e-01 -3.135371208190917969e-01 -3.200661391019821167e-02 1.185183450579643250e-01 -2.624894082546234131e-01 -1.595243364572525024e-01 1.232191398739814758e-01 1.277188211679458618e-01 -3.965113162994384766e-01 1.087726503610610962e-01 8.106851577758789062e-02 1.762965172529220581e-01 -6.653932482004165649e-02 2.317431867122650146e-01 -2.624983191490173340e-01 2.681164816021919250e-02 -6.004053726792335510e-02 1.338449865579605103e-01 -9.435808658599853516e-02
4.251420497894287109e-02 -1.695813536643981934e-01 -3.856238350272178650e-02 -1.646932661533355713e-01 1.928173452615737915e-01 1.342977136373519897e-01 -1.436136960983276367e-01 1.244894787669181824e-01 -2.068415135145187378e-01 -1.223470121622085571e-01 -1.979129761457443237e-01 -3.669089376926422119e-01 1.561461836099624634e-01 2.548986487090587616e-02 -3.792985677719116211e-01 -1.193329691886901855e-01 -6.246898695826530457e-02 8.716225624084472656e-02 1.235281527042388916e-01 -5.968188866972923279e-02 2.820075750350952148e-01 -1.472108364105224609e-01 2.701241523027420044e-02 1.421824842691421509e-01 -3.665947169065475464e-02 -7.332710176706314087e-02 1.771034300327301025e-01 8.091459423303604126e-02 8.439894020557403564e-02 -1.159168183803558350e-01 4.659448862075805664e-01 -6.322544533759355545e-03
-2.875011265277862549e-01 -2.215084619820117950e-03 2.345341295003890991e-01 1.162298955023288727e-02 6.175870820879936218e-02 7.988400757312774658e-02 -1.672455370426177979e-01 1.997838914394378662e-01 -3.714368864893913269e-02 -1.029394567012786865e-01 1.071627512574195862e-01 -2.060706168413162231e-01 9.387075155973434448e-02 -3.430926501750946045e-01 1.687288098037242889e-02 -1.196418777108192444e-01 -3.909724056720733643e-01 5.061120167374610901e-02 2.314240783452987671e-01 8.588473498821258545e-02 4.826988279819488525e-02 -1.044603884220123291e-01 2.253048494458198547e-02 4.153141006827354431e-02 7.593031972646713257e-02 3.052721917629241943e-02 1.590234190225601196e-01 -1.144331619143486023e-01 2.180161178112030029e-01 2.725390195846557617e-01 3.839932084083557129e-01 -1.757826209068298340e-01
-1.121501848101615906e-01 1.819571703672409058e-01 -1.912576258182525635e-01 -2.805449664592742920e-01 6.646796315908432007e-02 3.518572822213172913e-02 1.749387234449386597e-01 -7.748586684465408325e-02 -4.668782353401184082e-01 2.796613983809947968e-02 2.132114470005035400e-01 1.728207617998123169e-01 -1.159128844738006592e-01 -1.948919892311096191e-01 -1.278537660837173462e-01 -2.840929105877876282e-02 -1.417022794485092163e-01 -4.958000779151916504e-02 -2.270165085792541504e-01 3.400823846459388733e-02 1.050207540392875671e-01 1.311442553997039795e-01 -1.045441925525665283e-01 2.767374366521835327e-02 -5.232639610767364502e-02 -2.917192578315734863e-01 2.241542637348175049e-01 4.366939514875411987e-02 1.048650965094566345e-01 3.110623732209205627e-02 4.081407785415649414e-01 -2.053839154541492462e-02
1.478974074125289917e-01 1.690127886831760406e-02 -1.972477510571479797e-02 -1.359360516071319580e-01 3.270925208926200867e-02 5.607178434729576111e-02 -1.310226619243621826e-01 1.821302026510238647e-01 -4.459643661975860596e-01 -2.409110963344573975e-02 6.212007999420166016e-02 -8.981331437826156616e-02 -4.430482164025306702e-02 -4.088758304715156555e-02 9.083258360624313354e-02 -9.209678322076797485e-02 -3.830688893795013428e-01 5.272493138909339905e-02 -9.650347381830215454e-02 1.945533305406570435e-01 7.339817285537719727e-02 -1.661375313997268677e-01 -5.553947016596794128e-02 -9.968161582946777344e-02 1.630040109157562256e-01 -5.449618026614189148e-02 3.164815604686737061e-01 1.080875769257545471e-01 3.331780135631561279e-01 1.756478548049926758e-01 2.888303101062774658e-01 -2.515983283519744873e-01
2.112355828285217285e-01 5.947543680667877197e-02 -6.275440007448196411e-02 -2.620698511600494385e-01 -1.793433725833892822e-02 -2.768924087285995483e-02 -6.255580112338066101e-03 3.142335116863250732e-01 -3.538741469383239746e-01 1.526359841227531433e-02 4.252978786826133728e-02 -1.973559558391571045e-01 7.628859020769596100e-03 -2.187416255474090576e-01 8.720891177654266357e-02 -1.093940213322639465e-01 -3.363581299781799316e-01 1.823765933513641357e-01 1.512840092182159424e-01 2.418861836194992065e-01 2.152489870786666870e-01 -1.376091241836547852e-01 1.463141292333602905e-01 -1.622333526611328125e-01 1.677215658128261566e-02 -4.810430482029914856e-02 2.139557898044586182e-01 2.038590610027313232e-01 9.596833586692810059e-02 1.216986477375030518e-01 2.490681707859039307e-01 -1.699431240558624268e-01
3.358577936887741089e-02 -9.361815452575683594e-02 1.457301378250122070e-01 5.943504348397254944e-02 -2.428720239549875259e-03 -1.299078464508056641e-01 -2.267264015972614288e-02 -7.990266382694244385e-02 -2.208504229784011841e-01 2.115008793771266937e-02 1.116088405251502991e-01 -2.313447445631027222e-01 9.604902006685733795e-03 -4.131074994802474976e-02 -6.327157467603683472e-02 -5.023520812392234802e-02 -2.551475763320922852e-01 1.052459627389907837e-01 1.782291680574417114e-01 -2.669937610626220703e-01 -5.687255412340164185e-02 -4.511874020099639893e-01 1.055540367960929871e-01 1.840161830186843872e-01 2.016036510467529297e-01 -8.265375345945358276e-02 2.855116128921508789e-01 -4.477872848510742188e-01 1.353865116834640503e-01 -4.005199670791625977e-02 1.730342805385589600e-01 -8.726696670055389404e-02
1.816988140344619751e-01 -1.888632178306579590e-01 -2.001581713557243347e-02 -1.345112025737762451e-01 3.671145737171173096e-01 1.968185752630233765e-01 -1.588164269924163818e-01 -4.283089563250541687e-02 -2.638964056968688965e-01 -2.153400182723999023e-01 -1.585795730352401733e-01 -1.112177446484565735e-01 -2.959764599800109863e-01 -4.451571963727474213e-03 -6.208831071853637695e-02 -2.244766615331172943e-02 -1.515433639287948608e-01 2.517489194869995117e-01 6.520110368728637695e-02 9.165329486131668091e-02 2.014109045267105103e-01 -1.448374390602111816e-01 7.625782489776611328e-02 1.794551610946655273e-01 2.120074033737182617e-01 4.309094324707984924e-02 1.565178185701370239e-01 -1.303027011454105377e-02 2.773654460906982422e-01 1.469809710979461670e-01 2.974018752574920654e-01 -9.865023940801620483e-02
1.144876107573509216e-01 3.028284311294555664e-01 -2.296991944313049316e-01 -2.067225128412246704e-01 -1.729690432548522949e-01 -1.886698454618453979e-01 1.728654503822326660e-01 -3.616744577884674072e-01 -1.928172633051872253e-02 -1.017752885818481445e-01 9.336496703326702118e-03 -1.795153319835662842e-01 -9.128326922655105591e-02 -1.730842143297195435e-01 -1.287021189928054810e-01 2.682434320449829102e-01 -2.909657657146453857e-01 -1.208623796701431274e-01 -1.666157245635986328e-01 1.935210675001144409e-01 7.113485038280487061e-02 -1.265300810337066650e-01 2.973836064338684082e-01 -5.969174578785896301e-02 5.409465730190277100e-02 -5.860357731580734253e-02 1.385600044159218669e-04 5.517193675041198730e-02 1.790671348571777344e-01 1.007881537079811096e-01 2.720215320587158203e-01 -2.144752815365791321e-02
3.373204171657562256e-01 -1.581274420022964478e-01 1.480757445096969604e-02 5.740173161029815674e-02 6.373088061809539795e-02 -5.851013958454132080e-02 3.868019208312034607e-03 1.875692754983901978e-01 -2.892299294471740723e-01 -1.664743125438690186e-01 -5.354379117488861084e-02 -1.726955622434616089e-01 -1.846180111169815063e-01 -1.554869860410690308e-01 -4.714383929967880249e-02 -8.150782436132431030e-02 -3.540980815887451172e-01 -2.071305811405181885e-01 1.514067500829696655e-01 1.556821465492248535e-01 1.377317160367965698e-01 -2.279601395130157471e-01 -6.075308844447135925e-02 1.123088132590055466e-02 1.263757646083831787e-01 1.073263734579086304e-01 1.889094710350036621e-01 1.347745805978775024e-01 1.658070981502532959e-01 -2.348305881023406982e-01 2.127312719821929932e-01 -3.231014907360076904e-01
1.747381985187530518e-01 2.450659424066543579e-01 1.525299716740846634e-02 4.114431142807006836e-02 -6.938718259334564209e-02 -1.040009856224060059e-01 -1.870900988578796387e-01 -1.319517195224761963e-02 -4.200487583875656128e-02 -1.903847604990005493e-01 -1.246240362524986267e-02 -1.546382755041122437e-01 1.219262182712554932e-01 -5.758598074316978455e-02 -1.907412260770797729e-01 2.316487729549407959e-01 -4.670597612857818604e-01 2.283570319414138794e-01 -3.273498266935348511e-02 4.440612345933914185e-02 2.187846750020980835e-01 -1.884082108736038208e-01 7.151898741722106934e-02 -3.203624114394187927e-02 5.516970157623291016e-02 -2.635856866836547852e-01 3.573077917098999023e-01 -3.669055551290512085e-02 -1.174827106297016144e-02 -1.368299871683120728e-01 3.001609444618225098e-01 1.141820624470710754e-01
1.845323592424392700e-01 -1.884778589010238647e-01 -9.402902424335479736e-02 2.282840460538864136e-01 -3.921823576092720032e-02 -5.251310393214225769e-02 2.387006431818008423e-01 1.269564628601074219e-01 7.420467585325241089e-02 -1.914710253477096558e-01 3.457235395908355713e-01 -1.991288661956787109e-01 -7.791195064783096313e-02 -1.970999315381050110e-02 -5.985070019960403442e-02 2.443829923868179321e-01 -3.223215639591217041e-01 -4.799218475818634033e-02 -7.190555334091186523e-02 -8.174425363540649414e-02 4.054586216807365417e-02 -1.550171673297882080e-01 1.131549477577209473e-01 -2.476074546575546265e-01 2.286920547485351562e-01 -5.370339378714561462e-02 4.065891355276107788e-02 1.693179272115230560e-02 2.673856616020202637e-01 -1.020093914121389389e-02 3.997707068920135498e-01 -1.208061948418617249e-01
2.732678055763244629e-01 2.689776718616485596e-01 2.331935316324234009e-01 -2.439870983362197876e-01 -2.633962035179138184e-02 -1.299769133329391479e-01 -1.667860746383666992e-01 5.749131739139556885e-02 -1.962986886501312256e-01 -2.070011794567108154e-01 1.634433567523956299e-01 -2.284315824508666992e-01 -2.029857039451599121e-01 1.523363403975963593e-02 -1.094227656722068787e-02 1.946034654974937439e-02 -2.689485549926757812e-01 -3.975346684455871582e-02 -1.529554426670074463e-01 3.056677281856536865e-01 -1.868877187371253967e-02 -2.495693862438201904e-01 -1.210772618651390076e-01 -9.244436025619506836e-02 1.427275836467742920e-01 1.796126961708068848e-01 8.630383759737014771e-02 -7.489739358425140381e-02 1.555476710200309753e-02 -1.422535777091979980e-01 2.917679846286773682e-01 -2.006669044494628906e-01
1.600803136825561523e-01 1.734258085489273071e-01 3.627249971032142639e-02 1.011066287755966187e-01 1.428277641534805298e-01 -9.458008408546447754e-02 2.543897628784179688e-01 -3.059375099837779999e-02 -2.844428420066833496e-01 -4.696260020136833191e-02 3.042963445186614990e-01 -4.106639921665191650e-01 -1.862303167581558228e-01 -8.641754090785980225e-02 -2.485047429800033569e-01 8.798462152481079102e-02 4.063630476593971252e-02 -2.708536982536315918e-01 -1.666109263896942139e-01 1.657761335372924805e-01 7.625275850296020508e-02 -1.855685710906982422e-01 6.294464692473411560e-03 7.123567629605531693e-04 -1.189888492226600647e-01 -1.459264103323221207e-02 2.116968631744384766e-01 -2.251457273960113525e-01 2.210486084222793579e-01 -2.032110095024108887e-02 2.231217920780181885e-01 -4.779125750064849854e-02
-4.511565901339054108e-03 9.471795707941055298e-02 3.647007048130035400e-02 -1.367533206939697266e-01 5.266604200005531311e-02 -1.577831804752349854e-01 -2.416113466024398804e-01 2.437420785427093506e-01 -4.092806875705718994e-01 5.165518075227737427e-02 3.769081830978393555e-01 8.343900740146636963e-02 -5.547030642628669739e-02 -2.473447173833847046e-01 3.704596310853958130e-02 -4.092091228812932968e-03 -3.554338216781616211e-01 -9.945952147245407104e-02 5.475009605288505554e-02 -4.055098816752433777e-02 -9.515985846519470215e-02 1.235663294792175293e-01 1.768971979618072510e-01 2.516198456287384033e-01 1.259682178497314453e-01 -1.864463239908218384e-01 1.387307196855545044e-01 -2.055794149637222290e-01 -8.567004650831222534e-02 7.344165816903114319e-03 2.362717390060424805e-01 7.430723309516906738e-02
1.188656389713287354e-01 5.261999368667602539e-02 -6.267777830362319946e-02 -1.336871534585952759e-01 2.005468606948852539e-01 3.965895622968673706e-02 2.314686179161071777e-01 2.112493850290775299e-02 8.424232155084609985e-02 -8.124839514493942261e-02 2.404287923127412796e-03 -8.540544658899307251e-02 -3.004774637520313263e-02 -2.798180580139160156e-01 -3.015691041946411133e-01 -2.907451428472995758e-02 -1.242407113313674927e-01 1.396055370569229126e-01 -2.714744955301284790e-02 -1.348689943552017212e-01 -1.593079566955566406e-01 -2.685815691947937012e-01 2.092792689800262451e-01 2.522410452365875244e-01 6.898716837167739868e-02 -2.108608037233352661e-01 1.176740452647209167e-01 -2.240174561738967896e-01 4.408226907253265381e-01 -6.789424270391464233e-02 1.518021225929260254e-01 2.819147408008575439e-01
2.479991912841796875e-01 6.836925446987152100e-02 2.565247118473052979e-01 -2.327117472887039185e-01 1.784841567277908325e-01 -1.422075480222702026e-01 -1.297725737094879150e-01 -1.053906455636024475e-01 5.875196307897567749e-02 -5.282384157180786133e-02 1.356927901506423950e-01 1.420261990278959274e-02 -2.272977493703365326e-02 -9.060318022966384888e-02 -1.695610880851745605e-01 4.987025167793035507e-04 -3.372721076011657715e-01 -1.481746435165405273e-01 -8.666332811117172241e-02 8.555721491575241089e-02 6.764921545982360840e-02 -3.769160509109497070e-01 3.624995648860931396e-01 -1.852805167436599731e-01 -5.204858258366584778e-02 -4.134260118007659912e-03 -1.055851802229881287e-01 4.675964266061782837e-02 2.896964251995086670e-01 4.056639969348907471e-02 3.264211118221282959e-01 -2.011560276150703430e-02
3.604158014059066772e-02 9.701317548751831055e-02 -4.527633264660835266e-02 -1.355721503496170044e-01 -5.903745442628860474e-02 -1.882727146148681641e-01 -2.222584187984466553e-01 9.027312695980072021e-02 -2.581894695758819580e-01 -7.284303009510040283e-02 1.124858930706977844e-01 -1.815487146377563477e-01 -7.917319238185882568e-02 1.478981226682662964e-01 -1.182532086968421936e-01 2.192851454019546509e-01 -8.398319780826568604e-02 -3.747024834156036377e-01 2.218731641769409180e-01 5.707353726029396057e-02 -1.695211417973041534e-02 -3.126519024372100830e-01 2.626766264438629150e-01 -1.714219748973846436e-01 1.728338897228240967e-01 -8.943206071853637695e-02 3.425608277320861816e-01 -3.809516131877899170e-02 1.288652420043945312e-01 3.123844973742961884e-02 2.406301647424697876e-01 1.899198740720748901e-01
1.049784272909164429e-01 2.237813360989093781e-02 -4.691340029239654541e-02 9.052073210477828979e-02 7.555908709764480591e-02 -4.664590954780578613e-02 4.054008796811103821e-02 -1.236616522073745728e-01 -2.132316827774047852e-01 7.469061017036437988e-02 2.312269508838653564e-01 -5.317182093858718872e-02 -3.033415228128433228e-02 -7.316543161869049072e-02 6.535728275775909424e-02 8.885120600461959839e-02 -3.733077049255371094e-01 1.607991307973861694e-01 2.317555844783782959e-01 -3.725854158401489258e-01 -2.442589029669761658e-02 -7.564442604780197144e-02 -5.414354801177978516e-02 1.340119987726211548e-01 1.058028936386108398e-01 -1.143908500671386719e-01 3.548910915851593018e-01 -4.548875987529754639e-01 6.138110905885696411e-02 3.194213286042213440e-02 2.751590311527252197e-01 -6.984778493642807007e-02
-3.749777004122734070e-02 -7.377541810274124146e-02 -9.314475953578948975e-02 -1.609001010656356812e-01 2.545017898082733154e-01 -2.238063141703605652e-03 7.747238874435424805e-02 9.358755499124526978e-02 -2.216035276651382446e-01 -3.053589165210723877e-01 -6.344169378280639648e-02 -1.057924479246139526e-01 -2.848008275032043457e-01 -2.170539200305938721e-01 7.560972869396209717e-02 2.550603449344635010e-01 -2.642690241336822510e-01 1.692250967025756836e-01 7.680483907461166382e-02 1.747911572456359863e-01 5.019817128777503967e-02 -6.510136276483535767e-02 1.538963913917541504e-01 -2.848083078861236572e-01 4.643545299768447876e-02 -4.882161319255828857e-02 2.288135439157485962e-01 1.207118481397628784e-01 2.992972135543823242e-01 1.057972311973571777e-01 2.583614289760589600e-01 -1.923811733722686768e-01
2.490423023700714111e-01 2.667294442653656006e-01 1.207489334046840668e-02 1.226477101445198059e-01 1.329499036073684692e-01 -1.978827565908432007e-01 3.256277143955230713e-01 4.664225131273269653e-02 -2.951412200927734375e-01 6.370188202708959579e-03 3.463582098484039307e-01 -2.271883487701416016e-01 -1.522331833839416504e-01 -1.258627772331237793e-01 -1.902451515197753906e-01 3.229407668113708496e-01 -3.188757598400115967e-02 -1.407797634601593018e-01 -5.239080265164375305e-02 1.283969134092330933e-01 6.885333359241485596e-02 -1.258180141448974609e-01 6.495459377765655518e-02 9.732967615127563477e-02 -3.972168266773223877e-02 8.116189390420913696e-02 1.414377838373184204e-01 -2.878357768058776855e-01 1.660313308238983154e-01 -1.343396604061126709e-01 1.317444592714309692e-01 -7.507079280912876129e-03
3.292899727821350098e-01 2.358123064041137695e-01 -5.930906627327203751e-03 -2.955013327300548553e-02 1.578873842954635620e-01 -1.929551064968109131e-01 2.851227819919586182e-01 7.801019586622714996e-03 -2.409431487321853638e-01 -3.837025165557861328e-02 3.398627936840057373e-01 -1.872209161520004272e-01 -2.596978545188903809e-01 -9.159167855978012085e-02 -6.054127588868141174e-02 2.204593271017074585e-01 3.598504513502120972e-02 -1.481187641620635986e-01 -1.822549104690551758e-01 9.905641525983810425e-02 8.809714019298553467e-02 -1.629234850406646729e-01 1.882955245673656464e-02 -9.903424419462680817e-03 -2.699217759072780609e-02 2.960921078920364380e-02 1.924811303615570068e-01 -2.701204717159271240e-01 3.262687623500823975e-01 -8.514972776174545288e-02 1.433129906654357910e-01 -8.044746518135070801e-02
-7.922415435314178467e-02 -2.214682102203369141e-02 -1.419430971145629883e-01 -6.137939915060997009e-02 8.593852072954177856e-02 -3.167460858821868896e-02 1.403068006038665771e-02 -1.223609894514083862e-01 -2.208374142646789551e-01 -3.540850579738616943e-01 2.660613693296909332e-02 -2.097534984350204468e-01 -1.777317188680171967e-02 -3.759444355964660645e-01 -1.074740737676620483e-01 4.129824042320251465e-02 7.129883766174316406e-02 -4.199045896530151367e-02 -2.952742390334606171e-02 -2.337232604622840881e-02 -3.483618050813674927e-02 -2.744291350245475769e-02 1.282128989696502686e-01 2.276859730482101440e-01 1.514301449060440063e-01 -2.969010472297668457e-01 2.920234799385070801e-01 1.312700510025024414e-01 -4.906408116221427917e-02 3.382606804370880127e-01 4.003032147884368896e-01 -5.321272462606430054e-02
3.192776069045066833e-02 6.516256183385848999e-02 1.089209094643592834e-01 -1.741319596767425537e-01 2.865089178085327148e-01 -3.363589569926261902e-02 -2.320351749658584595e-01 -4.182259738445281982e-02 -2.462079674005508423e-01 3.017797172069549561e-01 3.687942400574684143e-02 1.216849908232688904e-01 -1.113560944795608521e-01 -2.246857881546020508e-01 -7.398754358291625977e-02 3.864934667944908142e-02 -3.360785245895385742e-01 1.044008210301399231e-01 -1.424893140792846680e-01 2.373648248612880707e-02 -1.971613429486751556e-02 -2.109180241823196411e-01 1.529301851987838745e-01 5.434219539165496826e-02 2.973340749740600586e-01 -1.070541962981224060e-01 4.273585379123687744e-01 -8.104232698678970337e-02 -3.028151206672191620e-02 -1.470646113157272339e-01 2.023556828498840332e-01 8.681742101907730103e-02
7.084193080663681030e-02 1.775078028440475464e-01 9.895898401737213135e-02 7.065293937921524048e-02 2.260945737361907959e-01 4.813795909285545349e-02 1.839381456375122070e-01 -2.797953598201274872e-02 -2.410505115985870361e-01 1.553197354078292847e-01 3.251291811466217041e-01 -3.265213966369628906e-01 -8.961187303066253662e-02 6.365185230970382690e-02 -1.663811504840850830e-01 3.079756796360015869e-01 -3.431371226906776428e-02 -2.277085334062576294e-01 -1.962767243385314941e-01 -8.982100337743759155e-02 1.739695519208908081e-01 -2.705002725124359131e-01 6.083485484123229980e-02 1.383112072944641113e-01 -2.470740675926208496e-01 -2.411153167486190796e-02 8.670748770236968994e-02 -1.278544962406158447e-01 1.554508060216903687e-01 -1.141096577048301697e-01 2.778014838695526123e-01 -7.568388432264328003e-02
1.631847172975540161e-01 1.840358823537826538e-01 -8.118690550327301025e-02 2.407619059085845947e-01 9.876808524131774902e-02 1.005499213933944702e-01 5.359937250614166260e-02 -1.124657988548278809e-01 -2.487030178308486938e-01 -7.013362646102905273e-02 1.970090419054031372e-01 -3.742187321186065674e-01 -1.713821142911911011e-01 7.809273898601531982e-02 -1.443907469511032104e-01 -2.497851997613906860e-01 -1.027800738811492920e-01 -9.994947910308837891e-02 1.076350063085556030e-01 2.105721533298492432e-01 3.011875748634338379e-01 -1.954139471054077148e-01 -8.337353914976119995e-02 -1.656563393771648407e-02 -1.226706132292747498e-01 -6.841817498207092285e-02 1.882583498954772949e-01 4.582278802990913391e-02 1.431769579648971558e-01 -2.563605550676584244e-03 4.066748023033142090e-01 -1.394807845354080200e-01
2.778264582157135010e-01 1.256918627768754959e-02 5.251489579677581787e-02 9.620501846075057983e-02 1.097403019666671753e-01 -9.712629765272140503e-02 -4.022862017154693604e-02 -4.531219135969877243e-03 -1.003302708268165588e-01 6.498076766729354858e-02 3.100408911705017090e-01 -1.421817764639854431e-02 1.067512333393096924e-01 -6.155375391244888306e-02 -7.030962407588958740e-02 9.291176684200763702e-03 -1.688324660062789917e-01 1.722869575023651123e-01 3.002615571022033691e-01 -2.461597919464111328e-01 -5.770135298371315002e-02 -4.749480634927749634e-02 1.102752462029457092e-01 1.391361355781555176e-01 1.295702606439590454e-01 -9.652346372604370117e-02 4.314678907394409180e-01 -3.867965638637542725e-01 2.841307818889617920e-01 -1.124382019042968750e-01 1.955983936786651611e-01 -1.309165358543395996e-01
2.161327376961708069e-02 3.146314620971679688e-01 -1.478708386421203613e-01 2.234161831438541412e-03 2.405391931533813477e-01 -1.193650066852569580e-01 1.150593236088752747e-01 -6.937242299318313599e-02 -4.191467463970184326e-01 1.175956279039382935e-01 -1.780256256461143494e-02 -3.392988815903663635e-02 -2.055309414863586426e-01 -9.606163948774337769e-02 6.951483339071273804e-02 7.136071473360061646e-02 -3.399386107921600342e-01 -9.632594138383865356e-02 3.839607909321784973e-02 1.258148699998855591e-01 2.224260717630386353e-01 -3.700108528137207031e-01 -1.990985572338104248e-01 5.579664930701255798e-02 2.985908091068267822e-01 -1.528600305318832397e-01 -9.827698022127151489e-02 -9.584601968526840210e-02 1.013428494334220886e-01 6.246932595968246460e-02 1.386984437704086304e-01 -9.022073820233345032e-03
-3.841709718108177185e-02 2.863482339307665825e-03 -1.748674362897872925e-01 -1.908989101648330688e-01 1.383508145809173584e-01 9.705374389886856079e-02 1.581449061632156372e-01 2.776790596544742584e-02 -3.067176043987274170e-01 -6.823167204856872559e-02 -1.532626450061798096e-01 3.568543493747711182e-02 -8.446745574474334717e-03 6.598716229200363159e-02 -9.922351688146591187e-02 -1.239086538553237915e-01 -2.763126492500305176e-01 -8.135003969073295593e-03 2.430986464023590088e-01 -1.024754568934440613e-01 -1.391822099685668945e-01 -1.007754206657409668e-01 2.733995318412780762e-01 1.432012319564819336e-01 -5.481215938925743103e-02 -8.752833306789398193e-02 5.251901149749755859e-01 9.594363719224929810e-02 9.640698134899139404e-02 7.696182280778884888e-02 2.497236281633377075e-01 -2.827830314636230469e-01
1.918307989835739136e-01 1.757966428995132446e-01 9.704745560884475708e-02 -8.325520157814025879e-02 -2.636447846889495850e-01 1.480165123939514160e-01 1.358498930931091309e-01 2.434676736593246460e-01 6.071521341800689697e-02 -6.643930915743112564e-03 1.265137940645217896e-01 4.598196968436241150e-02 -1.648370176553726196e-02 -2.493502050638198853e-01 -3.727849125862121582e-01 7.454747706651687622e-02 -9.765006601810455322e-02 6.681735813617706299e-02 2.259418964385986328e-01 1.034242808818817139e-01 2.931280434131622314e-01 -1.963697373867034912e-01 2.572956085205078125e-01 -9.437321126461029053e-02 1.190478820353746414e-02 -1.010423004627227783e-01 7.964177988469600677e-03 -1.004285588860511780e-01 -2.580295084044337273e-03 -1.767511107027530670e-02 4.294529855251312256e-01 -1.933534443378448486e-01
2.035035789012908936e-01 3.155475109815597534e-02 1.293458510190248489e-02 -1.499416977167129517e-01 2.706361114978790283e-01 -1.280254721641540527e-01 -2.017130702733993530e-01 1.324869692325592041e-01 -1.220256239175796509e-01 2.036242634057998657e-01 3.925445303320884705e-02 -8.128207176923751831e-02 -1.059020310640335083e-01 -1.606395095586776733e-01 -4.062189161777496338e-02 1.379838734865188599e-01 -1.881868392229080200e-01 3.471090793609619141e-01 -5.096026882529258728e-02 -6.711775809526443481e-02 -2.505150809884071350e-02 -3.013521730899810791e-01 2.077581286430358887e-01 4.160115495324134827e-03 -1.424918770790100098e-01 -4.664861038327217102e-02 3.849255442619323730e-01 -3.122499287128448486e-01 1.905306875705718994e-01 -1.298931390047073364e-01 2.029820680618286133e-01 -6.861960142850875854e-02
1.718110889196395874e-01 2.894631624221801758e-01 1.577549129724502563e-01 -1.575499475002288818e-01 1.577564030885696411e-01 -8.122078329324722290e-02 3.257628083229064941e-01 9.319359809160232544e-02 -3.306465446949005127e-01 -8.834123611450195312e-02 4.893332123756408691e-01 -6.145130842924118042e-02 -8.490207046270370483e-02 -2.428455837070941925e-02 -1.483136415481567383e-01 -2.166626788675785065e-02 -3.035063743591308594e-01 -2.332377135753631592e-01 -6.857121735811233521e-02 4.041446372866630554e-02 -2.282800525426864624e-02 -9.986942261457443237e-02 -1.077154278755187988e-02 -3.803264349699020386e-02 -5.511979758739471436e-02 1.867043413221836090e-02 2.739810347557067871e-01 -1.006910651922225952e-01 -1.050999090075492859e-01 1.743660122156143188e-02 2.926632948219776154e-02 -1.853854954242706299e-01
1.016014665365219116e-01 1.274411678314208984e-01 -3.961662203073501587e-02 -2.110517621040344238e-01 6.632183492183685303e-02 -9.750446677207946777e-02 -1.991446316242218018e-01 1.109763756394386292e-01 -3.189131319522857666e-01 -2.229879051446914673e-01 3.053706884384155273e-01 -1.763706468045711517e-02 1.144739240407943726e-01 1.122285262681543827e-03 -1.060345247387886047e-01 1.727825105190277100e-01 -4.577780067920684814e-01 -4.107566922903060913e-02 6.870547775179147720e-03 3.101637028157711029e-02 -4.243127629160881042e-02 1.800870895385742188e-01 1.493859887123107910e-01 1.176744699478149414e-01 5.046005360782146454e-03 -2.020764201879501343e-01 -1.277586221694946289e-01 -3.846268355846405029e-01 1.239185929298400879e-01 4.206723719835281372e-02 2.323569804430007935e-01 5.797586590051651001e-02
-1.419945210218429565e-01 1.481328010559082031e-01 -4.574617370963096619e-02 -9.087622910737991333e-02 2.505698800086975098e-01 -6.387919932603836060e-02 1.273541599512100220e-01 9.757319092750549316e-02 -2.356755584478378296e-01 -8.452662080526351929e-02 9.028013050556182861e-02 7.596878707408905029e-02 1.569373160600662231e-02 -7.834808528423309326e-02 -2.080564796924591064e-01 -2.859425544738769531e-01 -3.044652342796325684e-01 -8.516819030046463013e-02 8.131024986505508423e-02 1.657493412494659424e-01 -3.357331454753875732e-02 -2.208386361598968506e-02 3.471776545047760010e-01 1.348403543233871460e-01 2.542154490947723389e-01 7.724881917238235474e-02 4.000534117221832275e-01 5.335758998990058899e-02 1.861973404884338379e-01 1.774198710918426514e-01 2.679233253002166748e-01 -3.337661549448966980e-02
-3.201707080006599426e-02 1.808143258094787598e-01 1.819529533386230469e-01 -8.491875976324081421e-02 -8.965361863374710083e-02 -1.900109052658081055e-01 -6.217094510793685913e-02 -1.658236049115657806e-02 -2.731477320194244385e-01 -7.314395159482955933e-02 8.910771459341049194e-02 2.226022537797689438e-03 5.818267352879047394e-03 1.285811811685562134e-01 -1.498496681451797485e-01 4.812047258019447327e-02 -1.749366223812103271e-01 1.060002669692039490e-01 2.009182870388031006e-01 3.927862346172332764e-01 2.570967972278594971e-01 -3.891555964946746826e-01 4.186617210507392883e-02 2.164255231618881226e-01 1.362916827201843262e-01 -1.245721504092216492e-01 2.819033563137054443e-01 -1.556172072887420654e-01 2.315843105316162109e-01 9.068378061056137085e-02 1.383060663938522339e-01 1.644797772169113159e-01
3.654421269893646240e-01 2.517768442630767822e-01 -7.163515686988830566e-02 1.849349737167358398e-01 3.228133171796798706e-02 -2.255805134773254395e-01 4.026846960186958313e-03 2.327702343463897705e-01 -4.206053614616394043e-01 3.643624857068061829e-02 5.048781633377075195e-02 -4.418556764721870422e-02 -1.548182368278503418e-01 -1.043884903192520142e-01 -3.162337467074394226e-02 -1.971796452999114990e-01 -3.444080948829650879e-01 3.770431876182556152e-02 8.439853042364120483e-02 8.749189786612987518e-03 2.601732313632965088e-01 -2.727876603603363037e-01 3.112267469987273216e-03 1.751990318298339844e-01 1.053563430905342102e-01 1.104918345808982849e-01 5.565085262060165405e-02 1.367605477571487427e-01 -1.077904999256134033e-01 3.363588824868202209e-02 1.956430226564407349e-01 -6.274309754371643066e-02
3.353978097438812256e-01 3.319647163152694702e-02 1.084458753466606140e-01 1.667397916316986084e-01 1.336967796087265015e-01 -2.237500995397567749e-01 2.908925525844097137e-03 -1.589700579643249512e-02 -3.950437307357788086e-01 -1.511400192975997925e-02 1.488439291715621948e-01 -4.442309215664863586e-02 5.234339088201522827e-02 -4.766150563955307007e-02 4.999004676938056946e-02 -3.172862529754638672e-02 -1.591656655073165894e-01 -3.660843968391418457e-01 -5.006098747253417969e-02 -1.806960105895996094e-01 2.051460593938827515e-01 -4.200554788112640381e-01 -3.678261488676071167e-02 5.511586740612983704e-02 2.133138291537761688e-02 -2.944211475551128387e-02 -1.020673662424087524e-02 -2.173025161027908325e-01 2.669600844383239746e-01 -7.543732970952987671e-02 1.465532779693603516e-01 -1.587349623441696167e-01
1.991742476820945740e-02 1.522023677825927734e-01 -1.209212243556976318e-01 -1.463347394019365311e-02 2.994595095515251160e-02 -1.319927871227264404e-01 -1.017992943525314331e-01 -3.179370611906051636e-02 -3.153238296508789062e-01 -2.534227259457111359e-02 2.427175194025039673e-01 -1.050193607807159424e-01 -2.131059616804122925e-01 -1.624894738197326660e-01 -5.894747748970985413e-02 8.109195530414581299e-02 -6.888353824615478516e-02 8.748691529035568237e-02 5.415625870227813721e-02 2.394019365310668945e-01 9.610807523131370544e-03 -2.879538387060165405e-02 5.031055212020874023e-01 -1.853055804967880249e-01 4.012465775012969971e-01 -2.245713397860527039e-02 8.559314161539077759e-02 1.118629649281501770e-01 1.022795960307121277e-01 1.675784289836883545e-01 2.853040993213653564e-01 1.331326663494110107e-01
1.222484111785888672e-01 1.655227392911911011e-01 6.285282969474792480e-02 2.614850178360939026e-02 1.885383725166320801e-01 -1.955890059471130371e-01 2.812747657299041748e-01 -1.350469328463077545e-02 -3.207495510578155518e-01 -1.154774427413940430e-01 3.481132388114929199e-01 -1.014962196350097656e-01 -1.280797421932220459e-01 -1.514801979064941406e-01 -1.375135779380798340e-01 2.680935561656951904e-01 4.150182381272315979e-02 -1.560385972261428833e-01 -2.915018498897552490e-01 1.480520218610763550e-01 7.702220976352691650e-02 -1.810138374567031860e-01 8.569242060184478760e-02 -7.920487970113754272e-02 -2.499640919268131256e-02 2.941196225583553314e-02 2.209008485078811646e-01 -2.670188248157501221e-01 2.081051915884017944e-01 -1.424348652362823486e-01 2.011241316795349121e-01 -1.057288274168968201e-01
2.050466090440750122e-01 2.814556062221527100e-01 5.576308816671371460e-02 -1.364949196577072144e-01 -1.188466884195804596e-02 -8.649343252182006836e-02 1.897686719894409180e-01 -4.180720448493957520e-01 -2.862356975674629211e-02 6.623812019824981689e-03 6.360860168933868408e-02 -2.959590032696723938e-02 -1.399079561233520508e-01 -1.983841955661773682e-01 -1.947897672653198242e-02 1.588292233645915985e-02 -1.005985513329505920e-01 -1.620119810104370117e-01 -3.160848841071128845e-02 -2.688467204570770264e-01 1.780752837657928467e-01 -1.806300878524780273e-01 -1.848072931170463562e-02 2.010685205459594727e-01 4.683459922671318054e-02 -2.314918637275695801e-01 1.985227316617965698e-01 2.448430657386779785e-01 2.548714578151702881e-01 -6.627246737480163574e-02 2.457338422536849976e-01 -2.712939977645874023e-01
6.609363853931427002e-02 1.791374832391738892e-01 -1.052827835083007812e-01 3.653931990265846252e-02 -2.970236167311668396e-02 1.716004908084869385e-01 2.160589545965194702e-01 -1.154090464115142822e-02 -2.885527610778808594e-01 -8.644251525402069092e-02 3.165393471717834473e-01 -2.068662084639072418e-02 -1.471313461661338806e-02 -1.182560026645660400e-01 1.744660548865795135e-02 -6.443589180707931519e-02 -4.641654491424560547e-01 -2.365290373563766479e-02 -1.244521364569664001e-01 3.929107263684272766e-02 2.138963341712951660e-01 -6.948698312044143677e-02 -2.119904570281505585e-02 1.804344952106475830e-01 1.313774194568395615e-02 -3.475847840309143066e-01 1.621404439210891724e-01 2.552054524421691895e-01 -3.242522105574607849e-02 -1.692041605710983276e-01 3.099277317523956299e-01 9.586357325315475464e-02
2.901305854320526123e-01 1.407082527875900269e-01 6.608427315950393677e-02 -1.617120802402496338e-01 8.407466113567352295e-02 1.976476162672042847e-01 7.031574100255966187e-02 1.621232330799102783e-01 -4.084716364741325378e-02 -2.721289098262786865e-01 9.626932442188262939e-02 -2.255584001541137695e-01 -3.619985282421112061e-02 -4.785209298133850098e-01 -9.003914892673492432e-02 1.503006834536790848e-02 5.579543299973011017e-03 -2.244740426540374756e-01 2.949484623968601227e-02 -3.017610311508178711e-02 -8.172532916069030762e-02 -1.666767746210098267e-01 1.501057147979736328e-01 2.017052918672561646e-01 2.079926133155822754e-01 -9.881819784641265869e-02 -8.974489755928516388e-03 -2.614989317953586578e-02 2.234513610601425171e-01 3.122482895851135254e-01 1.815869659185409546e-01 1.719962358474731445e-01
3.841694816946983337e-02 -1.717271655797958374e-01 -1.437591463327407837e-01 1.302181184291839600e-01 1.374726146459579468e-01 -2.154110521078109741e-01 1.048625111579895020e-01 1.496313810348510742e-01 -3.167589008808135986e-01 9.638187289237976074e-02 2.624227404594421387e-01 -4.566962718963623047e-01 -2.376887202262878418e-01 -1.312576234340667725e-01 -4.199713096022605896e-02 1.192283108830451965e-01 -3.852256238460540771e-01 -4.343878105282783508e-02 -8.351521193981170654e-02 1.183166578412055969e-01 9.443057328462600708e-02 6.913273036479949951e-02 -1.067017018795013428e-02 -4.494892433285713196e-02 4.925478994846343994e-02 -2.204639911651611328e-01 1.688646823167800903e-01 -4.331422597169876099e-02 1.857109367847442627e-01 1.462981104850769043e-01 3.914783149957656860e-02 -1.732669621706008911e-01
1.810895353555679321e-01 1.590925082564353943e-02 -1.116328462958335876e-01 9.314368665218353271e-02 2.476972043514251709e-01 1.931771486997604370e-01 -2.335653901100158691e-01 6.549984216690063477e-03 -2.278560958802700043e-02 -1.639752686023712158e-01 2.468531131744384766e-01 -9.103720635175704956e-02 -2.448333203792572021e-01 -6.545604020357131958e-02 -7.781589776277542114e-02 8.915691822767257690e-02 -3.675740212202072144e-02 -7.372047007083892822e-02 2.405656427145004272e-01 8.274725824594497681e-02 1.066100969910621643e-01 -1.985599249601364136e-01 2.277411669492721558e-01 2.256339788436889648e-02 -2.615805566310882568e-01 -3.069650232791900635e-01 7.549683004617691040e-02 1.500168442726135254e-01 3.659068942070007324e-01 2.268136590719223022e-01 2.471888065338134766e-01 -7.564646005630493164e-02
3.037814199924468994e-01 2.513929605484008789e-01 -9.984225034713745117e-02 1.010483130812644958e-02 -1.026339530944824219e-01 -6.257464736700057983e-02 1.715789288282394409e-01 -2.816784679889678955e-01 -2.165623307228088379e-01 -9.267993271350860596e-02 5.257525295019149780e-02 -3.822800517082214355e-02 -1.164067313075065613e-01 -2.966341078281402588e-01 7.711133360862731934e-02 7.136034965515136719e-02 -1.823287159204483032e-01 -3.739347308874130249e-02 -5.332563444972038269e-02 1.694655418395996094e-01 4.492607340216636658e-02 -3.249479532241821289e-01 1.464388966560363770e-01 2.106770575046539307e-01 7.468283176422119141e-02 7.896618545055389404e-02 -8.531039953231811523e-02 2.450853735208511353e-01 3.720818161964416504e-01 5.182744935154914856e-02 2.804688811302185059e-01 1.808041520416736603e-02
1.291067153215408325e-01 6.731283664703369141e-02 -8.923414349555969238e-02 -1.038459017872810364e-01 4.805265367031097412e-02 6.477614492177963257e-02 -1.138530895113945007e-01 2.074722945690155029e-01 -1.925908625125885010e-01 -1.017008349299430847e-01 -6.243487074971199036e-02 -4.375954717397689819e-02 -4.377495497465133667e-02 -1.826067119836807251e-01 -3.186492621898651123e-01 2.606130242347717285e-01 -4.082175437361001968e-03 -1.773006618022918701e-01 8.784119039773941040e-03 -2.004776298999786377e-01 -8.889822289347648621e-03 -2.527544498443603516e-01 3.959158062934875488e-02 3.192320168018341064e-01 -6.561324000358581543e-02 5.541945993900299072e-02 -5.495562031865119934e-02 -2.577178478240966797e-01 2.532200217247009277e-01 -2.253949940204620361e-01 3.852771520614624023e-01 2.454348653554916382e-01
4.611651897430419922e-01 9.813621640205383301e-02 5.213911831378936768e-02 -4.966029897332191467e-02 6.823100894689559937e-02 2.740294039249420166e-01 -8.236583322286605835e-02 8.082564920186996460e-03 -2.817889451980590820e-01 -6.178931891918182373e-02 1.168556213378906250e-01 -2.293110489845275879e-01 -1.230171173810958862e-01 -6.167367473244667053e-02 -2.048718184232711792e-01 1.590044498443603516e-01 -2.712503373622894287e-01 1.688986420631408691e-01 6.261381506919860840e-02 1.745435595512390137e-02 -6.051322910934686661e-03 -2.731806933879852295e-01 1.782229542732238770e-01 -1.257586479187011719e-01 -1.412243396043777466e-01 3.149558231234550476e-02 2.139851301908493042e-01 2.956092357635498047e-01 2.331519871950149536e-01 -6.109770387411117554e-03 7.692873477935791016e-02 -8.522529900074005127e-02
9.698769450187683105e-02 1.333064734935760498e-01 9.420417994260787964e-02 -7.419788837432861328e-02 4.444599151611328125e-02 -1.065095979720354080e-02 -3.860600590705871582e-01 -1.140546873211860657e-01 -1.130001917481422424e-01 4.083547741174697876e-02 9.078694880008697510e-02 -1.503010094165802002e-01 -3.758995234966278076e-02 -2.664607763290405273e-01 -1.679231673479080200e-01 3.601414561271667480e-01 -4.394305348396301270e-01 1.452049314975738525e-01 -6.594125181436538696e-02 9.841971844434738159e-02 -5.004006624221801758e-02 -2.769568748772144318e-02 1.026116907596588135e-01 -8.471168577671051025e-02 7.492030411958694458e-02 -2.587552070617675781e-01 2.386056333780288696e-01 -2.536477148532867432e-01 1.751536279916763306e-01 -8.582951128482818604e-02 1.857274025678634644e-01 5.610528588294982910e-02
2.834386229515075684e-01 7.357013970613479614e-02 -2.316745966672897339e-01 -2.663369476795196533e-01 4.466658458113670349e-02 1.900290548801422119e-01 3.804710134863853455e-02 1.766479164361953735e-01 -5.103028416633605957e-01 -9.767940640449523926e-02 1.794511079788208008e-01 4.877133667469024658e-02 -2.061777263879776001e-01 -2.199781835079193115e-01 1.139493361115455627e-01 -7.655075192451477051e-02 -1.199447736144065857e-01 -5.076581984758377075e-02 -1.578016877174377441e-01 2.676437608897686005e-02 6.677297502756118774e-02 -1.029855478554964066e-02 -4.803054034709930420e-02 2.685432555153965950e-04 -3.039409406483173370e-02 -5.958996340632438660e-02 3.139204978942871094e-01 1.621067225933074951e-01 9.567724913358688354e-02 -1.259224396198987961e-02 3.381582796573638916e-01 4.681092500686645508e-02
1.934113651514053345e-01 3.324968516826629639e-01 2.492641657590866089e-01 5.102559179067611694e-02 1.738015860319137573e-01 -2.167943865060806274e-01 2.562604248523712158e-01 1.415340900421142578e-01 -3.529054224491119385e-01 -1.988217979669570923e-01 3.250460922718048096e-01 -2.447027415037155151e-01 -1.506643593311309814e-01 -1.820900849997997284e-02 -1.600234657526016235e-01 2.873970270156860352e-01 -6.146899983286857605e-02 -7.373615354299545288e-02 2.144191712141036987e-01 7.131301611661911011e-02 -4.006332252174615860e-03 -2.020245939493179321e-01 2.885231934487819672e-02 2.911517582833766937e-02 8.102175593376159668e-02 -2.185462601482868195e-02 3.840121254324913025e-02 -1.893437653779983521e-01 9.493777900934219360e-02 9.697384666651487350e-04 7.857839018106460571e-02 3.474979475140571594e-02
2.003851979970932007e-01 3.815693780779838562e-02 1.654293686151504517e-01 5.301411077380180359e-02 2.711825631558895111e-02 -8.107596635818481445e-02 2.788852714002132416e-02 1.853090524673461914e-02 -2.372284680604934692e-01 -4.416778218001127243e-03 1.701192110776901245e-01 1.997383311390876770e-02 8.546969294548034668e-02 -2.480089962482452393e-01 -3.321518748998641968e-02 1.465853154659271240e-01 -2.751398384571075439e-01 1.568244844675064087e-01 2.179546207189559937e-01 -2.250166684389114380e-01 -8.263079077005386353e-02 -1.049438342452049255e-01 1.705041527748107910e-01 5.590239539742469788e-02 4.204045108053833246e-04 -1.695913821458816528e-01 3.078039586544036865e-01 -5.184454917907714844e-01 -2.679302915930747986e-02 4.684472829103469849e-02 2.284357398748397827e-01 -2.165320515632629395e-01
2.868933603167533875e-02 7.051520049571990967e-02 6.531455367803573608e-02 3.613629937171936035e-02 3.400374948978424072e-02 4.769630357623100281e-02 -9.535182267427444458e-02 9.195216000080108643e-02 -5.661880970001220703e-01 1.643854975700378418e-01 -8.049383759498596191e-02 -2.115486562252044678e-01 -3.176554441452026367e-01 -4.182695597410202026e-02 -3.225055336952209473e-02 -2.086876519024372101e-02 -3.173757493495941162e-01 6.830381602048873901e-02 -1.021986007690429688e-01 2.195303142070770264e-01 1.540325134992599487e-01 -6.929329782724380493e-02 4.481083154678344727e-02 -7.424706965684890747e-02 -1.940414495766162872e-02 9.071186929941177368e-02 2.949428856372833252e-01 -1.186955124139785767e-01 7.451201230287551880e-02 2.768487036228179932e-01 2.121499925851821899e-01 -1.665280759334564209e-01
-1.271496177650988102e-03 -1.527892649173736572e-01 3.572906553745269775e-02 -4.990750178694725037e-02 5.662971735000610352e-02 -4.812800884246826172e-02 -1.093338727951049805e-01 -1.479823142290115356e-01 -1.501012444496154785e-01 -6.253161281347274780e-02 -1.079833284020423889e-01 8.538132905960083008e-02 -3.929772228002548218e-02 -1.867598444223403931e-01 5.114009603857994080e-03 2.395262569189071655e-01 -9.588725119829177856e-02 3.661526739597320557e-02 1.491225361824035645e-01 -2.109426856040954590e-01 -5.254795774817466736e-02 -2.430163472890853882e-01 3.294704258441925049e-01 1.342800110578536987e-01 7.343925535678863525e-02 -3.307394385337829590e-01 4.481406807899475098e-01 -3.241092264652252197e-01 1.548597365617752075e-01 9.849743545055389404e-02 2.584324181079864502e-01 -8.659255504608154297e-02
1.807794123888015747e-01 1.112038940191268921e-01 -5.690108239650726318e-02 -3.708280995488166809e-02 -3.632349148392677307e-02 7.614532019942998886e-03 -9.999643266201019287e-02 8.656652271747589111e-02 1.082687079906463623e-02 -4.626103118062019348e-02 -1.977045461535453796e-02 -1.492326408624649048e-01 -2.992810495197772980e-02 8.135450631380081177e-02 -3.473221063613891602e-01 1.403511911630630493e-01 -3.411729335784912109e-01 -1.144861951470375061e-01 1.838658154010772705e-01 2.810980379581451416e-01 -1.735955476760864258e-01 -5.354703404009342194e-03 3.292966783046722412e-01 1.854848265647888184e-01 1.756895631551742554e-01 1.469086408615112305e-01 1.894937306642532349e-01 -4.030164480209350586e-01 1.279971301555633545e-01 -6.429395824670791626e-02 2.651162445545196533e-01 -4.229481145739555359e-02
2.651704847812652588e-01 1.109994277358055115e-01 -1.286529283970594406e-02 2.244240604341030121e-02 1.163026988506317139e-01 -1.975770741701126099e-01 3.264670670032501221e-01 -9.993323683738708496e-02 -1.931026428937911987e-01 1.808588951826095581e-02 3.514146804809570312e-01 -3.326217234134674072e-01 -1.581105589866638184e-01 -1.095950752496719360e-01 -1.873035281896591187e-01 3.597239255905151367e-01 -1.004884988069534302e-01 -8.983162045478820801e-02 -1.157970800995826721e-01 1.929384917020797729e-01 4.227702692151069641e-02 -2.533078491687774658e-01 3.625867515802383423e-02 2.508240565657615662e-02 4.995504766702651978e-02 1.176078803837299347e-02 8.268491923809051514e-02 -1.745302975177764893e-01 2.654997706413269043e-01 -3.298090770840644836e-02 1.614174544811248779e-01 7.888407446444034576e-03
1.188108101487159729e-01 1.828377693891525269e-01 8.513024076819419861e-03 -8.752497844398021698e-03 9.921875596046447754e-02 -6.316630635410547256e-03 8.865891396999359131e-02 -3.316189348697662354e-01 -1.810272037982940674e-01 1.005479097366333008e-01 2.954154014587402344e-01 -3.299279212951660156e-01 -2.386505156755447388e-01 -3.642059266567230225e-01 1.719108074903488159e-01 -5.495593324303627014e-02 -2.111898213624954224e-01 -7.916202396154403687e-02 -8.176731318235397339e-02 8.913237601518630981e-02 -8.312506973743438721e-02 -1.158394590020179749e-01 -5.121016502380371094e-02 2.860555052757263184e-01 -1.768265478312969208e-02 -9.587059915065765381e-02 5.568818002939224243e-02 9.535773098468780518e-02 3.384719491004943848e-01 1.405967772006988525e-01 1.113641113042831421e-01 -1.571772396564483643e-01
1.658242195844650269e-01 7.621117681264877319e-02 1.033058911561965942e-01 4.203087836503982544e-02 -1.722219400107860565e-02 -1.676435023546218872e-01 1.221662536263465881e-01 -1.236792281270027161e-01 1.427272148430347443e-02 1.872703880071640015e-01 5.742935463786125183e-02 -2.090575098991394043e-01 -6.562458723783493042e-02 7.229678332805633545e-03 2.467766106128692627e-01 1.199388056993484497e-01 -2.799362540245056152e-01 -3.950026258826255798e-02 -3.005952760577201843e-02 1.497162580490112305e-01 -1.226529628038406372e-01 5.043125897645950317e-02 4.972256720066070557e-01 2.651233971118927002e-02 1.376385390758514404e-01 4.508778452873229980e-02 8.914528042078018188e-02 -2.210610061883926392e-01 3.189855813980102539e-01 -1.128654181957244873e-01 3.616020679473876953e-01 2.047156840562820435e-01
1.198825240135192871e-01 -3.445334732532501221e-02 3.258859738707542419e-02 -1.785149239003658295e-02 1.165471822023391724e-01 2.790125086903572083e-02 -1.267015933990478516e-01 -6.829187273979187012e-02 -4.093397259712219238e-01 -3.021796047687530518e-01 2.214724868535995483e-01 2.603750824928283691e-01 -1.921983808279037476e-01 -3.429422974586486816e-01 -5.080267414450645447e-02 6.484098732471466064e-02 9.335116297006607056e-02 7.966352254152297974e-02 -6.633450835943222046e-02 9.794011712074279785e-02 -9.029208868741989136e-02 1.296916604042053223e-01 -7.704247534275054932e-02 2.090606465935707092e-02 -6.337098032236099243e-02 -1.685822382569313049e-02 2.559954226016998291e-01 -1.969287171959877014e-02 2.727838754653930664e-01 -1.939527131617069244e-02 4.203753173351287842e-01 -1.697273999452590942e-01
1.016770601272583008e-01 5.028890073299407959e-02 1.246116608381271362e-01 1.765819825232028961e-02 2.140110880136489868e-01 -1.130812689661979675e-01 4.949406906962394714e-02 -1.867672353982925415e-01 -2.775685787200927734e-01 -1.821840368211269379e-02 1.941890418529510498e-01 -7.443562150001525879e-02 6.943222880363464355e-02 -4.298219829797744751e-02 1.604265272617340088e-01 -2.864725515246391296e-02 -3.614384829998016357e-01 7.865537889301776886e-03 3.095901608467102051e-01 -2.312895208597183228e-01 5.556389689445495605e-02 4.938448313623666763e-03 1.330429762601852417e-01 2.224680632352828979e-01 -1.024799942970275879e-01 -4.580821841955184937e-02 2.459616214036941528e-01 -3.307741880416870117e-01 -3.940030187368392944e-02 -2.098456621170043945e-01 3.500385284423828125e-01 -1.433626711368560791e-01
2.488265633583068848e-01 1.956025362014770508e-01 -3.042494412511587143e-03 1.705304533243179321e-01 1.178017705678939819e-01 1.280221641063690186e-01 1.528826802968978882e-01 -7.886834442615509033e-02 -2.987598478794097900e-01 -1.073423773050308228e-01 -5.484377592802047729e-02 -3.140713870525360107e-01 -2.213087081909179688e-01 -4.446845129132270813e-02 3.031263500452041626e-02 -8.074417710304260254e-03 -2.223799526691436768e-01 -8.422534912824630737e-02 5.185034498572349548e-02 1.584822237491607666e-01 1.964170485734939575e-01 -2.949976623058319092e-01 -9.775437414646148682e-02 2.050778083503246307e-02 2.519351840019226074e-01 2.449039928615093231e-02 1.700346469879150391e-01 1.997062414884567261e-01 1.336338967084884644e-01 -1.499407142400741577e-01 3.492168188095092773e-01 -2.035132497549057007e-01
5.788086727261543274e-02 8.626624941825866699e-02 -1.506342738866806030e-01 -9.816033393144607544e-02 2.055318951606750488e-01 7.046641781926155090e-03 -1.725471019744873047e-01 2.879292070865631104e-01 4.204924777150154114e-02 -9.956043958663940430e-02 1.720824688673019409e-01 -1.444070041179656982e-01 1.266094762831926346e-02 -1.920643746852874756e-01 -1.713498681783676147e-01 1.937543787062168121e-02 -1.133540179580450058e-02 -9.574848413467407227e-02 1.778736710548400879e-01 -9.315998107194900513e-02 1.323723644018173218e-01 -2.744936347007751465e-01 2.192521542310714722e-01 2.115442045032978058e-02 2.078385949134826660e-01 2.655468285083770752e-01 -5.614948272705078125e-02 4.224471747875213623e-02 -1.402537059038877487e-02 -2.009056359529495239e-01 5.400979518890380859e-01 -1.762506067752838135e-01
-6.891350448131561279e-02 2.128691822290420532e-01 9.370841085910797119e-02 -1.335603371262550354e-02 -1.528389155864715576e-01 -7.371992617845535278e-02 -4.922394752502441406e-01 -8.034601062536239624e-02 -1.140051856637001038e-01 -2.056974321603775024e-01 7.329416275024414062e-02 -2.091092467308044434e-01 -2.247419655323028564e-01 5.727060511708259583e-02 -1.652152240276336670e-01 1.368492841720581055e-01 -5.489047616720199585e-02 -5.446467176079750061e-02 4.287572950124740601e-02 1.510015223175287247e-02 2.560494244098663330e-01 -2.490110993385314941e-01 1.661831587553024292e-01 -4.917682707309722900e-02 1.874574227258563042e-03 4.584459587931632996e-02 3.127725124359130859e-01 -1.556489020586013794e-01 2.036492526531219482e-01 -4.408511891961097717e-02 3.512408733367919922e-01 -5.113391205668449402e-02
2.265644818544387817e-01 5.413170903921127319e-02 2.415688484907150269e-01 -1.075876429677009583e-01 1.534841209650039673e-01 -1.026179641485214233e-01 -7.165294885635375977e-02 -1.293173432350158691e-01 -1.351694613695144653e-01 -1.662965565919876099e-01 3.364338353276252747e-02 -2.595248222351074219e-01 -3.728794306516647339e-02 -1.721354387700557709e-02 -2.610984742641448975e-01 -3.158134175464510918e-03 -1.201393306255340576e-01 1.355467289686203003e-01 -2.592214047908782959e-01 -5.156329646706581116e-02 8.642521500587463379e-02 -1.678774654865264893e-01 4.337539970874786377e-01 -2.383201755583286285e-02 1.140834540128707886e-01 1.695662140846252441e-01 2.676490545272827148e-01 3.019537031650543213e-01 1.416179984807968140e-01 1.420579999685287476e-01 2.018365412950515747e-01 -1.516766846179962158e-01
1.490791421383619308e-02 5.320264026522636414e-02 1.369620114564895630e-01 -9.950791299343109131e-02 1.643031388521194458e-01 -1.073310151696205139e-01 -6.952637434005737305e-02 -1.177499368786811829e-01 -5.509358644485473633e-02 -5.638568662106990814e-03 6.890343129634857178e-02 -2.624604292213916779e-02 -5.838298425078392029e-02 -1.492373496294021606e-01 8.842322230339050293e-02 1.200087741017341614e-02 1.566149666905403137e-02 -1.196337630972266197e-03 4.106901288032531738e-01 1.390066593885421753e-01 5.649442225694656372e-02 -2.767072916030883789e-01 1.997285634279251099e-01 2.207787781953811646e-01 -1.368785053491592407e-01 1.355646271258592606e-02 2.842294275760650635e-01 -2.382793426513671875e-01 2.909592688083648682e-01 -7.349351048469543457e-02 4.632590413093566895e-01 2.261548191308975220e-01
2.006289213895797729e-01 3.593325018882751465e-01 -1.130386814475059509e-01 -5.104675516486167908e-02 6.874166429042816162e-02 -2.088788598775863647e-01 2.075667083263397217e-01 -2.650023205205798149e-03 -4.975548386573791504e-01 -4.130336642265319824e-02 3.960825130343437195e-02 -1.291436403989791870e-01 -6.421754509210586548e-02 -8.794292807579040527e-02 1.961572617292404175e-01 -1.105968952178955078e-01 -2.365021854639053345e-01 -2.182271778583526611e-01 -1.187489330768585205e-01 4.356882348656654358e-02 8.063330501317977905e-02 -2.365441322326660156e-01 4.843912273645401001e-02 1.705600619316101074e-01 1.394412517547607422e-01 1.555292755365371704e-01 -4.993287846446037292e-02 -2.456289976835250854e-01 1.389815360307693481e-01 9.232278168201446533e-02 1.184663027524948120e-01 -1.787046641111373901e-01
1.786039024591445923e-01 4.962107166647911072e-02 3.835477307438850403e-02 1.680423272773623466e-03 3.023848533630371094e-01 -1.053900495171546936e-01 -1.848346292972564697e-01 -2.560624480247497559e-01 -4.605789482593536377e-02 -1.657775193452835083e-01 1.221572607755661011e-01 1.202605478465557098e-02 9.861660748720169067e-02 -7.048982381820678711e-02 -6.838733702898025513e-02 1.414289046078920364e-02 -1.899875104427337646e-01 6.025090813636779785e-02 2.728461921215057373e-01 1.253055483102798462e-01 -1.429808139801025391e-01 -2.657720744609832764e-01 2.563956975936889648e-01 3.890085816383361816e-01 4.237806797027587891e-02 4.578151181340217590e-02 2.872060239315032959e-01 -1.972154825925827026e-01 2.458047568798065186e-01 -6.771256774663925171e-02 2.348618805408477783e-01 1.191331148147583008e-01
1.229322254657745361e-01 8.816608041524887085e-02 -1.527213156223297119e-01 -2.946673929691314697e-01 2.305642366409301758e-01 9.578149020671844482e-02 -2.550022862851619720e-02 1.556394100189208984e-01 -4.520251154899597168e-01 -1.351994872093200684e-01 1.866424530744552612e-01 8.841435611248016357e-02 -7.417440414428710938e-02 -2.383284121751785278e-01 1.262311935424804688e-01 9.017121791839599609e-02 -1.688534915447235107e-01 -3.062187321484088898e-02 -1.302196085453033447e-01 1.313120126724243164e-01 1.412670463323593140e-01 -3.622498363256454468e-02 -1.897400617599487305e-01 7.779711484909057617e-02 -4.297654330730438232e-02 -1.666273176670074463e-01 9.971567243337631226e-02 1.824082434177398682e-01 1.012477576732635498e-01 8.955252170562744141e-02 4.536729454994201660e-01 6.511118263006210327e-02
-5.714264512062072754e-02 1.412015706300735474e-01 -2.280746996402740479e-01 -1.046473383903503418e-01 2.409608662128448486e-01 6.932043284177780151e-02 -2.097855061292648315e-01 -6.942303851246833801e-03 -2.650005221366882324e-01 1.658300161361694336e-01 1.353474557399749756e-01 2.430448383092880249e-01 -1.723696887493133545e-01 -3.064112365245819092e-01 -1.815212666988372803e-01 9.616421908140182495e-02 -2.397031523287296295e-02 1.104399561882019043e-01 9.671002626419067383e-02 -1.211306527256965637e-01 -6.152360886335372925e-02 -1.241650655865669250e-01 9.163956344127655029e-02 2.605528235435485840e-01 1.583350896835327148e-01 -2.708377540111541748e-01 1.731232851743698120e-01 -2.139569818973541260e-01 2.420396804809570312e-01 -9.646282345056533813e-02 7.012379169464111328e-02 -2.944962978363037109e-01
-6.738654524087905884e-02 6.504701822996139526e-02 1.392019540071487427e-01 -1.315713673830032349e-01 1.564075499773025513e-01 -2.058764696121215820e-01 -2.258536070585250854e-01 -8.029260672628879547e-03 -2.446459531784057617e-01 3.046963512897491455e-01 7.887842506170272827e-02 -1.260462310165166855e-02 -2.754770219326019287e-01 -2.457706779241561890e-01 1.585497707128524780e-01 2.116178274154663086e-01 -2.196361124515533447e-01 2.265151292085647583e-01 -1.386418193578720093e-01 -2.151444740593433380e-02 9.663260728120803833e-02 -2.519263029098510742e-01 1.652768403291702271e-01 6.593213230371475220e-02 -7.306016981601715088e-02 -9.603320062160491943e-02 1.617951840162277222e-01 -1.779115647077560425e-01 -2.929832413792610168e-02 -2.817445099353790283e-01 3.075805902481079102e-01 -1.994313672184944153e-02
2.332112342119216919e-01 1.184574887156486511e-01 2.312454581260681152e-01 1.164248138666152954e-01 7.158779073506593704e-03 -8.640960603952407837e-02 1.216479614377021790e-01 -2.270999401807785034e-01 -1.337453275918960571e-01 -1.215657778084278107e-02 6.087948381900787354e-02 -2.277179360389709473e-01 -4.765296727418899536e-02 -3.752718493342399597e-02 -2.292624861001968384e-01 -3.688563704490661621e-01 -9.864840656518936157e-02 -1.630271375179290771e-01 -3.301869928836822510e-01 4.236780479550361633e-02 1.213889047503471375e-01 -2.243163585662841797e-01 5.690621212124824524e-02 2.337564229965209961e-01 1.065434888005256653e-01 2.016518414020538330e-01 2.377341538667678833e-01 -1.402488350868225098e-01 9.992188960313796997e-02 -6.484180688858032227e-02 2.984367907047271729e-01 -1.524830609560012817e-01
9.852825663983821869e-03 6.837804615497589111e-02 -1.081567779183387756e-01 -7.384888827800750732e-02 1.084536910057067871e-01 -3.371324539184570312e-01 -8.376628905534744263e-02 -6.230464950203895569e-02 -1.585329025983810425e-01 2.769570946693420410e-01 -1.043098792433738708e-01 4.262625798583030701e-02 9.065816178917884827e-03 -1.703568547964096069e-01 3.624026849865913391e-02 3.083900511264801025e-01 -2.698588371276855469e-01 2.118244022130966187e-01 -1.741102486848831177e-01 5.345287919044494629e-02 -6.516728550195693970e-03 -3.493173718452453613e-01 1.452307123690843582e-02 1.025207191705703735e-01 6.550588458776473999e-02 -2.173462361097335815e-01 2.906487286090850830e-01 -1.892474740743637085e-01 4.504448175430297852e-02 -7.437628507614135742e-02 3.722407519817352295e-01 -1.013204548507928848e-02
1.780696809291839600e-01 1.905752569437026978e-01 7.446070015430450439e-02 -8.422166109085083008e-02 6.501383334398269653e-02 -8.174605667591094971e-02 -1.390849649906158447e-01 -2.525991201400756836e-02 -2.032930031418800354e-02 -3.413563072681427002e-01 -5.525398254394531250e-02 -2.697678208351135254e-01 8.898235857486724854e-02 -3.144665434956550598e-02 -9.184176474809646606e-02 1.558745801448822021e-01 -3.395546078681945801e-01 -8.010191842913627625e-03 -1.134430244565010071e-02 1.986247748136520386e-01 1.201400384306907654e-01 -1.361131668090820312e-01 1.261034756898880005e-01 -1.772872656583786011e-01 2.156075090169906616e-02 -2.518759965896606445e-01 3.434541523456573486e-01 -2.494647353887557983e-01 2.346459627151489258e-01 -1.965760141611099243e-01 2.536023855209350586e-01 1.291860640048980713e-01
8.109090477228164673e-02 -7.828615605831146240e-02 -1.490388214588165283e-01 -1.222085580229759216e-01 2.088553458452224731e-01 -3.735116624739021063e-04 -2.148151844739913940e-01 2.212412953376770020e-01 -2.189492434263229370e-02 -3.213877230882644653e-02 3.015861846506595612e-02 2.060132920742034912e-01 7.349649071693420410e-02 -5.763947218656539917e-02 2.137630991637706757e-02 1.254126727581024170e-01 -3.449550569057464600e-01 -1.840956509113311768e-02 2.172963880002498627e-02 7.779609411954879761e-02 1.823944598436355591e-01 -1.130199953913688660e-01 3.699039220809936523e-01 1.131830364465713501e-01 -1.031615361571311951e-01 1.845346540212631226e-01 4.129898548126220703e-01 -1.200084853917360306e-02 2.799643203616142273e-02 -1.521973609924316406e-01 2.919780313968658447e-01 -3.090705871582031250e-01
3.291732072830200195e-01 1.077619269490242004e-01 2.906391583383083344e-02 -1.190509572625160217e-01 6.517437845468521118e-02 5.302441120147705078e-02 -3.670673444867134094e-02 -1.217853743582963943e-02 -2.869687974452972412e-01 2.753350324928760529e-02 1.524931192398071289e-01 -2.075491398572921753e-01 -1.377765387296676636e-01 -4.336002469062805176e-02 2.999699302017688751e-02 2.371378242969512939e-03 -4.176300168037414551e-01 1.771422289311885834e-02 1.256724447011947632e-01 1.986475139856338501e-01 4.590088501572608948e-02 -3.441067039966583252e-01 -1.269754115492105484e-02 -2.113240212202072144e-01 1.378508508205413818e-01 -2.956968732178211212e-02 1.433119773864746094e-01 1.454711407423019409e-01 3.025694489479064941e-01 2.200558967888355255e-02 1.792096495628356934e-01 -3.228115141391754150e-01
2.220462262630462646e-01 4.283458366990089417e-02 -4.144458472728729248e-02 5.811575800180435181e-02 2.719200551509857178e-01 7.542027626186609268e-03 -1.845921576023101807e-02 -5.758056417107582092e-02 -3.381519913673400879e-01 7.214103639125823975e-02 -8.473630994558334351e-03 -3.536040186882019043e-01 -2.419987916946411133e-01 -1.795872002840042114e-01 2.355041503906250000e-01 -6.864441186189651489e-02 -5.292131379246711731e-02 4.927289858460426331e-02 3.651717677712440491e-02 1.514046192169189453e-01 3.844463080167770386e-02 -2.641100883483886719e-01 -1.803790181875228882e-01 1.116869449615478516e-01 2.640174925327301025e-01 -1.480908989906311035e-01 1.201718002557754517e-01 1.173784062266349792e-01 8.438330143690109253e-02 3.748996183276176453e-02 3.714669346809387207e-01 -2.415928840637207031e-01
1.762861013412475586e-01 4.860680177807807922e-02 2.305470556020736694e-01 -8.224871940910816193e-03 1.031750906258821487e-02 -2.341794818639755249e-01 -7.311187684535980225e-02 1.377062406390905380e-02 -2.736883163452148438e-01 -3.986512869596481323e-02 2.409350126981735229e-01 -9.578826278448104858e-02 -6.609686184674501419e-03 1.927474737167358398e-01 -6.933846324682235718e-02 8.627428859472274780e-02 -1.799678802490234375e-01 -5.379808694124221802e-02 2.901230752468109131e-01 2.311276830732822418e-02 1.179036498069763184e-01 -1.238232031464576721e-01 2.135985046625137329e-01 -1.320863664150238037e-01 2.577607631683349609e-01 -2.668258547782897949e-01 6.014939025044441223e-02 -1.238595545291900635e-01 3.476923406124114990e-01 2.135673314332962036e-01 2.818121612071990967e-01 2.118623703718185425e-01
2.333200126886367798e-01 1.130713671445846558e-01 -1.136311963200569153e-01 1.824771016836166382e-01 5.197648704051971436e-02 -2.174998968839645386e-01 3.033286631107330322e-01 -1.026435568928718567e-01 -1.308901160955429077e-01 7.842099666595458984e-02 3.218140006065368652e-01 -1.279798895120620728e-01 5.146681517362594604e-02 -2.619540989398956299e-01 -2.253049463033676147e-01 4.116351902484893799e-01 -1.228392347693443298e-01 -7.850354909896850586e-02 -1.007513552904129028e-01 9.705226123332977295e-02 2.002240270376205444e-01 -8.509845286607742310e-02 8.583246916532516479e-02 1.620872020721435547e-01 1.426756829023361206e-01 9.106475114822387695e-02 1.238580197095870972e-01 -2.033267617225646973e-01 2.404896914958953857e-01 -7.462101988494396210e-03 1.813465654850006104e-01 3.758455067873001099e-02
2.946053445339202881e-01 1.016131862998008728e-01 -5.901602283120155334e-02 -7.846627384424209595e-02 9.793689101934432983e-02 4.837694764137268066e-02 -1.704957187175750732e-01 -1.380872875452041626e-01 -8.810144662857055664e-02 -6.113760918378829956e-02 -7.209409028291702271e-02 4.733423516154289246e-02 5.548011511564254761e-02 2.039299160242080688e-02 -3.817708790302276611e-01 1.883461624383926392e-01 -3.220427334308624268e-01 -4.146869853138923645e-02 3.287076833657920361e-04 1.839321255683898926e-01 2.932641282677650452e-02 9.227284044027328491e-02 3.020414710044860840e-01 -1.134224981069564819e-02 3.020618259906768799e-01 4.163925349712371826e-02 8.644951134920120239e-02 -1.458760350942611694e-01 2.628493607044219971e-01 -1.000422909855842590e-01 4.288220107555389404e-01 6.935004144906997681e-02
2.289537899196147919e-02 -4.927762225270271301e-02 -4.932567849755287170e-02 -3.458493053913116455e-01 3.470800444483757019e-02 -1.654529273509979248e-01 8.253632485866546631e-02 -9.721338003873825073e-02 -3.857426345348358154e-01 1.620826683938503265e-02 6.102927029132843018e-02 -6.540495902299880981e-02 -3.367698192596435547e-02 -1.265867650508880615e-01 -1.501740664243698120e-01 3.205044195055961609e-02 -6.435170769691467285e-02 6.965424865484237671e-02 -1.926904320716857910e-01 2.855956852436065674e-01 -5.041174218058586121e-02 2.019129544496536255e-01 9.095375984907150269e-02 9.932312369346618652e-02 1.063176542520523071e-01 -2.127603627741336823e-02 2.599229514598846436e-01 1.228167936205863953e-01 3.193832933902740479e-02 -1.878455728292465210e-01 5.590180754661560059e-01 -4.251732956618070602e-03
3.739312663674354553e-02 2.683892548084259033e-01 -1.679786592721939087e-01 -7.976470887660980225e-02 2.203178703784942627e-01 -8.380404114723205566e-02 3.193741440773010254e-01 3.209869563579559326e-01 8.182891458272933960e-02 -1.621039807796478271e-01 4.014597088098526001e-02 -1.664447337388992310e-01 5.770812183618545532e-02 -2.514834105968475342e-01 -2.193158119916915894e-01 3.572434931993484497e-02 -2.019137144088745117e-01 8.738256245851516724e-02 1.978704631328582764e-01 -3.473780155181884766e-01 2.058514058589935303e-01 -2.184084504842758179e-01 -5.791447591036558151e-03 1.127392053604125977e-01 2.054001837968826294e-01 -9.837874770164489746e-02 6.799152493476867676e-02 -1.292672902345657349e-01 1.623345166444778442e-01 4.171217978000640869e-02 1.406360864639282227e-01 1.450311094522476196e-01
3.138854801654815674e-01 1.833464205265045166e-01 1.936103552579879761e-01 -2.942848391830921173e-02 1.003624591976404190e-02 7.488546520471572876e-02 -1.803199201822280884e-01 -8.531217277050018311e-02 -3.594717010855674744e-02 -1.211837157607078552e-01 -3.898974135518074036e-02 -1.581768393516540527e-01 -1.888105645775794983e-02 -5.739890038967132568e-03 -8.022783696651458740e-02 3.785321488976478577e-02 -3.977333605289459229e-01 5.453199148178100586e-02 1.949414238333702087e-02 -3.259941563010215759e-02 2.171242982149124146e-01 8.923983201384544373e-03 7.922901213169097900e-02 -4.100466147065162659e-02 -1.447793282568454742e-02 -2.596377134323120117e-01 3.807882964611053467e-01 -3.187446892261505127e-01 1.609109044075012207e-01 -3.458817899227142334e-01 2.353594303131103516e-01 -1.734364777803421021e-02
-6.640192866325378418e-02 2.690995633602142334e-01 2.970334887504577637e-02 -6.950408965349197388e-02 4.868716001510620117e-02 -2.037538439035415649e-01 -1.989832818508148193e-01 4.423669725656509399e-02 -8.894172310829162598e-02 -9.765688329935073853e-02 -6.477370113134384155e-02 -2.271606922149658203e-01 1.521021723747253418e-01 -3.729351162910461426e-01 -1.157868579030036926e-01 1.916031241416931152e-01 -1.637934148311614990e-01 1.832574307918548584e-01 1.452726684510707855e-02 8.508051186800003052e-02 2.037228792905807495e-01 -2.710066437721252441e-01 1.546578854322433472e-01 -1.935159862041473389e-01 1.125037297606468201e-01 -1.190105080604553223e-01 4.532447159290313721e-01 -1.248902156949043274e-01 3.792824968695640564e-02 -3.832177817821502686e-02 2.177031487226486206e-01 -6.418371945619583130e-02
-1.033631265163421631e-01 2.548752538859844208e-02 -2.900660037994384766e-01 5.378835648298263550e-02 -1.239990741014480591e-01 -2.499364614486694336e-01 -1.433087140321731567e-01 -8.020857349038124084e-03 -2.093446701765060425e-01 1.188676059246063232e-02 -2.306407839059829712e-01 -5.843600258231163025e-02 -1.811456829309463501e-01 -2.081454843282699585e-01 -2.913630008697509766e-01 -1.934675872325897217e-01 -3.977477550506591797e-01 9.160371869802474976e-02 2.898968569934368134e-02 7.927882671356201172e-02 1.682292819023132324e-01 3.501810505986213684e-02 3.714613318443298340e-01 4.114899784326553345e-02 -1.730331219732761383e-02 4.219150170683860779e-02 9.815502166748046875e-02 -2.106696367263793945e-03 2.423912286758422852e-01 6.854134052991867065e-02 2.704550623893737793e-01 -1.136340573430061340e-01
-1.566150109283626080e-03 2.115751951932907104e-01 5.382901430130004883e-02 6.110877543687820435e-02 2.287026047706604004e-01 3.476203605532646179e-02 -3.819786384701728821e-02 8.017224818468093872e-02 -1.043697595596313477e-01 4.558883979916572571e-02 -9.805274754762649536e-02 -2.143638432025909424e-01 -1.688518188893795013e-02 -3.073568046092987061e-01 -6.924597918987274170e-02 -3.834964009001851082e-03 -1.868634521961212158e-01 -4.227307438850402832e-02 -2.325511723756790161e-01 -6.857080012559890747e-02 3.639232367277145386e-02 -1.467024069279432297e-02 1.563637107610702515e-01 2.201738953590393066e-01 -2.171818315982818604e-01 -1.398859024047851562e-01 1.966650038957595825e-01 3.975733369588851929e-02 -1.292790919542312622e-01 3.579545319080352783e-01 5.082342624664306641e-01 -1.975046545267105103e-01
-2.203877121210098267e-01 3.365480303764343262e-01 -1.086195334792137146e-01 -8.861770480871200562e-02 1.766773909330368042e-01 -1.423833519220352173e-01 -2.406497001647949219e-01 1.226160749793052673e-01 -2.230371683835983276e-01 -1.899645030498504639e-01 9.263269603252410889e-02 -2.063813358545303345e-01 -1.914428770542144775e-01 -4.264130592346191406e-01 -1.660919189453125000e-01 1.889111399650573730e-01 -8.332093060016632080e-02 -2.236798033118247986e-02 5.682424455881118774e-02 6.911729276180267334e-02 2.230302244424819946e-01 -1.130253076553344727e-01 -4.438199475407600403e-02 -1.093086898326873779e-01 4.072255268692970276e-02 -1.074627935886383057e-01 2.321890741586685181e-01 -1.609202325344085693e-01 4.758141189813613892e-02 -1.461210697889328003e-01 2.465851306915283203e-01 7.747539132833480835e-02
-3.458810597658157349e-02 2.876496315002441406e-01 -1.711952835321426392e-01 -3.049982152879238129e-02 1.789983958005905151e-01 -3.228132799267768860e-02 -2.446158230304718018e-01 -7.238496094942092896e-02 -1.422237455844879150e-01 -5.066036246716976166e-04 -1.470609754323959351e-01 -1.979945003986358643e-01 -3.851514160633087158e-01 -2.234089374542236328e-01 -3.373011946678161621e-01 1.743153203278779984e-03 -1.428700089454650879e-01 -1.035595685243606567e-01 1.450238972902297974e-01 -4.430518671870231628e-02 1.295098215341567993e-01 -6.691901385784149170e-02 -3.823781013488769531e-02 -2.127158790826797485e-01 5.762121453881263733e-02 9.962807409465312958e-03 2.512609958648681641e-01 -1.937793642282485962e-01 1.352860331535339355e-01 -1.797722727060317993e-01 3.284611999988555908e-01 -9.938758611679077148e-02
-1.984488517045974731e-01 -8.902617543935775757e-02 -2.720945477485656738e-01 -5.887245014309883118e-02 2.509720027446746826e-01 -1.303998827934265137e-01 2.301900461316108704e-02 1.652020514011383057e-01 -1.607504636049270630e-01 -1.156967431306838989e-01 -9.238067083060741425e-03 -2.934052348136901855e-01 -8.646373637020587921e-03 -4.035018756985664368e-02 -1.008726730942726135e-01 1.496960222721099854e-01 -8.121218532323837280e-02 -1.687117367982864380e-01 6.417800486087799072e-02 -2.478424459695816040e-01 4.589331150054931641e-02 -2.476689815521240234e-01 3.216889500617980957e-01 3.907378762960433960e-02 7.627280801534652710e-02 9.903696179389953613e-02 4.446490108966827393e-02 -1.760106384754180908e-01 -1.266841124743223190e-02 6.516143679618835449e-02 5.275102853775024414e-01 8.588466793298721313e-02
2.515539824962615967e-01 8.062228560447692871e-02 3.698899596929550171e-02 6.146299466490745544e-02 3.180902823805809021e-02 -1.288942694664001465e-01 9.690576232969760895e-03 1.745590716600418091e-01 -3.944548666477203369e-01 -4.391743615269660950e-02 3.172018378973007202e-02 -1.812689006328582764e-01 -3.334765732288360596e-01 -2.784406207501888275e-02 -1.025988459587097168e-01 -2.224607318639755249e-01 -3.124068379402160645e-01 -9.886282682418823242e-02 1.334354430437088013e-01 1.302444338798522949e-01 -5.227492377161979675e-02 -3.278236687183380127e-01 6.133013218641281128e-02 1.742231994867324829e-01 1.433873772621154785e-01 2.120283246040344238e-02 5.066109821200370789e-02 1.742095500230789185e-01 -1.277813017368316650e-01 3.625618666410446167e-02 3.916693627834320068e-01 -4.549818858504295349e-02
2.734105885028839111e-01 -4.723081737756729126e-02 -7.955888658761978149e-02 5.152975022792816162e-02 -3.208856284618377686e-01 -1.738916337490081787e-01 -2.147480845451354980e-02 -1.567587256431579590e-01 -2.030977159738540649e-01 1.086135208606719971e-01 1.174553781747817993e-01 3.358552604913711548e-02 1.413137535564601421e-03 -2.461564540863037109e-01 5.542880296707153320e-02 -1.448748558759689331e-01 -1.105495914816856384e-01 -4.990620166063308716e-02 1.400165706872940063e-01 9.225609898567199707e-02 3.410381972789764404e-01 -2.892567217350006104e-01 3.900448381900787354e-01 1.512176096439361572e-01 1.336280405521392822e-01 -1.221703663468360901e-01 1.116523593664169312e-01 -6.090671569108963013e-02 3.397443890571594238e-01 6.460024416446685791e-02 1.292991936206817627e-01 9.130856953561306000e-03
7.527845352888107300e-02 1.632062345743179321e-01 -3.284463658928871155e-02 3.997764736413955688e-02 -1.062445938587188721e-01 -2.911659888923168182e-02 2.576286718249320984e-02 7.215197384357452393e-02 -2.661632895469665527e-01 -3.478908538818359375e-01 1.044463962316513062e-01 7.821594923734664917e-02 -5.948316305875778198e-02 2.418519109487533569e-01 -2.081901133060455322e-01 -2.361843287944793701e-01 -4.902935028076171875e-02 2.248531132936477661e-01 4.382277280092239380e-02 -1.091523393988609314e-01 7.926889508962631226e-02 -1.755947917699813843e-01 4.364074394106864929e-02 2.922708094120025635e-01 1.628361046314239502e-01 -1.290138214826583862e-01 4.202273190021514893e-01 2.044867537915706635e-02 3.073953688144683838e-01 -1.482989192008972168e-01 2.147808521986007690e-01 -5.416803434491157532e-02
-9.937865287065505981e-02 1.725491881370544434e-02 -3.825285136699676514e-01 -3.418048098683357239e-02 2.066606432199478149e-01 -1.382154822349548340e-01 4.629881307482719421e-02 1.400254368782043457e-01 -2.318645119667053223e-01 1.235806755721569061e-02 -6.001355359330773354e-04 -3.036393523216247559e-01 9.848529845476150513e-02 4.764641821384429932e-02 -1.532677710056304932e-01 7.302834652364253998e-03 -1.483223140239715576e-01 -4.035683721303939819e-02 3.702798858284950256e-02 -1.107582375407218933e-01 1.186217516660690308e-01 -1.465694904327392578e-01 3.821435868740081787e-01 1.717227101325988770e-01 1.374477446079254150e-01 1.802727580070495605e-01 2.106635868549346924e-01 -2.055354975163936615e-02 -1.857625991106033325e-01 5.361778661608695984e-02 4.389882683753967285e-01 5.014102905988693237e-02
2.735651284456253052e-02 1.153975427150726318e-01 3.433728814125061035e-01 -4.716085677500814199e-04 1.234275102615356445e-01 -1.072790473699569702e-02 1.632162481546401978e-01 -8.304680883884429932e-02 -2.815896570682525635e-01 1.374039892107248306e-02 3.916656374931335449e-01 -3.346448838710784912e-01 4.328081756830215454e-02 -1.314325034618377686e-01 -1.193042024970054626e-01 4.707907326519489288e-03 -1.698263883590698242e-01 -1.722995787858963013e-01 -8.399112522602081299e-02 9.900876879692077637e-02 1.114996373653411865e-01 -2.027662247419357300e-01 2.280025929212570190e-02 5.618940293788909912e-02 1.910032480955123901e-01 -2.503297626972198486e-01 3.576924800872802734e-01 1.499459296464920044e-01 -3.179564327001571655e-02 2.244991064071655273e-02 4.652322828769683838e-02 -2.345352917909622192e-01
2.591944634914398193e-01 -6.519754230976104736e-02 -4.979067295789718628e-02 -1.760280281305313110e-01 2.678569853305816650e-01 -1.565196663141250610e-01 -1.564028412103652954e-01 -6.877388805150985718e-02 -4.049460962414741516e-02 -2.094945957651361823e-04 7.987930625677108765e-02 1.490077376365661621e-02 -2.608168311417102814e-02 -1.781645864248275757e-01 5.959181487560272217e-02 8.544629067182540894e-02 -3.414949029684066772e-02 -1.602205932140350342e-01 2.830952964723110199e-02 1.309781055897474289e-02 1.773131042718887329e-01 -2.484149336814880371e-01 4.873428344726562500e-01 -9.078545123338699341e-02 2.951842248439788818e-01 1.812693476676940918e-01 1.493565887212753296e-01 -2.168096154928207397e-01 2.733385376632213593e-02 -2.432917356491088867e-01 2.855349183082580566e-01 -1.437651216983795166e-01
2.298932373523712158e-01 2.232056558132171631e-01 4.612541943788528442e-02 -1.392295118421316147e-02 -5.584303289651870728e-02 1.415067315101623535e-01 -1.156456172466278076e-01 5.058924481272697449e-02 -7.118304073810577393e-02 -2.901001870632171631e-01 2.889839708805084229e-01 1.008171811699867249e-01 5.767111107707023621e-02 -7.123170653358101845e-04 1.146609410643577576e-01 8.294147998094558716e-02 -2.660507261753082275e-01 -1.985589228570461273e-02 2.223921716213226318e-01 1.813094168901443481e-01 -1.514266133308410645e-01 -2.756741046905517578e-01 1.849136352539062500e-01 -1.331477612257003784e-01 -6.735986471176147461e-02 -3.839079290628433228e-02 1.535175591707229614e-01 5.390891060233116150e-02 9.188251942396163940e-02 -8.489466458559036255e-02 5.397989153861999512e-01 -7.618267834186553955e-02
-3.606956452131271362e-02 2.133914381265640259e-01 -3.521623015403747559e-01 2.786839567124843597e-02 1.892973929643630981e-01 6.219144538044929504e-02 -4.385927226394414902e-03 7.865810766816139221e-03 7.430075854063034058e-02 -2.065591216087341309e-01 -2.891567908227443695e-02 -2.943055629730224609e-01 7.782494183629751205e-03 1.603905297815799713e-02 -9.360554814338684082e-02 -5.885796993970870972e-02 -8.345846831798553467e-02 3.313672170042991638e-02 -1.325440257787704468e-01 -1.287555098533630371e-01 1.864556521177291870e-01 -2.465469688177108765e-01 2.520749866962432861e-01 1.817266941070556641e-01 2.336500398814678192e-02 4.342247173190116882e-02 1.963727027177810669e-01 2.152755856513977051e-01 -2.324796654284000397e-02 8.185013383626937866e-02 5.541771054267883301e-01 -6.622966378927230835e-02
1.596605181694030762e-01 7.789405528455972672e-03 7.054238766431808472e-02 2.304690182209014893e-01 1.060390472412109375e-02 1.769421249628067017e-01 -6.204836443066596985e-02 -1.635909453034400940e-02 -3.161176741123199463e-01 -1.044147983193397522e-01 1.781440228223800659e-01 -1.560652256011962891e-01 -3.030159771442413330e-01 -7.001940906047821045e-02 -6.876897811889648438e-02 -3.201317042112350464e-02 -3.487080335617065430e-01 -1.175546869635581970e-01 2.435855939984321594e-02 1.313335895538330078e-01 1.579803973436355591e-01 -4.477585256099700928e-01 -1.512029469013214111e-01 1.435905545949935913e-01 8.836343884468078613e-02 -2.467006817460060120e-02 2.466891258955001831e-01 1.250755041837692261e-01 -1.107274461537599564e-02 -1.326398998498916626e-01 2.697740197181701660e-01 -1.175708174705505371e-01
3.508178591728210449e-01 -2.357437834143638611e-02 -7.861317694187164307e-02 -2.944377958774566650e-01 2.323721200227737427e-01 1.455560699105262756e-02 2.708807401359081268e-02 7.750573754310607910e-02 -2.352006733417510986e-01 -9.683646261692047119e-02 -6.442954391241073608e-02 -8.456195145845413208e-02 -2.749562859535217285e-01 -7.874814420938491821e-02 7.894419878721237183e-02 2.843298576772212982e-02 -3.559434711933135986e-01 1.749709993600845337e-01 5.626046657562255859e-02 1.103788241744041443e-01 6.895924359560012817e-02 -1.090589463710784912e-01 -1.149995326995849609e-01 -1.069109365344047546e-01 2.746295034885406494e-01 6.609855592250823975e-02 1.909835338592529297e-01 2.971532288938760757e-03 1.611839681863784790e-01 1.288635432720184326e-01 3.467212319374084473e-01 -2.542977333068847656e-01
-4.164020065218210220e-03 5.995271354913711548e-02 -3.555529192090034485e-02 -1.890858858823776245e-01 7.743921130895614624e-02 -3.215367719531059265e-02 -1.265312433242797852e-01 3.584425151348114014e-02 -3.547284007072448730e-01 7.239815592765808105e-02 1.541389971971511841e-01 -1.235510408878326416e-01 1.050928011536598206e-01 -1.461809277534484863e-01 -7.594376336783170700e-03 2.667453885078430176e-01 -5.036492347717285156e-01 -1.681368350982666016e-01 1.183299347758293152e-02 -1.082876995205879211e-01 -2.745656967163085938e-01 -2.931748703122138977e-02 2.660320103168487549e-01 1.734132021665573120e-01 2.136703282594680786e-01 -2.726286053657531738e-01 4.860575497150421143e-02 -9.627240151166915894e-02 5.151888355612754822e-02 -2.012972980737686157e-01 1.022923365235328674e-01 7.199268043041229248e-02
-1.132466942071914673e-01 5.204861052334308624e-03 -1.760350074619054794e-03 -3.410384356975555420e-01 2.314971685409545898e-01 -8.068707585334777832e-02 -9.431781619787216187e-02 2.069583982229232788e-01 -1.424491554498672485e-01 -3.667605519294738770e-01 1.815398633480072021e-01 -2.705177366733551025e-01 -1.195491552352905273e-01 -1.564544886350631714e-01 -1.296550482511520386e-01 -2.034168392419815063e-01 -4.203468933701515198e-02 2.782213091850280762e-01 -7.522320747375488281e-02 -1.261192746460437775e-02 -1.341264992952346802e-01 -1.613522320985794067e-01 8.514241874217987061e-02 1.352053880691528320e-01 2.275339514017105103e-01 -8.171051740646362305e-02 -4.965971037745475769e-02 -2.582831084728240967e-01 2.206590324640274048e-01 -6.160144880414009094e-02 2.171403467655181885e-01 -1.389349699020385742e-01
9.767744690179824829e-02 4.388405475765466690e-03 1.642918735742568970e-01 2.275411933660507202e-01 1.273439228534698486e-01 4.576117172837257385e-02 4.798316583037376404e-02 -1.890457123517990112e-01 -1.045643612742424011e-01 -6.134742405265569687e-03 2.333752065896987915e-01 -5.106287822127342224e-02 -3.808788210153579712e-02 -1.227235123515129089e-01 -1.075144186615943909e-01 3.368508443236351013e-02 -2.659265100955963135e-01 2.808850705623626709e-01 1.789473295211791992e-01 1.568388193845748901e-01 2.299316078424453735e-01 -1.318270564079284668e-01 3.973438441753387451e-01 2.471722960472106934e-01 -9.838202595710754395e-02 -9.623433463275432587e-03 2.891066968441009521e-01 -3.808211684226989746e-01 9.374181926250457764e-02 4.184999316930770874e-02 1.104565709829330444e-01 3.869896009564399719e-02
-5.118758231401443481e-02 3.753738943487405777e-03 -1.071304008364677429e-01 -1.613186895847320557e-01 -4.898283258080482483e-02 -5.664916336536407471e-02 4.463335499167442322e-02 1.705957353115081787e-01 -7.225482724606990814e-03 1.350697576999664307e-01 8.838357776403427124e-02 5.498733371496200562e-02 -2.907524406909942627e-01 -9.380435198545455933e-02 -1.823566555976867676e-01 1.824454218149185181e-01 -3.330430686473846436e-01 4.241129383444786072e-02 -2.521880865097045898e-01 2.694487273693084717e-01 2.395357787609100342e-01 -1.710664927959442139e-01 -7.075735926628112793e-02 1.168631687760353088e-01 8.464104682207107544e-02 -1.729219704866409302e-01 3.354834020137786865e-01 -3.613947331905364990e-02 3.459196686744689941e-01 8.862467110157012939e-02 1.341086328029632568e-01 -2.889812290668487549e-01
-1.044619828462600708e-01 -1.845535123720765114e-03 -2.206472158432006836e-01 -9.483429789543151855e-02 1.428725421428680420e-01 -1.887388974428176880e-01 -2.700198292732238770e-01 1.878159642219543457e-01 -1.023124530911445618e-01 -3.597774729132652283e-02 3.397949039936065674e-02 8.184890449047088623e-02 -1.693808138370513916e-01 -2.378228157758712769e-01 2.447504736483097076e-02 -1.582560986280441284e-01 -2.812755107879638672e-01 1.304419189691543579e-01 1.896757185459136963e-01 9.427964687347412109e-02 -6.314597278833389282e-02 -1.967876106500625610e-01 2.313675284385681152e-01 1.834059059619903564e-01 2.469510026276111603e-02 -1.198258325457572937e-01 4.393588006496429443e-01 8.618536591529846191e-02 4.204648360610008240e-02 2.693796530365943909e-02 3.668371438980102539e-01 -1.153349652886390686e-01
2.033411115407943726e-01 3.188803493976593018e-01 -4.990818351507186890e-02 -5.828983848914504051e-04 -1.279773414134979248e-01 -1.476871222257614136e-01 2.695721089839935303e-01 -1.661080867052078247e-01 -1.490130275487899780e-01 1.547807306051254272e-01 3.123784065246582031e-01 -1.324567645788192749e-01 1.010010540485382080e-01 -3.863026201725006104e-01 -1.158447265625000000e-01 3.319138288497924805e-01 -2.378662675619125366e-01 7.394982036203145981e-03 9.952110797166824341e-02 2.484624274075031281e-02 1.288035511970520020e-01 -2.472596019506454468e-01 -2.323184907436370850e-02 -6.362011283636093140e-02 -8.019600808620452881e-02 3.346081823110580444e-02 1.720162779092788696e-01 -9.089608490467071533e-02 2.249236851930618286e-01 -3.387854993343353271e-02 1.423132270574569702e-01 -6.967977434396743774e-02
6.205026805400848389e-02 -1.495027840137481689e-01 -1.191680207848548889e-01 2.194872647523880005e-01 -7.373278588056564331e-02 -2.099711596965789795e-01 2.505592256784439087e-02 4.602031316608190536e-03 -1.782454177737236023e-02 -2.629207968711853027e-01 2.598347365856170654e-01 -1.075830012559890747e-01 -9.386755526065826416e-03 7.227635383605957031e-02 -1.659321337938308716e-01 2.299597412347793579e-01 -4.169449508190155029e-01 8.977532386779785156e-02 -2.407145053148269653e-01 1.278665810823440552e-01 -1.253052204847335815e-01 2.531428448855876923e-02 1.100438758730888367e-01 3.450231254100799561e-02 2.767411619424819946e-02 -4.361033067107200623e-02 1.444358229637145996e-01 -9.155198000371456146e-03 1.896769255399703979e-01 7.107982039451599121e-02 4.046891033649444580e-01 -3.357599675655364990e-01
9.318328648805618286e-02 1.759879589080810547e-01 -1.653096973896026611e-01 -1.265554577112197876e-01 1.845925599336624146e-01 5.428744480013847351e-02 1.109117716550827026e-01 3.313232064247131348e-01 -9.031807631254196167e-02 1.481364294886589050e-02 -1.004094704985618591e-01 -1.236328557133674622e-01 -2.076531499624252319e-01 1.560021042823791504e-01 -2.752694189548492432e-01 2.434914559125900269e-01 -2.587848007678985596e-01 -7.550705969333648682e-02 7.248686999082565308e-02 3.768972679972648621e-02 -1.512003839015960693e-01 -1.158257871866226196e-01 2.290693670511245728e-01 4.053549766540527344e-01 -6.021545082330703735e-02 -1.035090535879135132e-01 -2.221293048933148384e-03 -2.273833155632019043e-01 3.592617809772491455e-02 -1.787474006414413452e-01 2.997235357761383057e-01 1.047894917428493500e-02
3.011817336082458496e-01 3.077366203069686890e-02 -5.390891805291175842e-02 -9.671360999345779419e-02 1.757876127958297729e-01 3.504202514886856079e-02 -5.532602965831756592e-02 -8.727363497018814087e-02 6.394893676042556763e-02 -8.655489236116409302e-02 -2.073539793491363525e-02 -1.018635556101799011e-01 -1.539060566574335098e-02 3.413535654544830322e-02 -2.576152086257934570e-01 1.428450793027877808e-01 -3.485095500946044922e-01 -7.385470718145370483e-02 1.410097628831863403e-01 1.192266568541526794e-01 -1.178447306156158447e-01 1.255271025002002716e-02 4.003104269504547119e-01 3.143710643053054810e-02 3.079622089862823486e-01 1.017989311367273331e-02 8.435627818107604980e-02 -1.626508235931396484e-01 2.534255087375640869e-01 -7.369638234376907349e-02 4.091654121875762939e-01 2.020763605833053589e-01
2.655471861362457275e-01 7.380973547697067261e-02 -4.735410958528518677e-02 -8.165870793163776398e-03 -1.673782169818878174e-01 3.283023238182067871e-01 1.066112965345382690e-01 1.226846799254417419e-01 -6.776621565222740173e-03 3.118550404906272888e-02 2.215636223554611206e-01 2.005250565707683563e-02 1.237790957093238831e-01 -1.496691852807998657e-01 -1.864025890827178955e-01 9.210742264986038208e-02 -9.036924690008163452e-02 2.164027094841003418e-02 2.880911529064178467e-01 7.590685784816741943e-02 5.345053225755691528e-02 -1.753415539860725403e-02 3.022046983242034912e-01 -1.326335687190294266e-02 1.849572360515594482e-01 -1.056090891361236572e-01 1.847543418407440186e-01 -6.319414079189300537e-02 9.187222272157669067e-02 8.694510161876678467e-02 4.792180061340332031e-01 -3.268763124942779541e-01
1.266057789325714111e-01 -3.198382854461669922e-01 -1.471240967512130737e-01 1.920540034770965576e-01 8.827392756938934326e-02 5.886841565370559692e-02 1.073381006717681885e-01 6.065127998590469360e-02 -2.296928167343139648e-01 1.419383566826581955e-02 1.345905959606170654e-01 -1.931446939706802368e-01 -2.536999881267547607e-01 -1.560430526733398438e-01 -6.888674944639205933e-02 8.937048912048339844e-02 -4.564408063888549805e-01 7.096271961927413940e-02 -2.684198617935180664e-01 -2.316451258957386017e-02 -9.971906244754791260e-02 -9.291820973157882690e-02 -6.329525262117385864e-02 2.571747638285160065e-02 -1.124830767512321472e-01 -2.931264601647853851e-02 -2.131705544888973236e-02 -2.505393624305725098e-01 1.627579927444458008e-01 1.753322929143905640e-01 2.950250804424285889e-01 -2.380093932151794434e-01
2.285985648632049561e-01 9.909518063068389893e-02 -2.887201607227325439e-01 -6.939919292926788330e-02 -3.887064009904861450e-02 -1.105884239077568054e-01 -1.873659044504165649e-01 7.914327085018157959e-02 -6.084487959742546082e-02 2.212147228419780731e-02 6.001158803701400757e-02 -3.211036622524261475e-01 -2.690584063529968262e-01 -1.315513700246810913e-01 -2.515980899333953857e-01 1.524140685796737671e-01 -6.386944651603698730e-02 7.446438819169998169e-02 -1.914324164390563965e-01 2.782257795333862305e-01 1.778948307037353516e-01 8.033235208131372929e-04 -2.651475835591554642e-03 2.808369696140289307e-01 -1.541015356779098511e-01 -8.764498867094516754e-03 2.087955325841903687e-01 -4.513720795512199402e-02 9.568228572607040405e-02 -1.423885822296142578e-01 1.168298944830894470e-01 -4.009574651718139648e-01
2.141835391521453857e-01 2.080789357423782349e-01 -2.537854611873626709e-01 -5.591504648327827454e-02 7.447838783264160156e-02 1.905493438243865967e-01 1.542674303054809570e-01 6.691615562885999680e-03 -3.865824639797210693e-01 -1.940695047378540039e-01 1.744146645069122314e-01 -2.013663500547409058e-01 -2.880769781768321991e-02 -2.600943446159362793e-01 1.972635835409164429e-01 -1.508806049823760986e-01 -1.334527879953384399e-01 -7.605598866939544678e-02 -5.427457019686698914e-02 9.266193211078643799e-02 -9.501639753580093384e-02 -1.789949089288711548e-01 1.930381953716278076e-01 2.697974145412445068e-01 -1.336558908224105835e-01 -1.332014240324497223e-02 9.720510244369506836e-02 1.303305327892303467e-01 3.353969752788543701e-01 2.030713558197021484e-01 4.905595257878303528e-02 -5.001486465334892273e-02
1.914447695016860962e-01 2.119422107934951782e-01 -1.097658723592758179e-01 -1.105226576328277588e-01 1.427738834172487259e-02 -2.033101618289947510e-01 -1.047238335013389587e-01 1.915457695722579956e-01 -2.248473167419433594e-01 -2.234009653329849243e-01 -1.136011853814125061e-01 1.075044856406748295e-03 1.965437382459640503e-01 -9.587398916482925415e-02 -1.938186772167682648e-02 3.727234601974487305e-01 -3.231275081634521484e-01 1.859450638294219971e-01 -5.904836952686309814e-02 -1.245249733328819275e-01 5.595871061086654663e-02 -1.236885413527488708e-01 1.441589146852493286e-01 1.125457957386970520e-01 3.353872299194335938e-01 -2.400738000869750977e-01 1.708105802536010742e-01 -8.738080412149429321e-02 5.205702036619186401e-03 -1.972186714410781860e-01 2.202381789684295654e-01 -1.618529483675956726e-02
-6.883598864078521729e-02 1.995989680290222168e-01 -1.245229318737983704e-02 -1.840417236089706421e-01 1.697342395782470703e-01 1.705932170152664185e-01 3.335681185126304626e-02 1.396327763795852661e-01 -1.682202704250812531e-02 3.607881069183349609e-02 4.000728204846382141e-02 -8.398027718067169189e-02 -4.098003804683685303e-01 -1.000211164355278015e-01 -8.875684440135955811e-02 6.016297265887260437e-02 -1.449677646160125732e-01 -1.506406515836715698e-01 2.311539798974990845e-01 -2.314730137586593628e-01 -4.483202099800109863e-02 -1.456594616174697876e-01 1.735047698020935059e-01 1.360987424850463867e-01 2.668160200119018555e-01 -5.595319904386997223e-03 2.029857486486434937e-01 3.817015290260314941e-01 3.088726848363876343e-02 1.770555507391691208e-03 3.720589280128479004e-01 -1.520455181598663330e-01
2.241927012801170349e-02 -1.339633166790008545e-01 -1.957375742495059967e-02 1.308390647172927856e-01 -1.275152117013931274e-01 -6.434746831655502319e-02 1.240260601043701172e-01 5.847750604152679443e-02 -1.046577692031860352e-01 -1.428642123937606812e-01 2.423276454210281372e-01 -2.105877101421356201e-01 -1.449018418788909912e-01 2.479507774114608765e-01 -7.054670900106430054e-02 3.106397390365600586e-01 -4.917882978916168213e-01 6.367126479744911194e-03 -1.600015908479690552e-01 -1.423858664929866791e-02 -2.498243451118469238e-01 -1.329926699399948120e-01 2.741700708866119385e-01 -7.487790286540985107e-02 1.870541274547576904e-02 -3.120711445808410645e-02 2.875073552131652832e-01 -3.210621699690818787e-02 -2.212255960330367088e-03 -8.711792528629302979e-03 2.903332114219665527e-01 -9.219042956829071045e-02
-5.956448242068290710e-02 1.580509357154369354e-02 -1.906644254922866821e-01 -1.376122832298278809e-01 1.266864091157913208e-01 -2.792493067681789398e-02 2.062952816486358643e-01 -1.203590631484985352e-01 -2.795729935169219971e-01 8.343276381492614746e-02 2.417334169149398804e-01 8.162406086921691895e-02 -4.487269371747970581e-02 -2.642158567905426025e-01 -2.908251583576202393e-01 9.410089254379272461e-02 -8.949286490678787231e-02 5.318959429860115051e-02 6.202813982963562012e-02 2.249260246753692627e-01 9.944715537130832672e-03 3.231877088546752930e-02 5.006721019744873047e-01 -1.541070640087127686e-01 5.043046548962593079e-02 -8.031609654426574707e-02 1.377789080142974854e-01 1.656271219253540039e-01 1.107626706361770630e-01 -1.790599524974822998e-02 3.726053833961486816e-01 6.234138086438179016e-02
5.344684794545173645e-02 -4.259898886084556580e-02 2.854164242744445801e-01 -6.020118296146392822e-02 -1.180208325386047363e-01 -1.542696207761764526e-01 2.036533206701278687e-01 -1.711169779300689697e-01 -1.567223668098449707e-01 -9.230859577655792236e-02 3.836482763290405273e-01 -2.432222515344619751e-01 -4.516678396612405777e-03 -1.907957643270492554e-01 -3.552860813215374947e-03 5.248797312378883362e-02 -1.232405677437782288e-01 -9.340329095721244812e-03 -2.995252013206481934e-01 1.394345462322235107e-01 -9.017417579889297485e-02 -1.798430532217025757e-01 1.044792458415031433e-01 -7.532687857747077942e-03 -2.731587504968047142e-03 -1.022045612335205078e-01 2.553140521049499512e-01 1.802020370960235596e-01 2.370119988918304443e-01 2.028847932815551758e-01 2.098785191774368286e-01 -3.126722872257232666e-01
4.876553267240524292e-02 1.735782325267791748e-01 -1.871577054262161255e-01 -1.560562402009963989e-01 1.395361125469207764e-01 1.743664294481277466e-01 -1.231216490268707275e-01 3.025679588317871094e-01 -4.560690224170684814e-01 -2.581348717212677002e-01 -8.083243668079376221e-02 -1.156503558158874512e-01 -1.096727102994918823e-01 -1.688475906848907471e-01 8.434138447046279907e-02 -1.393632590770721436e-01 -1.319785565137863159e-01 2.747098207473754883e-01 -1.477975398302078247e-02 -6.811582297086715698e-02 -2.986415475606918335e-02 3.407495096325874329e-02 3.791623935103416443e-02 1.325318366289138794e-01 3.262038230895996094e-01 -8.268050849437713623e-02 1.312272399663925171e-01 -8.231449127197265625e-02 1.812594532966613770e-01 1.181255131959915161e-01 2.295081913471221924e-01 -1.854588240385055542e-01
7.228006422519683838e-02 -7.754939049482345581e-02 -3.875597193837165833e-02 4.654552042484283447e-02 1.914474517107009888e-01 9.260164201259613037e-02 1.206358969211578369e-01 -7.382263988256454468e-02 -1.132131591439247131e-01 2.019067704677581787e-01 2.656362019479274750e-02 8.767607621848583221e-03 -1.774062663316726685e-01 -4.573017358779907227e-02 7.145429402589797974e-02 -1.125111132860183716e-01 -1.950955241918563843e-01 -2.579362392425537109e-01 2.692974209785461426e-01 7.441043853759765625e-02 -1.092113703489303589e-01 -1.395715475082397461e-01 2.530699968338012695e-01 5.664145201444625854e-02 -3.207115456461906433e-02 5.229831114411354065e-02 3.178597688674926758e-01 1.015494838356971741e-01 2.560795247554779053e-01 -7.467978447675704956e-02 5.754895210266113281e-01 1.241144239902496338e-01
3.476707935333251953e-01 -9.633228927850723267e-02 1.086488813161849976e-01 -3.366947546601295471e-02 3.071361482143402100e-01 8.389204740524291992e-04 -1.829190179705619812e-02 -2.646308541297912598e-01 -2.028748691082000732e-01 -7.661324739456176758e-02 2.206844538450241089e-01 -6.242870166897773743e-02 5.105561763048171997e-02 -8.387143164873123169e-02 1.787888705730438232e-01 -3.126725554466247559e-02 -2.245911210775375366e-01 -4.899876192212104797e-02 1.534168720245361328e-01 6.861174106597900391e-02 -4.316763952374458313e-02 -1.942019611597061157e-01 2.870690822601318359e-01 2.764968276023864746e-01 9.561180323362350464e-02 -1.761378645896911621e-01 2.773484587669372559e-01 -2.791001796722412109e-01 1.282392442226409912e-01 -4.487651214003562927e-02 1.474552452564239502e-01 1.878502368927001953e-01
2.331288009881973267e-01 -9.156225621700286865e-02 -2.481703273952007294e-02 -1.358157843351364136e-01 7.956792414188385010e-02 -3.328332304954528809e-02 -1.572431325912475586e-01 5.617148429155349731e-02 -1.972905248403549194e-01 2.428253591060638428e-01 5.712439119815826416e-02 -9.354002028703689575e-02 -1.299442052841186523e-01 -1.897831857204437256e-01 1.746371947228908539e-02 1.985178142786026001e-01 -1.903428584337234497e-01 1.313424706459045410e-01 2.764067053794860840e-02 -6.873030960559844971e-02 -1.522276997566223145e-01 -3.067186772823333740e-01 3.498003631830215454e-02 2.021935023367404938e-02 -9.728261083364486694e-02 -1.296434700489044189e-01 3.667902052402496338e-01 -4.649179279804229736e-01 1.425128281116485596e-01 -1.580897718667984009e-01 2.828750014305114746e-01 1.552800182253122330e-02
6.556745152920484543e-03 -9.802237153053283691e-02 -8.644047379493713379e-02 -1.131681650876998901e-01 1.583239585161209106e-01 -1.494093984365463257e-01 -1.400125473737716675e-01 -1.225379034876823425e-01 7.920488715171813965e-02 6.730234622955322266e-02 7.648345082998275757e-02 -2.372694574296474457e-02 -8.259029686450958252e-02 -1.961478404700756073e-02 1.163081079721450806e-01 2.156503796577453613e-01 -1.871885955333709717e-01 -1.415082961320877075e-01 8.652605861425399780e-02 -3.970657661557197571e-02 1.388363242149353027e-01 -8.010155707597732544e-02 4.234184920787811279e-01 2.937174215912818909e-02 1.781969815492630005e-01 1.101485937833786011e-01 5.617655515670776367e-01 -1.372806131839752197e-01 8.215519785881042480e-02 -1.819116473197937012e-01 2.478333413600921631e-01 -2.325199097394943237e-01
-2.175983488559722900e-01 5.541875585913658142e-02 1.809863746166229248e-02 -1.523014605045318604e-01 6.731063872575759888e-02 2.072167992591857910e-01 -7.362767308950424194e-02 2.146623432636260986e-01 -3.521149456501007080e-01 -1.988478451967239380e-01 7.099250704050064087e-02 -1.134435981512069702e-01 1.171408500522375107e-02 -3.247590959072113037e-01 -3.008478879928588867e-01 -2.235245332121849060e-02 -1.429527997970581055e-01 3.932762742042541504e-01 5.087991245090961456e-03 -6.946355849504470825e-02 -8.908588439226150513e-02 -1.162743642926216125e-01 4.770260304212570190e-02 1.406759023666381836e-01 1.896194964647293091e-01 -2.091375887393951416e-01 -4.470895603299140930e-02 3.011091798543930054e-02 2.729916870594024658e-01 -7.204670459032058716e-03 2.216350287199020386e-01 -1.387961059808731079e-01
-1.211410388350486755e-01 1.849364042282104492e-01 -1.754410378634929657e-02 2.759970538318157196e-02 2.919935584068298340e-01 -7.713700830936431885e-02 -3.476773500442504883e-01 -9.742685407400131226e-02 -8.291581273078918457e-02 -2.378239855170249939e-02 -6.196707859635353088e-02 -1.750580519437789917e-01 -2.493594884872436523e-01 -2.210220992565155029e-01 -2.299187928438186646e-01 2.940258085727691650e-01 -1.904810816049575806e-01 -2.015822380781173706e-01 1.172184050083160400e-01 5.899893864989280701e-02 1.473764628171920776e-01 -2.377777360379695892e-02 -1.387095302343368530e-01 2.490955777466297150e-02 3.527962043881416321e-02 4.713083431124687195e-02 3.221118748188018799e-01 1.066801790148019791e-02 1.837672442197799683e-01 -1.774345040321350098e-01 3.567090332508087158e-01 -9.236701764166355133e-03
1.921023428440093994e-01 2.615759372711181641e-01 4.989772289991378784e-02 1.682469397783279419e-01 8.614568039774894714e-03 1.327329874038696289e-01 -1.194205656647682190e-01 1.513058543205261230e-01 -4.642587304115295410e-01 6.423563230782747269e-03 1.133385114371776581e-03 -1.369606703519821167e-01 4.101127013564109802e-02 -1.199899390339851379e-01 -2.665271759033203125e-01 6.383612006902694702e-02 -1.732858121395111084e-01 -1.025926470756530762e-01 3.166065365076065063e-02 2.245551198720932007e-01 2.960669808089733124e-02 -2.947728633880615234e-01 8.182215690612792969e-02 -1.595323979854583740e-01 2.182511985301971436e-01 1.751310676336288452e-01 2.618029117584228516e-01 3.601821511983871460e-02 2.032245248556137085e-01 -2.684626877307891846e-01 8.876551687717437744e-02 4.706173017621040344e-02
2.265265882015228271e-01 5.305091384798288345e-03 -7.959129661321640015e-02 -1.911547333002090454e-01 2.262360416352748871e-02 3.858651593327522278e-02 3.219122812151908875e-02 -6.531713157892227173e-02 -4.500814378261566162e-01 9.780281782150268555e-02 3.159520328044891357e-01 -7.231674343347549438e-02 1.943785883486270905e-02 -1.081740930676460266e-01 5.204955860972404480e-02 -1.352085173130035400e-01 -2.845863103866577148e-01 8.461582474410533905e-04 1.279023736715316772e-01 3.161267563700675964e-02 3.367672860622406006e-01 -2.164074331521987915e-01 1.402584910392761230e-01 7.187210023403167725e-02 -8.752710372209548950e-02 -4.117018729448318481e-02 1.298031359910964966e-01 3.671824336051940918e-01 1.845135688781738281e-01 -1.136245727539062500e-01 2.070540189743041992e-01 1.180234178900718689e-01
2.414728403091430664e-01 -2.147786021232604980e-01 -2.376737771555781364e-03 -1.187604740262031555e-01 2.418733388185501099e-01 1.120582520961761475e-01 1.243186071515083313e-01 1.555887758731842041e-01 -2.826538980007171631e-01 -1.443630754947662354e-01 8.447563275694847107e-03 -1.371403783559799194e-01 -3.361743986606597900e-01 -1.210272014141082764e-01 9.568864479660987854e-03 -9.944115579128265381e-02 -2.527496814727783203e-01 1.841534078121185303e-01 1.300020664930343628e-01 -3.896182030439376831e-02 1.897871494293212891e-01 -2.680199034512042999e-02 2.961309161037206650e-03 -6.734939664602279663e-02 2.508223354816436768e-01 -1.779514551162719727e-01 1.529108732938766479e-01 7.268282026052474976e-02 3.147052228450775146e-01 2.744551002979278564e-02 3.571563959121704102e-01 -7.336891442537307739e-02
6.529087573289871216e-02 -5.629003793001174927e-02 -4.004781320691108704e-02 8.438381552696228027e-02 3.103714808821678162e-02 9.805320948362350464e-02 -1.237290948629379272e-01 4.886306077241897583e-02 -1.548225432634353638e-01 -4.610618948936462402e-02 1.158825606107711792e-01 1.249560713768005371e-01 5.750308185815811157e-02 -1.742726266384124756e-01 4.259862471371889114e-03 -2.640098631381988525e-01 -4.667212665081024170e-01 8.061499893665313721e-02 5.669320002198219299e-02 1.912121027708053589e-01 -6.923314183950424194e-02 -3.602481633424758911e-02 1.637744009494781494e-01 1.072425469756126404e-01 -3.833037242293357849e-02 -1.634650230407714844e-01 4.403057098388671875e-01 1.718150079250335693e-01 1.165075153112411499e-01 -7.923920638859272003e-03 4.724904298782348633e-01 7.271786686033010483e-03
8.232352323830127716e-03 4.377366229891777039e-02 2.946616616100072861e-03 -2.137034684419631958e-01 6.832321733236312866e-02 9.321762621402740479e-02 1.670914143323898315e-01 1.925235241651535034e-01 -1.633679717779159546e-01 -8.891588449478149414e-02 -1.184239331632852554e-02 -8.952098339796066284e-02 9.359440952539443970e-02 -2.046953290700912476e-01 -2.290908247232437134e-01 2.786085009574890137e-01 -2.501108646392822266e-01 -4.424231499433517456e-02 1.045257449150085449e-01 -2.154233306646347046e-01 -1.758688390254974365e-01 -3.544004261493682861e-01 9.162127971649169922e-02 3.438454270362854004e-01 -1.586872898042201996e-02 -1.882358044385910034e-01 6.322541832923889160e-02 -1.511610299348831177e-01 1.434067785739898682e-01 -2.469641156494617462e-02 2.531306445598602295e-01 3.125692307949066162e-01
3.518891334533691406e-01 6.029555574059486389e-02 -1.768441498279571533e-01 1.349056512117385864e-01 -3.364260867238044739e-02 -1.338352113962173462e-01 2.613711655139923096e-01 3.629313781857490540e-02 -3.276821374893188477e-01 -3.925445675849914551e-02 -3.378479555249214172e-02 -1.353537440299987793e-01 -1.265923082828521729e-01 -7.811864838004112244e-03 7.081619650125503540e-02 -3.520749881863594055e-02 -3.183401226997375488e-01 -6.055391207337379456e-02 6.551682204008102417e-02 -4.657279234379529953e-03 7.141351234167814255e-03 -2.754757404327392578e-01 -7.519177347421646118e-02 1.809020526707172394e-02 1.494129747152328491e-01 1.266650557518005371e-01 2.647026777267456055e-01 1.477454155683517456e-01 2.761664688587188721e-01 -3.211270272731781006e-01 7.362689822912216187e-02 -2.781250476837158203e-01
2.389720082283020020e-01 3.663749666884541512e-03 -1.538763940334320068e-01 -2.039172351360321045e-01 2.404541373252868652e-01 1.203094944357872009e-01 8.736073970794677734e-02 -9.587517380714416504e-02 -4.342564567923545837e-02 -1.962845325469970703e-01 9.931374341249465942e-02 9.516281634569168091e-02 -2.537509202957153320e-01 2.846080251038074493e-02 -1.189799606800079346e-01 1.252365410327911377e-01 -1.852674335241317749e-01 -8.206299692392349243e-02 -1.674909591674804688e-01 -2.205780893564224243e-01 -7.051329314708709717e-02 -1.900714933872222900e-01 2.044382393360137939e-01 1.129647418856620789e-01 -7.875731587409973145e-02 -3.427070677280426025e-01 2.205637991428375244e-01 2.295232117176055908e-01 -9.854310192167758942e-03 9.393364936113357544e-02 1.950215846300125122e-01 -3.857123851776123047e-01
-5.080793052911758423e-02 2.300785854458808899e-02 -2.166839130222797394e-02 1.604463458061218262e-01 1.652778983116149902e-01 -3.725059702992439270e-02 -8.949777483940124512e-02 -1.846169829368591309e-01 4.542172327637672424e-02 -3.654106706380844116e-02 1.865600943565368652e-01 1.375978067517280579e-02 -7.617187500000000000e-02 -1.674730032682418823e-01 -1.966770924627780914e-02 9.948887862265110016e-03 -6.170723959803581238e-02 -3.579490631818771362e-02 2.735057473182678223e-01 1.110639274120330811e-01 9.068439155817031860e-02 -3.345243036746978760e-01 2.007494568824768066e-01 2.166940420866012573e-01 -1.956399679183959961e-01 -1.566227227449417114e-01 3.173266947269439697e-01 -2.053603231906890869e-01 3.558792471885681152e-01 2.999189309775829315e-02 3.812651336193084717e-01 2.212408930063247681e-01
5.752440914511680603e-02 -3.603130951523780823e-02 -8.608504384756088257e-02 9.186878800392150879e-02 -1.042920053005218506e-01 5.091453436762094498e-03 8.780209720134735107e-02 2.791360765695571899e-02 -2.292173169553279877e-02 5.188264325261116028e-02 2.951294183731079102e-01 -3.304238244891166687e-02 5.617052316665649414e-03 -3.349915146827697754e-01 1.009930372238159180e-01 -7.296513020992279053e-02 -8.855451643466949463e-02 -1.293563991785049438e-01 1.486589014530181885e-01 2.553085982799530029e-01 -8.382289111614227295e-02 -1.889945268630981445e-01 3.037874102592468262e-01 -1.153126358985900879e-02 2.478604912757873535e-01 1.733350306749343872e-01 1.458924114704132080e-01 4.266107827425003052e-02 1.540764607489109039e-02 -3.547455966472625732e-01 4.873319268226623535e-01 -1.256418675184249878e-01
3.129558563232421875e-01 9.000386297702789307e-02 2.702843211591243744e-02 -1.773352921009063721e-01 9.529367834329605103e-02 -1.369092762470245361e-01 -3.691436722874641418e-02 -8.278694748878479004e-02 6.629757583141326904e-02 -2.991970777511596680e-01 6.597052514553070068e-02 -2.539472877979278564e-01 -8.451156318187713623e-02 -2.247652411460876465e-02 -1.931612193584442139e-01 6.534298509359359741e-02 -2.994614094495773315e-02 -1.026449128985404968e-01 -2.963210456073284149e-02 -4.132035672664642334e-01 1.846363246440887451e-01 -1.350890100002288818e-01 1.316841095685958862e-01 1.660109609365463257e-01 -8.128955215215682983e-02 -1.653471440076828003e-01 1.038826480507850647e-01 1.503763347864151001e-01 3.592958748340606689e-01 2.553554177284240723e-01 1.863460987806320190e-01 -1.925856471061706543e-01
1.552736163139343262e-01 -2.598578855395317078e-02 7.008170336484909058e-02 -7.407654542475938797e-03 -5.431860685348510742e-02 -7.327824831008911133e-02 -2.758493274450302124e-02 -2.548212707042694092e-01 -3.835671842098236084e-01 -2.628511749207973480e-02 2.861445248126983643e-01 2.988814190030097961e-02 -1.912244409322738647e-01 1.159513816237449646e-01 1.240190118551254272e-01 2.817730046808719635e-02 -2.142138779163360596e-01 3.436908125877380371e-02 7.134329527616500854e-02 1.768117845058441162e-01 -4.577699303627014160e-02 -4.613963961601257324e-01 -5.318873096257448196e-03 -1.506937444210052490e-01 2.587299644947052002e-01 -9.613226354122161865e-02 1.405213028192520142e-01 6.402701139450073242e-02 2.197026014328002930e-01 2.076978422701358795e-02 3.285209834575653076e-01 -1.471925228834152222e-01
-1.091043874621391296e-01 8.987913280725479126e-02 1.004272922873497009e-01 -1.941687054932117462e-02 2.685521245002746582e-01 -7.940003275871276855e-02 7.696699351072311401e-02 -1.381163150072097778e-01 -8.507285267114639282e-02 -1.763039976358413696e-01 -2.332769334316253662e-03 -3.759284317493438721e-01 -1.179419234395027161e-01 -3.401664793491363525e-01 -6.320802122354507446e-02 -7.894551753997802734e-02 -2.372841387987136841e-01 -3.606439009308815002e-02 4.841272160410881042e-02 -1.640420779585838318e-02 3.519587591290473938e-02 6.456197053194046021e-02 1.008550450205802917e-01 2.704865038394927979e-01 -7.528079301118850708e-02 -2.095958590507507324e-01 1.568245291709899902e-01 2.997826635837554932e-01 3.710470795631408691e-01 2.289364337921142578e-01 2.060284912586212158e-01 -3.279945999383926392e-02
1.411633193492889404e-01 5.530024319887161255e-02 1.423824727535247803e-01 2.718436345458030701e-02 3.066173493862152100e-01 2.791573060676455498e-03 -7.080908864736557007e-02 -1.962469369173049927e-01 -1.341718286275863647e-01 8.226904901675879955e-04 2.088057100772857666e-01 1.684001684188842773e-01 6.526422500610351562e-02 -1.633019149303436279e-01 -7.999902218580245972e-02 1.810693144798278809e-01 -3.367496132850646973e-01 -6.727927923202514648e-02 4.006505012512207031e-01 -2.045537531375885010e-01 5.549892410635948181e-02 -1.350987553596496582e-01 1.149087920784950256e-01 9.820524603128433228e-02 3.805472701787948608e-02 -1.263458132743835449e-01 3.157080113887786865e-01 -3.540887534618377686e-01 4.878239333629608154e-02 -7.619911432266235352e-02 2.074712663888931274e-01 1.477044355124235153e-02
-1.455504000186920166e-01 -4.767856746912002563e-02 -6.266312208026647568e-03 -5.974186956882476807e-02 2.032414078712463379e-01 -5.825512856245040894e-02 -1.249813959002494812e-01 9.193265438079833984e-02 -3.639209568500518799e-01 -2.744141817092895508e-01 9.378054179251194000e-03 -1.928954012691974640e-02 -7.396941632032394409e-02 -3.602176010608673096e-01 -1.346240341663360596e-01 -6.080463528633117676e-03 -5.461744591593742371e-02 2.642657160758972168e-01 1.842355728149414062e-01 -1.070948392152786255e-01 -1.690830141305923462e-01 3.586090728640556335e-02 9.840766340494155884e-02 1.648407429456710815e-01 1.801636070013046265e-01 -1.396187208592891693e-02 1.775123775005340576e-01 3.135389834642410278e-02 4.647395014762878418e-01 -1.456083506345748901e-01 1.289499104022979736e-01 -1.965883970260620117e-01
2.914572358131408691e-01 3.870308026671409607e-02 -1.672542244195938110e-01 -1.327526271343231201e-01 -5.583256483078002930e-02 -4.861704632639884949e-02 3.454337269067764282e-02 2.477552294731140137e-01 -1.265838891267776489e-01 4.955488815903663635e-02 -9.074538946151733398e-02 8.170526474714279175e-02 -3.229396939277648926e-01 -1.564290225505828857e-01 -1.285493224859237671e-01 7.451401650905609131e-02 -2.436141967773437500e-01 4.209687933325767517e-02 -1.218384802341461182e-01 3.316339254379272461e-01 1.778077781200408936e-01 -2.330039441585540771e-01 -5.880331620573997498e-02 1.127301454544067383e-01 1.540367156267166138e-01 -1.495024412870407104e-01 1.341190487146377563e-01 8.914552628993988037e-02 2.901277840137481689e-01 -7.347676157951354980e-02 1.384971290826797485e-01 -3.832598924636840820e-01
9.376498311758041382e-02 1.948941871523857117e-02 7.162224501371383667e-02 -3.603439778089523315e-02 8.858918398618698120e-02 -1.976245194673538208e-01 -1.689662635326385498e-01 -2.049572616815567017e-01 -2.287202626466751099e-01 1.724094450473785400e-01 -2.639340758323669434e-01 1.160288676619529724e-01 -2.390791662037372589e-02 -1.947357654571533203e-01 -3.002691268920898438e-01 2.985917031764984131e-01 -2.160081118345260620e-01 3.194730281829833984e-01 1.734552718698978424e-02 4.309643059968948364e-02 1.951597183942794800e-01 -8.506815880537033081e-02 3.331240266561508179e-02 2.054205536842346191e-01 1.450938731431961060e-01 -1.213537305593490601e-01 1.381920427083969116e-01 -6.426590681076049805e-02 1.055788025259971619e-01 -2.266710400581359863e-01 3.505460023880004883e-01 -6.186679936945438385e-03
-1.465960443019866943e-01 1.748785823583602905e-01 9.685102105140686035e-02 -2.996167168021202087e-02 3.363436460494995117e-01 -1.027402877807617188e-01 -1.991993002593517303e-02 1.352314054965972900e-01 -3.661040663719177246e-01 -1.222279504872858524e-03 -7.825299352407455444e-02 -2.675275690853595734e-02 6.675809156149625778e-03 -1.518772989511489868e-01 -1.851181089878082275e-01 -2.767831981182098389e-01 -3.884301185607910156e-01 5.390932410955429077e-02 1.410176604986190796e-01 1.264574974775314331e-01 -5.106560140848159790e-02 -8.494675159454345703e-03 3.292519748210906982e-01 8.597306907176971436e-02 2.087019383907318115e-02 -2.193051856011152267e-03 3.287582397460937500e-01 -2.611324004828929901e-02 7.936733961105346680e-02 -1.217153295874595642e-01 2.743325829505920410e-01 8.188097178936004639e-02
2.280750721693038940e-01 1.506099402904510498e-01 2.693105936050415039e-01 1.068517863750457764e-01 3.482373803853988647e-02 -2.639193236827850342e-01 3.401698768138885498e-01 6.634201854467391968e-02 -3.835099637508392334e-01 -2.921221256256103516e-01 2.287763655185699463e-01 -1.903640665113925934e-02 -1.094952300190925598e-01 -9.791460633277893066e-02 -1.262187510728836060e-01 2.328946441411972046e-01 -8.927778899669647217e-02 -2.041059732437133789e-01 1.805544458329677582e-02 2.120334468781948090e-02 2.987383864820003510e-02 -2.939942181110382080e-01 7.905177772045135498e-02 -1.011612564325332642e-01 -9.067038446664810181e-02 -4.844767600297927856e-02 1.270978897809982300e-01 -1.967501938343048096e-01 7.216106355190277100e-02 -1.781765371561050415e-02 2.051397264003753662e-01 -7.907687872648239136e-02
-2.721647359430789948e-02 9.345684200525283813e-02 1.319272965192794800e-01 -1.818168312311172485e-01 2.169758230447769165e-01 -1.517985612154006958e-01 -3.559852242469787598e-01 -3.136000782251358032e-02 -2.368143498897552490e-01 1.502354890108108521e-01 5.938265472650527954e-02 5.238270387053489685e-02 4.713997710496187210e-03 -1.535462886095046997e-01 -3.182387724518775940e-02 7.694987952709197998e-02 -4.218453168869018555e-01 8.025387674570083618e-02 -2.172552049160003662e-03 2.146324068307876587e-01 -4.758703056722879410e-03 -7.908045500516891479e-02 1.732345372438430786e-01 -4.980956390500068665e-02 2.596926689147949219e-01 -5.810796748846769333e-03 1.916252970695495605e-01 -2.805066108703613281e-01 6.640232354402542114e-02 -1.632080972194671631e-01 3.767442107200622559e-01 4.103470221161842346e-02
1.648062914609909058e-01 2.538983821868896484e-01 -4.379773046821355820e-03 1.262286454439163208e-01 1.849945187568664551e-01 -3.375330939888954163e-02 6.999878585338592529e-02 -1.819584369659423828e-01 -2.986132800579071045e-01 1.111678127199411392e-02 4.307861998677253723e-02 -2.624945938587188721e-01 -1.723796427249908447e-01 -1.219901368021965027e-01 1.824989728629589081e-02 -7.655660063028335571e-02 -4.838508367538452148e-01 -6.222309917211532593e-02 -1.246812380850315094e-02 9.154908359050750732e-02 1.789786219596862793e-01 -4.183839559555053711e-01 -2.037242799997329712e-01 1.197150256484746933e-02 1.488381326198577881e-01 -6.784530729055404663e-02 8.694352209568023682e-02 -8.117821067571640015e-03 -1.819396764039993286e-02 -5.569444969296455383e-02 1.866067945957183838e-01 -2.008146047592163086e-01
3.699962794780731201e-02 -4.476514458656311035e-02 -1.032295376062393188e-01 -2.165024727582931519e-01 1.593962311744689941e-01 -1.354214698076248169e-01 -1.418177187442779541e-01 -2.964051906019449234e-03 -5.411986634135246277e-02 -4.056476429104804993e-02 -1.437286008149385452e-02 3.952810913324356079e-02 -7.268112897872924805e-02 -1.559267193078994751e-01 8.866581320762634277e-02 3.374323993921279907e-02 -2.814484238624572754e-01 3.086778102442622185e-03 1.496057491749525070e-02 1.144057363271713257e-01 4.341084957122802734e-01 -2.432222962379455566e-01 2.927759289741516113e-01 -1.393043994903564453e-01 -1.708358176983892918e-03 1.878372728824615479e-01 2.870373129844665527e-01 -1.714879423379898071e-01 1.167241856455802917e-02 -2.556578814983367920e-01 2.175806760787963867e-01 -3.536978363990783691e-01
-4.613546654582023621e-02 1.743470877408981323e-01 8.466949313879013062e-02 4.399416595697402954e-02 1.283642798662185669e-01 1.041373908519744873e-01 -1.684511303901672363e-01 1.672659367322921753e-01 -1.572706848382949829e-01 -1.488654464483261108e-01 -2.186019420623779297e-01 -1.199833527207374573e-01 -1.001553684473037720e-01 -1.397021114826202393e-01 -4.778120666742324829e-02 8.350464701652526855e-02 -6.355174630880355835e-02 1.977326720952987671e-01 8.300533890724182129e-02 -1.543818414211273193e-01 -5.400777608156204224e-02 -2.834197282791137695e-01 2.102276980876922607e-01 3.935455381870269775e-01 -2.160660624504089355e-01 -1.272855550050735474e-01 -3.126431256532669067e-02 9.004267305135726929e-02 1.380382925271987915e-01 1.923970133066177368e-01 4.770114421844482422e-01 -1.226887479424476624e-01
2.671959400177001953e-01 1.300107538700103760e-01 1.355150341987609863e-01 -9.421687573194503784e-02 2.504281699657440186e-01 -8.648442476987838745e-02 8.781742304563522339e-02 -2.412116974592208862e-01 -1.193738728761672974e-01 9.379731118679046631e-02 2.324591763317584991e-02 -7.947441190481185913e-02 -1.264907717704772949e-01 1.489548943936824799e-03 2.601971663534641266e-02 5.123081058263778687e-02 -2.166286557912826538e-01 3.529353141784667969e-01 1.044696420431137085e-01 2.938446030020713806e-02 8.505483157932758331e-03 -4.345095157623291016e-01 3.065986931324005127e-01 2.289001345634460449e-01 -1.843642890453338623e-01 2.755332365632057190e-02 2.660788297653198242e-01 -1.522420644760131836e-01 3.148012235760688782e-02 -3.229232132434844971e-02 1.957080066204071045e-01 1.075515672564506531e-01
1.312558650970458984e-01 -2.022095769643783569e-01 5.161614343523979187e-02 4.822185263037681580e-02 3.401853144168853760e-02 -8.291175961494445801e-02 2.768984735012054443e-01 6.423544883728027344e-02 -3.408103585243225098e-01 1.233272328972816467e-01 -1.362716779112815857e-02 -3.998585641384124756e-01 -1.126350313425064087e-01 -3.352066874504089355e-01 5.805431678891181946e-02 8.871998637914657593e-03 -6.321353465318679810e-02 -2.251476645469665527e-01 2.000536769628524780e-01 -1.056743878871202469e-02 -1.056534498929977417e-01 -1.423320472240447998e-01 -5.748721957206726074e-02 2.690217830240726471e-02 2.851183712482452393e-01 3.061045892536640167e-02 3.500671684741973877e-01 2.190884202718734741e-02 2.164586335420608521e-01 1.591710187494754791e-02 1.806832849979400635e-01 -1.133538708090782166e-01
-1.092815473675727844e-01 -1.231861561536788940e-01 8.630293607711791992e-02 -1.075009927153587341e-01 2.147921361029148102e-03 -1.444688998162746429e-02 -2.784472703933715820e-01 -1.571822464466094971e-01 -1.879988461732864380e-01 -1.105751097202301025e-01 2.737902700901031494e-01 -1.103147193789482117e-01 -1.508522331714630127e-01 3.136683404445648193e-01 -1.067743599414825439e-01 2.365783900022506714e-01 -2.342796921730041504e-01 -1.176398918032646179e-01 -1.004820987582206726e-01 -4.758286476135253906e-02 2.470557838678359985e-01 -1.600335538387298584e-01 2.290221303701400757e-01 2.227757424116134644e-01 2.214884757995605469e-01 -6.809109449386596680e-02 2.317585796117782593e-01 -1.641224026679992676e-01 1.587153673171997070e-01 -6.681065261363983154e-02 2.818394899368286133e-01 -1.223385557532310486e-01
1.604423671960830688e-01 3.652489185333251953e-02 -1.266271770000457764e-01 -3.087716400623321533e-01 2.275417149066925049e-01 -1.008413285017013550e-01 -7.010533660650253296e-02 -6.112555041909217834e-02 -5.700646713376045227e-02 -1.409540027379989624e-01 -4.706948250532150269e-02 2.485138736665248871e-02 2.181103825569152832e-01 -9.833103418350219727e-02 1.139119565486907959e-01 7.400897890329360962e-02 -3.087684214115142822e-01 -4.200677201151847839e-02 -1.576070487499237061e-01 -1.759341955184936523e-01 2.636281549930572510e-01 -1.307868063449859619e-01 2.639771699905395508e-01 5.157816782593727112e-02 -2.947391010820865631e-02 -1.092203482985496521e-01 4.021556377410888672e-01 -3.868904411792755127e-01 1.197083294391632080e-01 -6.253103911876678467e-02 1.699501276016235352e-01 -7.829575985670089722e-02
-3.898268565535545349e-02 1.118200570344924927e-01 -1.860684305429458618e-01 -1.884030364453792572e-02 -4.519177973270416260e-02 -3.938650712370872498e-02 -2.989608943462371826e-01 1.175594106316566467e-01 -4.064815640449523926e-01 7.152467221021652222e-02 8.267347700893878937e-03 3.591985628008842468e-02 4.358541220426559448e-02 -1.615784913301467896e-01 7.999981753528118134e-03 7.638218253850936890e-02 -3.558482229709625244e-01 2.451854646205902100e-01 -1.459808200597763062e-01 2.473737448453903198e-01 1.048157215118408203e-01 -1.204328685998916626e-01 -3.478966653347015381e-02 3.681603446602821350e-02 2.364161312580108643e-01 9.912840276956558228e-02 3.848198354244232178e-01 -1.427436321973800659e-01 7.423495501279830933e-02 -1.577035756781697273e-03 1.923841536045074463e-01 -2.541488111019134521e-01
3.382576107978820801e-01 8.067033439874649048e-02 5.463131889700889587e-02 3.158933296799659729e-02 2.249516248703002930e-01 -1.013642176985740662e-01 -4.821644723415374756e-02 -1.206492483615875244e-01 -1.071914751082658768e-02 -7.165325433015823364e-02 7.100962847471237183e-02 4.626262560486793518e-02 -3.926504403352737427e-02 3.644083067774772644e-02 -4.799556732177734375e-02 4.803081974387168884e-03 -3.393521010875701904e-01 2.627184689044952393e-01 9.804686158895492554e-02 -4.585373774170875549e-02 3.025003969669342041e-01 -2.716250419616699219e-01 2.269488722085952759e-01 2.127426415681838989e-01 -1.136506348848342896e-01 1.120548322796821594e-01 4.103619456291198730e-01 -2.195017039775848389e-01 2.071547955274581909e-01 -5.493905395269393921e-02 1.669256091117858887e-01 7.687634974718093872e-02
1.827346235513687134e-01 2.721880674362182617e-01 9.306742250919342041e-02 -1.400177478790283203e-01 -9.633059054613113403e-02 -8.459133654832839966e-02 -1.779501140117645264e-01 -5.163191258907318115e-02 -3.003470413386821747e-02 -2.418700754642486572e-01 -5.132576078176498413e-02 -2.412133067846298218e-01 4.751766100525856018e-02 -3.803836181759834290e-02 -1.290049552917480469e-01 1.819977164268493652e-01 -3.424126505851745605e-01 1.530483663082122803e-01 1.847948133945465088e-02 2.385748736560344696e-02 1.113573908805847168e-01 -7.250443845987319946e-02 1.332859545946121216e-01 -1.153201609849929810e-01 6.094321981072425842e-02 -2.328343093395233154e-01 4.367767870426177979e-01 -1.525789201259613037e-01 7.789080590009689331e-02 -2.458480000495910645e-01 3.327495455741882324e-01 1.683698780834674835e-02
1.002045348286628723e-01 -2.718420885503292084e-02 -1.698011159896850586e-01 4.159391671419143677e-02 7.532349228858947754e-02 -3.412880003452301025e-01 3.028401434421539307e-01 -5.313801392912864685e-02 4.295133426785469055e-02 4.305452574044466019e-03 1.169652864336967468e-01 -4.170606732368469238e-01 -9.051212109625339508e-03 -2.985450066626071930e-02 2.581651136279106140e-02 1.871820986270904541e-01 -3.440140187740325928e-01 4.897548351436853409e-03 -1.760554760694503784e-01 -9.872741252183914185e-02 -8.227255195379257202e-02 -8.372238278388977051e-02 1.380900144577026367e-01 -1.008720323443412781e-01 -9.902378171682357788e-02 4.770008847117424011e-02 -2.035958506166934967e-02 9.714803844690322876e-02 2.617304325103759766e-01 9.283836930990219116e-02 4.160903990268707275e-01 -2.036887556314468384e-01
2.169243991374969482e-01 2.663725614547729492e-01 2.160908281803131104e-01 1.263961344957351685e-01 1.411301642656326294e-01 -2.421906441450119019e-01 1.691891551017761230e-01 -9.122327715158462524e-02 -4.557319283485412598e-01 -2.926787734031677246e-01 2.390657365322113037e-01 -1.478154361248016357e-01 -2.206795103847980499e-02 -1.483644396066665649e-01 -1.507807523012161255e-01 5.438381806015968323e-02 -1.082846224308013916e-01 -1.521246880292892456e-01 -1.835831813514232635e-02 -5.791969597339630127e-02 1.025701314210891724e-02 -2.519229650497436523e-01 7.205113652162253857e-04 -1.552257873117923737e-02 5.120453611016273499e-02 -9.021458774805068970e-02 6.026032939553260803e-02 -2.812418639659881592e-01 2.704458832740783691e-01 1.344183273613452911e-02 6.232139095664024353e-02 -1.009273603558540344e-01
-8.494141697883605957e-02 2.109227478504180908e-01 -1.775893382728099823e-02 -4.740422591567039490e-02 1.185304671525955200e-01 -1.545909792184829712e-01 5.856312811374664307e-02 1.880659461021423340e-01 -1.506035476922988892e-01 7.310660555958747864e-03 -5.455771461129188538e-03 -1.097866613417863846e-02 -2.310936525464057922e-02 -8.697167038917541504e-02 -2.525771260261535645e-01 -1.820061653852462769e-01 -3.878920078277587891e-01 -7.522373646497726440e-02 2.159872353076934814e-01 1.358306966722011566e-02 5.706343427300453186e-02 1.466901153326034546e-01 4.543297886848449707e-01 5.656134337186813354e-02 1.884905099868774414e-01 3.961976990103721619e-02 3.779508769512176514e-01 5.276195704936981201e-02 7.905222475528717041e-02 2.475606054067611694e-01 2.021351307630538940e-01 -1.123252138495445251e-01
2.732205986976623535e-01 -5.080951750278472900e-02 2.721629291772842407e-02 -1.299471687525510788e-02 7.273443043231964111e-02 -3.620115667581558228e-02 -2.308794297277927399e-02 -1.359301507472991943e-01 -1.451160609722137451e-01 7.170707732439041138e-02 3.982101976871490479e-01 1.052603423595428467e-01 6.007466092705726624e-02 -4.026643186807632446e-02 2.809835597872734070e-02 1.560575067996978760e-01 -2.222118526697158813e-01 1.355565637350082397e-01 3.390158712863922119e-01 2.645570598542690277e-02 -3.931239992380142212e-02 9.251356124877929688e-03 2.353977560997009277e-01 1.572590321302413940e-01 -4.953095922246575356e-04 3.617614507675170898e-02 3.828972280025482178e-01 -3.441255092620849609e-01 -4.181432723999023438e-02 1.972150785150006413e-04 3.658805191516876221e-01 -5.390112847089767456e-02
2.539752423763275146e-01 9.467974305152893066e-02 2.853562496602535248e-02 4.687187075614929199e-02 -1.987135782837867737e-02 1.771529465913772583e-01 1.669887751340866089e-01 -8.020333200693130493e-02 -3.054977655410766602e-01 9.528089314699172974e-02 1.563316583633422852e-01 -4.116457700729370117e-01 -2.098186612129211426e-01 6.188090518116950989e-02 -2.789120972156524658e-01 -1.473032031208276749e-02 1.146536096930503845e-01 -1.697965264320373535e-01 -1.036406606435775757e-01 1.362322717905044556e-01 1.482297480106353760e-01 -4.209437072277069092e-01 1.389107108116149902e-01 7.029301021248102188e-03 1.014379933476448059e-01 -1.407100707292556763e-01 1.125081479549407959e-01 -5.834089219570159912e-02 1.975747793912887573e-01 -5.237029865384101868e-02 2.398870885372161865e-01 -8.925031288526952267e-04
3.661730587482452393e-01 1.549720168113708496e-01 -1.431153118610382080e-01 -1.385461688041687012e-01 -9.798609465360641479e-02 1.798526942729949951e-01 -2.324718534946441650e-01 5.139267444610595703e-02 -3.198037445545196533e-01 -1.436126977205276489e-02 2.881745398044586182e-01 -2.154965698719024658e-01 -8.681245148181915283e-03 -1.383852660655975342e-01 -9.161693602800369263e-02 1.095162630081176758e-01 -2.420212924480438232e-01 1.774278134107589722e-01 4.656914621591567993e-02 1.170176118612289429e-01 -7.152187824249267578e-02 -2.875760197639465332e-01 -4.124421998858451843e-02 -1.211796477437019348e-01 3.811784088611602783e-02 2.125222049653530121e-02 2.201518118381500244e-01 2.910263538360595703e-01 1.692682206630706787e-01 -7.675184868276119232e-03 1.836075484752655029e-01 -1.562251448631286621e-01
4.459639638662338257e-02 -1.496917158365249634e-01 3.106193430721759796e-02 4.629277810454368591e-02 -7.457695901393890381e-03 2.093436196446418762e-02 7.285008579492568970e-02 3.380860015749931335e-02 1.734296977519989014e-02 2.353557944297790527e-01 6.202746927738189697e-02 -4.751758277416229248e-02 -9.250681847333908081e-02 -7.725197821855545044e-02 8.937671035528182983e-02 7.245901226997375488e-02 -2.167632728815078735e-01 -1.374313831329345703e-01 2.499864995479583740e-01 2.937857508659362793e-01 6.504952162504196167e-02 -1.682634055614471436e-01 3.149909079074859619e-01 -1.480335136875510216e-03 2.018912136554718018e-01 1.143144816160202026e-01 2.257996648550033569e-01 1.341596394777297974e-01 2.944505214691162109e-01 -1.558113992214202881e-01 5.386227369308471680e-01 7.511267811059951782e-02
9.719699621200561523e-02 -3.373802080750465393e-02 -1.998450607061386108e-01 -1.220017671585083008e-01 -5.661875754594802856e-02 -3.463399708271026611e-01 -9.503998607397079468e-02 1.525982916355133057e-01 -8.317395299673080444e-02 1.648635789752006531e-02 3.816532343626022339e-02 -3.262934833765029907e-02 -2.119821757078170776e-01 -1.915347725152969360e-01 -1.226400062441825867e-01 2.183413952589035034e-01 -1.280007064342498779e-01 1.503717750310897827e-01 -1.161973625421524048e-01 2.110853791236877441e-01 1.621849387884140015e-01 -2.495180219411849976e-01 1.502540893852710724e-02 1.908316463232040405e-01 1.281452476978302002e-01 -1.395206004381179810e-01 3.148410320281982422e-01 1.214447617530822754e-01 2.794786095619201660e-01 5.836942791938781738e-02 1.533172726631164551e-01 -3.847423493862152100e-01
-8.248419314622879028e-02 -4.550908133387565613e-02 -1.472845673561096191e-01 -1.831386536359786987e-01 6.746044009923934937e-02 2.116563022136688232e-01 1.630142033100128174e-01 1.376944333314895630e-01 -2.618869543075561523e-01 4.709539189934730530e-02 5.832120776176452637e-03 -2.320404499769210815e-01 8.430465310811996460e-02 -8.170177042484283447e-02 -2.727463543415069580e-01 2.707187831401824951e-01 -2.221479117870330811e-01 -9.815710037946701050e-02 1.832763431593775749e-03 -1.617831885814666748e-01 -2.048407196998596191e-01 -3.270677626132965088e-01 6.520824879407882690e-02 2.709892988204956055e-01 3.237264603376388550e-02 -8.589796721935272217e-02 8.080568164587020874e-02 -2.580687701702117920e-01 1.896690875291824341e-01 -6.997767090797424316e-02 2.546102702617645264e-01 2.362916767597198486e-01
1.023983880877494812e-01 4.843084141612052917e-02 -6.456331163644790649e-02 -2.020565569400787354e-01 8.770968765020370483e-03 3.223681077361106873e-02 4.936925321817398071e-02 2.789757847785949707e-01 -3.888908326625823975e-01 -1.400764733552932739e-01 1.563932895660400391e-01 -2.747012861073017120e-02 -2.923607528209686279e-01 -8.398365974426269531e-02 -3.082152828574180603e-02 9.362042695283889771e-02 -1.512971818447113037e-01 -1.377379894256591797e-01 -1.381242424249649048e-01 1.534582301974296570e-02 -1.004743650555610657e-01 -1.084323748946189880e-01 -2.473984211683273315e-01 -9.626086801290512085e-03 -6.151855736970901489e-02 -3.027031719684600830e-01 1.760226488113403320e-01 1.752490997314453125e-01 -3.494033217430114746e-02 1.118839383125305176e-01 4.962014853954315186e-01 3.296288102865219116e-02
-1.460600495338439941e-01 1.449637860059738159e-01 -9.895976632833480835e-02 -5.528012756258249283e-03 2.335349470376968384e-01 -5.489446967840194702e-02 -2.205537557601928711e-01 -1.837053745985031128e-01 -6.517487764358520508e-02 -5.433315783739089966e-02 5.121570080518722534e-02 -1.855128556489944458e-01 -3.112995624542236328e-01 -2.958030402660369873e-01 -2.723577916622161865e-01 1.595530956983566284e-01 -2.370529770851135254e-01 -1.227980405092239380e-01 -2.094635739922523499e-02 7.012943178415298462e-02 3.443959057331085205e-01 3.626422584056854248e-02 -1.312721222639083862e-01 -1.332703083753585815e-01 -2.797433175146579742e-02 -8.679460734128952026e-03 2.604116797447204590e-01 -1.379908174276351929e-01 2.275349497795104980e-01 -9.961368888616561890e-02 3.006432652473449707e-01 9.089381247758865356e-02
1.215739324688911438e-01 -4.555713757872581482e-02 1.510183513164520264e-01 1.648760586977005005e-01 6.059484183788299561e-02 -4.205279424786567688e-02 -3.808021545410156250e-03 -1.314657460898160934e-02 -1.771536618471145630e-01 -2.406462430953979492e-01 6.282477080821990967e-02 -1.930198073387145996e-01 -3.457710146903991699e-01 -2.028780877590179443e-01 -1.304906308650970459e-01 2.831639163196086884e-02 -3.231811821460723877e-01 -2.226555049419403076e-01 7.614256441593170166e-02 2.397637367248535156e-01 1.325204968452453613e-01 -3.534662723541259766e-01 -1.738587766885757446e-01 1.298784464597702026e-01 2.586982548236846924e-01 -9.072159975767135620e-02 1.071224510669708252e-01 1.043905615806579590e-01 -4.789814352989196777e-02 -7.876317203044891357e-02 2.353449314832687378e-01 -2.239813655614852905e-01
1.083502918481826782e-01 -1.700133085250854492e-01 4.826104268431663513e-02 2.556734979152679443e-01 1.880029290914535522e-01 -1.455076783895492554e-01 3.634439706802368164e-01 5.957325547933578491e-02 -2.203749865293502808e-02 -1.332470923662185669e-01 1.627496257424354553e-02 -1.282404512166976929e-01 -1.035427600145339966e-01 1.316456943750381470e-01 -4.658986255526542664e-02 1.774849146604537964e-01 -4.407850801944732666e-01 3.351659700274467468e-02 -1.680058985948562622e-01 8.429642766714096069e-03 -1.233913153409957886e-01 -1.282196342945098877e-01 1.960025429725646973e-01 -9.895756840705871582e-02 -5.063884705305099487e-02 -1.962343454360961914e-01 1.022855415940284729e-01 1.385342031717300415e-01 2.463368028402328491e-01 1.110446825623512268e-02 3.949663639068603516e-01 -1.082056835293769836e-01
3.640493750572204590e-02 3.899847343564033508e-02 -2.291583567857742310e-01 -3.870198130607604980e-01 -1.126718125306069851e-03 -5.221530422568321228e-02 -5.908625945448875427e-02 -3.048911094665527344e-01 -3.371415138244628906e-01 -2.358533591032028198e-01 5.342451110482215881e-02 1.103852316737174988e-02 -3.884242847561836243e-02 -1.799223273992538452e-01 -1.601224690675735474e-01 -4.612246155738830566e-02 -1.148221418261528015e-01 -1.129797026515007019e-01 9.656865894794464111e-02 1.401169300079345703e-01 -1.408418919891119003e-02 -3.924123570322990417e-02 -2.208479791879653931e-01 1.711974740028381348e-01 -4.774203151464462280e-02 -2.399928271770477295e-01 1.291529685258865356e-01 -6.477867811918258667e-02 1.042581349611282349e-01 2.055153101682662964e-01 4.295966029167175293e-01 -9.286722540855407715e-02
6.981738656759262085e-02 2.764291167259216309e-01 2.591918110847473145e-01 -1.015971004962921143e-01 2.911786362528800964e-02 1.831533014774322510e-01 1.375138610601425171e-01 -1.341466605663299561e-01 -1.358764618635177612e-01 -2.540427446365356445e-01 3.750117868185043335e-02 9.164586663246154785e-02 -1.928679645061492920e-01 -4.659721851348876953e-01 2.741248533129692078e-02 1.116368994116783142e-01 -1.989500969648361206e-01 -1.477675288915634155e-01 -2.344823926687240601e-01 8.128477632999420166e-02 1.930563896894454956e-01 -1.786524243652820587e-02 2.487454563379287720e-01 1.340450346469879150e-01 1.502415239810943604e-01 -2.134705483913421631e-01 -1.027495339512825012e-01 -1.196195185184478760e-01 7.218465209007263184e-02 -3.760060667991638184e-02 2.159938663244247437e-01 -1.511280536651611328e-01
1.362176090478897095e-01 1.309834420680999756e-01 -5.413339287042617798e-02 -1.053100228309631348e-01 1.481562554836273193e-01 6.600894778966903687e-02 3.001920878887176514e-02 1.598949916660785675e-02 -1.726156771183013916e-01 -1.342155039310455322e-01 -1.261000037193298340e-01 1.143867522478103638e-01 4.161910340189933777e-02 -2.004135549068450928e-01 -1.963113695383071899e-01 2.888126075267791748e-01 -1.071914434432983398e-01 3.824242204427719116e-02 1.487033963203430176e-01 -2.372149527072906494e-01 -9.360652416944503784e-02 1.416542381048202515e-01 1.075352355837821960e-01 3.577839434146881104e-01 1.305918544530868530e-01 8.435375988483428955e-02 -1.065429151058197021e-01 -1.289710253477096558e-01 1.116485819220542908e-01 -2.171791195869445801e-01 5.563793182373046875e-01 -3.281665965914726257e-02
2.397545725107192993e-01 -1.821341179311275482e-02 1.035899762064218521e-02 -5.301821231842041016e-02 2.977406978607177734e-02 -1.418779343366622925e-01 4.474958032369613647e-02 5.369967222213745117e-02 -1.578332930803298950e-01 -4.359488934278488159e-02 -2.166093885898590088e-01 -2.153332978487014771e-01 -1.803263723850250244e-01 1.961324550211429596e-02 8.161986619234085083e-02 -5.442590452730655670e-03 -3.997213840484619141e-01 4.435610771179199219e-02 3.617632761597633362e-02 -3.023163788020610809e-02 2.770658135414123535e-01 -1.692833602428436279e-01 -1.721582859754562378e-01 -1.550656259059906006e-01 2.970900833606719971e-01 5.317201092839241028e-02 2.131542712450027466e-01 6.505861878395080566e-02 2.736917138099670410e-01 3.485090658068656921e-02 3.926650881767272949e-01 -2.439953386783599854e-01
-4.612030461430549622e-02 2.276154756546020508e-01 1.343864798545837402e-01 -4.721906036138534546e-02 2.660838067531585693e-01 -2.258461117744445801e-01 1.657766699790954590e-01 5.907252058386802673e-02 -4.199779629707336426e-01 -5.129377171397209167e-02 -1.023187711834907532e-01 -1.373634636402130127e-01 -1.705868095159530640e-01 -2.523706257343292236e-01 6.306128948926925659e-02 4.652762040495872498e-02 -2.797588706016540527e-01 -3.708347678184509277e-02 -9.212654829025268555e-02 2.124042361974716187e-01 7.173977792263031006e-02 -3.242203593254089355e-01 3.989676013588905334e-02 2.446902683004736900e-03 2.808698713779449463e-01 -1.094534471631050110e-01 -2.267224639654159546e-01 -7.257682085037231445e-02 3.535504266619682312e-02 5.237386748194694519e-02 1.734284162521362305e-01 -1.974803507328033447e-01
8.245290815830230713e-02 8.296105265617370605e-02 -1.956324726343154907e-01 -7.250792533159255981e-02 -1.151299402117729187e-01 2.353466898202896118e-01 -2.188274413347244263e-01 1.600266844034194946e-01 -1.394483298063278198e-01 -1.365142315626144409e-01 4.133662581443786621e-02 -2.070464789867401123e-01 -1.128086298704147339e-01 -1.146653387695550919e-02 -1.393481642007827759e-01 1.924656629562377930e-01 -3.016918003559112549e-01 5.450747162103652954e-02 -1.240759268403053284e-01 -1.903198808431625366e-01 -1.460533291101455688e-01 -6.700225919485092163e-02 1.593637764453887939e-01 2.537613511085510254e-01 2.425118684768676758e-01 -1.893859803676605225e-01 9.879718534648418427e-03 -2.871581614017486572e-01 3.059622645378112793e-01 -1.597122997045516968e-01 2.801139950752258301e-01 1.124111488461494446e-01
3.090580366551876068e-02 6.018453463912010193e-02 -5.386630073189735413e-03 -1.333103626966476440e-01 2.845553755760192871e-01 6.720003485679626465e-02 -1.245975419878959656e-01 -1.354844719171524048e-01 -2.079645097255706787e-01 -5.363836511969566345e-02 -1.101541072130203247e-01 -1.323945969343185425e-01 -7.483459264039993286e-02 -2.197895944118499756e-01 -1.896217912435531616e-01 -9.279366582632064819e-02 -1.571145951747894287e-01 -2.128610461950302124e-01 -3.375166058540344238e-01 5.669035390019416809e-02 -6.508877128362655640e-02 -3.317993879318237305e-02 1.803922802209854126e-01 1.757177710533142090e-01 -1.226460263133049011e-01 -1.052594482898712158e-01 1.410969048738479614e-01 1.422330886125564575e-01 1.073928326368331909e-01 3.924313485622406006e-01 4.416142702102661133e-01 -3.591447696089744568e-02
-2.387052327394485474e-01 -1.631441265344619751e-01 -4.520187154412269592e-02 -2.515921592712402344e-01 -6.599370855838060379e-03 -2.217572182416915894e-01 -1.316850930452346802e-01 -2.687507271766662598e-01 -3.438638448715209961e-01 -1.479487167671322823e-03 -2.503387331962585449e-01 1.170211806893348694e-01 -5.819129198789596558e-02 -1.465616375207901001e-01 -2.077128589153289795e-01 1.526085436344146729e-01 -2.721924781799316406e-01 1.473253779113292694e-02 -1.410095840692520142e-01 -5.937086790800094604e-02 2.049805372953414917e-01 -2.287419587373733521e-01 7.993122190237045288e-02 2.220217585563659668e-01 7.019342388957738876e-03 5.616167187690734863e-02 7.820200920104980469e-02 -2.189477533102035522e-02 2.122452855110168457e-01 -1.353296800516545773e-03 3.479592204093933105e-01 -5.200793221592903137e-02
5.063950084149837494e-03 -1.112761907279491425e-02 -4.234416782855987549e-02 3.449632227420806885e-02 -3.877001116052269936e-03 2.638145349919795990e-02 -5.663999915122985840e-02 -3.277345895767211914e-01 -2.214000746607780457e-02 -9.788632392883300781e-02 -1.324718892574310303e-01 -1.674589700996875763e-02 3.604250773787498474e-02 -2.558514177799224854e-01 -4.269190132617950439e-01 1.714373677968978882e-01 -1.933418661355972290e-01 2.582689225673675537e-01 -5.159356072545051575e-02 -9.778104722499847412e-02 5.749593302607536316e-02 -1.434621959924697876e-01 3.502639532089233398e-01 2.907793819904327393e-01 9.481662511825561523e-02 -1.214354783296585083e-01 3.303998410701751709e-01 -2.293329983949661255e-01 6.721811741590499878e-02 1.397820562124252319e-02 2.028276175260543823e-01 -2.119451388716697693e-02
1.304671466350555420e-01 -3.036337345838546753e-02 1.455339193344116211e-01 8.124274760484695435e-02 9.966125339269638062e-02 -2.624340169131755829e-02 -2.463405020534992218e-02 -1.006036698818206787e-01 -1.993398368358612061e-01 -2.006248086690902710e-01 2.210419923067092896e-01 -3.135371506214141846e-01 -5.275207106024026871e-03 -2.460496276617050171e-01 -1.003985032439231873e-01 -1.273672729730606079e-01 -7.865532487630844116e-02 -1.416407376527786255e-01 -2.875048816204071045e-01 2.227411121129989624e-01 4.356642067432403564e-02 -1.245519369840621948e-01 -9.520252048969268799e-02 2.934452891349792480e-01 5.580860655754804611e-03 -2.745382189750671387e-01 2.157511860132217407e-01 4.640676081180572510e-02 2.772707343101501465e-01 3.017364144325256348e-01 1.526011973619461060e-01 -1.802303940057754517e-01
6.428419798612594604e-02 8.802935481071472168e-02 1.291069090366363525e-01 6.602182239294052124e-02 -1.832433044910430908e-01 1.464316099882125854e-01 1.245020478963851929e-01 -1.319233775138854980e-01 -1.929419636726379395e-01 -4.301365464925765991e-02 7.841640710830688477e-02 -3.204693198204040527e-01 -1.013019084930419922e-01 -1.695481315255165100e-02 -1.480890363454818726e-01 -5.943905562162399292e-02 8.694945834577083588e-03 -4.346286132931709290e-02 -3.468762040138244629e-01 -3.412025049328804016e-02 4.062460735440254211e-02 -3.002152442932128906e-01 1.690013706684112549e-01 1.666102856397628784e-01 2.141703069210052490e-01 3.202915489673614502e-01 3.581085503101348877e-01 -7.945309579372406006e-02 1.851760149002075195e-01 8.604143559932708740e-02 2.016104757785797119e-01 -2.415045797824859619e-01
1.477779168635606766e-02 5.443563312292098999e-02 -4.610430076718330383e-02 -1.261718422174453735e-01 4.696911666542291641e-03 1.606021821498870850e-01 -6.994069367647171021e-02 9.552081674337387085e-02 -5.213133692741394043e-01 -3.570096790790557861e-01 2.345088869333267212e-02 1.326066255569458008e-02 1.961498893797397614e-02 1.939286142587661743e-01 -1.383051872253417969e-01 -1.906205713748931885e-02 -1.115396469831466675e-01 2.645601332187652588e-01 6.156163662672042847e-02 -1.253312975168228149e-01 -9.391727298498153687e-02 -1.434844136238098145e-01 3.354231417179107666e-01 1.855847537517547607e-01 2.848085947334766388e-02 1.471167057752609253e-02 1.528444737195968628e-01 -1.724298149347305298e-01 2.906894981861114502e-01 -1.741960495710372925e-01 1.797590851783752441e-01 -4.404272511601448059e-02
7.998101413249969482e-02 -8.974608033895492554e-02 -2.752700746059417725e-01 -7.998780906200408936e-02 1.710922122001647949e-01 -1.178122460842132568e-01 1.770781874656677246e-01 1.392616033554077148e-01 -1.336040198802947998e-01 1.271845549345016479e-01 -8.576717972755432129e-02 -2.467117458581924438e-01 9.262137860059738159e-02 6.609097123146057129e-02 4.286089912056922913e-02 1.466681510210037231e-01 -5.996236205101013184e-02 -1.742636114358901978e-01 1.236544623970985413e-01 2.526345290243625641e-02 5.059544742107391357e-02 -2.632094025611877441e-01 2.549644410610198975e-01 1.028738692402839661e-01 1.067767664790153503e-01 1.942027211189270020e-01 1.185496821999549866e-01 -1.171715334057807922e-01 4.194488003849983215e-02 2.094487696886062622e-01 5.907964110374450684e-01 -4.518485069274902344e-02
5.427979677915573120e-02 9.432296454906463623e-02 8.139490336179733276e-02 7.834533601999282837e-02 1.144488528370857239e-01 5.118437856435775757e-02 -1.286349445581436157e-02 -1.480588782578706741e-02 -3.142119348049163818e-01 -9.147272258996963501e-02 1.326784957200288773e-02 -2.728564441204071045e-01 -2.518392801284790039e-01 -1.290879845619201660e-01 -7.208611816167831421e-02 2.313725277781486511e-02 -2.753556966781616211e-01 -2.124103158712387085e-01 3.857562541961669922e-01 4.925286769866943359e-02 1.142202243208885193e-01 -2.745162546634674072e-01 -1.913983821868896484e-01 3.249325975775718689e-02 1.088682711124420166e-01 -5.713989213109016418e-02 1.349620670080184937e-01 2.378475069999694824e-01 7.198266685009002686e-02 -6.971470429562032223e-04 3.600115478038787842e-01 -2.622750699520111084e-01
2.423773109912872314e-01 -1.935590803623199463e-01 2.018103934824466705e-02 5.350099503993988037e-02 -4.960116744041442871e-02 1.164894476532936096e-01 7.106897234916687012e-02 8.717216551303863525e-02 -3.975265324115753174e-01 1.393053978681564331e-01 2.189508676528930664e-01 -3.045894801616668701e-01 -1.641737818717956543e-01 -2.762729227542877197e-01 -2.120386064052581787e-01 -1.807997077703475952e-01 -1.427856832742691040e-01 -1.316556334495544434e-01 -3.180400654673576355e-02 -7.006041705608367920e-02 2.968715503811836243e-02 -2.391403317451477051e-01 -1.515992283821105957e-01 8.038952201604843140e-02 2.160304486751556396e-01 1.960099115967750549e-02 2.658436298370361328e-01 -9.631103277206420898e-02 1.301653385162353516e-01 1.826542615890502930e-01 2.416235208511352539e-01 -7.692644000053405762e-02
3.490115106105804443e-01 1.617478393018245697e-02 -1.079099401831626892e-01 -6.346637755632400513e-02 1.039520949125289917e-01 -9.539203345775604248e-02 8.988500386476516724e-02 -1.966634690761566162e-01 -3.880361467599868774e-02 -7.040432840585708618e-02 1.013125702738761902e-01 -4.292751476168632507e-02 -2.447780817747116089e-01 -1.895911246538162231e-01 -7.256820052862167358e-02 -7.702118158340454102e-02 -2.667786180973052979e-01 1.932601183652877808e-01 9.005497209727764130e-03 -1.352430582046508789e-01 8.909223228693008423e-02 -2.872815728187561035e-01 4.228043556213378906e-01 1.465407162904739380e-01 -1.260637491941452026e-01 1.779012233018875122e-01 3.204990625381469727e-01 -2.892262935638427734e-01 6.331954896450042725e-02 9.750493615865707397e-02 5.180539563298225403e-02 4.749492183327674866e-02
1.706069707870483398e-01 -1.165794059634208679e-01 -5.243303999304771423e-02 -4.094541817903518677e-02 3.139583766460418701e-01 7.701057195663452148e-02 9.330575354397296906e-03 3.958376497030258179e-02 -2.993592023849487305e-01 -7.816268503665924072e-02 4.884536564350128174e-02 4.216759651899337769e-02 -2.967501878738403320e-01 -3.888213261961936951e-02 1.131762638688087463e-01 3.593828529119491577e-02 -2.990857362747192383e-01 2.255132347345352173e-01 1.415576636791229248e-01 -3.812640160322189331e-02 2.565649151802062988e-01 -1.206512749195098877e-01 -1.024442091584205627e-01 -2.023795247077941895e-02 2.803112864494323730e-01 6.977484375238418579e-02 6.120999529957771301e-02 6.986711919307708740e-02 3.453741967678070068e-01 2.149225957691669464e-02 4.104847609996795654e-01 -9.878633171319961548e-02
-4.212385974824428558e-03 1.129913255572319031e-01 3.279851377010345459e-01 -6.701685488224029541e-02 2.420846186578273773e-02 -9.930498152971267700e-02 1.172356978058815002e-01 5.619313567876815796e-03 -9.726258367300033569e-02 8.898268640041351318e-02 2.652054131031036377e-01 -1.313509196043014526e-01 -1.052494272589683533e-01 -1.915699839591979980e-01 -2.507557868957519531e-01 6.088750809431076050e-02 9.799897670745849609e-02 -5.765390768647193909e-02 -2.067974656820297241e-01 2.549465298652648926e-01 2.609065771102905273e-01 -2.468311786651611328e-01 -5.166712403297424316e-02 1.215824112296104431e-01 2.387258224189281464e-02 -1.801692843437194824e-01 2.565913647413253784e-02 7.391310483217239380e-02 3.919472992420196533e-01 1.858024448156356812e-01 2.226856350898742676e-01 -2.959263026714324951e-01
-5.003848671913146973e-02 6.856960803270339966e-02 5.802344158291816711e-02 -2.260209061205387115e-02 1.283096373081207275e-01 -2.147054672241210938e-01 -3.813333343714475632e-03 2.219439744949340820e-01 -1.577757000923156738e-01 9.994424879550933838e-03 9.087114036083221436e-02 6.848370283842086792e-02 9.614092111587524414e-02 -1.960259526968002319e-01 1.742511093616485596e-01 1.553068608045578003e-01 -3.709604442119598389e-01 2.593960089143365622e-04 2.415881305932998657e-02 -3.314761519432067871e-01 8.496125042438507080e-02 -2.759776413440704346e-01 1.479454804211854935e-02 3.092732131481170654e-01 3.774176165461540222e-02 -2.404735535383224487e-01 2.384519129991531372e-01 -2.842284440994262695e-01 2.536122500896453857e-02 -2.584528923034667969e-02 3.221060335636138916e-01 8.777539432048797607e-02
1.215169653296470642e-01 -2.608703263103961945e-02 3.706944361329078674e-02 -1.572822332382202148e-01 8.201023936271667480e-02 -1.218596920371055603e-01 2.405113540589809418e-02 1.990839838981628418e-01 -1.297308057546615601e-01 5.191835761070251465e-02 2.577879838645458221e-02 -1.810321807861328125e-01 -1.920965909957885742e-01 -1.468375772237777710e-01 -6.117568910121917725e-02 9.129825234413146973e-02 -1.945035457611083984e-01 1.022397279739379883e-01 -1.599479615688323975e-01 4.003205001354217529e-01 1.959179937839508057e-01 -1.454370170831680298e-01 1.176715595647692680e-03 1.879058629274368286e-01 -1.937462203204631805e-02 -9.151302278041839600e-02 2.837245762348175049e-01 1.917998865246772766e-02 3.658536374568939209e-01 -1.036640852689743042e-01 5.798181891441345215e-02 -4.545384049415588379e-01
9.913412481546401978e-02 -9.720631688833236694e-02 -7.466399669647216797e-02 -2.100815773010253906e-01 1.437805593013763428e-01 -1.423384994268417358e-01 2.973453700542449951e-02 -1.939765810966491699e-01 -2.252326458692550659e-01 -1.472044587135314941e-01 -4.656379669904708862e-02 9.679541736841201782e-02 -1.441871076822280884e-01 -1.176798641681671143e-01 -2.553846687078475952e-02 -1.167216338217258453e-02 -1.075273007154464722e-01 -5.410332605242729187e-02 -3.225480020046234131e-01 -1.207812950015068054e-01 -5.498539283871650696e-02 -4.009596258401870728e-02 -1.235191896557807922e-01 1.341881453990936279e-01 -1.844294816255569458e-01 -3.090916574001312256e-01 4.548265933990478516e-01 3.298857808113098145e-02 2.054722011089324951e-01 -3.620763868093490601e-02 4.216532111167907715e-01 -4.867351055145263672e-02
2.184232175350189209e-01 1.615015715360641479e-01 1.955280750989913940e-01 -9.230431914329528809e-02 -4.898046702146530151e-02 -2.663858532905578613e-01 -2.960985600948333740e-01 -1.281984448432922363e-01 -2.495256066322326660e-01 -1.151447072625160217e-01 1.221113428473472595e-01 -1.982231438159942627e-01 -5.287021026015281677e-02 -7.179348170757293701e-02 -2.550781965255737305e-01 6.526120007038116455e-02 -3.486940264701843262e-01 1.347339451313018799e-01 -8.592627942562103271e-02 1.237112134695053101e-01 2.861217558383941650e-01 -2.509354948997497559e-01 2.196169942617416382e-01 -1.951406747102737427e-01 -1.106976717710494995e-02 -1.896623522043228149e-03 6.215423718094825745e-02 -9.918190538883209229e-03 1.931397318840026855e-01 7.798161357641220093e-02 2.305711954832077026e-01 2.792857401072978973e-02
1.805499792098999023e-01 2.098636180162429810e-01 1.760380566120147705e-01 -4.682194069027900696e-02 -5.674300715327262878e-02 -1.010933965444564819e-01 3.723703697323799133e-02 -1.742698699235916138e-01 -1.446832865476608276e-01 -1.700062677264213562e-02 2.338819950819015503e-01 -4.254100471735000610e-02 -3.185740485787391663e-02 -2.233710587024688721e-01 8.144299685955047607e-02 1.898617595434188843e-01 -3.626472353935241699e-01 -1.706977561116218567e-02 -1.753222793340682983e-01 -4.257698655128479004e-01 1.378841996192932129e-01 -7.828342169523239136e-02 1.440284308046102524e-02 3.315831124782562256e-01 4.471296817064285278e-02 -8.224070817232131958e-02 -1.458025723695755005e-02 2.360569834709167480e-01 2.272935509681701660e-01 -3.064901102334260941e-03 2.124255597591400146e-01 -1.817865222692489624e-01
1.134115308523178101e-01 3.335579065605998039e-03 -5.801066756248474121e-02 5.642915610224008560e-03 2.498558014631271362e-01 -2.145761400461196899e-01 -5.790330842137336731e-02 1.240233257412910461e-01 -2.875200845301151276e-02 -1.959850639104843140e-01 1.382146477699279785e-01 -3.894888982176780701e-02 -1.012120321393013000e-01 1.918817311525344849e-02 -1.146751791238784790e-01 1.805809140205383301e-02 -1.513811498880386353e-01 -1.948263645172119141e-01 3.547073304653167725e-01 1.111983954906463623e-01 1.264861971139907837e-01 -3.467261195182800293e-01 4.480163753032684326e-01 7.353971898555755615e-02 8.076649159193038940e-02 -3.372446000576019287e-01 -2.118317782878875732e-02 9.970377385616302490e-02 1.207273900508880615e-01 -2.373922765254974365e-01 1.151751503348350525e-01 1.278115957975387573e-01
-6.574967503547668457e-02 9.609510749578475952e-02 -2.806620113551616669e-02 -5.597495287656784058e-02 -8.395149558782577515e-02 7.695906609296798706e-02 6.796645373106002808e-02 2.957335710525512695e-01 -2.027033567428588867e-01 -3.791238879784941673e-03 7.430397719144821167e-02 -3.332853317260742188e-01 -2.770906873047351837e-02 -1.522503346204757690e-01 -3.774676024913787842e-01 2.172971665859222412e-01 -6.526028364896774292e-02 -1.102362275123596191e-01 1.411736756563186646e-01 -2.383103072643280029e-01 -1.164825856685638428e-01 -1.087969467043876648e-01 -9.776077419519424438e-02 1.450103372335433960e-01 1.819687187671661377e-01 -1.167369261384010315e-01 -6.550939381122589111e-02 -1.457983553409576416e-01 6.742943823337554932e-02 2.985048852860927582e-02 5.273409485816955566e-01 3.441391512751579285e-02
1.089377477765083313e-01 4.830488935112953186e-02 6.033219024538993835e-02 6.687563657760620117e-02 4.753489792346954346e-02 -2.414892762899398804e-01 -2.989123947918415070e-02 -1.434596180915832520e-01 -1.300036907196044922e-01 -3.271099925041198730e-01 2.112577706575393677e-01 -1.926661133766174316e-01 -1.120324805378913879e-01 3.660338521003723145e-01 7.582004182040691376e-03 1.029226630926132202e-01 -3.590173721313476562e-01 -4.596523940563201904e-02 1.152487564831972122e-02 -3.742605820298194885e-02 -1.515122503042221069e-01 4.631730169057846069e-02 1.940085887908935547e-01 1.062570363283157349e-01 1.943161636590957642e-01 -1.815065890550613403e-01 2.269352376461029053e-01 -8.261521160602569580e-02 -1.213289517909288406e-02 -7.854314148426055908e-02 3.499730825424194336e-01 -2.615431845188140869e-01
4.881490767002105713e-02 -3.790390491485595703e-02 3.587265312671661377e-02 -7.008255273103713989e-02 1.273015737533569336e-01 2.985350787639617920e-02 1.452048122882843018e-01 -3.067537955939769745e-02 -3.860022127628326416e-01 -1.074864938855171204e-01 -3.459590300917625427e-02 6.430610269308090210e-02 8.020960376597940922e-04 -9.274519979953765869e-02 8.762128651142120361e-02 -2.032089531421661377e-01 -3.901153802871704102e-01 -2.112828195095062256e-01 3.687754273414611816e-01 2.359235733747482300e-01 5.672038719058036804e-02 -3.643259704113006592e-01 1.534175276756286621e-01 1.598767042160034180e-01 7.565556466579437256e-02 4.772377759218215942e-02 1.277911216020584106e-01 1.325519382953643799e-01 1.826307326555252075e-01 -1.619233936071395874e-01 2.000569701194763184e-01 -1.112249642610549927e-01
3.339506685733795166e-01 2.422555536031723022e-01 9.538211673498153687e-02 -2.285263538360595703e-01 1.303297728300094604e-01 8.836634457111358643e-03 -7.565367035567760468e-03 -2.213062485679984093e-03 9.268169105052947998e-02 -8.800598978996276855e-02 2.778168395161628723e-02 -1.999488025903701782e-01 -2.485157698392868042e-01 -2.151169925928115845e-01 -2.089747637510299683e-01 2.385149300098419189e-01 -2.564145624637603760e-01 -4.998080804944038391e-02 -4.748589918017387390e-02 9.917210042476654053e-02 -2.937739193439483643e-01 -1.322888731956481934e-01 3.400413691997528076e-01 8.420293033123016357e-02 -1.962051354348659515e-02 -2.987960875034332275e-01 -1.426526810973882675e-02 -2.037251740694046021e-01 -9.472067467868328094e-03 1.616776287555694580e-01 1.213567480444908142e-01 -8.045520633459091187e-02
8.364330977201461792e-03 -5.824147164821624756e-02 -2.427783459424972534e-01 -7.013223320245742798e-02 -1.769108772277832031e-01 1.378469914197921753e-01 -1.900804936885833740e-01 -1.214032992720603943e-01 -2.728096246719360352e-01 3.669322654604911804e-02 -1.496306210756301880e-01 3.344345837831497192e-02 -1.571366190910339355e-01 -1.857684105634689331e-01 1.039551123976707458e-01 4.239932820200920105e-02 -2.575869560241699219e-01 -2.220951020717620850e-02 -8.212646096944808960e-02 1.480849534273147583e-01 -1.399336606264114380e-01 -1.098554655909538269e-01 3.909408152103424072e-01 1.607349961996078491e-01 9.761010855436325073e-02 -1.855202615261077881e-01 2.458732277154922485e-01 -3.432273864746093750e-01 1.664581745862960815e-01 -2.392579019069671631e-01 1.910370439291000366e-01 -1.045650988817214966e-01
3.367664515972137451e-01 2.349757701158523560e-01 6.354626268148422241e-02 8.396255970001220703e-02 -1.142692044377326965e-01 2.739419341087341309e-01 -1.114608570933341980e-01 4.779252037405967712e-02 -4.431731700897216797e-01 7.071369141340255737e-02 9.339056909084320068e-02 -2.274964153766632080e-01 6.928401440382003784e-02 -1.258388757705688477e-01 -6.866918504238128662e-02 -6.397207826375961304e-02 -2.751976847648620605e-01 -1.362800151109695435e-01 6.096839904785156250e-02 1.091517731547355652e-01 6.782184541225433350e-02 -1.498768329620361328e-01 1.455072760581970215e-01 -4.644309356808662415e-02 2.415834739804267883e-02 1.679186671972274780e-01 2.521954774856567383e-01 9.894983470439910889e-02 3.484266996383666992e-02 -2.493496239185333252e-01 2.713935077190399170e-01 -1.631186604499816895e-01
1.704059690237045288e-01 -1.400027424097061157e-01 -4.933956265449523926e-02 3.442378342151641846e-02 2.713063359260559082e-01 8.420955389738082886e-02 7.986848801374435425e-02 1.301167011260986328e-01 -2.204641550779342651e-01 2.057621031999588013e-01 2.293339967727661133e-01 -2.510429322719573975e-01 -2.039630860090255737e-01 -1.700555831193923950e-01 -7.529517263174057007e-02 -1.699993312358856201e-01 -2.320901155471801758e-01 -1.269392967224121094e-01 -4.647208750247955322e-02 -1.304924488067626953e-01 -6.350525189191102982e-03 -3.818619251251220703e-02 -1.119959130883216858e-01 -1.339145191013813019e-02 1.575576514005661011e-01 -2.250637561082839966e-01 2.870422899723052979e-01 1.073468476533889771e-01 4.405055940151214600e-01 1.438473165035247803e-01 1.862831115722656250e-01 -9.931917488574981689e-02
8.485402166843414307e-02 5.641850829124450684e-02 -2.278510667383670807e-02 1.355655211955308914e-02 -1.514181494712829590e-01 -1.328856199979782104e-01 -2.621721625328063965e-01 -1.922433264553546906e-02 -1.235413551330566406e-01 -3.556690216064453125e-01 2.012372612953186035e-01 -3.209403529763221741e-02 -2.002203166484832764e-01 1.470264792442321777e-01 1.611885577440261841e-01 6.447400897741317749e-02 -1.413071900606155396e-01 4.259035922586917877e-03 -4.167990386486053467e-02 -3.329605795443058014e-03 4.183219745755195618e-03 -2.360765635967254639e-01 1.328999400138854980e-01 2.310589514672756195e-02 2.379424571990966797e-01 1.191048230975866318e-02 4.988909363746643066e-01 -1.413471102714538574e-01 2.406954616308212280e-01 3.911394625902175903e-02 3.492857217788696289e-01 -3.628691285848617554e-02
-8.569021522998809814e-02 -7.457014918327331543e-02 1.709030866622924805e-01 -2.317443341016769409e-01 3.493716940283775330e-02 9.795331209897994995e-02 8.875596337020397186e-03 -1.952619999647140503e-01 -4.434573650360107422e-01 7.968868315219879150e-02 8.921304345130920410e-02 -2.690904308110475540e-03 -2.343910187482833862e-01 -1.033540070056915283e-01 -3.295870721340179443e-01 -2.542652189731597900e-02 -1.416539102792739868e-01 6.262616720050573349e-03 9.020610153675079346e-02 6.051511317491531372e-02 1.949737370014190674e-01 -4.903152212500572205e-02 -9.112378954887390137e-02 3.095795214176177979e-01 3.604604676365852356e-02 -2.080179005861282349e-01 1.944727450609207153e-01 -3.387843258678913116e-03 7.338200509548187256e-02 4.858118295669555664e-02 9.158435463905334473e-02 -4.407886564731597900e-01
-9.391766972839832306e-03 -4.823120683431625366e-02 2.091706693172454834e-01 4.477951303124427795e-02 2.105384021997451782e-01 -1.826859116554260254e-01 4.640660434961318970e-02 -2.123948037624359131e-01 -2.117221057415008545e-01 -9.167194366455078125e-02 3.006876073777675629e-02 3.157574310898780823e-02 1.691407524049282074e-02 -1.926685273647308350e-01 2.157655730843544006e-02 -4.934076964855194092e-02 -3.669790625572204590e-01 -1.418180316686630249e-01 1.944176852703094482e-01 -3.196532726287841797e-01 -1.060844883322715759e-01 -5.364390090107917786e-02 2.322860807180404663e-01 5.204757302999496460e-02 8.609321084804832935e-04 -1.694357246160507202e-01 3.993157148361206055e-01 -3.334266841411590576e-01 1.304999142885208130e-01 2.751852199435234070e-02 1.938809156417846680e-01 -1.055993139743804932e-01
-8.136994205415248871e-03 6.091548874974250793e-02 -1.223416700959205627e-01 8.730444312095642090e-02 -9.626459330320358276e-02 -1.473483592271804810e-01 -1.446547061204910278e-01 -2.280564419925212860e-02 -1.721927821636199951e-01 -5.085730925202369690e-02 -3.061681389808654785e-01 9.090065956115722656e-03 -7.546897046267986298e-03 -2.126998007297515869e-01 5.754720419645309448e-02 1.066269949078559875e-01 -2.072512507438659668e-01 -9.107318520545959473e-02 -8.107700943946838379e-02 -8.629319071769714355e-02 -9.247563034296035767e-02 -7.233370095491409302e-02 3.630488216876983643e-01 2.171923071146011353e-01 1.329355537891387939e-01 -2.344799488782882690e-01 3.098353743553161621e-01 -3.894255757331848145e-01 2.536132633686065674e-01 -1.428108513355255127e-01 2.573175728321075439e-01 -7.690469175577163696e-02
1.090251952409744263e-01 3.755946084856987000e-02 1.748734265565872192e-01 -2.708661928772926331e-02 1.177798211574554443e-01 1.790517866611480713e-01 3.758370876312255859e-02 -6.714013218879699707e-02 -1.585216522216796875e-01 1.397320628166198730e-01 1.289016157388687134e-01 -1.543886214494705200e-01 1.995879262685775757e-01 -9.492623805999755859e-02 6.167756021022796631e-02 -9.268688410520553589e-02 -3.593454658985137939e-01 -2.153980582952499390e-01 3.174101933836936951e-02 1.118096485733985901e-01 1.884354650974273682e-01 -2.952997088432312012e-01 2.073448896408081055e-01 1.964939981698989868e-01 1.408968567848205566e-01 -1.577328518033027649e-02 -2.019775062799453735e-01 9.746102988719940186e-02 3.740550577640533447e-01 1.719244867563247681e-01 3.183861374855041504e-01 -1.503476798534393311e-01
2.316768914461135864e-01 -1.418422460556030273e-01 2.293172106146812439e-02 -2.607434093952178955e-01 1.495974361896514893e-01 -8.936203271150588989e-02 -5.814461968839168549e-03 -1.278071999549865723e-01 -2.069150507450103760e-01 1.136076170951128006e-02 2.185512632131576538e-01 5.238147079944610596e-02 1.102817282080650330e-01 8.546060323715209961e-02 -1.013110503554344177e-01 1.404387056827545166e-01 -1.781441569328308105e-01 -5.402995273470878601e-03 1.442825347185134888e-01 3.639750182628631592e-02 7.102394849061965942e-02 -3.751854002475738525e-01 3.446940481662750244e-01 -1.534196436405181885e-01 2.205316722393035889e-01 1.859186291694641113e-01 2.273019254207611084e-01 -9.883000701665878296e-02 1.521390229463577271e-01 -3.264363408088684082e-01 1.415220797061920166e-01 -1.778210550546646118e-01
1.710919439792633057e-01 -2.236236184835433960e-01 4.591460898518562317e-02 -7.197857648134231567e-02 2.889336049556732178e-01 1.700252592563629150e-01 -1.558445543050765991e-01 1.291902512311935425e-01 -1.672839522361755371e-01 -2.655982971191406250e-01 -5.519331619143486023e-02 -1.946406364440917969e-01 2.116340696811676025e-01 -3.172180652618408203e-01 -2.231370657682418823e-01 2.335528406547382474e-04 -4.227647483348846436e-01 -7.539822161197662354e-02 -4.473794251680374146e-02 -1.030629053711891174e-01 -5.339700356125831604e-02 2.758670970797538757e-02 7.749495655298233032e-02 -4.021371901035308838e-02 -1.073745563626289368e-01 -2.493422776460647583e-01 1.807698011398315430e-01 8.694402873516082764e-02 3.357120603322982788e-02 6.544236838817596436e-02 3.113786280155181885e-01 2.864323556423187256e-02
6.870490312576293945e-02 2.985614836215972900e-01 6.021481007337570190e-02 2.843279205262660980e-02 2.550496757030487061e-01 -2.263218015432357788e-01 2.657612264156341553e-01 -1.462986469268798828e-01 -4.519533216953277588e-01 4.913166537880897522e-02 2.308351546525955200e-01 -2.283642441034317017e-01 1.522818058729171753e-01 -7.741686701774597168e-02 6.245515123009681702e-02 2.907774969935417175e-02 -1.511976420879364014e-01 -1.938238590955734253e-01 1.248099431395530701e-01 5.504398420453071594e-02 1.455710381269454956e-01 -3.301653563976287842e-01 -4.655538126826286316e-02 -1.282212883234024048e-01 -1.694003120064735413e-02 1.108763143420219421e-01 7.994350045919418335e-02 3.130566328763961792e-02 1.058505475521087646e-01 -6.264556199312210083e-02 2.601993978023529053e-01 -1.293603330850601196e-01
2.752480804920196533e-01 2.389598339796066284e-01 -1.610983014106750488e-01 9.222060441970825195e-02 1.057811379432678223e-01 -2.044983506202697754e-01 1.688026040792465210e-01 -1.420553177595138550e-01 -1.338783800601959229e-01 1.455558985471725464e-01 2.415612041950225830e-01 -6.831467151641845703e-02 -8.843909204006195068e-02 -3.095828592777252197e-01 -2.810709476470947266e-01 1.630781143903732300e-01 -2.585329413414001465e-01 -7.016955316066741943e-02 -1.231179684400558472e-01 -3.387888893485069275e-02 -2.095603346824645996e-01 -1.377245038747787476e-01 -5.485367402434349060e-02 4.165354371070861816e-02 2.754488214850425720e-02 1.932615041732788086e-01 -4.277956485748291016e-02 -1.046743839979171753e-01 3.380642831325531006e-01 -2.350997328758239746e-01 1.064792126417160034e-01 -1.792208403348922729e-01
1.790187209844589233e-01 8.858158439397811890e-02 4.915358498692512512e-03 1.983386278152465820e-01 1.644846498966217041e-01 9.199173748493194580e-02 3.396408259868621826e-02 1.317575573921203613e-01 -1.716140955686569214e-01 -1.903068721294403076e-01 -1.173098385334014893e-01 -3.428041562438011169e-02 -2.324558645486831665e-01 -9.367991983890533447e-02 -1.627186834812164307e-01 1.228433684445917606e-03 -3.579111099243164062e-01 -1.350893974304199219e-01 2.518969960510730743e-02 2.399143278598785400e-01 1.896596103906631470e-01 -4.118028879165649414e-01 -2.185631990432739258e-01 6.730563193559646606e-02 1.254286617040634155e-01 -1.535514146089553833e-01 1.781270503997802734e-01 7.170473039150238037e-02 -8.062577247619628906e-02 -4.773431923240423203e-03 3.379910886287689209e-01 -1.935946643352508545e-01
2.956424653530120850e-01 2.424629181623458862e-01 -1.337340474128723145e-01 1.340611577033996582e-01 1.802192926406860352e-01 -2.121060490608215332e-01 3.525993227958679199e-01 -1.191038265824317932e-01 -3.236100971698760986e-01 -7.707288861274719238e-02 2.451303005218505859e-01 -1.433890312910079956e-01 -4.463609680533409119e-02 -1.216338574886322021e-01 -1.593428850173950195e-01 2.743809819221496582e-01 -2.360262349247932434e-02 -1.632022112607955933e-01 -4.678345099091529846e-02 3.291730582714080811e-02 3.665855899453163147e-02 6.961916573345661163e-03 1.131534352898597717e-01 3.389520279597491026e-04 -6.832605227828025818e-03 1.308318078517913818e-01 2.383159697055816650e-01 -1.211838722229003906e-01 3.033923506736755371e-01 -9.395046532154083252e-02 1.498942375183105469e-01 -1.911773681640625000e-01
2.847310304641723633e-01 9.167246520519256592e-02 4.550393670797348022e-02 -5.109089612960815430e-02 -1.637197434902191162e-01 -1.549912691116333008e-01 -2.571751177310943604e-01 1.472074389457702637e-01 -1.743492335081100464e-01 -5.653722956776618958e-02 -8.339514024555683136e-03 -4.736595600843429565e-02 1.092821806669235229e-01 -1.391173005104064941e-01 -7.140395045280456543e-02 2.520930469036102295e-01 -3.196220695972442627e-01 4.106870666146278381e-02 3.757495060563087463e-02 -1.645859628915786743e-01 -1.225232928991317749e-01 -1.025712862610816956e-01 1.147354617714881897e-01 3.135171234607696533e-01 2.754366099834442139e-01 -3.211871385574340820e-01 1.614177674055099487e-01 -1.742086857557296753e-01 -1.287452876567840576e-01 -7.496070116758346558e-02 3.217774629592895508e-01 2.921906858682632446e-02
1.096134558320045471e-01 -4.678388684988021851e-02 1.129223555326461792e-01 -3.155539333820343018e-01 1.658572256565093994e-01 -4.085149243474006653e-02 1.333970278501510620e-01 1.162352389656007290e-03 -1.712889522314071655e-01 -6.860546022653579712e-02 1.816913038492202759e-01 1.612457633018493652e-01 1.392344981431961060e-01 1.222057938575744629e-01 3.990319743752479553e-02 9.667624533176422119e-02 -2.379701584577560425e-01 -5.373562872409820557e-02 -5.480773746967315674e-02 -2.305610850453376770e-02 2.092227339744567871e-01 -3.803288564085960388e-02 5.300327762961387634e-02 2.539324462413787842e-01 9.486553072929382324e-02 -3.470683097839355469e-01 2.114691138267517090e-01 1.992871910333633423e-01 2.459541521966457367e-02 4.286240041255950928e-02 4.989799857139587402e-01 -2.174883037805557251e-01
1.440906673669815063e-01 4.839268699288368225e-02 5.981785804033279419e-02 -1.169724836945533752e-01 1.477791666984558105e-01 -2.866737544536590576e-02 1.219434943050146103e-02 3.006951510906219482e-02 -1.216904520988464355e-01 8.385062217712402344e-02 1.098623871803283691e-01 -4.382176697254180908e-02 1.399721801280975342e-01 6.199427321553230286e-02 1.884712427854537964e-01 2.587009072303771973e-01 -2.291674464941024780e-01 3.826925158500671387e-02 4.877794161438941956e-02 -1.317299753427505493e-01 -2.708585560321807861e-02 -1.299173384904861450e-01 1.388219147920608521e-01 2.056263387203216553e-01 1.438151597976684570e-01 -2.482411563396453857e-01 4.935264289379119873e-01 -3.880453407764434814e-01 -1.294369064271450043e-02 -2.204119563102722168e-01 3.081569075584411621e-01 -3.413739800453186035e-02
2.003144621849060059e-01 -1.353558450937271118e-01 -1.627212464809417725e-01 -2.314551919698715210e-01 5.490610376000404358e-02 7.021773606538772583e-02 1.143726147711277008e-02 2.818132042884826660e-01 -2.878940403461456299e-01 -1.157174333930015564e-01 1.789419800043106079e-01 -1.180481165647506714e-01 -6.902673095464706421e-02 -5.064600333571434021e-02 -1.181304454803466797e-01 3.781754374504089355e-01 4.957915842533111572e-02 1.244169007986783981e-02 1.068857535719871521e-01 -1.652178317308425903e-01 -1.625777930021286011e-01 -1.855814754962921143e-01 8.381336182355880737e-02 2.203664928674697876e-01 9.583899378776550293e-02 1.367547456175088882e-02 1.386226564645767212e-01 -2.723742127418518066e-01 2.525980472564697266e-01 -5.136039108037948608e-02 2.618487179279327393e-01 2.681439816951751709e-01
1.102156788110733032e-01 1.710888743400573730e-01 -5.805386230349540710e-03 1.218606159090995789e-02 2.940132617950439453e-01 1.055279821157455444e-01 -1.895691454410552979e-01 -4.363994672894477844e-02 7.744920253753662109e-02 -7.386158686131238937e-03 3.318386673927307129e-01 2.478197775781154633e-02 -1.491285264492034912e-01 -2.560480833053588867e-01 -5.592309311032295227e-02 1.247024089097976685e-01 9.977606683969497681e-02 -4.570864886045455933e-02 1.174688860774040222e-01 4.065447151660919189e-01 9.659545868635177612e-02 -8.605104871094226837e-03 2.477599680423736572e-01 1.346325501799583435e-02 -6.618122011423110962e-02 -1.208366602659225464e-01 6.158509105443954468e-02 6.268450617790222168e-02 2.960450351238250732e-01 1.260376870632171631e-01 4.040758013725280762e-01 -2.100337892770767212e-01
2.283071875572204590e-01 2.675446867942810059e-01 1.530572480987757444e-04 1.202967017889022827e-01 3.856657817959785461e-02 -1.693315505981445312e-01 2.967291772365570068e-01 6.953085213899612427e-02 -2.676920294761657715e-01 -1.834318488836288452e-01 2.798076570034027100e-01 -3.020848631858825684e-01 -9.837326407432556152e-02 -1.778905093669891357e-02 -1.204168722033500671e-01 3.674326241016387939e-01 -1.549331936985254288e-02 -1.550347506999969482e-01 -4.835284873843193054e-02 7.696083188056945801e-02 1.515864860266447067e-02 -1.205209866166114807e-01 7.791252806782722473e-03 5.917119234800338745e-02 -3.168766573071479797e-02 6.043969094753265381e-02 2.688400447368621826e-01 -2.394629567861557007e-01 2.935083508491516113e-01 -1.252650916576385498e-01 1.308182626962661743e-01 -1.860678009688854218e-02
2.402215451002120972e-01 7.404691725969314575e-02 -2.105807512998580933e-01 1.177442446351051331e-02 1.946598738431930542e-01 5.306346714496612549e-02 1.864257901906967163e-01 1.341308802366256714e-01 1.514928042888641357e-01 -2.041190713644027710e-01 -5.527834594249725342e-02 -1.097809448838233948e-01 -1.714150309562683105e-01 -4.237945675849914551e-01 -2.233815789222717285e-01 1.106422618031501770e-01 -1.651074886322021484e-01 4.235269501805305481e-02 -2.023681998252868652e-02 4.007823765277862549e-02 -4.535702243447303772e-02 -2.262748479843139648e-01 1.899610832333564758e-02 4.859744608402252197e-01 1.257234960794448853e-01 5.287950485944747925e-02 4.100060090422630310e-02 -1.158815547823905945e-01 1.657717674970626831e-01 1.602785587310791016e-01 2.006563991308212280e-01 -4.614469595253467560e-03
1.853536516427993774e-01 1.891031712293624878e-01 -1.331573873758316040e-01 -3.293960094451904297e-01 -3.737903758883476257e-02 -1.033081784844398499e-01 -2.643605321645736694e-02 -2.922966331243515015e-02 -5.037585273385047913e-03 -1.959238797426223755e-01 1.025724261999130249e-01 -3.514286875724792480e-01 -5.543304979801177979e-02 -2.037529647350311279e-01 -1.033114716410636902e-01 1.331104636192321777e-01 -1.454665064811706543e-01 -1.836656220257282257e-02 -2.446889132261276245e-02 -3.555723428726196289e-01 2.687859237194061279e-01 -1.713473163545131683e-02 8.562463521957397461e-02 1.639632284641265869e-01 9.769760072231292725e-02 -2.399247325956821442e-02 3.994739428162574768e-02 1.519458591938018799e-01 2.720498442649841309e-01 2.392089664936065674e-01 1.359150558710098267e-01 -3.237622380256652832e-01
1.915362179279327393e-01 -1.385175883769989014e-01 1.654413528740406036e-02 -3.765238076448440552e-02 1.027962267398834229e-01 6.675711274147033691e-02 7.170387357473373413e-02 6.867332849651575089e-03 -3.095974922180175781e-01 1.904142946004867554e-01 2.553008496761322021e-01 -3.397122025489807129e-01 9.211956523358821869e-03 -2.505312860012054443e-01 -1.869791448116302490e-01 -2.790805101394653320e-01 -8.476103842258453369e-02 -7.471167296171188354e-02 -1.331015862524509430e-02 -2.541811764240264893e-02 1.027286723256111145e-01 -1.643914431333541870e-01 -9.982881695032119751e-02 1.073871478438377380e-01 3.771197795867919922e-01 -6.638351082801818848e-02 2.882564663887023926e-01 -7.909236103296279907e-02 2.748805582523345947e-01 5.040342360734939575e-02 2.132464200258255005e-01 -4.027212783694267273e-02
2.284028977155685425e-01 3.028324246406555176e-01 5.584009364247322083e-02 -1.324165146797895432e-02 1.260161548852920532e-01 -1.566623151302337646e-01 1.944364011287689209e-01 -1.648935526609420776e-01 -4.133602380752563477e-01 -1.201823279261589050e-01 1.372233629226684570e-01 -2.073782682418823242e-01 -9.408410638570785522e-03 -1.705583631992340088e-01 7.596018165349960327e-02 -6.644929945468902588e-02 -1.942064911127090454e-01 -2.769263982772827148e-01 6.701205670833587646e-02 1.932345777750015259e-01 1.989278346300125122e-01 -3.707793056964874268e-01 -2.635286934673786163e-02 -1.765829026699066162e-01 -1.863122545182704926e-02 -6.991552561521530151e-02 1.435486134141683578e-02 -9.045789390802383423e-02 1.024702005088329315e-02 1.386292278766632080e-01 2.479230016469955444e-01 -3.645773231983184814e-02
-1.958092115819454193e-02 9.759192168712615967e-02 -5.775938928127288818e-02 -8.477120846509933472e-02 1.524357050657272339e-01 -1.550717055797576904e-01 -1.902021020650863647e-01 -2.169394791126251221e-01 -1.315659135580062866e-01 1.385387629270553589e-01 1.328935474157333374e-02 -1.211825311183929443e-01 -1.639801710844039917e-01 -4.406296908855438232e-01 -3.719645738601684570e-02 2.117170095443725586e-01 -2.737683057785034180e-01 2.941446006298065186e-01 -9.752114862203598022e-02 -1.639905013144016266e-02 5.504518747329711914e-02 -9.013395756483078003e-02 -1.556786149740219116e-01 9.405546635389328003e-02 -3.529761731624603271e-02 -2.614133246243000031e-02 1.773335039615631104e-01 -2.515386343002319336e-01 1.861425787210464478e-01 -3.187888264656066895e-01 2.858425378799438477e-01 1.775586418807506561e-02
6.621355563402175903e-02 -4.271696507930755615e-02 1.455051302909851074e-01 -1.610257029533386230e-01 6.330791115760803223e-02 -4.985553771257400513e-02 -1.828243024647235870e-02 9.609392285346984863e-02 -2.071267813444137573e-01 1.694186925888061523e-01 1.063229590654373169e-01 -1.230793371796607971e-01 -1.225467026233673096e-01 -1.080638095736503601e-01 -6.709049642086029053e-02 1.247478500008583069e-01 -3.262882232666015625e-01 1.529676280915737152e-02 1.112771499902009964e-02 3.283800482749938965e-01 1.992544829845428467e-01 -2.553028166294097900e-01 -2.448267638683319092e-01 -2.062291465699672699e-02 6.595437973737716675e-02 -1.196291148662567139e-01 2.255930751562118530e-01 7.674834877252578735e-02 3.484678864479064941e-01 -3.305786103010177612e-02 1.956355124711990356e-01 -4.119104146957397461e-01
1.410235315561294556e-01 -7.521370053291320801e-02 -1.199175119400024414e-01 -1.402066797018051147e-01 -1.162530332803726196e-01 -2.366969138383865356e-01 -1.571552082896232605e-02 -1.455274820327758789e-01 1.748710870742797852e-02 -2.997085750102996826e-01 2.098437100648880005e-01 -3.299861252307891846e-01 -1.775054819881916046e-02 -9.380310028791427612e-02 -2.421765215694904327e-02 1.700699776411056519e-01 -3.517351746559143066e-01 1.646146178245544434e-01 6.632926408201456070e-03 2.026773989200592041e-01 -5.360608175396919250e-02 -3.872289136052131653e-02 5.694494396448135376e-02 -7.314303517341613770e-02 -3.396556153893470764e-02 -1.270059943199157715e-01 5.419361591339111328e-02 -2.023078948259353638e-01 -3.583745285868644714e-02 -2.351792603731155396e-01 4.937096238136291504e-01 3.708639740943908691e-02
-1.864787489175796509e-01 1.104570552706718445e-01 -4.079922661185264587e-02 1.448063999414443970e-01 4.143479466438293457e-01 -1.285416260361671448e-02 -1.286091953516006470e-01 -1.940672397613525391e-01 -1.071242168545722961e-01 -4.932654090225696564e-03 8.321373164653778076e-02 -4.354527592658996582e-02 -2.288006059825420380e-02 -1.017316728830337524e-01 -1.847663670778274536e-01 5.940838158130645752e-02 -1.810532957315444946e-01 -1.211408004164695740e-01 1.637824773788452148e-01 1.336890012025833130e-01 -1.772992908954620361e-01 -1.661047488451004028e-01 2.674196958541870117e-01 2.852518558502197266e-01 -1.690457165241241455e-01 1.417226251214742661e-02 1.314338445663452148e-01 -2.369926869869232178e-01 2.249057441949844360e-01 1.436444371938705444e-01 3.972328603267669678e-01 1.376446150243282318e-02
1.047703251242637634e-01 4.902744889259338379e-01 -9.315132349729537964e-02 8.116306737065315247e-03 8.340623974800109863e-02 6.785769760608673096e-02 6.745524704456329346e-02 2.359573543071746826e-02 -3.081961572170257568e-01 -1.707085967063903809e-01 9.826142340898513794e-02 9.874440729618072510e-02 6.716786324977874756e-02 1.671500653028488159e-01 1.033002510666847229e-02 -9.323851019144058228e-02 -1.686630398035049438e-01 2.503026425838470459e-01 9.961770474910736084e-02 2.467585802078247070e-01 1.273820996284484863e-01 -4.137372970581054688e-01 1.080119833350181580e-01 -2.481913194060325623e-03 2.972152270376682281e-02 -6.023020017892122269e-03 1.879324167966842651e-01 -2.586662471294403076e-01 2.272037267684936523e-01 6.340815871953964233e-02 1.361104547977447510e-01 -1.248729042708873749e-02
-5.913141742348670959e-02 5.271839350461959839e-02 4.574218019843101501e-02 4.345686174929141998e-03 3.589933514595031738e-01 -1.525809764862060547e-01 9.767619892954826355e-03 -1.022734865546226501e-01 1.066529657691717148e-02 -9.257280267775058746e-03 1.380730420351028442e-02 -8.982608467340469360e-02 -3.745382651686668396e-02 -6.258872896432876587e-02 -2.405059486627578735e-01 -1.567954719066619873e-01 -1.550905704498291016e-01 -5.473284423351287842e-02 1.406375318765640259e-01 4.897261969745159149e-03 -7.697215676307678223e-02 -1.872524470090866089e-01 3.312126696109771729e-01 1.128219738602638245e-01 -2.452888786792755127e-01 -1.118559911847114563e-01 3.596982359886169434e-01 -2.891273200511932373e-01 3.430560827255249023e-01 1.436962634325027466e-01 3.062139451503753662e-01 -6.829525530338287354e-02
1.162669658660888672e-01 -7.476104795932769775e-02 -1.481857709586620331e-02 -2.234523445367813110e-01 2.381606251001358032e-01 -5.004853475838899612e-03 -2.744602262973785400e-01 -9.726408869028091431e-02 4.061080142855644226e-02 -2.256254106760025024e-02 1.747661978006362915e-01 3.107208758592605591e-02 4.134497418999671936e-02 -2.263858914375305176e-01 -1.404455900192260742e-01 1.224491670727729797e-01 -1.298058182001113892e-01 7.148078177124261856e-03 -5.959060415625572205e-02 -1.492413971573114395e-02 1.561428159475326538e-01 -1.612520217895507812e-01 2.426172941923141479e-01 -4.687067866325378418e-02 1.317894756793975830e-01 3.183392882347106934e-01 2.232811003923416138e-01 -1.547686904668807983e-01 -6.489026546478271484e-02 -1.766572743654251099e-01 4.577667415142059326e-01 -3.134644031524658203e-01
3.576674461364746094e-01 2.925115525722503662e-01 -3.043431639671325684e-01 -4.945630207657814026e-02 -5.281037092208862305e-02 5.986526608467102051e-02 -2.470291405916213989e-01 -7.353360205888748169e-02 -2.407399117946624756e-01 -2.942686900496482849e-02 -1.045040637254714966e-01 -1.612238436937332153e-01 -1.886922419071197510e-01 -2.059652954339981079e-01 -7.966790348291397095e-02 -1.268299855291843414e-02 -1.721290312707424164e-02 -3.203929066658020020e-01 1.469122767448425293e-01 6.230999901890754700e-02 1.135135293006896973e-01 -1.493592113256454468e-01 7.859587669372558594e-03 2.173408865928649902e-02 1.277064830064773560e-01 1.978387087583541870e-01 6.873867660760879517e-02 -4.571360349655151367e-02 2.493518739938735962e-01 -2.985102534294128418e-01 2.227273285388946533e-01 -1.052114591002464294e-01
2.798399031162261963e-01 1.056225672364234924e-01 1.271958202123641968e-01 -2.809058129787445068e-01 1.185033321380615234e-01 -2.461953908205032349e-01 1.197518631815910339e-01 -2.657130956649780273e-01 -1.973385959863662720e-01 7.787814736366271973e-02 3.853944689035415649e-02 5.066344980150461197e-03 8.276958018541336060e-03 -1.223649606108665466e-01 2.167445793747901917e-02 2.415805123746395111e-02 -1.152083054184913635e-01 -4.196183010935783386e-02 2.711670696735382080e-01 8.133724331855773926e-02 8.692422509193420410e-02 -2.144351154565811157e-01 3.375653624534606934e-01 5.106397345662117004e-02 -6.883431971073150635e-02 1.693123579025268555e-01 -7.984790951013565063e-02 1.591233164072036743e-01 3.834031224250793457e-01 -4.308079928159713745e-02 3.371531367301940918e-01 1.816110126674175262e-02
1.023201420903205872e-01 1.834022551774978638e-01 -3.980483412742614746e-01 -2.187442034482955933e-01 -7.555095013231039047e-03 2.347911745309829712e-01 1.925983875989913940e-01 -6.375123560428619385e-02 -2.995181642472743988e-02 8.857155591249465942e-02 2.691551744937896729e-01 8.257079869508743286e-02 -1.226840540766716003e-01 -1.005095988512039185e-01 -2.775973677635192871e-01 3.930382430553436279e-02 -1.957037299871444702e-01 4.218447580933570862e-02 2.034413665533065796e-01 1.530421227216720581e-01 2.387502789497375488e-01 -2.065046727657318115e-01 2.979355454444885254e-01 -2.219961211085319519e-02 1.260609328746795654e-01 -1.717553436756134033e-01 -1.771678216755390167e-02 -6.009742990136146545e-02 1.963827526196837425e-03 -1.430369466543197632e-01 2.728620469570159912e-01 -1.531963795423507690e-01
2.776026725769042969e-01 7.209388166666030884e-02 -2.901792339980602264e-02 -1.399245671927928925e-02 7.826694846153259277e-02 -2.065255679190158844e-02 1.199348643422126770e-01 1.479188352823257446e-01 -2.517504096031188965e-01 -1.097464710474014282e-01 2.882410027086734772e-02 -2.725661993026733398e-01 -3.344648480415344238e-01 7.284591556526720524e-04 -2.330101467669010162e-02 -2.402503192424774170e-01 -2.489504963159561157e-01 -1.111194640398025513e-01 2.318025976419448853e-01 1.285828948020935059e-01 1.913535743951797485e-01 -2.172415703535079956e-01 -8.004559576511383057e-02 1.082276403903961182e-01 2.960297465324401855e-01 -1.191908344626426697e-01 1.729552894830703735e-01 1.503125131130218506e-01 5.043924599885940552e-02 -1.518201082944869995e-01 3.359693288803100586e-01 -1.177797392010688782e-01
-1.764902262948453426e-03 1.836792081594467163e-01 2.364185638725757599e-02 1.725059002637863159e-01 -1.340801715850830078e-01 3.089999407529830933e-02 6.156275793910026550e-02 -7.863507419824600220e-02 -3.243929147720336914e-01 -3.474211990833282471e-01 -6.573175638914108276e-02 -6.779354810714721680e-02 -4.748621955513954163e-02 2.916921973228454590e-01 5.919557064771652222e-02 -3.421135619282722473e-02 -1.379816830158233643e-01 -2.967553399503231049e-02 2.238879352807998657e-02 4.888487979769706726e-03 -9.637278318405151367e-02 -1.307915449142456055e-01 1.391653865575790405e-01 1.023256927728652954e-01 2.566565871238708496e-01 -1.044525057077407837e-01 3.901145458221435547e-01 -1.023652255535125732e-01 3.451816439628601074e-01 1.832088381052017212e-01 3.270593583583831787e-01 -6.604776531457901001e-02
3.130479156970977783e-01 2.351950407028198242e-01 -8.964298665523529053e-02 1.420056670904159546e-01 4.786659777164459229e-02 -8.127184957265853882e-02 1.044748350977897644e-01 4.450205713510513306e-03 -4.167943000793457031e-01 -1.645323336124420166e-01 7.903701066970825195e-02 -1.302130520343780518e-01 -3.203171119093894958e-02 -1.776413768529891968e-01 2.115209996700286865e-01 -5.128345638513565063e-02 -1.900893002748489380e-01 -2.331689745187759399e-01 -1.063111573457717896e-01 2.699536271393299103e-02 1.039059907197952271e-01 -2.460701465606689453e-01 1.009029969573020935e-01 4.018917083740234375e-01 4.126826673746109009e-02 -3.063913062214851379e-02 -8.116663992404937744e-02 -1.910213232040405273e-01 2.357421517372131348e-01 1.268888413906097412e-01 9.943889826536178589e-02 -1.478087902069091797e-01
1.523029655218124390e-01 4.950307309627532959e-02 -1.276235431432723999e-01 -1.627288013696670532e-01 1.253848373889923096e-01 1.760399937629699707e-01 -2.158885449171066284e-02 2.497283965349197388e-01 -3.822403252124786377e-01 -9.828540682792663574e-02 1.727252602577209473e-01 -5.668823421001434326e-02 -1.052705496549606323e-01 -1.860840469598770142e-01 9.010340273380279541e-02 -6.692516058683395386e-02 -3.076393902301788330e-01 1.253092885017395020e-01 -1.652170568704605103e-01 1.172384843230247498e-01 1.134104132652282715e-01 1.146503025665879250e-03 -9.134411811828613281e-03 -9.665278345346450806e-02 8.393871784210205078e-02 -2.045513689517974854e-01 2.562066316604614258e-01 1.198618561029434204e-01 3.170201182365417480e-01 2.915886640548706055e-01 2.686444222927093506e-01 -1.210595890879631042e-01
-9.373968094587326050e-02 -1.160680502653121948e-01 9.647851437330245972e-02 -3.089195191860198975e-01 3.156215548515319824e-01 -6.010389700531959534e-02 -1.527903974056243896e-02 2.452716529369354248e-01 -1.161237135529518127e-01 -1.883828938007354736e-01 2.553969323635101318e-01 -8.337610960006713867e-02 -2.054656296968460083e-01 -8.525890856981277466e-02 1.323719173669815063e-01 -9.356831014156341553e-02 -4.943158477544784546e-02 9.784430265426635742e-02 -2.272293567657470703e-01 -2.217423468828201294e-01 -1.175749450922012329e-01 -2.298476845026016235e-01 1.554673463106155396e-01 -7.536363601684570312e-02 9.123834967613220215e-02 -1.272628903388977051e-01 -4.411542788147926331e-02 -1.547008901834487915e-01 2.700043022632598877e-01 -1.303222775459289551e-02 3.619582056999206543e-01 -2.205853462219238281e-01
-1.857592314481735229e-01 -1.390914916992187500e-01 2.994190156459808350e-02 -1.176742538809776306e-01 3.190740048885345459e-01 -1.541756987571716309e-01 -1.911237277090549469e-02 -1.028487905859947205e-01 -2.054084837436676025e-01 -5.298442393541336060e-02 6.764305382966995239e-02 3.503196686506271362e-02 -8.914674632251262665e-03 -1.075896397233009338e-01 -1.028980761766433716e-01 -6.889206916093826294e-02 -2.711465656757354736e-01 2.097815126180648804e-01 -3.176994919776916504e-01 -2.369149588048458099e-02 2.690808773040771484e-01 -3.100761175155639648e-01 1.300619244575500488e-01 -4.931377246975898743e-02 3.183213621377944946e-02 -1.160035580396652222e-01 2.744362950325012207e-01 -2.288170717656612396e-02 3.033598065376281738e-01 -2.153943032026290894e-01 1.795034706592559814e-01 2.218443900346755981e-01
1.693574786186218262e-01 -7.430784404277801514e-02 5.249286815524101257e-02 -9.933599829673767090e-02 -1.079402398318052292e-02 -8.415164053440093994e-02 1.221148967742919922e-01 4.684679210186004639e-02 -1.978132277727127075e-01 -1.887844130396842957e-02 -1.844400316476821899e-01 -2.544229924678802490e-01 -2.865561246871948242e-01 -1.090097948908805847e-01 1.714677810668945312e-01 7.330306619405746460e-02 -4.728313684463500977e-01 -8.529271930456161499e-02 5.060080811381340027e-02 1.169389486312866211e-01 9.524922817945480347e-02 -1.081319674849510193e-01 -5.568789690732955933e-02 -2.002893239259719849e-01 2.631144225597381592e-01 1.334886103868484497e-01 2.811126410961151123e-01 3.595436736941337585e-02 2.124250382184982300e-01 -3.551178053021430969e-02 2.877617180347442627e-01 -2.328988760709762573e-01
2.179094851016998291e-01 1.611340343952178955e-01 1.393524110317230225e-01 1.184529811143875122e-01 -8.748085796833038330e-02 1.870236843824386597e-01 2.318088263273239136e-01 2.213034033775329590e-01 -7.326503284275531769e-03 -8.353814482688903809e-04 1.961553096771240234e-01 -1.874082349240779877e-02 -6.564254406839609146e-03 -2.066397070884704590e-01 -2.033984065055847168e-01 2.085449397563934326e-01 -1.439467370510101318e-01 1.369502842426300049e-01 3.410530090332031250e-01 1.089366078376770020e-01 2.274662107229232788e-01 -1.180166751146316528e-01 4.082939326763153076e-01 -5.444924533367156982e-02 -5.373280867934226990e-02 -6.655219197273254395e-02 -5.982658825814723969e-03 1.987282000482082367e-02 9.325144439935684204e-02 4.381855204701423645e-02 3.417001068592071533e-01 -2.077318876981735229e-01
3.446622937917709351e-02 2.643606364727020264e-01 -3.589346259832382202e-02 1.743269711732864380e-02 2.011854201555252075e-02 7.364907115697860718e-02 -5.191660672426223755e-02 1.065017282962799072e-01 -3.492945432662963867e-01 -4.935947060585021973e-02 7.305768877267837524e-02 -1.189179122447967529e-01 3.789063170552253723e-02 -1.763883084058761597e-01 -4.173862689640372992e-04 -3.607169091701507568e-01 -3.901108503341674805e-01 -1.306291073560714722e-01 2.464796304702758789e-01 2.196416854858398438e-01 1.616684943437576294e-01 -2.512401342391967773e-01 1.195967048406600952e-01 -7.824923843145370483e-02 3.436827659606933594e-02 1.296147257089614868e-01 7.073077559471130371e-02 -3.340012952685356140e-02 1.838364005088806152e-01 2.615282498300075531e-02 3.926131427288055420e-01 -1.499605458229780197e-02
2.232311069965362549e-01 1.772810355760157108e-03 -5.211008340120315552e-02 -3.333552181720733643e-01 1.292247325181961060e-01 -1.224960312247276306e-01 -7.638962566852569580e-02 3.462253808975219727e-01 -1.279275417327880859e-01 7.037381827831268311e-02 1.113343983888626099e-01 -5.615950748324394226e-02 -4.465539008378982544e-02 -2.210158295929431915e-02 -1.687715202569961548e-01 -1.127462312579154968e-01 -1.242068931460380554e-01 -4.828024283051490784e-02 -1.499553322792053223e-01 -2.699573151767253876e-02 -1.355142885586246848e-04 1.094347834587097168e-01 -3.306988999247550964e-02 1.890846788883209229e-01 -1.513581573963165283e-01 -2.134538292884826660e-01 2.948888540267944336e-01 1.551866084337234497e-01 1.128074526786804199e-01 -1.057459190487861633e-01 5.497035384178161621e-01 5.453724786639213562e-02
5.370076298713684082e-01 7.083818316459655762e-02 -3.105709329247474670e-02 1.843015253543853760e-01 -8.074817061424255371e-02 2.064722031354904175e-01 -6.654572486877441406e-02 -1.919904537498950958e-02 -4.401675164699554443e-01 5.235269665718078613e-02 7.826982438564300537e-02 -1.232551038265228271e-01 -7.168827205896377563e-02 -1.800569146871566772e-01 5.655445903539657593e-02 8.923121541738510132e-02 -2.112263888120651245e-01 6.555164605379104614e-02 1.457976251840591431e-01 4.576992616057395935e-02 -6.954668462276458740e-02 -1.753332316875457764e-01 2.524987049400806427e-02 2.869165129959583282e-02 -2.827963978052139282e-02 5.697179585695266724e-02 1.871581226587295532e-01 1.653467863798141479e-02 -1.191631257534027100e-01 -3.803467750549316406e-02 2.649205923080444336e-01 -3.416394591331481934e-01
3.239361941814422607e-02 3.490628302097320557e-01 1.427828371524810791e-01 2.273686602711677551e-02 1.983930617570877075e-01 -3.051913976669311523e-01 3.072265088558197021e-01 4.437138885259628296e-02 -2.888492941856384277e-01 -3.185941874980926514e-01 1.766716837882995605e-01 -1.461481600999832153e-01 -8.877422660589218140e-02 -3.955035656690597534e-02 -2.427730262279510498e-01 2.061150074005126953e-01 -1.554363071918487549e-01 -9.113042056560516357e-02 -3.722515702247619629e-02 2.068114234134554863e-03 1.643154919147491455e-01 -2.866581380367279053e-01 6.021985784173011780e-02 -1.158697977662086487e-01 -4.886217042803764343e-02 -1.076152361929416656e-02 1.344557553529739380e-01 -1.863956302404403687e-01 5.281717330217361450e-02 -1.464993953704833984e-01 2.446672506630420685e-02 -1.967549473047256470e-01
-1.066420972347259521e-01 4.273728728294372559e-01 -3.662334755063056946e-02 1.063364520668983459e-01 9.245347231626510620e-02 -2.304035127162933350e-01 -1.792310476303100586e-01 1.413070708513259888e-01 -1.404902487993240356e-01 -1.430664062500000000e-01 -1.835436187684535980e-02 3.037777543067932129e-02 -8.547313511371612549e-02 -2.826053798198699951e-01 -1.159650087356567383e-01 2.370929419994354248e-01 -1.889389604330062866e-01 -4.798552021384239197e-02 1.286402493715286255e-01 4.625715687870979309e-02 3.341985344886779785e-01 7.153410464525222778e-02 -1.978219859302043915e-02 -6.722388416528701782e-02 1.766275614500045776e-01 1.480606049299240112e-01 3.742859363555908203e-01 -7.636358588933944702e-02 4.806995391845703125e-02 -1.890955120325088501e-01 2.545521259307861328e-01 3.160293027758598328e-02
2.610951364040374756e-01 1.669886857271194458e-01 -2.618989050388336182e-01 -7.327591627836227417e-02 -1.709024459123611450e-01 -1.705339848995208740e-01 -1.265024095773696899e-01 -7.228535413742065430e-02 -2.258710712194442749e-01 -1.459974497556686401e-01 4.896653071045875549e-02 -1.972409486770629883e-01 -7.422569394111633301e-02 -4.349514842033386230e-02 -1.425136774778366089e-01 1.421951800584793091e-01 -7.887538522481918335e-03 -4.233143851161003113e-02 3.803568482398986816e-01 9.095817804336547852e-02 2.289992719888687134e-01 -3.491479158401489258e-01 -4.003049060702323914e-02 -3.872322384268045425e-03 -2.125425785779953003e-01 2.907789051532745361e-01 1.095610857009887695e-01 -1.518128812313079834e-02 2.343475073575973511e-01 -7.287517935037612915e-02 2.002619355916976929e-01 -1.258736252784729004e-01
-1.634770929813385010e-01 1.100648865103721619e-01 -1.664472520351409912e-01 -3.155921772122383118e-02 -4.340491723269224167e-03 -1.182262003421783447e-01 2.939336895942687988e-01 2.408299595117568970e-02 -1.755600571632385254e-01 4.879928380250930786e-02 1.733925007283687592e-02 9.491055458784103394e-02 -9.474390186369419098e-03 -3.718606010079383850e-02 5.590684246271848679e-03 -1.538246963173151016e-02 -4.580661654472351074e-01 -1.218587253242731094e-02 2.633514106273651123e-01 1.874665468931198120e-01 4.691895097494125366e-03 -1.593338698148727417e-01 2.178694307804107666e-01 3.493811190128326416e-02 2.722245752811431885e-01 -3.707397729158401489e-02 1.925299018621444702e-01 3.011007606983184814e-01 3.782504498958587646e-01 8.944766968488693237e-02 2.103758305311203003e-01 -1.117191277444362640e-02
-9.455483406782150269e-03 3.387046754360198975e-01 2.194448560476303101e-02 1.691837608814239502e-01 4.921915009617805481e-02 1.047299802303314209e-02 -1.694804430007934570e-01 -1.600712239742279053e-01 -8.017718046903610229e-02 -6.587819755077362061e-02 -1.093969941139221191e-01 -1.458630859851837158e-01 8.177985996007919312e-02 -2.649163603782653809e-01 -1.448207646608352661e-01 2.406055629253387451e-01 -5.333377793431282043e-02 -2.120447531342506409e-02 -3.262570500373840332e-02 5.010601133108139038e-02 -1.353238075971603394e-01 -2.519840141758322716e-03 1.871760189533233643e-01 3.884387910366058350e-01 -2.138621360063552856e-01 -1.063348576426506042e-01 3.178612887859344482e-01 -4.500419832766056061e-03 -6.993292830884456635e-03 2.325705289840698242e-01 4.051184058189392090e-01 -1.095212623476982117e-01
1.814280301332473755e-01 4.811241850256919861e-02 -1.212963461875915527e-01 -3.267198801040649414e-01 -1.815658435225486755e-02 4.028385877609252930e-02 -2.567271888256072998e-02 -1.068010274320840836e-02 -8.446788787841796875e-02 -2.202613800764083862e-01 2.657774090766906738e-01 -5.630525574088096619e-02 -2.929104864597320557e-01 -1.172815188765525818e-01 -3.729300515260547400e-04 -2.540827263146638870e-03 -1.586623787879943848e-01 4.063933715224266052e-02 -3.156810402870178223e-01 -3.120555281639099121e-01 8.842977695167064667e-03 -1.399473994970321655e-01 2.190161682665348053e-02 1.397331804037094116e-01 -2.597661018371582031e-01 4.677079152315855026e-03 2.209568172693252563e-01 -2.962669543921947479e-02 2.100677639245986938e-01 3.124552369117736816e-01 2.013264447450637817e-01 -2.203468829393386841e-01
1.215616539120674133e-01 3.299371004104614258e-01 -1.143950074911117554e-01 2.857625186443328857e-01 3.777791187167167664e-02 -1.163483038544654846e-01 1.509646475315093994e-01 4.611791670322418213e-02 -4.784578084945678711e-01 -4.791441559791564941e-02 -6.109231337904930115e-02 -9.216839075088500977e-02 5.252100527286529541e-02 -6.573751568794250488e-02 -1.080579357221722603e-03 -1.274303765967488289e-03 -1.915994286537170410e-01 -2.982992827892303467e-01 -1.456010937690734863e-01 -1.329439133405685425e-01 1.630133241415023804e-01 -3.758099973201751709e-01 5.022242292761802673e-02 1.098130270838737488e-01 -8.209992945194244385e-02 3.134226799011230469e-02 1.599740087985992432e-01 -1.414997410029172897e-02 2.848169207572937012e-01 7.520003616809844971e-02 7.824800163507461548e-02 -1.335726231336593628e-01
-8.312831819057464600e-02 1.969343721866607666e-01 -4.397951439023017883e-02 -1.500352099537849426e-02 -2.478488534688949585e-01 -3.574076341465115547e-03 -3.239674568176269531e-01 -2.745070755481719971e-01 -1.663636118173599243e-01 -1.932232379913330078e-01 1.637914627790451050e-01 1.068655308336019516e-02 -9.759068489074707031e-02 -3.971875831484794617e-02 -1.023934781551361084e-01 2.200164198875427246e-01 -3.359266817569732666e-01 -1.984392106533050537e-01 1.444986909627914429e-01 1.838940382003784180e-01 4.459078423678874969e-03 -1.766265630722045898e-01 2.952696979045867920e-01 2.348231226205825806e-01 3.521677106618881226e-02 -2.342693954706192017e-01 1.082631796598434448e-01 -1.698133051395416260e-01 1.946892887353897095e-01 -4.690463095903396606e-02 1.638054996728897095e-01 6.609518080949783325e-02
1.685655564069747925e-01 -5.426266789436340332e-02 -6.702744215726852417e-02 5.995948985219001770e-02 -3.962383605539798737e-03 1.061450988054275513e-01 1.313162446022033691e-01 1.282756682485342026e-02 -3.659508824348449707e-01 2.757841348648071289e-02 3.117281794548034668e-01 -3.383746445178985596e-01 -8.462183922529220581e-02 -2.340236455202102661e-01 -2.111959308385848999e-01 -3.113566935062408447e-01 -1.166831403970718384e-01 -9.485154598951339722e-02 -3.600992634892463684e-02 -9.751062095165252686e-02 -4.076090641319751740e-03 -1.413793414831161499e-01 -1.501400321722030640e-01 1.016842871904373169e-01 3.056052327156066895e-01 7.857395708560943604e-02 3.166037797927856445e-01 -1.362878233194351196e-01 8.902945369482040405e-02 -5.364817101508378983e-03 2.260790020227432251e-01 -1.352206766605377197e-01
1.762404479086399078e-02 3.381419926881790161e-02 -9.466104209423065186e-03 -1.603500694036483765e-01 7.045973837375640869e-02 -2.487241178750991821e-01 -2.182816900312900543e-02 1.654484570026397705e-01 -2.025115191936492920e-01 -4.993850737810134888e-02 -2.153004258871078491e-01 8.032449334859848022e-02 -2.060557454824447632e-01 -2.292637079954147339e-01 -3.907821476459503174e-01 9.127353131771087646e-02 -1.533843874931335449e-01 4.467985779047012329e-02 2.956479229032993317e-02 2.788566797971725464e-02 5.054312571883201599e-02 4.096422716975212097e-02 1.810114830732345581e-01 2.231174521148204803e-02 1.038442179560661316e-01 1.433426737785339355e-01 1.318358778953552246e-01 1.327057331800460815e-01 2.552106380462646484e-01 2.525408565998077393e-01 5.015874505043029785e-01 1.191684380173683167e-01
-7.212766259908676147e-02 2.214618474245071411e-01 -1.146015152335166931e-01 -4.800151661038398743e-02 2.890028357505798340e-01 -1.089344918727874756e-01 -7.002700865268707275e-02 1.451965421438217163e-01 -1.896553486585617065e-01 -2.077166438102722168e-01 -7.582147419452667236e-02 7.595570385456085205e-02 9.502955526113510132e-02 3.164011577609926462e-04 -9.211848676204681396e-02 7.597101479768753052e-02 -1.314230263233184814e-01 4.105475917458534241e-02 2.291078120470046997e-01 2.295315824449062347e-02 -5.107093974947929382e-02 -2.164747416973114014e-01 3.060216903686523438e-01 1.502774804830551147e-01 -1.409211456775665283e-01 1.878367364406585693e-01 4.608665108680725098e-01 -1.036714613437652588e-01 3.596584498882293701e-01 6.784651428461074829e-02 2.114333063364028931e-01 -1.980992965400218964e-02
-6.424101442098617554e-02 -6.095592305064201355e-02 5.760440975427627563e-02 3.979274630546569824e-02 1.288521140813827515e-01 -3.345210105180740356e-02 -6.408417224884033203e-02 -1.821127138100564480e-03 -3.171537220478057861e-01 1.122917830944061279e-01 2.072236239910125732e-01 -1.024712622165679932e-01 -2.297872155904769897e-01 -1.645197421312332153e-01 1.415585130453109741e-01 -7.451918721199035645e-02 -3.458493649959564209e-01 -9.548187255859375000e-02 3.622546494007110596e-01 2.970716059207916260e-01 8.000480383634567261e-02 -1.437152177095413208e-01 1.757895648479461670e-01 2.026035189628601074e-01 -1.055130213499069214e-01 6.001900881528854370e-02 3.018696978688240051e-02 5.804805830121040344e-02 3.659231066703796387e-01 -1.320068538188934326e-01 2.339984327554702759e-01 1.449644565582275391e-01
1.732839643955230713e-01 -4.792038351297378540e-02 2.374781072139739990e-01 1.490433514118194580e-01 2.145587950944900513e-01 -1.014170516282320023e-02 -6.180926412343978882e-02 -1.897251158952713013e-01 4.816582426428794861e-02 -4.984201863408088684e-02 3.715638220310211182e-01 2.862376859411597252e-03 -2.430826239287853241e-02 -3.101193904876708984e-02 -1.200088933110237122e-01 1.384523063898086548e-01 -3.725427091121673584e-01 1.842045485973358154e-01 1.854953020811080933e-01 8.819090574979782104e-02 -8.317202329635620117e-03 -8.732277154922485352e-02 1.624818742275238037e-01 2.572017908096313477e-01 -1.826443523168563843e-02 2.909523248672485352e-02 3.163504898548126221e-01 -3.074783682823181152e-01 9.033542126417160034e-02 1.193660721182823181e-01 3.024285137653350830e-01 -1.705050654709339142e-02
-1.577323079109191895e-01 1.591014713048934937e-01 -2.746925503015518188e-02 -7.826942950487136841e-02 3.179613649845123291e-01 -1.706405431032180786e-01 9.587588161230087280e-02 -3.458824753761291504e-01 -7.462822366505861282e-03 6.092580966651439667e-03 -7.987309363670647144e-04 -3.689178451895713806e-02 7.619420439004898071e-02 -1.447789818048477173e-01 -4.638572782278060913e-02 3.055441565811634064e-02 -1.152616143226623535e-01 -2.148855850100517273e-02 1.248315051198005676e-01 1.657897531986236572e-01 4.196427389979362488e-02 -1.450189501047134399e-01 1.619881093502044678e-01 2.358896732330322266e-01 -1.544059514999389648e-01 -2.124106734991073608e-01 3.725134134292602539e-01 -2.026577889919281006e-01 2.330193519592285156e-01 2.160672098398208618e-02 3.765468597412109375e-01 2.138595432043075562e-01
-8.937458693981170654e-02 -1.789199933409690857e-02 1.973461806774139404e-01 -8.193372189998626709e-02 -3.622230142354965210e-02 -8.227491378784179688e-02 -8.964356780052185059e-02 1.005259575322270393e-03 -3.481443524360656738e-01 6.447987258434295654e-02 -1.420153528451919556e-01 -9.891684353351593018e-02 3.909186646342277527e-02 7.505854964256286621e-02 -3.216651082038879395e-01 3.347477912902832031e-01 -3.627352714538574219e-01 -3.415604308247566223e-02 -1.156787853688001633e-02 -2.797037363052368164e-01 -2.252981439232826233e-02 -5.253515020012855530e-02 2.784874141216278076e-01 1.981849074363708496e-01 2.258254289627075195e-01 -2.316013574600219727e-01 1.520958989858627319e-01 -2.323881350457668304e-02 3.515658527612686157e-02 -9.408368729054927826e-03 2.710361480712890625e-01 1.326938569545745850e-01
1.050033792853355408e-01 3.963547572493553162e-02 4.649937152862548828e-03 9.901961684226989746e-02 1.439037024974822998e-01 -1.241211965680122375e-01 2.964432537555694580e-02 -1.186084821820259094e-01 -1.788333654403686523e-01 -5.550210364162921906e-03 5.500855669379234314e-02 1.407893188297748566e-02 7.667474448680877686e-02 -5.152188986539840698e-02 -2.080148756504058838e-01 -1.858634501695632935e-01 -4.576011002063751221e-01 -8.171199262142181396e-02 -3.744012862443923950e-02 9.423308074474334717e-02 -9.967675805091857910e-02 -1.911910623311996460e-02 4.470392465591430664e-01 1.620914638042449951e-01 1.185723394155502319e-02 1.069307401776313782e-01 3.021642863750457764e-01 -7.746872305870056152e-02 1.541960090398788452e-01 3.529484868049621582e-01 2.799324393272399902e-01 8.101697266101837158e-02
1.264908462762832642e-01 1.406468264758586884e-02 -1.526030898094177246e-01 -9.727520495653152466e-02 1.479330956935882568e-01 1.115107350051403046e-02 -3.759088739752769470e-02 -3.721626475453376770e-02 -7.435562461614608765e-02 -3.171605616807937622e-02 3.456699848175048828e-01 -4.240958094596862793e-01 -7.609157264232635498e-02 -3.115054965019226074e-01 -3.161204233765602112e-02 -6.341034173965454102e-02 -2.554353773593902588e-01 -9.448168426752090454e-02 6.598611176013946533e-02 -1.195699870586395264e-01 1.360730081796646118e-01 9.864130616188049316e-02 -1.971180900000035763e-04 2.824943065643310547e-01 1.609623245894908905e-02 4.138166829943656921e-02 5.971940234303474426e-02 2.610169351100921631e-01 3.739384710788726807e-01 2.635806798934936523e-01 1.495002508163452148e-01 -7.951699197292327881e-02
3.072212040424346924e-01 3.547400236129760742e-02 1.572534814476966858e-02 -2.580267190933227539e-01 -5.268261209130287170e-02 -2.130058705806732178e-01 -1.691787838935852051e-01 -1.188844963908195496e-01 -2.272786051034927368e-01 7.461038231849670410e-02 3.164094686508178711e-01 1.083883717656135559e-01 -4.000246524810791016e-02 -2.611978650093078613e-01 -1.079655811190605164e-01 -6.266501266509294510e-03 -1.490222364664077759e-01 1.599586918018758297e-03 -4.680688306689262390e-02 1.333792507648468018e-01 1.811016649007797241e-01 -3.056057393550872803e-01 3.801330029964447021e-01 1.103990375995635986e-01 4.765497893095016479e-02 1.769553869962692261e-01 -6.246719881892204285e-02 7.163569331169128418e-02 3.006086945533752441e-01 1.177074387669563293e-01 1.551846414804458618e-01 -5.516990087926387787e-03
4.160079360008239746e-01 1.467827260494232178e-01 -6.564778741449117661e-03 -1.241559088230133057e-01 -1.250237226486206055e-01 1.226368099451065063e-01 -8.202966302633285522e-02 5.434538424015045166e-02 -2.989789843559265137e-01 -1.041598469018936157e-01 2.117763608694076538e-01 -1.928978711366653442e-01 -1.766133010387420654e-01 -1.293834596872329712e-01 -3.152649849653244019e-02 2.074732780456542969e-01 -2.955656349658966064e-01 2.376279681921005249e-01 7.962206751108169556e-02 2.808826602995395660e-02 -3.026661463081836700e-02 -2.695455849170684814e-01 9.258115291595458984e-02 -1.057727262377738953e-01 -1.338530238717794418e-02 1.062666103243827820e-01 1.536894291639328003e-01 3.151410222053527832e-01 1.754768490791320801e-01 1.237560734152793884e-01 2.045669257640838623e-01 -9.309863299131393433e-02
3.181105554103851318e-01 1.069171354174613953e-01 -1.635472178459167480e-01 -9.163690358400344849e-02 2.553135342895984650e-02 -8.104297518730163574e-02 7.365929894149303436e-03 9.194750338792800903e-02 -8.495866507291793823e-02 3.867864236235618591e-02 -4.302144423127174377e-02 -2.179455012083053589e-01 -2.202802598476409912e-01 -2.150083482265472412e-01 -1.301749497652053833e-01 1.807359158992767334e-01 -1.107989102602005005e-01 2.411127388477325439e-01 -2.435869276523590088e-01 3.281110227108001709e-01 -2.173722535371780396e-02 -1.097596958279609680e-01 1.262534111738204956e-01 1.827685236930847168e-01 1.455756952054798603e-03 -1.026542261242866516e-01 2.892595529556274414e-01 -5.455007776618003845e-02 2.711733579635620117e-01 -1.785868033766746521e-02 -1.896096579730510712e-02 -4.042345881462097168e-01
1.798780709505081177e-01 -4.032294824719429016e-02 7.077476941049098969e-03 2.048679441213607788e-02 2.108558714389801025e-01 -3.676034510135650635e-02 4.213627055287361145e-02 -4.497141018509864807e-02 -1.349892914295196533e-01 -1.378321796655654907e-01 4.817463457584381104e-02 -1.561525613069534302e-01 -4.362772703170776367e-01 -1.364420540630817413e-02 1.396563928574323654e-02 2.437196522951126099e-01 -1.570535600185394287e-01 3.356178700923919678e-01 2.238314598798751831e-01 5.840859934687614441e-02 2.950704097747802734e-01 -2.399997115135192871e-01 -1.329206861555576324e-02 -1.450585722923278809e-01 1.638992875814437866e-01 -6.793551146984100342e-02 6.914025545120239258e-02 9.210757166147232056e-02 2.647343873977661133e-01 1.135768517851829529e-01 3.278704285621643066e-01 -9.984205663204193115e-02
5.931024253368377686e-02 1.427449136972427368e-01 -1.968789249658584595e-01 -2.725665867328643799e-01 1.531748324632644653e-01 -2.270283997058868408e-01 1.234289854764938354e-01 -3.579794988036155701e-02 -1.950353235006332397e-01 -1.246395260095596313e-01 5.287896841764450073e-02 -2.111082524061203003e-01 1.965273916721343994e-01 -8.214970678091049194e-02 -2.220206111669540405e-01 1.256807148456573486e-01 -3.832587599754333496e-01 -1.643796265125274658e-01 1.936092041432857513e-02 1.137549057602882385e-01 -4.552929848432540894e-02 5.308553203940391541e-02 3.810823261737823486e-01 -1.864465624094009399e-01 -7.179191708564758301e-02 -3.544670045375823975e-01 -1.156804338097572327e-02 -6.185625120997428894e-02 1.290579140186309814e-01 4.700254648923873901e-02 1.750794053077697754e-01 -6.128424033522605896e-02
-1.158226951956748962e-01 2.530450522899627686e-01 -1.325715146958827972e-02 2.483770102262496948e-01 8.030305802822113037e-02 2.491775006055831909e-01 -8.023312687873840332e-02 3.176382184028625488e-02 -1.230055242776870728e-01 6.148695480078458786e-03 1.421843320131301880e-01 -3.070178031921386719e-01 -7.285013794898986816e-02 -2.071023732423782349e-01 2.280068993568420410e-01 -3.775208070874214172e-02 -3.644281327724456787e-01 5.977301299571990967e-02 9.506956487894058228e-02 2.135241180658340454e-01 -5.736440047621726990e-02 -1.515221446752548218e-01 6.664016097784042358e-02 7.662991434335708618e-02 1.057002916932106018e-01 -4.016706347465515137e-02 -9.945185855031013489e-03 -1.990088075399398804e-01 1.367231458425521851e-01 2.389926463365554810e-01 4.397386014461517334e-01 -6.482589989900588989e-02
1.367682218551635742e-01 2.271710932254791260e-01 -3.903054865077137947e-03 -9.952415712177753448e-03 5.127537250518798828e-02 3.537955880165100098e-02 9.045567363500595093e-02 3.891054540872573853e-02 -2.423689067363739014e-01 1.071591898798942566e-01 2.032038122415542603e-01 -3.805266320705413818e-02 6.931372731924057007e-02 -3.052044212818145752e-01 -1.497623473405838013e-01 -1.480137854814529419e-01 -4.923254251480102539e-02 1.534705609083175659e-01 2.591571509838104248e-01 3.179152961820363998e-03 1.686578392982482910e-01 -6.849117577075958252e-02 4.433327019214630127e-01 -6.602399051189422607e-02 -8.506537997163832188e-04 8.773375302553176880e-02 1.551612913608551025e-01 2.711317241191864014e-01 1.091042459011077881e-01 9.547563642263412476e-02 4.427444338798522949e-01 1.059401407837867737e-01
8.212933316826820374e-04 3.772821128368377686e-01 2.121110260486602783e-01 -6.016587372869253159e-03 -1.626421064138412476e-01 5.280302837491035461e-03 -3.005432337522506714e-02 -4.057664424180984497e-02 -1.655407398939132690e-01 -1.501689255237579346e-01 1.265912652015686035e-01 2.261242419481277466e-01 -2.437490737065672874e-03 1.459669042378664017e-02 2.066965848207473755e-01 9.771839529275894165e-02 -3.175595402717590332e-01 -8.308035321533679962e-03 8.797077834606170654e-02 7.756780833005905151e-02 1.618504822254180908e-01 -1.969680786132812500e-01 1.984721869230270386e-01 -8.875964581966400146e-02 -1.056720465421676636e-01 1.585950702428817749e-01 1.606382429599761963e-01 -4.367092251777648926e-02 1.717661321163177490e-01 -1.341663151979446411e-01 5.249109864234924316e-01 3.516409196890890598e-04
2.987472414970397949e-01 -4.481946118175983429e-03 8.021025359630584717e-02 -3.857764005661010742e-01 1.186247617006301880e-01 1.634183526039123535e-02 1.778939515352249146e-01 2.078039757907390594e-02 1.205286569893360138e-02 -2.111865878105163574e-01 -8.806537091732025146e-02 -1.753067672252655029e-01 -2.727186977863311768e-01 -1.171480491757392883e-01 -9.661290794610977173e-02 2.241961508989334106e-01 -2.814863920211791992e-01 3.100176341831684113e-03 1.351289600133895874e-01 -3.464502841234207153e-02 -1.590746641159057617e-01 6.826744414865970612e-03 1.233483478426933289e-01 6.866633892059326172e-02 1.285296231508255005e-01 -2.737565338611602783e-01 1.695295274257659912e-01 1.308133155107498169e-01 -8.788759261369705200e-02 1.620029062032699585e-01 3.971857726573944092e-01 -7.141157239675521851e-02
2.231125719845294952e-03 3.258255720138549805e-01 1.241939291357994080e-01 -1.513811051845550537e-01 -5.099207907915115356e-02 9.267610311508178711e-02 1.482136100530624390e-01 -5.694953352212905884e-02 3.649069741368293762e-02 -2.878501415252685547e-01 -7.481525838375091553e-02 1.709891296923160553e-02 -2.283728420734405518e-01 -1.844845861196517944e-01 -3.683537244796752930e-02 -2.560668252408504486e-02 -1.137816309928894043e-01 1.425648201256990433e-02 -1.315049231052398682e-01 -1.626022718846797943e-02 2.195585370063781738e-01 -2.332964837551116943e-01 2.504267990589141846e-01 1.617702394723892212e-01 -4.298114776611328125e-01 -2.598710954189300537e-01 2.299731224775314331e-01 -7.801359146833419800e-02 8.270301669836044312e-02 6.109342724084854126e-02 2.300788462162017822e-01 -2.093694955110549927e-01
4.027359187602996826e-02 1.755930036306381226e-01 -1.519546750932931900e-02 -2.501432299613952637e-01 2.128048539161682129e-01 9.881669282913208008e-02 5.041702091693878174e-02 2.614099159836769104e-02 1.167954653501510620e-01 -1.017723828554153442e-01 9.438061714172363281e-02 -4.346833378076553345e-02 1.808456182479858398e-01 -7.227130979299545288e-02 -1.153549458831548691e-02 1.439483463764190674e-01 -4.001906812191009521e-01 4.181405901908874512e-02 -2.318317443132400513e-01 -1.224785074591636658e-01 6.424152851104736328e-02 -1.967350095510482788e-01 2.771691679954528809e-01 -1.217274926602840424e-02 1.747716777026653290e-02 2.309155836701393127e-02 4.769107103347778320e-01 -3.361970186233520508e-01 2.097072824835777283e-02 1.387790590524673462e-01 9.109793603420257568e-02 -1.820124089717864990e-01
3.064833879470825195e-01 1.328694522380828857e-01 3.970417380332946777e-02 2.523911893367767334e-01 1.117902770638465881e-01 9.320844709873199463e-02 -3.616948425769805908e-02 -1.448249518871307373e-01 -4.101519286632537842e-01 6.825874745845794678e-02 1.746999919414520264e-01 -2.050752565264701843e-02 -2.771010994911193848e-01 -7.455121725797653198e-02 -9.785428643226623535e-02 -5.205552279949188232e-02 -3.999213576316833496e-01 -1.087486296892166138e-01 -1.006903685629367828e-02 3.827073425054550171e-02 -2.776844426989555359e-02 -2.975620031356811523e-01 1.213549170643091202e-02 -1.179445460438728333e-01 1.955513656139373779e-01 -4.644323885440826416e-02 5.694404616951942444e-02 5.643951590172946453e-04 -1.058800444006919861e-01 -6.176395807415246964e-03 3.797999322414398193e-01 -7.332827150821685791e-02
-1.717267334461212158e-01 1.423866599798202515e-01 2.032735198736190796e-01 -2.377362549304962158e-01 1.046930626034736633e-01 -2.092873156070709229e-01 -1.424099802970886230e-01 1.226408556103706360e-01 -1.467722803354263306e-01 9.998251497745513916e-02 -7.437731139361858368e-03 -6.642987485975027084e-03 -1.696581095457077026e-01 -6.285560131072998047e-02 -3.003105223178863525e-01 2.769349217414855957e-01 -1.892603933811187744e-01 4.649391397833824158e-02 1.459075808525085449e-01 7.829234935343265533e-03 -1.825076490640640259e-01 4.558539763092994690e-02 -1.128930151462554932e-01 4.086861014366149902e-01 4.985817894339561462e-02 -1.367148105055093765e-02 -1.785526052117347717e-02 -1.042689085006713867e-01 1.314803659915924072e-01 -9.269043803215026855e-02 4.547068476676940918e-01 -1.003685221076011658e-01
2.543424665927886963e-01 1.204347759485244751e-01 -4.017585143446922302e-02 1.022764593362808228e-01 -1.748720854520797729e-01 1.980785280466079712e-01 -1.114736124873161316e-01 -9.119813889265060425e-02 -4.310197532176971436e-01 1.317857881076633930e-03 1.847513914108276367e-01 -2.198524475097656250e-01 -1.793436855077743530e-01 -2.298949509859085083e-01 -1.043223142623901367e-01 3.779452666640281677e-02 -3.609716594219207764e-01 5.593101307749748230e-02 7.786928862333297729e-02 1.257162690162658691e-01 -4.210220649838447571e-02 -3.262915611267089844e-01 -4.759072512388229370e-02 3.306549042463302612e-02 -7.440993934869766235e-02 -7.586629595607519150e-03 1.546365767717361450e-01 4.915747046470642090e-02 -1.713538616895675659e-01 -1.611183434724807739e-01 2.182657867670059204e-01 -2.254288494586944580e-01
-2.321312874555587769e-01 1.594470888376235962e-01 -1.561767905950546265e-01 -1.161158829927444458e-01 2.611299976706504822e-02 -1.949745118618011475e-01 -1.444060727953910828e-02 -1.215133592486381531e-01 -2.102328538894653320e-01 3.859018534421920776e-02 -9.002953767776489258e-02 -1.905573308467864990e-01 -2.309675961732864380e-01 -3.328318297863006592e-01 5.404288694262504578e-02 3.034728169441223145e-01 -2.896802127361297607e-01 9.146704524755477905e-02 -2.205672860145568848e-01 -4.614678397774696350e-02 -1.309810765087604523e-02 -1.134906858205795288e-01 -3.262932226061820984e-02 -8.853817358613014221e-03 -9.722445905208587646e-02 9.576992690563201904e-02 2.675525546073913574e-01 -7.366739958524703979e-02 4.512462764978408813e-02 -3.458206951618194580e-01 3.246194124221801758e-01 -2.481641015037894249e-03
2.450342923402786255e-01 -5.279754474759101868e-02 7.880196720361709595e-02 1.699013262987136841e-01 -1.059757778421044350e-03 -1.408472657203674316e-01 1.100087538361549377e-01 1.873885542154312134e-01 -1.651172190904617310e-01 -7.956814765930175781e-02 -1.075618863105773926e-01 -2.207041084766387939e-01 -2.523664832115173340e-01 -7.655034959316253662e-02 -2.031050473451614380e-01 -1.446546018123626709e-01 -2.131890654563903809e-01 -1.045923158526420593e-01 3.405567109584808350e-01 2.350377440452575684e-01 1.050435975193977356e-01 -2.555304467678070068e-01 -1.187702715396881104e-01 9.526114910840988159e-02 1.840881258249282837e-01 -9.963666088879108429e-03 1.201934739947319031e-01 1.442262250930070877e-02 1.830974072217941284e-01 -1.893142312765121460e-01 3.462456166744232178e-01 -2.107708156108856201e-01
2.379572391510009766e-01 3.578298985958099365e-01 -3.557667136192321777e-02 -1.921591311693191528e-01 2.530784904956817627e-02 -2.468642443418502808e-01 2.427116930484771729e-01 -2.258534580469131470e-01 -1.974108628928661346e-02 4.391764104366302490e-02 1.061223968863487244e-01 -3.919134438037872314e-01 2.499287761747837067e-02 -4.479493200778961182e-02 1.656831651926040649e-01 -1.316400803625583649e-02 -1.602988541126251221e-01 -6.481337547302246094e-02 -1.638720370829105377e-02 -8.158617466688156128e-02 -1.170449238270521164e-02 -1.766615509986877441e-01 1.059542968869209290e-01 9.766004979610443115e-02 -2.788833715021610260e-02 7.231204211711883545e-02 1.655632704496383667e-01 1.639547944068908691e-01 2.481463402509689331e-01 9.998766332864761353e-02 2.723671793937683105e-01 -3.364840447902679443e-01
-7.481204718351364136e-02 -6.640409678220748901e-02 1.239565834403038025e-01 -8.943508565425872803e-02 3.206682503223419189e-01 -3.028566576540470123e-02 -1.243633478879928589e-01 2.441217899322509766e-01 3.740577399730682373e-02 -2.023225873708724976e-01 2.562198042869567871e-01 -1.668640971183776855e-01 -1.496834680438041687e-02 -2.124694176018238068e-02 -3.828894793987274170e-01 2.640450559556484222e-02 -1.597478687763214111e-01 1.742869913578033447e-01 2.645252346992492676e-01 -1.439803838729858398e-01 -3.664797171950340271e-03 -1.600759103894233704e-02 6.588654965162277222e-02 1.600183993577957153e-01 -4.282862320542335510e-02 -7.830400019884109497e-02 1.367441266775131226e-01 1.834198087453842163e-01 1.712145209312438965e-01 -2.099257409572601318e-01 4.035388231277465820e-01 -1.751271635293960571e-01
-7.455913722515106201e-02 1.037794724106788635e-01 1.385789662599563599e-01 1.037852466106414795e-01 2.612647414207458496e-01 -1.408385336399078369e-01 2.156497724354267120e-02 -7.989636808633804321e-02 9.592804126441478729e-04 -5.570431426167488098e-02 3.355116248130798340e-01 -6.139354780316352844e-02 -1.467376947402954102e-01 -1.633831858634948730e-02 -6.594464927911758423e-02 3.705963119864463806e-02 -3.891006857156753540e-02 -1.150639355182647705e-01 3.563286364078521729e-01 2.007766366004943848e-01 -4.853479564189910889e-02 -2.357074618339538574e-01 2.666929066181182861e-01 2.963613867759704590e-01 -1.128577217459678650e-01 -2.051198780536651611e-01 3.034463822841644287e-01 -1.256593167781829834e-01 7.698702067136764526e-02 4.015043005347251892e-02 3.735646903514862061e-01 5.581671372056007385e-02
5.308418348431587219e-02 2.935678958892822266e-01 -8.716785162687301636e-02 2.317768782377243042e-01 1.247433200478553772e-01 -1.024870295077562332e-02 5.420647934079170227e-02 1.165789812803268433e-01 -1.523841768503189087e-01 2.275773733854293823e-01 -2.179176360368728638e-02 -2.254059463739395142e-01 2.000235021114349365e-01 -2.713082432746887207e-01 1.258747372776269913e-02 2.621586434543132782e-02 -1.897067874670028687e-01 -2.015416920185089111e-01 2.264547944068908691e-01 -1.347042620182037354e-01 2.055169343948364258e-01 -8.460307866334915161e-02 2.781552374362945557e-01 1.442691544070839882e-03 1.242313981056213379e-01 1.830221563577651978e-01 2.016464322805404663e-01 1.340023726224899292e-01 1.071328446269035339e-01 -1.266272217035293579e-01 2.077776044607162476e-01 -3.545333743095397949e-01
5.173865705728530884e-02 6.275925040245056152e-02 -7.983952760696411133e-02 -3.141727671027183533e-02 3.259551525115966797e-02 -3.673292323946952820e-02 -1.737583130598068237e-01 -1.902193129062652588e-01 -4.617027938365936279e-01 -7.808391749858856201e-02 4.161380231380462646e-02 8.736999332904815674e-02 -2.196827530860900879e-01 -1.591625958681106567e-01 -6.302393972873687744e-02 -1.501555740833282471e-01 3.003998287022113800e-02 -4.324082285165786743e-02 5.662402138113975525e-02 -6.590971350669860840e-02 -1.913609802722930908e-01 1.713808625936508179e-01 5.376699939370155334e-02 7.002007961273193359e-02 3.769982978701591492e-02 -1.722610741853713989e-01 2.931874990463256836e-01 -2.234184443950653076e-01 3.335478901863098145e-01 1.960973590612411499e-01 3.971737921237945557e-01 -1.730903834104537964e-01
1.667183786630630493e-01 9.768162667751312256e-02 1.552101969718933105e-01 1.403118520975112915e-01 2.658908367156982422e-01 -5.796612054109573364e-02 3.256780505180358887e-01 8.609682321548461914e-02 -1.040379330515861511e-01 -4.241454973816871643e-02 4.193868041038513184e-01 -4.444592297077178955e-01 2.416235581040382385e-02 -2.736566960811614990e-02 2.417048998177051544e-02 1.520261168479919434e-01 -9.984760731458663940e-02 -9.899625927209854126e-02 -2.160516232252120972e-01 2.699300460517406464e-02 1.865383535623550415e-01 -2.050222307443618774e-01 1.144941821694374084e-01 5.923876538872718811e-02 -1.613872945308685303e-01 -4.236347507685422897e-03 1.628148406744003296e-01 -8.105923421680927277e-03 1.764476299285888672e-01 -4.106512293219566345e-02 2.711189091205596924e-01 -2.604890242218971252e-02
1.318120807409286499e-01 -2.551094889640808105e-01 -1.924159079790115356e-01 -9.704038500785827637e-02 2.526359856128692627e-01 -7.106361538171768188e-02 -1.024563163518905640e-01 1.082068830728530884e-01 -1.241596564650535583e-01 -2.008552849292755127e-01 2.509084045886993408e-01 4.643033072352409363e-02 1.229771673679351807e-01 -1.238219738006591797e-01 -3.603293001651763916e-02 -5.457375943660736084e-02 -3.181162178516387939e-01 -1.691606789827346802e-01 -1.031035035848617554e-01 -1.871136426925659180e-01 2.479637973010540009e-02 -1.187100075185298920e-02 3.090204000473022461e-01 -1.059086099267005920e-01 6.019703298807144165e-02 -3.322138488292694092e-01 3.146101832389831543e-01 -1.222542226314544678e-01 1.941722035408020020e-01 1.577362418174743652e-01 2.257334291934967041e-01 -6.782973185181617737e-03
1.773997992277145386e-01 -6.126883998513221741e-02 -3.534338474273681641e-01 -5.002175271511077881e-02 1.329651325941085815e-01 -8.631975948810577393e-02 2.087627053260803223e-01 5.249153450131416321e-02 -2.750354409217834473e-01 -1.922426670789718628e-01 -2.306467890739440918e-01 -2.911680843681097031e-03 -1.885069459676742554e-01 -1.279367953538894653e-01 -1.223747059702873230e-01 3.917567431926727295e-02 -1.235433593392372131e-01 9.790039807558059692e-02 -9.379103034734725952e-02 1.393686830997467041e-01 1.928845793008804321e-01 -2.746033668518066406e-01 6.407593842595815659e-03 -7.659742981195449829e-02 3.526122570037841797e-01 -3.657578304409980774e-02 7.031092792749404907e-02 1.431614160537719727e-01 2.321754544973373413e-01 4.394610598683357239e-02 2.072467207908630371e-01 -3.319356739521026611e-01
-1.557201147079467773e-01 -5.241549760103225708e-02 2.284855581820011139e-02 -2.714584469795227051e-01 1.132605597376823425e-01 1.981180161237716675e-01 2.964404225349426270e-01 2.507627606391906738e-01 -2.439247071743011475e-01 1.150324717164039612e-01 1.551806554198265076e-02 1.200919877737760544e-02 -1.930046677589416504e-01 1.143671050667762756e-01 -1.402125954627990723e-01 1.102009937167167664e-01 -4.381503164768218994e-02 -3.228276222944259644e-02 -2.496140636503696442e-02 1.825392059981822968e-02 1.599172353744506836e-01 -4.184033870697021484e-01 1.642708033323287964e-01 6.737633049488067627e-02 1.679940968751907349e-01 8.612477034330368042e-02 -3.350408002734184265e-02 -2.007068544626235962e-01 -6.010338664054870605e-02 -6.545555591583251953e-02 4.680749475955963135e-01 -2.427968196570873260e-02
3.142709732055664062e-01 1.899756491184234619e-01 1.204031556844711304e-01 2.285480499267578125e-01 2.591629512608051300e-02 -1.027917861938476562e-01 1.153548732399940491e-01 6.401497870683670044e-02 -3.359809815883636475e-01 8.297144435346126556e-03 1.674409396946430206e-02 -2.494536936283111572e-01 -1.131993606686592102e-01 3.025173954665660858e-02 -7.192559540271759033e-02 -1.803188174962997437e-01 -3.667726218700408936e-01 -1.133456528186798096e-01 1.637358814477920532e-01 7.105816900730133057e-02 -5.655193701386451721e-02 -2.941557466983795166e-01 1.176142413169145584e-02 -2.051926217973232269e-03 1.667943149805068970e-01 2.281000465154647827e-01 2.396760880947113037e-01 8.598698675632476807e-02 2.631691396236419678e-01 1.464075893163681030e-01 1.949060857295989990e-01 2.064513415098190308e-02
1.535830348730087280e-01 4.903919622302055359e-02 -1.259907782077789307e-01 2.414827793836593628e-01 1.400894224643707275e-01 -8.240995556116104126e-02 2.597003430128097534e-02 7.608779519796371460e-02 -2.252706289291381836e-01 -4.987081512808799744e-02 7.745995372533798218e-02 -2.557686269283294678e-01 -1.813640445470809937e-01 -1.233313083648681641e-01 1.300223078578710556e-02 -1.751376390457153320e-01 -2.092438191175460815e-01 -2.275313884019851685e-01 9.206426143646240234e-02 1.316903978586196899e-01 1.007095351815223694e-01 -4.423471391201019287e-01 -7.261841744184494019e-02 1.261531561613082886e-01 2.281934171915054321e-01 1.463484950363636017e-02 2.921696603298187256e-01 2.256077080965042114e-01 -1.202717050909996033e-02 -3.195929527282714844e-02 3.380826413631439209e-01 -1.046651676297187805e-01
-8.726947754621505737e-02 1.607113927602767944e-01 1.558992117643356323e-01 -1.513497680425643921e-01 1.621184945106506348e-01 1.803308352828025818e-02 -1.342362761497497559e-01 3.912045806646347046e-02 -2.033487707376480103e-01 -1.571406722068786621e-01 1.277742441743612289e-02 -1.011460497975349426e-01 -4.143147915601730347e-02 -1.953843086957931519e-01 -2.767065167427062988e-01 -4.153847321867942810e-02 -1.570875942707061768e-02 2.116643786430358887e-01 -2.352208644151687622e-01 -1.958696916699409485e-02 4.715575650334358215e-02 3.126988187432289124e-02 8.723663538694381714e-02 4.894392192363739014e-01 1.103424355387687683e-01 -2.618316113948822021e-01 -5.116001889109611511e-02 -2.732762694358825684e-02 1.460451930761337280e-01 -1.507143229246139526e-01 3.149971961975097656e-01 -3.163540959358215332e-01
2.532725334167480469e-01 3.219672143459320068e-01 -8.018771559000015259e-02 2.865042388439178467e-01 9.158148430287837982e-03 -9.739847481250762939e-02 8.477390557527542114e-02 5.865968018770217896e-02 -4.453471302986145020e-01 -1.479620486497879028e-01 5.940255522727966309e-02 7.612858712673187256e-02 -1.428544670343399048e-01 1.716330796480178833e-01 1.188194453716278076e-01 5.660846829414367676e-02 -2.378200292587280273e-01 -3.518848717212677002e-01 9.130270779132843018e-02 -5.601379647850990295e-02 7.365310192108154297e-02 -2.173219323158264160e-01 7.809394598007202148e-02 -9.703519940376281738e-02 2.500269412994384766e-01 -2.240335755050182343e-02 1.675540506839752197e-01 -8.283501118421554565e-02 1.142622157931327820e-01 8.968507498502731323e-02 2.181560844182968140e-01 -8.516454137861728668e-03
1.021644175052642822e-01 6.899260729551315308e-02 -1.510200053453445435e-01 2.219150029122829437e-02 7.529596984386444092e-02 2.171413004398345947e-01 -3.515551984310150146e-02 1.925416886806488037e-01 -1.707447879016399384e-02 -1.045766249299049377e-01 -1.563395839184522629e-03 -1.803264617919921875e-01 -9.403862990438938141e-03 8.139973878860473633e-02 -1.371725648641586304e-01 3.401052653789520264e-01 -3.475210964679718018e-01 -2.828337997198104858e-02 1.123489737510681152e-01 1.014593690633773804e-01 3.453266993165016174e-02 -4.818360507488250732e-02 4.962569773197174072e-01 1.530241072177886963e-01 1.940185278654098511e-01 -1.670505665242671967e-02 1.009827554225921631e-01 -3.324843049049377441e-01 1.190960183739662170e-01 -9.191469848155975342e-02 2.553043663501739502e-01 1.458015441894531250e-01
-5.041646957397460938e-02 1.382400542497634888e-01 -1.585549265146255493e-01 2.079057097434997559e-01 1.152995601296424866e-01 -3.116067498922348022e-02 1.429542154073715210e-01 1.025209426879882812e-01 -9.378679841756820679e-02 -3.335927799344062805e-02 -7.335087656974792480e-02 -1.684383749961853027e-01 -2.514008879661560059e-01 -6.726831197738647461e-02 1.241132318973541260e-01 -3.114169090986251831e-02 1.222640052437782288e-01 -1.495759934186935425e-01 1.054976582527160645e-01 -2.255577743053436279e-01 2.751388549804687500e-01 -1.032757833600044250e-01 4.392714202404022217e-01 2.180982828140258789e-01 1.239201724529266357e-01 -1.705110520124435425e-01 4.378144070506095886e-02 5.569514259696006775e-02 2.446930110454559326e-01 -1.866400837898254395e-01 3.993511497974395752e-01 8.455383032560348511e-02
1.370421890169382095e-02 -3.368418663740158081e-02 4.420072585344314575e-02 -1.210270822048187256e-01 -6.149645522236824036e-02 2.959915399551391602e-01 1.453478336334228516e-01 1.056419089436531067e-01 -8.231730759143829346e-02 7.066875696182250977e-02 2.802650034427642822e-01 -6.467694044113159180e-02 -6.072546914219856262e-02 -6.810929626226425171e-02 5.145422741770744324e-02 -2.831363584846258163e-03 -1.889492869377136230e-01 -3.093680553138256073e-02 1.929925084114074707e-01 5.466702580451965332e-02 3.048745691776275635e-01 -1.496244072914123535e-01 2.681151926517486572e-01 8.815864473581314087e-02 2.367136180400848389e-01 2.229777872562408447e-01 3.800107911229133606e-02 3.749854117631912231e-02 3.800734281539916992e-01 2.311270684003829956e-02 4.768788814544677734e-01 4.512963350862264633e-03
5.117359012365341187e-02 3.311564028263092041e-01 3.025894761085510254e-01 -3.222890896722674370e-03 9.232877939939498901e-02 -1.789923459291458130e-01 2.700600922107696533e-01 -4.964230954647064209e-02 -4.406481087207794189e-01 -3.312737643718719482e-01 1.511124670505523682e-01 -6.501787155866622925e-02 -1.529282629489898682e-01 -4.184323921799659729e-02 -1.909042000770568848e-01 3.179191946983337402e-01 1.898252032697200775e-02 -1.038786172866821289e-01 5.680297687649726868e-02 7.042912393808364868e-02 1.965360902249813080e-02 -1.685203313827514648e-01 1.269725710153579712e-01 1.107597164809703827e-02 4.195646569132804871e-02 9.383519738912582397e-02 1.574034988880157471e-01 -2.097525745630264282e-01 1.119388937950134277e-01 -8.044458925724029541e-02 6.585697829723358154e-02 -1.396845877170562744e-01
-3.602396696805953979e-02 3.918603435158729553e-02 1.022208016365766525e-02 -3.181056678295135498e-02 2.973181903362274170e-01 4.754211753606796265e-03 -2.371117770671844482e-01 -1.095518916845321655e-01 -4.096544682979583740e-01 -1.994636468589305878e-02 -9.748691320419311523e-02 2.283601835370063782e-02 -1.949073076248168945e-01 -2.736612260341644287e-01 -1.868448555469512939e-01 1.425347775220870972e-01 5.666352063417434692e-02 -7.056707888841629028e-02 6.324965506792068481e-02 -6.698260456323623657e-02 -3.854869604110717773e-01 5.621798709034919739e-02 2.023089379072189331e-01 1.207010000944137573e-01 9.469666332006454468e-02 8.261574804782867432e-02 1.652646511793136597e-01 -1.590214222669601440e-01 2.428721934556961060e-01 4.752217233180999756e-02 3.549068868160247803e-01 -1.163033992052078247e-01
1.331113278865814209e-01 2.144579440355300903e-01 9.403460472822189331e-02 -4.865276813507080078e-02 1.325551867485046387e-01 -1.985288113355636597e-01 2.683018445968627930e-01 6.857244670391082764e-02 -5.137538313865661621e-01 -2.341721355915069580e-01 3.353870213031768799e-01 -1.330444514751434326e-01 -2.450494468212127686e-01 -8.900822140276432037e-03 -2.169038951396942139e-01 2.245832681655883789e-01 -9.161750972270965576e-02 -1.474322974681854248e-01 1.518233865499496460e-01 -6.055093184113502502e-02 6.708184629678726196e-02 -1.913749277591705322e-01 -7.268739491701126099e-02 -1.548335254192352295e-01 -7.139265537261962891e-02 1.010946929454803467e-02 6.584759801626205444e-02 -1.318047195672988892e-01 1.445723921060562134e-01 -6.711465865373611450e-02 3.833823651075363159e-02 -6.178780645132064819e-02
2.953863739967346191e-01 2.400847077369689941e-01 5.276331305503845215e-02 1.960748620331287384e-02 1.565747708082199097e-01 -2.337513118982315063e-01 1.538102924823760986e-01 3.441969305276870728e-02 -4.724781513214111328e-01 -1.066813170909881592e-01 2.012523412704467773e-01 -2.236826717853546143e-01 4.320387914776802063e-02 2.803566306829452515e-02 -7.331933081150054932e-02 1.105347052216529846e-01 -1.081621870398521423e-01 -2.738162279129028320e-01 9.897690266370773315e-02 -1.405929923057556152e-01 7.239709794521331787e-02 -3.146997392177581787e-01 -4.180998355150222778e-02 9.035259485244750977e-02 -1.941699832677841187e-01 6.685806810855865479e-02 4.247397556900978088e-02 -1.865618824958801270e-01 2.049863338470458984e-01 3.749730810523033142e-02 1.339955776929855347e-01 -1.787548661231994629e-01
2.179202139377593994e-01 1.841730624437332153e-01 3.060215711593627930e-01 -6.645561009645462036e-02 1.341601554304361343e-02 9.035675786435604095e-03 2.165464498102664948e-02 2.052695304155349731e-01 2.761386334896087646e-01 5.140041187405586243e-02 1.927336454391479492e-01 1.488571017980575562e-01 -1.736630499362945557e-01 -1.595092266798019409e-01 4.141241684556007385e-02 1.048618406057357788e-01 -8.604468777775764465e-03 4.607393965125083923e-02 -1.047208681702613831e-01 1.116765663027763367e-01 -2.603564970195293427e-02 -1.033058539032936096e-01 1.546013802289962769e-01 6.515268236398696899e-02 -1.263779699802398682e-01 6.350214779376983643e-02 2.031520605087280273e-01 4.747138824313879013e-03 4.035339653491973877e-01 2.081695795059204102e-01 4.288446605205535889e-01 -2.337444722652435303e-01
1.684918999671936035e-01 -8.747246116399765015e-02 -1.293465346097946167e-01 3.658249741420149803e-03 3.096977248787879944e-02 -2.105703502893447876e-01 2.677356302738189697e-01 7.582383602857589722e-02 1.155987195670604706e-02 -1.987872570753097534e-01 -2.747267670929431915e-02 -2.769460082054138184e-01 5.370416119694709778e-02 -1.408041417598724365e-01 -2.455786103382706642e-03 2.845217287540435791e-01 -3.029320538043975830e-01 2.106715589761734009e-01 -3.355312347412109375e-01 1.108333244919776917e-01 -1.242537051439285278e-01 -2.333235591650009155e-01 1.915430128574371338e-01 -2.995939552783966064e-02 -3.363535553216934204e-02 5.999634042382240295e-02 -1.890031062066555023e-02 4.142980650067329407e-02 2.355314195156097412e-01 -3.136953711509704590e-02 3.765353858470916748e-01 -1.737501919269561768e-01
-6.098923832178115845e-02 -2.617412805557250977e-02 3.481751680374145508e-02 -1.642683297395706177e-01 -4.959719255566596985e-02 -2.940858304500579834e-01 3.923607766628265381e-01 -3.505400568246841431e-02 -2.824259698390960693e-01 -1.985625773668289185e-01 -1.424638032913208008e-01 7.826237380504608154e-02 -7.442098110914230347e-03 -1.780121400952339172e-02 -1.121995523571968079e-01 -4.728415235877037048e-02 -3.558574616909027100e-01 -1.152231842279434204e-01 1.917052417993545532e-01 1.626447960734367371e-02 -7.880465686321258545e-02 1.864762008190155029e-01 2.135008573532104492e-01 2.087331842631101608e-03 1.610300391912460327e-01 -1.006407067179679871e-01 4.015066623687744141e-01 4.117364529520273209e-03 2.064605653285980225e-01 5.026070028543472290e-02 2.356258183717727661e-01 -3.186297044157981873e-02
1.704451739788055420e-01 1.920715421438217163e-01 1.485701948404312134e-01 3.025285303592681885e-01 -4.215440712869167328e-03 -1.437433995306491852e-02 6.895274668931961060e-02 -3.033223450183868408e-01 -4.479135572910308838e-01 -2.790422004181891680e-04 1.737194508314132690e-01 -3.375465795397758484e-02 -3.136619329452514648e-01 -1.302420347929000854e-01 1.317044720053672791e-02 -5.274677649140357971e-02 -4.008546769618988037e-01 -8.156297355890274048e-02 -6.506934016942977905e-02 9.946644306182861328e-02 1.747022499330341816e-03 -3.089126348495483398e-01 -1.970461197197437286e-02 -7.609431445598602295e-02 1.750732213258743286e-01 -1.943817548453807831e-02 1.141081303358078003e-01 -1.847460307180881500e-02 9.027057886123657227e-02 -2.046531066298484802e-02 1.794371157884597778e-01 -7.071984559297561646e-02
1.815748363733291626e-01 1.551457047462463379e-01 1.840423345565795898e-01 -4.522065073251724243e-02 2.495879828929901123e-01 -4.040554910898208618e-02 1.141137704253196716e-01 -1.487831175327301025e-01 -4.727712646126747131e-02 -9.752536192536354065e-03 2.698016166687011719e-01 -2.304889410734176636e-01 2.428346127271652222e-02 -1.487974524497985840e-01 -1.574361473321914673e-01 1.332828849554061890e-01 1.394790560007095337e-01 1.675731875002384186e-02 -2.790584564208984375e-01 -7.846164517104625702e-03 2.924514710903167725e-01 -1.658633053302764893e-01 1.650808602571487427e-01 1.833050101995468140e-01 -9.864463657140731812e-02 7.697319984436035156e-02 1.294977962970733643e-01 -5.287350341677665710e-02 3.473483026027679443e-01 -1.075870022177696228e-01 2.295073717832565308e-01 -3.503538966178894043e-01
4.382050782442092896e-02 8.750307559967041016e-02 9.363919496536254883e-02 7.744985073804855347e-02 2.218010127544403076e-01 -9.975248947739601135e-03 -2.125196717679500580e-02 -2.286354750394821167e-01 -8.453733474016189575e-02 -1.331232767552137375e-02 1.070196703076362610e-01 -6.193002313375473022e-02 1.204802766442298889e-01 -1.487054526805877686e-01 -2.107641845941543579e-01 -1.036549657583236694e-01 -3.920556604862213135e-01 -1.698113977909088135e-02 7.647659629583358765e-02 1.714779436588287354e-01 -1.788269132375717163e-01 -7.211093604564666748e-02 2.376517802476882935e-01 1.323595196008682251e-01 -1.661081463098526001e-01 -1.270538941025733948e-02 2.800590991973876953e-01 -3.488837778568267822e-01 2.889251410961151123e-01 1.319632679224014282e-01 3.305357992649078369e-01 1.440484076738357544e-01
1.708618998527526855e-01 1.397374868392944336e-01 7.592362910509109497e-02 2.313578575849533081e-01 8.248811215162277222e-02 7.616155594587326050e-02 8.725710958242416382e-02 -2.885154187679290771e-01 -3.665243685245513916e-01 1.127580776810646057e-01 2.047203779220581055e-01 -1.081908643245697021e-01 -2.320615202188491821e-01 -1.316152662038803101e-01 -6.350536644458770752e-02 -2.780544944107532501e-02 -4.612359106540679932e-01 -6.604185700416564941e-02 -9.099285304546356201e-02 1.126520335674285889e-01 8.058784902095794678e-02 -4.062801897525787354e-01 -4.728047922253608704e-02 -1.487311348319053650e-02 1.733708977699279785e-01 -6.356732547283172607e-02 1.916675716638565063e-01 -1.204347983002662659e-02 2.337254211306571960e-02 3.014857508242130280e-02 1.391368806362152100e-01 -8.943429589271545410e-02
-3.200695663690567017e-02 1.527494788169860840e-01 -1.433620601892471313e-01 5.023629218339920044e-02 -4.005068168044090271e-02 9.713312983512878418e-02 1.798392832279205322e-01 1.345920115709304810e-01 -1.604319363832473755e-01 -1.997404098510742188e-01 -2.957982756197452545e-02 -9.455066919326782227e-02 -1.442981511354446411e-01 -1.085756942629814148e-01 -1.932733133435249329e-02 -8.656517416238784790e-02 -5.179224610328674316e-01 -8.845044672489166260e-02 4.072542488574981689e-01 1.756238341331481934e-01 -1.619027405977249146e-01 -5.813500657677650452e-02 5.115472897887229919e-02 1.283795386552810669e-01 1.716451644897460938e-01 -2.925616689026355743e-02 4.191413223743438721e-01 4.709140211343765259e-02 3.173184022307395935e-02 -2.771764807403087616e-02 1.731260418891906738e-01 -1.171478778123855591e-01
1.575334221124649048e-01 2.990595400333404541e-01 -4.569317027926445007e-02 -4.821342229843139648e-02 -1.381971091032028198e-01 -1.780638843774795532e-02 1.690955311059951782e-01 -2.800164520740509033e-01 -6.650611013174057007e-02 -3.138979151844978333e-02 1.717559397220611572e-01 -1.577533967792987823e-02 1.819259077310562134e-01 -1.535980105400085449e-01 -1.659643501043319702e-01 2.967376708984375000e-01 -3.171522319316864014e-01 -1.352828890085220337e-01 -2.285300195217132568e-01 9.561573388054966927e-04 -3.052467107772827148e-02 -1.405251622200012207e-01 -6.306695938110351562e-02 -5.169094353914260864e-02 1.641059070825576782e-01 -2.791076712310314178e-02 3.633322194218635559e-02 1.292841136455535889e-01 2.845468819141387939e-01 1.876021027565002441e-01 3.448161482810974121e-01 -2.612003087997436523e-01
-2.709543891251087189e-02 -1.775074154138565063e-01 3.973961342126131058e-03 3.163737431168556213e-02 1.999688744544982910e-01 -1.458429098129272461e-01 -2.328755520284175873e-02 -2.342157214879989624e-01 -1.763389557600021362e-01 1.181359216570854187e-02 5.923846364021301270e-02 9.472742676734924316e-02 -1.237673237919807434e-01 -5.074254423379898071e-02 -5.077235698699951172e-01 3.125931024551391602e-01 -2.083789110183715820e-01 1.373894214630126953e-01 3.343250229954719543e-02 -1.540417671203613281e-01 1.210905462503433228e-01 -1.252859830856323242e-01 3.616538941860198975e-01 7.938853651285171509e-02 2.114787101745605469e-01 -2.340911328792572021e-02 1.331824362277984619e-01 1.517389565706253052e-01 7.837292551994323730e-02 6.768529117107391357e-02 2.829045951366424561e-01 -3.978656977415084839e-02
6.641013175249099731e-02 1.624399274587631226e-01 1.624231599271297455e-02 -1.513996422290802002e-01 9.817670285701751709e-02 2.736755311489105225e-01 1.223398596048355103e-01 1.370629072189331055e-01 -5.436790734529495239e-02 3.106982074677944183e-02 3.239951431751251221e-01 -3.414953872561454773e-02 1.480955034494400024e-01 -2.002908289432525635e-01 9.078125655651092529e-02 -1.716284900903701782e-01 -1.832901388406753540e-01 1.550199538469314575e-01 8.101672679185867310e-02 -5.858717486262321472e-03 2.148523777723312378e-01 -1.470938771963119507e-01 4.289764165878295898e-01 6.246728077530860901e-02 2.220868021249771118e-01 1.404080390930175781e-01 1.697534136474132538e-02 -1.000939458608627319e-01 3.921564221382141113e-01 -9.052363783121109009e-02 2.308622151613235474e-01 5.790121480822563171e-02
6.637420505285263062e-02 -1.921689659357070923e-01 1.623804867267608643e-01 8.390946686267852783e-02 -8.454248309135437012e-02 -2.145575284957885742e-01 4.973573982715606689e-02 -7.145105302333831787e-02 -1.386624127626419067e-01 -1.984823644161224365e-01 3.785688877105712891e-01 -3.281966149806976318e-01 2.912417426705360413e-02 6.549697369337081909e-02 -7.571288198232650757e-02 6.483938079327344894e-03 -2.145731002092361450e-01 1.579062342643737793e-01 -1.648477762937545776e-01 6.756673753261566162e-02 -6.195777561515569687e-03 -1.698129326105117798e-01 9.535820037126541138e-02 -1.265756040811538696e-01 -1.909531652927398682e-01 -8.612443506717681885e-02 -2.064747922122478485e-02 -1.821143478155136108e-01 2.215868830680847168e-01 -9.406827390193939209e-02 5.012090802192687988e-01 -2.440353482961654663e-02
4.598149284720420837e-02 2.761898934841156006e-01 5.123956501483917236e-02 1.154322177171707153e-01 1.971823573112487793e-01 1.789384484291076660e-01 8.140110969543457031e-02 1.785377562046051025e-01 -2.610137164592742920e-01 -1.714888811111450195e-01 1.714658364653587341e-02 -3.026673793792724609e-01 -3.857176899909973145e-01 -6.115499511361122131e-02 -1.863110363483428955e-01 -7.199408859014511108e-02 -2.095532566308975220e-01 -1.673321053385734558e-02 1.747136265039443970e-01 1.955547034740447998e-01 2.315452545881271362e-01 -1.017917320132255554e-01 -1.487079560756683350e-01 1.101041659712791443e-01 2.224176377058029175e-01 -6.573206931352615356e-02 8.305196464061737061e-02 4.584034532308578491e-02 -1.143655702471733093e-01 -1.431260108947753906e-01 3.033668994903564453e-01 -1.218437999486923218e-01
2.064357548952102661e-01 2.472320348024368286e-01 -9.538367390632629395e-02 -1.237375214695930481e-01 -1.078994125127792358e-01 -1.457068324089050293e-02 1.277523785829544067e-01 -2.602960728108882904e-02 -4.449841678142547607e-01 -1.355768740177154541e-01 1.971475780010223389e-01 -2.465500235557556152e-01 -1.003094911575317383e-01 -1.795258671045303345e-01 1.843212097883224487e-01 -1.434811204671859741e-01 -2.443602085113525391e-01 -2.008794099092483521e-01 -4.827136173844337463e-02 -3.177212784066796303e-03 8.069580048322677612e-02 -2.303223907947540283e-01 3.671152889728546143e-02 3.421189188957214355e-01 -1.069992547854781151e-03 -2.314560674130916595e-02 -2.779326960444450378e-02 -2.678449451923370361e-02 2.291154414415359497e-01 3.044312000274658203e-01 3.695775289088487625e-03 -5.029409751296043396e-02
-1.066522970795631409e-01 4.800237715244293213e-02 1.527834683656692505e-01 1.383614242076873779e-01 1.128930598497390747e-01 -2.361590266227722168e-01 -1.317485868930816650e-01 -1.681618206202983856e-02 -8.090278506278991699e-02 -3.119693398475646973e-01 1.853503882884979248e-01 -2.257960382848978043e-03 -5.654205754399299622e-02 9.103084355592727661e-02 7.886688411235809326e-02 -2.035596780478954315e-02 1.388997863978147507e-02 -2.146005034446716309e-01 1.166642755270004272e-01 1.961397528648376465e-01 9.798396378755569458e-03 -2.533603310585021973e-01 1.836620271205902100e-01 3.286412358283996582e-01 -2.495756745338439941e-02 -9.494443237781524658e-02 3.176202476024627686e-01 -3.228277713060379028e-02 3.232662975788116455e-01 -1.433381289243698120e-01 3.660655319690704346e-01 1.623734235763549805e-01
5.147227272391319275e-02 -7.653605192899703979e-02 -2.200181633234024048e-01 -1.753873005509376526e-02 1.427725851535797119e-01 -1.284598261117935181e-01 -2.290267962962388992e-03 -3.866171836853027344e-02 -2.201125174760818481e-01 -1.699464321136474609e-01 1.099458113312721252e-01 -3.143135905265808105e-01 3.069597780704498291e-01 -6.577268242835998535e-03 -1.680681481957435608e-02 2.338756918907165527e-01 -3.426435887813568115e-01 -7.701373100280761719e-02 1.023234613239765167e-02 6.334520876407623291e-02 7.920144125819206238e-03 6.864949315786361694e-02 3.617683947086334229e-01 -1.426738202571868896e-01 -1.053854376077651978e-01 -2.179059237241744995e-01 -1.216016784310340881e-01 -2.127113193273544312e-01 1.698677390813827515e-01 -1.026538833975791931e-01 2.642942070960998535e-01 -2.358045279979705811e-01
-2.045016139745712280e-01 5.818654969334602356e-02 -4.316248372197151184e-02 -4.033081233501434326e-02 1.406608223915100098e-01 4.839053750038146973e-02 -5.975399166345596313e-03 1.975209414958953857e-01 -7.265970855951309204e-02 1.409770399332046509e-01 1.308936774730682373e-01 -2.127947062253952026e-01 2.817175537347793579e-02 -7.624550163745880127e-02 -1.802884638309478760e-01 9.807988256216049194e-02 -1.069732755422592163e-01 1.259230822324752808e-02 2.665093913674354553e-02 -2.722132019698619843e-02 -1.414560526609420776e-01 -3.399537503719329834e-01 9.675966203212738037e-02 2.520105540752410889e-01 -4.641148075461387634e-02 -1.758068799972534180e-01 2.764562517404556274e-02 -2.003645449876785278e-01 2.363751232624053955e-01 2.246723473072052002e-01 5.393063426017761230e-01 2.472839057445526123e-01
-1.380170881748199463e-01 6.640494614839553833e-02 -2.221520841121673584e-01 -5.814947560429573059e-02 3.285831511020660400e-01 4.695450887084007263e-02 -2.393082529306411743e-01 3.988210111856460571e-02 -1.721374243497848511e-01 -3.145321309566497803e-01 -2.271174686029553413e-03 -1.207569614052772522e-01 8.647629618644714355e-02 -1.587170660495758057e-01 2.456511370837688446e-03 3.863963857293128967e-02 -2.140478789806365967e-01 1.863118261098861694e-01 3.624146431684494019e-02 -1.504793390631675720e-02 -1.674299389123916626e-01 -3.733873963356018066e-01 3.313139379024505615e-01 3.574671596288681030e-02 9.019310772418975830e-02 1.200688406825065613e-01 3.645073473453521729e-01 1.597801037132740021e-02 2.229608148336410522e-01 -4.309582337737083435e-02 9.565228968858718872e-02 -2.245159633457660675e-02
-1.792403459548950195e-01 -1.773268543183803558e-02 -1.036643087863922119e-01 9.476021677255630493e-02 -7.476577162742614746e-02 -4.546369612216949463e-02 4.141497239470481873e-02 6.563746929168701172e-02 -1.353304535150527954e-01 6.147327646613121033e-02 4.885590821504592896e-02 1.629395410418510437e-02 3.473626449704170227e-02 -3.467844799160957336e-02 2.244128845632076263e-02 3.329962193965911865e-01 -2.741697132587432861e-01 1.751468777656555176e-01 -2.176135778427124023e-01 -1.152101084589958191e-01 3.908465504646301270e-01 -2.688634991645812988e-01 5.218590795993804932e-02 -8.019737154245376587e-02 1.116465702652931213e-01 -2.561918497085571289e-01 3.584868013858795166e-01 -7.836125046014785767e-02 1.297745555639266968e-01 -2.586619257926940918e-01 3.125802576541900635e-01 2.688742429018020630e-02
3.653180599212646484e-02 6.224047020077705383e-02 2.029564529657363892e-01 1.280030887573957443e-02 1.419060975313186646e-01 -1.779731065034866333e-01 1.772768795490264893e-02 8.680140972137451172e-02 -3.350207209587097168e-01 1.670138239860534668e-01 3.182152509689331055e-01 1.130422577261924744e-01 -7.751275599002838135e-02 -9.576343744993209839e-02 1.298893988132476807e-01 -6.503642350435256958e-02 -4.217859506607055664e-01 -6.674850732088088989e-02 2.708872258663177490e-01 4.880762659013271332e-03 9.994368068873882294e-03 6.052180752158164978e-02 3.472647368907928467e-01 2.903626263141632080e-01 3.217501193284988403e-02 1.838864199817180634e-02 1.330474615097045898e-01 -8.654434978961944580e-02 2.684864401817321777e-01 -7.006166875362396240e-02 1.228155121207237244e-01 1.423149704933166504e-01
-1.532529890537261963e-01 2.443021722137928009e-02 2.354328036308288574e-01 2.704717591404914856e-02 3.308084607124328613e-02 4.870296642184257507e-02 -5.246857553720474243e-02 1.523418072611093521e-02 -2.063856422901153564e-01 -1.082824915647506714e-01 3.142542392015457153e-02 3.349426016211509705e-02 -1.032236516475677490e-01 -4.323140978813171387e-01 -1.808205852285027504e-03 -6.027453020215034485e-02 2.083573937416076660e-01 1.437013000249862671e-01 -1.135859042406082153e-01 5.425185337662696838e-02 2.025253027677536011e-01 -1.334394961595535278e-01 -1.584601402282714844e-02 2.260380387306213379e-01 1.034488081932067871e-01 -2.211394011974334717e-01 3.045180737972259521e-01 6.702311336994171143e-02 3.035973012447357178e-01 1.434061080217361450e-01 3.541296422481536865e-01 -2.657854557037353516e-01
2.787267565727233887e-01 -1.247184574604034424e-01 -7.088067382574081421e-02 2.853593826293945312e-01 8.322805911302566528e-02 3.864032402634620667e-02 3.942670822143554688e-01 -8.201763033866882324e-02 -1.583743244409561157e-01 1.019177958369255066e-01 4.204479157924652100e-01 -1.557159274816513062e-01 -8.060704916715621948e-02 3.839701041579246521e-02 1.801047101616859436e-02 1.853727996349334717e-01 -3.383117318153381348e-01 -1.638772711157798767e-02 -4.452145472168922424e-02 4.942956939339637756e-02 7.412146776914596558e-02 -1.691793054342269897e-01 1.866651140153408051e-02 -3.506428748369216919e-02 1.484858393669128418e-01 1.942918449640274048e-02 1.140354434028267860e-03 5.613875389099121094e-02 1.742504239082336426e-01 1.665328443050384521e-01 3.505082726478576660e-01 -9.582875669002532959e-02
1.899591684341430664e-01 9.060936048626899719e-03 1.148293539881706238e-01 -2.458105981349945068e-01 1.164001747965812683e-01 -2.619590759277343750e-01 -8.823736757040023804e-02 2.678765356540679932e-01 -1.470483392477035522e-01 -1.072260290384292603e-01 1.113793998956680298e-02 -1.953053027391433716e-01 -5.522697046399116516e-02 3.155118227005004883e-02 -1.047807559370994568e-01 1.092802286148071289e-01 -2.122894972562789917e-01 1.185320764780044556e-01 8.660679310560226440e-02 2.394020706415176392e-01 -1.755823940038681030e-01 -2.180388569831848145e-01 4.248240590095520020e-01 2.984068989753723145e-01 1.842541694641113281e-01 -1.797863543033599854e-01 -2.171408571302890778e-02 -2.126134485006332397e-01 1.712401509284973145e-01 1.426776777952909470e-02 8.949441462755203247e-02 9.405425935983657837e-02
1.767593473196029663e-01 4.406855702400207520e-01 -1.879593431949615479e-01 2.788213267922401428e-02 1.306739728897809982e-02 -3.009455278515815735e-02 9.102784842252731323e-02 -8.532740175724029541e-03 -2.233202755451202393e-01 -1.921775639057159424e-01 2.689636349678039551e-01 1.347107142210006714e-01 3.457550331950187683e-02 1.131627038121223450e-01 -1.525023300200700760e-02 1.262854132801294327e-02 -2.584953904151916504e-01 5.925026908516883850e-02 1.861276030540466309e-01 2.075733840465545654e-01 1.470494121313095093e-01 -4.633220136165618896e-01 8.018690347671508789e-02 3.532386571168899536e-02 1.580498181283473969e-02 1.339308768510818481e-01 7.257914543151855469e-02 -1.968716830015182495e-01 3.635448217391967773e-02 1.268469393253326416e-01 2.407321035861968994e-01 8.785552531480789185e-02
1.936475634574890137e-01 2.614217400550842285e-01 1.432639360427856445e-01 -2.617833390831947327e-02 2.365987002849578857e-01 -3.173323869705200195e-01 2.457162141799926758e-01 -5.487409606575965881e-02 -5.145745873451232910e-01 -1.690043210983276367e-01 2.038042992353439331e-01 -1.568196564912796021e-01 -2.348017394542694092e-01 -2.904605120420455933e-02 -1.171111539006233215e-01 2.106741368770599365e-01 -4.515749961137771606e-02 -5.506843328475952148e-02 5.716925114393234253e-02 -4.337321221828460693e-02 -7.974601536989212036e-02 -1.694610267877578735e-01 1.893381029367446899e-02 -8.239237219095230103e-02 -4.337156563997268677e-02 -3.239945322275161743e-02 6.108527630567550659e-02 -2.494354099035263062e-01 6.054552271962165833e-02 -8.429125696420669556e-02 1.362180709838867188e-01 -1.693507730960845947e-01
2.543755471706390381e-01 4.607949033379554749e-02 -2.983999252319335938e-01 -1.449999958276748657e-01 1.537750568240880966e-02 -3.777750581502914429e-02 2.480670362710952759e-01 2.956957221031188965e-01 -7.591650635004043579e-02 2.225341275334358215e-02 -1.352616101503372192e-01 -1.022911220788955688e-01 5.458091571927070618e-02 -2.891724109649658203e-01 -3.193559944629669189e-01 9.075348824262619019e-02 -1.240724474191665649e-01 1.109325960278511047e-01 2.683990895748138428e-01 -2.153569906949996948e-01 1.900142431259155273e-01 -2.478833198547363281e-01 1.908534169197082520e-01 2.148631811141967773e-01 2.024015486240386963e-01 1.238485649228096008e-01 1.226764470338821411e-01 -7.002419978380203247e-02 8.940593898296356201e-02 -3.506765142083168030e-02 1.688401252031326294e-01 1.939012110233306885e-02
1.329516321420669556e-01 -7.014686614274978638e-02 -4.272126406431198120e-02 2.206805497407913208e-01 4.578291624784469604e-02 -1.736467182636260986e-01 1.589736789464950562e-01 1.409614831209182739e-01 -3.723177686333656311e-02 -3.554415404796600342e-01 3.651743531227111816e-01 -2.896065115928649902e-01 -2.711112238466739655e-02 6.012117490172386169e-02 -4.931570496410131454e-03 1.634000837802886963e-01 -2.623545229434967041e-01 -6.004662439227104187e-02 -5.985284596681594849e-02 1.183983981609344482e-01 -7.921870797872543335e-02 -1.874217530712485313e-03 3.972069323062896729e-01 -6.772260367870330811e-02 1.256737112998962402e-01 -1.848869919776916504e-01 5.164533108472824097e-02 -2.454815991222858429e-02 1.732793748378753662e-01 1.350596547126770020e-01 3.358627557754516602e-01 -2.170529589056968689e-02
2.273486405611038208e-01 1.411312967538833618e-01 4.504377022385597229e-02 -3.212342783808708191e-02 -1.767285019159317017e-01 4.876521229743957520e-02 -2.045133411884307861e-01 -5.972407385706901550e-02 -5.044280290603637695e-01 5.088676698505878448e-04 2.592421174049377441e-01 3.575556725263595581e-02 -2.215043641626834869e-02 -1.622350662946701050e-01 7.618584483861923218e-02 1.188960857689380646e-02 -1.060362085700035095e-01 -5.620883777737617493e-02 1.012557819485664368e-01 4.870754107832908630e-02 -6.116740778088569641e-02 -3.266631662845611572e-01 1.391457021236419678e-01 -8.461228013038635254e-02 3.757167607545852661e-02 -1.289113759994506836e-01 1.150012314319610596e-01 2.754763960838317871e-01 3.849989771842956543e-01 1.066045984625816345e-01 2.400932908058166504e-01 -4.759936034679412842e-02
2.895599305629730225e-01 3.006909787654876709e-01 3.353629261255264282e-03 1.449201405048370361e-01 3.325551152229309082e-01 -1.676923185586929321e-01 2.796625792980194092e-01 -5.738962814211845398e-02 -2.666946053504943848e-01 -1.857655197381973267e-01 2.602005898952484131e-01 -2.512687444686889648e-01 -1.344009935855865479e-01 -1.111061275005340576e-01 -1.357568353414535522e-01 3.216216564178466797e-01 8.508795499801635742e-02 -1.148492768406867981e-01 1.596507988870143890e-02 3.726751357316970825e-02 2.662254311144351959e-02 1.782395131886005402e-02 1.074365898966789246e-01 1.678170114755630493e-01 -3.506163880228996277e-02 -4.138194397091865540e-02 3.133340552449226379e-02 -2.433409243822097778e-01 1.558381170034408569e-01 -1.479947865009307861e-01 1.515819430351257324e-01 -2.540747448801994324e-02
1.602737456560134888e-01 1.806535273790359497e-01 4.606089740991592407e-02 1.155494526028633118e-01 2.119558900594711304e-01 -2.658551633358001709e-01 2.903272807598114014e-01 -4.745643213391304016e-02 -2.467541545629501343e-01 -1.069467961788177490e-01 3.491960763931274414e-01 -1.845679581165313721e-01 -1.588968932628631592e-01 -1.766369864344596863e-02 -1.421651393175125122e-01 2.574362456798553467e-01 5.231284722685813904e-02 -1.359045058488845825e-01 -1.597203016281127930e-01 6.099670752882957458e-02 -7.027550041675567627e-02 -9.642063081264495850e-02 5.227244272828102112e-02 -5.025772377848625183e-02 6.220768019556999207e-02 -5.741968005895614624e-02 3.143073618412017822e-01 -2.495642602443695068e-01 3.131546378135681152e-01 -5.870657972991466522e-03 2.172367572784423828e-01 1.489818003028631210e-02
7.973778247833251953e-02 1.019747778773307800e-01 9.826046228408813477e-02 -1.612284332513809204e-01 1.387495696544647217e-01 -2.148312032222747803e-01 -1.248359829187393188e-01 9.860281646251678467e-02 -2.615342438220977783e-01 -1.040451601147651672e-01 9.121790528297424316e-02 8.839443325996398926e-02 -3.486273065209388733e-02 9.179090149700641632e-03 -7.865766435861587524e-02 -1.414274722337722778e-01 -2.880736589431762695e-01 6.100487336516380310e-02 2.090470194816589355e-01 2.612672746181488037e-01 1.993835866451263428e-01 -2.992384731769561768e-01 1.690242737531661987e-01 2.762607634067535400e-01 -4.476308077573776245e-02 8.895735442638397217e-02 1.720721125602722168e-01 -8.128006011247634888e-02 5.896518472582101822e-03 8.981693536043167114e-02 4.069406688213348389e-01 2.852080464363098145e-01
2.488106191158294678e-01 1.668417900800704956e-01 -1.837240606546401978e-01 -7.149086147546768188e-02 -1.261405050754547119e-01 -7.455055415630340576e-02 7.815091311931610107e-02 1.039268821477890015e-01 -6.133005768060684204e-02 2.008144855499267578e-01 3.139417171478271484e-01 6.378658115863800049e-02 8.404222875833511353e-02 -1.626571118831634521e-01 -2.561100721359252930e-01 1.401619166135787964e-01 4.690686240792274475e-03 2.035854160785675049e-01 1.499829143285751343e-01 7.321059703826904297e-02 3.019134700298309326e-01 2.686621248722076416e-02 1.847553104162216187e-01 -8.801471441984176636e-03 1.986169964075088501e-01 -8.204771578311920166e-02 1.238932535052299500e-01 -6.125656515359878540e-02 -2.370117418467998505e-02 2.222856730222702026e-01 4.886470139026641846e-01 -1.345350444316864014e-01
-1.980345845222473145e-01 3.155196905136108398e-01 -2.524001756682991982e-03 2.063437849283218384e-01 -1.092948690056800842e-01 4.318821802735328674e-02 6.587915867567062378e-02 -7.478464394807815552e-02 -1.312772333621978760e-01 9.851291030645370483e-02 -3.782596811652183533e-02 -2.899572551250457764e-01 -1.517541677458211780e-04 -2.480878084897994995e-01 -1.203910168260335922e-02 1.314228773117065430e-01 1.222547292709350586e-01 -9.633845835924148560e-02 1.552366465330123901e-01 -2.634826116263866425e-02 1.005707979202270508e-01 -2.047198861837387085e-01 2.650114893913269043e-01 4.009652733802795410e-01 -4.944612737745046616e-03 -1.693407148122787476e-01 2.103520482778549194e-01 4.804846365004777908e-03 -1.582408398389816284e-01 -2.069973200559616089e-02 3.838414251804351807e-01 -1.602170616388320923e-01
8.341318927705287933e-03 1.725928336381912231e-01 -2.086584568023681641e-01 -1.247775405645370483e-01 -2.185349315404891968e-01 1.805048435926437378e-02 -9.560933709144592285e-02 1.187292784452438354e-01 -4.055753350257873535e-01 -2.065353989601135254e-01 3.490517288446426392e-02 1.807349026203155518e-01 2.021685242652893066e-03 1.568437069654464722e-01 1.069677397608757019e-01 6.646502763032913208e-02 -2.151760160923004150e-01 1.957639157772064209e-01 -1.409183628857135773e-02 -1.125742867588996887e-01 9.013842046260833740e-02 -3.673354685306549072e-01 6.029702350497245789e-02 9.798752516508102417e-02 1.137741282582283020e-01 -9.616287425160408020e-03 3.255434036254882812e-01 -1.593497842550277710e-01 2.113269120454788208e-01 1.819538772106170654e-01 2.813517749309539795e-01 -5.559954419732093811e-02
1.661333441734313965e-01 2.856062054634094238e-01 -2.321305219084024429e-03 6.047290749847888947e-03 -3.023983836174011230e-01 -3.797782957553863525e-02 1.313974410295486450e-01 2.429492957890033722e-02 -2.963844239711761475e-01 -2.522309124469757080e-01 1.759668290615081787e-01 8.743378520011901855e-02 1.546497792005538940e-01 1.789817214012145996e-02 -1.411908492445945740e-02 -3.874249756336212158e-02 -2.422144562005996704e-01 8.674015104770660400e-02 1.044507138431072235e-02 2.323487997055053711e-01 -5.805790890008211136e-03 -3.796373009681701660e-01 -6.601701490581035614e-03 -4.807235300540924072e-02 3.782457485795021057e-02 2.258965075016021729e-01 2.081651054322719574e-02 -1.951112151145935059e-01 2.453706413507461548e-01 -1.140634790062904358e-01 3.439207673072814941e-01 -1.215493381023406982e-01
1.315944939851760864e-01 1.912178397178649902e-01 1.742162406444549561e-01 4.528945777565240860e-03 7.988426089286804199e-02 -1.317256502807140350e-02 7.142395526170730591e-02 5.707203224301338196e-02 -4.338684380054473877e-01 -2.859432995319366455e-01 2.144288122653961182e-01 -1.912403553724288940e-01 -1.485116872936487198e-02 -6.783086061477661133e-02 -6.376519054174423218e-02 3.110546767711639404e-01 -1.473055630922317505e-01 -1.111242920160293579e-01 9.896870702505111694e-02 7.739723473787307739e-02 2.570380270481109619e-02 -4.004386961460113525e-01 -1.912417449057102203e-02 -1.662573963403701782e-01 -5.122352857142686844e-03 2.630872428417205811e-01 -4.745173826813697815e-02 -2.130971699953079224e-01 1.771795451641082764e-01 -1.841822117567062378e-01 1.245069280266761780e-01 -7.784547656774520874e-02
-8.145306259393692017e-02 1.767179201124235988e-04 -2.078749686479568481e-01 -3.060607425868511200e-02 2.337189763784408569e-01 -5.554857477545738220e-02 8.438194543123245239e-02 -2.473924681544303894e-02 -2.883286774158477783e-01 -1.195043548941612244e-01 1.032571960240602493e-02 1.757382452487945557e-01 -2.265808731317520142e-02 -3.239860832691192627e-01 -2.460540235042572021e-01 -1.099437549710273743e-01 -9.709920734167098999e-02 -1.331635862588882446e-01 1.980322003364562988e-01 7.778968662023544312e-02 -1.801766604185104370e-01 -1.369846612215042114e-01 2.910243272781372070e-01 1.727985590696334839e-01 -9.791690111160278320e-02 1.552918739616870880e-02 5.313838124275207520e-01 2.008707262575626373e-02 7.870243489742279053e-02 -1.081924885511398315e-02 7.587692886590957642e-02 -1.854111850261688232e-01
-2.737364172935485840e-02 2.279547303915023804e-01 6.925071030855178833e-02 -8.539981395006179810e-02 -5.253118462860584259e-03 5.759079009294509888e-02 6.690903753042221069e-02 4.250732436776161194e-02 -1.981021761894226074e-01 -4.323024302721023560e-02 1.118322759866714478e-01 -3.356520459055900574e-02 -1.517638862133026123e-01 -4.026409983634948730e-01 -2.062846422195434570e-01 -2.413979917764663696e-01 -2.566294670104980469e-01 1.763072758913040161e-01 4.066490009427070618e-02 1.812630295753479004e-01 7.404521852731704712e-02 1.926688291132450104e-02 4.141732156276702881e-01 -3.603481501340866089e-02 -5.764876678586006165e-02 1.869103312492370605e-01 8.587087690830230713e-02 1.997969895601272583e-01 1.975796520709991455e-01 1.031877845525741577e-01 3.618622720241546631e-01 9.230238944292068481e-02
6.501208245754241943e-02 -3.870797902345657349e-02 9.947109967470169067e-02 2.311256378889083862e-01 2.164792418479919434e-01 -8.873868733644485474e-02 2.082155318930745125e-03 1.058076024055480957e-01 7.933085411787033081e-02 6.457958370447158813e-03 3.201285004615783691e-01 -3.511775434017181396e-01 -7.608371973037719727e-02 -1.215381324291229248e-01 4.017688333988189697e-02 3.181016445159912109e-02 -3.985551297664642334e-01 2.452276274561882019e-02 -1.842758208513259888e-01 2.320485413074493408e-01 -1.775673478841781616e-01 -7.376656681299209595e-02 1.443552225828170776e-01 -6.850048899650573730e-02 -1.888344734907150269e-01 -6.727346032857894897e-02 8.735408633947372437e-02 -1.529149562120437622e-01 2.116800099611282349e-01 2.831465192139148712e-02 4.165677428245544434e-01 9.800048917531967163e-02
-3.424991667270660400e-02 9.718643873929977417e-02 -4.849323257803916931e-02 -1.084415167570114136e-01 -2.559136413037776947e-02 -4.690952133387327194e-03 -7.029673457145690918e-02 -6.790058314800262451e-02 -1.654913425445556641e-01 -9.946373105049133301e-02 -1.968790441751480103e-01 -1.307215541601181030e-01 -5.969873443245887756e-02 -2.920301631093025208e-02 3.811049833893775940e-02 1.235960349440574646e-01 -3.511024117469787598e-01 -2.872501965612173080e-03 -2.018269151449203491e-01 -1.511205080896615982e-02 -3.154290616512298584e-01 -9.444430470466613770e-02 3.377509415149688721e-01 1.930471509695053101e-01 -1.517520472407341003e-02 -3.914238214492797852e-01 2.449576258659362793e-01 -2.616450190544128418e-01 3.031917512416839600e-01 -4.918155074119567871e-02 2.233276814222335815e-01 2.530473843216896057e-02
2.746711373329162598e-01 2.268087863922119141e-01 -4.263637214899063110e-02 -2.870099619030952454e-02 -8.901612833142280579e-03 8.507634699344635010e-02 -4.697455465793609619e-02 -1.653850078582763672e-01 -3.675891086459159851e-02 -1.419328600168228149e-01 7.290587574243545532e-02 -3.063001334667205811e-01 -1.754532713675871491e-04 -7.319316267967224121e-02 -1.210145801305770874e-01 4.414601251482963562e-02 2.041492797434329987e-02 3.560190275311470032e-02 -2.588173449039459229e-01 -4.819303750991821289e-02 8.633285760879516602e-02 -2.865455150604248047e-01 4.813503101468086243e-02 2.615173757076263428e-01 1.289280205965042114e-01 2.409273572266101837e-02 5.546869710087776184e-02 3.389287590980529785e-01 3.457899391651153564e-01 -2.146975547075271606e-01 3.432085812091827393e-01 -2.028313279151916504e-01
1.092745140194892883e-01 1.320377737283706665e-01 -4.564177617430686951e-02 9.736476349644362926e-04 -9.057950228452682495e-03 2.511313185095787048e-02 -3.240436315536499023e-01 -1.317708641290664673e-01 9.406020492315292358e-02 -1.279565393924713135e-01 1.149328202009201050e-01 -4.435945302248001099e-02 -2.707017362117767334e-01 -3.054190874099731445e-01 -2.638205289840698242e-01 2.402423620223999023e-01 4.528045281767845154e-02 -1.861895248293876648e-02 2.201521694660186768e-01 3.804930672049522400e-02 8.446888998150825500e-03 -3.077161610126495361e-01 2.719464302062988281e-01 1.791875958442687988e-01 -2.011987119913101196e-01 -2.750410735607147217e-01 1.478211581707000732e-01 5.477702617645263672e-02 1.825917810201644897e-01 1.406147181987762451e-01 2.518297433853149414e-01 -2.322251722216606140e-02
1.537742465734481812e-01 1.524756848812103271e-01 -1.399190276861190796e-01 -1.502412557601928711e-01 1.156009808182716370e-01 4.822751972824335098e-03 3.731607198715209961e-01 2.407234311103820801e-01 7.382817566394805908e-02 -4.015781357884407043e-02 -3.688363358378410339e-02 -1.154274269938468933e-01 -1.769946068525314331e-01 -2.517321109771728516e-01 -1.259012967348098755e-01 -9.521311521530151367e-02 -6.564058363437652588e-02 2.558735609054565430e-01 1.165640354156494141e-01 -1.647195070981979370e-01 2.759120166301727295e-01 -2.600063979625701904e-01 2.635566890239715576e-01 8.888853341341018677e-02 2.154769301414489746e-01 2.644492127001285553e-02 9.524469077587127686e-02 -8.995092660188674927e-02 2.024841159582138062e-01 1.918921917676925659e-01 2.792350947856903076e-01 8.561838418245315552e-02
3.291040286421775818e-02 3.917984291911125183e-02 -1.293414551764726639e-02 1.944148167967796326e-02 1.032790467143058777e-01 1.688117235898971558e-01 2.954053692519664764e-02 -7.933355122804641724e-02 -1.536291837692260742e-01 6.480813026428222656e-02 9.513720870018005371e-02 -2.541601955890655518e-01 -1.056477986276149750e-02 -1.998462527990341187e-01 1.992519944906234741e-01 -5.239080637693405151e-02 -2.733579277992248535e-01 -1.289918720722198486e-01 2.293042689561843872e-01 -6.059822067618370056e-02 -1.135821491479873657e-01 -4.009749293327331543e-01 1.815701574087142944e-01 2.225597500801086426e-01 -1.018833089619874954e-02 -2.590329572558403015e-02 -1.974100023508071899e-01 5.332871899008750916e-02 1.922061294317245483e-01 2.163601815700531006e-01 4.649282097816467285e-01 -1.423319280147552490e-01
3.222191333770751953e-01 2.749590575695037842e-01 -7.343576103448867798e-02 1.472938507795333862e-01 -3.387595713138580322e-02 -2.921585440635681152e-01 1.823721081018447876e-02 1.215569376945495605e-01 -3.805645704269409180e-01 3.735991567373275757e-02 6.814823485910892487e-03 -3.378681093454360962e-02 2.951938286423683167e-02 -3.559757769107818604e-01 6.428839266300201416e-02 -1.102563552558422089e-02 -9.710400551557540894e-02 -2.997111678123474121e-01 -1.948433667421340942e-01 -1.942608654499053955e-01 1.933289021253585815e-01 -1.535944491624832153e-01 -2.258298546075820923e-02 1.637449413537979126e-01 -6.127792596817016602e-02 1.840286403894424438e-01 2.559296600520610809e-02 -1.450376510620117188e-01 2.167571485042572021e-01 -4.856525734066963196e-02 1.703559756278991699e-01 -1.081231683492660522e-01
1.641217172145843506e-01 3.109305799007415771e-01 1.533233821392059326e-01 -7.672586012631654739e-03 9.185130149126052856e-02 -2.115231305360794067e-01 1.229855343699455261e-01 1.052983850240707397e-02 -3.730740547180175781e-01 -2.432346194982528687e-01 3.299573957920074463e-01 -2.197531461715698242e-01 -5.274195969104766846e-02 -1.414629966020584106e-01 -1.046921461820602417e-01 3.419737517833709717e-01 -7.620336115360260010e-02 -1.416846215724945068e-01 1.464386880397796631e-01 2.497903443872928619e-02 5.322351679205894470e-02 -1.624796092510223389e-01 1.649134308099746704e-01 -1.472360640764236450e-01 -1.354183107614517212e-01 7.825937867164611816e-02 7.461472600698471069e-02 -2.545492947101593018e-01 1.308202147483825684e-01 -1.634065359830856323e-01 9.261809289455413818e-02 -7.012586295604705811e-02
1.578650325536727905e-01 3.547149002552032471e-01 -5.741261318325996399e-02 -2.963936626911163330e-01 1.118507981300354004e-01 -1.238637119531631470e-01 8.562949299812316895e-02 2.985373139381408691e-01 1.566780805587768555e-01 -1.039243638515472412e-01 2.263178676366806030e-02 -1.789469867944717407e-01 -1.839097440242767334e-01 -2.485355585813522339e-01 -2.578107118606567383e-01 1.898677498102188110e-01 -2.411756366491317749e-01 3.724774718284606934e-02 5.751290544867515564e-02 -2.464811950922012329e-01 1.231823712587356567e-01 -1.670586764812469482e-01 4.138389229774475098e-02 3.933920860290527344e-01 -9.347024559974670410e-02 -2.533800713717937469e-02 6.072340533137321472e-03 -4.937857389450073242e-02 7.824078947305679321e-02 8.538714051246643066e-02 4.708189889788627625e-02 -1.309964060783386230e-01
1.349078714847564697e-01 3.536168634891510010e-01 1.107106581330299377e-01 4.240101948380470276e-02 1.872177124023437500e-01 -1.770955920219421387e-01 2.402210533618927002e-01 -1.898141019046306610e-02 -4.155075550079345703e-01 -2.169034332036972046e-01 2.270269691944122314e-01 -2.456055879592895508e-01 2.773599512875080109e-02 -1.730905920267105103e-01 -1.016024053096771240e-01 8.421229571104049683e-02 -5.432671308517456055e-02 -6.942714005708694458e-02 9.315668046474456787e-02 6.599579006433486938e-02 -7.624662667512893677e-02 -3.078632056713104248e-01 5.032012984156608582e-02 -1.400383114814758301e-01 -5.406770482659339905e-02 1.334313601255416870e-01 1.071326658129692078e-01 -2.517440617084503174e-01 2.076146751642227173e-01 -1.267659515142440796e-01 1.435758769512176514e-01 -1.400382965803146362e-01
2.335947602987289429e-01 1.567504182457923889e-02 1.360336989164352417e-01 -2.885276973247528076e-01 2.383852899074554443e-01 2.618374526500701904e-01 2.093486040830612183e-01 2.054032534360885620e-01 -6.574492901563644409e-02 -2.174098342657089233e-01 3.046465292572975159e-02 -8.672441542148590088e-02 5.068901553750038147e-02 -3.783575892448425293e-01 -2.057733945548534393e-02 1.417647954076528549e-02 -2.766835093498229980e-01 -5.344386026263237000e-02 2.128415927290916443e-02 -2.076371759176254272e-01 -6.044225022196769714e-02 -1.036387607455253601e-01 6.428018957376480103e-02 2.223295718431472778e-01 -2.752639539539813995e-02 3.520564641803503036e-03 1.326443850994110107e-01 8.198795467615127563e-02 2.056032419204711914e-01 1.968319267034530640e-01 2.954868376255035400e-01 2.032145410776138306e-01
4.106307923793792725e-01 -8.813270181417465210e-02 -3.005922026932239532e-02 2.781039178371429443e-01 9.416321665048599243e-02 1.092133224010467529e-01 5.086281802505254745e-03 -9.122507274150848389e-02 -4.316413104534149170e-01 -1.586489081382751465e-01 3.079837933182716370e-02 -2.606267631053924561e-01 -1.486865580081939697e-01 -2.271360158920288086e-01 -1.425508316606283188e-02 -4.270486906170845032e-02 -1.662822514772415161e-01 5.456183571368455887e-04 1.829205155372619629e-01 9.079328179359436035e-02 4.025959223508834839e-02 -9.854737669229507446e-02 -1.038235202431678772e-01 4.772461578249931335e-02 1.683594584465026855e-01 -8.429429680109024048e-02 2.383929789066314697e-01 3.909242898225784302e-02 -1.025085300207138062e-01 -6.089441478252410889e-02 3.381137549877166748e-01 -2.098900079727172852e-01
-1.487619131803512573e-01 -5.496112629771232605e-02 -2.659883499145507812e-01 -4.336665384471416473e-03 4.275448620319366455e-02 -1.506726741790771484e-01 9.676720201969146729e-02 1.321356892585754395e-01 -1.150642409920692444e-01 -6.428118795156478882e-02 -2.648454532027244568e-02 -2.486042529344558716e-01 2.262111753225326538e-01 -5.818597599864006042e-02 8.367824368178844452e-03 1.547841578722000122e-01 -1.150281652808189392e-01 -2.373350411653518677e-01 2.511676400899887085e-03 5.739320442080497742e-02 1.151269152760505676e-01 -2.222726643085479736e-01 3.017605245113372803e-01 1.237378120422363281e-01 1.367210149765014648e-01 2.230587005615234375e-01 1.774794310331344604e-01 -2.755044102668762207e-01 -1.059085950255393982e-01 5.970346927642822266e-02 5.113143324851989746e-01 -1.736673526465892792e-02
1.928939074277877808e-01 -5.023201555013656616e-02 -1.079328283667564392e-01 5.122178420424461365e-02 -1.277882307767868042e-01 -1.638439744710922241e-01 -8.729607611894607544e-02 1.333530545234680176e-01 -2.785463929176330566e-01 -7.272038608789443970e-02 6.633789837360382080e-02 -2.979383862111717463e-04 1.527593731880187988e-01 -1.489747166633605957e-01 -1.242563277482986450e-01 2.245317548513412476e-01 -3.617533147335052490e-01 6.287652999162673950e-02 -1.518164109438657761e-02 -1.737841665744781494e-01 -6.947650760412216187e-02 4.655299708247184753e-03 2.226719707250595093e-01 1.454391032457351685e-01 3.242100775241851807e-01 -3.134282827377319336e-01 6.230350211262702942e-02 -2.268339693546295166e-01 -8.078911155462265015e-02 -1.902639418840408325e-01 3.684327006340026855e-01 2.771571278572082520e-02
-3.894558921456336975e-02 2.323757112026214600e-02 -7.576551288366317749e-02 3.276101127266883850e-02 5.593955144286155701e-02 6.806341558694839478e-02 2.202564850449562073e-02 2.511374652385711670e-01 1.970318844541907310e-03 -3.864323347806930542e-02 -6.769876927137374878e-02 -1.355788409709930420e-01 -6.202305480837821960e-02 -1.959321647882461548e-01 -2.163421809673309326e-01 1.918594539165496826e-01 -3.086773455142974854e-01 1.330065131187438965e-01 -2.048981189727783203e-01 1.087149009108543396e-01 1.159851849079132080e-01 -7.777743786573410034e-02 -4.369173198938369751e-02 8.823855966329574585e-02 9.104136377573013306e-02 2.218197565525770187e-03 3.233986496925354004e-01 -5.312609672546386719e-02 2.229983210563659668e-01 -1.069503948092460632e-01 1.366388946771621704e-01 -6.148084998130798340e-01
1.563695222139358521e-01 8.158311247825622559e-02 -1.598987728357315063e-01 -2.403824180364608765e-01 2.381299883127212524e-01 1.900065839290618896e-01 2.594431042671203613e-01 6.464549154043197632e-02 1.305809915065765381e-01 -2.427126914262771606e-01 9.286746382713317871e-03 -5.743224173784255981e-02 -2.397258393466472626e-02 -1.815190911293029785e-01 -3.185839653015136719e-01 1.205621659755706787e-01 -1.672099083662033081e-01 -3.930579870939254761e-02 7.018607109785079956e-03 -1.106289103627204895e-01 -1.795113235712051392e-01 -3.227440714836120605e-01 3.823478473350405693e-03 2.644503116607666016e-01 2.086705863475799561e-01 5.486930906772613525e-02 1.961824670433998108e-02 -2.272614836692810059e-01 1.529411524534225464e-01 3.089825622737407684e-02 3.429712653160095215e-01 6.043707951903343201e-02
1.518549174070358276e-01 4.816569983959197998e-01 1.201946437358856201e-01 -1.428431738168001175e-02 -9.832532703876495361e-02 -7.027414441108703613e-02 -2.628048658370971680e-01 -1.414583772420883179e-01 -2.460991442203521729e-01 -2.221446633338928223e-01 1.028119400143623352e-01 -4.781821742653846741e-02 -5.708705633878707886e-02 2.257198467850685120e-02 -1.296363472938537598e-01 -1.085654366761445999e-02 -8.439937233924865723e-02 -2.607043460011482239e-02 -1.740704178810119629e-01 5.322285462170839310e-03 1.428551375865936279e-01 -4.597278311848640442e-02 1.554131358861923218e-01 -1.280803978443145752e-01 -6.522946804761886597e-02 -1.062388066202402115e-02 2.275663465261459351e-01 1.354344654828310013e-02 6.499968469142913818e-02 -6.926736980676651001e-02 2.373965829610824585e-01 -5.101199746131896973e-01
4.800654575228691101e-02 2.946510910987854004e-01 -1.481979386880993843e-03 4.388020932674407959e-02 1.742838025093078613e-01 -1.894295215606689453e-01 -3.327339589595794678e-01 1.971940994262695312e-01 -9.988538175821304321e-02 -1.775034144520759583e-02 9.923545271158218384e-02 -6.701666116714477539e-02 5.474826321005821228e-02 -3.355663120746612549e-01 -2.398827522993087769e-01 1.571991890668869019e-01 -1.916411221027374268e-01 5.500303208827972412e-02 8.620042353868484497e-03 6.348838657140731812e-02 2.006590366363525391e-01 -6.846655160188674927e-02 -6.662074010819196701e-03 -1.869221031665802002e-01 2.411763519048690796e-01 -1.944073475897312164e-03 4.170618653297424316e-01 -5.465085804462432861e-02 9.584531933069229126e-02 -1.565502732992172241e-01 2.743837237358093262e-01 5.228408798575401306e-02
2.841721102595329285e-02 -7.471167482435703278e-03 -2.448410913348197937e-02 -1.447814553976058960e-01 1.720286011695861816e-01 2.937981486320495605e-02 1.894077807664871216e-01 -2.223201654851436615e-02 -2.249903082847595215e-01 -2.164674401283264160e-01 -1.367578059434890747e-01 -1.500957310199737549e-01 -2.650037407875061035e-01 -1.097446009516716003e-01 1.470999121665954590e-01 -2.601664140820503235e-02 -3.642629384994506836e-01 5.479588173329830170e-03 6.957941502332687378e-02 1.816989779472351074e-01 1.561133861541748047e-01 -1.407468914985656738e-01 -1.646722555160522461e-01 -5.131866782903671265e-02 2.497885972261428833e-01 3.683569375425577164e-03 9.205475449562072754e-02 -2.376890927553176880e-02 3.031860888004302979e-01 4.994770279154181480e-04 3.614512979984283447e-01 -3.590705096721649170e-01
4.290944933891296387e-01 6.146059930324554443e-02 7.697781175374984741e-02 1.381092984229326248e-02 -8.021245896816253662e-02 8.437260985374450684e-02 -2.274402976036071777e-01 1.669981144368648529e-02 -8.161851763725280762e-02 -1.727687269449234009e-01 8.297304809093475342e-02 -2.958932518959045410e-01 -2.552476525306701660e-01 3.461868688464164734e-02 -1.833449602127075195e-01 1.781892627477645874e-01 -3.062176406383514404e-01 1.113634854555130005e-01 -1.776114664971828461e-02 -4.007604718208312988e-02 5.819107219576835632e-02 -1.469482332468032837e-01 2.086872309446334839e-01 1.433181203901767731e-02 -1.368199586868286133e-01 1.310260444879531860e-01 1.961999088525772095e-01 2.510482370853424072e-01 3.576114177703857422e-01 9.315059334039688110e-02 1.564712077379226685e-01 4.977276176214218140e-02
-4.277797415852546692e-02 -2.424568831920623779e-01 -3.400377631187438965e-01 1.246035285294055939e-02 -2.009994164109230042e-02 -5.827643722295761108e-02 9.958040714263916016e-02 1.933317333459854126e-01 -4.050829634070396423e-02 9.157599508762359619e-02 5.750318616628646851e-02 -1.855752319097518921e-01 3.081414662301540375e-02 -2.156904898583889008e-02 -2.053926140069961548e-01 2.648175694048404694e-02 -2.050832062959671021e-01 -1.870187669992446899e-01 1.228770613670349121e-01 7.613918930292129517e-02 1.911149770021438599e-01 -1.840256005525588989e-01 4.152152836322784424e-01 1.304017454385757446e-01 6.140056625008583069e-02 1.795957237482070923e-01 1.894346326589584351e-01 -7.812126725912094116e-02 1.044474914669990540e-01 1.458935141563415527e-01 4.445826113224029541e-01 -1.218415275216102600e-01
2.036742717027664185e-01 2.406160235404968262e-01 9.876624494791030884e-02 8.183609694242477417e-02 -9.501653909683227539e-02 7.258125394582748413e-02 1.515205651521682739e-01 -4.148390889167785645e-02 -3.270574510097503662e-01 1.104274168610572815e-01 2.770140767097473145e-01 -3.899725675582885742e-01 -2.138318419456481934e-01 3.056320361793041229e-02 -2.430056929588317871e-01 -8.012121543288230896e-03 -3.221067413687705994e-02 -3.754307925701141357e-01 -1.176956743001937866e-01 9.101408720016479492e-02 2.321388423442840576e-01 -1.660574376583099365e-01 7.138793170452117920e-02 3.359834849834442139e-02 -1.630101352930068970e-02 -3.068462945520877838e-02 1.106478720903396606e-01 -1.205090656876564026e-01 1.965112835168838501e-01 5.560673773288726807e-02 2.383471131324768066e-01 -1.146383434534072876e-01
3.529343008995056152e-02 -1.363993360428139567e-04 1.696541323326528072e-03 -3.378378227353096008e-02 1.283783763647079468e-01 1.623431891202926636e-01 -5.919716507196426392e-02 1.851074844598770142e-01 -2.970893979072570801e-01 4.028349369764328003e-02 6.045924127101898193e-02 9.033364057540893555e-02 -5.897779390215873718e-02 -2.284141778945922852e-01 -8.596409857273101807e-02 1.765995174646377563e-01 -5.763944610953330994e-02 1.314670741558074951e-01 -9.837844222784042358e-02 -1.319718062877655029e-01 -3.382369577884674072e-01 -1.606542021036148071e-01 3.537428677082061768e-01 2.425326108932495117e-01 2.620664536952972412e-01 -2.196878045797348022e-01 2.608565092086791992e-01 -2.698099315166473389e-01 2.523310482501983643e-01 -1.201562434434890747e-01 7.968626171350479126e-02 8.343536406755447388e-02
1.247563958168029785e-01 -1.277910917997360229e-01 6.840584799647331238e-03 -1.522911060601472855e-02 3.406592905521392822e-01 9.032335132360458374e-02 9.769844263792037964e-02 -5.467351898550987244e-02 -4.187587201595306396e-01 -2.637834250926971436e-01 2.796678617596626282e-02 -4.031303524971008301e-02 -4.108769297599792480e-01 -4.156931117177009583e-02 1.600888222455978394e-01 -7.708840817213058472e-02 -1.214571818709373474e-01 2.328349500894546509e-01 4.731837660074234009e-02 -7.999208569526672363e-02 2.139358036220073700e-02 -1.615713536739349365e-01 8.673410862684249878e-02 -9.826008975505828857e-02 1.932046264410018921e-01 6.776509108021855354e-04 1.532813012599945068e-01 8.027359843254089355e-02 2.415002435445785522e-01 -2.405117452144622803e-02 3.610345721244812012e-01 -6.133473664522171021e-02
2.877810597419738770e-01 3.525367379188537598e-02 1.875965744256973267e-01 2.226194366812705994e-02 -1.128837019205093384e-01 -3.116125464439392090e-01 1.421841606497764587e-02 -1.581005156040191650e-01 -3.369825780391693115e-01 1.999028474092483521e-01 3.889285773038864136e-02 -2.286102175712585449e-01 -2.202630639076232910e-01 -4.263921082019805908e-02 -1.016685217618942261e-01 -6.871886551380157471e-02 -8.510000072419643402e-03 -3.933973610401153564e-02 6.676802039146423340e-02 -6.088374182581901550e-02 4.132175147533416748e-01 -5.147527530789375305e-02 4.104691147804260254e-01 1.502844691276550293e-01 9.928359836339950562e-02 1.972468383610248566e-02 1.846581995487213135e-01 8.082753419876098633e-02 5.581625178456306458e-02 -1.050845608115196228e-01 1.729534715414047241e-01 5.761053785681724548e-02
-2.414807230234146118e-01 2.979322969913482666e-01 -2.587269842624664307e-01 1.290775537490844727e-01 -5.372865870594978333e-02 -8.774174749851226807e-02 1.756746172904968262e-01 1.424737721681594849e-01 -9.515777975320816040e-02 -2.188630215823650360e-02 7.182454317808151245e-02 -2.247114926576614380e-01 -2.016095519065856934e-01 -2.730670757591724396e-02 6.374794989824295044e-02 -1.827922300435602665e-03 3.305355086922645569e-02 -6.786315888166427612e-02 9.077478200197219849e-02 -4.058332741260528564e-02 2.904420495033264160e-01 -1.050558835268020630e-01 2.390873730182647705e-01 4.561288952827453613e-01 5.709848832339048386e-03 9.076623618602752686e-02 2.627053856849670410e-02 -2.867072075605392456e-02 4.882045462727546692e-02 -7.664953172206878662e-02 4.257843494415283203e-01 -1.462907344102859497e-01
1.626813709735870361e-01 2.000216245651245117e-01 -1.458700597286224365e-01 1.294437795877456665e-01 3.174666315317153931e-02 -7.158821821212768555e-02 1.879855431616306305e-02 -1.554940640926361084e-01 -4.249529838562011719e-01 3.080444596707820892e-02 1.105458438396453857e-01 -3.323255479335784912e-01 -4.457985237240791321e-02 1.359688234515488148e-03 -1.228075847029685974e-01 -2.755394279956817627e-01 -6.706080585718154907e-02 -6.877823173999786377e-02 1.615740060806274414e-01 9.934701770544052124e-02 2.457730025053024292e-01 -3.339468240737915039e-01 4.057955741882324219e-02 -2.434113472700119019e-01 8.313103765249252319e-02 -1.681600511074066162e-01 -1.301336660981178284e-02 -1.201624702662229538e-02 1.486048847436904907e-01 1.113125309348106384e-01 3.129776418209075928e-01 -1.472578346729278564e-01
[truncated: 3,270,896 more chars]
