# Supplementary material for: The Language of Innovation
Source: PLoS One. 2020 Apr 30;15(4):e0230107. doi: 10.1371/journal.pone.0230107 (PMC7194493; doi:10.1371/journal.pone.0230107)
Supplement: S16 File — (GZ) [file pone.0230107.s016.tar.gz › 1994-1998/V2Run_10_VS_4500_embeddings1994-1998ED32.txt]

3.478280603885650635e-01 -2.066309303045272827e-01 -1.760934144258499146e-01 -1.949734985828399658e-03 9.404192678630352020e-03 2.770408987998962402e-01 -4.982585832476615906e-02 -1.437695324420928955e-01 -9.352131932973861694e-02 3.650481700897216797e-01 1.717731058597564697e-01 7.603147625923156738e-02 -6.834102421998977661e-02 -6.788054853677749634e-02 -2.352536767721176147e-01 -1.428557676263153553e-03 3.986389189958572388e-02 -2.801856100559234619e-01 3.929568454623222351e-02 -2.552795410156250000e-01 -2.070345729589462280e-01 2.726736664772033691e-01 1.747347530908882618e-03 1.801103912293910980e-02 -3.520941138267517090e-01 -5.537506565451622009e-02 9.353213012218475342e-02 1.335915327072143555e-01 1.643169075250625610e-01 2.959741838276386261e-02 -5.833966284990310669e-02 1.189056634902954102e-01
1.030060350894927979e-01 2.853040397167205811e-01 -1.184291988611221313e-01 1.229955330491065979e-01 -1.552601754665374756e-01 3.467300832271575928e-01 1.436698883771896362e-01 1.626284047961235046e-02 -1.709748357534408569e-01 1.615883409976959229e-01 -2.825021743774414062e-02 2.732855677604675293e-01 1.243116259574890137e-01 -5.357816349714994431e-03 -5.833886936306953430e-02 1.087354272603988647e-01 -1.685806363821029663e-01 -2.813060879707336426e-01 1.426451057195663452e-01 -1.970299780368804932e-01 9.546614438295364380e-02 -6.591508537530899048e-02 4.967373609542846680e-02 -1.746717393398284912e-01 -5.770175904035568237e-02 1.401488035917282104e-01 2.796944975852966309e-01 3.353871405124664307e-01 -1.482398509979248047e-01 -2.089604288339614868e-01 -7.480592280626296997e-02 2.323623299598693848e-01
2.459838427603244781e-02 -5.293923243880271912e-02 -1.391022205352783203e-01 1.870313435792922974e-01 -4.242302104830741882e-02 2.134821116924285889e-01 -7.467002421617507935e-02 -5.012754723429679871e-02 -3.277294337749481201e-01 3.015596866607666016e-01 -1.198475956916809082e-01 2.030587792396545410e-01 -5.825057625770568848e-02 1.685849577188491821e-01 -1.675805747509002686e-01 -6.118169799447059631e-02 -1.305190324783325195e-01 -1.601496040821075439e-01 -9.301342815160751343e-02 -2.005024999380111694e-01 -1.061818972229957581e-01 3.452005684375762939e-01 1.956428587436676025e-01 -2.593729496002197266e-01 -2.559398300945758820e-02 -1.057290062308311462e-01 -1.756284683942794800e-01 6.331476569175720215e-02 -4.624789953231811523e-02 -2.045115679502487183e-01 -1.106412261724472046e-01 3.725593686103820801e-01
9.470750391483306885e-02 9.048793464899063110e-02 1.117989867925643921e-01 -2.718187868595123291e-01 -1.254441589117050171e-01 4.294691085815429688e-01 8.449067175388336182e-02 1.413029581308364868e-01 7.864042371511459351e-02 1.777741760015487671e-01 1.139641031622886658e-01 3.490883857011795044e-02 -9.037609398365020752e-02 -1.791421622037887573e-01 -3.020704984664916992e-01 -2.312237173318862915e-01 1.276182979345321655e-01 -2.725106850266456604e-02 2.638096213340759277e-01 2.349119037389755249e-01 -1.888680011034011841e-01 2.649583518505096436e-01 -1.362408101558685303e-01 -1.822599172592163086e-01 -1.380930095911026001e-01 -1.130555197596549988e-01 -9.354013204574584961e-02 -1.176845356822013855e-01 6.811193376779556274e-02 -4.462385177612304688e-02 8.485523983836174011e-03 2.675671577453613281e-01
-8.132877945899963379e-02 6.762196775525808334e-03 -1.318872533738613129e-02 8.280377089977264404e-02 3.214210644364356995e-02 1.197713762521743774e-01 -4.945210367441177368e-02 9.463867545127868652e-02 -4.171526134014129639e-01 1.261301338672637939e-01 8.579306304454803467e-02 -3.602287173271179199e-02 9.917525574564933777e-03 -2.902213037014007568e-01 -2.390042990446090698e-01 -1.761051714420318604e-01 -7.043562084436416626e-02 -1.626950949430465698e-01 8.122321218252182007e-02 -9.845100343227386475e-02 -1.280059367418289185e-01 1.259303539991378784e-01 4.622348770499229431e-02 -2.477183789014816284e-01 -2.602704763412475586e-01 5.318037047982215881e-02 2.589250542223453522e-02 2.505006194114685059e-01 -1.587781310081481934e-01 -3.178211152553558350e-01 -1.039780080318450928e-01 4.171277582645416260e-01
1.187256351113319397e-02 -4.498902335762977600e-02 3.514209017157554626e-02 2.115486562252044678e-01 -2.502561807632446289e-01 1.558076441287994385e-01 1.664700172841548920e-02 1.854960108175873756e-03 -1.623293161392211914e-01 -1.216664612293243408e-01 -2.951953187584877014e-02 2.927590310573577881e-01 -1.251001060009002686e-01 -2.253126800060272217e-01 -2.178427875041961670e-01 -5.665871128439903259e-02 6.194896623492240906e-02 6.898333877325057983e-02 7.839188724756240845e-02 1.796513237059116364e-02 -2.204699367284774780e-01 4.322727769613265991e-02 2.487595379352569580e-01 -1.077813804149627686e-01 -1.078122407197952271e-01 -7.410164922475814819e-02 3.307596445083618164e-01 1.141967475414276123e-01 6.177366524934768677e-02 -5.403211116790771484e-01 -1.618200242519378662e-01 1.389396786689758301e-01
-1.820703148841857910e-01 8.404135704040527344e-02 6.985256075859069824e-02 3.419525921344757080e-01 -1.539705228060483932e-02 1.238875687122344971e-01 -2.619585096836090088e-01 -8.938256651163101196e-02 -1.919463574886322021e-01 7.051463425159454346e-02 1.582135558128356934e-01 2.071857452392578125e-01 -6.902578473091125488e-02 -9.838678687810897827e-02 -2.997092604637145996e-01 -4.862086102366447449e-02 -1.097733899950981140e-01 -1.168745830655097961e-01 1.146582048386335373e-02 -3.533945679664611816e-01 -3.955786675214767456e-02 2.667266428470611572e-01 -7.037956267595291138e-02 -8.715120702981948853e-02 -2.196233570575714111e-01 -1.643027663230895996e-01 2.102794870734214783e-02 6.381411105394363403e-02 -1.502584964036941528e-01 -3.032023310661315918e-01 -1.152464747428894043e-01 2.930043339729309082e-01
-1.105812042951583862e-01 2.492555789649486542e-02 -2.009890377521514893e-01 1.615959964692592621e-02 4.929244983941316605e-03 3.218739926815032959e-01 1.069970205426216125e-01 1.669424474239349365e-01 -1.376554667949676514e-01 2.906629145145416260e-01 5.143610015511512756e-02 2.866728007793426514e-01 2.772953510284423828e-01 -4.508696869015693665e-02 -2.688024640083312988e-01 2.314391583204269409e-01 2.714356407523155212e-03 -1.725077033042907715e-01 -8.460143953561782837e-02 4.497307538986206055e-02 -7.687602937221527100e-02 1.446907371282577515e-01 6.024439260363578796e-02 -4.647398367524147034e-02 -2.406157404184341431e-01 1.679381877183914185e-01 1.697854548692703247e-01 -1.518303453922271729e-01 2.132576555013656616e-01 -1.360128670930862427e-01 -6.448104232549667358e-02 3.644812107086181641e-01
-3.541910275816917419e-02 1.342454552650451660e-01 7.812476903200149536e-02 -8.658350259065628052e-02 -9.801109880208969116e-02 1.416477113962173462e-01 -1.004918292164802551e-01 5.527907609939575195e-02 5.363095179200172424e-02 3.574320971965789795e-01 4.086588323116302490e-02 2.573394775390625000e-01 -5.249229725450277328e-03 -2.210511593148112297e-03 -1.326789110898971558e-01 6.984551995992660522e-02 -1.288803368806838989e-01 -4.650539457798004150e-01 2.527225315570831299e-01 -2.241607606410980225e-01 -2.174693644046783447e-01 7.124023139476776123e-02 -7.363428920507431030e-02 -1.566401124000549316e-01 -7.948913425207138062e-02 1.717604696750640869e-01 5.325214937329292297e-02 -9.123843163251876831e-02 1.510069221258163452e-01 -3.837655782699584961e-01 -3.967503830790519714e-02 2.351485937833786011e-01
1.307929214090108871e-02 1.069877520203590393e-01 -5.102258548140525818e-02 1.865938305854797363e-02 9.407292306423187256e-02 2.528088390827178955e-01 -2.443330138921737671e-01 -1.645379886031150818e-02 -3.097192049026489258e-01 1.093250587582588196e-01 -3.146815598011016846e-01 1.500047743320465088e-01 4.932491108775138855e-03 -1.851374506950378418e-01 -8.315160870552062988e-02 1.472434997558593750e-01 -4.477201402187347412e-02 -2.521414458751678467e-01 1.307624280452728271e-01 -7.558163255453109741e-02 -4.512542113661766052e-02 3.696913421154022217e-01 -1.325556039810180664e-01 -7.030857354402542114e-02 3.455478465184569359e-03 -8.536179549992084503e-03 -1.560733020305633545e-01 1.083406135439872742e-01 -7.898941636085510254e-02 -4.299064576625823975e-01 -1.197226718068122864e-01 2.630847692489624023e-01
6.828685104846954346e-02 -1.182571351528167725e-01 7.468786835670471191e-02 1.347463428974151611e-01 -2.373192459344863892e-02 1.756516546010971069e-01 1.014124825596809387e-01 3.834373131394386292e-02 1.753844916820526123e-01 3.235256373882293701e-01 -1.144888252019882202e-01 3.651874661445617676e-01 7.197367399930953979e-02 -1.320355832576751709e-01 -3.115686178207397461e-01 3.817243501543998718e-02 -1.325669586658477783e-01 -2.301285117864608765e-01 3.779249265789985657e-02 2.146302908658981323e-02 4.062575101852416992e-02 2.960275672376155853e-02 2.129123918712139130e-02 9.285812266170978546e-03 8.409210294485092163e-02 2.534782588481903076e-01 2.499975562095642090e-01 2.442373484373092651e-01 1.454232782125473022e-01 -1.577869057655334473e-01 1.744528859853744507e-01 4.073840379714965820e-01
-1.718534082174301147e-01 -1.608724445104598999e-01 8.463913574814796448e-03 1.405590474605560303e-01 2.011895775794982910e-01 2.138736993074417114e-01 -2.235088199377059937e-01 8.489388972520828247e-02 1.386001124046742916e-03 1.253937035799026489e-01 1.951843649148941040e-01 2.434125989675521851e-01 -3.349751979112625122e-02 -1.114170923829078674e-01 -2.125758305191993713e-02 1.994543522596359253e-01 -3.824320435523986816e-02 -2.060314565896987915e-01 -3.151964396238327026e-02 -8.292295038700103760e-02 -1.827404648065567017e-01 4.709567129611968994e-01 -1.166284605860710144e-01 -9.621969610452651978e-02 -1.452507823705673218e-01 5.260548740625381470e-02 2.417281270027160645e-01 2.554042339324951172e-01 -1.471562087535858154e-01 -1.750239729881286621e-01 -1.207625493407249451e-01 2.651360630989074707e-01
-2.524792850017547607e-01 -6.840378791093826294e-02 1.788769066333770752e-01 1.524806320667266846e-01 9.146166592836380005e-02 2.825751602649688721e-01 -1.221680492162704468e-01 7.644750177860260010e-02 -7.828594744205474854e-02 1.684128493070602417e-01 4.360466077923774719e-02 1.936987787485122681e-02 -8.917239308357238770e-02 3.743524104356765747e-02 -1.678171604871749878e-01 1.428187936544418335e-01 3.990818932652473450e-02 -3.325091600418090820e-01 1.953714340925216675e-01 -5.370596796274185181e-02 -1.342676728963851929e-01 2.702710628509521484e-01 -1.860877312719821930e-02 -9.132207930088043213e-02 -2.906801402568817139e-01 -1.626013070344924927e-01 -2.369754612445831299e-01 1.840379461646080017e-02 -1.238347291946411133e-01 -2.559275925159454346e-01 -3.584368228912353516e-01 2.072508335113525391e-01
-1.863239109516143799e-01 2.946707047522068024e-02 1.640775799751281738e-01 6.526791304349899292e-02 -2.155187726020812988e-01 2.607365548610687256e-01 2.475260645151138306e-01 2.292179316282272339e-01 4.331170022487640381e-02 2.582489848136901855e-01 -4.426756501197814941e-02 1.367373615503311157e-01 -3.523654490709304810e-02 -1.492062062025070190e-01 -3.373686075210571289e-01 2.065749317407608032e-01 -1.785817444324493408e-01 -3.505220115184783936e-01 1.312753260135650635e-01 -7.849551737308502197e-02 -4.638246819376945496e-02 3.399040177464485168e-02 -1.304005086421966553e-02 6.713014096021652222e-02 -4.102695733308792114e-03 -7.818347215652465820e-02 2.137010395526885986e-01 2.146061509847640991e-01 -1.830095201730728149e-01 -1.041088029742240906e-01 1.361310780048370361e-01 2.981957495212554932e-01
-8.201684802770614624e-02 -2.314558951184153557e-03 5.135171487927436829e-02 -2.369618974626064301e-02 -2.992548346519470215e-01 2.891333699226379395e-01 -9.214287251234054565e-02 1.199390739202499390e-01 3.570544347167015076e-02 2.354585528373718262e-01 2.425354868173599243e-01 1.089282035827636719e-01 1.138205975294113159e-01 -1.007173880934715271e-01 -1.034816503524780273e-01 -2.261304995045065880e-03 -1.646578013896942139e-01 -3.632586896419525146e-01 1.268139034509658813e-01 -2.043850868940353394e-01 -6.074983999133110046e-02 2.149747759103775024e-01 -2.351023405790328979e-01 -2.772879898548126221e-01 1.735469996929168701e-01 9.670293331146240234e-02 -5.838531255722045898e-02 1.523673981428146362e-01 1.117182224988937378e-01 -2.041589170694351196e-01 1.396919190883636475e-01 3.066990375518798828e-01
1.563500165939331055e-01 -3.129229322075843811e-02 -1.449992209672927856e-01 -2.216272503137588501e-01 -8.598578721284866333e-02 2.560144066810607910e-01 5.338892340660095215e-02 3.111397325992584229e-01 1.980176419019699097e-01 9.950649738311767578e-02 1.994182355701923370e-02 2.093574553728103638e-01 -1.395417451858520508e-01 1.211987137794494629e-01 -3.356245756149291992e-01 -1.431102752685546875e-01 1.235398948192596436e-01 2.900349348783493042e-02 2.675138972699642181e-02 -1.500845402479171753e-01 -3.986657597124576569e-03 4.537987709045410156e-01 4.064567759633064270e-02 -2.177393287420272827e-01 -1.239729821681976318e-01 4.913917183876037598e-02 -1.432072073221206665e-01 2.123379707336425781e-01 -1.160256639122962952e-01 -4.356814175844192505e-02 -2.120695635676383972e-02 2.786848247051239014e-01
-9.629933536052703857e-02 -1.444888487458229065e-02 -2.203355729579925537e-02 2.251928597688674927e-01 1.349262148141860962e-01 2.137273102998733521e-01 -1.934158951044082642e-01 3.177179023623466492e-02 4.353513009846210480e-03 8.969456702470779419e-02 3.615072742104530334e-02 1.044852435588836670e-01 -1.042845100164413452e-02 -1.125083863735198975e-01 -5.308746173977851868e-02 1.315937191247940063e-02 5.149621516466140747e-02 -3.341350257396697998e-01 3.456225246191024780e-02 -2.956140339374542236e-01 -1.880099475383758545e-01 2.127068340778350830e-01 1.311060935258865356e-01 -1.313972566276788712e-02 -2.197512835264205933e-01 -9.677235037088394165e-02 3.001123294234275818e-02 2.896169722080230713e-01 6.394021213054656982e-02 -3.168011605739593506e-01 -3.530716896057128906e-01 3.585966229438781738e-01
1.329170167446136475e-01 2.739429473876953125e-01 1.529631018638610840e-01 -2.226694971323013306e-01 -3.132381662726402283e-02 2.186298668384552002e-01 -1.537698954343795776e-01 2.421747297048568726e-01 6.709139794111251831e-02 1.367229670286178589e-01 -1.487286239862442017e-01 2.632928490638732910e-01 -1.814582496881484985e-01 -6.664265692234039307e-02 -1.509803384542465210e-01 -5.742466077208518982e-02 1.363900303840637207e-01 4.413592070341110229e-02 -8.374901488423347473e-03 -1.662258952856063843e-01 1.232080720365047455e-02 3.905777931213378906e-01 -2.103550732135772705e-01 -4.029041621834039688e-03 -1.540243774652481079e-01 3.103927075862884521e-01 9.206437319517135620e-02 2.308278679847717285e-01 -2.406404912471771240e-02 -1.409828513860702515e-01 1.481125801801681519e-01 2.360071837902069092e-01
1.344060301780700684e-01 -2.638204954564571381e-02 -2.560761570930480957e-01 2.870753221213817596e-02 -4.632817581295967102e-03 9.130394755629822612e-05 1.158073917031288147e-02 1.241095364093780518e-01 -2.313124090433120728e-01 4.457903653383255005e-02 7.317566126585006714e-02 9.869918227195739746e-03 -2.358583360910415649e-01 -1.521251946687698364e-01 -4.873014688491821289e-01 1.403344124555587769e-01 -1.356700956821441650e-01 -1.907262355089187622e-01 -2.034518681466579437e-02 -3.278233110904693604e-01 -6.982129812240600586e-02 2.219361960887908936e-01 1.495150178670883179e-01 -1.185243576765060425e-01 -1.365873515605926514e-01 7.811196148395538330e-02 2.080727666616439819e-01 1.502718478441238403e-01 2.206503450870513916e-01 -2.637132108211517334e-01 -9.439746290445327759e-02 1.772983521223068237e-01
2.554093301296234131e-01 3.087115287780761719e-02 9.482644498348236084e-02 -2.859061956405639648e-01 -1.374550908803939819e-01 3.444682359695434570e-01 7.530769705772399902e-02 1.954905986785888672e-01 1.339257210493087769e-01 2.581307478249073029e-02 2.382536046206951141e-02 -8.870305120944976807e-02 4.087712988257408142e-02 -1.217834129929542542e-01 -2.500780820846557617e-01 -2.362380474805831909e-01 1.961310952901840210e-01 -3.796247392892837524e-02 2.123799324035644531e-01 -1.355106085538864136e-01 -5.259899422526359558e-02 3.595885634422302246e-01 -1.556970477104187012e-01 -4.798908904194831848e-02 -3.477029502391815186e-01 2.695352211594581604e-02 1.252506226301193237e-01 9.595568478107452393e-02 -1.489945203065872192e-01 -5.375779792666435242e-02 -1.517130341380834579e-02 2.567492723464965820e-01
3.416771888732910156e-01 -1.355816572904586792e-01 -2.020980268716812134e-01 -2.478121519088745117e-01 -6.828363053500652313e-03 2.484109401702880859e-01 1.345127671957015991e-01 -1.062027961015701294e-01 1.057325117290019989e-02 2.050800472497940063e-01 5.235595628619194031e-03 -2.149788290262222290e-02 -8.527451194822788239e-03 -1.103205755352973938e-01 -1.536278426647186279e-01 -1.773555874824523926e-01 3.178749680519104004e-01 -1.161407604813575745e-01 1.302221417427062988e-01 1.695468574762344360e-01 -1.353427618741989136e-01 2.784782648086547852e-01 4.459811374545097351e-02 -2.434438914060592651e-01 -1.267381291836500168e-02 -2.330862879753112793e-01 1.867761164903640747e-01 2.139348387718200684e-01 -3.150446712970733643e-02 -1.810482591390609741e-01 1.403353661298751831e-01 2.357251346111297607e-01
7.506540417671203613e-02 7.785644382238388062e-02 1.266011595726013184e-01 -2.533794939517974854e-01 -1.175304278731346130e-01 2.146437168121337891e-01 -1.617711931467056274e-01 2.957334816455841064e-01 1.997141838073730469e-01 1.876875013113021851e-01 9.271531552076339722e-02 4.842076823115348816e-02 -8.970687538385391235e-02 2.047024667263031006e-02 -3.264124393463134766e-01 -1.945375353097915649e-01 2.193140983581542969e-01 -2.397231608629226685e-01 1.011188775300979614e-01 -1.827834248542785645e-01 2.833191677927970886e-02 3.856126070022583008e-01 -1.623583585023880005e-01 -5.907043442130088806e-02 -1.402834951877593994e-01 -1.620533913373947144e-01 -5.898283794522285461e-02 1.408296525478363037e-01 -1.947777345776557922e-02 9.688637405633926392e-02 3.680409572552889585e-04 2.967870235443115234e-01
-1.142006441950798035e-01 -8.751090615987777710e-02 1.172678098082542419e-01 8.681077510118484497e-02 1.074581146240234375e-01 2.535551488399505615e-01 -1.390389800071716309e-01 1.621735543012619019e-01 -2.762825489044189453e-01 1.119914054870605469e-01 -1.585872471332550049e-01 2.007226794958114624e-01 -6.985440850257873535e-02 -2.781880833208560944e-02 -2.502447366714477539e-01 -1.217745989561080933e-01 -1.187768299132585526e-02 -1.702807843685150146e-01 -7.694383710622787476e-02 -2.640766501426696777e-01 -3.480719029903411865e-01 3.989182114601135254e-01 -1.809106767177581787e-01 -6.407614797353744507e-02 -1.958888582885265350e-02 -1.603317633271217346e-02 1.666086316108703613e-01 1.708135604858398438e-01 -8.020120672881603241e-03 -3.373858630657196045e-01 1.666618773015215993e-04 7.573724538087844849e-02
1.218478977680206299e-01 -8.693093061447143555e-02 8.623177558183670044e-02 1.722480207681655884e-01 -1.813807338476181030e-01 2.088987529277801514e-01 -3.059737384319305420e-02 -5.572197958827018738e-02 -2.510752296075224876e-03 -3.700569272041320801e-02 4.865511879324913025e-02 4.981747269630432129e-01 4.850844666361808777e-02 -1.419204920530319214e-01 -3.944697678089141846e-01 -4.927774891257286072e-02 1.521333605051040649e-01 -2.950924038887023926e-01 5.554050207138061523e-02 -1.413109749555587769e-01 3.756979480385780334e-02 1.966681182384490967e-01 -2.499490603804588318e-02 -1.467799544334411621e-01 -6.402196735143661499e-02 -2.322914898395538330e-01 2.839097678661346436e-01 -2.103615403175354004e-01 -8.581185340881347656e-02 7.149716466665267944e-02 -6.472283601760864258e-02 1.798495650291442871e-01
5.875560641288757324e-02 2.299633063375949860e-02 1.461942046880722046e-01 2.576093077659606934e-01 1.890383362770080566e-01 1.950291544198989868e-01 2.537951767444610596e-01 2.450364381074905396e-01 -9.601789712905883789e-02 1.204853802919387817e-01 2.334993183612823486e-01 1.643819361925125122e-01 -2.023251205682754517e-01 -1.039543226361274719e-01 -2.274981737136840820e-01 -1.383193861693143845e-02 -8.004500716924667358e-02 -3.089262843132019043e-01 -9.808886051177978516e-02 -1.007344573736190796e-01 9.119150042533874512e-02 1.811631321907043457e-01 -5.282482597976922989e-03 -1.940843909978866577e-01 -1.325972825288772583e-01 1.850694268941879272e-01 2.506029009819030762e-01 5.712341517210006714e-02 1.458887457847595215e-01 -2.199340462684631348e-01 1.181708946824073792e-01 3.148460388183593750e-01
-3.211423382163047791e-02 -2.156213112175464630e-02 1.509051620960235596e-01 2.381179668009281158e-02 1.253885328769683838e-01 3.147716224193572998e-01 -4.002705588936805725e-02 -1.058418080210685730e-01 -1.110275164246559143e-01 2.112341821193695068e-01 1.939555555582046509e-01 3.243448734283447266e-01 -1.856296956539154053e-01 -2.689482271671295166e-02 -1.615040898323059082e-01 1.029529049992561340e-01 -1.631694436073303223e-01 -2.566216588020324707e-01 1.001011431217193604e-01 2.972481250762939453e-01 1.745620071887969971e-01 1.743640899658203125e-01 -1.256442256271839142e-02 1.022860500961542130e-02 -2.294985204935073853e-02 -1.189222112298011780e-01 -1.146178245544433594e-01 1.048327982425689697e-01 4.887105152010917664e-02 -3.976209759712219238e-01 -1.253554821014404297e-01 3.300490677356719971e-01
-2.364208549261093140e-02 2.058440893888473511e-01 -8.612755686044692993e-02 -1.357109751552343369e-02 -2.754391729831695557e-01 1.590117514133453369e-01 2.224268019199371338e-01 1.426694095134735107e-01 2.398822456598281860e-01 1.402538120746612549e-01 -7.828220725059509277e-02 8.146688342094421387e-02 -2.370582669973373413e-01 -1.713249832391738892e-01 -1.270928829908370972e-01 -4.595807567238807678e-02 3.973669707775115967e-01 -1.144344732165336609e-01 1.469989120960235596e-01 -1.080454662442207336e-01 6.364947557449340820e-02 -6.125824153423309326e-02 -1.969391852617263794e-01 -3.194105923175811768e-01 2.617617137730121613e-02 5.805261433124542236e-02 -4.817138891667127609e-03 1.974910497665405273e-01 1.168697401881217957e-01 -3.379423320293426514e-01 -2.012148797512054443e-01 1.427290588617324829e-01
1.041729524731636047e-01 1.054843887686729431e-01 1.535477023571729660e-02 2.456585168838500977e-01 -2.959492802619934082e-01 3.843095004558563232e-01 -5.084054917097091675e-02 -2.009993344545364380e-01 1.215902641415596008e-01 -1.600581556558609009e-01 -8.778559416532516479e-02 2.288243770599365234e-01 1.660537272691726685e-01 -2.487295269966125488e-01 -1.068287119269371033e-01 -3.518798202276229858e-02 8.433552831411361694e-02 -2.885618209838867188e-01 2.363366037607192993e-01 -1.241406425833702087e-01 5.074445158243179321e-02 2.972907014191150665e-02 -1.121190190315246582e-01 5.942910164594650269e-02 -2.841452360153198242e-01 -2.994289994239807129e-01 -2.218661755323410034e-01 5.129219219088554382e-02 4.994820058345794678e-02 1.096340492367744446e-01 -8.125099539756774902e-02 1.097084507346153259e-01
2.908680140972137451e-01 3.506359457969665527e-02 1.122573316097259521e-01 3.123774938285350800e-02 -2.430723011493682861e-01 1.802876144647598267e-01 6.280438974499702454e-03 1.207698509097099304e-01 5.846879445016384125e-03 1.020090430974960327e-01 4.507012665271759033e-03 2.517458796501159668e-01 -1.545334905385971069e-01 -2.853471934795379639e-01 -1.118368059396743774e-01 -8.075924962759017944e-02 1.712053269147872925e-01 -3.132403492927551270e-01 2.229295521974563599e-01 1.646232604980468750e-01 -8.053695410490036011e-02 -6.723947823047637939e-02 9.184707887470722198e-03 -1.497749686241149902e-01 -1.846743077039718628e-01 -2.359949052333831787e-01 3.115351200103759766e-01 -2.179748862981796265e-01 -9.315945953130722046e-02 -4.537912085652351379e-02 -6.249079480767250061e-02 3.308249413967132568e-01
1.182020083069801331e-01 -4.190545901656150818e-02 2.227900773286819458e-01 1.305463314056396484e-01 -1.072345450520515442e-01 1.267170906066894531e-01 4.302699491381645203e-02 -6.102417595684528351e-03 -1.591712683439254761e-01 1.881887167692184448e-01 -9.563174098730087280e-02 3.852427303791046143e-01 1.115777119994163513e-01 -1.597481518983840942e-01 -5.620198324322700500e-02 3.525255024433135986e-01 -2.140935063362121582e-01 -4.069848358631134033e-01 -1.280439086258411407e-02 -5.902507528662681580e-02 8.097238838672637939e-02 2.200060486793518066e-01 -5.642946809530258179e-02 -4.208059981465339661e-02 -1.314734518527984619e-01 -1.414605677127838135e-01 8.775585144758224487e-02 1.645539104938507080e-01 1.628438681364059448e-01 -1.723427623510360718e-01 1.543424427509307861e-01 2.780067622661590576e-01
-1.429472398012876511e-02 -1.149411872029304504e-01 7.562879472970962524e-02 2.607844397425651550e-02 -1.430719792842864990e-01 1.476473808288574219e-01 7.892785966396331787e-02 3.171395137906074524e-02 -2.894734144210815430e-01 -1.435413025319576263e-02 -6.567751616239547729e-02 1.039348766207695007e-01 -4.462340101599693298e-02 -9.903079271316528320e-02 -1.865996569395065308e-01 1.154176518321037292e-01 2.188643626868724823e-02 -6.263020914047956467e-03 -7.002307474613189697e-02 -2.077538520097732544e-01 -3.252302110195159912e-01 2.276092395186424255e-02 9.208708256483078003e-02 -1.600060313940048218e-01 -3.660828173160552979e-01 -2.622835934162139893e-01 2.842890620231628418e-01 2.322784662246704102e-01 1.147843897342681885e-01 -2.990002930164337158e-01 -3.071498274803161621e-01 2.194661498069763184e-01
-1.888087093830108643e-01 -3.064548596739768982e-02 -1.002807468175888062e-01 -2.105291746556758881e-02 3.339851647615432739e-02 1.883077919483184814e-01 -1.752766966819763184e-01 -1.361687034368515015e-01 -1.300632655620574951e-01 -3.247665939852595329e-03 8.035581558942794800e-02 2.016434222459793091e-01 -1.535848379135131836e-01 7.100167125463485718e-02 -1.027827039361000061e-01 1.466273609548807144e-02 -5.264265835285186768e-02 -3.030688762664794922e-01 3.256914615631103516e-01 -3.444832265377044678e-01 -3.631672635674476624e-02 1.849019974470138550e-01 9.756978601217269897e-02 -7.666679471731185913e-02 -1.307881176471710205e-01 -3.195565193891525269e-02 6.568880379199981689e-02 1.816855818033218384e-01 -1.391480267047882080e-01 -3.332071900367736816e-01 -2.169518470764160156e-01 4.005507826805114746e-01
9.787351638078689575e-02 1.128461733460426331e-01 3.926650583744049072e-01 3.014389276504516602e-01 -2.117654383182525635e-01 -5.439964309334754944e-02 -5.566490069031715393e-02 1.549874246120452881e-01 1.093101035803556442e-02 2.650015056133270264e-01 1.448210179805755615e-01 1.350803971290588379e-01 -2.804772555828094482e-02 1.837998628616333008e-01 -2.381751835346221924e-01 -1.482174638658761978e-02 -1.914594024419784546e-01 -2.511869966983795166e-01 3.916997089982032776e-02 -1.309167891740798950e-01 -8.116231858730316162e-02 2.787296473979949951e-01 -1.657113991677761078e-02 -1.139140054583549500e-01 -4.350020363926887512e-02 -6.088258232921361923e-04 9.159791283309459686e-03 1.873293966054916382e-01 -1.534556690603494644e-02 -2.826434969902038574e-01 -5.883895605802536011e-02 3.464434742927551270e-01
3.013742864131927490e-01 -7.106179744005203247e-02 1.800630241632461548e-01 -1.853197515010833740e-01 -8.957631140947341919e-02 1.010921970009803772e-01 1.267842948436737061e-01 -3.345307707786560059e-02 -3.769713640213012695e-02 1.844265758991241455e-01 1.928869038820266724e-01 1.829753667116165161e-01 4.074208904057741165e-03 -7.085585594177246094e-02 -2.273680083453655243e-02 -2.343807518482208252e-01 3.045127391815185547e-01 -8.144900947809219360e-02 -4.327745176851749420e-03 1.409890949726104736e-01 -5.256180465221405029e-02 4.665583074092864990e-01 -2.307618111371994019e-01 -2.158488780260086060e-01 -1.802812367677688599e-01 -8.799873292446136475e-02 6.420976668596267700e-02 6.637042760848999023e-02 2.287257462739944458e-02 -3.867853432893753052e-02 -2.872382663190364838e-02 3.796784877777099609e-01
-3.865110874176025391e-02 -8.864721655845642090e-02 1.116783544421195984e-01 6.382318586111068726e-02 1.117643415927886963e-01 2.310237437486648560e-01 -6.102622672915458679e-02 1.198833733797073364e-01 -4.216472059488296509e-02 1.643972694873809814e-01 9.861892461776733398e-02 3.507778346538543701e-01 5.333730578422546387e-02 2.030874602496623993e-02 9.388990700244903564e-02 1.272203475236892700e-01 -1.135946288704872131e-01 -7.570111006498336792e-02 2.096986174583435059e-01 1.504493802785873413e-01 -1.000542193651199341e-02 1.506399661302566528e-01 -9.681536257266998291e-02 -1.003954038023948669e-01 -1.641016453504562378e-01 -2.804083824157714844e-01 -2.029925286769866943e-01 9.385719150304794312e-02 -1.398251112550497055e-02 -3.806252777576446533e-01 -2.631162405014038086e-01 4.504970312118530273e-01
9.723120182752609253e-02 1.841149777173995972e-01 -1.130006611347198486e-01 2.788304388523101807e-01 -2.721127271652221680e-01 2.678738534450531006e-01 -9.879400581121444702e-02 9.916438907384872437e-02 -1.637543737888336182e-01 1.108492985367774963e-01 -1.048283129930496216e-01 -1.891347952187061310e-02 1.451857537031173706e-01 1.839743368327617645e-02 -2.450855076313018799e-01 1.914721429347991943e-01 1.599011570215225220e-02 -4.177700877189636230e-01 -9.025775943882763386e-04 -1.353565305471420288e-01 -1.751773953437805176e-01 1.839621365070343018e-01 -2.266400754451751709e-01 1.711341738700866699e-01 7.583257555961608887e-02 -2.816085703670978546e-02 6.892647594213485718e-02 -1.810465939342975616e-02 2.117257714271545410e-01 -5.657946318387985229e-02 -1.504532396793365479e-01 3.340087234973907471e-01
-2.026475667953491211e-01 -2.502394914627075195e-01 -2.289879322052001953e-02 1.345152109861373901e-01 -2.749517858028411865e-01 4.332561790943145752e-02 -1.653569936752319336e-01 -1.123151089996099472e-02 -9.986542165279388428e-02 1.090705543756484985e-01 1.735513508319854736e-01 2.807034850120544434e-01 -1.643418669700622559e-01 -2.534588798880577087e-02 -1.057186797261238098e-01 1.643430143594741821e-01 1.759556494653224945e-02 -3.002831041812896729e-01 7.741340249776840210e-02 -7.923084497451782227e-02 -1.583483815193176270e-01 1.956789940595626831e-01 8.484272658824920654e-02 7.754144817590713501e-02 -3.692015632987022400e-02 3.403848782181739807e-02 -1.641011983156204224e-01 1.469450592994689941e-01 1.281158439815044403e-02 -2.994364202022552490e-01 -1.968556344509124756e-01 4.660294950008392334e-01
1.234582290053367615e-01 1.708845645189285278e-01 -9.774462878704071045e-02 1.902179419994354248e-02 6.090648099780082703e-02 9.540438652038574219e-02 -1.530231982469558716e-01 2.326142638921737671e-01 -1.736821383237838745e-01 4.946151375770568848e-01 -4.986913502216339111e-02 8.134987950325012207e-02 -2.659119367599487305e-01 -1.571467816829681396e-01 -1.936706006526947021e-01 -5.178022012114524841e-02 1.915128342807292938e-02 -2.563729882240295410e-01 -1.229015514254570007e-01 -1.837500929832458496e-01 -2.156143039464950562e-01 3.037570416927337646e-01 -3.393918648362159729e-02 -2.435615472495555878e-02 -1.837713122367858887e-01 2.277393192052841187e-01 2.134748548269271851e-01 6.618828326463699341e-02 -1.805859357118606567e-01 -1.126279681921005249e-02 -1.094836518168449402e-01 3.929988481104373932e-03
-1.139241978526115417e-01 -1.602731496095657349e-01 1.846807301044464111e-01 2.898857556283473969e-02 9.193645417690277100e-02 1.387246698141098022e-01 -8.763042092323303223e-02 -1.261856853961944580e-01 2.994936145842075348e-02 6.591176241636276245e-02 8.678746968507766724e-02 8.057986944913864136e-02 -2.925369329750537872e-02 2.722983434796333313e-02 -1.503948420286178589e-01 6.178124248981475830e-02 -1.624241918325424194e-01 -2.837192416191101074e-01 6.661147624254226685e-02 -2.758542597293853760e-01 -1.319271922111511230e-01 4.204926192760467529e-01 -1.062529683113098145e-01 -8.668917417526245117e-02 -2.214408069849014282e-01 -4.894636571407318115e-02 5.154220759868621826e-02 3.695352077484130859e-01 -1.234008073806762695e-01 -2.593111395835876465e-01 -1.642658710479736328e-01 3.567297160625457764e-01
-2.846116721630096436e-01 -8.498818427324295044e-02 7.432594895362854004e-02 1.388419866561889648e-01 1.516684144735336304e-01 1.539769619703292847e-01 -3.162990510463714600e-01 -1.109897159039974213e-02 9.523826092481613159e-02 1.522395610809326172e-01 -2.403519861400127411e-02 1.075217798352241516e-01 -1.211512163281440735e-01 -5.823884904384613037e-02 -2.197263389825820923e-01 -1.414230465888977051e-02 2.668661065399646759e-02 -2.648811340332031250e-01 2.532096803188323975e-01 -2.290548533201217651e-01 -1.353620737791061401e-01 2.029181271791458130e-01 -7.008632272481918335e-02 4.711055010557174683e-02 -2.702241241931915283e-01 1.385349482297897339e-01 3.397015109658241272e-02 3.000159859657287598e-01 -8.378235995769500732e-02 -1.444501578807830811e-01 -2.438659071922302246e-01 3.230143785476684570e-01
-4.969280585646629333e-02 -5.515210796147584915e-04 -7.408691104501485825e-03 -1.256271172314882278e-02 1.639162003993988037e-02 2.512219548225402832e-01 1.134020313620567322e-01 -1.089007332921028137e-01 3.051840066909790039e-01 2.949599176645278931e-02 9.984473884105682373e-02 4.003922641277313232e-01 -2.027200162410736084e-01 -5.192078184336423874e-03 -9.478043019771575928e-02 1.667237579822540283e-01 3.073278963565826416e-01 6.076666340231895447e-02 3.489926690235733986e-03 -2.918432056903839111e-01 2.199333459138870239e-01 1.120665445923805237e-01 -1.602521985769271851e-01 -1.458037197589874268e-01 -2.321300804615020752e-01 1.006795763969421387e-01 1.026841625571250916e-01 2.610286772251129150e-01 2.913756966590881348e-01 -1.364446282386779785e-01 5.001324042677879333e-02 1.646473854780197144e-01
6.306952238082885742e-02 9.317497164011001587e-02 1.974337399005889893e-01 -1.320488750934600830e-01 8.923073112964630127e-02 3.955280780792236328e-01 6.739746034145355225e-02 -2.431105971336364746e-01 -2.744160294532775879e-01 -5.601562187075614929e-02 -1.390128731727600098e-01 3.101123571395874023e-01 -1.862823218107223511e-01 -1.477467119693756104e-01 -1.502551790326833725e-02 1.250583231449127197e-01 -1.398362219333648682e-01 -2.117685973644256592e-01 2.687816135585308075e-02 -2.603211104869842529e-01 -4.956466145813465118e-03 1.555717140436172485e-01 6.996456533670425415e-02 -1.504156142473220825e-01 -1.663324981927871704e-01 1.600977033376693726e-01 1.822580350562930107e-03 3.601675480604171753e-02 3.892567455768585205e-01 -7.740246504545211792e-02 5.938771739602088928e-02 1.904425173997879028e-01
-2.022949419915676117e-02 -6.628149747848510742e-02 1.187794581055641174e-01 8.861674368381500244e-02 -1.275059580802917480e-01 3.567161262035369873e-01 -6.683529168367385864e-02 -9.397175163030624390e-02 -1.554169952869415283e-01 4.742193967103958130e-02 -1.136531233787536621e-01 5.627923086285591125e-02 -3.278295695781707764e-02 8.963730931282043457e-02 -2.639436125755310059e-01 2.175878584384918213e-01 -8.765764534473419189e-02 -2.068941593170166016e-01 1.179068014025688171e-01 -1.383090857416391373e-02 -1.989489346742630005e-01 1.128887012600898743e-01 1.005645841360092163e-01 1.394007951021194458e-01 -4.089023917913436890e-02 -4.722590744495391846e-01 -1.701699495315551758e-01 1.221659108996391296e-01 -2.206120453774929047e-02 -3.154749572277069092e-01 -1.359163969755172729e-01 3.380922079086303711e-01
3.323535919189453125e-01 -1.572469621896743774e-02 1.104109436273574829e-01 -1.490999907255172729e-01 -3.452344238758087158e-01 2.906089425086975098e-01 9.500760585069656372e-02 -3.270620107650756836e-02 -2.478828430175781250e-01 -1.152913272380828857e-01 7.102578878402709961e-02 9.914870560169219971e-02 -2.155768424272537231e-01 7.857749611139297485e-02 -3.789924979209899902e-01 -1.030765399336814880e-01 2.519035339355468750e-01 -8.609093725681304932e-02 4.114126786589622498e-02 -2.889700792729854584e-02 1.146073713898658752e-01 2.495002746582031250e-01 -1.889023929834365845e-01 -2.042393237352371216e-01 4.953267518430948257e-03 -1.102187484502792358e-01 -6.111995130777359009e-02 2.782928943634033203e-01 4.049773514270782471e-02 -1.197519600391387939e-01 9.499582648277282715e-02 -8.782573044300079346e-03
2.522848546504974365e-01 -6.773619353771209717e-02 9.447480738162994385e-02 -6.629015505313873291e-02 -1.912108808755874634e-01 -2.863646112382411957e-02 7.417449355125427246e-02 8.920130878686904907e-02 -2.889245375990867615e-02 2.305364310741424561e-01 -1.021105945110321045e-01 2.794356644153594971e-01 -2.624353170394897461e-01 -6.349249184131622314e-02 -7.319147884845733643e-02 -3.392453538253903389e-03 1.823963820934295654e-01 -5.200473666191101074e-01 1.482961922883987427e-01 -1.949390023946762085e-02 8.878376334905624390e-02 -3.214299306273460388e-02 1.164052560925483704e-01 -2.078333348035812378e-01 -1.287410110235214233e-01 -2.460499256849288940e-01 1.965396106243133545e-01 5.052682384848594666e-02 1.314940452575683594e-01 -8.135478198528289795e-02 -2.305022208020091057e-03 3.359747231006622314e-01
8.861643075942993164e-02 5.680570378899574280e-02 -6.491345912218093872e-02 -2.162391543388366699e-01 -2.550751864910125732e-01 4.040271937847137451e-01 -5.569831654429435730e-02 4.771913960576057434e-02 2.835972979664802551e-02 1.119662448763847351e-01 -1.101194997318089008e-03 1.218784078955650330e-01 3.509920835494995117e-02 -2.897634543478488922e-02 -2.922013700008392334e-01 -1.514010578393936157e-01 2.729022800922393799e-01 3.533876687288284302e-02 1.006995961070060730e-01 2.170867919921875000e-01 -1.465000361204147339e-01 3.885024487972259521e-01 -2.397408932447433472e-01 -5.407273396849632263e-02 -2.476359456777572632e-01 -6.453008204698562622e-02 4.103426635265350342e-02 3.720957785844802856e-02 7.597022503614425659e-02 5.999024212360382080e-02 8.859269320964813232e-02 3.378343582153320312e-01
2.586702406406402588e-01 -4.276534542441368103e-02 -1.209931727498769760e-02 4.685426503419876099e-02 2.075950428843498230e-02 8.238753676414489746e-02 1.748016625642776489e-01 -4.484527558088302612e-02 1.629712730646133423e-01 3.156778812408447266e-01 9.800839424133300781e-02 1.425631344318389893e-01 -7.285035401582717896e-02 1.316734850406646729e-01 -1.831641942262649536e-01 2.545007765293121338e-01 7.278853654861450195e-02 -1.207168102264404297e-01 1.475569419562816620e-02 4.764246568083763123e-02 -3.699809312820434570e-02 1.627906560897827148e-01 1.284888386726379395e-01 2.647586166858673096e-01 2.844532206654548645e-02 -2.396266311407089233e-01 2.609132230281829834e-01 1.874282211065292358e-01 1.741213500499725342e-01 -4.954769015312194824e-01 -9.465804323554039001e-04 1.947840601205825806e-01
2.999529987573623657e-02 -1.911520771682262421e-02 -1.381051391363143921e-01 2.166227549314498901e-01 -1.423496603965759277e-01 1.784057617187500000e-01 -1.321698427200317383e-01 3.004098832607269287e-01 -2.009882777929306030e-01 2.447007000446319580e-01 -8.287047594785690308e-02 2.851794064044952393e-01 -2.054530531167984009e-01 -1.230613812804222107e-01 1.151210963726043701e-01 -1.681156083941459656e-02 -2.095602750778198242e-01 -7.209897786378860474e-02 -7.697974890470504761e-02 -4.737813398241996765e-02 -3.339043259620666504e-01 3.953202962875366211e-01 -1.965452134609222412e-01 -1.058455705642700195e-01 -1.333263665437698364e-01 6.022820994257926941e-02 7.686984725296497345e-03 1.646964848041534424e-01 -1.606251299381256104e-01 -7.598320394754409790e-02 8.398867212235927582e-03 2.417639493942260742e-01
1.931551843881607056e-02 1.084335297346115112e-01 -1.721343100070953369e-01 5.666464194655418396e-02 -1.387621462345123291e-01 3.487881422042846680e-01 8.855821192264556885e-02 -1.105810999870300293e-01 -1.350070834159851074e-01 1.044304743409156799e-01 -1.652435660362243652e-01 8.448509126901626587e-02 4.996171966195106506e-02 -1.642542034387588501e-01 -2.179703414440155029e-01 1.528399735689163208e-01 -2.288055717945098877e-01 -2.884552180767059326e-01 -8.069503307342529297e-02 -1.604983955621719360e-02 -2.509116828441619873e-01 2.473891675472259521e-01 -2.156700491905212402e-01 -2.129972726106643677e-01 -4.141639173030853271e-02 -6.932372599840164185e-02 1.380795389413833618e-01 -1.940860450267791748e-01 7.278040796518325806e-02 -1.404830515384674072e-01 1.038935184478759766e-01 4.155436754226684570e-01
-2.971724048256874084e-02 -7.141423993743956089e-04 -6.322491914033889771e-02 1.741947233676910400e-01 6.062835082411766052e-02 4.225244522094726562e-01 2.200437476858496666e-03 -2.642734050750732422e-01 -3.104978501796722412e-01 5.221893265843391418e-02 -1.202661320567131042e-01 1.708962172269821167e-01 -2.768733203411102295e-01 -1.540470421314239502e-01 -2.866227030754089355e-01 6.152695417404174805e-02 -3.063016384840011597e-02 -2.924656867980957031e-01 -6.202208995819091797e-02 -1.137160584330558777e-01 -8.677157014608383179e-02 -1.562909595668315887e-02 -9.169092029333114624e-02 -5.705896392464637756e-02 -4.068871214985847473e-02 2.272481322288513184e-01 8.577274531126022339e-02 2.031425833702087402e-01 2.019742131233215332e-01 1.003825068473815918e-01 -1.787931658327579498e-02 3.283209204673767090e-01
-3.887452650815248489e-03 -1.156507432460784912e-01 5.328280106186866760e-02 9.132304042577743530e-02 -3.928412124514579773e-02 1.026266887784004211e-01 -2.468709945678710938e-01 6.504135578870773315e-02 -1.999588869512081146e-02 1.315973252058029175e-01 1.588769853115081787e-01 7.261421531438827515e-02 -1.554888039827346802e-01 -3.424051450565457344e-03 -1.420324742794036865e-01 1.012506112456321716e-01 2.308243513107299805e-02 -2.860157787799835205e-01 3.118981607258319855e-02 1.231084167957305908e-01 -1.475270539522171021e-01 3.551132380962371826e-01 -9.600704908370971680e-02 -5.948334187269210815e-02 -1.438558846712112427e-01 -2.995483875274658203e-01 -2.150459587574005127e-01 2.669153511524200439e-01 -1.364608108997344971e-01 -1.917116791009902954e-01 -3.040729761123657227e-01 4.006178081035614014e-01
-2.435990842059254646e-03 -2.122186720371246338e-01 -3.573313355445861816e-02 1.254136264324188232e-01 -1.875608116388320923e-01 -3.018591366708278656e-02 1.212540417909622192e-01 -9.543389081954956055e-02 -1.098900809884071350e-01 1.810886114835739136e-01 -2.337614633142948151e-02 3.320584893226623535e-01 -2.527988255023956299e-01 -2.285522967576980591e-01 7.578312605619430542e-02 -8.817255496978759766e-02 -5.070751532912254333e-02 -2.647124826908111572e-01 2.240195125341415405e-01 -3.291939496994018555e-01 -9.081571549177169800e-02 1.210249140858650208e-01 -3.229366540908813477e-01 7.427529245615005493e-02 -1.475234776735305786e-01 5.990044027566909790e-02 1.808516383171081543e-01 -1.523627340793609619e-01 -9.731343388557434082e-02 -7.494685053825378418e-02 -3.791956603527069092e-02 3.619637489318847656e-01
-1.797966212034225464e-01 -1.059781610965728760e-01 -4.066908732056617737e-03 -5.218777805566787720e-03 2.124180942773818970e-01 2.185442894697189331e-01 -2.201174199581146240e-01 1.005467548966407776e-01 5.619076266884803772e-02 2.577379643917083740e-01 -1.660919338464736938e-01 2.065037786960601807e-01 -2.068752348423004150e-01 -5.317519977688789368e-02 -2.118840217590332031e-01 1.913561820983886719e-01 4.882137477397918701e-02 -1.279506981372833252e-01 -2.165694022551178932e-03 6.021232530474662781e-02 -2.269799821078777313e-02 1.701731532812118530e-01 4.687589034438133240e-02 -1.208817437291145325e-01 -2.540808618068695068e-01 -2.407220304012298584e-01 -1.290546804666519165e-01 1.832147687673568726e-01 -1.615908294916152954e-01 -3.952552378177642822e-01 -2.611100673675537109e-01 2.146796733140945435e-01
-2.798378169536590576e-01 5.182785540819168091e-02 3.726145997643470764e-02 2.315115369856357574e-02 2.158395797014236450e-01 2.431786432862281799e-02 -1.475173886865377426e-02 -1.994338631629943848e-01 -2.240165621042251587e-01 1.658011674880981445e-01 1.710533536970615387e-02 2.265994846820831299e-01 -1.436819732189178467e-01 -5.089370161294937134e-02 9.441863745450973511e-02 -2.841763012111186981e-02 -7.283594924956560135e-03 -1.791916936635971069e-01 2.353016883134841919e-01 -2.116300910711288452e-02 -2.300642877817153931e-01 2.530253827571868896e-01 -7.394956797361373901e-02 -2.328920215368270874e-01 -1.954637765884399414e-01 -4.922540485858917236e-02 -1.156469285488128662e-01 2.463971823453903198e-01 2.330318391323089600e-01 -1.724165380001068115e-01 -6.907244026660919189e-02 4.466393589973449707e-01
9.394513070583343506e-02 -1.119604408740997314e-01 8.369164913892745972e-02 -2.551273442804813385e-02 -2.138280719518661499e-01 2.350362688302993774e-01 1.917782872915267944e-01 9.561770409345626831e-02 4.116565361618995667e-02 -2.714178152382373810e-02 -5.086610838770866394e-02 3.414460718631744385e-01 -1.670833677053451538e-01 1.223241817206144333e-02 -1.734364032745361328e-01 1.506906002759933472e-01 1.906124949455261230e-01 -3.780670762062072754e-01 1.486641615629196167e-01 6.158482283353805542e-02 8.174334466457366943e-02 1.121999025344848633e-01 3.015633672475814819e-02 -1.225861981511116028e-01 -6.847006827592849731e-02 -1.796497702598571777e-01 2.943086624145507812e-01 -6.853370368480682373e-02 8.661179244518280029e-02 3.966179490089416504e-02 -1.485890895128250122e-01 4.709991514682769775e-01
-1.543676108121871948e-01 -1.018995121121406555e-01 9.691675007343292236e-02 3.580399975180625916e-02 1.519744396209716797e-01 1.377267390489578247e-01 -1.804241091012954712e-01 5.353078246116638184e-02 -4.095751501154154539e-04 1.314847916364669800e-01 7.039925456047058105e-02 6.824600696563720703e-02 -3.906896710395812988e-02 1.405811607837677002e-01 -1.971250921487808228e-01 -1.960725896060466766e-02 1.038226559758186340e-01 -2.893644273281097412e-01 1.145404279232025146e-01 -1.713887602090835571e-01 -6.143109500408172607e-02 1.809047013521194458e-01 -1.456590592861175537e-01 -1.114949956536293030e-01 -1.846461892127990723e-01 -2.317423820495605469e-01 -1.859336048364639282e-01 2.558691799640655518e-01 4.522622004151344299e-02 -4.424562454223632812e-01 -2.877075076103210449e-01 3.385478258132934570e-01
2.435229271650314331e-01 2.502082884311676025e-01 4.180109500885009766e-02 -1.665451079607009888e-01 -1.427489370107650757e-01 1.145385429263114929e-01 1.203579269349575043e-02 3.625861704349517822e-01 -1.012936607003211975e-01 1.194601953029632568e-01 -1.135810371488332748e-02 1.441725045442581177e-01 -4.343960434198379517e-03 -6.242702156305313110e-02 -4.595744609832763672e-01 -3.352184966206550598e-02 2.402082383632659912e-01 2.670427225530147552e-02 1.119046062231063843e-01 -2.649471163749694824e-01 -1.234894767403602600e-01 2.464205622673034668e-01 1.092122960835695267e-02 -7.854627817869186401e-02 -1.583126038312911987e-01 5.571416392922401428e-02 -1.605237722396850586e-01 2.421599626541137695e-01 -5.043352488428354263e-03 6.304536946117877960e-03 -1.192307621240615845e-01 2.674917280673980713e-01
-3.209759294986724854e-02 5.795681104063987732e-02 -5.546010285615921021e-02 6.692846305668354034e-03 2.949391603469848633e-01 2.084078937768936157e-01 -1.689003854990005493e-01 9.755948185920715332e-02 2.100979723036289215e-02 1.600559651851654053e-01 1.190796270966529846e-01 2.807922363281250000e-01 -1.113292202353477478e-01 1.708280444145202637e-01 -5.021793022751808167e-02 -1.269782055169343948e-02 -5.811829492449760437e-02 -3.040118217468261719e-01 -3.078852593898773193e-02 -1.917599737644195557e-01 -5.492717027664184570e-02 2.478816658258438110e-01 -8.429428935050964355e-02 -3.905002400279045105e-02 -4.495111703872680664e-01 -4.824577644467353821e-02 -1.152889896184206009e-02 3.198253214359283447e-01 -2.819576263427734375e-01 -2.499659359455108643e-01 1.591651886701583862e-02 7.085061818361282349e-02
7.615230232477188110e-02 4.467806220054626465e-02 -2.266806662082672119e-01 -7.217886298894882202e-02 -5.618770793080329895e-02 1.320273429155349731e-01 3.704423829913139343e-02 2.517394423484802246e-01 1.996808946132659912e-01 5.353898182511329651e-02 -1.743979156017303467e-01 -8.115833997726440430e-02 -1.822469681501388550e-01 -4.638672620058059692e-02 -3.282506167888641357e-01 -4.856082797050476074e-02 2.888338863849639893e-01 -8.471786230802536011e-02 9.106893837451934814e-02 -1.077611967921257019e-01 -2.604557760059833527e-02 4.382076561450958252e-01 -3.022145628929138184e-01 -1.900506764650344849e-01 -1.234381347894668579e-01 -7.309523224830627441e-02 -1.267113238573074341e-01 1.073054820299148560e-01 -1.386549975723028183e-02 3.832440078258514404e-02 -1.974110305309295654e-01 3.249882757663726807e-01
-2.988416515290737152e-02 1.072462052106857300e-01 9.818866103887557983e-02 1.126548200845718384e-01 -1.242129355669021606e-01 -6.843561306595802307e-03 -9.961210936307907104e-02 3.831758350133895874e-02 -2.760793268680572510e-01 4.841914772987365723e-01 -1.825727522373199463e-01 2.246834784746170044e-01 1.426338567398488522e-03 -2.636478468775749207e-02 -1.703365147113800049e-01 1.102575659751892090e-01 -9.583123773336410522e-02 -3.444835841655731201e-01 1.006287038326263428e-01 7.355417311191558838e-02 2.201700806617736816e-01 6.298466026782989502e-02 1.436509937047958374e-01 1.371240466833114624e-01 -3.966533243656158447e-01 -9.607183188199996948e-02 -6.191010586917400360e-03 2.179574370384216309e-01 7.615301758050918579e-02 -1.155998483300209045e-01 5.737449973821640015e-03 1.830002367496490479e-01
-1.923191398382186890e-01 -1.509423255920410156e-01 2.851927839219570160e-02 1.839345097541809082e-01 5.841613747179508209e-03 1.505957692861557007e-01 -1.983814537525177002e-01 -4.284388199448585510e-02 -2.148414701223373413e-01 2.758477330207824707e-01 1.395144313573837280e-01 2.275543957948684692e-01 7.696470618247985840e-02 6.534133851528167725e-02 -1.157267168164253235e-01 8.388043195009231567e-02 1.142441183328628540e-01 -4.000777602195739746e-01 1.238414719700813293e-01 -3.710791766643524170e-01 4.646420106291770935e-02 2.602525949478149414e-01 -1.271303463727235794e-02 3.250972926616668701e-02 -1.326146721839904785e-01 9.857284603640437126e-04 5.114194750785827637e-02 3.231843709945678711e-01 2.172142080962657928e-02 -2.195202708244323730e-01 -2.016018182039260864e-01 7.968702912330627441e-02
6.335400044918060303e-02 -4.249598830938339233e-02 -1.501453816890716553e-01 -1.699823141098022461e-01 -8.529786765575408936e-02 1.505895406007766724e-01 1.821540482342243195e-02 9.085836261510848999e-02 2.100029438734054565e-01 1.573021262884140015e-01 -1.125284507870674133e-01 9.283833205699920654e-02 -6.742791738361120224e-03 -4.141049459576606750e-02 -2.874932885169982910e-01 -6.644449383020401001e-02 4.236681163311004639e-01 -8.303365856409072876e-02 2.877587676048278809e-01 -1.328803151845932007e-01 -1.506036818027496338e-01 4.398179650306701660e-01 -1.673131585121154785e-01 -1.907884627580642700e-01 2.639048919081687927e-02 1.097498610615730286e-01 -1.326622813940048218e-01 1.948009729385375977e-01 -2.132520452141761780e-02 1.083921790122985840e-01 3.043653815984725952e-02 2.765204906463623047e-01
-2.807259857654571533e-01 3.924765810370445251e-02 -1.051015108823776245e-01 2.052273750305175781e-01 7.808931171894073486e-02 1.573015600442886353e-01 -1.721494793891906738e-01 -1.970312371850013733e-02 -2.301864773035049438e-01 2.060184478759765625e-01 3.078006207942962646e-02 1.486922055482864380e-01 3.348622098565101624e-02 -2.291657589375972748e-02 -5.127013847231864929e-02 -1.161238178610801697e-01 -6.091378629207611084e-03 -1.463168114423751831e-01 1.252765059471130371e-01 -1.029347032308578491e-01 -2.895987331867218018e-01 4.465455710887908936e-01 1.421010941267013550e-01 -1.087659746408462524e-01 -1.991915702819824219e-01 -3.447960689663887024e-02 1.022010147571563721e-01 5.654828622937202454e-02 -1.190270483493804932e-02 -4.461728930473327637e-01 4.651148989796638489e-02 2.246413081884384155e-01
-7.497158646583557129e-02 1.902744174003601074e-02 -1.895146369934082031e-01 4.657118394970893860e-02 -6.989297270774841309e-02 1.308258920907974243e-01 -2.336727455258369446e-02 -6.090563163161277771e-02 -1.529830228537321091e-02 2.716470360755920410e-01 -1.612957194447517395e-02 1.260200589895248413e-01 1.386677175760269165e-01 -1.116941124200820923e-01 -2.146206349134445190e-01 -8.453521132469177246e-02 -1.546782106161117554e-01 -4.012860357761383057e-01 -1.095049455761909485e-01 -7.126566767692565918e-02 -7.686550915241241455e-02 3.704938292503356934e-01 1.273552477359771729e-01 -4.959413036704063416e-02 -5.759492143988609314e-02 -6.085648015141487122e-02 1.317286044359207153e-01 -8.434771746397018433e-02 -4.468072950839996338e-02 -3.650833368301391602e-01 2.313511073589324951e-01 4.128254652023315430e-01
3.356477916240692139e-01 2.658861875534057617e-01 2.484742179512977600e-02 -2.842203676700592041e-01 -1.505381762981414795e-01 3.010529875755310059e-01 -2.266118377447128296e-01 1.088431403040885925e-01 -1.506340801715850830e-01 1.862103305757045746e-02 1.096178814768791199e-01 1.239828839898109436e-01 -9.174072742462158203e-02 3.486511856317520142e-02 6.792073696851730347e-02 8.354024589061737061e-02 -6.855464726686477661e-02 -7.165729254484176636e-02 9.328680485486984253e-02 -1.822782605886459351e-01 -2.468826174736022949e-01 3.819342553615570068e-01 -1.694852486252784729e-02 3.065688908100128174e-02 -2.920744568109512329e-02 -8.512214571237564087e-02 7.631272077560424805e-02 1.127817481756210327e-02 -8.114286512136459351e-02 -2.040052562952041626e-01 -2.579800784587860107e-01 3.138197064399719238e-01
3.258677124977111816e-01 -1.457308679819107056e-01 6.719286739826202393e-02 -3.155427053570747375e-02 -7.382829487323760986e-02 6.581273674964904785e-02 5.174689739942550659e-02 -1.165005117654800415e-01 9.664766490459442139e-03 1.156649515032768250e-01 -1.206455826759338379e-01 1.391951143741607666e-01 -9.482026845216751099e-02 -2.357865422964096069e-01 -8.178777247667312622e-02 1.814267337322235107e-01 2.463219612836837769e-01 -2.520767152309417725e-01 3.184946179389953613e-01 -8.634621649980545044e-02 -1.972264610230922699e-02 4.385733976960182190e-02 -4.637878760695457458e-02 -2.762495726346969604e-02 -3.049663603305816650e-01 -1.956028044223785400e-01 2.394355386495590210e-01 -2.205778062343597412e-01 -1.849747598171234131e-01 -3.160665929317474365e-02 1.081630364060401917e-01 4.085773825645446777e-01
-4.789466410875320435e-02 2.184175848960876465e-01 -1.147877350449562073e-01 -9.993461892008781433e-03 8.143858611583709717e-02 3.690548613667488098e-02 6.776991486549377441e-02 -8.855885267257690430e-02 -1.338271200656890869e-01 -8.137819170951843262e-02 -1.726600155234336853e-02 2.435292899608612061e-01 -5.642833933234214783e-02 -4.629423618316650391e-01 -4.166169762611389160e-01 1.164795681834220886e-01 -1.413980964571237564e-02 -8.684373646974563599e-02 4.789819940924644470e-02 -3.423337358981370926e-03 -8.426931500434875488e-02 1.523911356925964355e-01 -1.595397442579269409e-01 -1.942024827003479004e-01 -3.927022218704223633e-01 -1.610242873430252075e-01 1.914268434047698975e-01 -3.314731270074844360e-02 -7.105340063571929932e-02 -9.377224743366241455e-02 1.281800568103790283e-01 2.753580510616302490e-01
-1.318694949150085449e-01 3.071541897952556610e-02 2.778027206659317017e-02 1.355646252632141113e-01 2.207732386887073517e-02 1.687174290418624878e-01 -6.724295020103454590e-02 3.649292141199111938e-02 7.610381394624710083e-02 1.495878249406814575e-01 -5.169052630662918091e-02 -4.517937824130058289e-02 5.561115220189094543e-02 -2.103191465139389038e-01 -1.486732345074415207e-02 1.913723498582839966e-01 -5.690193921327590942e-02 -2.584619224071502686e-01 7.685676217079162598e-02 -1.216375827789306641e-02 -1.064709275960922241e-01 2.262744307518005371e-01 -2.163850367069244385e-01 -2.310484051704406738e-01 -1.041737496852874756e-01 -3.716185986995697021e-01 -1.324538141489028931e-01 2.774268984794616699e-01 -1.226069778203964233e-01 -2.749368846416473389e-01 -2.634804248809814453e-01 4.102610647678375244e-01
-1.099203750491142273e-01 4.089637845754623413e-02 4.228170588612556458e-02 -2.138888277113437653e-02 1.180907264351844788e-01 2.457700073719024658e-01 1.273538768291473389e-01 -2.407423965632915497e-02 1.248663961887359619e-01 2.975904941558837891e-01 -1.877634823322296143e-01 2.855288982391357422e-01 -1.074758321046829224e-01 -4.051782786846160889e-01 -1.338452845811843872e-01 -3.394342586398124695e-02 1.522752642631530762e-01 -3.293196260929107666e-01 -8.426611125469207764e-02 -1.908440701663494110e-02 -1.197248697280883789e-02 2.812625281512737274e-02 2.971781790256500244e-02 -2.218778431415557861e-01 -1.073391288518905640e-01 -3.561739325523376465e-01 1.935055404901504517e-01 4.373307898640632629e-02 8.300325274467468262e-02 -1.068749558180570602e-02 1.204182654619216919e-01 2.962057292461395264e-01
-4.174891393631696701e-03 6.566082686185836792e-02 -1.307464540004730225e-01 -6.927669048309326172e-02 -2.256018817424774170e-01 1.744332909584045410e-02 2.008367478847503662e-01 1.088438406586647034e-01 -7.435593008995056152e-02 3.449720740318298340e-01 1.099763214588165283e-01 3.571161329746246338e-01 -1.698026955127716064e-01 -1.341128647327423096e-01 -1.179382055997848511e-01 1.248017847537994385e-01 -6.512100994586944580e-02 -1.465959250926971436e-01 4.319156408309936523e-01 -2.322122305631637573e-01 -1.342450920492410660e-02 5.874022841453552246e-02 -3.031370043754577637e-02 -2.218958735466003418e-01 2.193422019481658936e-01 -2.583589255809783936e-01 -8.185061812400817871e-02 4.744092002511024475e-02 1.427507847547531128e-01 6.671388447284698486e-02 9.091594070196151733e-02 2.302873134613037109e-01
-8.675879240036010742e-02 8.033478260040283203e-02 5.476141814142465591e-03 -9.189334511756896973e-02 9.512274526059627533e-03 9.141740947961807251e-02 -3.599776327610015869e-01 1.147761195898056030e-01 -1.290974766016006470e-01 3.205401897430419922e-01 -6.316442042589187622e-02 2.512788474559783936e-01 -1.686473190784454346e-01 -2.777357958257198334e-02 -8.430036157369613647e-02 -4.725029692053794861e-02 5.328780785202980042e-02 1.126316003501415253e-02 4.634643197059631348e-01 -2.648635506629943848e-01 1.929164081811904907e-01 2.515807151794433594e-01 4.975366219878196716e-02 1.654873937368392944e-01 -1.235345825552940369e-01 -3.491829335689544678e-02 4.064694046974182129e-03 1.571748256683349609e-01 2.417616546154022217e-01 -2.578290402889251709e-01 1.276675015687942505e-01 -2.304278314113616943e-02
-2.613400518894195557e-01 -1.221002042293548584e-01 2.764855511486530304e-02 5.683683976531028748e-02 -1.437645852565765381e-01 9.686476737260818481e-02 -1.178100183606147766e-01 1.154288928955793381e-02 -2.769188880920410156e-01 -1.154126226902008057e-01 -5.519362166523933411e-02 -2.663415390998125076e-03 -1.042337566614151001e-01 -1.813774704933166504e-01 -3.158501684665679932e-01 1.209972277283668518e-01 -9.218385815620422363e-02 -2.668895125389099121e-01 1.960861533880233765e-01 -1.658387482166290283e-02 -1.556184589862823486e-01 1.910076439380645752e-01 1.725627034902572632e-01 -1.276732087135314941e-01 -3.311094343662261963e-01 -8.035550825297832489e-03 1.775006353855133057e-01 2.610555589199066162e-01 -6.252279505133628845e-03 -3.946962654590606689e-01 -6.578505504876375198e-03 1.644958853721618652e-01
2.130750380456447601e-02 -1.016824785619974136e-02 4.347174987196922302e-02 5.521297454833984375e-02 2.172278463840484619e-01 3.063687384128570557e-01 -3.839183747768402100e-01 1.740267276763916016e-01 -2.761136591434478760e-01 2.851606607437133789e-01 -3.768580779433250427e-02 5.225110799074172974e-02 9.348846226930618286e-02 -1.024655550718307495e-01 -1.580022275447845459e-02 -2.603436410427093506e-01 -1.374396979808807373e-01 -1.400006860494613647e-01 1.793736964464187622e-01 -1.537509560585021973e-01 4.732797294855117798e-02 3.173548877239227295e-01 -2.508101612329483032e-02 8.624134212732315063e-02 -2.373900413513183594e-01 -1.561001390218734741e-01 8.126419782638549805e-02 -6.804550439119338989e-02 -1.492143869400024414e-01 -1.294838041067123413e-01 1.284694671630859375e-01 2.720053791999816895e-01
-7.179467380046844482e-02 -7.809776812791824341e-02 -1.050754636526107788e-02 6.574940681457519531e-02 -3.070425689220428467e-01 9.370325505733489990e-02 1.910929232835769653e-01 -1.462806463241577148e-01 -4.931503534317016602e-02 9.135607630014419556e-02 -1.009474247694015503e-01 4.090237617492675781e-01 -2.792314887046813965e-01 1.022814065217971802e-01 9.602314233779907227e-02 -7.251276075839996338e-02 2.139466814696788788e-02 -2.506590783596038818e-01 2.397133558988571167e-01 4.294421058148145676e-03 7.115726172924041748e-02 1.741735041141510010e-01 -2.130105346441268921e-01 4.435828886926174164e-03 -3.267465531826019287e-01 -2.211998105049133301e-01 2.726502120494842529e-01 -1.119169443845748901e-01 -4.868864268064498901e-02 8.626811206340789795e-02 -1.137198805809020996e-01 2.555409371852874756e-01
-1.267061233520507812e-01 -1.487073395401239395e-02 -4.442779347300529480e-02 -4.392102360725402832e-02 1.526841372251510620e-01 1.747556328773498535e-01 -1.475522369146347046e-01 1.463181972503662109e-01 2.208561450242996216e-02 9.750720113515853882e-02 1.681839115917682648e-02 2.901615202426910400e-01 2.199486084282398224e-02 2.192262560129165649e-01 -2.891444601118564606e-02 -4.773608222603797913e-02 7.707680016756057739e-02 7.288199849426746368e-03 1.017881631851196289e-01 -2.898812592029571533e-01 -3.311618268489837646e-01 1.552705913782119751e-01 -6.224205344915390015e-02 -5.068707093596458435e-02 -4.001646339893341064e-01 -9.272638708353042603e-02 5.986605584621429443e-02 2.615660429000854492e-01 -2.695506513118743896e-01 -1.392143666744232178e-01 -1.135358884930610657e-01 3.878049552440643311e-01
1.756081171333789825e-02 2.389156073331832886e-01 -1.556533426046371460e-01 -2.159046679735183716e-01 -5.601493269205093384e-02 3.581476509571075439e-01 1.615826338529586792e-01 2.132254838943481445e-01 5.443445593118667603e-02 1.432188600301742554e-01 -2.980697713792324066e-02 1.790803968906402588e-01 -4.063114225864410400e-01 8.640441298484802246e-02 -1.170274242758750916e-01 3.580333292484283447e-02 1.529259830713272095e-01 2.981486963108181953e-03 1.351862102746963501e-01 2.401276081800460815e-01 -5.420640483498573303e-02 2.652068622410297394e-02 4.589077830314636230e-02 -1.648480743169784546e-01 -4.115682542324066162e-01 -1.369273364543914795e-01 1.631840877234935760e-02 7.218126952648162842e-02 7.682020962238311768e-02 -9.496809542179107666e-02 3.096112981438636780e-02 2.882263958454132080e-01
-7.346285879611968994e-02 1.319409068673849106e-02 -1.626161634922027588e-01 -1.399147659540176392e-01 -9.058036655187606812e-02 1.784526556730270386e-01 -1.415687352418899536e-01 -9.086723625659942627e-02 -5.492113158106803894e-02 2.703928351402282715e-01 1.630126535892486572e-01 -3.343955427408218384e-02 -4.740047454833984375e-02 -8.009038865566253662e-02 -1.558861732482910156e-01 9.097939729690551758e-02 -1.473667919635772705e-01 -3.332371413707733154e-01 1.652527973055839539e-02 -2.024557143449783325e-01 -9.513524174690246582e-02 3.909798562526702881e-01 1.100944504141807556e-01 -1.549157947301864624e-01 2.061744593083858490e-02 -8.674552291631698608e-02 5.204194039106369019e-02 -1.020911857485771179e-01 -3.178440779447555542e-02 -4.123391509056091309e-01 1.319660842418670654e-01 3.916765153408050537e-01
-1.257114857435226440e-01 2.528210580348968506e-01 1.497392803430557251e-01 1.815205514430999756e-01 -4.163824021816253662e-02 1.918409019708633423e-01 1.801587343215942383e-01 -1.199453137814998627e-02 6.865884363651275635e-02 2.535265684127807617e-01 2.956109680235385895e-02 2.687984406948089600e-01 4.343655891716480255e-03 1.113791950047016144e-02 -1.461661010980606079e-01 -1.006109789013862610e-01 -4.006621986627578735e-02 -3.219334483146667480e-01 1.914557218551635742e-01 -4.767545163631439209e-01 -1.990163326263427734e-01 9.854541718959808350e-02 3.466229140758514404e-02 -2.093538194894790649e-01 -2.477391995489597321e-02 -9.123592078685760498e-02 1.214297264814376831e-01 -3.668396547436714172e-02 2.014824748039245605e-01 6.681965291500091553e-02 9.120638668537139893e-02 2.794091105461120605e-01
2.582143843173980713e-01 8.701768703758716583e-03 2.147785574197769165e-02 -6.238808855414390564e-02 -1.599734574556350708e-01 1.035465374588966370e-01 9.305410832166671753e-02 1.786110699176788330e-01 -6.457884609699249268e-02 2.128995358943939209e-01 -1.068339794874191284e-01 3.684469759464263916e-01 -7.106596231460571289e-02 -1.672639250755310059e-01 -1.862801611423492432e-01 -1.902392879128456116e-02 3.098295629024505615e-01 -4.469784200191497803e-01 1.593932062387466431e-01 4.461885895580053329e-03 6.793857365846633911e-02 8.835066109895706177e-02 -9.189406037330627441e-02 -1.205789968371391296e-01 -1.182042583823204041e-01 -7.471949607133865356e-02 2.946985363960266113e-01 -9.169780462980270386e-02 1.603074222803115845e-01 -3.313483297824859619e-02 -1.586605235934257507e-02 2.979829609394073486e-01
2.666719723492860794e-03 -8.005899190902709961e-02 -7.011640351265668869e-03 -1.066654846072196960e-01 -8.722570538520812988e-02 8.726894110441207886e-02 8.218496292829513550e-02 3.411136269569396973e-01 1.080555468797683716e-01 2.546733915805816650e-01 9.292560070753097534e-02 -4.481240734457969666e-02 -1.126505807042121887e-01 1.057671457529067993e-01 -3.434897065162658691e-01 -1.177922412753105164e-01 3.034703135490417480e-01 -3.915192931890487671e-02 1.821572631597518921e-01 -6.071037054061889648e-02 2.815822325646877289e-02 3.331071436405181885e-01 -2.991905808448791504e-01 -2.606614828109741211e-01 -2.529653348028659821e-02 -1.334256026893854141e-02 -1.379530876874923706e-02 1.444256007671356201e-01 9.786854498088359833e-03 -6.238383799791336060e-02 -1.048166975378990173e-01 4.054097533226013184e-01
3.145167529582977295e-01 1.451914906501770020e-01 1.129417419433593750e-01 -2.812246084213256836e-01 -2.945403940975666046e-02 3.505704402923583984e-01 2.717370167374610901e-02 2.127420157194137573e-02 -1.308795660734176636e-01 1.980221718549728394e-01 3.593826293945312500e-02 2.117840200662612915e-01 1.408900469541549683e-01 -2.134780585765838623e-02 -3.184641301631927490e-01 -1.615350991487503052e-01 2.265875041484832764e-01 -2.308334037661552429e-02 7.280243188142776489e-02 -9.756876155734062195e-03 2.459214255213737488e-02 2.872318029403686523e-01 -2.153152972459793091e-01 -6.005206331610679626e-02 -1.371093392372131348e-01 -2.059919387102127075e-01 4.347188025712966919e-02 6.901258230209350586e-02 -1.261481791734695435e-01 1.617087982594966888e-04 1.490527391433715820e-01 3.413708806037902832e-01
2.195920497179031372e-01 -4.440768808126449585e-02 1.675547449849545956e-03 -2.158682942390441895e-01 5.282811820507049561e-02 3.218048214912414551e-01 -1.558183878660202026e-02 2.505310773849487305e-01 6.000183522701263428e-03 5.971937626600265503e-02 1.598998606204986572e-01 3.876262903213500977e-02 -1.346419192850589752e-02 -1.298991590738296509e-01 -2.660430371761322021e-01 -1.311305463314056396e-01 2.461427301168441772e-01 -9.822254627943038940e-02 2.246684879064559937e-01 -1.888679862022399902e-01 5.157874524593353271e-02 4.525994956493377686e-01 -1.777150481939315796e-01 1.919813640415668488e-02 6.321928650140762329e-02 7.248003780841827393e-02 -9.529527276754379272e-02 2.483465820550918579e-01 -1.303651928901672363e-01 9.978719055652618408e-02 -5.364285316318273544e-03 3.087360560894012451e-01
-2.202152460813522339e-01 -1.038875728845596313e-01 2.326755076646804810e-01 1.726279705762863159e-01 -8.305261284112930298e-02 2.637635767459869385e-01 1.540941148996353149e-01 1.082021892070770264e-01 8.007426559925079346e-02 2.955932356417179108e-02 2.646496333181858063e-02 1.106029376387596130e-01 1.065568774938583374e-01 -2.195643261075019836e-02 1.494780033826828003e-01 1.055533811450004578e-01 -1.347369849681854248e-01 -5.194302648305892944e-02 9.449814260005950928e-02 -2.792773544788360596e-01 -1.732223182916641235e-01 3.278749287128448486e-01 -1.204807534813880920e-01 -5.691997939720749855e-04 -3.671894073486328125e-01 4.480963572859764099e-02 4.495914652943611145e-02 2.422400265932083130e-01 -1.127864196896553040e-01 -3.186312615871429443e-01 -1.807876229286193848e-01 2.739382386207580566e-01
3.715879619121551514e-01 2.388613820075988770e-01 1.279582269489765167e-02 -2.995351515710353851e-02 1.292205899953842163e-01 1.625450849533081055e-01 1.600069254636764526e-01 -7.084807753562927246e-02 -1.790161728858947754e-01 9.713485836982727051e-02 7.315972447395324707e-02 9.451599419116973877e-02 2.274365574121475220e-01 3.293113037943840027e-02 -1.061847154051065445e-02 -2.482054680585861206e-01 -9.875940531492233276e-02 -3.460933268070220947e-02 3.012605011463165283e-01 -1.405471563339233398e-01 -7.404556125402450562e-02 4.312826097011566162e-01 -7.266558706760406494e-02 2.800007537007331848e-02 -2.005921453237533569e-01 5.683853849768638611e-02 4.550989344716072083e-02 4.280478507280349731e-02 1.405478566884994507e-01 7.424375973641872406e-03 -2.992321252822875977e-01 2.898858785629272461e-01
1.638629585504531860e-01 -2.777611911296844482e-01 2.179222553968429565e-01 5.241258442401885986e-02 -1.096292287111282349e-01 -3.015063516795635223e-02 1.126837581396102905e-01 -9.989757835865020752e-02 -1.467768102884292603e-01 1.048291325569152832e-01 -1.030035018920898438e-01 2.651723623275756836e-01 -9.168910235166549683e-02 -2.978475578129291534e-02 -3.792842030525207520e-01 2.172411382198333740e-01 1.375885903835296631e-01 -3.164843618869781494e-01 2.387633919715881348e-01 -2.017716020345687866e-01 -1.667374521493911743e-01 2.631604969501495361e-01 -8.498557657003402710e-02 -1.277360618114471436e-01 1.580980047583580017e-02 1.329337358474731445e-01 -1.536465138196945190e-01 -2.255314141511917114e-01 -8.577328175306320190e-02 -2.140596061944961548e-01 1.629544608294963837e-02 1.144949793815612793e-01
6.120649352669715881e-02 -5.980503186583518982e-02 1.143152266740798950e-01 8.780393004417419434e-02 7.119197398424148560e-02 9.756699204444885254e-02 -1.393869519233703613e-01 1.742127239704132080e-01 -1.242163777351379395e-01 1.151353344321250916e-01 -9.394748508930206299e-02 2.355773895978927612e-01 -2.626450359821319580e-01 -3.357212990522384644e-02 -1.782322376966476440e-01 -1.171169728040695190e-01 -7.171260565519332886e-02 -2.021686136722564697e-01 6.021547690033912659e-02 -6.478672474622726440e-02 -4.268707334995269775e-01 4.525098800659179688e-01 -1.319186761975288391e-02 2.505867183208465576e-02 -4.553070664405822754e-02 1.643519103527069092e-01 3.972789272665977478e-02 3.162287920713424683e-02 -1.499010175466537476e-01 -3.816062808036804199e-01 -1.340301036834716797e-01 1.989659816026687622e-01
4.050540030002593994e-01 -9.935551322996616364e-03 -1.336930394172668457e-01 -1.506895422935485840e-01 -1.824555695056915283e-01 1.156324669718742371e-01 1.002773419022560120e-01 4.471392929553985596e-02 -6.423304975032806396e-02 1.680594235658645630e-01 -4.820492863655090332e-02 1.513478457927703857e-01 -1.774254739284515381e-01 -2.081407904624938965e-01 -1.945711821317672729e-01 -1.937969624996185303e-01 1.204144880175590515e-01 1.437288522720336914e-01 9.953887760639190674e-02 1.526567786931991577e-01 -1.610490493476390839e-02 3.482201397418975830e-01 -1.380471289157867432e-01 -3.359122276306152344e-01 -1.917579919099807739e-01 -2.489064782857894897e-01 1.165306847542524338e-02 9.115764498710632324e-02 3.095387853682041168e-02 -1.601128131151199341e-01 2.182185351848602295e-01 1.598537117242813110e-01
1.609443426132202148e-01 -3.474456816911697388e-02 -2.295569702982902527e-02 -2.038745582103729248e-01 -2.105479538440704346e-01 1.175518780946731567e-01 -1.277093887329101562e-01 2.957020103931427002e-01 2.373705990612506866e-02 2.055827975273132324e-01 9.329159557819366455e-02 3.064679913222789764e-03 -8.953657746315002441e-02 -6.216564401984214783e-02 -3.685347735881805420e-01 -1.439851373434066772e-01 3.280228376388549805e-01 -1.067859400063753128e-02 1.537387818098068237e-01 -1.922296583652496338e-01 1.491886842995882034e-02 4.659789800643920898e-01 -4.765054583549499512e-02 -7.654016464948654175e-02 -2.334477454423904419e-01 4.154234379529953003e-02 -3.053760388866066933e-03 -2.175362221896648407e-02 -5.883344635367393494e-02 3.529518842697143555e-02 2.190161682665348053e-02 3.053631484508514404e-01
-1.092870011925697327e-01 4.744186252355575562e-02 -1.846895068883895874e-01 1.644211709499359131e-01 -7.602604478597640991e-02 2.567914426326751709e-01 -2.765057981014251709e-02 -9.192724525928497314e-02 -3.285108804702758789e-01 1.993077099323272705e-01 5.024509504437446594e-02 2.384426742792129517e-01 -8.056730777025222778e-02 -2.733761668205261230e-01 -2.593795023858547211e-02 3.498593810945749283e-03 -4.308280721306800842e-02 -1.251218169927597046e-01 -1.132543608546257019e-01 -1.187801957130432129e-01 -5.595441907644271851e-02 3.961993455886840820e-01 7.530240714550018311e-02 -3.291128575801849365e-01 3.635476902127265930e-02 -6.935896724462509155e-02 -6.956370919942855835e-02 -5.886556580662727356e-02 5.548024922609329224e-02 -3.763599395751953125e-01 -1.563871651887893677e-01 2.294239252805709839e-01
9.155009686946868896e-02 7.693607825785875320e-03 4.375193966552615166e-04 -2.633192539215087891e-01 -1.007835790514945984e-01 3.616807460784912109e-01 3.601216152310371399e-02 8.982570469379425049e-02 2.292088605463504791e-02 2.790905833244323730e-01 -6.363836675882339478e-02 2.430401183664798737e-02 1.455680839717388153e-02 -1.051387637853622437e-01 -3.164305090904235840e-01 -2.349896281957626343e-01 3.162992000579833984e-01 1.239411979913711548e-01 2.652379311621189117e-02 3.520254418253898621e-02 1.902671356219798326e-04 2.967807650566101074e-01 -4.007428139448165894e-02 -1.573679447174072266e-01 -2.544522881507873535e-01 -7.437200099229812622e-02 2.974512055516242981e-02 1.610285192728042603e-01 7.362809963524341583e-03 1.252977102994918823e-01 -5.962070077657699585e-02 4.171512424945831299e-01
-8.983740210533142090e-02 -8.781033754348754883e-02 8.126825094223022461e-03 6.764861941337585449e-02 4.117857664823532104e-02 2.475020587444305420e-01 -1.886389404535293579e-01 1.328293085098266602e-01 -1.649929136037826538e-01 1.317758411169052124e-01 1.558207720518112183e-01 2.629899084568023682e-01 2.821194194257259369e-02 -1.566749364137649536e-01 -1.841630339622497559e-01 1.049788743257522583e-01 -1.761253923177719116e-01 -3.481714129447937012e-01 1.201969608664512634e-01 2.684525959193706512e-02 1.074895411729812622e-01 2.294092178344726562e-01 3.079349640756845474e-03 -6.518486887216567993e-02 -8.942122012376785278e-02 -3.297156989574432373e-01 -3.038094639778137207e-01 1.536929607391357422e-01 8.638842031359672546e-03 -3.597008883953094482e-01 -1.436851322650909424e-01 1.910402774810791016e-01
1.956815272569656372e-01 2.998169660568237305e-01 1.670295745134353638e-01 2.424415796995162964e-01 -1.272037476301193237e-01 -6.047437712550163269e-02 2.765667140483856201e-01 9.289032220840454102e-02 1.017970964312553406e-01 8.634766936302185059e-02 2.203481197357177734e-01 1.425711512565612793e-01 -1.542417854070663452e-01 5.893918126821517944e-02 -2.849090397357940674e-01 1.371477395296096802e-01 9.890642762184143066e-02 -8.032495528459548950e-02 2.244878113269805908e-01 -1.598474532365798950e-01 -4.753082990646362305e-02 6.412207335233688354e-02 8.274571597576141357e-02 4.562708362936973572e-02 -4.538682103157043457e-02 -3.559377491474151611e-01 3.525382652878761292e-02 1.182772964239120483e-01 2.442759871482849121e-01 -2.128654569387435913e-01 4.176512011326849461e-04 3.313516080379486084e-01
8.873762190341949463e-02 1.194166839122772217e-01 -2.334097865968942642e-03 -1.952957957983016968e-01 -7.408424466848373413e-02 2.863056361675262451e-01 2.765982039272785187e-02 1.322206854820251465e-01 1.732250750064849854e-01 2.483767569065093994e-01 8.368271589279174805e-02 4.860832914710044861e-02 -5.008437205106019974e-03 -4.646077752113342285e-02 -3.518159985542297363e-01 -3.118483424186706543e-01 2.295838594436645508e-01 7.565952837467193604e-02 1.538844220340251923e-02 8.336079120635986328e-02 -1.079088076949119568e-01 3.671246767044067383e-01 -1.110448464751243591e-01 -1.027291417121887207e-01 -3.586128950119018555e-01 -1.134893968701362610e-01 1.190862897783517838e-02 1.364720016717910767e-01 2.130351774394512177e-02 6.156146153807640076e-02 -2.271487563848495483e-02 3.313676714897155762e-01
2.555541992187500000e-01 1.173608191311359406e-02 1.932112313807010651e-02 -2.608590722084045410e-01 -1.314171999692916870e-01 1.702501326799392700e-01 -1.800978742539882660e-02 3.033261001110076904e-01 1.223619058728218079e-01 1.484306156635284424e-01 2.116689532995223999e-01 1.732374727725982666e-01 -1.072946488857269287e-01 -1.543278843164443970e-01 -3.030853271484375000e-01 -2.076150923967361450e-01 2.463861256837844849e-01 2.419815957546234131e-02 1.759548485279083252e-01 -3.183131292462348938e-02 -4.727877676486968994e-02 2.746808528900146484e-01 -2.444284558296203613e-01 5.100316554307937622e-02 -2.443686425685882568e-01 -1.803270727396011353e-02 -1.641136705875396729e-01 1.584709584712982178e-01 -1.443130075931549072e-01 -3.973096236586570740e-02 -5.931269377470016479e-02 2.722625434398651123e-01
-1.879775077104568481e-01 2.398993521928787231e-01 2.368084043264389038e-01 -6.558674387633800507e-03 -2.906521856784820557e-01 1.570954918861389160e-01 3.906084299087524414e-01 -4.245965927839279175e-02 6.926891207695007324e-02 1.033314391970634460e-01 -7.290046662092208862e-02 1.766785383224487305e-01 -8.028890192508697510e-02 -2.056946158409118652e-01 1.698013544082641602e-01 1.424822304397821426e-02 1.257282048463821411e-01 5.036491528153419495e-02 2.432526051998138428e-01 -1.384825110435485840e-01 -9.621438384056091309e-02 2.726157307624816895e-01 1.201308369636535645e-01 6.174838915467262268e-02 -1.244439780712127686e-01 -2.396778166294097900e-01 -1.348168551921844482e-01 1.117077916860580444e-01 2.029961161315441132e-02 -1.050958633422851562e-01 1.684880107641220093e-01 3.401659429073333740e-01
-9.595185518264770508e-03 1.056504398584365845e-01 -1.649277843534946442e-02 2.856633067131042480e-01 -7.620257139205932617e-02 2.472171634435653687e-01 2.130360901355743408e-01 7.034689188003540039e-02 1.425993144512176514e-01 2.872990965843200684e-01 2.213277816772460938e-01 2.488520443439483643e-01 1.154590249061584473e-01 -2.521741576492786407e-02 -2.295320034027099609e-01 5.017750710248947144e-02 1.038183867931365967e-01 -2.002122402191162109e-01 1.570629775524139404e-01 -4.465502202510833740e-01 -2.622264325618743896e-01 2.679905295372009277e-02 8.987669646739959717e-02 -1.951703131198883057e-01 -8.914266526699066162e-02 -3.680870402604341507e-03 1.329177320003509521e-01 5.785964429378509521e-02 1.555607020854949951e-01 9.250013530254364014e-02 -1.117792651057243347e-01 2.045528888702392578e-01
2.731137573719024658e-01 1.725752949714660645e-01 2.133021950721740723e-01 4.982872307300567627e-02 -1.707662642002105713e-01 2.249792367219924927e-01 -2.049358934164047241e-01 2.506785690784454346e-01 1.185997724533081055e-01 3.410100936889648438e-01 4.619736596941947937e-02 3.155214488506317139e-01 -5.457975436002016068e-03 -9.212507307529449463e-02 -1.891600787639617920e-01 2.953090146183967590e-02 1.356046199798583984e-01 -5.102998763322830200e-02 -6.668701022863388062e-02 -3.917239904403686523e-01 -2.384249716997146606e-01 1.786460131406784058e-01 -1.002996712923049927e-01 5.648772045969963074e-02 -1.816619187593460083e-01 4.410064313560724258e-03 1.322719454765319824e-01 1.077357828617095947e-01 -3.391993790864944458e-02 2.045998349785804749e-02 -2.018581032752990723e-01 2.191183902323246002e-02
3.045057654380798340e-01 -8.144032955169677734e-02 -1.730463802814483643e-01 -2.387609891593456268e-02 -2.154612839221954346e-01 2.308287173509597778e-01 7.849776744842529297e-02 1.821457296609878540e-01 1.971248239278793335e-01 2.469546645879745483e-01 -6.594579666852951050e-02 2.483000606298446655e-01 -1.815687119960784912e-01 -1.318201571702957153e-01 3.841948509216308594e-02 5.159812513738870621e-03 1.060845553874969482e-01 -3.226113617420196533e-01 2.913842163980007172e-02 1.152451499365270138e-03 3.667268157005310059e-02 1.621776074171066284e-01 4.459100775420665741e-03 -4.343918859958648682e-01 -1.734443455934524536e-01 -1.290219128131866455e-01 2.017633765935897827e-01 -7.573491334915161133e-02 2.272842973470687866e-01 1.038292795419692993e-01 6.401211768388748169e-02 1.453820466995239258e-01
1.426221281290054321e-01 -3.566925823688507080e-01 -1.150444149971008301e-01 -4.519147798418998718e-03 -3.403261303901672363e-02 2.534341514110565186e-01 -1.834734082221984863e-01 7.789257913827896118e-02 -2.429823726415634155e-01 2.499786466360092163e-01 5.229086056351661682e-02 3.740774095058441162e-01 -1.561383306980133057e-01 1.620118468999862671e-01 -3.733402118086814880e-02 -5.598479136824607849e-02 -2.629229724407196045e-01 -7.039600610733032227e-02 -8.918108791112899780e-02 8.555538952350616455e-02 2.365966290235519409e-01 3.127138614654541016e-01 -6.952981650829315186e-02 9.891154617071151733e-02 -2.294763326644897461e-01 -1.041999831795692444e-01 1.812157332897186279e-01 6.876146793365478516e-02 4.107583686709403992e-02 -6.591600179672241211e-02 -2.154334336519241333e-01 5.859207734465599060e-02
3.197065591812133789e-01 7.714325562119483948e-03 -2.964822351932525635e-01 2.764626741409301758e-01 -1.009245142340660095e-01 2.658584415912628174e-01 7.674394547939300537e-02 -1.598541140556335449e-01 -2.247912585735321045e-01 5.005740001797676086e-02 -6.134148314595222473e-02 2.884508371353149414e-01 -2.282903194427490234e-01 6.303509324789047241e-02 -1.006202027201652527e-01 8.319165557622909546e-02 3.871464729309082031e-01 -6.890592724084854126e-02 1.110991761088371277e-01 -2.112742960453033447e-01 1.410871297121047974e-01 2.354844361543655396e-01 -1.336895525455474854e-01 -9.993615746498107910e-02 4.929135367274284363e-02 8.836363442242145538e-03 -1.531705409288406372e-01 9.716636687517166138e-02 1.744609177112579346e-01 9.734925627708435059e-02 -4.408314824104309082e-03 1.333222091197967529e-01
5.579566955566406250e-02 6.289181113243103027e-02 9.109526872634887695e-02 -2.155103832483291626e-01 -3.912558779120445251e-02 1.923881769180297852e-01 -4.940647631883621216e-02 2.807040810585021973e-01 1.125499457120895386e-01 1.626504659652709961e-01 3.271871805191040039e-02 1.174857690930366516e-01 -7.334649562835693359e-02 9.920009411871433258e-03 -2.183237522840499878e-01 -2.075667530298233032e-01 3.027528524398803711e-01 9.034757316112518311e-02 1.965222358703613281e-01 -1.570782363414764404e-01 -1.453472971916198730e-01 4.789033532142639160e-01 -8.753978461027145386e-02 -1.437408924102783203e-01 -3.145639896392822266e-01 -1.338283717632293701e-01 -7.392065972089767456e-02 1.195091530680656433e-01 -1.090424880385398865e-01 7.877337187528610229e-02 -1.406472921371459961e-01 2.275635004043579102e-01
4.708978533744812012e-02 1.289155930280685425e-01 -1.312242355197668076e-02 -9.722510725259780884e-02 -1.055237725377082825e-01 4.014002978801727295e-01 1.100277751684188843e-01 1.101134461350739002e-03 7.356952875852584839e-03 2.601358890533447266e-01 8.100685477256774902e-02 4.036787897348403931e-02 -3.491911664605140686e-02 -5.674636363983154297e-02 -3.685215115547180176e-01 -3.482172191143035889e-01 1.426286995410919189e-01 7.442631572484970093e-02 1.408118307590484619e-01 1.458067893981933594e-01 -1.929793879389762878e-02 3.336233496665954590e-01 -1.807591468095779419e-01 -1.618110686540603638e-01 -3.588841259479522705e-01 -3.310998156666755676e-02 3.215512260794639587e-02 8.068182319402694702e-02 4.916018992662429810e-02 1.449349373579025269e-01 1.675146818161010742e-02 2.260746806859970093e-01
2.080850303173065186e-02 1.488664001226425171e-01 -2.411831915378570557e-01 1.447711288928985596e-01 -1.925813853740692139e-01 1.240058541297912598e-01 -6.376867741346359253e-02 -8.960182964801788330e-02 2.849468588829040527e-01 3.415248990058898926e-01 6.271522026509046555e-03 2.162158489227294922e-01 6.895753741264343262e-02 -8.794239908456802368e-02 -1.847533285617828369e-01 2.070030570030212402e-01 -2.429499030113220215e-01 -9.566302597522735596e-02 -2.287545241415500641e-02 -1.054720394313335419e-02 -2.057360708713531494e-01 -7.835600525140762329e-03 -3.359201848506927490e-01 -1.498399227857589722e-01 -1.411959826946258545e-01 5.549252778291702271e-02 2.193993330001831055e-02 3.517077770084142685e-03 -6.164161488413810730e-02 -2.145287245512008667e-01 4.620083142071962357e-03 4.239993095397949219e-01
-1.513291299343109131e-01 -1.309030354022979736e-01 -2.642529550939798355e-03 -2.477943152189254761e-02 -2.373822331428527832e-01 2.570916339755058289e-02 -1.071893423795700073e-01 -2.311095148324966431e-01 3.591449931263923645e-02 3.150683045387268066e-01 4.022278636693954468e-02 2.309854924678802490e-01 1.425264328718185425e-01 5.493842437863349915e-02 -3.261232748627662659e-02 -5.531903728842735291e-02 -5.322463810443878174e-02 -2.361685186624526978e-01 2.321575284004211426e-01 -1.878464818000793457e-01 -6.871508806943893433e-02 3.849186301231384277e-01 -4.884354397654533386e-02 -3.421948850154876709e-01 -8.786907792091369629e-02 2.335473746061325073e-01 -1.766914874315261841e-02 1.120075732469558716e-01 1.690428517758846283e-02 -5.896301195025444031e-02 -2.428433895111083984e-01 3.105270266532897949e-01
3.510054647922515869e-01 1.578227058053016663e-02 -1.217604130506515503e-01 1.227862536907196045e-01 9.227591007947921753e-02 2.215628474950790405e-01 2.402403801679611206e-01 2.053403556346893311e-01 -6.945901550352573395e-03 1.795066595077514648e-01 4.649242386221885681e-03 3.322372436523437500e-01 -1.754194498062133789e-01 -2.850883305072784424e-01 -1.610255092382431030e-01 1.165487170219421387e-01 1.148562207818031311e-01 -1.870052814483642578e-01 -1.909919530153274536e-01 -1.324781775474548340e-01 -4.278703778982162476e-02 5.990619584918022156e-02 -1.224782988429069519e-01 -1.026719361543655396e-01 -1.329890042543411255e-01 -2.449130862951278687e-01 9.325399994850158691e-02 -1.512748748064041138e-01 -6.745463609695434570e-02 -7.514958828687667847e-02 -8.001141995191574097e-02 3.686777651309967041e-01
8.992812037467956543e-02 -2.081384658813476562e-01 -6.289540976285934448e-02 1.059630047529935837e-02 -1.831443309783935547e-01 6.389498710632324219e-02 -2.597209252417087555e-02 1.014890428632497787e-02 1.338565051555633545e-01 -1.619133055210113525e-01 3.260599449276924133e-02 4.474436342716217041e-01 -1.535300463438034058e-01 -1.508100032806396484e-01 -2.890343964099884033e-01 1.337390244007110596e-01 -1.017511412501335144e-01 -3.361309766769409180e-01 2.557165920734405518e-01 -2.130361199378967285e-01 6.052779406309127808e-02 2.811579406261444092e-01 -1.921891272068023682e-01 -1.071082204580307007e-01 -1.369554549455642700e-01 -2.286507934331893921e-01 1.383916437625885010e-01 -8.389869332313537598e-02 1.354028284549713135e-01 1.147612333297729492e-01 -4.736792668700218201e-02 1.294780969619750977e-01
5.345283821225166321e-02 1.124119907617568970e-01 -2.319903969764709473e-01 1.729679405689239502e-01 5.069352686405181885e-02 2.049064934253692627e-01 -2.132979780435562134e-01 1.153997108340263367e-01 -8.325716853141784668e-02 3.974791467189788818e-01 1.321153193712234497e-01 -2.681458555161952972e-02 -7.261834293603897095e-02 3.495308384299278259e-02 7.972773164510726929e-03 1.385708749294281006e-01 -1.619951128959655762e-01 -4.418599903583526611e-01 7.651472836732864380e-02 1.251285225152969360e-01 -3.052742592990398407e-02 1.797724664211273193e-01 2.351382561028003693e-02 -8.814591914415359497e-02 -1.122867316007614136e-01 -3.666650876402854919e-02 -1.422228962182998657e-01 1.323173344135284424e-01 1.013360023498535156e-01 -2.423811256885528564e-01 -9.060585498809814453e-02 4.184038639068603516e-01
-8.913471549749374390e-02 6.597171723842620850e-02 -2.640561163425445557e-01 1.527841091156005859e-01 -3.600357100367546082e-02 3.085394203662872314e-01 -9.243694692850112915e-02 1.317492872476577759e-01 -2.546012401580810547e-01 1.438151299953460693e-01 -1.088741496205329895e-01 1.018071770668029785e-01 7.339627295732498169e-02 -9.190904349088668823e-02 -2.547206915915012360e-02 -3.720822557806968689e-02 -5.403838306665420532e-02 -2.501314878463745117e-01 2.864880859851837158e-02 -1.669258624315261841e-01 -2.933604419231414795e-01 2.388908267021179199e-01 -1.991758644580841064e-01 -1.133775562047958374e-01 -6.616602838039398193e-02 9.148034267127513885e-03 -3.029087185859680176e-02 -2.451750785112380981e-01 1.573937833309173584e-01 -2.753612101078033447e-01 5.882932245731353760e-02 4.350579082965850830e-01
-1.766651123762130737e-01 -2.306594699621200562e-02 -1.287870854139328003e-01 -7.274422049522399902e-02 -2.143794447183609009e-01 1.079836413264274597e-01 2.535969018936157227e-01 4.268950782716274261e-03 -4.533519446849822998e-01 1.840937882661819458e-01 -1.471111737191677094e-02 3.011823594570159912e-01 -2.896535992622375488e-01 -1.124638766050338745e-01 -1.852395199239253998e-02 3.489793976768851280e-03 3.702342510223388672e-02 -1.487653553485870361e-01 -1.577898412942886353e-01 -2.909715659916400909e-02 -1.813184618949890137e-01 1.731283813714981079e-01 -1.386244446039199829e-01 4.505675658583641052e-02 -1.608182489871978760e-01 -1.937217116355895996e-01 -1.737991422414779663e-01 -1.412098295986652374e-02 3.483759239315986633e-02 -3.262263238430023193e-01 -1.757515817880630493e-01 1.775322258472442627e-01
-1.770678311586380005e-01 2.381376922130584717e-03 1.157908737659454346e-01 7.352078333497047424e-03 2.681165635585784912e-01 2.449736297130584717e-01 -1.882144063711166382e-01 1.739564985036849976e-01 2.004368975758552551e-02 -3.043481381610035896e-03 1.197641938924789429e-01 1.956548690795898438e-01 -1.082243993878364563e-01 -4.414973780512809753e-02 -9.589844197034835815e-02 -9.497698396444320679e-03 1.454802006483078003e-01 -2.752330303192138672e-01 7.451770454645156860e-02 -1.952118873596191406e-01 -1.954749822616577148e-01 2.071026265621185303e-01 -9.274693578481674194e-02 9.495740383863449097e-02 -3.275497257709503174e-01 7.551890303147956729e-05 2.515023015439510345e-02 3.636904656887054443e-01 -1.591419428586959839e-01 -3.774808943271636963e-01 4.078668728470802307e-02 1.806632578372955322e-01
5.014273896813392639e-02 2.475804537534713745e-01 -9.310198575258255005e-02 -1.286571472883224487e-01 -4.090731963515281677e-02 2.011726051568984985e-01 4.858452081680297852e-02 3.257568180561065674e-02 1.998696774244308472e-01 2.486511766910552979e-01 -2.897855592891573906e-03 1.105617508292198181e-01 -2.363077849149703979e-01 -1.658229231834411621e-01 -2.477245628833770752e-01 3.936349153518676758e-01 2.386643886566162109e-01 -1.734609529376029968e-02 2.387860417366027832e-01 2.421542070806026459e-02 -1.932761669158935547e-01 1.187893971800804138e-01 -8.243126422166824341e-02 2.704648999497294426e-03 -3.656334280967712402e-01 -1.846418231725692749e-01 -1.632114872336387634e-02 9.170039556920528412e-03 2.580105662345886230e-01 7.139904797077178955e-02 1.890141665935516357e-01 5.551012232899665833e-02
7.078734785318374634e-02 9.709468483924865723e-02 4.868856072425842285e-02 -1.432786732912063599e-01 -8.572457730770111084e-02 3.874161839485168457e-01 -7.103592902421951294e-02 2.966892533004283905e-02 2.528596902266144753e-03 1.964461505413055420e-01 1.272842884063720703e-01 -1.876283623278141022e-02 1.013674214482307434e-02 -4.502337053418159485e-02 -4.419874846935272217e-01 -2.572069764137268066e-01 2.117571830749511719e-01 2.095453627407550812e-02 9.494963288307189941e-02 1.677080243825912476e-01 -4.112130403518676758e-02 3.863254785537719727e-01 -1.921311169862747192e-01 -1.409460306167602539e-01 -3.418147265911102295e-01 -7.716568652540445328e-03 4.085580259561538696e-02 4.072518274188041687e-02 3.058440983295440674e-02 5.196125060319900513e-02 2.850869484245777130e-02 2.563087940216064453e-01
-1.649715155363082886e-01 -4.378484562039375305e-02 1.855685859918594360e-01 8.997192233800888062e-02 2.883787825703620911e-02 2.778004109859466553e-01 3.405704200267791748e-01 -4.075487703084945679e-02 8.018047362565994263e-02 1.685431897640228271e-01 -6.780999898910522461e-02 1.922712028026580811e-01 3.123845160007476807e-02 -3.719978332519531250e-01 -2.880605459213256836e-01 -1.135578826069831848e-01 -2.937412261962890625e-02 -2.652495205402374268e-01 7.751015573740005493e-02 -2.267611026763916016e-01 1.345802992582321167e-01 1.075507849454879761e-01 -7.833840698003768921e-02 -1.403698772192001343e-01 -2.487268298864364624e-01 -2.314709722995758057e-01 2.012114822864532471e-01 -8.262120932340621948e-02 1.482466012239456177e-01 4.078805074095726013e-02 1.798597425222396851e-01 1.346610933542251587e-01
-1.497708028182387352e-03 -5.522078368812799454e-03 1.980502717196941376e-02 1.480173021554946899e-01 -1.659689843654632568e-01 -7.402566820383071899e-02 5.214512813836336136e-03 -6.806840002536773682e-02 8.837624639272689819e-02 4.169608354568481445e-01 -1.529036015272140503e-01 2.537099123001098633e-01 -2.298721671104431152e-02 -2.228674441576004028e-01 -2.663165032863616943e-01 2.213703542947769165e-01 -1.597194373607635498e-01 -3.020925819873809814e-01 3.205310553312301636e-02 -2.515586316585540771e-01 2.301896363496780396e-02 6.360937654972076416e-02 1.705278754234313965e-01 1.232016161084175110e-01 -3.283176422119140625e-01 -2.459466829895973206e-02 -1.567484587430953979e-01 4.955643042922019958e-02 -9.987416118383407593e-02 -1.142991259694099426e-01 -2.263280451297760010e-01 2.466514855623245239e-01
-2.259444594383239746e-01 1.034630909562110901e-01 -1.322526484727859497e-01 -3.400722285732626915e-03 -1.487456113100051880e-01 2.028554379940032959e-01 4.868974164128303528e-02 2.434522956609725952e-01 -2.806917726993560791e-01 2.159717381000518799e-01 -2.251002639532089233e-01 1.054966747760772705e-01 -1.251933276653289795e-01 -1.940017491579055786e-01 -1.490874588489532471e-01 -8.909614384174346924e-02 -1.746697723865509033e-01 -1.522421240806579590e-01 1.455166786909103394e-01 -9.412678331136703491e-02 -1.950220018625259399e-01 5.486104171723127365e-03 -2.920512855052947998e-01 1.601759344339370728e-02 -4.590873047709465027e-02 1.294422242790460587e-02 -6.968356668949127197e-02 -1.052411571145057678e-01 1.123832911252975464e-01 -1.973788589239120483e-01 -1.566940248012542725e-01 4.726900160312652588e-01
1.475888341665267944e-01 -1.124512031674385071e-01 2.071558833122253418e-01 -1.583702675998210907e-02 3.572092950344085693e-02 1.178711131215095520e-01 -1.955052763223648071e-01 -2.412684820592403412e-02 -1.928402781486511230e-01 8.295895904302597046e-02 -3.191820532083511353e-02 4.957191348075866699e-01 -3.449261933565139771e-02 6.181748583912849426e-02 -1.430264562368392944e-01 3.050375729799270630e-02 -3.230029344558715820e-02 -4.679810702800750732e-01 -7.400406152009963989e-02 -1.664170622825622559e-01 -2.789865732192993164e-01 1.138337180018424988e-01 1.566098444163799286e-02 4.809944704174995422e-02 -2.327696382999420166e-01 -1.259086579084396362e-01 -8.134201169013977051e-02 1.685561090707778931e-01 2.260237932205200195e-02 -2.464975602924823761e-02 -4.264090582728385925e-02 3.108691871166229248e-01
4.633632600307464600e-01 -1.586872786283493042e-01 2.401477843523025513e-02 -1.606734655797481537e-02 6.373931467533111572e-02 2.838990092277526855e-01 3.044704496860504150e-01 1.642600148916244507e-01 1.371757388114929199e-01 7.948821038007736206e-02 -1.176390945911407471e-01 -9.350750595331192017e-03 1.240922659635543823e-01 -2.077400684356689453e-01 -1.687526553869247437e-01 1.254343688488006592e-01 1.348783224821090698e-01 5.815677344799041748e-02 2.858338356018066406e-01 -1.295800060033798218e-01 -1.735144704580307007e-01 1.312220394611358643e-01 -9.467468410730361938e-02 -3.092250525951385498e-01 -4.412478953599929810e-02 4.706330597400665283e-02 1.164917051792144775e-01 1.098639592528343201e-01 1.797030270099639893e-01 -1.190085262060165405e-01 1.360803395509719849e-01 2.152960002422332764e-01
4.264607653021812439e-02 -6.835471093654632568e-02 1.121565848588943481e-01 -9.622817486524581909e-02 -2.874476611614227295e-01 1.424473989754915237e-02 1.999197006225585938e-01 -2.308571189641952515e-01 -1.711182743310928345e-01 4.649764671921730042e-02 -2.108788043260574341e-01 2.144315391778945923e-01 3.746575862169265747e-02 6.865760311484336853e-03 -3.330219089984893799e-01 1.167843490839004517e-01 2.903696596622467041e-01 -2.174730151891708374e-01 1.750134378671646118e-01 -2.922090291976928711e-01 7.493579760193824768e-03 2.326641976833343506e-01 -1.712866276502609253e-01 -2.605968415737152100e-01 -1.619909852743148804e-01 -1.579963266849517822e-01 6.237405166029930115e-02 5.219835788011550903e-03 -2.320923656225204468e-01 -7.724591344594955444e-02 -1.356304734945297241e-01 1.235965341329574585e-01
-9.754528105258941650e-02 8.060340583324432373e-02 5.781196057796478271e-02 6.621254980564117432e-02 5.863055959343910217e-02 1.704284101724624634e-01 -1.068769022822380066e-01 -1.831584721803665161e-01 -1.491714864969253540e-01 1.563049256801605225e-01 -1.006875857710838318e-01 1.915904730558395386e-01 -2.589072287082672119e-01 -1.315245628356933594e-01 5.124754086136817932e-02 2.034511864185333252e-01 -1.133187636733055115e-01 -2.944305352866649628e-02 1.964222937822341919e-01 -2.229755967855453491e-01 -1.938883662223815918e-01 2.145345509052276611e-01 5.883355811238288879e-02 -1.031426596455276012e-03 -3.848838508129119873e-01 5.693182349205017090e-02 -1.768046468496322632e-01 -6.528251618146896362e-02 1.991201937198638916e-01 4.307222738862037659e-02 -1.709188669919967651e-01 4.798187315464019775e-01
-7.800113409757614136e-02 -1.436024755239486694e-01 7.250256091356277466e-02 -1.827974617481231689e-01 -3.217044472694396973e-01 -3.287736792117357254e-03 -2.915590815246105194e-02 -1.532898098230361938e-01 1.898104399442672729e-01 5.285735130310058594e-01 -1.024585589766502380e-01 1.287688165903091431e-01 -2.524165436625480652e-02 -4.428985342383384705e-02 -1.838043630123138428e-01 -5.724673345685005188e-02 -8.409871906042098999e-02 -1.164870634675025940e-01 1.869513541460037231e-01 8.750507235527038574e-02 -2.091305255889892578e-01 -3.205861896276473999e-02 -1.142557803541421890e-02 -9.863476455211639404e-02 -1.777055114507675171e-01 3.356150165200233459e-02 -6.361452490091323853e-02 2.757978141307830811e-01 2.346337074413895607e-03 -3.593852221965789795e-01 2.744786255061626434e-02 2.529967427253723145e-01
7.056243717670440674e-02 1.060480326414108276e-01 -1.220154762268066406e-01 1.692301593720912933e-02 -1.176631525158882141e-01 -2.209875136613845825e-01 -3.614041209220886230e-01 -7.495588809251785278e-02 8.311954140663146973e-02 4.826927483081817627e-01 1.577449738979339600e-01 2.209265381097793579e-01 -2.541403472423553467e-02 1.241900585591793060e-02 -2.216419279575347900e-01 1.483336556702852249e-02 2.848474122583866119e-02 -1.731470227241516113e-01 1.000891998410224915e-01 -2.448459900915622711e-02 -8.138016611337661743e-02 1.612212061882019043e-01 8.101481944322586060e-02 1.782931387424468994e-01 -2.466433793306350708e-01 -2.311068773269653320e-01 -3.764992952346801758e-02 6.471111625432968140e-02 3.897213190793991089e-02 -3.722333312034606934e-01 -5.124407261610031128e-02 1.761377900838851929e-01
-2.254422008991241455e-02 -6.711290031671524048e-02 2.988516911864280701e-02 1.922965645790100098e-01 -3.052721023559570312e-01 5.076827108860015869e-02 2.517344653606414795e-01 -5.349418148398399353e-02 -2.160081930924206972e-04 9.850656986236572266e-02 -3.448718413710594177e-02 2.688627243041992188e-01 -2.714960575103759766e-01 9.778407961130142212e-02 -5.324621871113777161e-02 -3.464573323726654053e-01 -1.285006999969482422e-01 -1.692386418581008911e-01 2.079897522926330566e-01 -1.652390062808990479e-01 6.125397607684135437e-02 6.970385462045669556e-02 -2.147727012634277344e-01 -1.145493164658546448e-01 -1.813550889492034912e-01 -1.375226536765694618e-03 1.949658989906311035e-01 5.490098893642425537e-02 -5.356823280453681946e-02 9.406048059463500977e-02 -3.586442768573760986e-02 4.850757420063018799e-01
1.358348876237869263e-01 -1.551182717084884644e-01 -2.782940631732344627e-03 1.976528912782669067e-01 -1.759318262338638306e-01 3.733029216527938843e-02 -2.310133427381515503e-01 -1.028867252171039581e-02 -6.087225303053855896e-02 2.726593911647796631e-01 -6.510283797979354858e-02 1.368885785341262817e-01 1.842678338289260864e-02 -3.111569583415985107e-02 -1.319423168897628784e-01 1.830453127622604370e-01 -2.497877478599548340e-01 -2.724750339984893799e-01 4.717062413692474365e-02 -2.147019207477569580e-01 2.095176279544830322e-01 2.699818015098571777e-01 -3.853445127606391907e-02 2.873972058296203613e-01 -1.820074915885925293e-01 -1.830627024173736572e-01 8.088442683219909668e-02 7.482747733592987061e-02 1.362511515617370605e-01 -3.672697246074676514e-01 -1.375073790550231934e-01 2.058600634336471558e-01
-1.923758536577224731e-01 2.350893765687942505e-01 -1.087418794631958008e-01 -5.075311753898859024e-03 1.043044477701187134e-01 9.832607209682464600e-02 -1.999666094779968262e-01 -1.840165555477142334e-01 -1.745063215494155884e-01 1.321634799242019653e-01 -1.170682907104492188e-01 2.751775383949279785e-01 -2.026200890541076660e-01 -1.751286387443542480e-01 -8.477377891540527344e-02 -8.251857757568359375e-02 3.895302116870880127e-02 -1.984133273363113403e-01 8.486787229776382446e-02 -1.607174128293991089e-01 -1.614602357149124146e-01 2.904255688190460205e-01 7.454541325569152832e-02 -1.805313825607299805e-01 -2.765131890773773193e-01 1.822108961641788483e-02 -3.735284805297851562e-01 1.762150228023529053e-01 1.137705668807029724e-01 -9.357139468193054199e-02 -1.350319087505340576e-01 2.619677186012268066e-01
8.079694956541061401e-02 -5.231234803795814514e-02 -4.446071013808250427e-02 5.613213777542114258e-02 -2.818240821361541748e-01 1.540715396404266357e-01 1.828897744417190552e-01 1.662280783057212830e-02 -1.208740770816802979e-01 1.425740867853164673e-01 -9.264151006937026978e-02 4.157819747924804688e-01 -2.651322782039642334e-01 2.157893776893615723e-02 -1.183194592595100403e-01 2.956864191219210625e-03 -8.565855026245117188e-02 -1.628395020961761475e-01 3.595984280109405518e-01 3.720717504620552063e-02 1.715718954801559448e-01 2.020433396100997925e-01 -1.557915806770324707e-01 -7.480996102094650269e-02 -1.663017421960830688e-01 -1.616381481289863586e-02 1.996888220310211182e-01 -3.107113540172576904e-01 -6.241945549845695496e-03 1.185302510857582092e-01 2.388990670442581177e-02 3.223142325878143311e-01
-8.718446642160415649e-02 -1.634469926357269287e-01 -9.417563676834106445e-02 -1.212215945124626160e-01 -1.584730489412322640e-04 1.757031679153442383e-01 -1.759764701128005981e-01 -5.075492709875106812e-02 -2.514235377311706543e-01 3.787569329142570496e-02 1.644872725009918213e-01 5.289935469627380371e-01 -1.900823116302490234e-01 -1.947294771671295166e-01 -2.336916923522949219e-01 1.019027754664421082e-01 8.727673441171646118e-02 -3.474990725517272949e-01 3.145803883671760559e-02 -1.483457833528518677e-01 -1.688610017299652100e-01 1.326058954000473022e-01 1.318657100200653076e-01 -9.309896081686019897e-02 -1.740500628948211670e-01 -1.928698085248470306e-02 1.059988066554069519e-01 -7.953014224767684937e-02 -2.044314593076705933e-01 -4.869236052036285400e-02 6.317587196826934814e-02 2.172915190458297729e-01
7.342471182346343994e-02 -3.174886479973793030e-02 -2.971148304641246796e-02 -2.192503511905670166e-01 -1.134840473532676697e-01 2.279552072286605835e-01 1.166981086134910583e-01 2.166766077280044556e-01 -1.233469918370246887e-01 1.018132716417312622e-01 1.531535089015960693e-01 3.371967971324920654e-01 -1.450046151876449585e-01 -2.930038273334503174e-01 9.992703050374984741e-02 -1.427985280752182007e-01 5.483899638056755066e-02 -2.592949569225311279e-01 5.732543021440505981e-02 -2.667675167322158813e-02 8.780828118324279785e-02 3.776038065552711487e-02 -2.743730545043945312e-01 -7.736964523792266846e-02 -4.454938173294067383e-01 -2.285890132188796997e-01 2.127728462219238281e-01 -1.044276207685470581e-01 -5.136737134307622910e-03 4.120387509465217590e-02 1.720117926597595215e-01 1.280479431152343750e-01
3.411816656589508057e-01 1.618185192346572876e-01 5.425724759697914124e-02 -1.939221769571304321e-01 -2.613253593444824219e-01 2.325345128774642944e-01 1.201977301388978958e-02 -1.187885459512472153e-02 5.463043227791786194e-02 2.096906602382659912e-01 9.540379792451858521e-02 7.612661272287368774e-02 1.117515489459037781e-01 7.540988922119140625e-02 -2.835141718387603760e-01 -1.792849302291870117e-01 3.212071359157562256e-01 -2.721515670418739319e-02 1.656847149133682251e-01 -1.594860805198550224e-03 -6.460804492235183716e-02 4.762388765811920166e-01 -1.827446520328521729e-01 -1.273690164089202881e-01 -1.268756836652755737e-01 1.083219237625598907e-02 -5.201572552323341370e-02 -8.280415832996368408e-02 1.079766429029405117e-03 -7.459845393896102905e-02 -8.118446916341781616e-02 2.275132536888122559e-01
1.006866171956062317e-01 -7.159937918186187744e-02 -2.064928971230983734e-02 7.965447008609771729e-02 -1.956257224082946777e-01 4.249115288257598877e-01 9.152615442872047424e-03 3.088418161496520042e-03 -1.028005927801132202e-01 1.089044585824012756e-01 -6.088243052363395691e-02 -4.124836623668670654e-02 -1.311427354812622070e-01 -4.051991701126098633e-01 -1.618577390909194946e-01 5.457503348588943481e-02 -8.713108301162719727e-02 1.445201933383941650e-01 2.345534265041351318e-01 -3.470807075500488281e-01 1.266921609640121460e-01 1.248496398329734802e-01 -1.377168577164411545e-02 -1.616514660418033600e-02 8.865851908922195435e-02 -1.084751486778259277e-01 5.514487856999039650e-04 8.645822852849960327e-02 6.604006141424179077e-02 -4.972366690635681152e-01 3.185312962159514427e-03 -7.673660665750503540e-02
-8.214173465967178345e-02 2.840936779975891113e-01 -1.560786515474319458e-01 1.947841942310333252e-01 -8.674600720405578613e-02 1.131449192762374878e-01 -2.841524221003055573e-02 9.340751171112060547e-02 1.164691708981990814e-02 3.817307054996490479e-01 2.280950397253036499e-01 -3.162373974919319153e-02 7.209128886461257935e-02 -6.802957504987716675e-02 -2.064930945634841919e-01 5.634890124201774597e-02 -1.656870543956756592e-01 -2.023772299289703369e-01 5.096930637955665588e-02 -1.684145480394363403e-01 -1.736284345388412476e-01 1.484088320285081863e-02 -2.495012134313583374e-01 -1.794149726629257202e-01 -3.647580444812774658e-01 5.478411912918090820e-02 1.316161919385194778e-02 5.647721081913914531e-06 1.383260190486907959e-01 -9.169951826333999634e-02 -1.046557500958442688e-01 4.086142778396606445e-01
-9.908560663461685181e-02 3.864995762705802917e-02 9.020469337701797485e-02 8.019775897264480591e-02 4.835139214992523193e-02 1.735640168190002441e-01 -3.161701261997222900e-01 1.758535057306289673e-01 -9.738808125257492065e-02 5.590986087918281555e-02 -1.212277542799711227e-02 3.099826574325561523e-01 3.032020851969718933e-02 -8.432668447494506836e-02 -8.878595544956624508e-04 -1.829946339130401611e-01 -1.728944778442382812e-01 -1.222933009266853333e-01 1.729142516851425171e-01 4.199528321623802185e-02 -2.479046955704689026e-02 5.829087495803833008e-01 5.912862718105316162e-03 2.412408404052257538e-02 -2.251768857240676880e-01 -2.304953038692474365e-01 -8.486881107091903687e-02 -9.545044600963592529e-02 -7.686221506446599960e-03 -3.327572941780090332e-01 -5.497291567735373974e-04 1.093004047870635986e-01
1.410258263349533081e-01 1.377002894878387451e-01 7.864275574684143066e-02 -1.297285705804824829e-01 -1.253709197044372559e-01 2.784153819084167480e-01 6.336421519517898560e-02 -2.421869197860360146e-03 1.798451244831085205e-01 2.227448821067810059e-01 -5.716875940561294556e-02 6.669105496257543564e-03 -4.954100772738456726e-02 -1.102638542652130127e-01 -3.949433565139770508e-01 -2.230010479688644409e-01 3.136217296123504639e-01 4.482998326420783997e-02 8.089950680732727051e-02 1.244294717907905579e-01 -1.236582621932029724e-01 4.740661680698394775e-01 -1.347589343786239624e-01 -7.491899281740188599e-02 -2.733512818813323975e-01 -2.152179367840290070e-02 -2.645521983504295349e-02 3.483662754297256470e-02 -1.235507614910602570e-02 6.221786513924598694e-02 1.110396441072225571e-02 2.604703903198242188e-01
6.215990870259702206e-04 2.815826535224914551e-01 4.844743758440017700e-03 -3.722355002537369728e-03 -9.229930490255355835e-02 2.997625768184661865e-01 3.079970180988311768e-01 8.120963722467422485e-02 -9.321925044059753418e-02 1.773127466440200806e-01 7.090227305889129639e-02 1.043301895260810852e-01 6.312023103237152100e-02 -1.002503335475921631e-01 -1.424531340599060059e-01 2.258766740560531616e-01 -5.970590189099311829e-02 -3.501849770545959473e-01 -3.719816356897354126e-02 -2.666400671005249023e-01 -1.232687532901763916e-01 2.980793416500091553e-01 2.420509159564971924e-01 -1.720799803733825684e-01 -1.936481893062591553e-01 -1.025442406535148621e-01 1.232707640156149864e-03 -5.046840757131576538e-02 4.023081809282302856e-02 -3.637987971305847168e-01 6.314042210578918457e-02 3.257794771343469620e-03
9.030091576278209686e-03 -1.258438453078269958e-02 -1.179047673940658569e-02 7.656263560056686401e-02 2.402323484420776367e-01 1.445975899696350098e-01 -6.372309476137161255e-02 -1.780388355255126953e-01 -2.063699811697006226e-01 2.202770859003067017e-01 9.845197945833206177e-02 2.934727817773818970e-02 -3.027233481407165527e-01 -1.128256171941757202e-01 -1.538358479738235474e-01 -1.995480852201581001e-03 -4.363656044006347656e-02 -2.040202319622039795e-01 2.686099708080291748e-01 -2.266351580619812012e-01 -3.179017603397369385e-01 2.842945456504821777e-01 -6.456467509269714355e-02 -1.971556246280670166e-01 7.625141739845275879e-02 -1.369294673204421997e-01 -1.897921562194824219e-01 1.816733479499816895e-01 4.113851860165596008e-02 -2.766890227794647217e-01 -2.565280795097351074e-01 1.416415721178054810e-01
2.474433779716491699e-01 -2.003484964370727539e-01 1.574354469776153564e-01 2.557893693447113037e-01 -6.386166810989379883e-02 2.785434424877166748e-01 8.903605490922927856e-02 2.005977034568786621e-01 -3.264589011669158936e-01 1.489039510488510132e-01 1.291503757238388062e-01 2.541215121746063232e-01 -1.399899125099182129e-01 2.929281294345855713e-01 -1.155908778309822083e-02 8.025062829256057739e-02 5.055442079901695251e-02 -1.660971194505691528e-01 2.117272913455963135e-01 -1.634677499532699585e-01 -1.098235622048377991e-01 2.547453939914703369e-01 4.284961521625518799e-02 3.491428121924400330e-02 -2.438664436340332031e-01 2.831212617456912994e-02 1.139516904950141907e-01 1.362105458974838257e-01 -1.769003421068191528e-01 -1.209978312253952026e-01 1.395882815122604370e-01 -1.329198777675628662e-01
2.772139310836791992e-01 2.082270197570323944e-02 -5.059700459241867065e-02 7.968528568744659424e-02 -8.492615073919296265e-02 2.147692292928695679e-01 1.416742801666259766e-01 1.169490814208984375e-01 -6.607961654663085938e-02 1.498052775859832764e-01 -8.441672474145889282e-02 3.345255553722381592e-02 -2.509297430515289307e-02 -2.256257683038711548e-01 -2.036036103963851929e-01 -3.308551907539367676e-01 2.220296412706375122e-01 1.371693909168243408e-01 1.161462888121604919e-01 7.007033377885818481e-02 -1.277920156717300415e-01 1.927938014268875122e-01 -2.399332821369171143e-01 -2.977485954761505127e-01 -6.812651455402374268e-02 -4.080724120140075684e-01 1.811060756444931030e-01 7.264981418848037720e-02 6.900332868099212646e-02 -7.980298995971679688e-02 1.122139245271682739e-01 2.646015882492065430e-01
-2.947841025888919830e-02 -3.588162660598754883e-01 8.240052312612533569e-02 2.117809057235717773e-01 -5.890392512083053589e-02 1.193951144814491272e-01 -1.042312905192375183e-01 5.434587597846984863e-02 1.762743443250656128e-01 2.772833406925201416e-02 -4.036310315132141113e-01 2.025218755006790161e-01 -1.454602479934692383e-01 -2.733968198299407959e-01 -1.992650628089904785e-01 1.686398237943649292e-01 -9.988434612751007080e-02 -9.522066265344619751e-02 3.552110493183135986e-01 3.410397842526435852e-02 -7.638142257928848267e-02 -8.658479899168014526e-02 -9.191302210092544556e-02 -4.157276824116706848e-02 -1.423176974058151245e-01 -8.561679720878601074e-02 4.490765929222106934e-02 3.296744227409362793e-01 1.702960729598999023e-01 1.160449255257844925e-02 7.198151201009750366e-02 2.118510901927947998e-01
5.762230139225721359e-03 1.118524372577667236e-01 2.060799300670623779e-01 1.000358387827873230e-01 -1.220426335930824280e-02 -1.623760312795639038e-01 2.414621561765670776e-01 -2.425343543291091919e-02 9.156771004199981689e-02 3.147644698619842529e-01 3.668036544695496559e-03 4.201145768165588379e-01 -1.380380708724260330e-02 -5.033871531486511230e-02 -2.393260896205902100e-01 1.217449158430099487e-01 5.498970672488212585e-02 -2.934463508427143097e-02 -6.563798990100622177e-03 -2.886721678078174591e-02 8.657003194093704224e-02 7.738636434078216553e-02 -1.498154252767562866e-01 2.829512953758239746e-01 -3.066610097885131836e-01 -3.020947277545928955e-01 9.375163167715072632e-02 3.627390833571553230e-05 8.107926696538925171e-02 -2.796909809112548828e-01 -1.260683834552764893e-01 2.743028998374938965e-01
8.113140938803553581e-04 2.647706307470798492e-02 -2.575767934322357178e-01 2.033246308565139771e-01 -1.123127266764640808e-01 2.943432629108428955e-01 -7.537972182035446167e-02 -8.452935516834259033e-02 1.988544315099716187e-01 -1.062987893819808960e-01 -1.360079944133758545e-01 2.312398552894592285e-01 6.948122382164001465e-02 -1.381231546401977539e-01 -2.091585844755172729e-01 -1.036786586046218872e-01 1.331908162683248520e-02 -3.711867630481719971e-01 2.840170562267303467e-01 -6.220857426524162292e-02 2.714515924453735352e-01 5.779366567730903625e-02 9.570995718240737915e-02 -4.464420198928564787e-04 -2.520072460174560547e-01 2.211974374949932098e-02 -1.669926494359970093e-01 3.882493972778320312e-01 -4.709428921341896057e-02 2.074601361528038979e-03 9.651898592710494995e-02 1.244146674871444702e-01
2.433835715055465698e-02 -2.950362674891948700e-02 -4.585842788219451904e-02 -4.203335195779800415e-02 -2.590731382369995117e-01 1.425243765115737915e-01 4.533376172184944153e-02 -2.882356569170951843e-02 1.797928288578987122e-02 -4.064735397696495056e-02 -4.081846028566360474e-02 3.659242093563079834e-01 8.498260378837585449e-02 -1.115249097347259521e-01 -3.964829742908477783e-01 3.916621208190917969e-02 -4.028372466564178467e-02 -4.926561713218688965e-01 1.547985523939132690e-01 -2.190638631582260132e-01 6.017166003584861755e-02 2.755880057811737061e-01 3.877575695514678955e-02 -1.593924909830093384e-01 -1.201198399066925049e-01 -1.788397878408432007e-01 1.405263096094131470e-01 -1.666318476200103760e-01 -5.297293514013290405e-02 8.661239594221115112e-02 -9.159185737371444702e-02 2.302785664796829224e-01
8.158602565526962280e-02 -7.282024621963500977e-02 3.558024764060974121e-02 1.233989521861076355e-01 -2.148862481117248535e-01 1.394649147987365723e-01 2.325991392135620117e-01 -4.513709247112274170e-02 1.039236113429069519e-01 1.557277236133813858e-02 -8.679307997226715088e-02 4.796914756298065186e-01 3.861262276768684387e-02 -3.253489434719085693e-01 -3.042553067207336426e-01 1.503831297159194946e-01 2.508259378373622894e-02 -1.812220960855484009e-01 1.462091803550720215e-01 -2.450744658708572388e-01 -3.989970777183771133e-03 2.099008262157440186e-01 1.796489804983139038e-01 3.619117662310600281e-02 -1.434017866849899292e-01 -1.532036960124969482e-01 1.762463450431823730e-01 -4.135208728257566690e-04 -3.445038804784417152e-03 1.973402053117752075e-01 -4.871775954961776733e-02 2.637778222560882568e-01
-4.143010452389717102e-02 -6.500437110662460327e-02 -3.255609050393104553e-02 8.522392064332962036e-02 6.004294753074645996e-02 1.775164157152175903e-01 -1.690093427896499634e-01 9.299510717391967773e-02 -1.947102993726730347e-01 2.977839112281799316e-01 -4.859048500657081604e-02 -6.029875203967094421e-02 7.037916779518127441e-02 -1.083730533719062805e-01 -6.350809335708618164e-02 4.125021398067474365e-03 6.743852794170379639e-02 -4.486330747604370117e-01 1.187103837728500366e-01 7.559741288423538208e-02 2.579351142048835754e-02 1.237914040684700012e-01 -1.698250323534011841e-01 -1.776810437440872192e-01 -1.078506112098693848e-01 -2.185349762439727783e-01 -7.035419344902038574e-02 2.557227909564971924e-01 2.699534175917506218e-03 -2.216739356517791748e-01 -3.514674901962280273e-01 3.945075273513793945e-01
5.713631957769393921e-02 -3.693591952323913574e-01 1.146185845136642456e-01 2.006380856037139893e-01 -3.311670422554016113e-01 6.550489459186792374e-03 3.714253008365631104e-02 -7.865179330110549927e-02 5.062134191393852234e-02 8.990777283906936646e-02 -5.509629845619201660e-02 3.144611120223999023e-01 -2.146273702383041382e-01 1.172234024852514267e-02 -1.523754298686981201e-01 -1.498308628797531128e-01 -6.729168444871902466e-02 -2.725737988948822021e-01 9.490432590246200562e-02 -1.651915013790130615e-01 -3.584459796547889709e-02 1.753709316253662109e-01 -1.876941025257110596e-01 5.302881076931953430e-02 -1.586566865444183350e-01 2.831724472343921661e-02 2.220161706209182739e-01 -8.302936702966690063e-02 1.221182048320770264e-01 1.073870435357093811e-01 -1.582327038049697876e-01 4.078686237335205078e-01
1.241763457655906677e-01 2.157428264617919922e-01 5.890860036015510559e-02 1.264465749263763428e-01 -8.667656779289245605e-02 2.205124050378799438e-01 3.616636618971824646e-02 3.138765394687652588e-01 4.899152368307113647e-02 3.190644383430480957e-01 -5.557075887918472290e-02 2.499339431524276733e-01 -2.009425312280654907e-01 -6.071024760603904724e-02 -1.604316979646682739e-01 -1.443722099065780640e-01 2.226142585277557373e-01 -5.626912415027618408e-02 1.424866020679473877e-01 -3.355457484722137451e-01 -1.771397590637207031e-01 1.466164886951446533e-01 -1.402775794267654419e-01 -1.309597194194793701e-01 5.581239610910415649e-02 2.005856335163116455e-01 1.862588077783584595e-01 1.957405954599380493e-01 -1.688287705183029175e-01 -1.034822091460227966e-01 -2.338948845863342285e-01 1.288950890302658081e-01
8.790583163499832153e-02 -3.802119987085461617e-03 8.377818763256072998e-02 -5.274571850895881653e-02 -9.596842341125011444e-03 9.651961177587509155e-02 1.139940842986106873e-01 4.958272352814674377e-02 -2.521070837974548340e-01 4.882597923278808594e-02 -1.179001256823539734e-01 3.370765745639801025e-01 -1.394683122634887695e-01 -2.203189134597778320e-01 -7.795921713113784790e-02 1.460679247975349426e-02 2.710630893707275391e-01 -2.832174599170684814e-01 2.387946844100952148e-01 1.051770895719528198e-01 1.990266144275665283e-01 1.701391935348510742e-01 2.075081132352352142e-02 -3.725667670369148254e-02 -1.483383625745773315e-01 -8.587606996297836304e-02 3.522939085960388184e-01 -8.002468943595886230e-02 7.026290986686944962e-04 -6.690174341201782227e-02 -6.663036998361349106e-03 4.829965233802795410e-01
-1.745744347572326660e-01 6.407157331705093384e-02 -6.093860045075416565e-02 6.410413980484008789e-02 1.423027515411376953e-01 3.173956274986267090e-01 -2.794252336025238037e-01 -1.594953797757625580e-02 -9.188896417617797852e-02 1.849317923188209534e-02 -9.174071252346038818e-02 1.509672403335571289e-02 -1.542408168315887451e-01 -1.016001254320144653e-01 -2.186518013477325439e-01 -6.493590772151947021e-02 -1.336895376443862915e-01 -1.646095067262649536e-01 1.634803116321563721e-01 -2.649887502193450928e-01 -2.318464815616607666e-01 4.021186828613281250e-01 7.932565361261367798e-02 -1.279706656932830811e-01 -1.245940700173377991e-01 -8.893304318189620972e-02 2.612157166004180908e-01 1.129410713911056519e-01 -1.722509711980819702e-01 -3.087474405765533447e-01 1.066371276974678040e-01 1.840669065713882446e-01
1.154575794935226440e-01 3.563884794712066650e-01 8.920180797576904297e-02 -9.205705672502517700e-02 1.541511621326208115e-02 2.671160101890563965e-01 3.075759112834930420e-01 -1.152399578131735325e-03 1.017565503716468811e-01 -5.061141029000282288e-02 9.660760313272476196e-02 2.238227874040603638e-01 2.089268527925014496e-02 9.097019582986831665e-02 -8.609859645366668701e-02 -1.872404068708419800e-01 -1.197034493088722229e-01 -1.300070732831954956e-01 1.697569787502288818e-01 -9.883663058280944824e-02 1.737497746944427490e-01 4.203962981700897217e-01 -3.282861709594726562e-01 1.667426377534866333e-01 -8.218330144882202148e-02 -2.597934007644653320e-02 1.693476587533950806e-01 4.952443763613700867e-02 9.480148553848266602e-02 -1.151617914438247681e-01 -3.926002606749534607e-02 2.807810008525848389e-01
-2.072261124849319458e-01 6.959358602762222290e-02 1.112602502107620239e-01 -1.441105501726269722e-03 3.696519881486892700e-02 3.037988245487213135e-01 4.216111004352569580e-01 2.554062195122241974e-02 -1.751181930303573608e-01 -2.209792658686637878e-02 -4.634951427578926086e-02 7.024852931499481201e-02 -2.204722017049789429e-01 -2.875863909721374512e-01 -4.152145683765411377e-01 6.012575700879096985e-02 1.326491832733154297e-01 -2.128015011548995972e-01 1.035807728767395020e-01 -3.667048178613185883e-03 -7.981134951114654541e-02 1.233753561973571777e-01 -7.008178532123565674e-02 -2.902930080890655518e-01 1.737458258867263794e-02 2.055059745907783508e-02 2.016495354473590851e-02 2.277559135109186172e-03 -5.885186418890953064e-02 -2.392055839300155640e-02 -2.565247751772403717e-02 3.632760941982269287e-01
3.346318304538726807e-01 8.431194722652435303e-02 -2.361564151942729950e-02 -2.088482528924942017e-01 -2.476394176483154297e-01 2.021410316228866577e-01 9.582401067018508911e-02 6.821199506521224976e-02 5.607520416378974915e-02 1.939689517021179199e-01 3.775900602340698242e-02 9.268103749491274357e-04 9.560228884220123291e-02 -1.708600223064422607e-01 -2.702319622039794922e-01 -2.542633116245269775e-01 2.059738188982009888e-01 -8.216291666030883789e-03 2.427760213613510132e-01 2.081630975008010864e-01 -1.765438467264175415e-01 2.997266352176666260e-01 -1.885736882686614990e-01 -6.827355921268463135e-02 -1.303140819072723389e-01 -2.141266018152236938e-01 -6.368072330951690674e-02 1.052580028772354126e-01 4.705055803060531616e-02 3.426461666822433472e-02 8.046563714742660522e-02 3.296883702278137207e-01
1.705513000488281250e-01 -6.749114394187927246e-02 3.304984048008918762e-02 1.085364520549774170e-01 7.551407907158136368e-03 3.486824631690979004e-01 -8.808517456054687500e-02 -3.758211061358451843e-02 2.130410075187683105e-02 2.616721391677856445e-01 1.115955337882041931e-01 3.161553144454956055e-01 1.230710744857788086e-01 -1.843171566724777222e-01 -2.632397413253784180e-01 1.322184354066848755e-01 -3.185207843780517578e-01 -4.584011808037757874e-02 2.499826997518539429e-01 7.389913499355316162e-02 -9.024172276258468628e-02 1.255442351102828979e-01 5.158355459570884705e-02 7.507206499576568604e-02 -9.430568665266036987e-02 -2.174094021320343018e-01 -1.613136231899261475e-01 -1.433306485414505005e-01 -2.298730462789535522e-01 -8.712512999773025513e-02 4.919796437025070190e-02 3.689944744110107422e-01
1.195459067821502686e-02 -9.760341607034206390e-03 7.527719438076019287e-02 5.299541354179382324e-02 -1.175056919455528259e-01 1.062471121549606323e-01 -3.569173812866210938e-01 1.713864505290985107e-01 2.230180834885686636e-04 2.410724163055419922e-01 -4.573288559913635254e-02 2.326387465000152588e-01 -3.095287084579467773e-01 3.576324135065078735e-02 -2.734009176492691040e-02 -1.277657002210617065e-01 -3.880696743726730347e-02 -1.479958593845367432e-01 2.029248327016830444e-01 -4.057157337665557861e-01 2.088329792022705078e-01 1.774126440286636353e-01 -4.914395883679389954e-02 4.663804918527603149e-02 -1.038818433880805969e-01 -1.190025918185710907e-02 -2.120591141283512115e-02 1.850575357675552368e-01 2.881750762462615967e-01 -3.726407587528228760e-01 2.067941939458250999e-03 6.731958687305450439e-02
2.974830567836761475e-01 2.072961777448654175e-01 2.128952592611312866e-01 3.037395477294921875e-01 -1.249277964234352112e-01 4.142571985721588135e-01 6.316873431205749512e-02 -7.132469117641448975e-02 6.394676864147186279e-02 2.076999694108963013e-01 5.416815355420112610e-02 1.823282390832901001e-01 -1.831249520182609558e-02 -8.249126374721527100e-02 -2.817028760910034180e-01 7.721043191850185394e-03 -2.382021546363830566e-01 -1.021254435181617737e-01 -2.377226762473583221e-02 -2.773269116878509521e-01 -2.837256491184234619e-01 1.481676548719406128e-01 2.529422007501125336e-02 -2.806865274906158447e-01 -1.350614428520202637e-01 1.045286282896995544e-01 -6.261937320232391357e-02 -2.971741743385791779e-02 2.870380319654941559e-02 -5.522230267524719238e-02 -8.630861528217792511e-03 -1.582221314311027527e-02
-1.661609411239624023e-01 1.269316524267196655e-01 -5.784895271062850952e-02 3.013226985931396484e-01 -8.532987534999847412e-02 2.122933715581893921e-01 -1.237845122814178467e-01 1.151610687375068665e-01 -2.968129515647888184e-01 1.718187183141708374e-01 -7.910733669996261597e-02 -2.027831226587295532e-02 -1.507433652877807617e-01 -5.454540625214576721e-02 -2.521226704120635986e-01 3.668159991502761841e-02 -2.108796834945678711e-01 -1.636678166687488556e-02 4.668137058615684509e-02 -3.517375886440277100e-02 -1.642938554286956787e-01 1.759527325630187988e-01 -2.928972840309143066e-01 -2.252067476511001587e-01 -2.026588022708892822e-01 9.046777151525020599e-03 1.026707291603088379e-01 -1.944006830453872681e-01 2.747237682342529297e-01 -2.218108773231506348e-01 1.002689823508262634e-01 3.154015839099884033e-01
-6.859918683767318726e-02 -1.135282739996910095e-01 1.490861922502517700e-01 2.598105669021606445e-01 2.360520958900451660e-01 2.697863578796386719e-01 -4.461145959794521332e-03 -1.498232334852218628e-01 2.395629324018955231e-02 2.333085089921951294e-01 1.731544137001037598e-01 -8.080021291971206665e-02 1.336126867681741714e-02 -6.136266887187957764e-02 -2.229628413915634155e-01 -9.987054392695426941e-03 1.546103693544864655e-02 -3.145809471607208252e-01 9.161585569381713867e-02 5.990376323461532593e-02 -6.450717151165008545e-02 2.839353084564208984e-01 -8.814428001642227173e-02 -1.481727659702301025e-01 -3.216956928372383118e-02 -1.951974779367446899e-01 -6.677812337875366211e-02 1.344127655029296875e-01 5.728678032755851746e-02 -3.557088971138000488e-01 -2.267951220273971558e-01 3.575390875339508057e-01
9.036161005496978760e-02 -2.691516419872641563e-03 6.633806973695755005e-02 9.900697320699691772e-02 -1.478323191404342651e-01 -4.209493100643157959e-02 1.410668939352035522e-01 -9.328705072402954102e-02 -1.164852902293205261e-01 5.364241078495979309e-02 -5.240289866924285889e-02 3.948782086372375488e-01 -2.245819121599197388e-01 -1.591113060712814331e-01 -1.508146375417709351e-01 -6.309551745653152466e-02 -2.616528868675231934e-01 -2.478755265474319458e-01 3.245689868927001953e-01 -7.980032265186309814e-02 4.696843214333057404e-03 3.084931969642639160e-01 -9.718540310859680176e-02 -3.482739254832267761e-02 -3.014441430568695068e-01 3.846006467938423157e-02 2.054609209299087524e-01 -8.375318348407745361e-02 -7.469148188829421997e-02 1.695059239864349365e-01 -3.201332688331604004e-01 1.481767445802688599e-01
1.598831117153167725e-01 3.764376416802406311e-02 5.369624588638544083e-03 -2.223920673131942749e-01 -1.404205560684204102e-01 3.810562193393707275e-01 1.396247278898954391e-02 1.424531638622283936e-01 -2.220331225544214249e-03 1.692215353250503540e-01 1.260036975145339966e-01 8.048004470765590668e-03 2.001567184925079346e-02 -6.912551820278167725e-02 -3.507121801376342773e-01 -2.035301774740219116e-01 1.983438730239868164e-01 4.117291793227195740e-02 1.176463663578033447e-01 1.760673075914382935e-01 -1.086096763610839844e-01 3.907880783081054688e-01 -1.827262639999389648e-01 -1.469200998544692993e-01 -3.567725718021392822e-01 -6.951295584440231323e-02 -2.651577442884445190e-02 8.020714856684207916e-03 5.077825486660003662e-02 2.154361829161643982e-02 3.183623775839805603e-02 2.857179939746856689e-01
1.162541955709457397e-01 8.742694556713104248e-02 -1.112071517854928970e-02 -2.085417211055755615e-01 -2.498673498630523682e-01 3.130096793174743652e-01 1.123604252934455872e-01 -4.050769656896591187e-02 5.471013486385345459e-03 2.090330272912979126e-01 2.093194983899593353e-02 -3.331055119633674622e-02 -1.057420074939727783e-01 -5.179622024297714233e-02 -3.892365992069244385e-01 -2.443192303180694580e-01 2.514895498752593994e-01 -2.852934412658214569e-02 3.224120661616325378e-02 1.680606007575988770e-01 -1.875044256448745728e-01 3.888344168663024902e-01 -1.673102974891662598e-01 -1.867547035217285156e-01 -2.255212068557739258e-01 -1.162355393171310425e-01 -7.339528948068618774e-02 1.219345778226852417e-01 -1.021445728838443756e-02 4.658582806587219238e-02 -5.015837028622627258e-02 2.413276880979537964e-01
-1.565382778644561768e-01 -1.030547171831130981e-01 8.856541663408279419e-02 1.722953766584396362e-01 -2.970623672008514404e-01 3.363908529281616211e-01 -4.463018476963043213e-02 -7.524408400058746338e-02 3.825718462467193604e-01 9.609364718198776245e-02 -1.934227198362350464e-01 2.020726501941680908e-01 -2.370705604553222656e-01 -3.376479744911193848e-01 -2.184419482946395874e-01 7.443626224994659424e-02 1.253340244293212891e-01 6.371550261974334717e-02 -2.606433629989624023e-02 1.062631793320178986e-02 1.057969499379396439e-02 -3.802017308771610260e-03 -1.349422782659530640e-01 1.214494109153747559e-01 -3.596757352352142334e-01 -1.138754636049270630e-01 -6.414163112640380859e-02 -1.355732418596744537e-02 5.627973750233650208e-02 -1.883772164583206177e-01 -1.122219190001487732e-01 9.723538160324096680e-02
9.868700057268142700e-02 -1.184834167361259460e-01 8.218256384134292603e-02 8.383577316999435425e-02 1.330354511737823486e-01 1.764070689678192139e-01 -3.267495930194854736e-01 -1.133695617318153381e-01 -1.928278058767318726e-01 1.363298147916793823e-01 -2.907539717853069305e-02 4.122985303401947021e-01 -4.682661220431327820e-02 -1.283643245697021484e-01 -1.684737354516983032e-01 2.197877019643783569e-01 -2.780588902533054352e-02 -2.943220436573028564e-01 5.027175694704055786e-02 -2.292321920394897461e-01 -2.020845711231231689e-01 7.086070626974105835e-02 -6.311204284429550171e-02 6.414931267499923706e-02 -2.908554673194885254e-01 -1.041544079780578613e-01 -8.689317852258682251e-02 2.307817041873931885e-01 -9.179769456386566162e-02 -1.099935621023178101e-01 8.508172631263732910e-02 3.026375770568847656e-01
4.147874712944030762e-01 1.836559735238552094e-02 4.132110252976417542e-02 -1.830372959375381470e-01 -2.027442455291748047e-01 3.520821630954742432e-01 -3.042857907712459564e-02 -4.566767439246177673e-02 -1.837524399161338806e-02 1.782762855291366577e-01 -7.102399319410324097e-02 -1.901195943355560303e-02 5.042083561420440674e-03 -3.267337381839752197e-02 -1.209667399525642395e-01 -2.002334594726562500e-01 2.437775880098342896e-01 -1.152649372816085815e-01 1.366979330778121948e-01 2.803807146847248077e-02 -1.837866306304931641e-01 3.930224478244781494e-01 -2.838165760040283203e-01 -2.224597334861755371e-01 -1.278564184904098511e-01 -1.176758855581283569e-01 -1.728575825691223145e-01 -8.726768940687179565e-02 2.623388543725013733e-02 -5.682753399014472961e-02 2.000022232532501221e-01 9.434628486633300781e-02
2.550954520702362061e-01 -8.083102852106094360e-02 -1.299849748611450195e-01 -1.954704374074935913e-01 -2.162688523530960083e-01 8.574080467224121094e-02 1.217466145753860474e-01 7.867982238531112671e-02 9.104713052511215210e-02 2.878795266151428223e-01 -1.375784575939178467e-01 2.155943810939788818e-01 4.507055133581161499e-02 -2.555481493473052979e-01 -7.604804635047912598e-02 -7.791531831026077271e-02 1.693287864327430725e-02 -1.375283151865005493e-01 2.034532874822616577e-01 3.977807238698005676e-02 -6.062921881675720215e-02 -1.757027232088148594e-03 -2.148876339197158813e-01 -2.237715274095535278e-01 -2.074801027774810791e-01 -1.610453873872756958e-01 3.264677524566650391e-01 -9.761358052492141724e-02 9.954663366079330444e-02 -7.119131088256835938e-02 1.752280145883560181e-01 4.117121398448944092e-01
-6.118856370449066162e-02 -1.731693930923938751e-02 1.586139015853404999e-02 1.849878281354904175e-01 1.958587616682052612e-01 2.994277887046337128e-02 -1.783625036478042603e-01 -1.456272751092910767e-01 -1.273495554924011230e-01 4.277872145175933838e-01 1.934381276369094849e-01 9.970384836196899414e-02 3.189954906702041626e-02 -6.053016334772109985e-02 -2.126761823892593384e-01 -6.871791183948516846e-02 1.126657724380493164e-01 -2.250941842794418335e-01 2.952707111835479736e-01 4.049048572778701782e-02 -5.230153910815715790e-03 1.414042711257934570e-01 -5.051190778613090515e-02 -6.496954709291458130e-02 -1.066581308841705322e-01 -5.811144039034843445e-02 -4.443758726119995117e-02 5.499036610126495361e-02 -1.178400032222270966e-02 -2.497873604297637939e-01 -4.215016365051269531e-01 3.592554330825805664e-01
8.091863989830017090e-02 5.005215853452682495e-02 -2.018508762121200562e-01 -1.001410484313964844e-01 2.209408879280090332e-01 3.996547460556030273e-01 2.874355316162109375e-01 2.176518887281417847e-01 1.477531194686889648e-01 1.215781196951866150e-01 -6.319908052682876587e-02 1.546695381402969360e-01 -1.042108014225959778e-01 6.579934805631637573e-02 -2.443413436412811279e-01 1.540276259183883667e-01 1.867263019084930420e-01 -1.519782096147537231e-01 2.501514554023742676e-01 1.047481503337621689e-02 -9.108173847198486328e-02 -5.240929871797561646e-02 1.435899138450622559e-01 1.301752328872680664e-01 -1.068667471408843994e-01 -2.393751740455627441e-01 1.687257438898086548e-01 -1.259024143218994141e-01 -7.559640705585479736e-02 -1.117349788546562195e-01 -9.888983517885208130e-02 3.580835461616516113e-01
-1.269777119159698486e-01 4.150959476828575134e-02 3.251130878925323486e-02 6.198612600564956665e-02 -3.963206708431243896e-01 7.370158284902572632e-02 -6.162546575069427490e-02 -2.536019124090671539e-02 -4.565130919218063354e-02 2.894431054592132568e-01 -4.991336911916732788e-02 1.165217012166976929e-01 -2.754977643489837646e-01 -1.202315613627433777e-01 -9.498742222785949707e-02 1.644823998212814331e-01 -1.124612893909215927e-02 -3.090608716011047363e-01 1.959062069654464722e-01 1.605648547410964966e-01 2.225793749094009399e-01 2.293611615896224976e-01 6.748516857624053955e-02 2.717461884021759033e-01 -3.134842813014984131e-01 -1.798424124717712402e-01 -1.118654087185859680e-01 -4.114308580756187439e-02 -1.509837210178375244e-01 5.205084383487701416e-02 -1.466200947761535645e-01 2.230939865112304688e-01
-2.315226942300796509e-01 3.908945620059967041e-02 7.260752469301223755e-02 2.168723009526729584e-02 -3.182701170444488525e-01 2.410323321819305420e-01 2.184329181909561157e-01 1.184497252106666565e-01 -7.693983148783445358e-03 9.740892797708511353e-02 2.323478907346725464e-01 1.438168138265609741e-01 -1.871160417795181274e-02 -4.672092199325561523e-01 5.134921893477439880e-02 5.098526366055011749e-03 7.590009272098541260e-02 4.109728708863258362e-02 2.642451822757720947e-01 -2.171666920185089111e-01 -1.145415157079696655e-01 3.958674669265747070e-01 1.723679155111312866e-01 3.621106222271919250e-02 -1.324726492166519165e-01 -9.767500311136245728e-02 -1.233627200126647949e-01 1.278598159551620483e-01 -6.424332503229379654e-03 5.106861889362335205e-02 5.898237973451614380e-02 1.496796011924743652e-01
2.137591876089572906e-02 -1.554865092039108276e-01 4.230408743023872375e-02 9.661916643381118774e-02 1.451628059148788452e-01 1.522743701934814453e-01 -2.848361730575561523e-01 -1.637075394392013550e-01 -1.176270097494125366e-01 1.279636323451995850e-01 -3.909477591514587402e-02 2.959906756877899170e-01 4.259285703301429749e-02 -1.527665853500366211e-01 -4.274915531277656555e-02 -1.964737102389335632e-02 8.194842189550399780e-02 -3.842424750328063965e-01 9.890848398208618164e-02 -3.851422071456909180e-01 -8.627573400735855103e-02 2.217484116554260254e-01 1.733956634998321533e-01 -5.618637800216674805e-02 -2.951975166797637939e-01 -5.541763827204704285e-02 -4.278814792633056641e-02 1.149069592356681824e-01 -1.066034063696861267e-01 -2.165579199790954590e-01 -2.115110605955123901e-01 2.340426146984100342e-01
4.987009614706039429e-02 -1.277601122856140137e-01 -2.569547621533274651e-03 -8.934507146477699280e-03 1.433361172676086426e-01 3.818968236446380615e-01 6.010543927550315857e-02 7.875052094459533691e-02 9.167281538248062134e-02 2.080181241035461426e-01 -1.908252537250518799e-01 2.325540035963058472e-01 1.421649605035781860e-01 -2.871378958225250244e-01 -3.488479256629943848e-01 -1.140076741576194763e-01 3.913515210151672363e-01 9.242840111255645752e-02 1.083533614873886108e-01 2.146751433610916138e-01 -1.294218897819519043e-01 -2.181228809058666229e-02 -9.031158685684204102e-02 -1.807281374931335449e-01 -2.384892255067825317e-01 3.339880204293876886e-04 -7.461132854223251343e-02 5.219037830829620361e-02 4.889051988720893860e-02 9.015996009111404419e-02 -6.575789302587509155e-02 2.603762745857238770e-01
2.418301999568939209e-01 2.258100360631942749e-02 2.207178026437759399e-01 1.285718083381652832e-01 9.683806449174880981e-02 3.365742862224578857e-01 -2.336270362138748169e-01 5.255706235766410828e-02 -1.899152398109436035e-01 1.830990910530090332e-01 5.934607237577438354e-02 2.996100187301635742e-01 -1.211129128932952881e-02 -1.076630353927612305e-01 -2.667093276977539062e-01 -4.050539433956146240e-02 -2.437444925308227539e-01 -6.857308559119701385e-03 3.604884818196296692e-02 1.184383407235145569e-01 -2.180362939834594727e-01 4.364249408245086670e-01 -1.651977449655532837e-01 1.130066215991973877e-01 -3.117641806602478027e-02 1.816884800791740417e-02 -8.087355643510818481e-02 -5.729088187217712402e-02 2.344514131546020508e-01 -1.260689795017242432e-01 -7.801774889230728149e-02 8.624614775180816650e-02
1.326232701539993286e-01 6.497242301702499390e-02 1.103721186518669128e-01 7.990197837352752686e-02 -3.894566595554351807e-01 7.398040033876895905e-03 -6.064604967832565308e-02 -3.722098469734191895e-02 -1.928445696830749512e-01 4.219213128089904785e-01 -1.895257681608200073e-01 1.090396866202354431e-01 9.739598631858825684e-02 -1.060978174209594727e-01 -3.410353064537048340e-01 2.273559421300888062e-01 -1.004364341497421265e-01 -2.500627934932708740e-01 1.491366177797317505e-01 -1.629863493144512177e-02 7.047878205776214600e-02 3.027628660202026367e-01 4.529422521591186523e-02 1.751326322555541992e-01 -1.831321120262145996e-01 -1.856198906898498535e-02 -4.247626289725303650e-02 1.545396298170089722e-01 1.156203448772430420e-03 3.276878222823143005e-02 7.694871723651885986e-02 2.450040727853775024e-01
-1.390096247196197510e-01 8.228213340044021606e-02 -1.407270282506942749e-01 1.397638767957687378e-01 -1.823662221431732178e-01 3.004505932331085205e-01 -1.390959322452545166e-01 5.437638983130455017e-02 -4.121458157896995544e-02 2.607614099979400635e-01 1.829843409359455109e-02 1.508365869522094727e-01 8.264539390802383423e-02 4.384415596723556519e-02 -1.161204725503921509e-01 2.350091934204101562e-01 -8.195379376411437988e-02 -3.807379901409149170e-01 -1.657692342996597290e-02 1.831486239098012447e-03 -1.025664582848548889e-01 -1.054973900318145752e-01 -1.779686808586120605e-01 -1.585660576820373535e-01 -3.282851874828338623e-01 1.237920373678207397e-01 2.072667330503463745e-01 8.106714487075805664e-02 2.722513377666473389e-01 -2.766109704971313477e-01 1.855138987302780151e-01 1.743257343769073486e-01
1.747899204492568970e-01 1.006178036332130432e-01 1.085190773010253906e-01 2.210169844329357147e-02 -1.870270818471908569e-02 1.386639773845672607e-01 2.869592905044555664e-01 2.608954906463623047e-01 -6.007387861609458923e-02 2.360275685787200928e-01 -2.667833864688873291e-02 1.969459056854248047e-01 4.676652699708938599e-02 -2.639598846435546875e-01 1.367206592112779617e-02 4.105251748114824295e-03 1.998892575502395630e-01 -4.655978381633758545e-01 7.903826236724853516e-02 -1.467869151383638382e-02 -9.115981310606002808e-02 -2.300496585667133331e-02 1.849029771983623505e-02 1.030732467770576477e-01 -3.300438225269317627e-01 -1.444523185491561890e-01 2.073007076978683472e-01 1.182457208633422852e-01 -2.455998957157135010e-02 4.950276017189025879e-02 7.219724357128143311e-02 3.580011129379272461e-01
2.469467222690582275e-01 1.339341700077056885e-01 -2.556485235691070557e-01 -1.238920688629150391e-01 4.462153092026710510e-02 3.902561366558074951e-01 7.274045795202255249e-02 1.658940017223358154e-01 8.079580031335353851e-03 1.238005012273788452e-01 -2.264138013124465942e-01 1.162187568843364716e-02 -3.007182180881500244e-01 2.094121463596820831e-02 -1.503484994173049927e-01 4.193700104951858521e-02 1.137767508625984192e-01 -2.832404971122741699e-01 -6.482849270105361938e-02 4.360198229551315308e-02 -2.087739109992980957e-01 1.591888815164566040e-01 -1.618750393390655518e-01 -1.892354935407638550e-01 -3.194412887096405029e-01 -1.192647889256477356e-01 1.589869335293769836e-02 -1.437627524137496948e-02 1.518891155719757080e-01 2.613345347344875336e-02 2.229562848806381226e-01 2.254834175109863281e-01
-8.396620303392410278e-02 1.166372373700141907e-01 -9.534882009029388428e-02 2.787207961082458496e-01 -1.249782964587211609e-01 5.726660788059234619e-02 3.445706069469451904e-01 6.585843116044998169e-02 -1.020850837230682373e-01 2.234281897544860840e-01 5.854334682226181030e-02 1.122323051095008850e-01 -8.852604776620864868e-02 -1.839810609817504883e-01 -1.802912354469299316e-01 -4.869397729635238647e-03 -1.495435237884521484e-01 -3.414718806743621826e-01 -9.810172021389007568e-02 -1.865245401859283447e-01 -3.290174901485443115e-01 2.988397181034088135e-01 -7.787650078535079956e-02 1.226077154278755188e-01 -2.531200647354125977e-01 3.428459912538528442e-02 1.103193685412406921e-01 1.481019109487533569e-01 1.744206845760345459e-01 8.114086836576461792e-02 -2.303839474916458130e-01 9.248971939086914062e-02
7.450316101312637329e-02 1.082246452569961548e-01 8.460654318332672119e-02 -1.739436537027359009e-01 -1.026584431529045105e-01 3.553393483161926270e-01 1.123156473040580750e-01 -7.008414715528488159e-02 7.926851511001586914e-02 2.196370512247085571e-01 4.341130703687667847e-02 -5.867280811071395874e-02 -8.299954980611801147e-02 -1.033908575773239136e-01 -3.896342515945434570e-01 -2.722510695457458496e-01 2.684251368045806885e-01 5.467708781361579895e-02 6.510111689567565918e-02 2.075537890195846558e-01 -1.030944064259529114e-01 3.534997999668121338e-01 -2.616648674011230469e-01 -7.955515384674072266e-02 -1.974461376667022705e-01 -3.097773157060146332e-02 -2.450620196759700775e-02 1.244423389434814453e-01 6.524621276184916496e-04 -7.978996634483337402e-02 5.396888777613639832e-02 2.992803454399108887e-01
1.401851326227188110e-01 -5.300965625792741776e-03 1.407536864280700684e-01 3.442750498652458191e-02 -1.942308694124221802e-01 6.835100799798965454e-02 1.781448721885681152e-01 1.604501903057098389e-01 -3.946912661194801331e-02 1.410889029502868652e-01 1.411348283290863037e-01 5.398496519774198532e-03 -2.338470816612243652e-01 -1.562217473983764648e-01 -6.331114470958709717e-02 1.615931838750839233e-01 5.480338931083679199e-01 -1.202484443783760071e-01 1.899551898241043091e-01 -2.189758419990539551e-01 1.135541275143623352e-01 2.552936673164367676e-01 -7.663974165916442871e-02 -4.334188252687454224e-02 -1.140568777918815613e-01 8.702419698238372803e-02 -2.093455195426940918e-01 8.035851269960403442e-02 1.924636512994766235e-01 -1.419654935598373413e-01 -2.861195206642150879e-01 1.193381920456886292e-01
1.293499320745468140e-01 1.736855506896972656e-01 -5.456240847706794739e-02 1.147655844688415527e-01 -5.454058572649955750e-02 2.587484717369079590e-01 -5.460746120661497116e-03 2.088538408279418945e-01 -5.908995866775512695e-02 1.020099669694900513e-01 5.221948772668838501e-02 4.143809080123901367e-01 -2.228176444768905640e-01 -1.530323475599288940e-01 -9.944593161344528198e-02 -1.633281707763671875e-01 1.958280354738235474e-01 -3.354616463184356689e-01 1.323010474443435669e-01 -8.794216066598892212e-02 3.409661352634429932e-01 3.808363154530525208e-02 1.527921557426452637e-01 4.487631842494010925e-02 -7.787957042455673218e-02 -3.184607923030853271e-01 -1.491245776414871216e-01 1.888605505228042603e-01 1.114972159266471863e-01 1.384553015232086182e-01 -6.101210787892341614e-02 7.422482967376708984e-02
-9.474799036979675293e-02 9.090220183134078979e-02 -1.257976442575454712e-01 3.993650153279304504e-02 -3.461756557226181030e-02 7.710257917642593384e-02 3.926112130284309387e-02 9.961015731096267700e-02 1.650554090738296509e-01 3.935203850269317627e-01 -3.044874370098114014e-01 2.987316548824310303e-01 -9.174641221761703491e-02 3.342546522617340088e-02 -1.482254713773727417e-01 1.960169076919555664e-01 1.392451226711273193e-01 1.462432444095611572e-01 1.169021129608154297e-01 -3.315482437610626221e-01 2.030436098575592041e-01 -3.678552433848381042e-02 -2.107759267091751099e-01 1.017757039517164230e-02 -2.171061038970947266e-01 -2.609324157238006592e-01 -2.102602645754814148e-02 2.440753728151321411e-01 2.021183222532272339e-01 -1.379401087760925293e-01 -1.010679230093955994e-01 1.262689828872680664e-01
2.623101174831390381e-01 7.301551103591918945e-02 -7.697201520204544067e-02 -3.188048303127288818e-01 1.063572838902473450e-01 5.679952725768089294e-02 8.453755825757980347e-02 1.242433264851570129e-01 1.171242911368608475e-02 -1.350996792316436768e-01 9.108622372150421143e-02 3.742597699165344238e-01 2.353795245289802551e-02 8.121932297945022583e-02 -1.783889979124069214e-01 -9.143915027379989624e-02 1.178353279829025269e-02 -1.619823276996612549e-01 2.226271331310272217e-01 -1.227148026227951050e-01 1.671125739812850952e-01 3.612579405307769775e-01 1.428382005542516708e-02 -9.181874245405197144e-02 -3.027275800704956055e-01 -3.157308697700500488e-01 2.367310822010040283e-01 1.092195287346839905e-01 -4.889303073287010193e-02 -9.045296162366867065e-02 -1.368340104818344116e-01 1.429177820682525635e-01
5.447851866483688354e-02 1.420361362397670746e-02 3.172551468014717102e-02 6.127139553427696228e-02 -2.164708673954010010e-01 -3.140739398077130318e-03 -5.003754422068595886e-02 -2.388631701469421387e-01 -3.279577195644378662e-02 3.322264850139617920e-01 2.030881196260452271e-01 1.728686243295669556e-01 -3.041084408760070801e-01 -1.441227495670318604e-01 -2.988398075103759766e-01 -1.167135834693908691e-01 -9.093679487705230713e-02 -2.954332232475280762e-01 -7.788527756929397583e-02 -2.476137280464172363e-01 4.857793450355529785e-02 6.516921333968639374e-03 -5.250081792473793030e-02 -1.494051218032836914e-01 -3.327886164188385010e-01 -8.997832238674163818e-02 2.488486915826797485e-01 1.871888190507888794e-01 1.049689874053001404e-01 3.541358187794685364e-02 -2.165790200233459473e-01 -1.465725302696228027e-01
4.311196878552436829e-02 3.110592961311340332e-01 -8.457071334123611450e-02 1.062859073281288147e-01 7.750672847032546997e-02 2.870486378669738770e-01 2.007651627063751221e-01 2.473911643028259277e-02 2.001095861196517944e-01 3.506240546703338623e-01 1.215550526976585388e-01 2.317106127738952637e-01 -2.387870550155639648e-01 -7.149357348680496216e-02 -2.822498977184295654e-01 1.511843651533126831e-01 2.439270317554473877e-01 -1.247934624552726746e-01 3.653526306152343750e-02 -3.907833397388458252e-01 -9.708558768033981323e-02 1.152452230453491211e-01 -2.053255289793014526e-01 -8.266662061214447021e-02 -1.009571999311447144e-01 5.711838603019714355e-02 1.437995433807373047e-01 7.082352042198181152e-02 3.873384371399879456e-02 7.443389296531677246e-02 2.909740060567855835e-02 9.826861321926116943e-02
1.124227866530418396e-01 -2.250131815671920776e-01 -1.095730364322662354e-01 -2.192207127809524536e-01 -1.404315233230590820e-01 1.667752116918563843e-01 -2.022958099842071533e-01 3.842358663678169250e-02 -1.019946932792663574e-01 2.310409545898437500e-01 -3.266163170337677002e-01 2.852542884647846222e-02 -3.148259222507476807e-01 1.105717942118644714e-01 1.705820560455322266e-01 1.649647764861583710e-02 -1.270070821046829224e-01 -1.446053683757781982e-01 2.868743836879730225e-01 -2.222936153411865234e-01 1.574693620204925537e-02 2.826815247535705566e-01 -7.073583453893661499e-02 5.561983678489923477e-03 -1.512636840343475342e-01 -1.489169150590896606e-01 2.032128535211086273e-02 1.452718526124954224e-01 1.746145635843276978e-02 -3.223352432250976562e-01 1.849670112133026123e-01 1.257336884737014771e-01
-8.080308139324188232e-02 1.533230487257242203e-02 6.199364736676216125e-02 1.382989287376403809e-01 1.288965493440628052e-01 2.458169162273406982e-01 2.810771763324737549e-01 1.496267318725585938e-01 1.052399873733520508e-01 2.768744826316833496e-01 -2.472231164574623108e-02 4.010247886180877686e-01 6.872835755348205566e-02 -2.642557024955749512e-01 -1.736051291227340698e-01 -7.631549239158630371e-02 -7.811791147105395794e-04 -6.373501569032669067e-02 -7.613124325871467590e-03 -2.284366488456726074e-01 -9.310006164014339447e-03 1.967354565858840942e-01 -3.858593851327896118e-02 -1.916363835334777832e-01 -3.337679803371429443e-01 -1.550545096397399902e-01 3.915967345237731934e-01 -8.833874017000198364e-02 -3.997822478413581848e-02 1.538074761629104614e-02 -1.739737205207347870e-02 1.038785837590694427e-02
1.514735370874404907e-01 -5.232966318726539612e-02 -1.094562932848930359e-01 -5.182726308703422546e-02 1.345534622669219971e-01 1.921591609716415405e-01 -2.078654468059539795e-01 1.502253562211990356e-01 -2.767488956451416016e-01 8.117966353893280029e-02 -5.817287787795066833e-02 2.809016108512878418e-01 -1.713658720254898071e-01 3.714264929294586182e-02 -2.944045960903167725e-01 -5.570667982101440430e-02 -1.142704933881759644e-01 -2.095935940742492676e-01 8.496251888573169708e-03 -2.391170263290405273e-01 -2.963240444660186768e-01 2.721009254455566406e-01 -3.035436943173408508e-02 9.785438328981399536e-02 -7.599118351936340332e-02 -4.494762793183326721e-02 6.655563414096832275e-02 3.638818562030792236e-01 -8.960790932178497314e-02 -2.941003143787384033e-01 -1.112930178642272949e-01 1.213538199663162231e-01
-2.027818709611892700e-01 -6.030969321727752686e-02 -2.431819736957550049e-01 1.076841503381729126e-01 -2.545549869537353516e-01 2.784889340400695801e-01 8.794289082288742065e-02 1.991314999759197235e-02 1.336584091186523438e-01 -1.055712550878524780e-01 -1.446499079465866089e-01 2.938145995140075684e-01 7.391435652971267700e-02 -3.615178167819976807e-01 -8.355326950550079346e-02 6.460340321063995361e-02 4.842012003064155579e-02 -4.197648167610168457e-01 2.024957090616226196e-01 8.122071623802185059e-03 3.433485701680183411e-02 2.973868250846862793e-01 -5.255567282438278198e-02 -1.128810271620750427e-01 -1.154221668839454651e-01 -2.885113358497619629e-01 -3.376460447907447815e-02 3.901889547705650330e-02 -3.774900361895561218e-02 1.061298027634620667e-01 5.602112039923667908e-02 1.032499596476554871e-01
-1.312592439353466034e-02 -1.442128140479326248e-02 -1.384349912405014038e-02 -1.308036297559738159e-01 -4.380717873573303223e-02 4.484483003616333008e-01 6.711832433938980103e-02 1.342938989400863647e-01 -1.331854909658432007e-01 1.000248491764068604e-01 -6.533572822809219360e-02 8.504389971494674683e-02 -3.172961622476577759e-02 -1.385644525289535522e-01 -2.423800975084304810e-01 -2.435062229633331299e-01 1.199124976992607117e-01 -1.727178841829299927e-01 1.359206885099411011e-01 1.850987225770950317e-01 -5.203978717327117920e-02 2.473379969596862793e-01 -6.207128614187240601e-02 -1.868618726730346680e-01 -4.140987694263458252e-01 1.669105887413024902e-01 4.363898932933807373e-02 1.389134675264358521e-01 9.069809690117835999e-03 2.037277817726135254e-01 2.471239417791366577e-01 2.376180440187454224e-01
6.326118856668472290e-02 -3.570457920432090759e-02 2.252459228038787842e-01 2.773902416229248047e-01 3.028369843959808350e-01 9.072267264127731323e-02 -1.700551211833953857e-01 -1.462664641439914703e-02 -4.872002452611923218e-02 2.526799738407135010e-01 2.894669026136398315e-02 4.959896206855773926e-02 -6.531728804111480713e-02 -2.573064342141151428e-02 -1.341438144445419312e-01 1.367416232824325562e-01 8.646380156278610229e-02 -3.042282462120056152e-01 2.967194318771362305e-01 2.248880639672279358e-02 -2.632294967770576477e-02 2.237460613250732422e-01 3.532662289217114449e-03 -2.524575218558311462e-02 -1.293572932481765747e-01 -1.002199873328208923e-01 -1.170747429132461548e-01 1.398981362581253052e-01 1.279802173376083374e-01 -3.459195494651794434e-01 -2.956330180168151855e-01 3.214824795722961426e-01
1.916132122278213501e-01 -2.767260968685150146e-01 -1.832365691661834717e-01 -1.939699649810791016e-01 -7.127992808818817139e-02 1.686144620180130005e-01 1.671342253684997559e-01 5.898882169276475906e-03 -3.293435648083686829e-02 1.187043413519859314e-01 1.598757654428482056e-01 3.807324171066284180e-01 5.708376318216323853e-02 -1.731310635805130005e-01 -2.790142297744750977e-01 1.433654427528381348e-01 -1.215734332799911499e-01 -4.796118736267089844e-01 3.284911066293716431e-02 -7.002753019332885742e-02 -1.093417499214410782e-02 1.687124669551849365e-01 -5.533556267619132996e-02 -1.446052193641662598e-01 -2.018352001905441284e-01 -1.625325530767440796e-01 1.316625624895095825e-01 -8.313540369272232056e-02 -1.667004972696304321e-01 -3.574158996343612671e-02 -1.699980348348617554e-02 1.122290939092636108e-01
-1.862773299217224121e-01 -1.700343936681747437e-01 1.609312146902084351e-01 8.029528893530368805e-03 1.276308745145797729e-01 2.735140919685363770e-01 -1.891226023435592651e-01 -1.883083209395408630e-02 -8.627334237098693848e-02 3.834087848663330078e-01 8.567574620246887207e-02 8.518391102552413940e-02 3.248960245400667191e-03 -3.016992509365081787e-01 -8.471159636974334717e-02 7.158493995666503906e-02 8.410426974296569824e-02 -1.194809526205062866e-01 -4.026363790035247803e-02 -8.853585273027420044e-02 1.173417735844850540e-02 1.376723945140838623e-01 -1.559367924928665161e-01 1.841290444135665894e-01 -3.301838338375091553e-01 -5.949423089623451233e-02 -1.671316772699356079e-01 1.752034425735473633e-01 4.834598302841186523e-02 -4.214701354503631592e-01 -2.017529904842376709e-01 1.041145548224449158e-01
5.514378659427165985e-03 1.166300699114799500e-01 1.823082864284515381e-01 4.048256203532218933e-02 -2.738871574401855469e-01 3.096943795680999756e-01 -2.259166836738586426e-01 2.493351884186267853e-02 -2.148202657699584961e-01 3.614853024482727051e-01 -7.758101820945739746e-02 6.500416249036788940e-02 -1.494442373514175415e-01 -1.796006783843040466e-02 -1.892255991697311401e-02 -2.152384072542190552e-01 -2.801356315612792969e-01 -1.193554177880287170e-01 1.093987897038459778e-01 -4.535755515098571777e-02 -2.268790453672409058e-01 2.777952849864959717e-01 4.316880926489830017e-02 -1.102918293327093124e-02 -1.789028793573379517e-01 7.425599545240402222e-02 1.233579367399215698e-01 4.966570809483528137e-02 3.187926411628723145e-01 -1.824101805686950684e-01 -1.874794214963912964e-01 9.934881329536437988e-02
3.270761370658874512e-01 7.899374514818191528e-02 8.067382872104644775e-02 -1.563194394111633301e-01 -1.339234597980976105e-02 2.884700894355773926e-01 4.119381681084632874e-02 9.707336872816085815e-02 9.603216499090194702e-02 1.967140138149261475e-01 5.372412502765655518e-02 1.335884034633636475e-01 2.709212712943553925e-02 -6.079684197902679443e-02 -3.330336511135101318e-01 -3.018499016761779785e-01 2.160037755966186523e-01 -1.251389086246490479e-01 1.362217217683792114e-02 1.279123872518539429e-01 -1.668326407670974731e-01 4.263515770435333252e-01 -2.021929323673248291e-01 -1.046047359704971313e-01 -2.264916300773620605e-01 -6.499503552913665771e-02 2.203071862459182739e-02 4.811402782797813416e-02 -5.758890882134437561e-02 -2.751440927386283875e-02 2.040461450815200806e-02 2.882820367813110352e-01
2.682407200336456299e-01 2.579385638236999512e-01 -1.549867838621139526e-01 -1.418812721967697144e-01 -1.100845485925674438e-01 3.421539664268493652e-01 -3.033112920820713043e-02 2.474414743483066559e-02 2.486443072557449341e-01 -3.084712196141481400e-03 -3.114706464111804962e-02 3.173972964286804199e-01 -7.934980839490890503e-02 1.814398565329611301e-03 -2.730786204338073730e-01 2.000138461589813232e-01 3.919401168823242188e-01 -1.559839546680450439e-01 1.779257655143737793e-01 -2.789554893970489502e-01 1.416493556462228298e-03 1.189059093594551086e-01 -8.526108413934707642e-02 -1.067372113466262817e-01 -3.618763759732246399e-02 -1.045982614159584045e-01 1.503984332084655762e-01 2.441626973450183868e-02 1.898051053285598755e-01 -8.640647865831851959e-03 -8.939898014068603516e-02 4.937345907092094421e-02
7.052113860845565796e-02 1.761245131492614746e-01 1.998073458671569824e-01 -8.951503038406372070e-02 -6.438524276018142700e-02 1.035893782973289490e-01 -1.092388182878494263e-01 3.194216266274452209e-02 -2.044622227549552917e-02 4.399225711822509766e-01 -8.247698098421096802e-02 2.873030304908752441e-01 6.791291385889053345e-02 -1.830861717462539673e-01 1.191233769059181213e-01 -3.062090575695037842e-01 -1.742325536906719208e-02 -4.784393968293443322e-05 7.431020587682723999e-02 -7.561834156513214111e-02 -3.589031696319580078e-01 1.998146474361419678e-01 1.265659481287002563e-01 -1.607484817504882812e-01 -7.711379230022430420e-02 -4.455925896763801575e-02 1.804513186216354370e-01 2.539760172367095947e-01 1.002424210309982300e-02 -1.772442087531089783e-02 -2.066494822502136230e-01 2.976601123809814453e-01
2.469952553510665894e-01 -1.489955633878707886e-01 -1.133131831884384155e-01 1.520053595304489136e-01 -4.142832458019256592e-01 2.114676982164382935e-01 5.895637348294258118e-02 -1.327017555013298988e-03 2.167675048112869263e-01 -1.817640364170074463e-01 1.273507773876190186e-01 1.388121098279953003e-01 6.926129013299942017e-02 -1.899604350328445435e-01 -2.373089939355850220e-01 -1.471014320850372314e-01 3.592555224895477295e-02 -3.152313232421875000e-01 9.916507452726364136e-02 -2.693097479641437531e-02 -4.207975417375564575e-02 2.855632603168487549e-01 1.952455043792724609e-01 9.648413211107254028e-02 -2.906014621257781982e-01 1.442316360771656036e-02 -2.235274389386177063e-02 -7.702809572219848633e-02 -7.902787625789642334e-02 -2.171463370323181152e-01 1.893514990806579590e-01 6.604411453008651733e-02
2.661511115729808807e-02 -4.900868516415357590e-03 1.518686264753341675e-01 9.646602720022201538e-02 2.086267620325088501e-01 2.570386826992034912e-01 1.030433364212512970e-02 -1.857955008745193481e-01 -2.920659482479095459e-01 2.959127128124237061e-01 1.965389102697372437e-01 1.761023253202438354e-01 8.106427639722824097e-02 8.732366561889648438e-02 -4.180799424648284912e-02 4.052688181400299072e-02 -3.742293640971183777e-02 -2.119068652391433716e-01 2.235219329595565796e-01 1.309761404991149902e-01 -1.074199005961418152e-01 2.664315998554229736e-01 4.092807322740554810e-02 -1.227920427918434143e-01 -1.919398605823516846e-01 -2.277295440435409546e-01 -1.221425384283065796e-01 1.468900144100189209e-01 2.114386558532714844e-01 -3.176503777503967285e-01 -2.345261722803115845e-01 1.551667451858520508e-01
2.849651277065277100e-01 -6.897647678852081299e-02 2.634059637784957886e-03 1.902705244719982147e-02 -6.217383965849876404e-02 1.342948526144027710e-01 1.328217387199401855e-01 -6.067023146897554398e-03 -3.207831084728240967e-02 2.198768556118011475e-01 -2.948167733848094940e-02 3.568940460681915283e-01 -2.466489970684051514e-01 -2.012581378221511841e-01 -1.133307069540023804e-01 -1.268422454595565796e-01 2.941940426826477051e-01 -2.692209482192993164e-01 1.435763388872146606e-01 -1.123967766761779785e-02 5.594670772552490234e-02 3.045553155243396759e-02 -2.043893635272979736e-01 -2.002536952495574951e-01 -6.681778281927108765e-02 -2.265785187482833862e-01 3.539428710937500000e-01 -1.657277643680572510e-01 3.668098151683807373e-02 -8.911811746656894684e-03 1.324171852320432663e-02 3.005821406841278076e-01
8.373738825321197510e-02 -3.213874995708465576e-02 -6.560186296701431274e-02 2.680554687976837158e-01 -2.698378562927246094e-01 2.703512310981750488e-01 4.088761750608682632e-03 -1.270720511674880981e-01 -1.420673131942749023e-01 5.935285240411758423e-02 -2.320672273635864258e-01 7.633785158395767212e-02 -1.847577393054962158e-01 -2.457289695739746094e-01 2.883095853030681610e-02 -3.353879973292350769e-02 -8.284320682287216187e-02 2.642675302922725677e-02 2.125423252582550049e-01 -5.233648791909217834e-02 -1.581584513187408447e-01 2.380998581647872925e-01 2.531661391258239746e-01 -1.031399741768836975e-01 -9.969641268253326416e-02 -4.917781800031661987e-02 7.743327319622039795e-02 -4.591555520892143250e-02 5.055029988288879395e-01 -2.557005546987056732e-02 7.028473168611526489e-02 2.834933400154113770e-01
-1.011151149868965149e-01 -5.383195728063583374e-02 -1.612238585948944092e-01 6.094418466091156006e-02 -7.954044640064239502e-02 9.053999558091163635e-03 8.922543376684188843e-02 1.169831678271293640e-01 -1.671930998563766479e-01 1.352995783090591431e-01 -2.361059933900833130e-01 9.849223494529724121e-02 -2.877810001373291016e-01 -9.731467813253402710e-02 -2.699936926364898682e-01 -2.969991788268089294e-02 -1.147781163454055786e-01 -2.442364841699600220e-01 -5.709346756339073181e-02 -7.500953227281570435e-02 -2.528504431247711182e-01 6.660494953393936157e-02 -9.392512589693069458e-02 -3.215254247188568115e-01 -3.028319478034973145e-01 1.213356927037239075e-01 9.916372597217559814e-02 4.764640331268310547e-02 -5.123785510659217834e-02 -4.493568241596221924e-01 -8.089990913867950439e-02 2.437956184148788452e-01
2.522883117198944092e-01 -7.483498007059097290e-02 2.509542182087898254e-02 3.669203221797943115e-01 -7.749556005001068115e-02 1.273854821920394897e-01 2.401062846183776855e-01 4.021453205496072769e-03 1.689258515834808350e-01 2.143223136663436890e-01 4.305218532681465149e-02 1.423239409923553467e-01 4.957124218344688416e-02 -1.032630428671836853e-01 -6.549518555402755737e-02 1.860803365707397461e-01 7.149005681276321411e-02 1.211666874587535858e-02 6.218368187546730042e-02 -8.016802370548248291e-02 -1.432505548000335693e-01 3.708669245243072510e-01 -1.409951597452163696e-01 -4.609631896018981934e-01 -1.714976280927658081e-01 2.288227975368499756e-01 1.814728677272796631e-01 8.854187093675136566e-03 -4.511068575084209442e-03 -2.128987163305282593e-01 -2.732041291892528534e-02 1.090680342167615891e-02
-7.509762793779373169e-02 -1.174923777580261230e-01 1.061146855354309082e-01 -6.211814656853675842e-02 -3.144493401050567627e-01 9.102698415517807007e-02 -5.389860644936561584e-02 -2.932405769824981689e-01 3.108037076890468597e-02 3.318346738815307617e-01 1.807146966457366943e-01 1.585871279239654541e-01 -1.943409792147576809e-03 1.940895617008209229e-02 -1.969426721334457397e-01 -4.192426428198814392e-02 -2.762466967105865479e-01 -2.146828621625900269e-01 1.159032955765724182e-01 -1.694312095642089844e-01 -2.027039229869842529e-01 1.049931123852729797e-01 -1.977285556495189667e-02 -1.901759952306747437e-01 -1.370183825492858887e-01 -1.005330085754394531e-01 -8.423521369695663452e-02 1.725276857614517212e-01 1.357923895120620728e-01 -4.046575725078582764e-01 1.470564901828765869e-01 1.918279230594635010e-01
1.156731992959976196e-01 1.323953419923782349e-01 -2.310134470462799072e-02 -1.051791012287139893e-01 8.251138776540756226e-02 2.797417938709259033e-01 2.008732259273529053e-01 1.023094654083251953e-01 8.618225902318954468e-02 2.550223171710968018e-01 3.624745458364486694e-02 6.496441364288330078e-02 -3.364491462707519531e-01 -1.003047674894332886e-01 -2.154511362314224243e-01 2.937965989112854004e-01 2.736676335334777832e-01 -3.325164690613746643e-02 1.060096994042396545e-01 1.423291862010955811e-01 -2.173468768596649170e-01 4.352486133575439453e-02 -1.043287664651870728e-02 2.677982300519943237e-02 -3.549366295337677002e-01 -1.743464320898056030e-01 1.829141527414321899e-01 1.003147214651107788e-01 6.153387203812599182e-02 1.600940153002738953e-02 1.105759441852569580e-01 3.376371860504150391e-01
-2.718771435320377350e-02 -1.196698993444442749e-01 6.001079082489013672e-02 9.146606922149658203e-02 -2.318810820579528809e-01 2.888074517250061035e-01 -2.112612724304199219e-01 -2.204998731613159180e-01 -8.836416900157928467e-02 4.911033809185028076e-01 3.244883567094802856e-02 2.050473093986511230e-01 1.528447568416595459e-01 -1.316710263490676880e-01 -2.569258213043212891e-01 -9.206455945968627930e-02 -2.389025688171386719e-01 -1.179033815860748291e-01 3.803136572241783142e-02 -1.364267617464065552e-01 -1.700323820114135742e-01 5.511079449206590652e-03 -5.602426454424858093e-02 -9.700859338045120239e-02 -1.532233059406280518e-01 7.329798489809036255e-02 -4.570253938436508179e-02 1.735757440328598022e-01 6.936981528997421265e-02 -1.958032846450805664e-01 -2.110131531953811646e-01 2.323771864175796509e-01
-4.076350107789039612e-02 -6.167769804596900940e-02 -2.314950972795486450e-01 2.259836047887802124e-01 -2.019083350896835327e-01 2.479641586542129517e-01 2.042494714260101318e-01 -6.245453655719757080e-02 2.940410971641540527e-01 -1.271284520626068115e-01 2.130493521690368652e-02 3.368422091007232666e-01 3.269427269697189331e-02 -1.734602451324462891e-01 -1.821353435516357422e-01 4.167667776346206665e-02 1.505329459905624390e-01 -3.382292091846466064e-01 2.927820384502410889e-01 -1.089510321617126465e-01 6.652429699897766113e-02 2.632733285427093506e-01 3.651973605155944824e-02 2.403557300567626953e-03 -1.583413630723953247e-01 -2.421826571226119995e-01 -1.285025775432586670e-01 3.515091910958290100e-02 1.099844649434089661e-01 1.149943172931671143e-01 1.062701549381017685e-02 1.508748829364776611e-01
2.651835381984710693e-01 -3.414295017719268799e-01 1.749773323535919189e-01 -2.563029341399669647e-02 1.746813952922821045e-02 2.726779878139495850e-01 5.816215649247169495e-02 5.383216589689254761e-02 1.300785243511199951e-01 9.409289807081222534e-02 -7.985411793924868107e-04 1.597161889076232910e-01 2.256467565894126892e-02 -1.060568317770957947e-01 -1.454686224460601807e-01 -1.414369344711303711e-01 -2.307785488665103912e-02 -1.758632361888885498e-01 -2.816084772348403931e-02 -2.145918160676956177e-01 1.199498027563095093e-01 3.926162421703338623e-02 1.176765337586402893e-01 9.715268760919570923e-02 -3.512100577354431152e-01 -3.044549157493747771e-05 -3.079530298709869385e-01 5.230983719229698181e-02 1.131196245551109314e-01 -3.928877711296081543e-01 -5.437974259257316589e-02 2.968688011169433594e-01
1.215288713574409485e-01 -1.506173312664031982e-01 -2.530094794929027557e-02 -3.741756081581115723e-02 1.563396155834197998e-01 3.389583230018615723e-01 -2.749596536159515381e-01 -1.038802787661552429e-01 -1.697112917900085449e-01 3.197945654392242432e-03 2.107433415949344635e-02 3.880581855773925781e-01 -1.098695583641529083e-02 -6.937878578901290894e-02 -8.262346684932708740e-02 4.018728435039520264e-02 9.637287439545616508e-05 -2.592561841011047363e-01 1.526738889515399933e-02 -2.530192434787750244e-01 -6.413374096155166626e-02 -1.009291484951972961e-01 -6.503189355134963989e-02 -7.670915871858596802e-02 -4.690171182155609131e-01 -3.418923914432525635e-02 -2.735412493348121643e-02 1.984430700540542603e-01 -1.269840300083160400e-01 -2.109109908342361450e-01 -5.725763365626335144e-02 2.459987401962280273e-01
2.648579776287078857e-01 -1.702131819911301136e-03 -3.270067647099494934e-02 1.284045428037643433e-01 2.828733297064900398e-03 2.789001166820526123e-01 1.422671228647232056e-01 1.915865838527679443e-01 1.725061684846878052e-01 1.597400456666946411e-01 -3.750234469771385193e-02 2.658597379922866821e-02 4.166287928819656372e-02 -2.162721939384937286e-02 -2.363662272691726685e-01 1.242575049400329590e-01 1.506983190774917603e-01 2.394555881619453430e-02 1.917001456022262573e-01 1.306700855493545532e-01 3.414557129144668579e-02 2.130693197250366211e-01 -1.982872188091278076e-01 -4.968017339706420898e-01 -3.173013776540756226e-02 -2.103333622217178345e-01 9.714665263891220093e-02 2.856019511818885803e-02 1.207834333181381226e-01 -2.646254897117614746e-01 2.473903894424438477e-01 1.884996742010116577e-01
-7.285197824239730835e-02 -8.892076089978218079e-03 2.056575752794742584e-02 1.424363702535629272e-01 2.504771649837493896e-01 3.525559008121490479e-01 -2.154517173767089844e-01 9.876700490713119507e-02 1.540864538401365280e-02 -1.918921992182731628e-02 2.388080954551696777e-02 1.353437453508377075e-01 -3.766902536153793335e-02 6.436976045370101929e-02 -9.953606128692626953e-02 1.072312220931053162e-01 7.936844974756240845e-02 -1.967668533325195312e-01 1.336859911680221558e-01 -2.843578457832336426e-01 -1.589872986078262329e-01 1.484028697013854980e-01 -4.857132583856582642e-02 5.231207981705665588e-02 -3.356816470623016357e-01 -2.137571014463901520e-02 -1.109972968697547913e-01 1.449849903583526611e-01 -2.310056835412979126e-01 -2.838266789913177490e-01 9.679773449897766113e-02 4.453271627426147461e-01
-9.500575065612792969e-02 -1.750327832996845245e-02 5.875703692436218262e-02 8.150002360343933105e-02 1.549743264913558960e-01 2.589209079742431641e-01 -7.889156043529510498e-02 1.381223369389772415e-02 -2.059159576892852783e-01 1.267820596694946289e-01 -1.520157456398010254e-01 6.388702243566513062e-02 -7.595665752887725830e-02 -2.058395296335220337e-01 -3.421974182128906250e-01 2.996026165783405304e-02 -1.248192340135574341e-01 3.041828237473964691e-02 9.305109083652496338e-02 -1.994108706712722778e-01 -3.717319667339324951e-01 4.169338047504425049e-01 -1.070800349116325378e-01 -2.506415247917175293e-01 -1.225731670856475830e-01 1.320583652704954147e-02 1.136504858732223511e-01 7.843854278326034546e-02 -1.063516661524772644e-01 -3.179024755954742432e-01 -7.368919998407363892e-02 1.673178821802139282e-01
-2.133357971906661987e-01 6.475998461246490479e-02 7.255646586418151855e-02 1.342142969369888306e-01 -1.338439136743545532e-01 1.099384017288684845e-02 1.302094291895627975e-02 -3.743949234485626221e-01 -2.415443062782287598e-01 1.828196346759796143e-01 -3.326125442981719971e-01 4.745256900787353516e-01 -1.659781672060489655e-02 -1.037236899137496948e-01 -1.304586082696914673e-01 8.140839636325836182e-02 -3.757994249463081360e-02 -9.788142144680023193e-02 5.986354500055313110e-02 -2.217574603855609894e-02 -6.813248991966247559e-02 2.055033147335052490e-01 -7.254727184772491455e-02 -3.188820322975516319e-03 -3.258137106895446777e-01 -6.682175397872924805e-02 -2.151756435632705688e-01 8.809804171323776245e-02 -3.925626352429389954e-02 -2.451627142727375031e-02 -3.640981763601303101e-02 2.664998173713684082e-01
6.805402040481567383e-02 7.004040479660034180e-02 1.737056486308574677e-02 -3.057724609971046448e-02 -6.796463578939437866e-02 2.735776305198669434e-01 2.760100960731506348e-01 -1.037174612283706665e-01 -5.339695513248443604e-02 9.672891348600387573e-02 -8.404431492090225220e-02 3.622055947780609131e-01 -6.058004125952720642e-02 -1.855986118316650391e-01 -2.918863296508789062e-01 4.525463655591011047e-02 8.518672548234462738e-03 -2.474955022335052490e-01 2.654998004436492920e-02 -1.701688021421432495e-01 3.924625739455223083e-02 1.276326775550842285e-01 -9.663565456867218018e-02 -2.735360562801361084e-01 -1.756379306316375732e-01 -1.931202858686447144e-01 3.263885676860809326e-01 -1.887191832065582275e-01 1.068553477525711060e-01 6.193714588880538940e-02 -1.418299227952957153e-01 3.291788697242736816e-01
2.864344716072082520e-01 -7.177440822124481201e-02 -2.532848156988620758e-02 9.092926979064941406e-02 -2.056453078985214233e-01 6.482332199811935425e-02 1.653920263051986694e-01 -6.048042327165603638e-02 1.709538139402866364e-02 -2.817811258137226105e-02 3.032326102256774902e-01 2.956787645816802979e-01 -3.667624294757843018e-01 -8.060866594314575195e-02 -2.138780951499938965e-01 -4.985970631241798401e-02 1.130690053105354309e-01 -3.055216372013092041e-01 1.562331616878509521e-01 4.562280373647809029e-04 2.050274163484573364e-01 2.303915284574031830e-02 -1.270644515752792358e-01 -1.732323616743087769e-01 -1.478910446166992188e-01 -2.449993342161178589e-01 2.197700738906860352e-01 -1.944602839648723602e-02 1.205421835184097290e-01 1.825593970715999603e-02 -6.080205738544464111e-02 2.971397340297698975e-01
1.381192058324813843e-01 2.848097383975982666e-01 -2.442180216312408447e-01 3.212474882602691650e-01 -2.285195887088775635e-02 1.545341610908508301e-01 1.829274930059909821e-02 -8.397843688726425171e-03 -1.061574742197990417e-01 3.472864031791687012e-01 5.467100441455841064e-02 -3.580202348530292511e-03 1.442031860351562500e-01 -1.477092504501342773e-01 -2.470936924219131470e-01 1.687703728675842285e-01 -1.662614643573760986e-01 -2.502759099006652832e-01 -1.288824714720249176e-02 -1.561732590198516846e-01 -1.654996275901794434e-01 2.913745343685150146e-01 -3.962220847606658936e-01 -1.368171768262982368e-03 -9.195673279464244843e-03 -2.882709540426731110e-02 2.350572030991315842e-03 2.235075645148754120e-02 8.052345365285873413e-02 -1.260350346565246582e-01 7.863965630531311035e-02 1.761588305234909058e-01
1.984459161758422852e-01 4.935942590236663818e-02 -9.814592776820063591e-04 -2.556094229221343994e-01 -5.896017886698246002e-03 9.032938629388809204e-02 6.324280053377151489e-02 1.868198513984680176e-01 6.933787465095520020e-02 2.250646352767944336e-01 8.143532276153564453e-02 1.114831045269966125e-01 5.839673429727554321e-02 -1.778490245342254639e-01 -2.725391387939453125e-01 -1.261505335569381714e-01 2.027970105409622192e-01 -3.667084872722625732e-02 1.269207000732421875e-01 -9.712927788496017456e-02 -8.265751600265502930e-02 5.462793707847595215e-01 -1.859322041273117065e-01 -1.198270767927169800e-01 -2.726304829120635986e-01 -5.284677073359489441e-02 -1.503046154975891113e-01 1.129756644368171692e-01 -9.247276932001113892e-02 3.789218142628669739e-02 -9.639623574912548065e-03 3.181883692741394043e-01
7.491350173950195312e-02 1.264570802450180054e-01 2.062095403671264648e-01 2.031744569540023804e-01 -9.163615852594375610e-02 2.103505283594131470e-01 -1.499204337596893311e-01 2.188770771026611328e-01 -1.120075806975364685e-01 1.534335017204284668e-01 -1.513957083225250244e-01 2.152179628610610962e-01 -2.667818665504455566e-01 -1.842651814222335815e-01 -1.033226866275072098e-02 -2.654245197772979736e-01 -2.458209991455078125e-01 -2.650539577007293701e-01 3.734831511974334717e-02 -6.805010139942169189e-02 -3.076918423175811768e-01 2.835809290409088135e-01 -1.127602979540824890e-01 -1.946692913770675659e-02 -1.565303802490234375e-01 7.918048650026321411e-02 3.977143391966819763e-02 3.192413151264190674e-01 1.263345777988433838e-01 -1.189312711358070374e-01 5.485195666551589966e-03 -3.549249842762947083e-02
8.432003855705261230e-02 1.328619271516799927e-01 -4.481815546751022339e-02 4.615888893604278564e-01 -1.262767985463142395e-02 2.643353939056396484e-01 -4.767613857984542847e-02 2.286648005247116089e-01 6.374029815196990967e-02 -1.039559841156005859e-01 1.602279543876647949e-01 1.907890588045120239e-01 2.201090753078460693e-02 -1.096133291721343994e-01 -1.127440854907035828e-01 -7.946725189685821533e-02 -4.909042268991470337e-02 -3.368872702121734619e-01 3.115686774253845215e-01 4.458918049931526184e-02 1.858459711074829102e-01 3.669636547565460205e-01 -1.536620110273361206e-01 8.634260296821594238e-02 -1.628959327936172485e-01 -2.664005383849143982e-02 -5.332056432962417603e-02 1.887128800153732300e-01 -2.041639387607574463e-01 -1.505978032946586609e-02 -5.091461911797523499e-02 -4.081666469573974609e-02
-1.391806751489639282e-01 -1.498076766729354858e-01 3.775950893759727478e-02 2.060548514127731323e-01 3.063920326530933380e-02 1.062525436282157898e-01 -1.161461621522903442e-01 1.419236063957214355e-01 -5.137208104133605957e-02 2.159895151853561401e-01 -2.600695490837097168e-01 1.406643390655517578e-01 -1.422785818576812744e-01 -1.282522454857826233e-02 -2.982418425381183624e-02 -1.699860244989395142e-01 2.789164781570434570e-01 5.640363693237304688e-02 2.758114635944366455e-01 -5.007614493370056152e-01 -1.249409541487693787e-01 1.271676421165466309e-01 -3.766717389225959778e-02 -1.350810229778289795e-01 -2.580283582210540771e-01 -2.502386569976806641e-01 -2.502373792231082916e-02 3.734869882464408875e-02 2.499291449785232544e-01 -1.014681011438369751e-01 1.146609857678413391e-01 7.177767902612686157e-02
-6.923535466194152832e-02 -1.289572268724441528e-01 -1.459723263978958130e-01 7.788363099098205566e-02 3.187665939331054688e-01 3.011345863342285156e-01 2.018452994525432587e-02 1.113746762275695801e-01 -3.303276002407073975e-01 1.878798753023147583e-01 -1.109199151396751404e-01 1.573530435562133789e-01 -1.296107023954391479e-01 -3.356827050447463989e-02 -1.561028510332107544e-01 -4.119146615266799927e-02 4.315026476979255676e-02 4.779357463121414185e-02 1.570179313421249390e-01 -2.182954847812652588e-01 -2.424055635929107666e-01 2.219895273447036743e-01 -1.146426796913146973e-01 -1.905589103698730469e-01 -5.766062065958976746e-02 1.124800890684127808e-01 -4.868498537689447403e-03 2.243030965328216553e-01 2.376565895974636078e-02 -3.466794490814208984e-01 -2.169936150312423706e-01 2.291918247938156128e-01
-1.976142376661300659e-01 -1.029687747359275818e-01 -1.819874644279479980e-01 7.262577861547470093e-02 -1.225431263446807861e-01 1.441349685192108154e-01 -1.475374996662139893e-01 1.919416896998882294e-02 -2.631573975086212158e-01 -3.822616487741470337e-02 4.671058803796768188e-02 1.601682417094707489e-02 -1.193359196186065674e-01 -1.665210872888565063e-01 -4.152986109256744385e-01 5.172171816229820251e-02 8.468738198280334473e-02 -1.287322938442230225e-01 8.790483325719833374e-02 -1.770893186330795288e-01 -3.418783247470855713e-01 2.402227520942687988e-01 -6.905318703502416611e-03 3.495116904377937317e-02 -2.349588274955749512e-01 1.961921807378530502e-03 1.095854789018630981e-01 2.609553933143615723e-01 -9.102908521890640259e-02 -2.657528221607208252e-01 -6.191283836960792542e-02 3.271172940731048584e-01
9.375167638063430786e-02 -6.889301538467407227e-02 5.835133418440818787e-02 1.278401464223861694e-01 -1.558049470186233521e-01 1.972891837358474731e-01 2.491477429866790771e-01 1.240541636943817139e-01 -3.219884932041168213e-01 3.127931058406829834e-01 7.209316641092300415e-02 2.365812063217163086e-01 8.068291097879409790e-02 -5.365195497870445251e-02 -2.399570792913436890e-01 1.327951699495315552e-01 -1.091543436050415039e-01 -2.035773098468780518e-01 1.623461842536926270e-01 -2.318448275327682495e-01 -2.398358285427093506e-01 1.667202860116958618e-01 7.009059935808181763e-02 3.118027150630950928e-01 -2.277187854051589966e-01 1.617207527160644531e-01 1.246868744492530823e-01 4.163248091936111450e-02 -2.314963042736053467e-01 -8.806313574314117432e-02 2.423638477921485901e-02 2.505857124924659729e-02
-4.797770641744136810e-03 -2.078826874494552612e-01 -4.650500789284706116e-02 1.453782021999359131e-01 -3.157438933849334717e-01 1.986128985881805420e-01 -6.325890868902206421e-02 2.585679851472377777e-02 3.893367052078247070e-01 9.303434193134307861e-02 8.349196612834930420e-02 4.656747728586196899e-02 -4.123989641666412354e-01 -9.240109473466873169e-02 -6.188245117664337158e-02 2.857989370822906494e-01 1.955116242170333862e-01 -9.231063723564147949e-02 -9.345412999391555786e-02 -5.914622172713279724e-02 2.384138479828834534e-02 1.710654497146606445e-01 -3.337720409035682678e-02 -2.914612181484699249e-02 -2.114998549222946167e-01 -1.825403124094009399e-01 -8.135319803841412067e-04 1.642223447561264038e-01 -2.903724787756800652e-03 -1.571763455867767334e-01 -3.047080636024475098e-01 2.068761140108108521e-01
-2.523103728890419006e-02 -1.130182817578315735e-01 9.309775382280349731e-02 7.866405695676803589e-02 3.550469502806663513e-02 7.697343826293945312e-02 -7.912930101156234741e-02 2.025964707136154175e-01 -3.492344021797180176e-01 -1.935491338372230530e-02 5.077301710844039917e-02 1.659678518772125244e-01 -7.633649557828903198e-02 -6.846479326486587524e-02 -3.898083865642547607e-01 3.020984120666980743e-03 1.020249631255865097e-02 -5.259526520967483521e-02 2.834267616271972656e-01 -8.471540361642837524e-02 -1.698765009641647339e-01 -5.136548727750778198e-02 8.441767096519470215e-02 -1.305473446846008301e-01 -5.139352083206176758e-01 -5.716121196746826172e-02 1.124198809266090393e-01 1.481553912162780762e-01 1.987278461456298828e-01 -3.057805895805358887e-01 -1.959990523755550385e-02 1.445642411708831787e-01
6.258071213960647583e-02 -4.723950102925300598e-02 1.207327023148536682e-01 1.708076149225234985e-01 -1.229283362627029419e-01 1.312719136476516724e-01 -3.711267188191413879e-02 2.590407729148864746e-01 -2.134667634963989258e-01 -1.345273256301879883e-01 -9.610334411263465881e-03 1.412552148103713989e-01 -3.951545953750610352e-01 -6.096567027270793915e-03 -2.971814870834350586e-01 3.987342491745948792e-02 -1.255487203598022461e-01 -7.708013057708740234e-02 2.680537402629852295e-01 -9.833341836929321289e-02 -1.661283969879150391e-01 -5.021799728274345398e-02 -4.704865813255310059e-02 -1.865829825401306152e-01 -3.486399650573730469e-01 -1.005850434303283691e-01 2.598192393779754639e-01 1.083636805415153503e-01 2.886179275810718536e-02 -3.309537470340728760e-01 -6.390993297100067139e-02 1.540718972682952881e-01
-1.796539314091205597e-02 -1.272870749235153198e-01 -7.601661980152130127e-02 1.842939704656600952e-01 -8.819096721708774567e-03 4.449886828660964966e-02 -9.975100308656692505e-02 -2.627903968095779419e-02 2.625739388167858124e-02 2.821728289127349854e-01 -2.871172688901424408e-02 -3.589687123894691467e-02 -2.339893579483032227e-01 -1.322741508483886719e-01 7.546467334032058716e-02 5.432071909308433533e-02 -2.694240808486938477e-01 -5.852150171995162964e-02 2.447692155838012695e-01 8.398863673210144043e-02 -1.376758678816258907e-03 6.715571880340576172e-02 -1.026107463985681534e-02 -2.020254880189895630e-01 -4.011226594448089600e-01 -1.144599243998527527e-01 -2.542669512331485748e-02 1.958154290914535522e-01 3.693078160285949707e-01 -2.109967321157455444e-01 7.266233116388320923e-02 4.244133830070495605e-01
2.392471134662628174e-01 5.589644610881805420e-02 2.550453841686248779e-01 1.094306353479623795e-02 -1.439507603645324707e-01 2.120567262172698975e-01 5.176689103245735168e-02 1.749003827571868896e-01 6.679063290357589722e-02 1.534179449081420898e-01 -1.842876151204109192e-02 1.705496907234191895e-01 -6.617762893438339233e-02 -2.119895219802856445e-01 -7.308303564786911011e-02 3.456867113709449768e-02 1.002055630087852478e-01 -5.652340650558471680e-01 6.204612925648689270e-02 -6.420803815126419067e-02 8.628223836421966553e-02 -4.157025367021560669e-02 -8.203481137752532959e-02 1.702177710831165314e-02 -3.027954399585723877e-01 -1.047268211841583252e-01 3.193905949592590332e-01 9.052256494760513306e-02 1.565747708082199097e-02 -6.117432564496994019e-02 1.010654866695404053e-01 2.854369580745697021e-01
7.222661375999450684e-02 1.428198367357254028e-01 -1.695248335599899292e-01 -4.962510615587234497e-02 -1.247343793511390686e-01 2.260195165872573853e-01 6.667319685220718384e-02 4.895568639039993286e-02 5.188622325658798218e-02 3.285392820835113525e-01 3.112828172743320465e-02 1.173444613814353943e-01 -6.472037732601165771e-02 -5.382897797971963882e-03 2.321588993072509766e-02 9.925220906734466553e-02 -5.951933190226554871e-02 -2.985103130340576172e-01 3.674594461917877197e-01 -1.971977055072784424e-01 -2.466947138309478760e-01 4.773999750614166260e-02 1.612578518688678741e-02 -2.862202227115631104e-01 1.526034325361251831e-01 1.250318139791488647e-01 3.493377938866615295e-02 4.404385015368461609e-02 2.731797695159912109e-01 -1.498320251703262329e-01 2.976001501083374023e-01 3.001919686794281006e-01
-1.182972826063632965e-02 4.429034143686294556e-02 -1.197956949472427368e-01 -4.382707923650741577e-02 -1.354668736457824707e-01 2.701993584632873535e-01 -3.690840676426887512e-02 -2.132263407111167908e-02 6.006812304258346558e-02 1.352208256721496582e-01 -3.510801792144775391e-01 -8.287701010704040527e-02 -1.986103318631649017e-02 5.175895988941192627e-03 -1.230441704392433167e-01 -1.226443797349929810e-01 -4.109949991106987000e-02 -4.076020419597625732e-01 -1.907591372728347778e-01 8.549518883228302002e-02 1.773914843797683716e-01 2.787483930587768555e-01 2.154499478638172150e-02 5.427884869277477264e-03 -3.630701601505279541e-01 3.393773734569549561e-02 1.339527815580368042e-01 1.032964661717414856e-01 2.232628464698791504e-01 -2.510573267936706543e-01 -6.730934232473373413e-02 3.250355720520019531e-01
2.055129557847976685e-01 6.246434641070663929e-04 1.570489555597305298e-01 3.379807770252227783e-01 -5.934972316026687622e-02 -3.198694437742233276e-02 -8.136138319969177246e-02 -6.348446011543273926e-02 -6.685616075992584229e-02 1.599789559841156006e-01 -1.655930727720260620e-01 -9.807904064655303955e-02 -2.169859707355499268e-01 -1.955426335334777832e-01 -1.770797744393348694e-02 8.061731606721878052e-02 -1.631115972995758057e-01 -1.218779198825359344e-02 9.353090822696685791e-02 -5.463155359029769897e-02 8.585584163665771484e-02 2.385432720184326172e-01 1.423801779747009277e-01 -2.010396569967269897e-01 -3.435956239700317383e-01 -6.124839559197425842e-02 -9.439352899789810181e-03 2.162809222936630249e-01 2.823154628276824951e-01 -5.798608437180519104e-02 -4.693466052412986755e-02 4.764916598796844482e-01
3.377783298492431641e-01 -1.078642010688781738e-01 5.507824569940567017e-02 -1.544228345155715942e-01 1.068468019366264343e-02 3.365883231163024902e-01 5.198902450501918793e-03 1.499065160751342773e-01 2.296942844986915588e-02 2.818277105689048767e-02 -1.850737631320953369e-01 3.824768662452697754e-01 1.006144732236862183e-01 -3.443298637866973877e-01 -2.122990638017654419e-01 -2.445030771195888519e-02 2.953819334506988525e-01 -6.092336028814315796e-02 9.423950314521789551e-02 6.325760483741760254e-02 1.538995951414108276e-01 4.201747477054595947e-02 -8.247926831245422363e-02 -3.397516310214996338e-01 -1.540430784225463867e-01 -1.130957826972007751e-01 -7.008796185255050659e-02 1.921288818120956421e-01 1.817806065082550049e-02 -5.772153288125991821e-02 -1.940954849123954773e-02 1.461321264505386353e-01
-1.025767549872398376e-01 1.001868844032287598e-01 -2.488114126026630402e-02 1.422162652015686035e-01 -1.074341498315334320e-02 8.955983072519302368e-02 -8.751838654279708862e-02 -1.137454733252525330e-01 -1.519093811511993408e-01 2.875260412693023682e-01 -1.642925590276718140e-01 4.122335910797119141e-01 -3.036831021308898926e-01 -2.268503457307815552e-01 -1.010169647634029388e-02 -9.544762223958969116e-02 -5.580103024840354919e-02 -3.782556578516960144e-02 8.401723206043243408e-02 -1.964715719223022461e-01 -1.398578137159347534e-01 5.538563430309295654e-02 6.601195782423019409e-02 -7.051498442888259888e-02 -2.996161878108978271e-01 3.935529291629791260e-02 7.066698744893074036e-03 1.288790553808212280e-01 2.218004912137985229e-01 1.216076016426086426e-01 -3.020551800727844238e-01 3.590644001960754395e-01
-1.572446376085281372e-01 1.950362175703048706e-01 5.109756812453269958e-02 -2.379954233765602112e-02 -2.957420609891414642e-02 2.727782726287841797e-01 1.659667342901229858e-01 1.315809134393930435e-02 -9.348839521408081055e-02 1.873758882284164429e-01 -1.052224859595298767e-01 5.613297596573829651e-02 3.628232702612876892e-02 -1.749986708164215088e-01 -3.375768661499023438e-01 1.071519926190376282e-01 -4.821108654141426086e-02 -3.713504374027252197e-01 8.559731394052505493e-02 -1.430325806140899658e-01 -2.318508923053741455e-02 2.766501605510711670e-01 2.853910028934478760e-01 -1.333003193140029907e-01 3.684471361339092255e-03 2.587714046239852905e-02 -1.628336310386657715e-01 -1.519318297505378723e-02 2.385140806436538696e-01 -3.038737177848815918e-01 2.960191965103149414e-01 8.377886563539505005e-02
2.246464975178241730e-02 -1.687686294317245483e-01 -1.039772853255271912e-01 3.268096446990966797e-01 -4.275941848754882812e-01 1.472140252590179443e-01 -1.258017681539058685e-02 -7.930331677198410034e-02 4.981115460395812988e-02 2.847384512424468994e-01 -1.227029114961624146e-01 -9.851171076297760010e-02 -4.527678340673446655e-02 -2.871171236038208008e-01 1.064018234610557556e-01 1.250748932361602783e-01 1.586359441280364990e-01 1.122372075915336609e-01 8.041096478700637817e-02 -2.061474323272705078e-01 -6.246078386902809143e-02 2.333735972642898560e-01 -1.402395218610763550e-02 -2.877550721168518066e-01 -1.550287008285522461e-01 -1.457931250333786011e-01 -2.540704607963562012e-02 5.001175031065940857e-02 3.955334797501564026e-02 -1.162235215306282043e-01 -2.138852775096893311e-01 2.921074032783508301e-01
3.426183462142944336e-01 -4.455771297216415405e-02 -1.053684577345848083e-01 7.422839105129241943e-02 -1.689803786575794220e-02 8.456208556890487671e-02 1.575039476156234741e-01 1.993541568517684937e-01 2.114455588161945343e-02 1.710219383239746094e-01 -3.983056545257568359e-02 2.237558513879776001e-01 -5.568484589457511902e-02 -3.025522828102111816e-01 -1.679290235042572021e-01 -8.861036598682403564e-02 9.953851997852325439e-02 -4.289566576480865479e-01 1.326328516006469727e-01 -3.316347673535346985e-02 4.854643717408180237e-02 6.370680034160614014e-02 -1.192081868648529053e-01 -1.632223278284072876e-01 -1.634531915187835693e-01 -1.552239358425140381e-01 1.183764487504959106e-01 -2.458022534847259521e-01 1.522459089756011963e-01 -9.274973720312118530e-02 1.784229651093482971e-02 4.034554362297058105e-01
9.412401914596557617e-02 -2.128555476665496826e-01 3.294390067458152771e-02 1.547106355428695679e-01 -2.128682434558868408e-01 2.647577822208404541e-01 2.716368436813354492e-01 -1.907383501529693604e-01 -7.148777693510055542e-02 -1.162995919585227966e-01 -1.626325398683547974e-01 3.840703070163726807e-01 -1.197281256318092346e-01 -4.766123369336128235e-02 -1.888874322175979614e-01 -1.952018961310386658e-02 1.376327220350503922e-02 -2.679807245731353760e-01 1.059764474630355835e-01 -1.266247630119323730e-01 -7.410379499197006226e-02 2.539961636066436768e-01 1.064900215715169907e-02 7.821992039680480957e-02 -2.215472310781478882e-01 -1.436637341976165771e-01 2.542127668857574463e-01 -1.360427439212799072e-01 -2.455667965114116669e-02 7.384538650512695312e-02 -1.616168469190597534e-01 2.990622818470001221e-01
1.532545387744903564e-01 -9.848254919052124023e-02 1.050303578376770020e-01 8.611588925123214722e-02 7.477404922246932983e-02 3.554767370223999023e-01 -3.284985423088073730e-01 2.342803962528705597e-02 -1.297855675220489502e-01 2.343775629997253418e-01 -9.465487301349639893e-02 4.681041538715362549e-01 1.146859079599380493e-01 -4.882241412997245789e-02 -3.853944689035415649e-02 -1.953681111335754395e-01 -1.969664692878723145e-01 2.114488556981086731e-02 2.759022414684295654e-01 9.875822812318801880e-02 -2.070232629776000977e-01 1.478905379772186279e-01 -1.090817376971244812e-01 9.709657728672027588e-02 -1.292136907577514648e-01 1.800341345369815826e-02 3.996933519374579191e-04 -7.279735803604125977e-02 -2.842226810753345490e-02 -2.167006880044937134e-01 -4.397910833358764648e-02 2.640212774276733398e-01
1.899198889732360840e-01 -1.554102003574371338e-01 -3.659837245941162109e-01 -1.436870638281106949e-02 -1.848466992378234863e-01 3.564155474305152893e-02 -1.734299212694168091e-01 9.602844715118408203e-02 -9.586924314498901367e-02 6.131401658058166504e-02 -7.377345860004425049e-02 3.615793585777282715e-01 -1.816587708890438080e-02 -1.020826920866966248e-01 -2.220046520233154297e-01 -6.775239109992980957e-02 -8.580495417118072510e-02 6.944379955530166626e-02 5.550673231482505798e-02 4.093602672219276428e-02 8.509135805070400238e-03 1.466021239757537842e-01 -2.649019658565521240e-01 3.230010569095611572e-01 -3.782179951667785645e-01 -1.177032291889190674e-01 1.646393910050392151e-02 7.185059040784835815e-02 1.150340884923934937e-01 -1.873980015516281128e-01 -2.603863477706909180e-01 1.601009219884872437e-01
-2.156120240688323975e-01 -8.881671726703643799e-02 3.589833527803421021e-02 9.735903888940811157e-02 -3.553602844476699829e-02 1.511749774217605591e-01 -1.398517340421676636e-01 -6.956785172224044800e-02 7.905873656272888184e-02 3.480646610260009766e-01 3.134818673133850098e-01 6.102050840854644775e-02 1.411517560482025146e-01 4.357478022575378418e-02 -1.392746865749359131e-01 9.785434603691101074e-02 -1.323475688695907593e-01 -2.136017978191375732e-01 3.879039585590362549e-01 -5.532418563961982727e-02 -1.356562376022338867e-01 2.106871753931045532e-01 8.781234174966812134e-02 -2.830544114112854004e-01 -1.816799044609069824e-01 1.167344525456428528e-01 1.106065325438976288e-02 2.982944846153259277e-01 1.073346808552742004e-01 -1.574385762214660645e-01 -1.379323750734329224e-01 2.186039090156555176e-01
-1.766219176352024078e-02 -1.751342788338661194e-02 9.427803754806518555e-02 -1.338907927274703979e-01 9.600834921002388000e-03 7.144794613122940063e-02 1.895871609449386597e-01 -4.487158358097076416e-02 -1.213086992502212524e-01 -8.598627150058746338e-02 -1.843626350164413452e-01 2.904809415340423584e-01 -8.766832947731018066e-02 1.054367721080780029e-01 -4.860316812992095947e-01 1.437364071607589722e-01 1.736887246370315552e-01 -2.869439721107482910e-01 3.834725916385650635e-01 -2.521488629281520844e-02 1.105257719755172729e-01 2.635455429553985596e-01 8.256776630878448486e-02 -8.352570235729217529e-02 -7.327333837747573853e-02 2.480160817503929138e-02 1.267929375171661377e-02 1.538737267255783081e-01 -2.417531758546829224e-01 -2.569119632244110107e-01 -9.314005263149738312e-03 5.683409422636032104e-02
-6.007298454642295837e-02 -1.404647678136825562e-01 2.658985368907451630e-02 1.326372623443603516e-01 -2.134485989809036255e-01 -1.548493374139070511e-02 5.503284279257059097e-03 -2.150587178766727448e-02 -9.162867814302444458e-02 2.621359527111053467e-01 -2.240499407052993774e-01 3.385931253433227539e-01 3.790767863392829895e-02 -2.726820707321166992e-01 -2.315542697906494141e-01 2.153286486864089966e-01 -8.778747916221618652e-02 -2.574355006217956543e-01 4.147721454501152039e-02 -1.836676299571990967e-01 -9.148526936769485474e-02 2.955381758511066437e-02 1.700114607810974121e-01 1.573059558868408203e-01 -2.136693298816680908e-01 -1.498652994632720947e-01 -1.476001888513565063e-01 2.160370582714676857e-03 -1.140051260590553284e-01 -2.966388165950775146e-01 -1.727938652038574219e-01 3.182094097137451172e-01
1.622306704521179199e-01 -2.802596800029277802e-02 6.916356831789016724e-02 -1.662571132183074951e-01 -4.865842685103416443e-02 3.213425278663635254e-01 1.217274516820907593e-01 2.561993002891540527e-01 1.269944757223129272e-01 1.155144721269607544e-01 8.920322358608245850e-02 1.704585552215576172e-01 -1.815851926803588867e-01 3.322294354438781738e-02 -3.972481787204742432e-01 -1.499788314104080200e-01 2.828399538993835449e-01 2.731502987444400787e-03 -8.297081291675567627e-02 -2.736921906471252441e-01 -1.863801032304763794e-01 2.124983519315719604e-01 -1.198367998003959656e-01 -2.086771465837955475e-02 -1.866984069347381592e-01 2.987726405262947083e-02 -3.144727647304534912e-02 2.293494045734405518e-01 2.708594314754009247e-02 6.048365309834480286e-02 -5.234683677554130554e-02 3.472277224063873291e-01
1.765188276767730713e-01 2.722580730915069580e-01 1.013620197772979736e-02 -9.472627192735671997e-02 7.952903956174850464e-02 2.225673496723175049e-01 2.073713093996047974e-01 -1.421037614345550537e-01 -6.828451156616210938e-02 2.123423852026462555e-02 -5.396127700805664062e-02 1.343583762645721436e-01 4.764450341463088989e-02 5.054347217082977295e-02 2.301059663295745850e-02 9.783318266272544861e-03 -1.977716945111751556e-02 -2.485116124153137207e-01 2.173709496855735779e-02 -1.233814582228660583e-01 -8.903957158327102661e-02 4.681494235992431641e-01 -3.193174600601196289e-01 2.525041811168193817e-02 -2.086617648601531982e-01 -7.688616961240768433e-02 1.103726029396057129e-01 1.557350344955921173e-02 -1.913489997386932373e-01 -1.422146409749984741e-01 -3.989048004150390625e-01 2.228851765394210815e-01
1.054774895310401917e-01 -2.034159898757934570e-01 1.162366867065429688e-01 -2.431420795619487762e-02 -8.834292739629745483e-02 1.452372223138809204e-01 -9.657474607229232788e-02 2.594347000122070312e-01 -1.068737506866455078e-01 3.159356415271759033e-01 9.447133541107177734e-02 -1.104532647877931595e-02 -1.070602983236312866e-01 2.106722444295883179e-02 1.377726495265960693e-01 -7.645935565233230591e-02 -2.822198271751403809e-01 4.867780581116676331e-02 1.663813889026641846e-01 -8.542559295892715454e-02 2.153968364000320435e-01 4.281257390975952148e-01 1.040808185935020447e-01 -8.848496526479721069e-02 -2.556947171688079834e-01 -2.950968146324157715e-01 1.081669181585311890e-01 1.871699541807174683e-01 1.560238152742385864e-01 -2.725641429424285889e-01 9.543848223984241486e-03 8.704961836338043213e-02
5.866806209087371826e-02 1.209828183054924011e-01 9.607537090778350830e-02 7.904504984617233276e-02 -2.089780718088150024e-01 2.473423629999160767e-01 -2.494562715291976929e-01 1.337998807430267334e-01 -1.829898357391357422e-01 3.647254109382629395e-01 -1.704088151454925537e-01 2.014420181512832642e-01 -1.275886148214340210e-01 -2.397666275501251221e-01 1.110807955265045166e-01 -9.956297278404235840e-02 -2.077049762010574341e-01 -9.257285296916961670e-02 5.371693521738052368e-02 -1.896887272596359253e-01 -3.106039166450500488e-01 2.395648062229156494e-01 -6.080480292439460754e-02 6.968233268707990646e-03 -2.178757935762405396e-01 -2.842727862298488617e-02 4.743110761046409607e-02 2.984927594661712646e-01 2.079002857208251953e-01 -3.249469399452209473e-02 -1.305234730243682861e-01 1.358027290552854538e-02
-1.351593136787414551e-01 1.883289813995361328e-01 2.928515672683715820e-01 -9.570593386888504028e-02 -1.314816772937774658e-01 1.343773603439331055e-01 2.509827315807342529e-01 -6.704131606966257095e-03 1.318683177232742310e-01 2.841320633888244629e-02 1.342437416315078735e-01 9.141764603555202484e-03 -2.360725253820419312e-01 -4.110394120216369629e-01 -1.215329989790916443e-01 -4.947909712791442871e-02 3.483982384204864502e-02 -8.595415949821472168e-02 1.811881363391876221e-01 -1.349440664052963257e-01 5.143826082348823547e-02 3.825975954532623291e-01 2.756961286067962646e-01 5.976453423500061035e-02 -1.338371541351079941e-02 1.179287955164909363e-02 -8.015124499797821045e-02 1.945863068103790283e-01 1.928486377000808716e-01 -1.224855035543441772e-01 3.041032142937183380e-02 2.979678213596343994e-01
2.693239152431488037e-01 5.544583126902580261e-02 -2.403554916381835938e-01 -2.389990091323852539e-01 1.347486525774002075e-01 -4.202203825116157532e-02 -2.281634695827960968e-02 -5.648488923907279968e-02 1.009747385978698730e-01 -1.600252650678157806e-02 2.019163370132446289e-01 2.041703164577484131e-01 -5.786295980215072632e-02 6.523057818412780762e-02 -1.935747414827346802e-01 9.715620428323745728e-03 -3.596133738756179810e-02 -2.513867318630218506e-01 3.650846183300018311e-01 -6.903818249702453613e-02 -7.365953642874956131e-03 2.652084827423095703e-01 -3.445094525814056396e-01 -5.939682200551033020e-02 -2.812355943024158478e-02 -7.290546596050262451e-02 2.514391541481018066e-01 1.716305911540985107e-01 -2.249183831736445427e-03 -1.831185817718505859e-01 -1.870541423559188843e-01 2.921143770217895508e-01
5.585274775512516499e-04 -4.005814343690872192e-02 -7.366179674863815308e-02 -1.759265065193176270e-01 5.580943822860717773e-02 -3.211053460836410522e-02 2.791585028171539307e-01 -3.607878834009170532e-02 -2.081318050622940063e-01 2.701057791709899902e-01 -1.448850184679031372e-01 -2.316583693027496338e-02 -3.677962720394134521e-02 -2.768048830330371857e-02 -3.793981075286865234e-01 -1.644064188003540039e-01 1.412284523248672485e-01 -1.097141504287719727e-01 3.607566952705383301e-01 -2.250639349222183228e-01 1.203508302569389343e-01 1.059313789010047913e-01 -1.263637542724609375e-01 -1.623205244541168213e-01 -2.210522443056106567e-01 -3.627358376979827881e-02 2.077822536230087280e-01 -2.751316130161285400e-02 -1.887166351079940796e-01 -3.928035497665405273e-01 -5.187487602233886719e-02 1.526677515357732773e-02
1.020382121205329895e-01 2.853249311447143555e-01 -1.621903181076049805e-01 -8.126796782016754150e-02 -8.799204975366592407e-02 2.666521370410919189e-01 1.726096272468566895e-01 -1.078633293509483337e-01 2.432638406753540039e-01 4.934953525662422180e-02 -1.085870787501335144e-01 2.033348679542541504e-01 -8.468673378229141235e-02 -8.627180755138397217e-02 -1.361418962478637695e-01 2.984917163848876953e-01 2.032625526189804077e-01 -1.605542600154876709e-01 4.194170609116554260e-02 -2.753944396972656250e-01 -8.946269750595092773e-02 1.457609534263610840e-01 -9.077360481023788452e-02 -3.609357029199600220e-02 -4.357512891292572021e-01 -1.112089380621910095e-01 3.309569135308265686e-02 9.589516371488571167e-02 3.438809514045715332e-01 1.277470402419567108e-02 -2.226601913571357727e-02 -5.531521514058113098e-02
-1.332891285419464111e-01 -3.511317307129502296e-03 -4.941336065530776978e-02 9.129979461431503296e-02 2.749819159507751465e-01 2.864508330821990967e-01 -2.401626259088516235e-01 1.395042687654495239e-01 2.511429972946643829e-02 -6.292328983545303345e-02 3.332985192537307739e-02 2.532739043235778809e-01 -4.824808612465858459e-02 -4.648859053850173950e-02 -1.751026064157485962e-01 -2.971172928810119629e-01 -1.801562607288360596e-01 -5.660856887698173523e-02 1.888868510723114014e-01 -1.384800970554351807e-01 6.564223021268844604e-02 3.944555819034576416e-01 -3.880558907985687256e-02 1.214274466037750244e-01 -2.128587365150451660e-01 -9.201863408088684082e-02 6.190066784620285034e-02 -1.365630626678466797e-01 -5.873205140233039856e-02 -3.356602489948272705e-01 -2.400939166545867920e-02 2.893733084201812744e-01
1.691020131111145020e-01 -1.290825903415679932e-01 -2.066619992256164551e-01 3.363493084907531738e-01 -2.594415545463562012e-01 3.471409380435943604e-01 1.617232561111450195e-01 -1.159742176532745361e-01 -3.345766663551330566e-02 1.253958344459533691e-01 -2.378701865673065186e-01 4.411338269710540771e-02 -4.458120465278625488e-02 -2.539678215980529785e-01 9.254618734121322632e-02 9.085299819707870483e-02 -7.790070027112960815e-02 2.989109978079795837e-02 2.417394071817398071e-01 -1.494379639625549316e-01 1.805787831544876099e-01 9.421486407518386841e-02 6.809422373771667480e-02 -5.669547617435455322e-02 -2.183028161525726318e-01 -1.767596304416656494e-01 2.933590412139892578e-01 5.788178741931915283e-02 2.399382293224334717e-01 -1.492413729429244995e-01 3.438469767570495605e-02 1.624796837568283081e-01
1.177099868655204773e-01 2.826344072818756104e-01 -1.920612156391143799e-01 -1.196401119232177734e-01 1.891970485448837280e-01 2.858168482780456543e-01 1.455248743295669556e-01 4.462683945894241333e-02 -6.116790696978569031e-02 2.392489165067672729e-01 -1.644772142171859741e-01 1.472354959696531296e-02 -1.697854101657867432e-01 5.739509593695402145e-03 -2.355114556849002838e-02 -8.811538666486740112e-02 -6.062153726816177368e-02 -1.216042116284370422e-01 2.850705757737159729e-02 -4.276588559150695801e-02 -3.005639649927616119e-02 3.580771982669830322e-01 -2.094223648309707642e-01 3.568923473358154297e-02 4.711151123046875000e-02 -8.031122386455535889e-02 1.697888374328613281e-01 1.049860864877700806e-01 5.605867132544517517e-02 -3.253344297409057617e-01 -3.950951695442199707e-01 2.828634083271026611e-01
-1.320174634456634521e-01 2.155096083879470825e-01 4.235344938933849335e-03 1.305342316627502441e-01 -2.451666295528411865e-01 1.113400384783744812e-01 2.147860676050186157e-01 -1.218226328492164612e-01 2.197778373956680298e-01 2.946391105651855469e-01 -1.850149184465408325e-01 1.850298643112182617e-01 -1.641440764069557190e-02 -9.419035166501998901e-02 -6.120258569717407227e-02 -7.576663792133331299e-02 -1.840447783470153809e-01 -2.175834178924560547e-01 1.691869944334030151e-01 -2.055537998676300049e-01 -1.819251477718353271e-01 4.688953459262847900e-01 -2.305969968438148499e-02 1.532564163208007812e-01 -2.571969628334045410e-01 -3.614170476794242859e-02 -1.229964792728424072e-01 2.036977410316467285e-01 -2.078424394130706787e-02 1.629509404301643372e-02 -5.194178223609924316e-02 -8.270995318889617920e-02
3.243492841720581055e-01 9.719575941562652588e-02 1.026505902409553528e-01 -6.664016842842102051e-02 -4.352327436208724976e-02 2.944566607475280762e-01 2.203226536512374878e-01 -1.272216290235519409e-01 2.284431084990501404e-02 -2.475891448557376862e-02 -9.792859107255935669e-02 2.829586863517761230e-01 2.070236206054687500e-01 -2.435049265623092651e-01 -7.994311302900314331e-02 6.555638462305068970e-02 2.423336654901504517e-01 -1.325548253953456879e-02 -2.544082142412662506e-02 -1.994774490594863892e-01 6.485089659690856934e-02 2.668386995792388916e-01 -2.051939815282821655e-01 -3.803408145904541016e-01 -1.471816301345825195e-01 4.157826676964759827e-02 -4.917776957154273987e-02 1.601600497961044312e-01 -2.459574677050113678e-02 -9.432178735733032227e-02 -2.451230138540267944e-01 1.756530255079269409e-01
4.288423061370849609e-02 -2.836271226406097412e-01 -1.957268454134464264e-02 -2.720091491937637329e-02 -3.817761689424514771e-02 1.689612418413162231e-01 5.143401399254798889e-02 -7.117796689271926880e-02 1.443015486001968384e-01 8.441276103258132935e-02 -1.438053697347640991e-01 3.738869726657867432e-01 9.623692929744720459e-02 -7.013169676065444946e-02 -2.400780916213989258e-01 -1.479291468858718872e-01 -1.656210869550704956e-01 -1.673900187015533447e-01 1.122091189026832581e-01 -1.382082402706146240e-01 8.239778131246566772e-02 1.325808465480804443e-01 -1.278156787157058716e-01 2.904511690139770508e-01 -4.919453561305999756e-01 -1.457463651895523071e-01 1.123178526759147644e-01 -1.963783055543899536e-01 1.673125177621841431e-01 2.821110561490058899e-02 -1.135162189602851868e-01 1.686439514160156250e-01
6.727366894483566284e-02 -1.545621305704116821e-01 1.158741340041160583e-01 1.797773689031600952e-02 -4.204272925853729248e-01 1.362200230360031128e-01 -1.095819287002086639e-02 -1.332314461469650269e-01 -2.334652692079544067e-01 4.341177940368652344e-01 2.971396595239639282e-02 2.619963884353637695e-01 2.834399975836277008e-02 -4.254439473152160645e-01 -2.400040440261363983e-02 2.084850668907165527e-01 1.394536048173904419e-01 -6.713182479143142700e-02 2.097467184066772461e-01 4.001500457525253296e-02 -2.413171529769897461e-01 3.163854032754898071e-02 -1.309227012097835541e-02 6.545513868331909180e-02 5.665387958288192749e-03 -9.466600418090820312e-02 -2.352789044380187988e-02 1.031956225633621216e-01 3.733214735984802246e-02 -1.073273718357086182e-01 7.469014078378677368e-02 1.854288130998611450e-01
-1.289318501949310303e-01 1.266902964562177658e-02 1.744973063468933105e-01 -5.396994203329086304e-02 4.073590412735939026e-02 3.003594577312469482e-01 1.334853172302246094e-01 -1.511606425046920776e-01 -5.249425768852233887e-03 4.815483987331390381e-01 2.006615549325942993e-01 1.738514602184295654e-01 5.061957985162734985e-02 9.566123038530349731e-02 -2.715806066989898682e-01 6.610141694545745850e-02 -1.683079451322555542e-01 -2.432951331138610840e-02 1.846574842929840088e-01 -1.139425411820411682e-01 -1.353768706321716309e-01 -7.650284562259912491e-03 -5.775984749197959900e-02 -1.469973176717758179e-01 -1.147310622036457062e-02 -7.341001182794570923e-02 -1.073470935225486755e-01 1.149267554283142090e-01 1.722431331872940063e-01 -1.532922685146331787e-01 -2.227739244699478149e-01 4.155586957931518555e-01
-3.524713590741157532e-02 -2.508790493011474609e-01 -2.139093168079853058e-02 1.633569449186325073e-01 2.215935140848159790e-01 2.768902182579040527e-01 -2.335575073957443237e-01 -1.140097156167030334e-01 -7.885759323835372925e-02 6.212943792343139648e-02 -1.578069850802421570e-02 3.428466320037841797e-01 -1.315074265003204346e-01 -8.843233436346054077e-02 -1.645379513502120972e-01 -3.471588715910911560e-02 1.166834682226181030e-01 -2.658868134021759033e-01 1.073863282799720764e-01 -1.231492161750793457e-01 -1.703836172819137573e-01 9.682119823992252350e-03 -1.266938447952270508e-01 -4.024396464228630066e-02 -1.439289748668670654e-01 -3.111210465431213379e-02 -1.137483045458793640e-01 2.815070748329162598e-01 -1.377565860748291016e-01 -3.304877281188964844e-01 -2.419076114892959595e-01 2.751381993293762207e-01
-2.126405239105224609e-01 8.075124025344848633e-02 8.580376207828521729e-02 1.042579263448715210e-01 7.339137792587280273e-02 1.317969858646392822e-01 4.943535849452018738e-02 -3.008608818054199219e-01 -2.155457139015197754e-01 2.720326483249664307e-01 -2.896561622619628906e-01 2.482138425111770630e-01 -3.640868365764617920e-01 -1.339554339647293091e-01 -3.220936655998229980e-02 1.176306605339050293e-02 1.349133811891078949e-02 -1.296434700489044189e-01 1.557697057723999023e-01 -1.027996093034744263e-01 -2.379701584577560425e-01 1.424704641103744507e-01 9.901625663042068481e-02 7.876809686422348022e-02 -3.075768947601318359e-01 3.648959845304489136e-02 -1.320888847112655640e-01 -4.829110577702522278e-02 6.626553088426589966e-02 -1.728982627391815186e-01 -1.568377763032913208e-01 2.780404984951019287e-01
1.897196024656295776e-01 -4.104375541210174561e-01 -1.524045467376708984e-01 7.853706181049346924e-02 -1.671758294105529785e-01 1.817769110202789307e-01 6.140371039509773254e-02 2.392983622848987579e-02 5.712277442216873169e-02 1.942806392908096313e-01 -1.050561666488647461e-01 1.596755087375640869e-01 9.688535332679748535e-02 -3.120172917842864990e-01 -1.101269125938415527e-01 6.489493697881698608e-02 -1.130599454045295715e-01 4.062532633543014526e-02 5.221302062273025513e-02 -1.307204961776733398e-01 1.281492114067077637e-01 3.349162638187408447e-01 -2.939392030239105225e-01 3.486649692058563232e-01 -2.668029367923736572e-01 -1.416851729154586792e-01 6.290670717135071754e-04 -1.329548098146915436e-02 5.128830298781394958e-02 -5.259306728839874268e-02 6.963581591844558716e-02 1.664620488882064819e-01
1.437509357929229736e-01 -2.075713425874710083e-01 5.529047548770904541e-02 1.062024012207984924e-01 -2.262342423200607300e-01 8.429009467363357544e-02 -9.474889934062957764e-02 1.888608783483505249e-01 -2.908692955970764160e-01 -1.893351972103118896e-02 4.218205064535140991e-02 9.394116699695587158e-02 -3.413518369197845459e-01 1.352217644453048706e-01 -2.769759893417358398e-01 5.052469298243522644e-02 2.822460606694221497e-02 -3.035604953765869141e-01 1.730103045701980591e-01 -9.280713647603988647e-02 -2.571820020675659180e-01 -1.387762576341629028e-01 -8.875095099210739136e-02 -1.443325877189636230e-01 -2.867425680160522461e-01 -2.541986852884292603e-02 3.462733700871467590e-02 1.396404802799224854e-01 2.939399145543575287e-02 -3.848716914653778076e-01 -4.107369109988212585e-02 9.744051843881607056e-02
-9.396891295909881592e-02 -5.889812111854553223e-02 -1.484791338443756104e-01 7.623395323753356934e-02 6.463603116571903229e-03 2.471455633640289307e-01 -8.364391326904296875e-02 6.061631813645362854e-02 -2.172398120164871216e-01 1.402360349893569946e-01 -1.067779026925563812e-02 1.865849643945693970e-01 -9.984788298606872559e-02 -4.510589241981506348e-01 -4.349288046360015869e-01 -2.016867510974407196e-02 1.854743510484695435e-01 -1.987754553556442261e-01 4.367315024137496948e-02 -2.171345613896846771e-02 -1.684845536947250366e-01 -3.660534275695681572e-04 -7.869010418653488159e-02 -9.544438868761062622e-02 2.420604415237903595e-02 -1.853069961071014404e-01 2.876406908035278320e-01 -6.541936844587326050e-02 1.208657994866371155e-01 -1.170297712087631226e-01 3.147378861904144287e-01 1.182494014501571655e-01
-1.291721314191818237e-02 1.212610080838203430e-01 -2.187492996454238892e-01 8.846119046211242676e-02 -1.732759028673171997e-01 2.973628938198089600e-01 1.619415432214736938e-01 1.095592528581619263e-01 1.334712803363800049e-01 2.438507974147796631e-01 6.359957903623580933e-02 4.136869013309478760e-01 -5.930558219552040100e-02 -2.604231834411621094e-01 -1.196990758180618286e-01 4.041911289095878601e-02 -3.814558312296867371e-02 -3.104863762855529785e-01 1.945267170667648315e-01 -1.402416378259658813e-01 1.026354134082794189e-01 -1.174984965473413467e-02 7.325157523155212402e-02 -1.849677711725234985e-01 -7.596694678068161011e-02 -2.393902838230133057e-01 5.231641605496406555e-02 1.669125407934188843e-01 2.845379710197448730e-01 1.848835796117782593e-01 8.063028752803802490e-02 1.099061444401741028e-01
8.998344093561172485e-02 -1.617183238267898560e-01 3.511163964867591858e-02 2.151490300893783569e-01 -1.786227822303771973e-01 1.435401886701583862e-01 1.602328568696975708e-01 -1.781968399882316589e-02 4.485166817903518677e-02 -1.367747485637664795e-01 -1.204066947102546692e-01 3.164214491844177246e-01 -1.419350802898406982e-01 3.017768077552318573e-02 -5.241857841610908508e-02 2.528245560824871063e-02 -3.829067945480346680e-02 -3.413075208663940430e-01 3.240559101104736328e-01 -2.238137573003768921e-01 4.267524555325508118e-02 2.260638773441314697e-01 -2.929084002971649170e-01 5.448844656348228455e-02 -1.415434628725051880e-01 -2.260385006666183472e-01 2.636865675449371338e-01 3.903739526867866516e-02 1.003021225333213806e-01 7.585116475820541382e-02 -3.811197727918624878e-02 3.251810669898986816e-01
-5.517451465129852295e-02 5.031794682145118713e-02 5.582996085286140442e-02 1.496680229902267456e-01 -1.705740988254547119e-01 1.522823870182037354e-01 -5.257776007056236267e-02 -7.744061201810836792e-02 8.889929950237274170e-02 2.031285911798477173e-01 -8.072492480278015137e-02 4.669659733772277832e-01 2.506708204746246338e-01 -3.592036664485931396e-01 -8.485083281993865967e-02 3.427784442901611328e-01 -1.632651127874851227e-02 -2.367043793201446533e-01 6.589063256978988647e-02 -3.111324086785316467e-02 3.083126991987228394e-02 2.429818958044052124e-01 1.481283605098724365e-01 2.030652761459350586e-02 -8.792330510914325714e-03 -1.990350782871246338e-01 -7.549166679382324219e-03 4.248271230608224869e-03 -9.509571641683578491e-02 -1.437162458896636963e-01 4.400728642940521240e-02 3.197028338909149170e-01
9.356170892715454102e-02 -1.182388067245483398e-01 6.284921616315841675e-02 2.936447598040103912e-02 -1.266680937260389328e-02 5.073321238160133362e-02 -2.091569453477859497e-01 -9.196253865957260132e-02 -2.052136464044451714e-03 2.377447783946990967e-01 -1.586276888847351074e-01 9.794341027736663818e-02 -2.318046540021896362e-01 6.496632844209671021e-02 -3.137218533083796501e-03 -1.405340284109115601e-01 -1.044058129191398621e-01 -1.822924166917800903e-01 1.721240878105163574e-01 -3.140333592891693115e-01 8.194894343614578247e-02 4.138354957103729248e-01 -2.601095438003540039e-01 1.466765701770782471e-01 -1.792773157358169556e-01 -1.658968031406402588e-01 -3.494213521480560303e-02 1.021048277616500854e-01 2.100865542888641357e-01 -3.978056907653808594e-01 1.695014387369155884e-01 8.107563853263854980e-02
7.214655727148056030e-02 3.106815181672573090e-02 1.231442093849182129e-01 -2.607575953006744385e-01 -1.241924334317445755e-02 2.721733450889587402e-01 1.883092224597930908e-01 1.243027113378047943e-02 -2.519183158874511719e-01 3.052189387381076813e-02 -1.680466905236244202e-02 2.695799171924591064e-01 -1.234916821122169495e-01 -6.795435398817062378e-02 2.250616811215877533e-02 4.224517196416854858e-02 3.228103518486022949e-01 -3.115635514259338379e-01 1.214064210653305054e-01 -6.984861195087432861e-02 -7.235851138830184937e-02 1.002572774887084961e-01 -4.818840324878692627e-02 -1.862860620021820068e-01 -2.370104938745498657e-01 -1.202270314097404480e-01 2.865217626094818115e-01 -7.151678204536437988e-02 5.792035534977912903e-02 7.290548831224441528e-02 -3.931324556469917297e-02 4.472717046737670898e-01
5.284044146537780762e-02 5.022812634706497192e-02 -1.345683336257934570e-01 8.456759154796600342e-02 -7.309037446975708008e-02 5.737859383225440979e-02 1.067901328206062317e-01 -7.377753406763076782e-02 7.951824367046356201e-02 4.799262434244155884e-02 4.626399651169776917e-02 1.419496387243270874e-01 -3.717315196990966797e-01 -1.865362972021102905e-01 2.632976509630680084e-02 2.149841636419296265e-01 2.359990403056144714e-02 -2.820663750171661377e-01 3.594852983951568604e-01 8.993427455425262451e-02 3.119364678859710693e-01 1.215606406331062317e-01 -1.266880985349416733e-02 -7.419525831937789917e-02 -3.107549548149108887e-01 6.873825192451477051e-02 -7.687389384955167770e-03 4.017312452197074890e-02 -7.809155434370040894e-02 -3.934371769428253174e-01 -3.010345995426177979e-01 -5.892671644687652588e-02
-1.303632110357284546e-01 -4.163013026118278503e-02 6.232861801981925964e-02 -5.045746639370918274e-02 -2.355562597513198853e-01 6.950362771749496460e-02 -1.664737015962600708e-01 -2.574350535869598389e-01 9.865191578865051270e-02 4.560126960277557373e-01 1.087560802698135376e-01 1.722240298986434937e-01 -2.717472380027174950e-03 2.935749851167201996e-02 -2.691628634929656982e-01 4.125383868813514709e-02 -1.408672034740447998e-01 -1.550554037094116211e-01 1.379813253879547119e-01 -8.659709244966506958e-02 -1.582713574171066284e-01 2.182919532060623169e-02 -3.829013183712959290e-02 -2.354410886764526367e-01 -1.787131577730178833e-01 -1.031864210963249207e-01 5.491036176681518555e-02 2.817355990409851074e-01 7.811508327722549438e-02 -4.100024402141571045e-01 1.981935650110244751e-02 1.841953843832015991e-01
1.019965857267379761e-01 1.764236986637115479e-01 1.454679518938064575e-01 -6.411918252706527710e-02 -2.033708840608596802e-01 3.222563266754150391e-01 1.377599686384201050e-01 -2.110740095376968384e-01 -1.448706686496734619e-01 2.489225417375564575e-01 2.042788825929164886e-02 1.815585494041442871e-01 -9.395503997802734375e-02 -3.927828669548034668e-01 7.340925931930541992e-02 -3.703099489212036133e-02 2.061954289674758911e-01 -2.325004935264587402e-01 1.374681890010833740e-01 -5.340386927127838135e-02 -3.411624729633331299e-01 2.427956648170948029e-02 2.984890341758728027e-01 1.264859437942504883e-01 -1.392473746091127396e-02 -1.697139739990234375e-01 -2.704613143578171730e-03 1.155883893370628357e-01 1.721230596303939819e-01 -2.212215773761272430e-02 -6.457068771123886108e-02 1.456546634435653687e-01
2.118882834911346436e-01 -1.234251353889703751e-02 -7.408068329095840454e-02 -2.630076557397842407e-02 -1.866095364093780518e-01 1.991058439016342163e-01 1.495471000671386719e-01 -1.216418594121932983e-01 1.169093400239944458e-01 2.434692084789276123e-01 -5.024975538253784180e-02 3.797493875026702881e-02 -2.272067405283451080e-02 -3.395274281501770020e-01 -5.880548059940338135e-02 -1.238232553005218506e-01 2.513851225376129150e-01 -3.185932710766792297e-02 2.139026820659637451e-01 -2.991342246532440186e-01 -8.636261522769927979e-02 3.058817610144615173e-02 -1.240930780768394470e-01 -2.455435879528522491e-02 -3.725674152374267578e-01 2.812805175781250000e-01 6.476169917732477188e-03 -4.470482096076011658e-02 1.741467863321304321e-01 -1.586904972791671753e-01 -3.488256335258483887e-01 -6.819438189268112183e-02
8.210008591413497925e-02 1.785428971052169800e-01 -2.235867530107498169e-01 1.049356162548065186e-01 -4.327805712819099426e-02 4.105677902698516846e-01 2.450445741415023804e-01 -8.497538417577743530e-02 -3.940989077091217041e-02 7.310118526220321655e-02 5.322436615824699402e-02 2.561325430870056152e-01 1.533921509981155396e-01 -1.577214449644088745e-01 -1.239933744072914124e-01 7.600002735853195190e-02 -3.601673291996121407e-03 -2.835587263107299805e-01 -6.989963352680206299e-02 -1.293661296367645264e-01 -7.468389719724655151e-02 2.174256294965744019e-01 -1.172895580530166626e-01 -8.931476622819900513e-02 -1.313425302505493164e-01 -3.863476589322090149e-02 1.565869003534317017e-01 -2.590922415256500244e-01 2.349675148725509644e-01 -7.742083817720413208e-02 7.171831279993057251e-02 4.054863452911376953e-01
-1.023994982242584229e-01 -1.473551243543624878e-01 -2.084974348545074463e-01 -3.829559683799743652e-02 -4.114643037319183350e-01 2.292095124721527100e-01 -1.128154695034027100e-01 6.489023566246032715e-02 1.506790071725845337e-01 1.874081194400787354e-01 2.254034578800201416e-02 3.096669316291809082e-01 -4.196040704846382141e-02 -1.269625425338745117e-01 -6.915749609470367432e-02 3.002396821975708008e-01 2.225926518440246582e-01 3.690528124570846558e-02 9.880758821964263916e-02 -3.053650856018066406e-01 -6.184681504964828491e-02 7.445910573005676270e-02 -2.359244525432586670e-01 -1.302700191736221313e-01 -3.565895259380340576e-01 3.116980381309986115e-02 1.178231686353683472e-01 6.743030995130538940e-02 9.825965762138366699e-02 5.397480353713035583e-02 -1.369504332542419434e-01 -5.701116845011711121e-02
-2.444309741258621216e-02 -8.011009544134140015e-02 2.729358375072479248e-01 8.666040748357772827e-02 6.639490276575088501e-02 2.682874798774719238e-01 -1.692805588245391846e-01 -1.800115406513214111e-01 -1.892043054103851318e-01 3.019037246704101562e-01 1.641863286495208740e-01 7.688757777214050293e-02 1.181192919611930847e-01 -1.072851568460464478e-01 -2.079796791076660156e-01 1.939962655305862427e-01 1.363130956888198853e-01 -1.933876723051071167e-01 2.316726595163345337e-01 5.648947507143020630e-02 -6.697136163711547852e-02 1.951057612895965576e-01 -3.126025572419166565e-02 -1.698102355003356934e-01 -6.376433372497558594e-02 3.483820334076881409e-02 -1.100912392139434814e-01 1.463946551084518433e-01 8.814944326877593994e-02 -2.853933274745941162e-01 -3.217387497425079346e-01 3.009902536869049072e-01
3.256323039531707764e-01 -3.134411573410034180e-01 -6.298922002315521240e-02 -5.241103935986757278e-03 -2.085298001766204834e-01 9.573216736316680908e-02 1.065431069582700729e-02 1.159952767193317413e-02 6.182029377669095993e-03 1.022975072264671326e-01 4.738551378250122070e-02 2.032320052385330200e-01 -9.864877909421920776e-02 -1.929906457662582397e-01 -1.649166047573089600e-01 -1.361234635114669800e-01 -1.641810238361358643e-01 -6.885145604610443115e-02 3.171781823039054871e-02 -3.820999711751937866e-02 9.623160213232040405e-02 2.508591711521148682e-01 2.005553804337978363e-02 3.588211536407470703e-01 -4.089750051498413086e-01 -3.291044756770133972e-02 -9.338603913784027100e-02 -8.264081925153732300e-02 -1.510289907455444336e-01 -1.301553398370742798e-01 1.136682033538818359e-01 3.464069068431854248e-01
1.481861807405948639e-02 -1.347131878137588501e-01 9.992974996566772461e-02 -8.599963039159774780e-02 -1.110652163624763489e-01 4.832068830728530884e-02 3.093141317367553711e-01 -4.971608892083168030e-02 -7.140394300222396851e-02 9.812200814485549927e-02 -3.374887704849243164e-01 2.995032072067260742e-01 -4.838203266263008118e-02 -4.209495335817337036e-02 -3.349061012268066406e-01 -4.146251454949378967e-02 3.514964282512664795e-01 -2.591415345668792725e-01 2.422045022249221802e-01 -2.276926040649414062e-01 1.233399063348770142e-01 9.418489038944244385e-02 -9.676959365606307983e-02 -4.024620633572340012e-03 -1.061496883630752563e-01 -5.554994195699691772e-02 2.194841206073760986e-01 5.559525266289710999e-02 -2.136807441711425781e-01 -1.010002940893173218e-01 -6.673458218574523926e-02 2.334644049406051636e-01
-1.245932653546333313e-01 -1.519965678453445435e-01 2.888328395783901215e-02 1.349046230316162109e-01 9.482264518737792969e-02 3.719040453433990479e-01 5.783231183886528015e-02 1.791674494743347168e-01 -1.904700137674808502e-02 -2.996914088726043701e-02 1.810757964849472046e-01 2.559083402156829834e-01 -2.458134740591049194e-01 1.417992413043975830e-01 1.894341967999935150e-02 1.013370156288146973e-01 -2.573744580149650574e-02 -2.455234527587890625e-01 1.518157124519348145e-02 -1.844714432954788208e-01 -1.600738316774368286e-01 1.451588124036788940e-01 -2.740412354469299316e-01 2.040677815675735474e-01 -2.626768946647644043e-01 -1.056868061423301697e-01 5.531174596399068832e-03 2.273771911859512329e-01 -2.663739621639251709e-01 -2.855432331562042236e-01 1.822496019303798676e-02 1.597798615694046021e-01
9.968996047973632812e-02 3.251884505152702332e-02 9.214495122432708740e-02 1.024523824453353882e-01 -1.395140439271926880e-01 9.087155014276504517e-02 -1.490036547183990479e-01 -6.937138736248016357e-02 -9.828922152519226074e-02 2.970122396945953369e-01 -9.727185219526290894e-02 3.196602761745452881e-01 -9.650123119354248047e-02 -9.653725661337375641e-03 -2.743972837924957275e-01 2.760410904884338379e-01 -2.203459292650222778e-01 -2.695906162261962891e-01 3.635277040302753448e-03 4.397182539105415344e-02 8.724768459796905518e-02 1.987565457820892334e-01 8.936101943254470825e-02 1.890334933996200562e-01 -3.062743246555328369e-01 -2.307436428964138031e-02 9.611129015684127808e-02 2.785921096801757812e-01 4.210434481501579285e-02 4.728427901864051819e-02 7.126314193010330200e-02 3.749310970306396484e-01
1.165441423654556274e-01 3.646566346287727356e-02 2.051250264048576355e-02 -2.860246598720550537e-02 -1.636326462030410767e-01 3.855720460414886475e-01 4.321978241205215454e-02 1.846963167190551758e-01 -1.351728886365890503e-01 1.768805682659149170e-01 -2.715378440916538239e-02 9.856393188238143921e-02 -1.106886044144630432e-01 -1.831943988800048828e-01 -2.155137211084365845e-01 -1.569156646728515625e-01 2.482632696628570557e-01 -1.798305660486221313e-01 -1.280271075665950775e-02 3.054016232490539551e-01 -7.017610967159271240e-02 3.114078640937805176e-01 -4.646646603941917419e-02 -1.529492139816284180e-01 -4.254288971424102783e-01 1.066446900367736816e-01 -2.137031778693199158e-02 2.380597777664661407e-02 -1.332707609981298447e-02 1.324090957641601562e-01 1.052932590246200562e-01 2.418526560068130493e-01
1.857885718345642090e-01 1.116420626640319824e-01 6.188169866800308228e-02 1.634656041860580444e-01 6.829207390546798706e-02 1.171851754188537598e-01 -2.535718083381652832e-01 -3.465167479589581490e-03 -2.452627420425415039e-01 1.562850177288055420e-01 -5.756887607276439667e-03 3.818614780902862549e-01 -2.057463824748992920e-01 -1.279141902923583984e-01 -2.599102556705474854e-01 1.590732038021087646e-01 -1.195468157529830933e-01 -2.809101939201354980e-01 -1.606157794594764709e-02 -1.486947685480117798e-01 -2.628659009933471680e-01 8.617474883794784546e-02 8.400172740221023560e-02 1.583555787801742554e-01 -2.563731670379638672e-01 -3.493088111281394958e-02 -8.642654120922088623e-02 1.142438501119613647e-01 -1.225489675998687744e-01 -1.642646342515945435e-01 -1.901908218860626221e-02 3.220576345920562744e-01
3.719745874404907227e-01 -3.840679675340652466e-02 -1.757686883211135864e-01 -5.298441275954246521e-03 1.424939930438995361e-01 2.220939397811889648e-01 1.044470742344856262e-01 1.845641732215881348e-01 1.266418248414993286e-01 1.683882772922515869e-01 -8.626956492662429810e-03 1.883110105991363525e-01 -1.986663341522216797e-01 -8.553913235664367676e-02 -1.957313865423202515e-01 4.862634092569351196e-02 2.978032231330871582e-01 -2.374621629714965820e-01 1.700515486299991608e-02 -1.632385700941085815e-01 -8.859285712242126465e-02 3.967712074518203735e-02 5.155986547470092773e-02 -1.526598036289215088e-01 -1.999160945415496826e-01 -2.250603735446929932e-01 2.652395665645599365e-01 -2.277883440256118774e-01 -4.457786306738853455e-02 -2.549469098448753357e-02 -9.564746171236038208e-02 3.394164144992828369e-01
-2.184481024742126465e-01 3.090444765985012054e-02 -1.682609878480434418e-02 8.763083070516586304e-02 -6.355200707912445068e-02 5.274716392159461975e-02 8.364154398441314697e-02 -2.292560487985610962e-01 -4.105585515499114990e-01 6.221418827772140503e-02 -2.360385209321975708e-01 4.732371270656585693e-01 -2.212963439524173737e-02 -1.138679087162017822e-01 -1.400996744632720947e-01 3.992275521159172058e-02 1.513682007789611816e-01 -1.376495510339736938e-01 1.048872768878936768e-01 -2.030178159475326538e-01 -6.104714423418045044e-02 3.646471723914146423e-02 -1.101347268559038639e-03 -1.053343489766120911e-01 -3.643354177474975586e-01 7.276732474565505981e-02 -1.337696313858032227e-01 2.055096775293350220e-01 -9.497908875346183777e-03 8.520507067441940308e-02 -1.440906375646591187e-01 2.317485362291336060e-01
7.593563199043273926e-02 -2.155241370201110840e-01 -2.015856504440307617e-01 8.750357478857040405e-02 -2.649765014648437500e-01 -2.405102923512458801e-02 -2.608406841754913330e-01 -1.304067578166723251e-02 1.188062652945518494e-01 1.953720897436141968e-01 4.021701589226722717e-02 1.178885847330093384e-01 -3.582929968833923340e-01 -1.769879013299942017e-01 -1.914671659469604492e-01 1.489251758903264999e-02 -6.750192493200302124e-03 9.156163781881332397e-02 -1.150798946619033813e-01 -2.537685632705688477e-01 3.101101517677307129e-01 2.785784304141998291e-01 -1.681547313928604126e-01 1.624662429094314575e-02 -2.136195600032806396e-01 -2.173769474029541016e-01 1.077427119016647339e-01 1.322930753231048584e-01 -6.422799825668334961e-02 -2.246608287096023560e-01 -7.719384133815765381e-02 1.586582064628601074e-01
-7.695606350898742676e-02 -1.724223792552947998e-01 -1.809132471680641174e-02 3.163794800639152527e-02 -1.446001529693603516e-01 8.259071409702301025e-02 -1.666928231716156006e-01 -4.368993639945983887e-02 -1.686266064643859863e-02 1.427825838327407837e-01 1.699710935354232788e-01 4.075223803520202637e-01 1.143997982144355774e-01 1.815765053033828735e-01 -8.744286000728607178e-02 9.688516706228256226e-02 -3.458010777831077576e-02 -1.248588562011718750e-01 2.158875763416290283e-01 -3.538441956043243408e-01 -8.611166477203369141e-02 1.635373234748840332e-01 -1.256245672702789307e-01 -1.586429625749588013e-01 -1.609704792499542236e-01 1.538237631320953369e-01 1.064125224947929382e-01 1.811069548130035400e-01 2.169300466775894165e-01 -1.452139019966125488e-01 -2.080513089895248413e-01 3.975333869457244873e-01
4.250954836606979370e-02 -1.550796478986740112e-01 2.874115481972694397e-02 -2.798562124371528625e-02 -4.783942550420761108e-02 2.860773205757141113e-01 -8.155508339405059814e-02 1.819108873605728149e-01 -1.726646423339843750e-01 -1.126946881413459778e-01 1.853784024715423584e-01 2.076235413551330566e-01 6.164943426847457886e-02 -4.865282401442527771e-02 -1.685091257095336914e-01 1.486465930938720703e-01 3.068246245384216309e-01 -1.571389287710189819e-01 3.569769859313964844e-01 -2.923079766333103180e-02 1.317976117134094238e-01 1.693237274885177612e-01 -1.769995689392089844e-01 -1.497845817357301712e-02 3.389611095190048218e-02 -2.105393111705780029e-01 2.914130389690399170e-01 1.162662915885448456e-02 3.125832080841064453e-01 -1.415229439735412598e-01 -6.871198117733001709e-02 3.071013689041137695e-01
2.316613495349884033e-02 9.911691769957542419e-03 -8.513972908258438110e-02 -1.260254085063934326e-01 -1.647574454545974731e-01 1.528653651475906372e-01 1.167612224817276001e-01 1.838009506464004517e-01 -2.700159251689910889e-01 1.391184031963348389e-01 -1.826944053173065186e-01 1.768264323472976685e-01 -2.371762096881866455e-01 -2.023440040647983551e-02 -4.750042408704757690e-02 -2.684274315834045410e-01 -8.280134946107864380e-02 -2.577894032001495361e-01 -8.081013709306716919e-02 4.452269151806831360e-02 -2.272455096244812012e-01 1.889502108097076416e-01 -3.221866190433502197e-01 8.472984656691551208e-03 -1.026161909103393555e-01 7.972452044486999512e-02 -2.527511715888977051e-01 3.173560276627540588e-02 2.088188380002975464e-01 -3.302706480026245117e-01 3.587557375431060791e-02 2.857206165790557861e-01
-2.766925096511840820e-01 2.940032817423343658e-02 8.131521940231323242e-02 6.721107661724090576e-02 1.522621661424636841e-01 4.074635505676269531e-01 -1.622857749462127686e-01 -3.225901424884796143e-01 -1.029605567455291748e-01 4.922789707779884338e-02 1.736849360167980194e-02 2.183368653059005737e-01 -7.970998436212539673e-02 -1.099273711442947388e-01 -1.661413609981536865e-01 -6.721460819244384766e-02 5.377820506691932678e-02 4.179380461573600769e-02 2.087859436869621277e-02 -6.012320891022682190e-02 3.895702958106994629e-02 3.417298197746276855e-01 -1.043119803071022034e-01 2.937518991529941559e-02 -5.523575842380523682e-02 -1.246791705489158630e-01 -1.979323625564575195e-01 2.727741003036499023e-01 -3.785736113786697388e-02 -2.167548984289169312e-01 1.517205778509378433e-02 4.009055793285369873e-01
-1.159572526812553406e-01 -2.809179425239562988e-01 2.772196941077709198e-02 -2.108218967914581299e-01 -2.533921599388122559e-02 2.220772802829742432e-01 -7.743559032678604126e-02 -5.329858884215354919e-02 -1.812716424465179443e-01 8.183828555047512054e-03 -8.427482843399047852e-02 3.071969151496887207e-01 2.768137492239475250e-02 -2.265808433294296265e-01 -4.107679128646850586e-01 7.110657542943954468e-02 9.905608743429183960e-02 -3.587687611579895020e-01 1.084187105298042297e-01 -2.609321177005767822e-01 -1.774986833333969116e-01 1.671114861965179443e-01 2.245148643851280212e-02 9.972785413265228271e-02 -1.238182708621025085e-01 1.197908073663711548e-02 7.235848158597946167e-02 -9.108470380306243896e-02 -2.542984783649444580e-01 1.010022126138210297e-03 1.328910049051046371e-02 2.474589347839355469e-01
-4.069011658430099487e-02 -2.003607302904129028e-01 2.112497016787528992e-02 1.192527860403060913e-01 -1.072877869009971619e-01 1.944284737110137939e-01 -2.108334451913833618e-01 -2.352475523948669434e-01 -1.092530712485313416e-01 1.697337478399276733e-01 2.965011298656463623e-01 1.671301126480102539e-01 2.752812765538692474e-02 9.614384919404983521e-02 -1.906688809394836426e-01 2.163460012525320053e-03 5.310368258506059647e-03 -2.808990478515625000e-01 2.559580504894256592e-01 -2.743430733680725098e-01 -1.586154997348785400e-01 1.955484598875045776e-01 4.143020510673522949e-02 -1.669286489486694336e-01 1.285558100789785385e-02 1.017388552427291870e-01 4.392404854297637939e-02 4.324624314904212952e-02 8.858259767293930054e-02 -1.341496109962463379e-01 -2.051340341567993164e-01 4.433349668979644775e-01
-1.653210073709487915e-01 -5.736623331904411316e-02 -2.080731987953186035e-01 3.567365556955337524e-02 5.311969295144081116e-02 1.996470987796783447e-01 -2.010553777217864990e-01 1.086918264627456665e-02 -2.738816440105438232e-01 1.279470771551132202e-01 -9.842429310083389282e-02 1.421052217483520508e-01 -1.633546352386474609e-01 -1.021433547139167786e-01 -3.263317048549652100e-01 -9.152974188327789307e-02 1.464676205068826675e-02 1.949298195540904999e-02 1.105142757296562195e-01 -2.082051783800125122e-01 -2.942640483379364014e-01 3.683077991008758545e-01 -7.934161275625228882e-02 -1.580811738967895508e-01 -6.952320039272308350e-02 9.155461937189102173e-02 1.607076078653335571e-01 8.572150021791458130e-02 -1.378973126411437988e-01 -3.602055311203002930e-01 -8.531326055526733398e-02 2.371100634336471558e-01
1.868128776550292969e-01 1.907253265380859375e-01 -1.505679488182067871e-01 -2.700353264808654785e-01 -1.886201202869415283e-01 2.551059424877166748e-01 1.222015470266342163e-01 -7.127303397282958031e-04 -4.552370682358741760e-02 1.562805175781250000e-01 1.559923291206359863e-01 6.860401481389999390e-02 7.415979355573654175e-02 -1.246195286512374878e-01 9.168642014265060425e-02 8.813530206680297852e-02 4.693625029176473618e-03 1.602863818407058716e-01 2.250767052173614502e-01 -1.427052468061447144e-01 1.152400821447372437e-01 2.995391488075256348e-01 -4.029113352298736572e-01 6.615544669330120087e-03 -2.217131853103637695e-01 1.085499599575996399e-01 2.107944935560226440e-01 6.967662274837493896e-02 -6.482531130313873291e-02 -8.385994285345077515e-02 -2.624731063842773438e-01 2.689337730407714844e-01
8.496022969484329224e-02 1.849120110273361206e-01 -3.845820203423500061e-02 -1.264472678303718567e-02 3.335630521178245544e-02 3.754047155380249023e-01 -5.196505784988403320e-02 2.053316682577133179e-01 -1.031801253557205200e-01 1.650586128234863281e-01 -2.531326748430728912e-02 9.259486943483352661e-02 -1.669690161943435669e-01 -7.695220410823822021e-02 -2.560717761516571045e-01 -4.183429479598999023e-02 2.289605885744094849e-01 -1.935298293828964233e-01 2.288828417658805847e-02 2.320254743099212646e-01 -1.157564148306846619e-01 2.019470930099487305e-01 -8.328261226415634155e-02 -2.993285357952117920e-01 -3.992598652839660645e-01 -4.531152546405792236e-02 1.216085180640220642e-01 1.500810086727142334e-01 4.719297215342521667e-02 1.074382439255714417e-01 2.124875038862228394e-01 2.630048692226409912e-01
1.605538278818130493e-01 9.438893944025039673e-02 1.513841301202774048e-01 1.803982853889465332e-01 -2.237919718027114868e-01 4.868562892079353333e-02 5.283055827021598816e-02 5.181105434894561768e-02 -1.454961895942687988e-01 3.535000681877136230e-01 -2.327505499124526978e-01 1.897103935480117798e-01 7.069262862205505371e-02 -1.478167623281478882e-01 -1.570902019739151001e-01 1.860964298248291016e-01 -1.341548711061477661e-01 -1.538858264684677124e-01 2.124864906072616577e-01 6.814397871494293213e-02 -8.102777600288391113e-02 4.146102666854858398e-01 4.474546387791633606e-02 2.783238291740417480e-01 -1.056322008371353149e-01 4.377741739153862000e-02 1.116565167903900146e-01 1.626836955547332764e-01 -1.529864668846130371e-01 1.067035049200057983e-01 6.654566526412963867e-02 2.980611026287078857e-01
-2.090970873832702637e-01 5.883114784955978394e-02 7.982420176267623901e-02 2.867121994495391846e-01 4.491742700338363647e-02 1.986519843339920044e-01 -2.812259085476398468e-02 -3.769125938415527344e-01 -5.466946586966514587e-02 3.598451912403106689e-01 2.151813805103302002e-01 3.058095872402191162e-01 4.482024535536766052e-02 -1.649169623851776123e-02 -2.127605974674224854e-01 -4.108771216124296188e-03 7.798328250646591187e-02 -1.330315321683883667e-01 2.810398042201995850e-01 2.516595460474491119e-02 -1.364264488220214844e-01 1.312826573848724365e-01 -1.128126494586467743e-02 -1.914851963520050049e-01 -2.633453160524368286e-02 -2.525894343852996826e-02 -1.382021754980087280e-01 -1.690058782696723938e-02 5.349921528249979019e-03 -3.178685605525970459e-01 -1.799893379211425781e-01 1.726957857608795166e-01
3.876464962959289551e-01 1.910386048257350922e-02 5.983886308968067169e-03 -6.696531176567077637e-02 -1.417848616838455200e-01 1.686356961727142334e-01 1.739887744188308716e-01 5.956172198057174683e-02 -7.858768221922218800e-04 1.537760794162750244e-01 -1.985235065221786499e-01 1.630936264991760254e-01 -5.181684717535972595e-02 -1.961849033832550049e-01 -1.788694560527801514e-01 -3.021603226661682129e-01 2.555583715438842773e-01 -8.595845848321914673e-02 9.837234765291213989e-02 6.684555113315582275e-02 -2.765485346317291260e-01 2.300952225923538208e-01 -1.504671573638916016e-01 -1.738793551921844482e-01 4.850753024220466614e-02 -2.221088707447052002e-01 1.894301772117614746e-01 1.771195232868194580e-01 2.256027609109878540e-01 -1.307090818881988525e-01 2.126463055610656738e-01 8.411233127117156982e-02
-2.117273360490798950e-01 -9.588851779699325562e-02 -8.652674406766891479e-02 6.363306939601898193e-02 -6.112514436244964600e-02 2.888023257255554199e-01 2.805462479591369629e-01 -3.131688013672828674e-02 -5.544923990964889526e-02 1.221140846610069275e-01 -4.073275625705718994e-02 2.623227238655090332e-01 2.449851296842098236e-02 -3.444969058036804199e-01 -3.406618535518646240e-01 -5.691416934132575989e-02 5.211336538195610046e-02 -2.109418213367462158e-01 8.880070596933364868e-02 -2.408702969551086426e-01 6.100943684577941895e-02 1.952213495969772339e-01 1.535060554742813110e-01 -2.771002352237701416e-01 -1.779321879148483276e-01 -2.143748402595520020e-01 2.788214981555938721e-01 -7.360992580652236938e-02 6.697177886962890625e-02 8.784269541501998901e-02 7.892578095197677612e-02 7.796644419431686401e-02
5.476690456271171570e-02 -7.199566811323165894e-02 3.041611611843109131e-01 -4.224503785371780396e-02 -2.431634515523910522e-01 2.083643376827239990e-01 1.690743863582611084e-01 -2.612172365188598633e-01 -2.418868541717529297e-01 2.895750105381011963e-01 -4.229533299803733826e-02 2.273613065481185913e-01 -1.265565454959869385e-01 -2.231024205684661865e-01 -2.599040605127811432e-02 1.360623724758625031e-02 -4.051943868398666382e-02 -1.542344689369201660e-01 2.006883174180984497e-01 -1.129751875996589661e-01 -3.466506600379943848e-01 1.580482721328735352e-01 2.478219866752624512e-01 -5.769708193838596344e-03 5.031015723943710327e-02 -5.681631341576576233e-02 1.106473878026008606e-01 1.596830040216445923e-01 5.906244739890098572e-02 -2.122004050761461258e-03 2.419995218515396118e-01 2.122155576944351196e-01
6.271404679864645004e-03 -2.127492874860763550e-01 1.564740240573883057e-01 -2.223993465304374695e-02 -9.463203698396682739e-02 1.899827569723129272e-01 2.919576764106750488e-01 -1.505601853132247925e-01 -1.547170132398605347e-01 1.288410276174545288e-01 -2.078981101512908936e-01 2.571018338203430176e-01 5.519293248653411865e-02 2.577042020857334137e-02 -3.997420668601989746e-01 -6.586039066314697266e-02 2.932123839855194092e-01 -2.104148119688034058e-01 2.281350791454315186e-01 -2.115879207849502563e-01 2.235665917396545410e-02 1.907643675804138184e-01 5.043707415461540222e-02 -3.381347656250000000e-02 -1.851800978183746338e-01 2.324749529361724854e-02 7.836262136697769165e-02 -9.265606105327606201e-02 -2.402188628911972046e-01 -2.707785069942474365e-01 -1.040567904710769653e-01 2.885470399633049965e-03
9.943421185016632080e-02 -1.239258348941802979e-01 9.240613132715225220e-02 1.821625418961048126e-02 -8.975816518068313599e-02 6.163618061691522598e-03 -1.539107710123062134e-01 2.454327233135700226e-02 -1.090467348694801331e-01 2.783947288990020752e-01 -2.161012589931488037e-01 1.673155464231967926e-02 -1.061740145087242126e-01 9.958860278129577637e-02 1.076343655586242676e-02 -1.613715589046478271e-01 -4.140210896730422974e-02 -8.131910115480422974e-02 2.087532877922058105e-01 -2.329553216695785522e-01 -2.225290052592754364e-02 3.603390455245971680e-01 -2.499086558818817139e-01 5.647559836506843567e-02 -1.463420242071151733e-01 -2.876726388931274414e-01 3.969879180658608675e-04 2.171888202428817749e-01 1.580117046833038330e-01 -4.203326404094696045e-01 2.520004808902740479e-01 1.764272749423980713e-01
-8.195970952510833740e-02 -1.317330151796340942e-01 -2.718997895717620850e-01 2.373073846101760864e-01 -1.876398026943206787e-01 1.893286257982254028e-01 -6.624806672334671021e-02 -2.726535499095916748e-01 8.494003117084503174e-02 -3.009037673473358154e-02 8.041037619113922119e-02 1.954370439052581787e-01 1.864895373582839966e-01 -3.000794053077697754e-01 -1.842360198497772217e-01 -7.102779299020767212e-02 1.686767935752868652e-01 -3.176827430725097656e-01 3.356401622295379639e-01 -5.794677510857582092e-02 2.467182427644729614e-01 1.194001138210296631e-01 -4.342798888683319092e-02 -1.312246620655059814e-01 -2.060231566429138184e-01 -2.869119942188262939e-01 9.450370073318481445e-02 3.949898853898048401e-02 -8.290989324450492859e-03 -2.990516461431980133e-02 -2.769580809399485588e-03 5.883787572383880615e-02
3.202351555228233337e-02 -1.041394025087356567e-01 1.111988052725791931e-01 2.180592566728591919e-01 -1.174723729491233826e-01 4.410641640424728394e-02 -7.868798822164535522e-02 2.663031518459320068e-01 -1.546883881092071533e-01 7.524840068072080612e-03 -8.042091876268386841e-02 7.576190680265426636e-02 -1.725475490093231201e-01 1.046458184719085693e-01 -3.360866904258728027e-01 -5.074882134795188904e-02 -4.221076611429452896e-03 -1.529682576656341553e-01 2.980757653713226318e-01 -1.859263330698013306e-02 -3.574775755405426025e-01 -7.033746689558029175e-02 -6.845393218100070953e-03 -2.938973009586334229e-01 -3.846578001976013184e-01 -1.251012533903121948e-01 1.138876229524612427e-01 8.041253685951232910e-02 -1.801441311836242676e-01 -2.519629001617431641e-01 -7.745181769132614136e-02 1.617340296506881714e-01
1.897187232971191406e-01 -9.518647193908691406e-02 6.995607167482376099e-02 8.905208110809326172e-02 -6.984919309616088867e-02 1.198102086782455444e-01 1.973853558301925659e-01 1.856648176908493042e-01 4.233040381222963333e-03 5.290214344859123230e-02 -3.963363915681838989e-02 2.580926418304443359e-01 -1.703254133462905884e-01 -1.857255995273590088e-01 -3.437406942248344421e-02 -1.298498455435037613e-02 2.186944335699081421e-01 -3.747665882110595703e-01 1.318744421005249023e-01 1.462171226739883423e-02 1.715109795331954956e-01 -4.208303987979888916e-02 -4.888780415058135986e-02 -1.824870258569717407e-01 -2.174808830022811890e-01 -1.566314548254013062e-01 1.468012928962707520e-01 -2.204420715570449829e-01 -3.901353338733315468e-03 -3.313150107860565186e-01 -1.446728408336639404e-02 4.345929026603698730e-01
3.262726962566375732e-01 1.422450691461563110e-01 -8.757521212100982666e-02 -1.400284022092819214e-01 1.684645414352416992e-01 2.505507767200469971e-01 2.001001089811325073e-01 -2.126719057559967041e-01 6.802215427160263062e-02 1.713994443416595459e-01 -4.027930274605751038e-02 1.896297633647918701e-01 5.741652473807334900e-02 -4.442451521754264832e-02 3.057403303682804108e-02 2.096419222652912140e-02 -1.551626175642013550e-01 6.109327450394630432e-02 3.118399977684020996e-01 -5.238581821322441101e-02 -1.179945468902587891e-01 4.371515214443206787e-01 -1.668712943792343140e-01 1.009336784482002258e-01 -1.700287163257598877e-01 4.139598459005355835e-02 2.621601223945617676e-01 -3.693023230880498886e-03 -4.268642514944076538e-02 3.222521021962165833e-02 -2.439894080162048340e-01 2.424212098121643066e-01
-3.742846474051475525e-02 7.437539100646972656e-02 -1.737637817859649658e-01 4.158383011817932129e-01 -2.925561666488647461e-01 2.319478988647460938e-01 -1.872462481260299683e-01 1.465388089418411255e-01 3.182284533977508545e-01 2.782048285007476807e-02 5.109225213527679443e-02 2.097346335649490356e-01 2.223145216703414917e-02 -2.737285494804382324e-01 -2.235521972179412842e-01 -6.845892407000064850e-03 1.392384916543960571e-01 -2.886109948158264160e-01 2.538258433341979980e-01 6.111767888069152832e-02 -4.279239103198051453e-02 -2.043814510107040405e-01 1.160795986652374268e-02 3.039106726646423340e-03 -1.736523061990737915e-01 -6.657288409769535065e-03 -1.743268221616744995e-02 7.068876922130584717e-02 -6.131455674767494202e-02 -1.950034201145172119e-01 -4.640035703778266907e-02 1.609641611576080322e-01
-1.046570315957069397e-01 2.462813630700111389e-02 -3.790520429611206055e-01 7.149942964315414429e-02 -8.726163953542709351e-02 3.696702420711517334e-01 -1.352464854717254639e-01 -1.198360249400138855e-01 -1.143400818109512329e-01 3.595437407493591309e-01 2.532821595668792725e-01 9.394133836030960083e-02 -1.337481886148452759e-01 3.341578319668769836e-02 -1.076468750834465027e-01 7.982482761144638062e-02 3.735951185226440430e-01 4.297320917248725891e-02 3.197253942489624023e-01 -1.451294422149658203e-01 1.733561754226684570e-01 1.616953611373901367e-01 -7.950849831104278564e-02 2.971846424043178558e-02 2.500821650028228760e-02 -1.101685166358947754e-01 -6.536012142896652222e-02 1.110943332314491272e-01 -1.188730821013450623e-01 1.418596133589744568e-02 4.564050212502479553e-02 1.911451369524002075e-01
-4.959063231945037842e-02 -3.193745017051696777e-01 -2.433241009712219238e-01 1.952901780605316162e-01 -1.550513058900833130e-01 3.407945930957794189e-01 -9.037388116121292114e-02 1.550391912460327148e-01 5.438082292675971985e-02 3.304205536842346191e-01 -1.019108444452285767e-01 4.229488596320152283e-02 -7.117810100317001343e-02 1.945273019373416901e-02 2.349359393119812012e-01 -7.455518841743469238e-02 -8.041074126958847046e-02 -3.355579078197479248e-02 2.084346562623977661e-01 8.377878367900848389e-02 2.413928508758544922e-01 2.284426987171173096e-01 -2.213918864727020264e-01 6.328301876783370972e-02 -2.603246569633483887e-01 -9.766795486211776733e-02 -4.440909624099731445e-02 1.595208942890167236e-01 1.654064841568470001e-02 -3.218996822834014893e-01 -6.146836280822753906e-02 3.703711181879043579e-02
-2.491543069481849670e-02 -1.488270051777362823e-02 1.663057804107666016e-01 1.844210773706436157e-01 -1.395519077777862549e-01 2.163451164960861206e-01 2.160349041223526001e-01 -1.071600168943405151e-01 -2.289098687469959259e-02 -1.052799522876739502e-01 9.314312785863876343e-02 2.919203639030456543e-01 -2.024143785238265991e-01 -5.732375383377075195e-02 -1.875596493482589722e-01 9.920630604028701782e-02 1.702667176723480225e-01 -2.221107333898544312e-01 1.945198923349380493e-01 4.808031488209962845e-03 -1.619945168495178223e-01 1.992011964321136475e-01 -1.297938972711563110e-01 5.079338699579238892e-02 -1.912888288497924805e-01 -4.292603582143783569e-02 3.272869586944580078e-01 -3.251447677612304688e-01 5.144413188099861145e-02 -8.218501508235931396e-02 -9.743873775005340576e-02 3.828519284725189209e-01
1.980823576450347900e-01 6.937862187623977661e-02 -1.823005825281143188e-01 -1.119394302368164062e-01 1.126715391874313354e-01 4.036444127559661865e-01 2.847282290458679199e-01 -1.005875761620700359e-03 1.691358350217342377e-02 2.113583832979202271e-01 8.663049340248107910e-02 1.015486568212509155e-01 -3.679635226726531982e-01 7.786082476377487183e-02 -3.327938318252563477e-01 1.216574534773826599e-01 -2.361700404435396194e-03 -1.056566759943962097e-01 2.218070477247238159e-01 1.004833262413740158e-02 1.597422510385513306e-01 -3.447860851883888245e-02 1.134188845753669739e-01 -5.551849026232957840e-03 -2.418095916509628296e-01 -2.092015296220779419e-01 2.131872326135635376e-01 -1.082786768674850464e-01 -1.574962586164474487e-01 -8.675351738929748535e-02 -3.653910709545016289e-03 1.785496026277542114e-01
1.877123266458511353e-01 -1.595869958400726318e-01 -5.802059173583984375e-02 -5.173686519265174866e-02 1.349851340055465698e-01 1.733333766460418701e-01 -2.328067123889923096e-01 1.394859999418258667e-01 -7.809449732303619385e-02 3.089903891086578369e-01 -2.433370351791381836e-01 1.727382242679595947e-01 -1.664578020572662354e-01 -1.952746957540512085e-01 1.722949929535388947e-02 -1.823698282241821289e-01 -2.899168431758880615e-01 -4.029188305139541626e-02 9.676424786448478699e-03 -1.382528990507125854e-01 -1.554633583873510361e-02 3.108680546283721924e-01 -1.405037045478820801e-01 1.220658048987388611e-01 -1.158223077654838562e-01 -2.605633437633514404e-01 1.204863786697387695e-01 1.406091898679733276e-01 1.532325404696166515e-03 -3.316259682178497314e-01 1.033378988504409790e-01 2.205749005079269409e-01
-8.240444958209991455e-02 -1.352579295635223389e-01 -4.237696155905723572e-02 1.346003860235214233e-01 -2.939917147159576416e-01 3.351248204708099365e-01 -1.829825155436992645e-02 2.280733548104763031e-02 4.807224273681640625e-01 1.185656487941741943e-01 -1.952822878956794739e-02 2.887237668037414551e-01 -1.793561428785324097e-01 -5.026723816990852356e-02 -2.057822234928607941e-02 3.689543902873992920e-01 1.153919026255607605e-01 -9.038257598876953125e-02 -1.442765723913908005e-02 -7.112030684947967529e-02 -1.289905756711959839e-01 2.050961740314960480e-02 -2.147106528282165527e-01 -4.164500907063484192e-02 -2.411511838436126709e-01 -7.131493091583251953e-02 -1.605598032474517822e-01 1.395199298858642578e-01 -1.853736490011215210e-02 -1.630667448043823242e-01 -1.659784317016601562e-01 2.555828727781772614e-02
-6.948712747544050217e-03 -1.905783265829086304e-01 2.077614665031433105e-01 3.600904941558837891e-01 -1.335793919861316681e-02 1.803373396396636963e-01 -2.663261815905570984e-02 7.495119422674179077e-02 -1.977558732032775879e-01 5.813086777925491333e-02 3.760830685496330261e-02 2.774281799793243408e-01 5.722639709711074829e-02 -9.521415829658508301e-02 6.850371509790420532e-02 1.228599548339843750e-01 1.973746120929718018e-01 -2.432724833488464355e-01 7.626389712095260620e-02 -1.031549200415611267e-01 -1.072974875569343567e-01 1.845878362655639648e-01 -3.627969920635223389e-01 6.336779147386550903e-02 -3.574767410755157471e-01 1.613821238279342651e-01 -1.442560851573944092e-01 1.944391578435897827e-01 -2.080556303262710571e-01 -1.387654542922973633e-01 1.672082990407943726e-01 3.082860726863145828e-03
-3.219687640666961670e-01 -5.360179767012596130e-02 1.207544654607772827e-01 -2.500959113240242004e-02 2.623263373970985413e-02 2.986256480216979980e-01 -1.131672337651252747e-01 1.908795386552810669e-01 2.627699263393878937e-02 2.738405168056488037e-01 9.260773658752441406e-02 8.650278300046920776e-02 -2.527129650115966797e-01 2.935675904154777527e-02 8.849260210990905762e-02 1.937603205442428589e-01 -6.175204366445541382e-02 -9.341554343700408936e-02 1.236485689878463745e-01 -2.755543887615203857e-01 1.904343627393245697e-02 3.395469188690185547e-01 -5.046363919973373413e-02 1.220933571457862854e-01 -3.036840260028839111e-01 9.491842240095138550e-02 7.191615551710128784e-02 2.764228582382202148e-01 -9.492716938257217407e-02 -2.569540143013000488e-01 -1.129714399576187134e-01 1.727125644683837891e-01
1.103208661079406738e-01 6.287988275289535522e-02 -1.937989145517349243e-01 -3.007118701934814453e-01 -2.610007822513580322e-01 2.108578234910964966e-01 -3.276177123188972473e-02 -1.957632452249526978e-01 1.787879168987274170e-01 4.561850801110267639e-02 -2.851844131946563721e-01 2.818114459514617920e-01 1.092324331402778625e-01 -1.758130937814712524e-01 -9.716355800628662109e-02 2.444775849580764771e-01 3.341427445411682129e-01 -3.063992038369178772e-02 2.055114880204200745e-02 -5.644694715738296509e-02 -2.244675764814019203e-03 7.545758038759231567e-02 -2.195983082056045532e-01 -1.996401399374008179e-01 -2.764647305011749268e-01 -2.101748585700988770e-01 8.846162259578704834e-02 1.643175184726715088e-01 -5.291195958852767944e-02 -1.457912921905517578e-01 -3.490249812602996826e-02 7.989135384559631348e-02
3.879919946193695068e-01 -1.805667281150817871e-01 4.706599935889244080e-02 1.061197742819786072e-01 1.553706638514995575e-02 2.678526043891906738e-01 1.650113910436630249e-01 5.193447321653366089e-02 1.210351884365081787e-01 2.200021743774414062e-01 7.993091642856597900e-02 7.294615358114242554e-02 -4.296283703297376633e-03 -1.732000708580017090e-01 -1.389228105545043945e-01 1.100089848041534424e-01 8.500625938177108765e-02 1.772982627153396606e-01 2.949700057506561279e-01 8.630346506834030151e-02 4.652541130781173706e-02 1.977336108684539795e-01 -1.431890130043029785e-01 -4.498817324638366699e-01 8.187295496463775635e-02 -1.500277668237686157e-01 1.504782438278198242e-01 1.323589533567428589e-01 -4.095838591456413269e-02 -1.546394526958465576e-01 6.327677518129348755e-02 2.627640068531036377e-01
8.436682820320129395e-02 -7.565538585186004639e-02 -5.443279072642326355e-02 -8.932664990425109863e-03 -9.684432297945022583e-02 3.134646713733673096e-01 -2.259851396083831787e-01 -6.564663350582122803e-02 -1.098921373486518860e-01 2.673387825489044189e-01 -1.528664678335189819e-01 7.578541338443756104e-02 1.530742039903998375e-03 -1.832176372408866882e-02 -7.372661679983139038e-02 -1.881781369447708130e-01 -1.449447572231292725e-01 -6.444188952445983887e-02 -1.493559628725051880e-01 1.303205341100692749e-01 1.439316123723983765e-01 2.675451934337615967e-01 -3.649324923753738403e-02 1.629991531372070312e-01 -4.145463705062866211e-01 -9.704779833555221558e-02 1.771220117807388306e-01 -1.976287513971328735e-01 8.819064497947692871e-02 -2.622457146644592285e-01 4.442092776298522949e-02 3.903665840625762939e-01
7.962871342897415161e-02 -6.860609352588653564e-02 2.324408590793609619e-01 1.719519942998886108e-01 -1.819603145122528076e-02 3.933886066079139709e-02 -1.259563863277435303e-01 -1.639724820852279663e-01 -1.607459736987948418e-03 4.092620611190795898e-01 -1.682358682155609131e-01 -1.742612421512603760e-01 -8.559986948966979980e-02 -3.218938708305358887e-01 -5.173009261488914490e-02 -7.964750379323959351e-02 -1.037940196692943573e-02 -8.278953284025192261e-02 2.411391586065292358e-01 -1.773420125246047974e-01 -1.281825155019760132e-01 2.117266803979873657e-01 6.427812576293945312e-02 -1.695848107337951660e-01 -2.462064921855926514e-01 -9.981855750083923340e-02 -8.264404535293579102e-02 1.433701813220977783e-01 2.729973495006561279e-01 9.087525308132171631e-02 -7.076161447912454605e-03 3.782621622085571289e-01
2.933254837989807129e-01 -4.951102659106254578e-02 2.144992910325527191e-02 1.853669621050357819e-02 -1.301193684339523315e-01 1.005574166774749756e-01 3.378401696681976318e-02 7.780870050191879272e-02 4.127882886677980423e-03 1.345953196287155151e-01 -2.146829217672348022e-01 2.021607309579849243e-01 -1.631274521350860596e-01 -2.659949362277984619e-01 -1.699530929327011108e-01 1.168410480022430420e-01 1.228680834174156189e-01 -2.556221187114715576e-01 2.483435869216918945e-01 -1.185137927532196045e-01 1.590242981910705566e-02 -1.011758744716644287e-01 -8.642847090959548950e-02 -1.307642646133899689e-02 -2.882027924060821533e-01 -1.872516274452209473e-01 2.853513360023498535e-01 -2.248889803886413574e-01 1.692578941583633423e-01 -1.291529685258865356e-01 1.074338853359222412e-01 3.875456750392913818e-01
2.160751670598983765e-01 -1.103599742054939270e-01 -2.167474478483200073e-02 8.550072461366653442e-02 -3.572895750403404236e-02 2.416204214096069336e-01 8.282344043254852295e-02 2.724630832672119141e-01 1.208429969847202301e-02 -5.350091308355331421e-02 1.133989766240119934e-01 1.579584479331970215e-01 1.183129549026489258e-01 -2.216262817382812500e-01 -2.090167552232742310e-01 1.802300214767456055e-01 1.617698222398757935e-01 -1.227684915065765381e-01 2.861883938312530518e-01 -9.963424503803253174e-02 1.292526070028543472e-02 1.653177142143249512e-01 -2.434085458517074585e-01 -1.959712952375411987e-01 -3.307578340172767639e-02 -4.333858191967010498e-01 2.932165563106536865e-01 1.142139509320259094e-01 1.809585392475128174e-01 -2.049616537988185883e-02 7.481399923563003540e-03 1.819656938314437866e-01
-1.675515472888946533e-01 -1.393910348415374756e-01 8.685029298067092896e-02 6.664015352725982666e-02 -1.086214557290077209e-01 2.155973911285400391e-01 -2.285171449184417725e-01 -1.607884019613265991e-01 7.838395424187183380e-03 2.346262931823730469e-01 2.103541344404220581e-01 2.976945936679840088e-01 -4.215203970670700073e-02 4.062443599104881287e-02 -1.735522598028182983e-02 -2.220668643712997437e-02 9.082572907209396362e-02 -2.710187137126922607e-01 2.160521149635314941e-01 -1.277897357940673828e-01 4.244175553321838379e-02 2.364922463893890381e-01 -4.139877110719680786e-02 -7.683663815259933472e-02 -2.788715809583663940e-02 2.925161421298980713e-01 2.737061977386474609e-01 2.805004715919494629e-01 6.418081372976303101e-02 -6.602042168378829956e-02 -1.955528855323791504e-01 3.394716084003448486e-01
6.678104400634765625e-03 -1.963057219982147217e-01 -1.946623176336288452e-01 3.321104869246482849e-02 -2.292982935905456543e-01 1.304116994142532349e-01 1.646498441696166992e-01 -3.979771211743354797e-02 -5.756154190748929977e-03 -3.817474469542503357e-03 -1.423243582248687744e-01 5.033797621726989746e-01 -2.397770881652832031e-01 6.737012416124343872e-02 6.611708551645278931e-03 -1.744100940413773060e-03 -1.490155234932899475e-02 -2.399508804082870483e-01 2.931824624538421631e-01 -9.944711625576019287e-02 -6.449647247791290283e-02 2.738069593906402588e-01 -1.097067669034004211e-01 1.290767360478639603e-02 -1.233973354101181030e-01 -8.958814293146133423e-02 2.664225995540618896e-01 -1.341527104377746582e-01 5.710479803383350372e-03 1.248116791248321533e-01 4.954924434423446655e-02 3.363005220890045166e-01
3.035345077514648438e-01 -8.590465039014816284e-02 2.431412935256958008e-01 -6.090585142374038696e-02 -2.230202704668045044e-01 1.635021865367889404e-01 -7.643596082925796509e-02 -2.365899980068206787e-01 6.139037013053894043e-02 1.099825352430343628e-01 -3.531809523701667786e-02 2.056044191122055054e-01 -8.897665888071060181e-02 -8.913729339838027954e-02 -3.376219868659973145e-01 7.248347252607345581e-02 3.371382653713226318e-01 -6.266333162784576416e-02 -6.067615933716297150e-03 -1.915764808654785156e-01 4.987266659736633301e-02 2.410682588815689087e-01 -2.243810445070266724e-01 -4.070587754249572754e-01 -6.096171215176582336e-02 -5.050507932901382446e-02 7.035506516695022583e-02 2.028776556253433228e-01 -8.174245804548263550e-02 -3.679389879107475281e-02 -1.921626552939414978e-02 1.145780980587005615e-01
-8.123391121625900269e-02 -1.159174442291259766e-01 1.278491318225860596e-01 -2.505415864288806915e-02 1.618770062923431396e-01 2.639270722866058350e-01 -1.973878741264343262e-01 5.813029035925865173e-02 1.350989285856485367e-02 3.895435109734535217e-02 2.157394587993621826e-02 1.853342354297637939e-01 7.581562548875808716e-02 -1.980701833963394165e-01 -1.370969414710998535e-01 8.061389438807964325e-03 -1.199379786849021912e-01 -2.784419357776641846e-01 2.605947852134704590e-01 1.032220497727394104e-01 -7.785032689571380615e-02 1.646378040313720703e-01 -8.774650841951370239e-02 -1.480834633111953735e-01 -1.896183192729949951e-01 -3.104861378669738770e-01 -3.221313953399658203e-01 1.468946039676666260e-01 1.489001419395208359e-02 -3.437899351119995117e-01 -1.368834972381591797e-01 3.103324472904205322e-01
1.158443931490182877e-02 -1.370517909526824951e-01 7.592125982046127319e-02 -1.243889033794403076e-01 -5.996351316571235657e-02 5.629493668675422668e-02 1.745091825723648071e-01 -1.361780464649200439e-01 -2.715129852294921875e-01 1.146673187613487244e-01 -3.323389887809753418e-01 2.483184784650802612e-01 -4.776348173618316650e-02 3.277134150266647339e-02 -4.612136185169219971e-01 4.281824454665184021e-02 1.370551586151123047e-01 -1.682551652193069458e-01 3.928200006484985352e-01 -2.243067026138305664e-01 1.109450310468673706e-01 1.787924915552139282e-01 -9.715680778026580811e-02 -2.614719569683074951e-01 -1.053215488791465759e-01 -6.176671385765075684e-02 -5.260066827759146690e-04 -5.780608262284658849e-05 -1.303906440734863281e-01 -9.386499971151351929e-02 -1.118106096982955933e-01 -1.334065385162830353e-02
-4.347874969244003296e-02 1.657941788434982300e-01 -1.861726045608520508e-01 2.562480866909027100e-01 -7.639871537685394287e-02 2.434121631085872650e-02 -1.577125638723373413e-01 5.622799694538116455e-02 2.702229619026184082e-01 -2.117593586444854736e-01 -3.681572899222373962e-02 1.683666259050369263e-01 1.406849455088376999e-02 -3.947180509567260742e-01 -4.427247680723667145e-03 -5.081624910235404968e-02 1.845137923955917358e-01 -2.850036025047302246e-01 9.757304191589355469e-02 -6.450879573822021484e-02 2.776766940951347351e-02 2.855708599090576172e-01 -1.591188013553619385e-01 -1.016565132886171341e-02 -2.799783945083618164e-01 -8.696958422660827637e-02 -1.521429419517517090e-01 2.164080888032913208e-01 -1.888568252325057983e-01 -2.989896833896636963e-01 -2.382034622132778168e-02 1.068087443709373474e-01
1.154562309384346008e-01 1.170460041612386703e-02 -1.325015071779489517e-02 3.136751949787139893e-01 7.474594563245773315e-02 2.527548372745513916e-01 7.274188101291656494e-02 3.067770004272460938e-01 -3.182139247655868530e-02 5.814309790730476379e-02 3.338050842285156250e-02 3.286119699478149414e-01 -6.557168066501617432e-02 -9.532015025615692139e-02 -3.520715534687042236e-01 1.497827586717903614e-03 -1.387286782264709473e-01 -2.484743446111679077e-01 -6.293031573295593262e-02 -3.768247663974761963e-01 -1.937863677740097046e-01 2.281326651573181152e-01 -1.559557672590017319e-02 -2.532545924186706543e-01 -5.417738482356071472e-02 1.264404654502868652e-01 5.499718338251113892e-02 7.898467779159545898e-02 -1.057512685656547546e-01 -1.409810185432434082e-01 3.361222892999649048e-02 1.641912013292312622e-01
1.214545667171478271e-01 2.342682145535945892e-02 -1.283533722162246704e-01 8.387795835733413696e-02 -1.998797208070755005e-01 2.794797420501708984e-01 1.500018090009689331e-01 2.944177947938442230e-02 -1.292422711849212646e-01 2.645968198776245117e-01 6.316082179546356201e-02 2.281450033187866211e-01 -1.137615740299224854e-01 -6.272231787443161011e-02 -6.111184880137443542e-02 -5.363615974783897400e-02 5.265101790428161621e-01 -1.180971115827560425e-01 2.030384540557861328e-01 -2.646522819995880127e-01 2.683955430984497070e-01 1.219611763954162598e-01 -5.534093454480171204e-02 -1.733748763799667358e-01 -1.028405725955963135e-01 1.578077971935272217e-01 -2.685211598873138428e-01 9.480840712785720825e-02 8.741852641105651855e-02 -6.415271759033203125e-02 4.034535959362983704e-02 3.324682638049125671e-02
-1.309078931808471680e-01 8.704006671905517578e-02 -8.305250108242034912e-02 -7.059282064437866211e-02 -1.000183522701263428e-01 2.938507199287414551e-01 -3.043890185654163361e-02 6.632233411073684692e-02 -1.511569470167160034e-01 3.180691301822662354e-01 -1.267696544528007507e-02 2.918369472026824951e-01 1.868136376142501831e-01 -1.798560023307800293e-01 -1.682462394237518311e-01 -2.005638740956783295e-02 -2.475614994764328003e-01 -8.267992734909057617e-02 1.000147163867950439e-01 -7.984386384487152100e-02 -2.401117235422134399e-01 -7.410032302141189575e-02 -1.718589663505554199e-01 -7.971519976854324341e-02 -2.127285897731781006e-01 -1.178344786167144775e-01 1.277526319026947021e-01 3.844997286796569824e-01 3.443587422370910645e-01 -9.897492080926895142e-02 1.320026814937591553e-01 -6.155116111040115356e-02
2.004312723875045776e-01 -2.941074669361114502e-01 4.824456200003623962e-02 2.185726538300514221e-02 -9.719726443290710449e-02 -2.212166413664817810e-02 -4.030523449182510376e-02 6.337727606296539307e-02 -9.542060643434524536e-02 1.215461343526840210e-01 -3.248893022537231445e-01 3.535398840904235840e-02 -1.782258003950119019e-01 -2.711767703294754028e-02 1.572657525539398193e-01 8.744813501834869385e-03 1.244144514203071594e-01 1.349215358495712280e-01 3.254460990428924561e-01 1.381910592317581177e-02 2.793169021606445312e-02 3.106270432472229004e-01 -1.689594089984893799e-01 3.223396837711334229e-02 -1.735347360372543335e-01 -1.979269832372665405e-01 2.789353206753730774e-02 2.690617144107818604e-01 6.418488174676895142e-02 -3.414015769958496094e-01 1.034533381462097168e-01 3.556278049945831299e-01
1.217341423034667969e-01 3.898057714104652405e-02 -6.345876306295394897e-02 -3.326059505343437195e-02 6.213482469320297241e-02 4.242232739925384521e-01 2.646118700504302979e-01 1.061222851276397705e-01 -3.082174360752105713e-01 2.199612110853195190e-01 -1.108711436390876770e-01 1.476298570632934570e-01 -2.409355156123638153e-02 5.714355502277612686e-03 -1.644973084330558777e-02 2.818423882126808167e-02 -1.583324819803237915e-01 -1.067198887467384338e-01 -1.813563555479049683e-01 -2.707857638597488403e-02 -9.164830297231674194e-02 4.260540306568145752e-01 -1.288394778966903687e-01 1.198414191603660583e-01 -1.935809999704360962e-01 2.771651558578014374e-02 -1.364018619060516357e-01 -6.951005011796951294e-02 1.286845058202743530e-01 -6.678284704685211182e-02 -2.228671014308929443e-01 3.330788612365722656e-01
2.131792604923248291e-01 -4.030487313866615295e-02 4.524688050150871277e-02 -4.352114349603652954e-02 -2.690501511096954346e-01 2.943340837955474854e-01 -1.787081174552440643e-02 -2.942764572799205780e-02 -1.603505760431289673e-01 4.238413572311401367e-01 -4.463649541139602661e-02 2.780454158782958984e-01 -2.923808060586452484e-02 -3.314469754695892334e-02 -2.051924318075180054e-01 1.557866036891937256e-01 -2.847675792872905731e-02 -3.351013958454132080e-01 1.828084588050842285e-01 -8.100143633782863617e-03 -5.822288617491722107e-02 -1.211099699139595032e-01 6.365931034088134766e-02 6.849285215139389038e-03 -8.146099001169204712e-02 -2.190659195184707642e-01 1.826060563325881958e-01 -8.721182495355606079e-02 2.748980522155761719e-01 1.096558570861816406e-01 1.605657488107681274e-01 2.410476505756378174e-01
2.865239977836608887e-03 1.078782007098197937e-01 -4.734080284833908081e-02 -1.311102360486984253e-01 -7.796457409858703613e-02 3.097042441368103027e-01 -1.976195573806762695e-01 2.242456823587417603e-01 1.257674992084503174e-01 3.629926741123199463e-01 -1.890561282634735107e-01 2.764977216720581055e-01 -7.608426362276077271e-02 -1.972950100898742676e-01 8.427809178829193115e-02 1.739831268787384033e-01 -1.093007326126098633e-01 2.066042423248291016e-01 2.269865721464157104e-01 -2.136234343051910400e-01 1.879781298339366913e-02 3.241922557353973389e-01 -4.126554355025291443e-02 -3.539974987506866455e-02 -7.658010721206665039e-02 -7.509216666221618652e-02 9.887154400348663330e-02 -9.827971458435058594e-03 -7.329439371824264526e-02 -1.821188628673553467e-01 -3.216489553451538086e-01 1.102451607584953308e-01
7.295426726341247559e-02 -1.723601818084716797e-01 1.479992717504501343e-01 -1.672183871269226074e-01 -2.848562411963939667e-02 3.668857812881469727e-01 -1.288307905197143555e-01 4.770205914974212646e-02 -1.688416004180908203e-01 3.718227446079254150e-01 -8.623871207237243652e-02 3.105850219726562500e-01 -2.540969550609588623e-01 -1.516860723495483398e-01 -9.617710113525390625e-02 -1.521149575710296631e-01 -3.430450707674026489e-02 -1.114117801189422607e-01 -1.476984024047851562e-01 -3.269114717841148376e-02 -1.779578924179077148e-01 8.067937195301055908e-02 1.266677379608154297e-01 2.089088559150695801e-01 -6.388115882873535156e-02 9.969782084226608276e-03 -1.999967843294143677e-01 4.936503618955612183e-02 -2.005296647548675537e-01 -2.279748767614364624e-01 -4.401876404881477356e-02 3.084070086479187012e-01
-2.522612223401665688e-03 6.039315834641456604e-02 -5.515852477401494980e-03 -1.150824502110481262e-01 1.634919643402099609e-01 2.180066406726837158e-01 7.453110069036483765e-02 -7.187356054782867432e-02 -4.648420959711074829e-02 3.497029840946197510e-01 -2.260520607233047485e-01 2.034578323364257812e-01 -1.018817871809005737e-01 -5.165088772773742676e-01 -1.602682918310165405e-01 -1.018358692526817322e-01 9.850180894136428833e-02 -2.485358715057373047e-01 6.367569416761398315e-02 1.465420471504330635e-03 -5.285968258976936340e-02 7.088702172040939331e-02 3.796191886067390442e-02 -2.602544724941253662e-01 -9.455280750989913940e-02 -2.238298356533050537e-01 1.897521913051605225e-01 -3.833124041557312012e-02 2.309732884168624878e-01 8.010794222354888916e-02 6.028912216424942017e-02 2.355662733316421509e-01
1.132308095693588257e-01 -1.899951845407485962e-01 -1.457225382328033447e-01 -1.727238483726978302e-02 -1.679091304540634155e-01 -1.387141179293394089e-02 -9.161131456494331360e-03 1.212673485279083252e-01 6.194228306412696838e-02 -2.421987801790237427e-02 9.354115277528762817e-02 4.908701777458190918e-01 7.611745595932006836e-02 -5.941436439752578735e-02 -1.056035757064819336e-01 2.372491508722305298e-01 1.570108681917190552e-01 -1.503490358591079712e-01 2.298935949802398682e-01 -1.077827960252761841e-01 -2.664086222648620605e-02 2.703848481178283691e-01 -3.152968287467956543e-01 -1.181514412164688110e-01 -1.105442047119140625e-01 -2.856097519397735596e-01 2.343206852674484253e-01 1.790653169155120850e-02 1.585008203983306885e-01 7.794364541769027710e-02 -1.873858124017715454e-01 2.030658125877380371e-01
-1.893760412931442261e-01 6.620568037033081055e-02 -1.968767344951629639e-01 1.326317898929119110e-02 -1.213120594620704651e-01 1.694307476282119751e-01 4.469464346766471863e-02 8.468565531075000763e-03 -2.686925232410430908e-01 6.649237126111984253e-02 -1.684604138135910034e-01 1.746192760765552521e-02 -1.449692994356155396e-01 -1.155529841780662537e-01 -1.372221559286117554e-01 3.222134709358215332e-02 2.357143349945545197e-02 -4.052095115184783936e-01 -1.565987803041934967e-02 -2.288660109043121338e-01 -1.513949334621429443e-01 3.288705050945281982e-01 -6.422670930624008179e-02 -1.247631981968879700e-01 -1.881768554449081421e-01 6.460106372833251953e-02 -4.673315957188606262e-02 -2.645809948444366455e-01 4.312508925795555115e-02 -3.808338642120361328e-01 9.463993459939956665e-02 2.828831374645233154e-01
3.457285463809967041e-01 -2.383096963167190552e-01 -7.042797654867172241e-02 8.023643493652343750e-02 -1.082759648561477661e-01 2.137437015771865845e-01 -4.289000853896141052e-02 4.146936908364295959e-02 1.159426271915435791e-01 -7.225033640861511230e-02 -3.877032995223999023e-01 1.718472987413406372e-01 6.468545645475387573e-02 -5.673502013087272644e-02 -2.420936971902847290e-01 2.014888674020767212e-01 2.338514029979705811e-01 -3.937768638134002686e-01 2.652070820331573486e-01 5.669078603386878967e-02 -3.144480660557746887e-02 2.197669297456741333e-01 -9.590711444616317749e-02 -3.105786861851811409e-03 -9.335889667272567749e-02 2.349738627672195435e-01 -3.146428149193525314e-03 -2.273564599454402924e-02 1.391788423061370850e-01 -1.394580751657485962e-01 -2.197160758078098297e-02 2.544852532446384430e-02
-1.262102574110031128e-01 3.523622825741767883e-02 2.016971707344055176e-01 1.179510354995727539e-01 1.595463156700134277e-01 2.458613365888595581e-01 -1.753542423248291016e-01 -4.613065719604492188e-02 -9.792899340391159058e-02 4.695449173450469971e-01 3.619254752993583679e-02 1.625406742095947266e-01 -7.598748430609703064e-03 -1.697129607200622559e-01 -1.735282391309738159e-01 2.274097502231597900e-01 1.049374323338270187e-02 -9.591098874807357788e-02 1.804115995764732361e-02 1.717154085636138916e-01 8.943479508161544800e-03 2.996478080749511719e-01 -4.614987596869468689e-02 -5.744287744164466858e-02 -1.441053301095962524e-01 -1.868385970592498779e-01 -1.066670492291450500e-01 2.885146439075469971e-01 4.227003455162048340e-02 -2.124797105789184570e-01 -2.865307331085205078e-01 1.650125533342361450e-01
-7.866571657359600067e-03 1.706259325146675110e-02 2.104926258325576782e-01 5.664133280515670776e-02 5.050021782517433167e-02 3.137300610542297363e-01 -1.651813685894012451e-01 5.610948801040649414e-02 -3.717349097132682800e-02 3.445158302783966064e-01 -1.335482764989137650e-02 6.140406802296638489e-02 -1.386646926403045654e-01 -2.619900703430175781e-01 1.256674714386463165e-02 -1.110762283205986023e-01 1.265997886657714844e-01 -6.682009249925613403e-02 -8.907372131943702698e-03 -2.033799514174461365e-02 -7.606926560401916504e-02 2.126418948173522949e-01 -2.903995849192142487e-02 2.113525569438934326e-01 -1.736453026533126831e-01 -1.752470731735229492e-01 -2.149644792079925537e-01 1.151988059282302856e-01 -3.796715140342712402e-01 -3.668241202831268311e-01 -1.386362016201019287e-01 2.460906654596328735e-01
2.205514311790466309e-01 2.153463214635848999e-01 3.684334456920623779e-02 -2.053141780197620392e-02 -1.522191464900970459e-01 1.382416635751724243e-01 1.289375722408294678e-01 -8.151595294475555420e-02 2.131576389074325562e-01 2.889170944690704346e-01 2.918790578842163086e-01 5.376707315444946289e-01 -1.319021731615066528e-01 1.242454871535301208e-01 -6.383665651082992554e-02 1.282844692468643188e-01 1.659311354160308838e-01 -1.111994236707687378e-01 8.368053287267684937e-02 -2.316258102655410767e-01 -9.745793789625167847e-02 5.484487861394882202e-02 -1.262535005807876587e-01 -1.146935969591140747e-01 -1.515424400568008423e-01 -1.577953994274139404e-01 3.696036757901310921e-03 8.188763633370399475e-03 1.018882095813751221e-01 -1.240514218807220459e-01 2.423253804445266724e-01 8.065018057823181152e-02
1.344415266066789627e-02 2.537546157836914062e-01 -4.968448355793952942e-02 1.313740015029907227e-01 -4.706840589642524719e-02 2.108838409185409546e-01 -1.425843387842178345e-01 -3.048671483993530273e-01 -2.323146760463714600e-01 1.112923249602317810e-01 -7.406580448150634766e-02 3.228621780872344971e-01 -2.062020450830459595e-01 -1.925908625125885010e-01 -1.230152770876884460e-01 1.253942400217056274e-02 -1.024308279156684875e-01 -1.463283002376556396e-01 6.087639555335044861e-02 -1.511679291725158691e-01 -9.831327944993972778e-02 2.909986972808837891e-01 -1.099583730101585388e-01 -2.488111555576324463e-01 -1.302866488695144653e-01 4.082827270030975342e-02 -3.339833021163940430e-02 -8.879452943801879883e-03 1.319240480661392212e-01 1.217384412884712219e-01 -1.900275349617004395e-01 4.120440483093261719e-01
4.468312859535217285e-02 -1.537863910198211670e-01 -9.076084941625595093e-02 1.028319150209426880e-01 1.205250024795532227e-01 2.998240292072296143e-01 -2.309810072183609009e-01 -1.178434938192367554e-01 1.716913431882858276e-01 1.019957885146141052e-01 -2.026020735502243042e-01 4.244833886623382568e-01 9.181521832942962646e-02 -2.951015345752239227e-02 -1.455264538526535034e-01 2.317428141832351685e-01 -2.114299833774566650e-01 6.944662332534790039e-02 6.908800452947616577e-02 -8.096113055944442749e-02 1.463512927293777466e-01 4.095009565353393555e-01 4.271807149052619934e-03 -2.996509149670600891e-02 -1.040374934673309326e-01 -1.895221769809722900e-01 1.268658787012100220e-01 1.952574998140335083e-01 9.494699537754058838e-02 1.873737871646881104e-01 -1.448438316583633423e-01 1.470947712659835815e-01
2.774480581283569336e-01 8.156468719244003296e-02 1.181179061532020569e-01 -8.005314320325851440e-02 -7.883191108703613281e-02 2.626380622386932373e-01 1.122066453099250793e-01 1.511910408735275269e-01 4.026202112436294556e-02 2.442000955343246460e-01 -1.157835940830409527e-03 2.132966667413711548e-01 -2.122311741113662720e-01 2.287565916776657104e-02 -3.313875198364257812e-01 -7.233614474534988403e-02 2.467560619115829468e-01 -1.637771427631378174e-01 -1.039164327085018158e-02 8.043023943901062012e-02 1.096155494451522827e-03 1.394445542246103287e-02 3.764450317248702049e-03 -1.620691418647766113e-01 -3.755849897861480713e-01 -1.435558497905731201e-01 1.477013342082500458e-02 9.007720276713371277e-03 -7.820043712854385376e-02 1.285540163516998291e-01 2.216068953275680542e-01 4.043670594692230225e-01
1.258841305971145630e-01 2.209346443414688110e-01 1.293192501179873943e-03 -2.766376435756683350e-01 2.012164704501628876e-02 1.563388705253601074e-01 -4.152877628803253174e-02 2.374651730060577393e-01 3.400196786969900131e-03 3.539926558732986450e-02 5.577522143721580505e-02 5.514071881771087646e-02 -2.622925043106079102e-01 -5.933384224772453308e-02 -4.499420523643493652e-01 -1.516827046871185303e-01 3.390319943428039551e-01 3.443596512079238892e-02 1.802636384963989258e-01 -1.636022478342056274e-01 -5.742223560810089111e-02 3.195419311523437500e-01 -6.004588305950164795e-02 -9.912848472595214844e-02 -2.311400920152664185e-01 -2.590569108724594116e-02 9.133964776992797852e-02 2.307931035757064819e-01 -1.191861554980278015e-01 -5.497926846146583557e-02 7.403926551342010498e-02 1.949870735406875610e-01
3.618220984935760498e-01 -8.725255727767944336e-02 -6.314142048358917236e-02 7.279758900403976440e-02 2.845996059477329254e-02 1.721391379833221436e-01 5.138282477855682373e-02 2.874616906046867371e-02 -9.129034727811813354e-02 8.834037929773330688e-02 -3.725342079997062683e-02 1.739016920328140259e-01 -1.391124725341796875e-01 -2.271028459072113037e-01 -9.688396006822586060e-02 -3.638523817062377930e-02 8.995438367128372192e-02 -2.573380172252655029e-01 1.898215860128402710e-01 -1.129293255507946014e-02 2.385967671871185303e-01 -5.145043879747390747e-02 4.093969613313674927e-02 -1.018662452697753906e-01 -1.701372563838958740e-01 -1.744749546051025391e-01 2.445328086614608765e-01 -2.355948835611343384e-01 5.038345232605934143e-03 -3.002922236919403076e-01 -1.018169298768043518e-01 4.811563789844512939e-01
8.013442903757095337e-02 1.810040175914764404e-01 -1.117685437202453613e-02 -1.761628538370132446e-01 -1.475653499364852905e-01 2.718893885612487793e-01 9.301636368036270142e-02 9.106051176786422729e-03 7.336334139108657837e-02 1.298151761293411255e-01 4.798933491110801697e-02 1.064155846834182739e-01 -5.599201470613479614e-02 -7.866421341896057129e-02 -4.703958332538604736e-01 -2.246918529272079468e-01 2.787699997425079346e-01 -1.600766927003860474e-02 1.730512678623199463e-01 8.465463668107986450e-02 -1.316639333963394165e-01 4.457927048206329346e-01 -9.766586869955062866e-02 -1.198258530348539352e-02 -2.791261672973632812e-01 -7.498674560338258743e-03 1.156564578413963318e-01 1.398209184408187866e-01 4.940049722790718079e-02 1.276303678750991821e-01 4.637205600738525391e-02 1.888787895441055298e-01
-1.689007282257080078e-01 7.301525026559829712e-02 6.033433973789215088e-02 5.022601410746574402e-02 1.190539449453353882e-01 3.913091123104095459e-01 -3.344113826751708984e-01 1.049760356545448303e-01 -3.396138548851013184e-02 1.214660033583641052e-01 2.478907816112041473e-02 2.637939155101776123e-01 3.887859359383583069e-02 -5.531452596187591553e-02 -1.665575802326202393e-01 -2.904208004474639893e-01 -1.629091650247573853e-01 -7.933701574802398682e-02 2.790605723857879639e-01 2.182485768571496010e-03 7.546317065134644508e-04 2.460851073265075684e-01 -1.987671107053756714e-01 -3.901639138348400593e-04 -1.130168065428733826e-01 -1.906445622444152832e-01 -1.572616994380950928e-01 -1.449481248855590820e-01 -1.162780448794364929e-01 -3.416643142700195312e-01 -6.788261234760284424e-02 1.629787683486938477e-01
2.100610733032226562e-01 -3.761530667543411255e-02 -1.325617730617523193e-02 3.717276453971862793e-01 -1.356650888919830322e-01 3.511835038661956787e-01 -1.128317266702651978e-01 -1.929536648094654083e-02 -5.846126377582550049e-02 -1.621844433248043060e-02 -9.879128634929656982e-02 2.013897337019443512e-02 -1.229988634586334229e-01 -1.112352758646011353e-01 -2.942215278744697571e-02 1.951306313276290894e-02 1.446442008018493652e-01 -4.645460247993469238e-01 3.746075630187988281e-01 -9.293414652347564697e-02 1.704224497079849243e-01 2.888565957546234131e-01 9.830775111913681030e-02 -2.488445676863193512e-02 4.552716389298439026e-02 -1.287136822938919067e-01 -2.502135336399078369e-01 2.549117431044578552e-02 2.065893635153770447e-02 1.293041557073593140e-02 -1.532811671495437622e-01 -6.500598788261413574e-02
-1.209267899394035339e-01 -8.122746646404266357e-02 -1.265360265970230103e-01 7.349315285682678223e-02 3.275693953037261963e-01 3.868506550788879395e-01 -6.280991435050964355e-02 -1.128639653325080872e-01 -1.242049038410186768e-01 2.585779130458831787e-01 2.951994724571704865e-02 3.354182243347167969e-01 2.323218435049057007e-02 5.801344662904739380e-02 3.386684926226735115e-03 -1.143535450100898743e-01 6.768976151943206787e-02 -1.623044162988662720e-01 1.103377640247344971e-01 -1.556569896638393402e-02 -4.009989276528358459e-02 2.472145110368728638e-01 -5.862324684858322144e-02 -5.997094139456748962e-02 -8.814452216029167175e-03 -1.673633456230163574e-01 -2.709079682826995850e-01 1.564347892999649048e-01 -2.761784009635448456e-02 -3.605105876922607422e-01 -5.056674778461456299e-02 3.142158389091491699e-01
9.735052287578582764e-02 -6.444840133190155029e-02 4.796670749783515930e-02 1.711638458073139191e-02 -1.813314706087112427e-01 2.209185361862182617e-01 -2.793652713298797607e-01 -1.280842870473861694e-01 -1.791007518768310547e-01 2.308032214641571045e-01 -3.063415288925170898e-01 1.479088664054870605e-01 -2.285695672035217285e-01 -1.700912117958068848e-01 1.232524588704109192e-01 -2.152754813432693481e-01 2.249305695295333862e-02 -9.361772984266281128e-02 1.532390713691711426e-01 -1.319357007741928101e-01 4.374116659164428711e-03 2.417383044958114624e-01 -1.439964175224304199e-01 2.265108078718185425e-01 -1.153892129659652710e-01 -2.880820930004119873e-01 9.036897122859954834e-02 1.679263114929199219e-01 1.125494316220283508e-01 -2.863431274890899658e-01 2.182158231735229492e-01 9.084030240774154663e-02
-1.169830486178398132e-01 1.274302508682012558e-02 1.646437942981719971e-01 -1.033654212951660156e-01 -2.906606793403625488e-01 5.199027806520462036e-02 2.320032417774200439e-01 -1.859396845102310181e-01 -4.453890025615692139e-02 3.496050536632537842e-01 1.815951913595199585e-01 1.437524855136871338e-01 -3.636485636234283447e-01 -9.266293048858642578e-02 -2.074996680021286011e-01 -1.567761152982711792e-01 -6.421408802270889282e-02 -2.599872946739196777e-01 3.104884526692330837e-04 -2.498747706413269043e-01 -2.311496436595916748e-02 5.762807279825210571e-02 4.447467997670173645e-02 -1.119977980852127075e-01 -2.491720169782638550e-01 -1.510299593210220337e-01 -8.338319510221481323e-02 3.177081346511840820e-01 -1.226908490061759949e-01 6.228859350085258484e-02 -1.145796179771423340e-01 -9.530975669622421265e-02
3.649927675724029541e-02 7.264950871467590332e-02 -4.603783041238784790e-02 -1.929185688495635986e-01 -9.361019730567932129e-02 4.359479546546936035e-01 6.834432482719421387e-02 5.819651857018470764e-02 1.657402701675891876e-02 1.253255903720855713e-01 8.008845895528793335e-02 2.842302434146404266e-02 6.695162039250135422e-03 -1.297886669635772705e-01 -2.564144134521484375e-01 -3.163275122642517090e-01 1.776637881994247437e-01 -4.102410003542900085e-02 9.532695263624191284e-02 1.087410524487495422e-01 -9.098524600267410278e-02 4.471789896488189697e-01 -2.390644997358322144e-01 -1.853846609592437744e-01 -3.534929156303405762e-01 -8.472479879856109619e-02 -5.848162341862916946e-03 3.898869454860687256e-02 6.712178140878677368e-02 7.870198786258697510e-02 8.829010277986526489e-02 1.875277608633041382e-01
-1.632537879049777985e-02 -6.918847560882568359e-02 -1.835302561521530151e-01 5.498930811882019043e-02 1.807189919054508209e-02 1.196054518222808838e-01 -1.238859593868255615e-01 7.273603230714797974e-02 3.053383156657218933e-02 4.339289367198944092e-01 -2.061755508184432983e-01 1.381234824657440186e-01 -1.827098727226257324e-01 -1.169942393898963928e-01 -1.569411307573318481e-01 6.184441596269607544e-02 2.713041193783283234e-02 8.470629341900348663e-03 3.183715641498565674e-01 -4.777108728885650635e-01 2.027274966239929199e-01 1.029927060008049011e-01 -2.676811218261718750e-01 -7.901292294263839722e-02 -8.872675150632858276e-02 1.349974144250154495e-02 1.377515494823455811e-01 -4.353648051619529724e-03 2.227733433246612549e-01 -2.303566336631774902e-01 7.261755317449569702e-02 -4.046401754021644592e-02
5.817765370011329651e-03 -1.341806501150131226e-01 -1.465303599834442139e-01 -1.689980990704498254e-06 -3.882722258567810059e-01 2.717015743255615234e-01 1.415238231420516968e-01 -4.585229232907295227e-02 -3.364955633878707886e-02 1.585610508918762207e-01 -8.178980648517608643e-02 1.827162355184555054e-01 -6.223707273602485657e-02 -1.512231528759002686e-01 -4.537617787718772888e-02 -2.039018645882606506e-02 4.121318757534027100e-01 -2.365537919104099274e-02 1.767178922891616821e-01 -1.760057210922241211e-01 -5.511348322033882141e-02 1.080191060900688171e-01 -9.937468171119689941e-02 -4.400884360074996948e-02 -1.730644106864929199e-01 3.277373015880584717e-01 6.373786926269531250e-02 -6.799732148647308350e-02 2.898193001747131348e-01 -1.393860876560211182e-01 -3.292001485824584961e-01 -3.512831032276153564e-02
1.021842360496520996e-01 -7.108310610055923462e-02 -3.532585501670837402e-02 -5.803892272524535656e-04 5.528972949832677841e-03 2.239647954702377319e-01 6.489130854606628418e-02 2.249336093664169312e-01 -1.255200952291488647e-01 -6.515996903181076050e-02 1.037391200661659241e-01 1.673365384340286255e-01 1.637627929449081421e-01 -1.571183204650878906e-01 -1.408052742481231689e-01 2.975004017353057861e-01 1.817767173051834106e-01 -1.651307940483093262e-01 2.636188864707946777e-01 -4.050188139081001282e-02 4.210326448082923889e-02 2.083199918270111084e-01 -1.866583526134490967e-01 -2.113182097673416138e-01 -9.258769452571868896e-02 -3.768086135387420654e-01 2.231342196464538574e-01 2.315371483564376831e-01 3.103377819061279297e-01 7.112035900354385376e-02 -1.330432742834091187e-01 1.747069507837295532e-01
1.293364614248275757e-01 3.806599602103233337e-02 -5.698890239000320435e-02 -3.539521992206573486e-02 -1.500502079725265503e-01 3.681890666484832764e-01 3.358881175518035889e-01 8.234137296676635742e-02 1.184553951025009155e-01 2.971135675907135010e-01 3.409738186746835709e-03 1.546794921159744263e-01 7.154237478971481323e-02 2.493964508175849915e-02 -2.568884193897247314e-01 1.233391091227531433e-02 2.633333802223205566e-01 -1.256294250488281250e-01 -5.705945938825607300e-02 5.203523859381675720e-02 -1.302646845579147339e-01 1.871144585311412811e-02 -3.418702632188796997e-02 -1.955872774124145508e-01 -2.342909425497055054e-01 -1.624316424131393433e-01 1.219016686081886292e-01 8.675793558359146118e-02 -3.671201691031455994e-02 6.026732176542282104e-02 2.105408757925033569e-01 4.480072855949401855e-01
5.613275617361068726e-02 2.595821581780910492e-02 -1.263036020100116730e-02 -1.141503825783729553e-01 9.883853793144226074e-02 2.382938116788864136e-01 -3.833661377429962158e-01 5.939661711454391479e-02 -8.306536823511123657e-02 -1.117283999919891357e-01 -6.267673801630735397e-03 1.929980367422103882e-01 -1.986804604530334473e-01 6.002997234463691711e-02 -3.154976665973663330e-02 2.019681930541992188e-01 7.307246327400207520e-02 -2.375553399324417114e-01 1.771186292171478271e-01 -1.568637341260910034e-01 -7.653349637985229492e-02 9.008993208408355713e-02 2.757116965949535370e-02 -1.660035848617553711e-01 -4.316749572753906250e-01 -1.065975241363048553e-02 6.022006273269653320e-02 2.527768909931182861e-01 -1.984481513500213623e-01 -2.829638123512268066e-01 -4.997429996728897095e-02 2.973762452602386475e-01
1.048994064331054688e-01 -1.461768001317977905e-01 1.068956032395362854e-01 -1.185690760612487793e-01 -1.004660651087760925e-01 1.696260124444961548e-01 2.157690525054931641e-01 -2.031140923500061035e-01 -1.537224948406219482e-01 6.344187259674072266e-02 -1.614083200693130493e-01 2.723237276077270508e-01 3.595846146345138550e-02 -6.637459993362426758e-02 -5.208138823509216309e-01 2.008475363254547119e-01 9.435534477233886719e-02 -2.355013340711593628e-01 3.352313935756683350e-01 -8.047338575124740601e-02 8.077199757099151611e-02 1.677010506391525269e-01 -1.619591116905212402e-01 -1.347490102052688599e-01 -1.415284425020217896e-01 -1.461269110441207886e-01 5.506533756852149963e-02 -2.242886871099472046e-01 -3.820544108748435974e-02 2.353238686919212341e-02 -4.891932010650634766e-03 1.062882989645004272e-01
3.129568994045257568e-01 3.391193151473999023e-01 -2.669093944132328033e-02 1.019292511045932770e-02 1.581364572048187256e-01 1.518801897764205933e-01 -2.039713552221655846e-03 -8.292625844478607178e-02 -2.304971031844615936e-02 8.118702471256256104e-02 -3.326351940631866455e-02 -1.603325642645359039e-02 -6.575068086385726929e-02 -1.911900043487548828e-01 -1.297033727169036865e-01 -4.027754068374633789e-02 -4.361542686820030212e-02 -4.702064394950866699e-02 1.938801258802413940e-02 -1.972404718399047852e-01 -4.356108307838439941e-01 3.061507642269134521e-01 -7.169637829065322876e-02 2.289127930998802185e-02 -1.647010296583175659e-01 9.823869913816452026e-02 -5.119552835822105408e-03 1.536083221435546875e-01 -9.450341761112213135e-02 -4.010339379310607910e-01 -1.373775005340576172e-01 2.861866652965545654e-01
-4.815460648387670517e-03 -9.156523272395133972e-03 2.499451637268066406e-01 6.839976459741592407e-02 -3.992716073989868164e-01 6.687632948160171509e-02 -1.128414869308471680e-01 -1.475180387496948242e-01 1.616074293851852417e-01 4.011110961437225342e-01 2.231271564960479736e-01 1.455549597740173340e-01 3.205673396587371826e-02 3.558276966214179993e-02 -1.321287304162979126e-01 5.302892997860908508e-02 -2.244216948747634888e-01 -1.602964475750923157e-02 1.821408718824386597e-01 1.152293407358229160e-03 -9.815334528684616089e-02 1.203152015805244446e-01 -6.634113192558288574e-02 -3.345357254147529602e-02 -3.805447518825531006e-01 -4.778583720326423645e-02 3.387689962983131409e-02 1.371324658393859863e-01 1.357057876884937286e-02 -3.550410270690917969e-01 -7.640597969293594360e-02 2.031213343143463135e-01
-1.162889152765274048e-01 2.075802385807037354e-01 -1.680109202861785889e-01 -5.925955995917320251e-02 -1.691705882549285889e-01 1.779335439205169678e-01 -1.227605640888214111e-01 1.839320920407772064e-02 1.512760818004608154e-01 1.685014367103576660e-01 3.864565119147300720e-02 1.494185179471969604e-01 2.162179201841354370e-01 4.261332750320434570e-02 -4.345244765281677246e-01 2.116518020629882812e-01 -4.118212684988975525e-02 -8.234256505966186523e-02 -5.336681753396987915e-02 -5.004042014479637146e-02 -2.053788397461175919e-03 1.128305271267890930e-01 -4.118587076663970947e-02 -2.652151882648468018e-01 -2.678423225879669189e-01 -5.740322917699813843e-02 1.407013684511184692e-01 -2.692444622516632080e-02 7.293986529111862183e-02 -1.952596306800842285e-01 2.515296041965484619e-01 4.216883182525634766e-01
-1.023618038743734360e-02 -3.475697711110115051e-02 2.495638281106948853e-01 1.011757850646972656e-01 -3.605035245418548584e-01 6.692688167095184326e-02 -2.552035748958587646e-01 -1.956498324871063232e-01 -2.629305049777030945e-02 4.146308600902557373e-01 2.471406608819961548e-01 1.586224585771560669e-01 8.650503307580947876e-02 -1.033546030521392822e-01 -9.048745036125183105e-02 1.856405101716518402e-02 -4.083956778049468994e-02 -5.555749312043190002e-02 1.893926262855529785e-01 1.932208612561225891e-02 -2.668850310146808624e-02 2.021529227495193481e-01 -6.247118115425109863e-02 -5.262299999594688416e-02 -2.537593245506286621e-01 -8.955232053995132446e-02 5.767751485109329224e-02 1.425445228815078735e-01 -6.769065558910369873e-02 -3.794587552547454834e-01 -1.618807166814804077e-01 2.066122144460678101e-01
-7.179803401231765747e-02 -1.147465035319328308e-01 4.769371077418327332e-02 2.019121944904327393e-01 -1.316558476537466049e-02 7.803168147802352905e-02 -1.059553027153015137e-01 -1.978438198566436768e-01 -3.728658556938171387e-01 8.947367221117019653e-02 -1.583089530467987061e-01 2.447174787521362305e-01 -3.239814043045043945e-01 -1.697255373001098633e-01 -8.866775035858154297e-02 8.543628454208374023e-02 1.680094748735427856e-02 -6.130103021860122681e-02 1.569890528917312622e-01 -1.735643148422241211e-01 -7.412371039390563965e-02 1.469476521015167236e-01 5.490523204207420349e-02 -1.073443070054054260e-01 -2.888362109661102295e-01 7.133935578167438507e-03 -2.332383692264556885e-01 2.190630733966827393e-01 8.997590839862823486e-02 7.046287506818771362e-02 1.188491210341453552e-01 4.331302940845489502e-01
6.309523433446884155e-02 4.104273393750190735e-02 1.741868676617741585e-03 -7.537798024713993073e-03 -8.864887058734893799e-02 4.127894341945648193e-02 1.974997818470001221e-01 2.621052227914333344e-02 -3.052042126655578613e-01 3.067594766616821289e-01 1.245372518897056580e-01 4.848011583089828491e-02 -3.778852522373199463e-01 -3.081142604351043701e-01 -2.050248831510543823e-01 -2.523552179336547852e-01 2.349910140037536621e-01 -2.033991962671279907e-01 7.267721742391586304e-02 -1.275065094232559204e-01 -6.592517346143722534e-02 -1.992939710617065430e-01 1.029828190803527832e-01 -2.057594358921051025e-01 -2.293191105127334595e-01 -7.344420254230499268e-02 2.677779495716094971e-01 1.191259101033210754e-01 4.991555586457252502e-02 -7.739565521478652954e-02 -1.396537870168685913e-01 9.724918007850646973e-02
-6.023953482508659363e-02 2.554985284805297852e-01 1.241588145494461060e-01 1.996978670358657837e-01 6.885030120611190796e-02 4.092811644077301025e-01 1.803139150142669678e-01 -1.476581096649169922e-01 2.409205287694931030e-01 2.650999724864959717e-01 1.217055097222328186e-01 3.331100642681121826e-01 1.205341797322034836e-02 -5.805001035332679749e-02 -2.672692239284515381e-01 -9.746264666318893433e-03 -5.503419786691665649e-02 -1.915270239114761353e-01 9.011456370353698730e-02 -2.716522216796875000e-01 -2.528903484344482422e-01 1.959193199872970581e-01 -1.477844566106796265e-01 -1.389231830835342407e-01 1.046947855502367020e-02 7.942955940961837769e-02 -3.068691305816173553e-02 1.185197383165359497e-01 7.552491873502731323e-02 -3.308504447340965271e-02 1.585014760494232178e-01 -4.072248935699462891e-02
-1.911562518216669559e-03 2.754956185817718506e-01 4.348526895046234131e-02 2.468609511852264404e-01 -2.108763009309768677e-01 3.166333138942718506e-01 4.508253186941146851e-02 8.399244397878646851e-02 5.640280991792678833e-02 8.440485596656799316e-02 2.927078604698181152e-01 2.544074058532714844e-01 -2.238230854272842407e-01 -4.165523052215576172e-01 4.038743209093809128e-03 -7.838639616966247559e-02 -2.183905104175209999e-03 1.486229300498962402e-01 1.079123690724372864e-01 -5.092133954167366028e-02 -8.901958912611007690e-02 2.410240173339843750e-01 -7.648831605911254883e-02 1.822903156280517578e-01 -6.753543019294738770e-02 4.586257785558700562e-02 7.716643065214157104e-02 2.497659772634506226e-01 1.851886659860610962e-01 -6.499031931161880493e-02 1.537105888128280640e-01 1.959548890590667725e-01
2.461138218641281128e-01 -6.697941571474075317e-03 1.041815727949142456e-01 9.171582758426666260e-02 -1.992519199848175049e-01 8.882951736450195312e-02 5.232434347271919250e-02 5.526180565357208252e-02 -1.768469694070518017e-03 9.314678609371185303e-02 -1.545046120882034302e-01 3.568831384181976318e-01 -1.078877523541450500e-01 -1.654133349657058716e-01 1.150266919285058975e-02 1.897488348186016083e-02 1.785424053668975830e-01 -4.111509025096893311e-01 2.748077809810638428e-01 1.463860273361206055e-03 3.373347222805023193e-02 -6.172212888486683369e-04 -2.634615637362003326e-02 -6.355467438697814941e-02 -7.776570320129394531e-02 -1.156409159302711487e-01 3.163730502128601074e-01 -8.900045603513717651e-02 1.849010884761810303e-01 -1.075730621814727783e-01 -2.293958328664302826e-02 4.596606791019439697e-01
-1.369734704494476318e-01 3.639139235019683838e-02 -1.383029818534851074e-01 5.302019044756889343e-02 -2.046598345041275024e-01 3.795626461505889893e-01 -1.692282222211360931e-02 -8.091101795434951782e-02 -4.980398342013359070e-02 3.006212711334228516e-01 -9.251862019300460815e-02 -1.834364980459213257e-01 -1.115900427103042603e-01 7.105860114097595215e-02 -5.251146852970123291e-02 3.184297680854797363e-02 -5.201471969485282898e-02 -3.851523995399475098e-01 -1.040414571762084961e-01 3.720249608159065247e-02 -2.761057764291763306e-02 2.610305249691009521e-01 -7.874222099781036377e-02 -1.307616084814071655e-01 -2.542614042758941650e-01 -1.219512000679969788e-01 1.096590533852577209e-01 -2.946751117706298828e-01 -8.301486074924468994e-02 -1.754956096410751343e-01 -2.671694941818714142e-02 3.696146905422210693e-01
1.595583856105804443e-01 2.241903990507125854e-01 -1.727497726678848267e-01 -6.883015483617782593e-02 2.591657824814319611e-02 3.353302776813507080e-01 3.315067291259765625e-02 8.569997735321521759e-03 3.585577383637428284e-02 2.446765899658203125e-01 -1.177982911467552185e-01 9.443712234497070312e-02 -2.669271826744079590e-01 4.618681222200393677e-02 -2.293018102645874023e-01 2.862681150436401367e-01 2.695906460285186768e-01 -4.355285316705703735e-02 2.121701985597610474e-01 1.639356464147567749e-01 -1.889114677906036377e-01 2.717794477939605713e-02 -5.716744065284729004e-02 -1.077956184744834900e-01 -3.967225849628448486e-01 -6.213525310158729553e-02 1.773049682378768921e-01 1.046302840113639832e-01 2.304302901029586792e-01 4.159162938594818115e-02 1.052979826927185059e-01 1.273543089628219604e-01
-5.077408999204635620e-02 -9.118632972240447998e-02 -5.660821497440338135e-02 -8.687230944633483887e-02 -2.221771478652954102e-01 5.141176655888557434e-02 -2.412598952651023865e-02 -1.057399362325668335e-01 1.137548536062240601e-01 -1.016781926155090332e-01 -1.039081066846847534e-01 5.083094835281372070e-01 -5.327985063195228577e-02 -1.456398516893386841e-01 -3.501932322978973389e-01 4.381771758198738098e-02 -1.108929216861724854e-01 -2.708947956562042236e-01 2.467131614685058594e-01 -1.986906379461288452e-01 1.008987426757812500e-01 3.013781011104583740e-01 -2.090782225131988525e-01 -7.376983016729354858e-02 -2.415040135383605957e-01 -1.654931008815765381e-01 7.098198682069778442e-02 -7.479584962129592896e-02 4.804094880819320679e-02 1.842442303895950317e-01 3.227932006120681763e-02 6.079062819480895996e-02
2.659158110618591309e-01 -7.196322083473205566e-02 -3.231137692928314209e-01 3.484070301055908203e-02 -7.472196966409683228e-02 1.070639118552207947e-01 -1.258098036050796509e-01 -2.363848537206649780e-01 -6.463202089071273804e-02 -1.832337975502014160e-01 -3.683785721659660339e-02 4.410878717899322510e-01 -1.080860644578933716e-01 -5.206457152962684631e-02 -2.660380005836486816e-01 -7.772748172283172607e-02 1.133907772600650787e-02 1.390741318464279175e-01 1.082827076315879822e-01 8.780156075954437256e-02 1.319069415330886841e-01 2.446865588426589966e-01 -5.635837465524673462e-02 1.179621368646621704e-01 -3.037240505218505859e-01 2.604942023754119873e-02 9.820816665887832642e-02 1.525944471359252930e-01 1.810880750417709351e-01 -2.193011641502380371e-01 -2.140890657901763916e-01 1.379115879535675049e-01
1.044924557209014893e-01 -1.648797243833541870e-01 -6.037569046020507812e-02 1.591258645057678223e-01 -5.899584293365478516e-02 3.851537108421325684e-01 -1.821134388446807861e-01 -1.978816688060760498e-01 5.316719785332679749e-02 1.452842168509960175e-02 -6.661774963140487671e-02 5.020548105239868164e-01 6.059594079852104187e-02 1.303749829530715942e-01 -5.846486985683441162e-02 -6.166155636310577393e-02 9.701442718505859375e-02 -1.039160937070846558e-01 -1.547977030277252197e-01 -1.475463062524795532e-01 -3.542704880237579346e-01 3.087484277784824371e-02 1.739702075719833374e-01 -6.141833961009979248e-02 -2.623750567436218262e-01 1.967591792345046997e-02 1.782591454684734344e-02 1.862544119358062744e-01 -7.609611749649047852e-02 -2.162734717130661011e-01 -4.988203756511211395e-03 1.951710134744644165e-01
7.063601166009902954e-02 1.509338337928056717e-02 1.713551133871078491e-01 1.649412661790847778e-01 -1.585014462471008301e-01 2.034439146518707275e-01 9.532903879880905151e-02 -1.906274445354938507e-02 -1.900065541267395020e-01 -9.138154983520507812e-02 3.632241487503051758e-02 3.376805782318115234e-01 -2.045632004737854004e-01 -9.057163447141647339e-02 -1.220735982060432434e-01 1.738025248050689697e-01 1.199531257152557373e-01 -2.606145441532135010e-01 2.280683666467666626e-01 -2.697846852242946625e-02 -1.184031888842582703e-01 2.509396374225616455e-01 -6.632545590400695801e-02 -7.351265847682952881e-02 -1.635792404413223267e-01 -1.679284274578094482e-01 2.112566381692886353e-01 -3.871392011642456055e-01 -8.172231912612915039e-02 7.741679996252059937e-02 -1.787121742963790894e-01 3.022798299789428711e-01
-2.148128747940063477e-01 1.947925537824630737e-01 7.728841900825500488e-02 6.594675779342651367e-02 -2.663041651248931885e-01 3.902882635593414307e-01 3.236418664455413818e-01 -6.928005069494247437e-02 -6.453239824622869492e-03 1.469627022743225098e-01 1.626526713371276855e-01 1.371942013502120972e-01 -3.044900596141815186e-01 -2.720423638820648193e-01 2.047682553529739380e-02 -7.665454596281051636e-02 8.582177758216857910e-02 -2.051641047000885010e-02 1.692333221435546875e-01 -2.302595525979995728e-01 -2.293456345796585083e-02 2.218298017978668213e-01 2.352914363145828247e-01 1.149226427078247070e-01 -1.975109726190567017e-01 8.035968244075775146e-02 -5.647763237357139587e-02 1.649034768342971802e-01 -3.914266452193260193e-02 -4.602929204702377319e-02 1.928156316280364990e-01 9.186299890279769897e-02
2.124775052070617676e-01 1.802649945020675659e-01 4.579544067382812500e-02 6.592421978712081909e-02 -1.353844553232192993e-01 -2.337882481515407562e-02 1.011737212538719177e-01 1.006113588809967041e-01 -3.024191968142986298e-02 3.447076380252838135e-01 2.025095820426940918e-01 3.493887186050415039e-01 2.227808721363544464e-02 -2.268450856208801270e-01 -3.817936480045318604e-01 6.142348796129226685e-02 9.877768345177173615e-03 -2.611840367317199707e-01 1.260823905467987061e-01 -2.845885232090950012e-02 5.437766760587692261e-02 4.655729979276657104e-02 1.761585623025894165e-01 5.323983728885650635e-02 -1.318681389093399048e-01 -1.249568685889244080e-01 3.071893751621246338e-01 -3.447866067290306091e-02 1.943777352571487427e-01 -1.028564050793647766e-01 1.198744997382164001e-01 2.776037752628326416e-01
1.040306985378265381e-01 -2.131536602973937988e-01 -8.189950883388519287e-02 2.587182223796844482e-01 -3.030454218387603760e-01 2.492441982030868530e-01 -2.764449715614318848e-01 -1.260325014591217041e-01 2.302341759204864502e-01 -5.143108777701854706e-03 -2.406345903873443604e-01 1.605509966611862183e-01 -2.401869185268878937e-02 -1.244919653981924057e-02 -1.621909588575363159e-01 -2.416952699422836304e-02 -2.151145413517951965e-02 -1.858532428741455078e-01 3.597301542758941650e-01 1.253933161497116089e-01 -8.329444378614425659e-02 2.109358906745910645e-01 2.063764333724975586e-01 -1.977644115686416626e-01 -6.186286360025405884e-02 -2.077086120843887329e-01 -1.761437654495239258e-01 2.080951780080795288e-01 -8.736990392208099365e-02 8.743745833635330200e-02 -5.844726786017417908e-02 7.896229624748229980e-02
-5.102862138301134109e-03 1.964849419891834259e-02 2.513069286942481995e-02 -6.832538545131683350e-02 2.245227694511413574e-01 3.364144265651702881e-01 1.718509495258331299e-01 -8.028278499841690063e-02 -9.646379202604293823e-02 1.658970117568969727e-01 9.758403152227401733e-02 1.511538773775100708e-01 -1.243469864130020142e-01 -3.868598341941833496e-01 9.279012680053710938e-03 -1.369180828332901001e-01 -6.443715840578079224e-02 -2.670363783836364746e-01 9.260655194520950317e-02 2.552177570760250092e-02 7.100258767604827881e-02 1.419768184423446655e-01 4.857706278562545776e-02 -9.161642938852310181e-02 -2.864875495433807373e-01 -3.931655585765838623e-01 2.759968340396881104e-01 -5.125036835670471191e-02 1.300886124372482300e-01 9.957969188690185547e-02 9.329895675182342529e-02 2.644488811492919922e-01
1.120057404041290283e-01 4.001190513372421265e-02 8.243419229984283447e-02 1.615484058856964111e-02 -1.517577469348907471e-01 3.192392587661743164e-01 -5.930830165743827820e-02 1.133979186415672302e-01 -9.388760477304458618e-02 1.998040080070495605e-01 -5.420200526714324951e-02 1.505918055772781372e-01 -1.214287355542182922e-01 -1.349662244319915771e-01 -4.758277535438537598e-01 -1.165077760815620422e-01 1.325319260358810425e-01 -1.232991963624954224e-01 1.302357297390699387e-02 3.379001915454864502e-01 -8.280481398105621338e-02 2.734420001506805420e-01 5.957925319671630859e-02 -1.374616175889968872e-01 -3.262722790241241455e-01 1.457153260707855225e-01 -7.486592978239059448e-03 1.631448119878768921e-01 1.111926808953285217e-01 1.279079467058181763e-01 1.724007278680801392e-01 1.618217527866363525e-01
-1.214978620409965515e-01 -3.446829691529273987e-02 -2.486362457275390625e-01 2.595775425434112549e-01 -2.754627168178558350e-01 1.460096612572669983e-02 -9.227807819843292236e-02 1.719686090946197510e-01 -2.927805781364440918e-01 -1.058320179581642151e-01 2.298120968043804169e-02 8.937241137027740479e-02 -1.062278896570205688e-01 -1.740378141403198242e-02 -3.583653271198272705e-01 -9.788153320550918579e-02 3.255900368094444275e-02 -7.206326723098754883e-02 2.093941271305084229e-01 1.937670516781508923e-03 -3.155106604099273682e-01 1.308610588312149048e-01 5.226887017488479614e-02 -2.193031460046768188e-01 -3.858227729797363281e-01 -4.065467044711112976e-02 6.426262855529785156e-02 2.589546144008636475e-01 -4.092399403452873230e-02 -1.434182226657867432e-01 -3.713146969676017761e-02 1.507188081741333008e-01
-1.009937301278114319e-01 5.070930346846580505e-02 5.866953730583190918e-02 -6.946399062871932983e-02 -1.949421316385269165e-01 2.416973561048507690e-01 1.437004804611206055e-01 7.918266206979751587e-02 -1.539768874645233154e-01 1.781311780214309692e-01 1.491158008575439453e-01 1.541053056716918945e-01 -2.928846776485443115e-01 -1.550054401159286499e-01 -2.927675247192382812e-01 -3.439234495162963867e-01 -2.411834336817264557e-02 -1.722161620855331421e-01 3.667532280087471008e-02 -4.917819797992706299e-02 -1.316542830318212509e-02 -1.531614065170288086e-01 5.127204582095146179e-02 -2.594085931777954102e-01 -3.288271129131317139e-01 1.343919485807418823e-01 2.595771253108978271e-01 -4.780538752675056458e-02 7.195778191089630127e-02 -1.482256203889846802e-01 2.839594483375549316e-01 9.592206776142120361e-02
9.149748086929321289e-02 9.173887968063354492e-02 -6.456446647644042969e-02 1.193030178546905518e-01 -2.053357362747192383e-01 1.138633638620376587e-01 3.245130926370620728e-02 -4.956129193305969238e-02 -1.146495044231414795e-01 3.603734672069549561e-01 3.227362036705017090e-02 8.192959427833557129e-02 8.183806389570236206e-02 -8.158220909535884857e-03 -1.827686429023742676e-01 9.400165081024169922e-02 -6.711426377296447754e-02 -2.502411603927612305e-01 3.985637426376342773e-01 1.167161483317613602e-02 -1.284146904945373535e-01 3.176369965076446533e-01 2.130288034677505493e-01 1.225926652550697327e-01 -1.390955895185470581e-01 1.366029866039752960e-02 3.436832726001739502e-01 -1.508829891681671143e-01 6.087270379066467285e-02 3.731621056795120239e-02 3.515089750289916992e-01 1.158380210399627686e-01
-3.276497498154640198e-02 -3.254435211420059204e-02 -4.553345963358879089e-02 1.904096640646457672e-02 -2.832859158515930176e-01 3.324310183525085449e-01 -2.115982621908187866e-01 -1.187788918614387512e-01 3.648874759674072266e-01 1.457271277904510498e-01 -3.986399248242378235e-02 2.551891095936298370e-02 -3.113234937191009521e-01 -1.611773073673248291e-01 -1.480248421430587769e-01 1.366575956344604492e-01 8.621213585138320923e-02 3.253292758017778397e-03 -1.137357726693153381e-01 -2.308996766805648804e-01 -8.488240092992782593e-02 1.264783442020416260e-01 -2.975420281291007996e-02 8.751124888658523560e-02 -1.315232366323471069e-01 -3.391098603606224060e-02 -1.054657436907291412e-02 2.822859287261962891e-01 -1.823536306619644165e-01 -3.376155197620391846e-01 -2.074998468160629272e-01 1.780567169189453125e-01
8.030451834201812744e-03 7.539670169353485107e-02 -8.264239877462387085e-02 -4.432460293173789978e-02 -5.080433562397956848e-02 7.299409806728363037e-02 1.492626070976257324e-01 -1.732042878866195679e-01 1.601390987634658813e-01 2.158987568691372871e-03 2.057697176933288574e-01 2.524155676364898682e-01 8.225554972887039185e-02 -4.159563481807708740e-01 6.832104641944169998e-03 2.912016399204730988e-02 1.191524788737297058e-01 -1.156453415751457214e-01 1.671945750713348389e-01 3.840631246566772461e-02 2.641936838626861572e-01 1.628074049949645996e-01 -1.834840625524520874e-01 4.590309690684080124e-03 -4.054189920425415039e-01 1.755181103944778442e-01 2.804657258093357086e-02 2.600607834756374359e-02 1.426913738250732422e-01 -3.842401206493377686e-01 -2.474075555801391602e-01 -6.760132964700460434e-03
2.103975415229797363e-01 9.568876028060913086e-02 -1.529907435178756714e-01 1.554497517645359039e-02 -1.312432438135147095e-02 2.051449567079544067e-01 7.754226773977279663e-02 1.992529332637786865e-01 1.899231038987636566e-02 8.066242188215255737e-02 -9.700414538383483887e-02 1.733294427394866943e-01 -3.407728672027587891e-01 8.871655911207199097e-02 -1.424133032560348511e-01 3.268511593341827393e-02 3.124381899833679199e-01 -4.968845844268798828e-02 1.299023032188415527e-01 1.324316710233688354e-01 -3.542065620422363281e-01 7.581955194473266602e-02 -1.271198838949203491e-01 -1.861683428287506104e-01 -2.616801857948303223e-01 -8.697191625833511353e-02 1.102086454629898071e-01 4.081088304519653320e-02 2.012863457202911377e-01 3.144176676869392395e-02 4.970462620258331299e-02 4.392435848712921143e-01
1.397739201784133911e-01 1.109419167041778564e-01 -1.391705721616744995e-01 3.872253745794296265e-02 -2.425289750099182129e-01 2.073000520467758179e-01 -2.668756246566772461e-01 1.933043152093887329e-01 -1.736070662736892700e-01 4.186332821846008301e-01 4.567344672977924347e-03 2.741250991821289062e-01 -6.293085962533950806e-02 -1.655597388744354248e-01 -1.920254230499267578e-01 -1.193721368908882141e-01 -8.727047592401504517e-03 -7.561410963535308838e-02 -1.341175287961959839e-01 -5.894053727388381958e-03 -1.930324584245681763e-01 -1.351221837103366852e-02 -1.456410884857177734e-01 -1.108435541391372681e-01 2.643886208534240723e-02 1.602517217397689819e-01 -2.140052430331707001e-02 -7.629563566297292709e-03 -8.142881840467453003e-02 -3.767736256122589111e-01 -6.451159715652465820e-02 3.153534531593322754e-01
1.949623376131057739e-01 -2.637308537960052490e-01 6.794635206460952759e-02 -5.556099861860275269e-02 6.198956072330474854e-02 2.757274806499481201e-01 1.875682026147842407e-01 2.476507127285003662e-01 -7.767738774418830872e-03 -7.688520103693008423e-02 6.138942390680313110e-02 2.095926702022552490e-01 1.385684497654438019e-02 -1.624269336462020874e-01 -1.029989346861839294e-01 2.277551591396331787e-01 2.181830555200576782e-01 -3.991308063268661499e-02 2.062649875879287720e-01 3.122215345501899719e-02 -5.936622247099876404e-02 2.263154983520507812e-01 -1.469664871692657471e-01 -3.055109977722167969e-01 -1.164593100547790527e-01 -3.931390643119812012e-01 1.744336336851119995e-01 2.205854058265686035e-01 1.735464632511138916e-01 2.993027493357658386e-02 -1.225746236741542816e-02 1.576674431562423706e-01
1.202889978885650635e-01 -1.164611354470252991e-01 4.830903932452201843e-02 1.830596625804901123e-01 -3.087159693241119385e-01 2.114873230457305908e-01 2.059492766857147217e-01 2.150117754936218262e-01 -1.029656678438186646e-01 2.129772305488586426e-02 1.531770732253789902e-02 1.201688125729560852e-01 -2.052191495895385742e-01 -1.192159876227378845e-01 -1.152882426977157593e-01 1.368580460548400879e-01 -3.128013908863067627e-01 -2.289880216121673584e-01 3.817387223243713379e-01 -1.717292815446853638e-01 -1.229736879467964172e-01 2.492724955081939697e-01 6.510631646960973740e-04 2.647314965724945068e-01 -2.417940944433212280e-01 7.329540699720382690e-02 -2.951913513243198395e-02 1.532319337129592896e-01 -1.057840213179588318e-01 -7.340659201145172119e-02 1.213324368000030518e-01 -3.223673626780509949e-02
-1.469147950410842896e-01 -4.636126686818897724e-04 1.431093215942382812e-01 1.157508343458175659e-01 -4.134818613529205322e-01 3.354874551296234131e-01 -1.130681708455085754e-01 -1.782503277063369751e-01 -2.770400643348693848e-01 2.240010499954223633e-01 1.371660530567169189e-01 1.172769591212272644e-01 2.799268439412117004e-02 -1.592141985893249512e-01 -2.461327314376831055e-01 -5.071764346212148666e-03 -9.718802571296691895e-02 -4.788518697023391724e-02 -7.543430663645267487e-03 -1.312187612056732178e-01 1.675475388765335083e-01 -1.084057055413722992e-02 -1.221776474267244339e-02 1.457948535680770874e-01 -3.206413388252258301e-01 -1.307775676250457764e-01 1.318667083978652954e-02 4.602610319852828979e-02 -5.140503123402595520e-02 -2.901599109172821045e-01 -6.346813589334487915e-02 2.802614569664001465e-01
4.578567296266555786e-02 2.035986259579658508e-02 1.812737733125686646e-01 -1.377004105597734451e-02 -1.700565218925476074e-01 2.047875821590423584e-01 1.119096651673316956e-01 -1.184877678751945496e-01 -2.310083508491516113e-01 2.937744259834289551e-01 8.053542673587799072e-02 3.285713195800781250e-01 -9.645555168390274048e-03 -5.641636252403259277e-02 -2.819071412086486816e-01 2.712876498699188232e-01 -1.321237832307815552e-01 -2.374588251113891602e-01 2.578942775726318359e-01 -1.392913460731506348e-01 -7.413641549646854401e-03 1.091637015342712402e-01 -2.067173272371292114e-02 -4.353083297610282898e-02 1.296063363552093506e-01 -2.317642569541931152e-01 2.247646749019622803e-01 2.004171460866928101e-01 8.687055110931396484e-02 -9.647686779499053955e-02 2.828631103038787842e-01 1.563587784767150879e-01
-9.157124906778335571e-02 1.815271191298961639e-02 6.909583508968353271e-02 1.671617329120635986e-01 -2.002837136387825012e-02 9.054623544216156006e-02 -1.752272099256515503e-01 -3.195370435714721680e-01 2.170848473906517029e-02 4.425434172153472900e-01 2.674353420734405518e-01 1.524620503187179565e-01 7.970492541790008545e-02 -1.190099306404590607e-02 -1.618339419364929199e-01 2.900809282436966896e-03 -6.252235919237136841e-02 -1.660737246274948120e-01 2.322902679443359375e-01 -2.024077251553535461e-02 -2.013769149780273438e-01 2.576310336589813232e-01 3.454651311039924622e-02 -2.249881178140640259e-01 -1.835656613111495972e-01 3.868896141648292542e-02 2.133767679333686829e-02 -1.850244734669104218e-04 8.448585867881774902e-02 -2.577355206012725830e-01 -3.113121688365936279e-01 2.065365761518478394e-01
-1.155883595347404480e-01 6.715612113475799561e-02 1.440146267414093018e-01 1.039916574954986572e-01 -2.891724407672882080e-01 1.586581468582153320e-01 -2.547363340854644775e-01 -2.024114131927490234e-01 1.606269776821136475e-01 3.175488412380218506e-01 2.128820121288299561e-01 1.012152507901191711e-01 -1.514598447829484940e-02 4.560776054859161377e-02 -2.228062003850936890e-01 1.898667961359024048e-01 4.252901300787925720e-02 -5.024453625082969666e-02 1.576417982578277588e-01 -1.532344669103622437e-01 -2.198117524385452271e-01 1.039578318595886230e-01 8.800593763589859009e-02 5.613420903682708740e-02 -2.660277485847473145e-01 -9.385393559932708740e-02 -1.311199963092803955e-01 2.837125360965728760e-01 -4.855738580226898193e-02 -3.527165651321411133e-01 1.160824000835418701e-01 1.597680300474166870e-01
5.940953642129898071e-02 -1.184838935732841492e-01 5.747949331998825073e-02 2.268056422472000122e-01 9.760302305221557617e-02 2.372594028711318970e-01 -2.115023136138916016e-01 3.389761596918106079e-02 -4.449252039194107056e-02 2.168489098548889160e-01 -7.198587805032730103e-02 1.695614457130432129e-01 -3.452255157753825188e-03 -8.449364453554153442e-02 1.200116798281669617e-01 -3.787866979837417603e-02 -2.660336494445800781e-01 -5.207226797938346863e-02 2.652263045310974121e-01 -7.805513590574264526e-02 -2.146386206150054932e-01 3.134448230266571045e-01 -3.805288374423980713e-01 -1.025073509663343430e-02 -3.160512447357177734e-01 -1.334685385227203369e-01 -2.090242458507418633e-03 -9.073195606470108032e-02 -2.705147564411163330e-01 -2.589904367923736572e-01 1.106625795364379883e-02 6.781394034624099731e-02
6.300678849220275879e-02 -5.566548928618431091e-02 2.977470457553863525e-01 1.831859052181243896e-01 -2.691970169544219971e-01 1.373707205057144165e-01 -1.315619945526123047e-01 1.182844117283821106e-01 1.092913374304771423e-02 4.669595360755920410e-01 1.059504374861717224e-01 2.235618978738784790e-01 1.054164469242095947e-01 6.586372852325439453e-02 -1.567540466785430908e-01 8.516865223646163940e-02 3.193761408329010010e-02 -3.080894649028778076e-01 -6.852717697620391846e-02 -6.513271480798721313e-02 -6.934874504804611206e-02 4.098576307296752930e-01 5.549655109643936157e-02 1.313789337873458862e-01 2.832561964169144630e-03 1.193637996912002563e-01 1.254167705774307251e-01 1.645796746015548706e-01 1.466471329331398010e-02 -1.144391745328903198e-01 -1.481510140001773834e-02 2.298233062028884888e-01
1.404169350862503052e-01 -2.990276925265789032e-02 -1.632902920246124268e-01 -8.709291368722915649e-02 -3.815377950668334961e-01 1.593735963106155396e-01 7.733855396509170532e-02 5.098408088088035583e-02 1.106919497251510620e-01 6.802497804164886475e-02 6.553368270397186279e-02 4.246589243412017822e-01 6.817811727523803711e-02 -2.040727436542510986e-01 -2.410259842872619629e-02 1.431465893983840942e-01 3.579809963703155518e-01 3.960649948567152023e-03 9.011767059564590454e-02 -2.913414239883422852e-01 -8.812914788722991943e-02 1.306741088628768921e-01 -1.156701520085334778e-01 8.346493355929851532e-03 -2.685280442237854004e-01 2.055481309071183205e-03 2.891275286674499512e-02 -9.525570087134838104e-03 2.957685589790344238e-01 1.654445193707942963e-02 -2.745102047920227051e-01 -3.327107429504394531e-02
2.459893226623535156e-01 1.552184075117111206e-01 1.506881862878799438e-01 3.080218434333801270e-01 -3.362803533673286438e-02 2.987831532955169678e-01 3.197270631790161133e-01 -8.250300586223602295e-02 1.615629047155380249e-01 3.220382034778594971e-01 2.165069337934255600e-03 2.842892706394195557e-01 -2.265442349016666412e-02 -2.234856784343719482e-02 -1.160436943173408508e-01 -1.026244685053825378e-01 -1.274516284465789795e-01 -2.217538952827453613e-01 1.111285984516143799e-01 -3.178085982799530029e-01 -1.678043454885482788e-01 4.789827018976211548e-02 2.330110594630241394e-02 -2.572651803493499756e-01 -6.892292946577072144e-02 1.146397441625595093e-01 -1.767427101731300354e-02 4.823387786746025085e-02 1.397124826908111572e-01 -1.597039103507995605e-01 -2.927491441369056702e-03 1.456526070833206177e-01
-1.706421375274658203e-01 3.804735839366912842e-03 6.488759815692901611e-02 1.551214307546615601e-01 2.657510899007320404e-02 3.763020038604736328e-01 4.048352241516113281e-01 -4.915700852870941162e-02 5.430117249488830566e-02 1.560953855514526367e-01 -9.575090557336807251e-02 2.867622375488281250e-01 4.202494025230407715e-02 -2.079042643308639526e-01 -1.652284562587738037e-01 3.724070638418197632e-02 -4.472782311495393515e-04 -1.017849296331405640e-01 7.357595488429069519e-03 -2.133692055940628052e-01 1.949733681976795197e-02 2.584736347198486328e-01 -4.795910045504570007e-02 -2.699061036109924316e-01 -2.648004889488220215e-01 -2.057241797447204590e-01 3.313749432563781738e-01 -5.218807235360145569e-02 -5.085906479507684708e-03 7.827146351337432861e-02 1.004144474864006042e-01 4.576240852475166321e-02
-7.125553488731384277e-02 -1.475529968738555908e-01 -1.372147053480148315e-01 -1.531954258680343628e-01 -1.360356360673904419e-01 -1.288918126374483109e-02 2.405228614807128906e-01 -1.215780153870582581e-02 -1.536735147237777710e-01 2.470030635595321655e-01 -2.600648105144500732e-01 2.282537072896957397e-01 -1.014641448855400085e-01 -2.863449417054653168e-02 -2.346791923046112061e-01 4.503910895437002182e-04 2.358670234680175781e-01 1.437923405319452286e-02 3.810517191886901855e-01 -2.073391824960708618e-01 -6.364534050226211548e-02 2.462065219879150391e-01 8.133453875780105591e-02 -1.170470044016838074e-01 -4.658963531255722046e-02 5.987493693828582764e-02 1.650045961141586304e-01 -1.325104385614395142e-01 -2.269432544708251953e-01 -3.516254723072052002e-01 -1.576337516307830811e-01 6.393291056156158447e-02
8.700785785913467407e-02 -6.918001919984817505e-02 1.151041090488433838e-01 2.479815781116485596e-01 -1.551216840744018555e-01 2.399641647934913635e-02 3.369844555854797363e-01 -7.926746457815170288e-02 6.634599715471267700e-02 -1.507913973182439804e-02 -1.597885489463806152e-01 2.220310270786285400e-01 -3.251378536224365234e-01 -2.108919247984886169e-02 -4.381109401583671570e-02 -2.213074117898941040e-01 -3.099614754319190979e-02 -2.958439588546752930e-01 1.265986263751983643e-01 7.316861883737146854e-04 -1.594962179660797119e-01 2.788477540016174316e-01 -1.584885418415069580e-01 -7.825109362602233887e-02 -1.731997728347778320e-01 -9.502983838319778442e-02 3.552184998989105225e-01 -3.009931370615959167e-02 -1.792090535163879395e-01 -2.878429181873798370e-02 1.934928447008132935e-02 3.058126568794250488e-01
1.159166470170021057e-01 1.973849236965179443e-01 8.933696150779724121e-02 7.387293130159378052e-02 4.749139398336410522e-02 3.062544763088226318e-01 -8.148541301488876343e-02 1.827364116907119751e-01 7.286431640386581421e-02 2.111366391181945801e-01 -2.033689469099044800e-01 2.685924470424652100e-01 -1.201352849602699280e-01 6.594560109078884125e-03 -2.717067599296569824e-01 5.604824051260948181e-02 -2.491589039564132690e-01 3.798651322722434998e-02 1.977311372756958008e-01 1.434980425983667374e-03 -1.761291027069091797e-01 5.049541592597961426e-01 -6.264681369066238403e-02 5.081799998879432678e-02 7.288666069507598877e-02 -7.426823675632476807e-02 7.932122796773910522e-02 2.256914377212524414e-01 -4.301734268665313721e-02 1.464847326278686523e-01 -2.288585156202316284e-01 6.620132178068161011e-02
2.350499927997589111e-01 1.294522732496261597e-01 3.370340913534164429e-02 1.688096672296524048e-01 -2.492804676294326782e-01 -1.145713701844215393e-01 1.672669202089309692e-01 2.057922258973121643e-02 8.069141954183578491e-02 2.159701287746429443e-01 1.995889395475387573e-01 2.667102813720703125e-01 -1.596197634935379028e-01 1.623992621898651123e-02 -2.856373786926269531e-01 1.967458277940750122e-01 1.245530396699905396e-01 -1.261235028505325317e-01 -4.977719485759735107e-02 1.437877565622329712e-01 -9.605430811643600464e-02 2.798203527927398682e-01 -7.168591767549514771e-02 9.255824238061904907e-02 -7.331782579421997070e-02 -2.617432177066802979e-01 1.707289069890975952e-01 1.165912370197474957e-03 1.616050451993942261e-01 -4.171854853630065918e-01 -1.710923388600349426e-02 1.588562130928039551e-01
1.279713213443756104e-01 5.203796923160552979e-02 1.143003106117248535e-01 2.948133647441864014e-01 -8.244679123163223267e-02 -6.932799518108367920e-02 3.383727669715881348e-01 -1.134823933243751526e-01 1.414300203323364258e-01 2.648392617702484131e-01 3.533142060041427612e-02 7.578821480274200439e-02 2.762056328356266022e-02 -3.461707830429077148e-01 -1.272373348474502563e-01 1.011993288993835449e-01 3.716574236750602722e-02 -2.229975610971450806e-01 3.946465626358985901e-02 -2.818442881107330322e-01 -1.144860163331031799e-01 4.276910126209259033e-01 -6.754430383443832397e-02 1.316878348588943481e-01 -5.002030357718467712e-02 -5.119096115231513977e-02 6.993202120065689087e-02 2.875571846961975098e-01 7.580191642045974731e-02 -1.215167809277772903e-02 1.698892116546630859e-01 1.424921452999114990e-01
-7.404761016368865967e-02 2.968858182430267334e-01 6.950543820858001709e-02 2.257679589092731476e-02 -1.247459575533866882e-01 2.849443554878234863e-01 1.075865104794502258e-01 4.397881403565406799e-02 -1.640049815177917480e-01 1.493095904588699341e-01 1.273363083600997925e-01 1.846414953470230103e-01 1.569976508617401123e-01 -1.460291296243667603e-01 -2.809903621673583984e-01 2.000215649604797363e-01 4.305293411016464233e-02 -6.149335205554962158e-02 -6.180207431316375732e-02 -2.241330891847610474e-01 -1.369719058275222778e-01 3.782216310501098633e-01 5.372019484639167786e-02 -1.352751553058624268e-01 -1.396420300006866455e-01 -8.236549049615859985e-02 -2.042404115200042725e-01 -6.545349210500717163e-02 1.550368368625640869e-01 -3.345837593078613281e-01 2.682301104068756104e-01 5.861376598477363586e-02
-1.711248978972434998e-02 -1.062429510056972504e-03 1.336262971162796021e-01 3.561070561408996582e-01 -2.007848769426345825e-01 4.233223199844360352e-01 5.679903924465179443e-02 -6.695862393826246262e-03 4.808820784091949463e-02 -2.271505305543541908e-03 -3.304161727428436279e-01 5.770444124937057495e-02 -2.534061968326568604e-01 -1.001465171575546265e-01 -2.071324586868286133e-01 1.424886286258697510e-01 -1.041981484740972519e-02 -3.819797560572624207e-02 1.755069941282272339e-01 -1.446690112352371216e-01 1.999869346618652344e-01 3.441753387451171875e-01 -1.682004146277904510e-02 -2.518384344875812531e-02 -1.299073994159698486e-01 -2.867393009364604950e-02 2.003850787878036499e-01 -1.559498440474271774e-02 1.336196660995483398e-01 -9.369618445634841919e-02 -2.709381580352783203e-01 -9.577605128288269043e-02
-1.855934560298919678e-01 1.113748922944068909e-02 -1.535215228796005249e-01 1.297357231378555298e-01 -1.501070410013198853e-01 2.550498247146606445e-01 8.031332492828369141e-02 -1.846861541271209717e-01 2.148343324661254883e-01 3.169999122619628906e-01 2.443636506795883179e-01 1.460863044485449791e-03 -4.246120899915695190e-02 -4.131124019622802734e-01 -3.122842609882354736e-01 7.651612162590026855e-02 1.674659997224807739e-01 1.058225147426128387e-02 1.165702491998672485e-01 -1.219250857830047607e-01 7.120273262262344360e-02 2.229351252317428589e-01 -8.553782850503921509e-02 -4.109725728631019592e-02 -4.344584047794342041e-02 2.952519617974758148e-02 -4.810804873704910278e-02 9.455814957618713379e-02 -8.496364206075668335e-02 -2.843422591686248779e-01 -3.028945922851562500e-01 -2.175758965313434601e-02
-2.111496478319168091e-01 4.617846012115478516e-02 -7.313686609268188477e-02 -6.736676208674907684e-03 2.155956029891967773e-01 3.465608954429626465e-01 -1.319152265787124634e-01 -3.983211219310760498e-01 -2.986195981502532959e-01 1.779838055372238159e-01 -1.481596678495407104e-01 7.065495848655700684e-02 8.105814456939697266e-02 -1.206679716706275940e-01 -2.453621327877044678e-01 6.145492661744356155e-04 5.336319282650947571e-02 1.890295371413230896e-02 1.919271796941757202e-01 -1.196471378207206726e-01 -7.163788378238677979e-02 2.383824735879898071e-01 5.357209593057632446e-02 5.656342953443527222e-02 -1.759689599275588989e-01 -1.662399470806121826e-01 9.789932519197463989e-03 3.222883641719818115e-01 -1.284417062997817993e-01 -4.236690700054168701e-02 1.478916406631469727e-01 2.258265912532806396e-01
2.316577434539794922e-01 3.351273015141487122e-02 -4.929373785853385925e-02 8.316955715417861938e-02 8.612179756164550781e-02 2.520621120929718018e-01 2.418008744716644287e-01 2.743960320949554443e-01 -1.562418788671493530e-01 2.097575217485427856e-01 1.331155300140380859e-01 2.825011014938354492e-01 -5.865947157144546509e-02 -2.826258540153503418e-01 -1.216539740562438965e-01 -1.551887392997741699e-01 3.302884474396705627e-02 -3.276040554046630859e-01 -1.076765358448028564e-01 -1.488900929689407349e-01 2.810674160718917847e-02 6.042836233973503113e-02 -1.002348437905311584e-01 1.261946372687816620e-02 -2.083727121353149414e-01 -3.166293799877166748e-01 1.363543272018432617e-01 -9.282664209604263306e-02 -4.585804883390665054e-03 -1.080914512276649475e-01 1.425384581089019775e-01 2.885877788066864014e-01
1.609574556350708008e-01 -1.406467705965042114e-01 -1.218781396746635437e-01 2.754420042037963867e-01 -7.902215234935283661e-03 2.385561913251876831e-01 4.752467572689056396e-02 -7.588046789169311523e-02 -4.613778740167617798e-02 2.450880408287048340e-01 -1.428208947181701660e-01 1.360268294811248779e-01 4.330487549304962158e-02 1.946991533041000366e-01 1.658656285144388676e-03 -1.009514480829238892e-01 -1.297066211700439453e-01 6.096472218632698059e-02 2.934602797031402588e-01 4.056060686707496643e-02 1.698332875967025757e-01 1.157148852944374084e-01 -1.773462891578674316e-01 2.073821127414703369e-01 -4.008337557315826416e-01 1.037433836609125137e-02 6.814592331647872925e-02 2.488442957401275635e-01 -2.262666225433349609e-01 -3.323026299476623535e-01 7.081822305917739868e-02 1.689653098583221436e-01
1.917437016963958740e-01 -1.494903713464736938e-01 3.793223202228546143e-02 -2.522254176437854767e-02 1.750483512878417969e-01 3.483614027500152588e-01 2.035760283470153809e-01 1.390019953250885010e-01 -5.490437522530555725e-02 1.316634565591812134e-01 -1.701916605234146118e-01 2.152307629585266113e-01 1.072447467595338821e-02 -3.934316933155059814e-01 -1.371575891971588135e-01 -8.781886100769042969e-02 9.080312401056289673e-02 -3.222920596599578857e-01 -1.212101727724075317e-01 -1.896405667066574097e-01 1.327438801527023315e-01 1.455707848072052002e-01 4.803125560283660889e-02 -6.722193956375122070e-02 -6.306025385856628418e-02 -2.766647338867187500e-01 2.194983512163162231e-01 -1.043779868632555008e-02 2.169542461633682251e-01 -8.788932114839553833e-02 -4.573769494891166687e-02 2.342607378959655762e-01
4.552391171455383301e-02 -1.621281951665878296e-01 1.855940818786621094e-01 -1.478807926177978516e-01 1.071597710251808167e-01 3.861733078956604004e-01 -2.239077985286712646e-01 2.784406207501888275e-02 -8.925469964742660522e-02 -1.060028374195098877e-01 5.607597902417182922e-02 1.490659862756729126e-01 -1.318511515855789185e-01 -5.353254266083240509e-03 -2.389886379241943359e-01 5.086224526166915894e-02 1.330238133668899536e-01 -1.038776561617851257e-01 1.926453709602355957e-01 -4.357508942484855652e-02 -2.005384713411331177e-01 1.394931785762310028e-02 1.138310730457305908e-01 -7.948950678110122681e-02 -5.538654923439025879e-01 1.578889191150665283e-01 8.240513503551483154e-02 1.459466665983200073e-01 -1.532097607851028442e-01 -2.498607188463211060e-01 -9.459909051656723022e-02 1.726959273219108582e-02
1.313895285129547119e-01 -2.898005954921245575e-02 2.476471662521362305e-01 -3.833479806780815125e-02 -2.352039515972137451e-01 1.218462437391281128e-01 2.699804678559303284e-02 1.131359934806823730e-01 -9.024213254451751709e-02 7.700931280851364136e-03 -1.412061750888824463e-01 2.016250044107437134e-01 8.798880735412240028e-04 -1.446215361356735229e-01 -6.700189411640167236e-02 1.318765133619308472e-01 2.688471972942352295e-01 -3.148506581783294678e-01 2.798853218555450439e-01 -1.846098527312278748e-02 4.559118673205375671e-02 -1.725789718329906464e-02 -1.211844459176063538e-01 -1.331435739994049072e-01 -1.649326086044311523e-01 -1.374029368162155151e-01 3.134406208992004395e-01 -1.693653017282485962e-01 7.102081924676895142e-02 -1.786069422960281372e-01 3.307537361979484558e-02 4.773728251457214355e-01
2.623429000377655029e-01 2.770964503288269043e-01 3.191033005714416504e-02 -4.516507033258676529e-03 -2.770526111125946045e-01 2.389730066061019897e-01 1.013517156243324280e-01 8.664011955261230469e-02 4.985583201050758362e-02 1.245231851935386658e-01 8.740387111902236938e-02 1.098592430353164673e-01 -1.837146729230880737e-01 -1.651351749897003174e-01 -2.461305558681488037e-01 2.668193578720092773e-01 3.078362941741943359e-01 -1.193042937666177750e-02 2.312798798084259033e-01 -8.661554753780364990e-02 5.107927322387695312e-02 1.597093790769577026e-01 -6.691560894250869751e-02 -1.846109777688980103e-01 -1.218283921480178833e-01 2.859739959239959717e-01 1.100051333196461201e-03 -1.259194463491439819e-01 1.773639917373657227e-01 -1.240133196115493774e-01 -1.850988715887069702e-01 2.346578538417816162e-01
1.758647412061691284e-01 -3.616153895854949951e-01 7.264655083417892456e-02 3.722993731498718262e-01 -1.046059355139732361e-01 2.154697775840759277e-01 4.997405782341957092e-02 1.442477405071258545e-01 5.057691037654876709e-02 2.149196341633796692e-03 -2.891954183578491211e-01 2.749772071838378906e-01 -1.206492483615875244e-01 -1.149986013770103455e-01 -2.484682500362396240e-01 -3.259747847914695740e-02 -7.855480164289474487e-02 1.563829779624938965e-01 1.143632605671882629e-01 5.120040848851203918e-02 3.879405185580253601e-02 5.363878607749938965e-02 1.350847929716110229e-01 -4.772047325968742371e-02 -1.581734418869018555e-01 -1.970236450433731079e-01 -1.437315344810485840e-01 3.062062859535217285e-01 1.483362615108489990e-01 -2.114163786172866821e-01 -1.266493052244186401e-01 1.706610023975372314e-01
-1.564894318580627441e-01 -2.686580643057823181e-02 8.561143279075622559e-02 -2.087362706661224365e-01 -2.898475229740142822e-01 7.703509926795959473e-02 -3.111758735030889511e-03 -2.819089591503143311e-01 9.036891907453536987e-02 4.533546864986419678e-01 1.008198782801628113e-01 2.304639816284179688e-01 -5.029498133808374405e-03 -1.006921753287315369e-01 -1.523495651781558990e-02 7.784055173397064209e-02 -2.275178581476211548e-01 -1.372843682765960693e-01 1.615856289863586426e-01 3.926038369536399841e-02 -1.011843904852867126e-01 1.831172108650207520e-01 -1.031224280595779419e-01 -1.850150525569915771e-01 -3.057931065559387207e-01 -1.313297748565673828e-01 1.522452337667346001e-03 1.877914220094680786e-01 9.802304208278656006e-02 -3.245398700237274170e-01 -5.757431313395500183e-02 9.928794205188751221e-02
1.491379886865615845e-01 2.839239500463008881e-02 -3.455524891614913940e-02 -6.617196649312973022e-02 -1.781273283995687962e-03 1.699158549308776855e-01 1.092983111739158630e-01 4.268896207213401794e-02 2.775368047878146172e-03 1.760467439889907837e-01 -1.768812537193298340e-01 7.415021955966949463e-02 -4.319370388984680176e-01 -1.417195349931716919e-01 3.243256732821464539e-02 -1.251869648694992065e-01 9.310565888881683350e-02 -1.216997206211090088e-01 1.722194105386734009e-01 -2.280791699886322021e-01 -1.309608221054077148e-01 1.664971113204956055e-01 3.102361261844635010e-01 -2.969364225864410400e-01 -2.500309646129608154e-01 -2.845406830310821533e-01 -7.521381974220275879e-02 -9.246470034122467041e-02 -1.811126992106437683e-02 7.207770645618438721e-02 1.862759739160537720e-01 3.243705332279205322e-01
2.789967060089111328e-01 -8.428552746772766113e-02 -2.474624067544937134e-01 2.827860713005065918e-01 -2.375399768352508545e-01 2.000586986541748047e-01 -2.357467114925384521e-01 -6.839578598737716675e-02 4.498504102230072021e-02 -2.915183454751968384e-02 1.168913096189498901e-01 2.081969976425170898e-01 -5.837670713663101196e-02 -2.708307206630706787e-01 -1.941116899251937866e-01 -2.024387009441852570e-02 -2.780819833278656006e-01 -3.077730238437652588e-01 3.587105602491647005e-04 -3.050814568996429443e-02 6.957544386386871338e-02 1.412339061498641968e-01 6.038922071456909180e-02 -3.807382658123970032e-02 -3.684204220771789551e-01 1.446627639234066010e-02 -2.029548585414886475e-01 1.266371086239814758e-02 9.857040643692016602e-02 -1.711755692958831787e-01 8.807330578565597534e-02 1.244252026081085205e-01
3.521357476711273193e-01 1.739540249109268188e-01 7.558330148458480835e-02 -3.136732876300811768e-01 -5.201333761215209961e-02 2.801161110401153564e-01 9.203068912029266357e-02 -2.180619537830352783e-01 -7.753838598728179932e-02 1.953826695680618286e-01 1.927942782640457153e-02 9.374564141035079956e-02 4.152642562985420227e-03 -1.184831708669662476e-01 -1.752835065126419067e-01 -5.464188754558563232e-02 2.273863106966018677e-01 -8.606605976819992065e-02 1.586234569549560547e-01 1.853673011064529419e-01 -7.452948484569787979e-03 4.498372375965118408e-01 -2.149987965822219849e-01 -1.799724400043487549e-01 -1.864450126886367798e-01 -9.221577644348144531e-02 -1.041609644889831543e-01 1.120590120553970337e-01 5.619968101382255554e-02 -3.568018972873687744e-02 3.469214774668216705e-03 1.804431974887847900e-01
-2.153255194425582886e-01 8.864290430210530758e-04 -2.393718063831329346e-02 -5.108711123466491699e-02 8.620258420705795288e-02 2.114927917718887329e-01 -7.921572029590606689e-02 -1.064021959900856018e-01 2.992053143680095673e-02 2.156174331903457642e-01 -2.175996601581573486e-01 4.880157411098480225e-01 1.423340439796447754e-01 -1.605335325002670288e-01 -3.057308793067932129e-01 -1.691684126853942871e-02 -4.533737152814865112e-02 8.389438688755035400e-02 5.574461072683334351e-02 1.010308340191841125e-01 -9.170824661850929260e-03 2.764157354831695557e-01 -8.359304070472717285e-02 1.798893064260482788e-01 1.002286560833454132e-02 -1.508445143699645996e-01 -8.463408052921295166e-02 2.411341518163681030e-01 9.951416403055191040e-02 -5.148664861917495728e-02 -9.005687385797500610e-02 4.011715352535247803e-01
5.982784554362297058e-02 -1.853590309619903564e-01 1.089546307921409607e-01 -7.084219902753829956e-02 -2.389631271362304688e-01 2.939458489418029785e-01 1.203198954463005066e-01 4.679387062788009644e-02 -1.809862405061721802e-01 -5.283037200570106506e-02 -2.466745227575302124e-01 2.771564424037933350e-01 -3.178122043609619141e-01 -8.513668179512023926e-02 -1.261607110500335693e-01 -1.322631388902664185e-01 2.107677459716796875e-01 -1.980535387992858887e-01 2.493359446525573730e-01 -2.136622667312622070e-01 3.381467983126640320e-02 8.917204290628433228e-02 -2.190996259450912476e-01 1.422223001718521118e-01 -5.311090871691703796e-02 -2.996984124183654785e-02 2.011289149522781372e-01 -1.906207948923110962e-01 -2.467056959867477417e-01 -1.022391114383935928e-02 2.244612947106361389e-02 2.436177134513854980e-01
7.926886528730392456e-02 -1.114564165472984314e-01 -1.559496670961380005e-01 -6.290686130523681641e-02 -2.685467600822448730e-01 3.520299494266510010e-01 5.064962804317474365e-02 1.169764772057533264e-01 -5.337059497833251953e-02 7.556311786174774170e-02 1.427898108959197998e-01 -1.300785243511199951e-01 -1.230125054717063904e-01 1.321327537298202515e-01 1.142114475369453430e-01 -2.392048202455043793e-02 -2.472446262836456299e-01 -1.537376493215560913e-01 3.857090771198272705e-01 4.728055559098720551e-03 1.047459244728088379e-01 2.038427740335464478e-01 -3.138115629553794861e-03 1.010110303759574890e-01 -1.381356120109558105e-01 -3.557927906513214111e-01 3.882883489131927490e-02 1.891617178916931152e-01 2.978981435298919678e-01 -9.020831435918807983e-02 1.363644599914550781e-01 2.322030067443847656e-01
4.965318739414215088e-02 1.483380347490310669e-01 9.262368828058242798e-02 -7.680929731577634811e-03 -1.752107888460159302e-01 1.533123403787612915e-01 8.415628224611282349e-02 2.793036103248596191e-01 -9.497339278459548950e-02 1.432961523532867432e-01 9.833644144237041473e-03 1.409321278333663940e-01 -3.346654027700424194e-02 -1.359850317239761353e-01 -1.969206482172012329e-01 2.299863547086715698e-01 1.616281569004058838e-01 -3.157696127891540527e-01 7.740527391433715820e-02 -2.031803689897060394e-02 -4.861436784267425537e-02 2.146679759025573730e-01 -1.451279968023300171e-01 -1.701769977807998657e-01 -4.974893480539321899e-02 -1.232013553380966187e-01 3.357548415660858154e-01 3.963226452469825745e-03 -1.556864473968744278e-02 5.717949569225311279e-02 2.589983940124511719e-01 4.848723709583282471e-01
4.117083251476287842e-01 -6.426697969436645508e-02 1.303667575120925903e-01 6.459674984216690063e-02 -1.310807466506958008e-01 5.129614844918251038e-02 1.918757259845733643e-01 1.674972623586654663e-01 -5.990462750196456909e-02 1.930216252803802490e-01 1.093955487012863159e-01 1.831162422895431519e-01 -5.801396444439888000e-02 -1.089537739753723145e-01 -9.029538184404373169e-02 1.583398878574371338e-02 1.300232261419296265e-01 -1.791908442974090576e-01 1.752007156610488892e-01 2.433672174811363220e-02 1.913499981164932251e-01 7.561794016510248184e-03 -1.030365284532308578e-02 -1.443236917257308960e-01 -2.880006432533264160e-01 -1.955932229757308960e-01 3.173528313636779785e-01 -1.758682131767272949e-01 1.536133289337158203e-01 -1.362384855747222900e-01 5.801155045628547668e-02 4.174328148365020752e-01
8.688263595104217529e-02 -3.120025694370269775e-01 2.771684154868125916e-02 2.055348753929138184e-01 -5.963007733225822449e-02 2.689806222915649414e-01 -8.772741071879863739e-03 -4.252693802118301392e-02 7.071130722761154175e-02 9.038215875625610352e-02 1.715034544467926025e-01 2.274288237094879150e-01 -5.594753846526145935e-02 -6.186701729893684387e-02 -1.229553818702697754e-01 -9.775201231241226196e-02 1.219175457954406738e-01 1.402035504579544067e-01 1.986068040132522583e-01 -6.267803907394409180e-02 3.277866542339324951e-01 2.637145817279815674e-01 -4.088456332683563232e-01 1.499856710433959961e-01 -2.929139137268066406e-01 2.880614995956420898e-02 -1.581899225711822510e-01 -3.001496195793151855e-03 -2.015524357557296753e-01 -1.919617354869842529e-01 7.292965054512023926e-02 9.683476388454437256e-02
4.555307328701019287e-02 1.926817148923873901e-01 -1.203771829605102539e-01 1.158837899565696716e-01 -1.728691011667251587e-01 2.890969514846801758e-01 5.908013880252838135e-02 1.986133903264999390e-01 -2.112144976854324341e-01 2.757978439331054688e-02 1.159254908561706543e-01 -4.426892474293708801e-02 -6.120495498180389404e-02 -9.136624634265899658e-02 -7.281251996755599976e-02 9.505061805248260498e-02 2.959018647670745850e-01 -3.146551847457885742e-01 1.092549860477447510e-01 7.198198139667510986e-02 -2.583157420158386230e-01 1.979697197675704956e-01 1.107332557439804077e-01 -2.006843984127044678e-01 -1.525211781263351440e-01 -1.694374829530715942e-01 7.403359562158584595e-02 -1.665141135454177856e-01 -2.615677565336227417e-02 2.590593136847019196e-02 2.112699896097183228e-01 4.426858127117156982e-01
-2.424938231706619263e-02 -1.058590784668922424e-01 1.221478283405303955e-01 4.441443830728530884e-02 -2.160727381706237793e-01 2.603388726711273193e-01 -2.206055670976638794e-01 7.684042304754257202e-02 -2.954590506851673126e-02 2.733417749404907227e-01 -9.476014226675033569e-02 8.948972076177597046e-02 -1.585632711648941040e-01 -6.563539057970046997e-02 7.713877409696578979e-02 -1.204831153154373169e-01 -2.977896332740783691e-01 7.896915823221206665e-02 5.204127356410026550e-02 -1.088224947452545166e-01 -2.753841578960418701e-01 4.497521519660949707e-01 -7.378068566322326660e-02 -1.860544458031654358e-02 -9.642068296670913696e-02 -2.560332417488098145e-01 1.095406115055084229e-01 6.466256082057952881e-02 2.727152109146118164e-01 -1.872964948415756226e-01 -1.624698638916015625e-01 1.988357454538345337e-01
-2.162047028541564941e-01 -4.393923096358776093e-03 4.570729564875364304e-03 7.594121992588043213e-02 -1.247331574559211731e-01 3.481906950473785400e-01 -1.454576700925827026e-01 8.541402965784072876e-02 1.116378977894783020e-01 2.606565654277801514e-01 -1.593194305896759033e-01 -2.637226283550262451e-01 -1.958919763565063477e-01 -3.348937332630157471e-01 3.162360936403274536e-02 -1.898919641971588135e-01 8.898811787366867065e-02 -6.096707284450531006e-02 3.588080108165740967e-01 -1.316079497337341309e-01 6.274090707302093506e-02 1.130715608596801758e-01 1.639070212841033936e-01 -2.763555943965911865e-01 -6.030776351690292358e-02 -1.807475686073303223e-01 8.862594515085220337e-02 2.482100948691368103e-02 -9.190853685140609741e-03 -1.347098052501678467e-01 9.056938439607620239e-02 2.653400897979736328e-01
1.350731551647186279e-01 -4.949961975216865540e-02 7.653885334730148315e-02 9.998811781406402588e-02 -3.271400034427642822e-01 2.289152145385742188e-01 2.121313363313674927e-01 -9.432861208915710449e-02 -6.339876446872949600e-03 1.695829629898071289e-01 4.553739354014396667e-02 3.983372449874877930e-01 -1.326138079166412354e-01 -8.757252246141433716e-02 1.705780774354934692e-01 -1.321202367544174194e-01 1.263710111379623413e-01 -5.976853892207145691e-02 1.954288482666015625e-01 -2.167184352874755859e-01 -7.103203237056732178e-02 3.624831438064575195e-01 1.597848087549209595e-01 5.595125630497932434e-02 1.289935111999511719e-01 -1.449360251426696777e-01 1.426492631435394287e-01 2.017777562141418457e-01 1.755349785089492798e-01 -3.318759799003601074e-02 1.152831837534904480e-01 2.739721834659576416e-01
5.617522820830345154e-02 7.006913423538208008e-02 -2.504062838852405548e-02 1.001726612448692322e-01 -6.814984977245330811e-02 4.003057479858398438e-01 -4.071818292140960693e-02 1.726330518722534180e-01 7.300393283367156982e-02 1.273596584796905518e-01 -6.168668344616889954e-02 1.216663792729377747e-01 1.228837575763463974e-02 -1.717675626277923584e-01 -2.474397718906402588e-01 -7.496191561222076416e-02 2.661373615264892578e-01 -1.777729243040084839e-01 8.488278836011886597e-03 3.670682609081268311e-01 -1.306608319282531738e-01 4.039070904254913330e-01 -3.361454233527183533e-02 -1.436652392148971558e-01 -3.375668525695800781e-01 3.913264349102973938e-02 3.207218274474143982e-02 9.927863627672195435e-02 -2.128540165722370148e-02 1.086480990052223206e-01 1.347284764051437378e-01 2.286081612110137939e-01
2.403220236301422119e-01 -2.268594652414321899e-01 8.953515440225601196e-02 3.685734793543815613e-02 -2.953859865665435791e-01 2.400889992713928223e-01 -2.315396368503570557e-01 1.539909862913191319e-03 6.067631766200065613e-02 1.401762068271636963e-01 1.914950013160705566e-01 1.816974431276321411e-01 -1.520022749900817871e-01 -1.212328001856803894e-01 4.886079952120780945e-02 -8.906274288892745972e-02 -3.086477816104888916e-01 -1.435614079236984253e-01 1.258178949356079102e-01 1.081819385290145874e-01 8.266374468803405762e-02 2.212503701448440552e-01 6.126273423433303833e-02 6.010936945676803589e-02 -4.179463088512420654e-01 2.128811478614807129e-01 -2.081061005592346191e-01 8.035662770271301270e-02 2.907300600782036781e-03 -1.284663677215576172e-01 -5.196313187479972839e-02 2.150033712387084961e-01
-3.691907972097396851e-02 1.229270128533244133e-03 -2.754410495981574059e-03 -7.327871024608612061e-02 -4.860179498791694641e-02 3.572807610034942627e-01 -2.405453473329544067e-02 8.548819273710250854e-02 -1.171987354755401611e-01 5.585677549242973328e-02 1.839768141508102417e-02 2.994328364729881287e-02 -7.330871373414993286e-02 -1.891894489526748657e-01 -1.997062116861343384e-01 -1.404519230127334595e-01 2.203706949949264526e-01 -1.893478333950042725e-01 1.305631101131439209e-01 3.030136227607727051e-01 2.151880972087383270e-02 3.479406833648681641e-01 -1.018035933375358582e-01 -2.824163734912872314e-01 -3.394069969654083252e-01 2.013369649648666382e-01 1.542084217071533203e-01 1.479908674955368042e-01 5.118288472294807434e-02 1.766532957553863525e-01 2.267289161682128906e-02 3.095304369926452637e-01
2.609629929065704346e-01 1.489311307668685913e-01 -7.538257539272308350e-02 -1.330644339323043823e-01 -2.328080497682094574e-02 3.387318551540374756e-01 1.894556432962417603e-01 1.198562309145927429e-01 9.990434348583221436e-02 1.168267428874969482e-01 -1.060727834701538086e-01 3.843365609645843506e-02 -1.613132208585739136e-01 -7.161097228527069092e-02 -3.231755495071411133e-01 1.621288247406482697e-02 1.929269284009933472e-01 -1.030088439583778381e-01 9.958881884813308716e-02 1.783251613378524780e-01 -2.246612012386322021e-01 1.601050645112991333e-01 -5.852638557553291321e-02 -2.011890858411788940e-01 -4.532128274440765381e-01 -2.429000474512577057e-02 -2.454230189323425293e-02 1.042100042104721069e-01 1.707410663366317749e-01 1.340129226446151733e-01 9.273326396942138672e-02 2.566170394420623779e-01
2.395576238632202148e-01 -3.750902414321899414e-02 1.288790404796600342e-01 8.342470973730087280e-02 -3.204908072948455811e-01 -2.911020256578922272e-02 4.835153371095657349e-02 -2.373886555433273315e-01 -6.229295581579208374e-02 3.848898112773895264e-01 -5.349006503820419312e-02 1.694162636995315552e-01 -1.169647276401519775e-01 -1.730763465166091919e-01 -3.435595035552978516e-01 -1.013884469866752625e-01 1.499183624982833862e-01 -1.904035508632659912e-01 -4.201715067028999329e-02 -1.899614930152893066e-01 -7.479640096426010132e-02 2.379827946424484253e-01 6.633582711219787598e-02 -2.113884687423706055e-01 -1.626719236373901367e-01 -1.081235855817794800e-01 -1.108202263712882996e-01 9.049095958471298218e-02 -4.300227016210556030e-02 -1.472947746515274048e-01 -1.487446576356887817e-01 -2.960778772830963135e-01
2.445006817579269409e-01 1.779786646366119385e-01 1.078518852591514587e-01 -2.252087593078613281e-01 -7.337528467178344727e-02 2.277084290981292725e-01 1.462449729442596436e-01 -6.103352829813957214e-02 -2.592154778540134430e-02 1.997502744197845459e-01 -2.565268427133560181e-03 1.505112051963806152e-01 -6.046798452734947205e-02 6.557559221982955933e-02 -6.305918842554092407e-02 5.180015228688716888e-03 -1.979452185332775116e-02 9.408437460660934448e-02 1.749509572982788086e-01 -3.617664426565170288e-02 2.514890134334564209e-01 3.209145069122314453e-01 -2.308078110218048096e-01 5.125084891915321350e-03 -1.271127015352249146e-01 1.690881699323654175e-02 1.880716681480407715e-01 1.317242532968521118e-01 -2.416924834251403809e-01 -2.252758145332336426e-01 -3.816332519054412842e-01 3.224692642688751221e-01
4.434826225042343140e-02 6.777899712324142456e-02 -1.117382291704416275e-02 4.260993003845214844e-01 -1.534822285175323486e-01 1.292555630207061768e-01 -1.863315887749195099e-02 2.210810035467147827e-02 -2.589205503463745117e-01 4.311172664165496826e-01 -4.865548014640808105e-02 3.890208899974822998e-02 -8.793995529413223267e-02 9.080896526575088501e-02 -2.363428175449371338e-01 1.171561628580093384e-01 -4.192117601633071899e-02 -3.511927425861358643e-01 1.835001707077026367e-01 2.442026734352111816e-01 -8.303503505885601044e-03 2.647122144699096680e-01 5.033317208290100098e-02 1.980812251567840576e-01 -2.543726563453674316e-01 -1.080210655927658081e-01 9.547200798988342285e-02 -2.717296034097671509e-02 -8.027931675314903259e-03 -1.478742714971303940e-02 -8.481018245220184326e-02 -6.552080810070037842e-02
2.897511422634124756e-01 6.628096569329500198e-03 -2.238468080759048462e-01 -5.634032562375068665e-02 1.473042517900466919e-01 2.796992957592010498e-01 2.342978119850158691e-01 3.207470476627349854e-01 1.055864617228507996e-01 1.632347702980041504e-01 1.013588532805442810e-01 1.251513212919235229e-01 -1.397373080253601074e-01 -1.776245683431625366e-01 -1.542710959911346436e-01 4.051823914051055908e-02 1.630556434392929077e-01 -3.183339536190032959e-01 -6.606449931859970093e-02 -6.154780462384223938e-02 -6.359014660120010376e-02 1.579211652278900146e-01 -2.086464315652847290e-01 -1.468554586172103882e-01 -1.143311336636543274e-01 -1.437607556581497192e-01 6.919016689062118530e-02 -2.446164786815643311e-01 8.773950487375259399e-02 -1.262267082929611206e-01 8.266709744930267334e-02 3.252354860305786133e-01
3.452315032482147217e-01 8.169101178646087646e-02 1.085405051708221436e-01 -1.411589384078979492e-01 -2.366444468498229980e-01 1.255786716938018799e-01 -5.833227187395095825e-02 -2.318329364061355591e-01 -3.071121312677860260e-02 2.173320353031158447e-01 4.004215449094772339e-02 5.578110460191965103e-03 -2.060262709856033325e-01 -1.052048653364181519e-01 -4.647038280963897705e-01 -1.267483085393905640e-01 3.236941099166870117e-01 -1.831468939781188965e-01 1.024835705757141113e-01 3.002696856856346130e-02 -3.115631267428398132e-02 2.110903561115264893e-01 -2.706244289875030518e-01 -1.327403485774993896e-01 -9.479338675737380981e-02 5.406178161501884460e-02 -8.494005352258682251e-02 1.564930826425552368e-01 1.593252718448638916e-01 -1.491350531578063965e-01 2.770555904135107994e-03 -2.855410799384117126e-02
-6.263744086027145386e-02 1.886640638113021851e-01 2.770367860794067383e-01 4.652096703648567200e-02 -2.904872596263885498e-01 4.495709761977195740e-02 -1.183140054345130920e-01 -5.369853228330612183e-02 1.161892432719469070e-02 4.651637673377990723e-01 1.980799138545989990e-01 2.682431936264038086e-01 -8.827727870084345341e-04 1.521403044462203979e-01 -1.186489835381507874e-01 -9.786200709640979767e-03 -5.053602159023284912e-02 -7.362282276153564453e-02 4.664297401905059814e-02 4.400408267974853516e-02 -1.205591484904289246e-01 2.957310974597930908e-01 1.649540849030017853e-02 -8.001872920431196690e-04 -1.634948700666427612e-01 2.926706895232200623e-02 -1.134595926851034164e-02 2.211931198835372925e-01 1.168478727340698242e-01 -3.345524370670318604e-01 -1.783805936574935913e-01 2.546935677528381348e-01
3.933642208576202393e-01 -6.128397211432456970e-02 -2.038646638393402100e-01 -4.358958080410957336e-02 9.506440162658691406e-02 2.717866301536560059e-01 2.488397657871246338e-01 2.311639040708541870e-01 3.287373110651969910e-02 2.098042666912078857e-01 8.453208953142166138e-02 1.687244474887847900e-01 -6.566347926855087280e-02 -3.062690794467926025e-01 -1.527732312679290771e-01 -1.481815986335277557e-02 1.675930321216583252e-01 -3.278010189533233643e-01 -7.513632625341415405e-02 -9.828005731105804443e-02 -1.115807741880416870e-01 1.494655460119247437e-01 -1.003291010856628418e-01 -1.204316690564155579e-01 -1.039964109659194946e-01 -2.107144594192504883e-01 7.185182534158229828e-03 -2.019469887018203735e-01 9.297420829534530640e-02 -9.370119124650955200e-02 4.791634622961282730e-03 2.714749276638031006e-01
8.567325770854949951e-02 7.948900759220123291e-02 8.387650549411773682e-02 3.725891187787055969e-02 -8.481461554765701294e-02 -2.671512588858604431e-02 2.478729933500289917e-02 -9.052093327045440674e-02 -2.380126863718032837e-01 5.070751905441284180e-01 -2.109531313180923462e-01 1.405525207519531250e-01 7.584681361913681030e-02 -2.243378609418869019e-01 -2.115210890769958496e-01 2.952557615935802460e-02 -5.002221465110778809e-02 -2.513469755649566650e-01 3.357475399971008301e-01 1.320004761219024658e-01 1.725512742996215820e-01 1.370750367641448975e-01 1.298038959503173828e-01 9.199781715869903564e-02 -1.124018207192420959e-01 -2.352117747068405151e-01 1.626847535371780396e-01 -1.631845235824584961e-01 -2.722455188632011414e-02 -8.437386155128479004e-02 1.361207365989685059e-01 2.536343634128570557e-01
4.516023397445678711e-02 1.265457868576049805e-01 -1.516968104988336563e-02 -9.809013456106185913e-02 -4.886785987764596939e-03 2.696215808391571045e-01 2.055435180664062500e-01 2.556727528572082520e-01 1.920805722475051880e-01 1.696701049804687500e-01 -7.218128442764282227e-02 2.509062886238098145e-01 -1.954362094402313232e-01 1.518029533326625824e-02 -1.715186387300491333e-01 -4.338459670543670654e-02 3.554173707962036133e-01 -9.947548806667327881e-02 1.337527297437191010e-02 -3.619725406169891357e-01 -3.103226609528064728e-02 2.885744273662567139e-01 -2.324765473604202271e-01 -9.146561473608016968e-02 3.223673626780509949e-02 1.713833808898925781e-01 -1.447424590587615967e-01 5.143727734684944153e-02 -1.794624142348766327e-02 -9.266655892133712769e-02 -2.713792920112609863e-01 1.937834769487380981e-01
-1.994804292917251587e-01 -1.628545224666595459e-01 -5.894877761602401733e-02 7.386379688978195190e-02 1.102111935615539551e-01 2.379019856452941895e-01 1.524807810783386230e-01 1.255906373262405396e-01 -5.059200525283813477e-02 2.056426703929901123e-01 -1.092839390039443970e-01 2.072897106409072876e-01 -2.128569036722183228e-01 -4.507602378726005554e-02 1.402417570352554321e-01 7.672791182994842529e-02 -2.214251011610031128e-01 -2.164309024810791016e-01 2.950596809387207031e-01 -2.114949375391006470e-01 -1.888739466667175293e-01 1.735474914312362671e-01 -3.710047006607055664e-01 1.258836984634399414e-01 -2.415178865194320679e-01 1.200957745313644409e-01 -4.996970761567354202e-03 2.609056830406188965e-01 -9.882915019989013672e-02 -1.873202919960021973e-01 -1.051457747817039490e-01 2.500419877469539642e-02
9.839598089456558228e-02 4.287187010049819946e-02 -2.444312721490859985e-02 1.785832196474075317e-01 -3.524764180183410645e-01 1.460161209106445312e-01 2.269333451986312866e-01 -4.379687458276748657e-02 5.123955756425857544e-02 1.544626206159591675e-01 2.509794831275939941e-01 1.405063718557357788e-01 -1.527307331562042236e-01 -5.785350874066352844e-02 -8.171220123767852783e-02 -6.235472485423088074e-02 6.838677823543548584e-02 2.583702839910984039e-02 9.226059913635253906e-02 -2.872185111045837402e-01 -1.703490614891052246e-01 2.249039858579635620e-01 9.088109433650970459e-02 1.070358157157897949e-01 1.433269530534744263e-01 -2.443288415670394897e-01 1.041994616389274597e-01 2.418029457330703735e-01 2.547396421432495117e-01 -1.438266038894653320e-01 1.886193007230758667e-01 3.796965479850769043e-01
1.565930545330047607e-01 4.186399579048156738e-01 -9.467651136219501495e-03 -1.320214122533798218e-01 2.847935073077678680e-02 2.187984138727188110e-01 6.696793437004089355e-02 -1.942102313041687012e-01 4.752834141254425049e-02 8.916993439197540283e-02 1.079061627388000488e-01 -7.151844352483749390e-02 1.773096472024917603e-01 -1.073777899146080017e-01 7.843617349863052368e-02 -8.627048879861831665e-02 3.413673117756843567e-02 -2.545488178730010986e-01 2.566315466538071632e-03 -4.959990456700325012e-02 -1.591288596391677856e-01 3.327833116054534912e-01 -1.565271764993667603e-01 -2.137517929077148438e-01 -3.218899965286254883e-01 -4.339849576354026794e-02 1.230033338069915771e-01 1.748175472021102905e-01 5.003737658262252808e-02 -1.414916217327117920e-01 -2.548777163028717041e-01 3.080961406230926514e-01
2.815497219562530518e-01 -1.330624818801879883e-01 3.668855503201484680e-02 2.085656486451625824e-02 4.403489455580711365e-02 1.775185391306877136e-02 5.390593409538269043e-02 -6.413607858121395111e-03 1.912569254636764526e-01 9.653048217296600342e-02 -1.547930538654327393e-01 1.841068416833877563e-01 -2.795667648315429688e-01 -1.571904122829437256e-01 -1.349117457866668701e-01 3.272354230284690857e-02 1.025382876396179199e-01 -3.435169756412506104e-01 3.525967597961425781e-01 1.299940049648284912e-01 4.499756544828414917e-02 -1.117260009050369263e-01 -2.853392623364925385e-02 -1.272815167903900146e-01 -2.247356027364730835e-01 -2.238142639398574829e-01 3.277804851531982422e-01 4.687065258622169495e-02 2.045866288244724274e-02 -1.940154284238815308e-01 8.728969097137451172e-02 3.361115455627441406e-01
6.344931572675704956e-02 2.840208113193511963e-01 -2.051043957471847534e-01 -1.044505313038825989e-01 -2.262516878545284271e-02 2.336945980787277222e-01 1.781015545129776001e-01 -5.634134635329246521e-02 1.459991335868835449e-01 1.847396343946456909e-01 -9.112494438886642456e-02 1.911738663911819458e-01 -1.420352309942245483e-01 -1.209005042910575867e-01 -9.384729713201522827e-02 3.657040894031524658e-01 2.480410486459732056e-01 -1.540997475385665894e-01 7.089953124523162842e-02 -9.552618116140365601e-02 -6.520856171846389771e-02 8.363993465900421143e-02 -1.590471528470516205e-02 -1.299913525581359863e-01 -4.612282216548919678e-01 -1.868965029716491699e-01 4.902077466249465942e-02 1.244623288512229919e-01 2.846440672874450684e-01 2.638091333210468292e-02 1.514209993183612823e-02 1.391069144010543823e-01
-7.390550523996353149e-02 1.328218579292297363e-01 -1.078550964593887329e-01 -1.735695153474807739e-01 -3.653995096683502197e-01 5.737154930830001831e-02 3.664618823677301407e-03 -1.446855813264846802e-01 -1.459310352802276611e-01 4.266753494739532471e-01 -1.836277246475219727e-01 -1.735235936939716339e-02 7.128597050905227661e-02 -1.268267259001731873e-02 -2.642677426338195801e-01 9.376648068428039551e-02 -6.451841443777084351e-02 -8.984613418579101562e-02 -1.941142380237579346e-01 -7.182531803846359253e-02 -1.929018348455429077e-01 2.721145451068878174e-01 -3.022590093314647675e-02 -8.912451565265655518e-02 -2.551627755165100098e-01 -2.259728163480758667e-01 -6.283779442310333252e-02 2.212045639753341675e-01 5.932673439383506775e-02 -2.879814803600311279e-01 6.579609960317611694e-02 1.453244388103485107e-01
2.095857858657836914e-01 1.541852653026580811e-01 6.934687495231628418e-02 -1.504546105861663818e-01 1.333886086940765381e-01 4.479784369468688965e-01 -3.918464854359626770e-02 -1.053911261260509491e-02 -2.477431669831275940e-02 -1.047179847955703735e-02 -8.979868143796920776e-02 1.918810009956359863e-01 2.304901555180549622e-02 -3.253234177827835083e-02 -1.095203161239624023e-01 -5.331758782267570496e-02 -2.487707138061523438e-01 1.228055283427238464e-01 1.809806525707244873e-01 5.734434723854064941e-02 -1.423928588628768921e-01 4.494974911212921143e-01 -2.037706784904003143e-02 6.998714804649353027e-02 -1.067419126629829407e-01 1.357092559337615967e-01 1.582022458314895630e-01 1.812075972557067871e-01 2.553616277873516083e-02 1.409330964088439941e-02 -2.588905990123748779e-01 3.556702435016632080e-01
8.028786629438400269e-02 -3.321379795670509338e-02 -4.226531833410263062e-03 6.682067364454269409e-02 -1.120771393179893494e-01 -1.318584531545639038e-01 -1.596457809209823608e-01 -1.943719834089279175e-01 7.907155156135559082e-02 3.822878003120422363e-01 -5.970953032374382019e-03 7.183174043893814087e-02 -7.614960521459579468e-02 6.373189389705657959e-02 -1.111575141549110413e-01 1.121009364724159241e-01 4.169056564569473267e-02 5.761072784662246704e-02 3.364420831203460693e-01 -1.223794594407081604e-01 -9.652867168188095093e-02 1.915579438209533691e-01 -1.483037471771240234e-01 2.565003931522369385e-01 -2.007797062397003174e-01 -2.559184432029724121e-01 1.005643531680107117e-01 2.173189371824264526e-01 4.428720474243164062e-02 -4.004406929016113281e-01 2.088886201381683350e-01 2.574025392532348633e-01
-1.778468191623687744e-01 -1.320872753858566284e-01 -7.577484101057052612e-02 -6.728707998991012573e-02 -2.310983389616012573e-01 2.738350927829742432e-01 -6.653230637311935425e-02 -1.334099918603897095e-01 -2.967488467693328857e-01 8.753421157598495483e-02 1.177752688527107239e-01 1.985588818788528442e-01 -9.326186031103134155e-02 -2.344193011522293091e-01 -9.142055362462997437e-02 -8.726788312196731567e-02 -1.817616671323776245e-01 -6.735384464263916016e-02 -5.722048506140708923e-02 -6.224882602691650391e-02 1.566562801599502563e-01 1.221606954932212830e-01 1.497225612401962280e-01 1.782167106866836548e-01 -4.265546798706054688e-01 -9.963830560445785522e-02 1.731708943843841553e-01 2.124582827091217041e-01 -2.084510400891304016e-02 -1.420208811759948730e-01 -1.788041442632675171e-01 3.216374814510345459e-01
3.761746734380722046e-02 -4.516992717981338501e-02 -1.621719449758529663e-01 3.846636414527893066e-02 1.295486688613891602e-01 3.793692588806152344e-01 -3.209718167781829834e-01 -3.370206058025360107e-01 -1.172641739249229431e-01 5.119511857628822327e-02 8.338202536106109619e-02 2.571721374988555908e-01 5.163632705807685852e-02 -1.036687195301055908e-02 -1.396005153656005859e-01 -2.262084484100341797e-01 1.253100633621215820e-01 -1.484125405550003052e-01 5.604626610875129700e-02 -7.972212135791778564e-02 -2.658116221427917480e-01 2.459565848112106323e-01 1.160269454121589661e-01 -5.278954282402992249e-02 -4.487170279026031494e-01 9.983176365494728088e-03 -4.820401594042778015e-02 -1.102428659796714783e-01 -6.210609897971153259e-02 -1.125285178422927856e-01 -3.666169941425323486e-02 1.219063345342874527e-02
2.152571082115173340e-01 6.749477237462997437e-02 1.717077642679214478e-01 4.103607684373855591e-02 -4.155273735523223877e-02 2.705715000629425049e-01 7.726693898439407349e-02 4.776057228446006775e-02 -2.022801488637924194e-01 4.780744910240173340e-01 2.240995466709136963e-01 2.185509204864501953e-01 6.470405310392379761e-02 -2.095612697303295135e-03 -2.389974743127822876e-01 2.021996676921844482e-01 -2.089269906282424927e-01 -1.936768144369125366e-01 2.871236801147460938e-01 -3.574095666408538818e-02 -8.071605116128921509e-02 -2.137356670573353767e-03 1.019298881292343140e-01 -3.789963945746421814e-02 7.784326560795307159e-03 -1.580916196107864380e-01 -1.658369451761245728e-01 1.430533826351165771e-01 6.702267564833164215e-03 -5.687289312481880188e-02 -5.770551040768623352e-02 3.197621703147888184e-01
2.229156345129013062e-01 -1.705191880464553833e-01 2.716563642024993896e-01 1.469252407550811768e-01 -2.141202241182327271e-01 7.998877763748168945e-02 1.178137864917516708e-02 -1.580320298671722412e-01 3.364714384078979492e-01 -2.916760183870792389e-02 -1.349359452724456787e-01 2.497891634702682495e-01 -1.625474542379379272e-01 -2.233342379331588745e-01 -1.978493332862854004e-01 4.190395772457122803e-02 1.175994202494621277e-01 -2.116594463586807251e-01 -1.202372536063194275e-01 -1.610698848962783813e-01 8.967156708240509033e-02 2.269154936075210571e-01 -2.067677527666091919e-01 -2.175481431186199188e-02 -2.699072659015655518e-01 -1.288230419158935547e-01 -1.427811682224273682e-01 -2.427639253437519073e-02 -2.157762199640274048e-01 -2.421682775020599365e-01 4.738729819655418396e-02 1.302437782287597656e-01
2.745207846164703369e-01 2.198099046945571899e-01 -1.720320433378219604e-02 -2.091747224330902100e-01 2.558974362909793854e-02 1.685058921575546265e-01 2.497570663690567017e-01 -6.789380311965942383e-02 4.571219161152839661e-02 1.164009198546409607e-01 1.103534623980522156e-01 2.697107195854187012e-01 4.248367622494697571e-02 -7.828553020954132080e-02 -8.594141155481338501e-02 -3.120012879371643066e-01 2.451152205467224121e-01 -2.188705354928970337e-01 9.490102529525756836e-02 -2.613510489463806152e-01 -3.595475107431411743e-02 3.073465526103973389e-01 -1.493695229291915894e-01 1.798179298639297485e-01 -6.078176572918891907e-02 -1.340720057487487793e-01 1.298942267894744873e-01 -1.166917756199836731e-02 7.071799039840698242e-02 5.699949711561203003e-02 8.936159312725067139e-02 3.638673126697540283e-01
-2.294386550784111023e-02 -2.122411690652370453e-02 -9.673170000314712524e-02 -2.949189208447933197e-02 -1.262679696083068848e-01 1.355177611112594604e-01 -2.383879125118255615e-01 2.859328091144561768e-01 1.369976811110973358e-02 3.678941130638122559e-01 9.818696975708007812e-02 2.465293705463409424e-01 1.608104109764099121e-01 -3.727251291275024414e-02 -1.611110717058181763e-01 -2.034318894147872925e-01 -4.303798675537109375e-01 -2.911020070314407349e-02 5.730893462896347046e-02 -1.348409354686737061e-01 8.593977242708206177e-02 2.963291108608245850e-01 -1.085193678736686707e-01 -1.022219732403755188e-01 -2.584738135337829590e-01 -1.075716242194175720e-01 1.777385622262954712e-01 1.258498281240463257e-01 1.390904188156127930e-01 -7.457108795642852783e-02 -1.315176934003829956e-01 1.496097892522811890e-01
-7.137736678123474121e-02 1.941999644041061401e-01 -1.871021240949630737e-01 -1.890738308429718018e-01 -2.026119232177734375e-01 2.585905790328979492e-01 -1.477961987257003784e-02 1.744378805160522461e-01 3.721510991454124451e-02 7.018448412418365479e-02 2.163677662611007690e-01 2.656444907188415527e-01 5.851621925830841064e-02 8.633247762918472290e-02 -3.203477263450622559e-01 1.110006645321846008e-01 4.297822713851928711e-03 -1.595487445592880249e-01 -4.680359736084938049e-02 -5.588207277469336987e-04 -1.201289007440209389e-03 8.424139022827148438e-02 1.451390683650970459e-01 -2.256730347871780396e-01 -2.271141707897186279e-01 2.890144474804401398e-02 1.433934867382049561e-01 1.543700248003005981e-01 2.040278166532516479e-01 -1.876195073127746582e-01 2.232194691896438599e-01 4.100408554077148438e-01
1.604738831520080566e-02 6.626372039318084717e-02 5.374211072921752930e-02 4.418410360813140869e-02 -3.327316045761108398e-02 4.189111292362213135e-01 -3.274202346801757812e-02 1.176886409521102905e-01 2.043783897534012794e-03 9.079858660697937012e-02 -5.746955424547195435e-02 3.122447803616523743e-02 2.582779526710510254e-02 -1.755671650171279907e-01 -2.866271436214447021e-01 -9.596479684114456177e-02 9.246577322483062744e-02 -1.430439651012420654e-01 1.269404888153076172e-01 2.903577685356140137e-01 -1.163591891527175903e-01 2.938347160816192627e-01 -2.130812555551528931e-01 -2.654294967651367188e-01 -4.130101799964904785e-01 1.267062574625015259e-01 1.988671533763408661e-02 6.434771418571472168e-02 -1.734721357934176922e-03 1.049454063177108765e-01 1.922523379325866699e-01 2.816024720668792725e-01
-1.853619217872619629e-01 -3.565227612853050232e-02 -4.208533838391304016e-02 6.968154013156890869e-02 -1.394162774085998535e-01 -1.915836706757545471e-02 2.354633249342441559e-02 2.164895236492156982e-01 1.020538210868835449e-01 2.119225114583969116e-01 -2.351521253585815430e-01 1.813633590936660767e-01 -3.434894140809774399e-03 -2.082541733980178833e-01 1.963224261999130249e-01 -1.904213726520538330e-01 1.883331686258316040e-01 4.756379127502441406e-02 2.829676270484924316e-01 -3.157007396221160889e-01 -1.673568487167358398e-01 1.072333976626396179e-01 2.237440273165702820e-02 6.923326104879379272e-02 -2.806034386157989502e-01 -1.942752860486507416e-02 2.162616252899169922e-01 2.161651700735092163e-01 2.655454576015472412e-01 -2.572149932384490967e-01 3.655947372317314148e-02 2.364831417798995972e-01
2.356643527746200562e-01 4.581278562545776367e-01 -1.488611549139022827e-01 -7.144921272993087769e-02 5.032534897327423096e-02 2.809642255306243896e-01 1.091872081160545349e-01 -1.813944876194000244e-01 -1.241593435406684875e-01 1.909754276275634766e-01 1.559889968484640121e-02 5.072668194770812988e-02 1.569538265466690063e-01 4.822981730103492737e-02 -8.924773335456848145e-02 -4.083164781332015991e-02 -9.557876735925674438e-02 -1.576308608055114746e-01 9.803359955549240112e-02 1.441505644470453262e-02 5.734111741185188293e-02 3.510326147079467773e-01 -2.862351536750793457e-01 6.741754710674285889e-02 -1.117965430021286011e-01 -7.563329488039016724e-02 1.976789683103561401e-01 1.560992598533630371e-01 1.151110455393791199e-01 -2.152361571788787842e-01 -2.634535729885101318e-01 1.492785215377807617e-01
4.336479306221008301e-02 1.192587167024612427e-01 -1.771606802940368652e-01 8.186811953783035278e-02 -1.972854584455490112e-01 2.900598645210266113e-01 2.496933937072753906e-01 -1.380177587270736694e-01 1.341655701398849487e-01 2.423334270715713501e-01 -5.002519115805625916e-02 3.438276350498199463e-01 5.355365201830863953e-02 -8.441927284002304077e-02 -2.154258191585540771e-01 -1.588581316173076630e-02 -1.127908378839492798e-01 -2.900784909725189209e-01 -1.328313797712326050e-01 -1.139286905527114868e-01 1.541755646467208862e-01 1.627167016267776489e-01 9.311713278293609619e-02 -2.751952707767486572e-01 -3.034432530403137207e-01 -1.087602078914642334e-01 9.189854562282562256e-02 -1.544336080551147461e-01 2.209886461496353149e-01 -4.501347988843917847e-02 1.792774200439453125e-01 7.687733322381973267e-02
1.239343062043190002e-01 1.045695170760154724e-01 -3.680600225925445557e-02 -1.887253671884536743e-02 -7.658142596483230591e-02 4.043360650539398193e-01 2.967124991118907928e-02 -1.144674979150295258e-02 -4.204390197992324829e-02 9.132275730371475220e-02 2.040917873382568359e-01 2.468754723668098450e-02 -4.353263974189758301e-02 -1.486274152994155884e-01 -4.089704751968383789e-01 -2.096268683671951294e-01 2.607256472110748291e-01 -1.518226880580186844e-02 2.103273272514343262e-01 1.738394945859909058e-01 -6.544505711644887924e-03 4.841783344745635986e-01 -9.330582618713378906e-02 -7.273440808057785034e-02 -1.996882557868957520e-01 -9.185221977531909943e-03 -5.211171507835388184e-02 1.991341449320316315e-02 -7.665794342756271362e-02 2.093491256237030029e-01 2.218906022608280182e-02 1.722593158483505249e-01
1.706181615591049194e-01 2.089593112468719482e-01 -7.820405811071395874e-02 -2.270122468471527100e-01 -1.488081812858581543e-01 2.907340824604034424e-01 2.899392321705818176e-02 1.561917271465063095e-02 1.842042505741119385e-01 2.356877177953720093e-01 1.329237818717956543e-01 1.958890818059444427e-02 8.725997805595397949e-02 -1.021053344011306763e-01 -3.437599241733551025e-01 -1.424347460269927979e-01 8.938670903444290161e-02 -6.697345525026321411e-02 1.299716979265213013e-01 2.525943219661712646e-01 -1.194449141621589661e-01 4.464929699897766113e-01 -9.486868977546691895e-02 -6.561338156461715698e-02 -3.627357482910156250e-01 4.923713952302932739e-02 -3.876969218254089355e-02 1.123282238841056824e-01 2.552049793303012848e-02 -4.106364026665687561e-02 8.101573586463928223e-02 1.437564194202423096e-01
-4.834237322211265564e-02 1.034031137824058533e-01 9.696103632450103760e-03 3.388019278645515442e-02 -2.720335125923156738e-01 3.267844440415501595e-04 -1.218467056751251221e-01 5.259855091571807861e-02 1.042762622237205505e-01 3.088707327842712402e-01 9.762660413980484009e-02 2.680239379405975342e-01 3.624290600419044495e-02 -2.369470596313476562e-01 -1.541161537170410156e-01 2.465877085924148560e-01 -2.353113442659378052e-01 -3.793778717517852783e-01 1.117547079920768738e-01 -1.174572408199310303e-01 -7.878661155700683594e-02 1.129782497882843018e-01 -5.521355196833610535e-03 -7.453924417495727539e-02 -2.358420640230178833e-01 9.803100675344467163e-02 1.446451875381171703e-03 2.142639756202697754e-01 1.518744230270385742e-01 -1.568805873394012451e-01 9.187863022089004517e-02 3.834737837314605713e-01
-1.169295608997344971e-01 1.945083886384963989e-01 2.882780320942401886e-02 -3.169835358858108521e-02 -6.708553433418273926e-02 9.801480174064636230e-02 2.128883451223373413e-01 2.832190394401550293e-01 1.321982145309448242e-01 4.834108427166938782e-02 -5.541879683732986450e-02 1.221128031611442566e-01 -2.456910014152526855e-01 -4.265984594821929932e-01 6.231139227747917175e-02 -1.711521893739700317e-01 2.471295744180679321e-02 -2.113243639469146729e-01 2.410921007394790649e-01 -1.987365186214447021e-01 -1.400639414787292480e-01 4.249254167079925537e-01 1.416255235671997070e-01 1.499583423137664795e-01 -1.679081916809082031e-01 1.236239168792963028e-02 -1.717130094766616821e-01 4.101084172725677490e-02 3.221167623996734619e-02 -1.203337162733078003e-01 1.666152328252792358e-01 7.271398603916168213e-02
9.520854055881500244e-02 -2.068344354629516602e-01 3.164407610893249512e-02 -5.401844158768653870e-02 -5.398542806506156921e-02 2.643319964408874512e-01 -3.054291903972625732e-01 -9.580715745687484741e-02 3.179368674755096436e-01 2.124618142843246460e-01 5.679997801780700684e-02 -9.319153428077697754e-02 -3.359619677066802979e-01 -2.780836224555969238e-01 -1.285362690687179565e-01 -1.156455725431442261e-01 -1.766007207334041595e-02 -2.202595211565494537e-02 8.367238193750381470e-02 -3.121870160102844238e-01 8.758786320686340332e-02 7.831979542970657349e-02 1.266047637909650803e-02 -3.626541197299957275e-01 -1.545039415359497070e-01 -1.455244421958923340e-01 4.407082870602607727e-02 -1.008747704327106476e-02 -9.123890660703182220e-03 -1.234092265367507935e-01 -2.635723724961280823e-02 2.773250639438629150e-01
-2.100825458765029907e-01 -2.081852704286575317e-01 -1.817576438188552856e-01 2.196663757786154747e-03 -1.427864283323287964e-01 3.726430535316467285e-01 -1.395630836486816406e-01 -2.595551498234272003e-02 5.971272662281990051e-02 1.503550708293914795e-01 -2.554077655076980591e-02 9.999019652605056763e-02 4.516923427581787109e-02 8.378732204437255859e-02 -1.815795451402664185e-01 -7.598800957202911377e-02 5.867480300366878510e-03 -4.647308886051177979e-01 -1.425171345472335815e-01 -1.015562564134597778e-01 4.175616800785064697e-02 2.255092859268188477e-01 5.649304762482643127e-02 -5.946942791342735291e-02 -2.568296194076538086e-01 -1.314868777990341187e-01 8.922751992940902710e-02 -1.508119404315948486e-01 1.278017647564411163e-02 -2.077041864395141602e-01 1.084734722971916199e-01 3.747876882553100586e-01
-7.622092496603727341e-03 2.913612723350524902e-01 -1.349571943283081055e-01 -2.214344441890716553e-01 -1.181104686111211777e-02 2.210617214441299438e-01 3.854299709200859070e-02 1.952155232429504395e-01 1.007336378097534180e-01 2.235370725393295288e-01 -3.652257099747657776e-02 2.153578698635101318e-01 8.212131261825561523e-02 -6.798060983419418335e-02 -3.057686388492584229e-01 -2.730879001319408417e-02 1.869532465934753418e-01 -2.137019634246826172e-01 -8.159400522708892822e-02 -9.149395674467086792e-02 -1.737758219242095947e-01 1.629597693681716919e-01 2.867290675640106201e-01 -1.513863056898117065e-01 -1.435091644525527954e-01 -2.274146676063537598e-02 1.690268665552139282e-01 2.465551532804965973e-02 -4.696102812886238098e-02 -2.091137468814849854e-01 2.913730144500732422e-01 3.272774815559387207e-01
4.819301143288612366e-02 3.023096127435564995e-03 1.456945687532424927e-01 -1.333843469619750977e-01 -1.477078795433044434e-01 2.168087959289550781e-01 1.618032455444335938e-01 6.187098845839500427e-02 -4.219866171479225159e-02 1.016818359494209290e-01 1.596092730760574341e-01 6.741477549076080322e-02 -9.171384572982788086e-02 -2.084578573703765869e-01 -3.649691343307495117e-01 -2.141528017818927765e-02 1.657860726118087769e-01 -1.782612800598144531e-01 -1.323737800121307373e-01 7.655625790357589722e-02 -1.176101639866828918e-01 2.516035437583923340e-01 4.347517341375350952e-02 -2.750234901905059814e-01 -3.851052522659301758e-01 5.787590052932500839e-03 2.508093602955341339e-02 1.427770107984542847e-01 8.088263124227523804e-02 1.588494032621383667e-01 1.475450843572616577e-01 4.146591424942016602e-01
-1.196590587496757507e-01 5.165071785449981689e-02 2.201580703258514404e-01 2.440875917673110962e-01 -4.108425974845886230e-01 1.009694710373878479e-01 -8.771998435258865356e-02 -9.159850329160690308e-02 -3.610317409038543701e-02 2.793678045272827148e-01 -5.357304960489273071e-02 2.124605625867843628e-01 5.453770235180854797e-02 -1.213365122675895691e-01 -1.908544003963470459e-01 3.652364015579223633e-02 6.904762238264083862e-02 -2.715109586715698242e-01 6.530957669019699097e-02 8.399849385023117065e-02 3.343166410923004150e-01 1.566496938467025757e-01 2.720597572624683380e-02 9.929947555065155029e-02 -2.234783917665481567e-01 -6.112645938992500305e-02 -2.530453801155090332e-01 1.384109705686569214e-01 4.750855267047882080e-03 -2.341948151588439941e-01 9.794635325670242310e-02 2.429655194282531738e-01
2.498973906040191650e-02 1.072077974677085876e-01 1.604942232370376587e-02 1.803469806909561157e-01 -2.765220999717712402e-01 -5.492652580142021179e-02 2.595940232276916504e-01 7.481729146093130112e-03 1.675062626600265503e-01 3.304624259471893311e-01 -1.120236143469810486e-01 2.454912364482879639e-01 -1.767811477184295654e-01 -2.615161538124084473e-01 -1.042442619800567627e-01 1.693540364503860474e-01 -1.005038768053054810e-01 -5.831987410783767700e-02 7.047900930047035217e-03 -1.465376168489456177e-01 -3.338826447725296021e-02 3.702305257320404053e-01 -1.688743568956851959e-02 -2.079918794333934784e-02 -1.879783421754837036e-01 3.952880948781967163e-02 2.434601038694381714e-01 4.217997491359710693e-01 -2.828262513503432274e-03 4.163429513573646545e-02 5.516500771045684814e-02 7.813435047864913940e-02
2.701143622398376465e-01 2.546117305755615234e-01 -3.295435383915901184e-02 -2.751589417457580566e-01 -5.596929416060447693e-02 -1.321339141577482224e-02 -7.738041225820779800e-03 -1.930982470512390137e-01 1.109054237604141235e-01 2.812469303607940674e-01 2.148232311010360718e-01 2.371937781572341919e-01 1.946893483400344849e-01 -1.059043705463409424e-01 -1.021094396710395813e-01 3.290284797549247742e-02 -4.316923394799232483e-02 -2.616197429597377777e-02 3.093276405707001686e-03 6.882346235215663910e-03 -7.641462236642837524e-02 3.899508714675903320e-01 -5.197284743189811707e-02 4.268001765012741089e-02 -2.606464326381683350e-01 -1.920687109231948853e-01 1.643113046884536743e-01 2.232421338558197021e-01 -7.044894620776176453e-03 -1.386842280626296997e-01 -2.373194843530654907e-01 2.608180642127990723e-01
1.611726582050323486e-01 -6.213210523128509521e-02 1.612913608551025391e-01 -1.294111162424087524e-01 -4.203626513481140137e-02 2.435648143291473389e-01 -2.653875350952148438e-01 1.399232447147369385e-01 -1.503751426935195923e-01 3.413781523704528809e-01 -5.777156725525856018e-02 2.473816871643066406e-01 -1.037012487649917603e-01 -7.123368233442306519e-02 -3.885865956544876099e-02 -1.860167384147644043e-01 -1.221648417413234711e-04 -6.542925536632537842e-02 -1.826172508299350739e-02 -3.402858972549438477e-02 5.398965999484062195e-02 2.978070974349975586e-01 1.028644666075706482e-02 2.091133594512939453e-01 -1.003706306219100952e-01 -9.852348268032073975e-02 -1.761918887495994568e-02 7.353586703538894653e-02 -1.762172281742095947e-01 -4.089288413524627686e-01 -3.178212940692901611e-01 2.338340580463409424e-01
-1.446216646581888199e-02 2.305646538734436035e-01 3.429411724209785461e-02 1.966528743505477905e-01 3.093703649938106537e-02 2.006111592054367065e-01 1.833114027976989746e-01 -3.185680508613586426e-02 -1.873452588915824890e-02 3.555284440517425537e-01 -9.840687364339828491e-02 1.306968629360198975e-01 -2.116745263338088989e-01 -2.900432050228118896e-01 -1.981731057167053223e-01 -1.255449503660202026e-01 4.332708120346069336e-01 4.444301500916481018e-02 5.932681635022163391e-02 -1.513552963733673096e-01 1.279054433107376099e-01 2.377703487873077393e-01 -3.891236186027526855e-01 -1.046771332621574402e-01 -1.270761340856552124e-02 -5.401351675391197205e-02 6.568034738302230835e-02 -9.852444380521774292e-02 5.480839684605598450e-02 -1.459382027387619019e-01 -1.258433796465396881e-02 -2.289216779172420502e-02
-8.286486566066741943e-02 -8.262127637863159180e-02 -1.839612610638141632e-02 2.624980546534061432e-02 -2.408407777547836304e-01 4.183491319417953491e-02 -8.544331789016723633e-02 -6.438797712326049805e-02 -6.127698719501495361e-02 3.282881379127502441e-01 2.514447271823883057e-01 1.819953918457031250e-01 -3.809210658073425293e-01 -2.807142436504364014e-01 -8.783008903264999390e-02 3.980172798037528992e-02 -1.451777517795562744e-01 -9.944690763950347900e-02 -1.626069843769073486e-02 -3.507716059684753418e-01 5.000280588865280151e-02 1.044678241014480591e-01 -2.113796770572662354e-01 -2.574502527713775635e-01 -1.984030306339263916e-01 -4.708222299814224243e-02 1.106897965073585510e-01 1.384665668010711670e-01 -1.285678744316101074e-01 -2.086605429649353027e-01 -2.384818196296691895e-01 -6.640151143074035645e-02
-5.662361159920692444e-02 -1.512169931083917618e-02 -1.419532597064971924e-01 3.350901007652282715e-01 -2.081508487462997437e-01 5.236573517322540283e-02 1.131306961178779602e-01 1.799066066741943359e-01 1.192503869533538818e-01 3.042447566986083984e-01 -9.865420311689376831e-02 1.381991505622863770e-01 1.507262885570526123e-02 -1.536577343940734863e-01 2.167429774999618530e-02 -2.871036827564239502e-01 1.929780095815658569e-01 -4.500201344490051270e-02 2.112093716859817505e-01 -3.531012237071990967e-01 -9.586574882268905640e-02 -2.878415689337998629e-04 -5.340104177594184875e-02 8.331162482500076294e-02 -2.645035088062286377e-01 -1.402588039636611938e-01 6.301646679639816284e-02 2.261269986629486084e-01 3.281801939010620117e-01 -1.651540100574493408e-01 1.243250742554664612e-01 8.848516643047332764e-02
3.158325254917144775e-01 1.283515542745590210e-01 -8.017666637897491455e-02 5.690519884228706360e-02 -1.057607233524322510e-01 1.321484744548797607e-01 1.501369178295135498e-01 -8.021229505538940430e-02 2.493419051170349121e-01 3.097656071186065674e-01 1.553928405046463013e-01 3.819437623023986816e-01 -3.467071950435638428e-01 4.913384467363357544e-02 -2.406369149684906006e-02 2.828657925128936768e-01 -4.207141697406768799e-02 4.513992462307214737e-03 2.697673253715038300e-02 -7.634028792381286621e-02 9.852667897939682007e-02 1.040209755301475525e-01 5.834294948726892471e-03 7.457566261291503906e-02 -1.034722626209259033e-01 -1.312717646360397339e-01 1.542355567216873169e-01 9.613788127899169922e-02 2.743400633335113525e-01 -2.902729511260986328e-01 3.048860933631658554e-03 1.736375838518142700e-01
2.354791313409805298e-01 2.424189299345016479e-01 -4.496005177497863770e-02 -1.251809746026992798e-01 2.097475826740264893e-01 2.774205803871154785e-01 2.062787711620330811e-01 -1.486794743686914444e-02 8.366477489471435547e-02 -1.384852547198534012e-02 -1.063616797327995300e-01 6.572136282920837402e-02 -3.718274533748626709e-01 1.001874580979347229e-01 -1.301981955766677856e-01 8.090758323669433594e-02 2.333712130784988403e-01 -1.470169872045516968e-01 2.946051359176635742e-01 6.731329858303070068e-02 -1.756297498941421509e-01 1.816605180501937866e-01 -2.698049694299697876e-02 -2.240697443485260010e-01 -3.096545636653900146e-01 1.191591992974281311e-01 -1.234560180455446243e-02 3.662962093949317932e-02 1.506837308406829834e-01 -3.695072233676910400e-02 1.134019792079925537e-01 2.811715006828308105e-01
4.799122363328933716e-02 5.836585536599159241e-02 1.171762868762016296e-01 5.983051657676696777e-02 -1.115123629570007324e-01 3.643593788146972656e-01 5.832024663686752319e-02 1.391170471906661987e-01 3.402246534824371338e-02 1.889645606279373169e-01 3.210233896970748901e-02 5.598630383610725403e-02 -8.759918063879013062e-02 -1.291724294424057007e-01 -2.992666065692901611e-01 -2.437291294336318970e-01 2.154598981142044067e-01 -5.594727396965026855e-02 -1.007374972105026245e-01 1.459235101938247681e-01 -8.791597932577133179e-02 3.052040934562683105e-01 -4.870060086250305176e-02 -1.241987869143486023e-01 -4.277167916297912598e-01 1.729755997657775879e-01 2.240899205207824707e-02 4.307984933257102966e-02 1.428244560956954956e-01 7.236346602439880371e-02 2.366014420986175537e-01 3.133248984813690186e-01
3.481118753552436829e-02 1.774253323674201965e-02 3.740681707859039307e-02 7.590749114751815796e-02 -2.518914639949798584e-01 2.696789987385272980e-02 -1.509795039892196655e-01 1.361316591501235962e-01 1.048293635249137878e-01 1.673730909824371338e-01 -2.499404102563858032e-01 7.261399924755096436e-02 1.635097563266754150e-01 -2.627747356891632080e-01 -1.950939297676086426e-01 -8.056045323610305786e-02 9.480135142803192139e-02 1.365683823823928833e-01 2.756668329238891602e-01 -3.461804986000061035e-01 1.884086132049560547e-01 2.065676450729370117e-01 -1.128212213516235352e-01 -1.573343425989151001e-01 -2.766451835632324219e-01 1.148500218987464905e-01 1.126616224646568298e-01 -4.124133661389350891e-02 2.363121807575225830e-01 -3.716492950916290283e-01 -3.595611080527305603e-02 1.507592387497425079e-02
3.853443264961242676e-02 1.022701635956764221e-01 7.353130728006362915e-02 -1.424080505967140198e-02 -8.800776302814483643e-02 2.271982133388519287e-01 1.154666766524314880e-01 1.334335207939147949e-01 -1.837242452893406153e-04 1.426250636577606201e-01 1.036816611886024475e-01 3.845627605915069580e-02 -3.566299751400947571e-02 -6.716337054967880249e-02 -4.193199276924133301e-01 -6.966938823461532593e-02 2.766611576080322266e-01 -2.070670276880264282e-01 8.453310467302799225e-03 1.926244348287582397e-01 -1.477805078029632568e-01 2.618103623390197754e-01 -8.373499661684036255e-02 -2.364047020673751831e-01 -4.159518480300903320e-01 -6.569802016019821167e-02 2.036508172750473022e-02 1.155864819884300232e-01 2.281976491212844849e-01 2.917082794010639191e-02 1.897238343954086304e-01 2.881051301956176758e-01
-1.081133633852005005e-01 8.674632757902145386e-02 -1.545182168483734131e-01 2.401277124881744385e-01 -2.442289888858795166e-01 7.408204674720764160e-02 -6.235807761549949646e-02 9.145436435937881470e-02 9.868130832910537720e-02 9.949785470962524414e-02 -2.362179309129714966e-01 2.794191837310791016e-01 -2.287991344928741455e-01 4.661798104643821716e-02 -9.154804795980453491e-02 1.365481615066528320e-01 1.473463475704193115e-01 1.827673614025115967e-01 2.064635306596755981e-01 -1.654074639081954956e-01 1.916243135929107666e-01 2.670868933200836182e-01 -1.013448536396026611e-01 8.143233507871627808e-02 -1.420026421546936035e-01 -2.564187645912170410e-01 3.159692510962486267e-02 7.461417466402053833e-02 4.434804022312164307e-01 -1.618482023477554321e-01 -1.412209570407867432e-01 3.804497048258781433e-02
1.241202279925346375e-01 -9.660314768552780151e-02 -5.424150452017784119e-02 -1.104225143790245056e-01 -9.337379783391952515e-02 6.632005423307418823e-02 3.177643567323684692e-02 4.146864265203475952e-02 -1.116812005639076233e-01 1.123002469539642334e-01 9.661808609962463379e-02 2.315875887870788574e-01 -2.144894599914550781e-01 -3.381491601467132568e-01 9.197159856557846069e-02 -1.480308473110198975e-01 1.163418367505073547e-01 -4.013134539127349854e-01 9.664557874202728271e-02 -6.184694916009902954e-02 1.286200284957885742e-01 2.377980388700962067e-02 -1.880996525287628174e-01 -1.430892944335937500e-01 -2.789435386657714844e-01 -3.503294587135314941e-01 2.768723964691162109e-01 2.143417298793792725e-02 9.087004512548446655e-02 6.361693143844604492e-02 1.795654185116291046e-02 3.383829593658447266e-01
2.110924012959003448e-02 4.512433707714080811e-02 2.311259508132934570e-01 2.374534904956817627e-01 8.675462007522583008e-02 9.745807200670242310e-02 -5.787957087159156799e-02 -2.070701718330383301e-01 6.779219955205917358e-02 2.353747636079788208e-01 -7.037492841482162476e-02 -1.573039293289184570e-01 -2.725732624530792236e-01 -2.654763162136077881e-01 -9.026051312685012817e-02 3.310671821236610413e-02 -2.391334064304828644e-02 -4.929667804390192032e-03 1.152855232357978821e-01 -8.135965093970298767e-03 -5.600907653570175171e-02 1.744012087583541870e-01 3.539220243692398071e-02 -4.346627369523048401e-02 -3.429102003574371338e-01 -1.384306848049163818e-01 -3.320030495524406433e-02 6.427055597305297852e-02 4.330540597438812256e-01 -1.586278975009918213e-01 -2.709591202437877655e-02 4.179559648036956787e-01
-1.182036176323890686e-01 -3.711308166384696960e-02 2.007131874561309814e-01 6.030166894197463989e-02 1.620915532112121582e-01 5.320566892623901367e-01 -2.333874404430389404e-01 8.159385621547698975e-02 -8.851473033428192139e-02 1.514784991741180420e-01 2.441348694264888763e-02 2.388223707675933838e-01 8.560697734355926514e-02 -4.883585125207901001e-02 2.406142652034759521e-02 -2.580989003181457520e-01 -1.366945952177047729e-01 -9.932744503021240234e-02 1.749958246946334839e-01 5.756359547376632690e-02 -1.437464952468872070e-01 2.592929303646087646e-01 -1.335341781377792358e-01 -5.310085043311119080e-02 -1.516719758510589600e-01 -2.691428661346435547e-01 4.360964149236679077e-02 -1.208966895937919617e-01 -6.898251175880432129e-02 -2.789781093597412109e-01 -1.079677939414978027e-01 1.663830429315567017e-01
1.221429035067558289e-01 -1.972729265689849854e-01 1.142949312925338745e-01 -1.105019897222518921e-01 6.346151931211352348e-04 7.644298672676086426e-02 2.228385061025619507e-01 -1.565884947776794434e-01 -2.642323672771453857e-01 4.491517320275306702e-02 1.087558642029762268e-01 2.204377502202987671e-01 -1.939460933208465576e-01 9.759999066591262817e-02 -3.922732174396514893e-01 2.263265289366245270e-02 8.886121958494186401e-02 -1.439349204301834106e-01 3.436074852943420410e-01 -5.505104735493659973e-02 1.321975737810134888e-01 3.170087039470672607e-01 1.069703623652458191e-01 -1.506962031126022339e-01 -1.933379322290420532e-01 -1.764478832483291626e-01 -8.419279009103775024e-02 -3.433497622609138489e-02 -2.613015472888946533e-01 -4.797141626477241516e-02 -2.284483164548873901e-01 7.549353688955307007e-02
6.616117898374795914e-03 -2.105714827775955200e-01 8.265536278486251831e-02 4.611033201217651367e-02 7.634174078702926636e-02 2.743239998817443848e-01 -1.909138560295104980e-01 7.855378091335296631e-02 -5.943057686090469360e-02 2.652173936367034912e-01 -1.963522434234619141e-01 2.263947576284408569e-01 -3.122006952762603760e-01 -1.111595109105110168e-01 6.711197644472122192e-02 -1.378430873155593872e-01 -3.513786941766738892e-03 -3.783356770873069763e-02 3.566244840621948242e-01 -3.830767273902893066e-01 9.124718606472015381e-02 1.512925177812576294e-01 -1.125076636672019958e-01 -1.687367819249629974e-02 -7.421551644802093506e-02 -1.363395154476165771e-01 8.941330760717391968e-02 4.788202047348022461e-02 3.564510941505432129e-01 -1.968626677989959717e-01 2.269436419010162354e-02 -7.552446424961090088e-02
-4.661127552390098572e-02 2.648326158523559570e-01 9.076154232025146484e-02 1.731777489185333252e-01 5.288310348987579346e-02 1.213934421539306641e-01 2.260079830884933472e-01 4.530176520347595215e-02 -9.821534901857376099e-02 3.995199874043464661e-02 8.309275656938552856e-02 2.723518908023834229e-01 -2.048300355672836304e-01 -2.594117522239685059e-01 -4.909599125385284424e-01 6.851404905319213867e-02 2.710080444812774658e-01 -1.619725525379180908e-01 -1.700399518013000488e-01 5.924030393362045288e-02 1.158197298645973206e-01 1.581989526748657227e-01 1.975545100867748260e-02 -2.226338535547256470e-01 -1.193027123808860779e-01 5.329692736268043518e-02 -8.453464135527610779e-03 1.070495992898941040e-01 -8.525772392749786377e-02 -2.266212105751037598e-01 -1.744287461042404175e-01 1.825736165046691895e-01
-2.175477594137191772e-01 -4.224881902337074280e-02 -9.570297598838806152e-02 1.127509772777557373e-01 -1.668255180120468140e-01 1.266884803771972656e-01 -4.022468626499176025e-02 4.202495142817497253e-02 -2.935514152050018311e-01 -2.371374219655990601e-01 2.362349480390548706e-01 1.133848205208778381e-01 -1.331649571657180786e-01 -8.325446397066116333e-02 -4.237762093544006348e-01 6.871543824672698975e-02 -3.302941843867301941e-02 -1.057204753160476685e-01 7.714511454105377197e-02 -1.812836825847625732e-01 -3.120321929454803467e-01 1.815408915281295776e-01 -1.187818646430969238e-01 -1.023707240819931030e-01 -3.031496405601501465e-01 -1.428090184926986694e-01 5.404010415077209473e-02 1.504314690828323364e-01 1.310933660715818405e-02 -2.425285726785659790e-01 1.163862869143486023e-01 2.129190564155578613e-01
5.350533500313758850e-02 -8.128467202186584473e-02 -4.071935638785362244e-02 7.771401852369308472e-02 -1.996596306562423706e-01 1.512013226747512817e-01 2.203245759010314941e-01 -7.760769873857498169e-02 -7.726190984249114990e-02 -3.666657209396362305e-02 -1.378305256366729736e-01 3.506437838077545166e-01 -3.380217254161834717e-01 9.521751105785369873e-02 -1.981442868709564209e-01 1.387966126203536987e-01 9.279328584671020508e-02 -1.983701735734939575e-01 2.939669489860534668e-01 -1.877111941576004028e-02 4.160430654883384705e-02 1.523680984973907471e-01 -1.858153194189071655e-01 5.118970945477485657e-02 -1.325514763593673706e-01 -2.639769017696380615e-01 2.306544184684753418e-01 -2.410343140363693237e-01 -7.909318059682846069e-02 -2.891260758042335510e-02 -1.315514147281646729e-01 3.386042714118957520e-01
-1.859431415796279907e-01 -7.336594164371490479e-02 3.600818663835525513e-02 2.285753935575485229e-01 9.257926791906356812e-02 2.525231540203094482e-01 3.440988957881927490e-01 2.625125348567962646e-01 1.578720472753047943e-02 3.137014806270599365e-01 -2.149518430233001709e-01 1.418355554342269897e-01 -1.499369554221630096e-02 -1.240587309002876282e-01 -2.329697012901306152e-01 1.228603497147560120e-01 7.790077477693557739e-02 -7.113371789455413818e-02 7.979551702737808228e-02 -2.690455913543701172e-01 -1.517666876316070557e-01 2.565055489540100098e-01 -2.552223019301891327e-02 -2.421605885028839111e-01 -1.956747621297836304e-01 -7.858122140169143677e-02 2.994511127471923828e-01 -6.706847250461578369e-02 -1.105290204286575317e-01 -5.364743992686271667e-02 3.419768437743186951e-02 -6.308157742023468018e-02
1.641444265842437744e-01 -9.733884781599044800e-02 2.047393023967742920e-01 3.900952041149139404e-01 -4.318073019385337830e-02 1.330821365118026733e-01 -8.605639450252056122e-03 -1.846032738685607910e-01 -1.706078499555587769e-01 4.258501529693603516e-01 -5.828351527452468872e-02 2.449128031730651855e-02 -8.075791597366333008e-02 -3.667257428169250488e-01 1.498367637395858765e-01 -8.275724202394485474e-02 -5.940229818224906921e-02 -4.684207960963249207e-02 3.185100853443145752e-01 -6.674661487340927124e-02 -2.596390061080455780e-02 1.661303043365478516e-01 4.747075960040092468e-02 -4.916736856102943420e-02 -1.808353364467620850e-01 4.814410954713821411e-02 2.084532007575035095e-02 1.116996929049491882e-01 2.304265350103378296e-01 4.138926044106483459e-02 3.943843767046928406e-02 2.865890860557556152e-01
3.630154430866241455e-01 9.286078065633773804e-02 -3.733629360795021057e-02 -5.784400925040245056e-02 -2.106014937162399292e-01 1.521812975406646729e-01 2.330083847045898438e-01 4.911866039037704468e-02 -1.482294406741857529e-02 2.132008224725723267e-01 -1.598895341157913208e-01 9.216329455375671387e-02 9.336469322443008423e-02 -1.911312192678451538e-01 -2.561740875244140625e-01 -2.319358587265014648e-01 3.423879742622375488e-01 1.759119331836700439e-03 1.964114457368850708e-01 1.646807342767715454e-01 -1.212251260876655579e-01 1.790985018014907837e-01 -8.904139697551727295e-02 -1.480134129524230957e-01 -1.780050694942474365e-01 -2.635436356067657471e-01 1.689250916242599487e-01 7.855762541294097900e-02 1.784160584211349487e-01 -1.309918463230133057e-01 1.703401207923889160e-01 1.133376583456993103e-01
1.345572322607040405e-01 -2.931799590587615967e-01 1.565386056900024414e-01 -9.208475053310394287e-02 1.242638006806373596e-01 3.880669474601745605e-01 -1.829977929592132568e-01 -7.612984045408666134e-04 -7.100356370210647583e-02 2.092519700527191162e-01 -8.387764543294906616e-02 3.085492849349975586e-01 2.446698769927024841e-02 -1.125637739896774292e-01 -6.962907314300537109e-02 5.020163208246231079e-02 -3.510176762938499451e-02 -7.157231122255325317e-02 2.867822069674730301e-03 -1.663687378168106079e-01 1.494144052267074585e-01 1.972583681344985962e-01 5.177662149071693420e-02 3.455722033977508545e-01 -1.904410123825073242e-01 -7.548236101865768433e-02 -1.186976432800292969e-01 4.818571731448173523e-02 1.071833670139312744e-01 -3.997631371021270752e-01 3.930790349841117859e-02 2.076722830533981323e-01
1.194977983832359314e-01 -1.518166512250900269e-01 -1.460894793272018433e-01 2.048828005790710449e-01 -2.597193419933319092e-01 7.420536875724792480e-02 1.162341311573982239e-01 -8.710131049156188965e-02 -1.664643585681915283e-01 -1.622201502323150635e-02 -6.617356836795806885e-02 4.193826317787170410e-01 -2.150992006063461304e-01 -6.167794764041900635e-02 9.805103036342188716e-05 -2.483683377504348755e-01 -7.665408402681350708e-02 -3.225827515125274658e-01 9.971711039543151855e-02 -1.308840960264205933e-01 3.723068162798881531e-02 2.246636152267456055e-01 -3.063482642173767090e-01 1.274628192186355591e-01 -1.441171914339065552e-01 -1.850786656141281128e-01 1.720556914806365967e-01 -8.697559684514999390e-02 4.226764664053916931e-02 -3.762843552976846695e-03 6.506318598985671997e-02 2.968351244926452637e-01
9.168758988380432129e-02 -2.635645866394042969e-01 9.056498855352401733e-02 2.015789300203323364e-01 7.410144060850143433e-02 4.828087389469146729e-01 2.452977299690246582e-01 -1.265383139252662659e-02 1.058341413736343384e-01 1.622501611709594727e-01 2.794279344379901886e-02 2.434440851211547852e-01 -1.789482124149799347e-02 -7.257357984781265259e-02 4.457641765475273132e-02 -2.773859724402427673e-02 5.454755201935768127e-02 -3.366141319274902344e-01 5.427726544439792633e-03 3.540438786149024963e-02 -1.797352135181427002e-01 1.114724576473236084e-01 1.137490272521972656e-01 -3.552126288414001465e-01 7.238090503960847855e-03 1.817239969968795776e-01 1.595761179924011230e-01 1.065410673618316650e-01 2.368332147598266602e-01 -1.457279324531555176e-01 -1.043636649847030640e-01 9.447801858186721802e-02
3.249119594693183899e-02 -1.405484974384307861e-01 7.119376212358474731e-02 7.589212618768215179e-03 -4.921740666031837463e-02 3.934838771820068359e-01 -3.003588132560253143e-02 1.703147590160369873e-02 1.924775093793869019e-01 2.395332455635070801e-01 -2.844010293483734131e-01 -2.983747720718383789e-01 -8.534765988588333130e-02 -2.765762805938720703e-01 -1.076011359691619873e-01 9.096752852201461792e-02 4.749726876616477966e-02 -2.517035230994224548e-02 2.051621377468109131e-01 -3.124675154685974121e-01 7.988532632589340210e-02 1.307976692914962769e-01 1.593873798847198486e-01 -1.702899038791656494e-01 -9.326925128698348999e-02 -1.246613711118698120e-01 7.370727509260177612e-02 1.210358440876007080e-01 -5.565780680626630783e-03 -3.847660124301910400e-02 -6.721296906471252441e-02 4.204670190811157227e-01
2.547761201858520508e-01 6.630743294954299927e-02 -2.659374773502349854e-01 -1.986118257045745850e-01 -2.012482285499572754e-01 1.988455206155776978e-01 1.822672486305236816e-01 2.455966025590896606e-01 -1.199291124939918518e-01 3.155249357223510742e-01 6.875856220722198486e-02 1.864766776561737061e-01 -1.375836413353681564e-02 -3.499349951744079590e-02 -1.090653464198112488e-01 -7.244306057691574097e-02 6.449402868747711182e-02 -2.000369131565093994e-01 9.307625889778137207e-02 -5.956968292593955994e-02 2.005298808217048645e-02 3.085187450051307678e-02 1.153671648353338242e-02 -2.186386138200759888e-01 -2.295848429203033447e-01 -3.007756471633911133e-01 3.528177440166473389e-01 7.694882224313914776e-04 1.136023178696632385e-01 2.673943154513835907e-02 1.171296611428260803e-01 2.725331783294677734e-01
[truncated: 3,270,861 more chars]
