# Supplementary material for: The Language of Innovation
Source: PLoS One. 2020 Apr 30;15(4):e0230107. doi: 10.1371/journal.pone.0230107 (PMC7194493; doi:10.1371/journal.pone.0230107)
Supplement: S16 File — (GZ) [file pone.0230107.s016.tar.gz › 1994-1998/V2Run_25_VS_4500_embeddings1994-1998ED32.txt]

-1.432718783617019653e-01 -4.310666583478450775e-03 -1.381508558988571167e-01 2.445716857910156250e-01 -6.818933039903640747e-02 1.901014447212219238e-01 4.149361252784729004e-01 -1.491917520761489868e-01 8.388572186231613159e-02 9.811405837535858154e-02 -1.653440743684768677e-01 -1.132791787385940552e-01 2.466356009244918823e-02 4.042744636535644531e-02 2.202012762427330017e-02 1.079287007451057434e-01 7.467348128557205200e-02 4.224568139761686325e-03 -1.487602293491363525e-01 6.991982460021972656e-02 4.133955389261245728e-02 -3.750116229057312012e-01 -6.828118860721588135e-02 -7.038523908704519272e-03 4.372248947620391846e-01 5.585180968046188354e-02 -9.471940249204635620e-02 2.873627543449401855e-01 -4.127712547779083252e-02 -3.469785153865814209e-01 -7.976491749286651611e-02 1.279552560299634933e-02
-1.984869837760925293e-01 -1.827974915504455566e-01 -2.347791790962219238e-01 1.440477818250656128e-01 -2.216516882181167603e-01 -1.191636249423027039e-01 2.119703777134418488e-02 -6.133618950843811035e-02 -6.982103735208511353e-02 -1.421735882759094238e-01 3.533663600683212280e-02 9.596273303031921387e-02 8.955639600753784180e-02 -1.569181978702545166e-01 -1.468737721443176270e-01 3.586458861827850342e-01 3.903534263372421265e-02 1.135527971200644970e-03 -1.939564347267150879e-01 -2.521120905876159668e-01 -3.605568781495094299e-02 -9.479598701000213623e-02 -2.966272830963134766e-02 3.266013264656066895e-01 3.717045187950134277e-01 -1.121535673737525940e-01 -9.015388041734695435e-02 -3.404380753636360168e-02 -5.772272124886512756e-02 -3.271692395210266113e-01 -2.661740183830261230e-01 -5.999162420630455017e-02
-1.629975438117980957e-01 -9.744183719158172607e-02 -1.352645605802536011e-01 5.878074467182159424e-02 -7.981112599372863770e-02 -3.406572155654430389e-03 1.188297495245933533e-01 -1.076793745160102844e-01 2.580774426460266113e-01 1.058588642627000809e-02 -2.256349921226501465e-01 -4.466775059700012207e-02 -3.850612044334411621e-02 -5.523578822612762451e-02 -1.038374006748199463e-01 -1.483857929706573486e-01 3.048902451992034912e-01 -1.776543408632278442e-01 9.461135603487491608e-03 -1.249784827232360840e-01 -1.138281747698783875e-01 -1.563555598258972168e-01 -2.582027614116668701e-01 -3.331408661324530840e-04 3.580682575702667236e-01 -3.302727341651916504e-01 1.727253384888172150e-02 2.959541603922843933e-02 4.204723536968231201e-01 -1.041540950536727905e-01 -2.805387973785400391e-01 6.337666511535644531e-02
1.354442536830902100e-01 1.286416053771972656e-01 -2.934108078479766846e-01 1.812065839767456055e-01 -2.422309070825576782e-01 9.949231892824172974e-02 2.745516598224639893e-01 -4.207967594265937805e-02 -3.507720530033111572e-01 -2.850862443447113037e-01 -6.702986545860767365e-03 1.306710392236709595e-01 2.162962220609188080e-02 7.762187719345092773e-02 2.176775932312011719e-01 -1.005550920963287354e-01 1.422647684812545776e-01 -1.563586667180061340e-02 1.413022130727767944e-01 -4.416799917817115784e-02 1.596919745206832886e-01 -2.118098288774490356e-01 4.835832491517066956e-02 9.862322360277175903e-02 3.106016218662261963e-01 -2.012555897235870361e-01 1.850754618644714355e-01 9.498655050992965698e-02 9.559892863035202026e-02 -1.340917944908142090e-01 -2.776237428188323975e-01 -7.586509734392166138e-02
-5.859277397394180298e-02 -3.388451039791107178e-01 -2.357158958911895752e-01 8.880676329135894775e-02 1.712250560522079468e-01 -8.583477139472961426e-02 3.526589274406433105e-01 -2.727279253304004669e-02 4.441740736365318298e-02 1.251930445432662964e-01 -3.071933388710021973e-01 -1.062549836933612823e-02 4.004868865013122559e-02 -1.318085938692092896e-01 3.657687082886695862e-02 -7.336029410362243652e-02 1.272214353084564209e-01 1.235362961888313293e-01 -2.261152714490890503e-01 -1.765737077221274376e-03 1.653685867786407471e-01 -6.558040529489517212e-02 -2.738141119480133057e-01 4.735954850912094116e-02 3.960987329483032227e-01 1.082679722458124161e-03 1.062803566455841064e-01 -1.311670988798141479e-01 1.893138736486434937e-01 -1.923610121011734009e-01 -2.343968749046325684e-01 1.185672730207443237e-01
-7.936839014291763306e-02 -1.753801852464675903e-01 -1.613301038742065430e-01 9.182785451412200928e-02 2.901059016585350037e-02 4.665856435894966125e-02 2.369060814380645752e-01 8.954470604658126831e-02 -1.379292458295822144e-01 1.622035801410675049e-01 -1.345991194248199463e-01 1.494264751672744751e-01 1.055340617895126343e-01 -1.339557170867919922e-01 7.706569880247116089e-02 -1.262418031692504883e-01 -2.415705285966396332e-02 1.581580191850662231e-01 -1.547318249940872192e-01 -3.051634430885314941e-01 -3.689092025160789490e-02 1.869181990623474121e-01 8.940620720386505127e-02 3.495265170931816101e-02 1.906883418560028076e-01 -2.633961737155914307e-01 1.218259707093238831e-01 7.113402336835861206e-02 1.645036637783050537e-01 -3.501194119453430176e-01 -4.786242842674255371e-01 1.789911687374114990e-01
-6.169496104121208191e-02 -1.286830306053161621e-01 -3.350519835948944092e-01 3.055300712585449219e-01 4.556200653314590454e-02 -1.087993755936622620e-02 -1.188526079058647156e-01 -5.049060285091400146e-02 1.490094661712646484e-01 -1.690428107976913452e-01 -3.363543450832366943e-01 -4.595235362648963928e-02 1.089750044047832489e-02 -3.363213315606117249e-02 1.031722500920295715e-02 -9.257062524557113647e-02 1.790367625653743744e-02 -3.726679459214210510e-02 -1.063633486628532410e-01 -6.747490167617797852e-02 2.377369254827499390e-01 4.457908216863870621e-03 -2.057467401027679443e-01 -1.055140271782875061e-01 4.218593537807464600e-01 -2.000052034854888916e-01 1.074190065264701843e-02 1.212523356080055237e-01 8.250258862972259521e-02 -2.809746861457824707e-01 -3.403848111629486084e-01 1.312493532896041870e-01
-1.426430493593215942e-01 2.332069538533687592e-02 -4.534982144832611084e-01 -3.646597266197204590e-02 -8.317171782255172729e-02 4.214069247245788574e-02 9.640395641326904297e-02 4.810865223407745361e-02 -2.081880904734134674e-02 2.447501122951507568e-01 -2.295140922069549561e-01 7.028271257877349854e-02 1.184636056423187256e-01 -8.223289251327514648e-02 -5.866270139813423157e-02 2.234571278095245361e-01 1.520394235849380493e-01 -2.878659963607788086e-01 6.820747256278991699e-02 -2.440255135297775269e-02 2.606990635395050049e-01 -3.691244870424270630e-02 -2.700794674456119537e-02 2.708595395088195801e-01 1.521829962730407715e-01 -2.960615456104278564e-01 7.969333976507186890e-02 1.527597308158874512e-01 9.849275648593902588e-02 -3.792954385280609131e-01 -4.479697719216346741e-02 -9.471856802701950073e-02
-2.261859327554702759e-01 -9.915818274021148682e-02 -3.274328410625457764e-01 1.622972488403320312e-01 8.259902149438858032e-02 6.430934369564056396e-02 -1.300854384899139404e-01 -5.311740934848785400e-02 -7.581463456153869629e-02 1.020136568695306778e-02 -2.230121009051799774e-02 1.024571526795625687e-02 2.657099366188049316e-01 5.469789355993270874e-02 -8.978246711194515228e-03 1.919371932744979858e-01 3.545675054192543030e-02 -2.725036144256591797e-01 -1.365237031131982803e-02 9.048351645469665527e-02 -4.918713495135307312e-02 -1.802963316440582275e-01 -1.803091019392013550e-01 -9.767489135265350342e-02 2.919468283653259277e-01 -9.783583879470825195e-02 1.021123677492141724e-01 2.296739369630813599e-01 4.291836638003587723e-03 -4.423311352729797363e-01 -2.799635827541351318e-01 -2.547175884246826172e-01
-2.140185832977294922e-01 -5.744027718901634216e-02 -1.806885749101638794e-01 -1.924609988927841187e-01 -2.074407488107681274e-01 -9.059019386768341064e-02 6.269430369138717651e-02 -7.099492102861404419e-02 -2.608898468315601349e-02 1.289763897657394409e-01 -3.534030020236968994e-01 -1.718833744525909424e-01 -3.685968369245529175e-02 8.059298992156982422e-02 8.008947223424911499e-02 -5.371666327118873596e-02 5.811690911650657654e-02 3.997689858078956604e-02 4.413809254765510559e-02 2.401628643274307251e-01 1.093001067638397217e-01 -1.783444732427597046e-01 -2.819148600101470947e-01 -8.646915666759014130e-03 3.777219951152801514e-01 -1.272094100713729858e-01 -6.764062494039535522e-02 3.334266245365142822e-01 2.378772050142288208e-01 -1.278589218854904175e-01 -2.979538738727569580e-01 8.871518820524215698e-02
3.680278733372688293e-02 -1.749475896358489990e-01 -2.237211614847183228e-01 2.284924499690532684e-03 1.031529083847999573e-01 2.929968833923339844e-01 -1.631919294595718384e-02 -2.421786487102508545e-01 5.636596679687500000e-02 1.263342350721359253e-01 1.162227615714073181e-02 1.389862447977066040e-01 1.943555474281311035e-01 -1.454119980335235596e-01 9.224153310060501099e-02 1.286163479089736938e-01 2.944582700729370117e-01 -1.389634162187576294e-01 -3.255828917026519775e-01 -1.380037069320678711e-01 1.173092201352119446e-01 -2.397464066743850708e-01 6.357374787330627441e-02 3.027919530868530273e-01 1.635339260101318359e-01 -1.733056753873825073e-01 4.771650955080986023e-02 2.779362723231315613e-02 1.202295124530792236e-01 -3.323275446891784668e-01 -2.354182451963424683e-01 -4.292657226324081421e-02
1.948079764842987061e-01 -9.793452173471450806e-02 -4.373309314250946045e-01 2.021487206220626831e-01 -1.546057909727096558e-01 -2.842372981831431389e-03 -3.393297642469406128e-02 -1.372175514698028564e-01 9.067264944314956665e-02 1.380669027566909790e-01 -2.892111241817474365e-01 -6.481035053730010986e-02 -1.321498602628707886e-01 -8.819640427827835083e-02 -9.844938665628433228e-02 -3.346107900142669678e-02 2.220111936330795288e-01 -9.656141698360443115e-02 -3.078966736793518066e-01 2.362094372510910034e-01 1.448405627161264420e-02 -1.741165667772293091e-01 -1.378527581691741943e-01 1.748465001583099365e-01 1.843155920505523682e-01 -6.568034738302230835e-02 -4.321539402008056641e-02 7.855992764234542847e-02 1.389437019824981689e-01 -3.442721068859100342e-01 -2.156024426221847534e-01 7.290936261415481567e-02
1.662243753671646118e-01 -3.713984489440917969e-01 -2.913083732128143311e-01 -9.842742234468460083e-02 -1.118714511394500732e-01 -1.102816611528396606e-01 1.462322752922773361e-02 -1.108480095863342285e-01 -7.861190289258956909e-02 -3.677235543727874756e-02 -2.254855483770370483e-01 -1.748427003622055054e-01 3.566964715719223022e-02 -8.721921592950820923e-02 3.897538781166076660e-02 -3.170878067612648010e-02 2.852172553539276123e-01 4.775874316692352295e-02 1.029372774064540863e-02 6.412004679441452026e-02 1.161701977252960205e-01 -2.766673266887664795e-01 1.186870876699686050e-02 -2.121363878250122070e-01 1.155198588967323303e-01 -3.121574819087982178e-01 -8.652599528431892395e-03 1.481963694095611572e-01 1.876430511474609375e-01 -3.237064480781555176e-01 -3.257540166378021240e-01 -1.975148916244506836e-02
-1.917703449726104736e-01 -1.773116141557693481e-01 -2.293816506862640381e-01 4.171760380268096924e-02 5.059142038226127625e-02 1.553322672843933105e-01 -3.230853937566280365e-03 -5.188663005828857422e-01 -7.203249633312225342e-02 -3.236903622746467590e-02 -2.538411915302276611e-01 1.225085631012916565e-01 -4.330375045537948608e-02 -2.123006135225296021e-01 -7.252653595060110092e-03 4.604503512382507324e-02 -1.179981231689453125e-01 -7.067396491765975952e-02 -2.032353281974792480e-01 -2.482775747776031494e-01 1.020708754658699036e-01 -1.635426431894302368e-01 1.309466212987899780e-01 9.911833703517913818e-02 2.498009949922561646e-01 -1.337480451911687851e-02 1.484284270554780960e-02 1.587017178535461426e-01 7.682703435420989990e-02 -3.666281402111053467e-01 -1.724366992712020874e-01 -5.166010186076164246e-02
-1.402992457151412964e-01 1.693067140877246857e-02 -2.780526876449584961e-01 1.100956574082374573e-01 9.408800303936004639e-02 -1.085454504936933517e-02 7.484686374664306641e-02 -4.082956314086914062e-01 2.658812445588409901e-04 -1.530041843652725220e-01 -2.160992920398712158e-01 -2.332125417888164520e-02 2.547509670257568359e-01 8.771910518407821655e-02 -1.530555337667465210e-01 2.758657336235046387e-01 1.006219238042831421e-01 -2.456810325384140015e-01 -3.157268092036247253e-02 1.368304044008255005e-01 -6.299057975411415100e-03 -1.388604640960693359e-01 1.873669587075710297e-02 2.036431804299354553e-02 4.062849283218383789e-01 -1.179285272955894470e-01 9.481041878461837769e-02 -4.472583159804344177e-02 1.196786835789680481e-01 -2.112586796283721924e-01 -1.944389492273330688e-01 -2.636835277080535889e-01
-2.555559277534484863e-01 5.365242809057235718e-02 -9.852684289216995239e-02 2.228495329618453979e-01 -2.631793618202209473e-01 1.369166523218154907e-01 3.032079637050628662e-01 -8.818055689334869385e-02 -1.394730210304260254e-01 -1.745236366987228394e-01 -7.112904568202793598e-04 1.278433054685592651e-01 -3.791384771466255188e-02 1.355376839637756348e-01 7.550527900457382202e-02 8.887874335050582886e-02 4.073975384235382080e-01 5.432003363966941833e-02 1.093521807342767715e-02 1.648961454629898071e-01 -1.169561296701431274e-01 -9.045010805130004883e-02 -1.219008192420005798e-01 -1.964589059352874756e-01 3.030667304992675781e-01 -2.808434069156646729e-01 -2.229578346014022827e-01 1.471113413572311401e-01 -1.418173611164093018e-01 -7.985527813434600830e-02 -2.119672596454620361e-01 3.929010126739740372e-03
-4.708939790725708008e-02 -2.185347974300384521e-01 -2.354387640953063965e-01 7.906498759984970093e-02 -1.729599684476852417e-01 4.177981987595558167e-02 -9.959575533866882324e-02 2.477845177054405212e-02 1.092712506651878357e-01 8.792741596698760986e-02 -2.569128274917602539e-01 -2.925033308565616608e-02 -1.158996745944023132e-01 2.932534320279955864e-03 -6.193836778402328491e-02 -1.053534895181655884e-01 1.941791325807571411e-01 3.351518511772155762e-02 -1.153523847460746765e-02 5.857355147600173950e-02 1.824237853288650513e-01 -1.754657328128814697e-01 -1.183610931038856506e-01 -2.389024011790752411e-03 1.966498941183090210e-01 1.479271706193685532e-02 1.301767230033874512e-01 7.899431139230728149e-02 1.804887056350708008e-01 -4.807708859443664551e-01 -5.312593579292297363e-01 -5.231087654829025269e-02
-2.511251270771026611e-01 -5.185081064701080322e-02 -2.099996060132980347e-01 1.989580392837524414e-01 -1.859312802553176880e-01 4.823296144604682922e-02 1.960750669240951538e-01 -1.911177635192871094e-01 -1.406877040863037109e-01 -2.473042160272598267e-01 -2.425641715526580811e-01 5.834362655878067017e-02 -6.677827984094619751e-02 -3.658210933208465576e-01 -3.650057828053832054e-03 -5.184834450483322144e-02 3.311691582202911377e-01 6.260768324136734009e-02 -5.764415115118026733e-02 2.280304431915283203e-01 -2.803269028663635254e-01 5.250815767794847488e-03 1.091189384460449219e-01 -3.315933048725128174e-03 1.812635958194732666e-01 -2.177413403987884521e-01 -5.190059915184974670e-02 1.246285885572433472e-01 -1.346963644027709961e-01 -1.352027356624603271e-01 -2.432837635278701782e-01 -3.113988973200321198e-02
-1.241110339760780334e-01 3.738232702016830444e-02 -3.456079065799713135e-01 9.716968983411788940e-02 1.868976801633834839e-01 -2.064794152975082397e-01 2.943988442420959473e-01 -4.884907603263854980e-02 -6.941724568605422974e-02 2.389525175094604492e-01 -2.499176561832427979e-01 1.437070965766906738e-01 -1.606463342905044556e-01 -1.433746516704559326e-01 6.877928972244262695e-02 -3.934786189347505569e-03 -3.519081696867942810e-02 -2.148086726665496826e-01 -3.499695658683776855e-02 -1.630859076976776123e-01 6.713387370109558105e-02 -3.518038615584373474e-02 1.569543331861495972e-01 -3.985657542943954468e-02 2.453757375478744507e-01 1.031031087040901184e-01 1.030001118779182434e-01 -2.722267992794513702e-02 8.790063858032226562e-02 -2.114926129579544067e-01 -4.912119209766387939e-01 -9.191456437110900879e-02
-1.368692815303802490e-01 -4.806431755423545837e-02 -1.049661487340927124e-01 2.421539872884750366e-01 -1.117348670959472656e-01 3.460528701543807983e-02 3.434768319129943848e-01 -3.092222809791564941e-01 -1.933624148368835449e-01 -2.147219479084014893e-01 -8.044829964637756348e-02 2.922568023204803467e-01 -4.787488654255867004e-02 1.302730292081832886e-01 1.676912307739257812e-01 -1.237010732293128967e-01 2.585377991199493408e-01 6.873628590255975723e-03 2.512308657169342041e-01 -7.353651453740894794e-04 -9.524548053741455078e-02 -8.132141828536987305e-02 -3.168921466567553580e-05 1.038307324051856995e-01 3.098164200782775879e-01 -2.562814056873321533e-01 2.884570881724357605e-02 -9.873301535844802856e-02 -6.719591468572616577e-02 -1.716668754816055298e-01 -2.618102431297302246e-01 1.127344369888305664e-01
7.849996536970138550e-02 -1.079360321164131165e-01 5.278574675321578979e-02 6.471505016088485718e-02 -1.062983050942420959e-01 1.814759969711303711e-01 3.659046888351440430e-01 8.552344143390655518e-02 -3.175763189792633057e-01 -2.735780775547027588e-01 -1.414504647254943848e-01 1.970041692256927490e-01 2.229460701346397400e-02 5.799860507249832153e-02 -4.149224609136581421e-02 -8.415348082780838013e-02 1.201848313212394714e-01 1.231657117605209351e-01 7.083706557750701904e-02 -8.252662606537342072e-03 -6.105517223477363586e-02 1.044843122363090515e-01 -5.773242935538291931e-02 4.852788150310516357e-02 4.209393858909606934e-01 -1.421784013509750366e-01 -1.184978056699037552e-02 2.239992469549179077e-02 1.625934690237045288e-01 -4.607317447662353516e-01 -3.340974077582359314e-02 -2.229140698909759521e-01
-1.425013989210128784e-01 -5.841098725795745850e-02 -1.945991963148117065e-01 1.032136231660842896e-01 -2.680902183055877686e-01 1.401253044605255127e-01 4.070635139942169189e-01 -2.161337621510028839e-02 -1.876390874385833740e-01 -1.289633214473724365e-01 -7.656984776258468628e-02 1.418064832687377930e-01 -8.374918997287750244e-02 -2.150568878278136253e-03 2.204518765211105347e-01 1.685906499624252319e-01 3.547131419181823730e-01 1.971936970949172974e-01 4.500081017613410950e-02 1.455861926078796387e-01 -1.316856499761343002e-02 -3.569840453565120697e-03 -4.613370820879936218e-02 1.798157691955566406e-01 3.051816523075103760e-01 -2.932325303554534912e-01 -6.412057578563690186e-02 -7.425526529550552368e-02 6.933639943599700928e-02 -1.333493590354919434e-01 -2.659146189689636230e-01 6.008360162377357483e-02
-2.345294654369354248e-01 -1.289690434932708740e-01 -2.232113480567932129e-01 7.409511506557464600e-02 3.629100741818547249e-03 -1.475195884704589844e-01 8.478609472513198853e-02 -1.821823865175247192e-01 9.956693649291992188e-02 -4.064523801207542419e-02 -4.207617938518524170e-01 -2.455946616828441620e-02 -3.188632056117057800e-02 -3.360586985945701599e-02 -3.496484830975532532e-02 -1.200847048312425613e-02 9.371275454759597778e-02 -8.464243263006210327e-02 -4.809876903891563416e-02 1.990454345941543579e-01 -1.803122907876968384e-01 -2.161576300859451294e-01 -3.007170259952545166e-01 1.600460261106491089e-01 1.534643620252609253e-01 -2.793284878134727478e-02 2.058225497603416443e-02 1.430219262838363647e-01 -2.855646423995494843e-03 -3.178110420703887939e-01 -4.356195926666259766e-01 1.703677773475646973e-01
-3.148654103279113770e-01 -3.235158696770668030e-02 1.378852427005767822e-01 2.976072579622268677e-02 -2.882199920713901520e-02 9.820189327001571655e-02 3.119108378887176514e-01 -1.114166826009750366e-01 2.822274863719940186e-01 1.414066404104232788e-01 -3.135265409946441650e-02 2.176591008901596069e-01 -1.296727955341339111e-01 -1.743819415569305420e-01 -1.230027973651885986e-01 -2.370103262364864349e-02 8.401474356651306152e-02 6.033035367727279663e-02 -8.976239711046218872e-02 7.078145444393157959e-02 1.754797846078872681e-01 -2.026289850473403931e-01 6.696361815556883812e-04 -8.381568640470504761e-02 3.431300222873687744e-01 -1.914715319871902466e-01 -4.204118251800537109e-02 3.850611150264739990e-01 1.397005319595336914e-01 -3.114508688449859619e-01 -1.075875833630561829e-01 -1.167978048324584961e-01
-1.017487496137619019e-01 -1.288204342126846313e-01 -1.743551939725875854e-01 -4.219323769211769104e-02 3.511224687099456787e-01 8.242240548133850098e-02 1.312270611524581909e-01 -2.227243930101394653e-01 6.293064355850219727e-02 1.425109207630157471e-01 -1.606449037790298462e-01 9.485083818435668945e-02 -1.702927052974700928e-01 4.121751058846712112e-03 4.346625879406929016e-02 -3.131209174171090126e-03 9.668782353401184082e-02 -3.243049383163452148e-01 -9.331064671277999878e-02 -4.541517421603202820e-02 4.533240571618080139e-02 -2.009251415729522705e-01 -1.154137402772903442e-02 3.858208656311035156e-01 3.866767287254333496e-01 -2.021612972021102905e-01 6.041672453284263611e-02 2.173837274312973022e-02 -1.801905930042266846e-01 -2.814202010631561279e-01 -1.654928475618362427e-01 6.085575744509696960e-02
2.848609350621700287e-03 -1.861219257116317749e-01 3.829219937324523926e-02 1.047718301415443420e-01 -1.624415814876556396e-01 1.818578690290451050e-01 -7.299945503473281860e-02 -9.041838347911834717e-02 -1.851050108671188354e-01 4.129545763134956360e-02 -2.141995877027511597e-01 -1.817758530378341675e-01 1.241358667612075806e-01 -2.236783206462860107e-01 3.022282943129539490e-02 2.523143216967582703e-02 -7.749425619840621948e-02 -1.661138236522674561e-01 4.226104170083999634e-02 1.384003162384033203e-01 9.183928370475769043e-03 -1.673935204744338989e-01 -1.603684127330780029e-01 -2.134778201580047607e-01 3.078351616859436035e-01 -2.462905794382095337e-01 -3.634756058454513550e-02 6.732598692178726196e-02 3.058328926563262939e-01 -3.556068539619445801e-01 -4.028162658214569092e-01 2.442008629441261292e-02
-5.930480360984802246e-02 -2.804501652717590332e-01 -3.157515823841094971e-02 8.479095995426177979e-02 -9.211698174476623535e-02 -7.946103066205978394e-02 4.709512293338775635e-01 -9.666025638580322266e-02 9.804259240627288818e-02 -2.464682608842849731e-01 5.155117437243461609e-02 -3.043923154473304749e-02 -2.070669233798980713e-01 1.375562101602554321e-01 -2.225984483957290649e-01 -3.493434563279151917e-02 2.218312472105026245e-01 -3.252555131912231445e-01 -3.211651369929313660e-02 2.984080463647842407e-02 8.987668901681900024e-02 7.647953927516937256e-02 1.635421961545944214e-01 1.081652194261550903e-02 2.314601242542266846e-01 -1.852244436740875244e-01 1.251491755247116089e-01 3.482703864574432373e-02 1.324939429759979248e-01 -2.836182415485382080e-01 9.407564252614974976e-02 2.605397105216979980e-01
-2.037741839885711670e-01 -1.622564196586608887e-01 1.753924638032913208e-01 1.337205618619918823e-01 -1.458817999809980392e-02 -2.015307843685150146e-01 4.620439186692237854e-02 -1.777717471122741699e-01 8.636070787906646729e-02 -9.996978566050529480e-03 -5.186573043465614319e-02 1.719854772090911865e-01 -7.895997911691665649e-02 -2.897256016731262207e-01 1.908336430788040161e-01 -8.182954974472522736e-03 9.900335967540740967e-02 1.416639387607574463e-01 -1.300865970551967621e-02 2.040766626596450806e-01 6.859724968671798706e-02 -3.388356864452362061e-01 -1.138726174831390381e-01 6.478363275527954102e-02 2.516937851905822754e-01 1.014228239655494690e-01 1.316832005977630615e-01 1.213330179452896118e-01 1.069436520338058472e-01 -4.860409796237945557e-01 2.337108105421066284e-01 1.615393459796905518e-01
-1.757880300283432007e-02 -6.150732189416885376e-02 3.145175054669380188e-02 3.463467955589294434e-01 -1.502385437488555908e-01 2.569485306739807129e-01 3.131480515003204346e-01 9.518728591501712799e-03 -3.319765208289027214e-03 8.851894736289978027e-02 3.486832603812217712e-02 1.397316604852676392e-01 3.004418872296810150e-02 -1.058836057782173157e-01 2.397932671010494232e-02 -1.344366818666458130e-01 -9.474153816699981689e-02 -3.322241455316543579e-02 -1.035916656255722046e-01 6.486946344375610352e-02 2.452051490545272827e-01 -2.829996049404144287e-01 1.048656366765499115e-02 3.431784808635711670e-01 3.334035277366638184e-01 -6.700288504362106323e-02 7.544989138841629028e-02 2.662213742733001709e-01 6.832741945981979370e-02 -3.310378491878509521e-01 -1.167444065213203430e-01 -1.601684242486953735e-01
-1.703926324844360352e-01 1.338382214307785034e-01 -1.931489855051040649e-01 1.125570535659790039e-01 -5.446769762784242630e-03 1.846304088830947876e-01 -4.375486448407173157e-02 -1.981490999460220337e-01 1.712449640035629272e-01 9.252565354108810425e-02 3.247914835810661316e-02 7.537309825420379639e-02 9.762139618396759033e-02 -2.767602205276489258e-01 2.180714905261993408e-01 2.071884423494338989e-01 -1.027337461709976196e-01 -2.963818907737731934e-01 -2.230390459299087524e-01 9.789192676544189453e-02 1.765384525060653687e-01 -1.517616212368011475e-01 5.832801386713981628e-02 1.225682571530342102e-01 3.311882317066192627e-01 -1.013574972748756409e-01 7.836335152387619019e-02 9.684173017740249634e-02 1.951044648885726929e-01 -3.397326171398162842e-01 -2.946904301643371582e-01 -1.998584344983100891e-02
-3.089151382446289062e-01 -2.116474211215972900e-01 -3.067562282085418701e-01 2.262229770421981812e-01 8.070314675569534302e-02 -1.334532052278518677e-01 1.543260663747787476e-01 2.729020714759826660e-01 8.148992061614990234e-02 1.518628448247909546e-01 -1.289233267307281494e-01 1.785963326692581177e-01 3.033428266644477844e-02 -1.611372679471969604e-01 6.024621427059173584e-02 -1.393374800682067871e-01 8.053536713123321533e-02 2.112861126661300659e-01 -1.582704782485961914e-01 -9.076536446809768677e-02 7.835523039102554321e-02 -8.433074690401554108e-03 9.508298337459564209e-02 3.067927062511444092e-02 1.031426712870597839e-01 -9.359090030193328857e-02 -9.752433747053146362e-02 -6.972666364163160324e-03 1.458477675914764404e-01 -4.017942249774932861e-01 -3.841583728790283203e-01 -6.230315566062927246e-02
-1.200520098209381104e-01 -9.282146394252777100e-02 -4.878064393997192383e-01 1.112276688218116760e-01 -8.443189412355422974e-02 -7.182313501834869385e-02 -2.525647915899753571e-02 -1.598991751670837402e-01 2.015269920229911804e-02 1.507252338342368603e-03 -1.544675137847661972e-02 6.963774561882019043e-02 6.347320973873138428e-03 -9.946904331445693970e-02 -2.739284560084342957e-02 -1.510671433061361313e-02 2.765080332756042480e-01 -4.563103616237640381e-02 4.113730788230895996e-02 7.012151926755905151e-02 2.526929974555969238e-01 -1.480990797281265259e-01 -1.236339882016181946e-01 -1.781075298786163330e-01 3.159164190292358398e-01 3.249513730406761169e-02 -1.021031066775321960e-01 -4.822573810815811157e-02 1.329646706581115723e-01 -2.693278193473815918e-01 -4.957963526248931885e-01 6.448841094970703125e-02
-1.713839918375015259e-01 -9.166492521762847900e-02 -1.516130417585372925e-01 -2.928421832621097565e-03 -8.241923153400421143e-02 -1.102957129478454590e-01 3.114609234035015106e-02 -4.818856418132781982e-01 1.350752711296081543e-01 -2.053260505199432373e-01 5.720790848135948181e-02 -2.177485525608062744e-01 -3.630707506090402603e-04 5.772416293621063232e-02 -4.971926100552082062e-03 1.322146356105804443e-01 1.883112788200378418e-01 -2.943444252014160156e-01 -2.462146133184432983e-01 -6.988873332738876343e-02 5.158282816410064697e-02 -1.374582350254058838e-01 -9.409068524837493896e-02 -1.076015457510948181e-01 1.242340132594108582e-01 -2.123396545648574829e-01 -5.732515081763267517e-02 1.919008791446685791e-01 1.570033729076385498e-01 -1.814729720354080200e-01 -3.949504494667053223e-01 -1.066016852855682373e-01
1.397524923086166382e-01 -1.993291974067687988e-01 2.879165112972259521e-02 1.502172052860260010e-01 2.374459523707628250e-03 2.225056439638137817e-01 2.008856832981109619e-01 -2.515999227762222290e-02 -9.361680597066879272e-02 -1.125151440501213074e-01 2.870310097932815552e-02 1.407447904348373413e-01 -1.551415026187896729e-01 1.163912042975425720e-01 1.165555939078330994e-01 -2.899178862571716309e-02 2.372028231620788574e-01 -3.154479712247848511e-02 1.210629791021347046e-01 4.963590949773788452e-02 5.332196131348609924e-02 1.675851345062255859e-01 3.092548251152038574e-02 1.285793036222457886e-01 3.861261010169982910e-01 -5.083809494972229004e-01 -6.116731557995080948e-03 1.413413733243942261e-01 -1.890897192060947418e-02 -2.632302045822143555e-01 -3.210453987121582031e-01 -9.832438826560974121e-02
9.034954942762851715e-03 -6.200639158487319946e-02 -1.629464700818061829e-02 -5.221957713365554810e-02 -2.317188531160354614e-01 1.372459679841995239e-01 -4.403061792254447937e-02 -7.789666950702667236e-02 -1.976651847362518311e-01 7.391180098056793213e-02 -3.373014926910400391e-01 -1.405949741601943970e-01 -1.137382611632347107e-01 -1.754237562417984009e-01 1.824782341718673706e-01 2.127820104360580444e-01 2.051584869623184204e-01 -1.501726508140563965e-01 1.422918289899826050e-01 -1.788929663598537445e-02 1.981223076581954956e-01 -1.612692773342132568e-01 -7.620324194431304932e-02 -7.813505828380584717e-02 1.150872856378555298e-01 -1.175323128700256348e-01 1.259922515600919724e-02 4.922642372548580170e-03 2.229867726564407349e-01 -3.815911412239074707e-01 -4.760945141315460205e-01 2.372265793383121490e-02
-4.348881840705871582e-01 -1.069563906639814377e-02 -2.359505891799926758e-01 -2.882705815136432648e-02 -1.602426730096340179e-02 -2.084209173917770386e-01 1.585054546594619751e-01 -1.849735528230667114e-01 -1.520726829767227173e-02 7.800269126892089844e-02 -1.420238018035888672e-01 -1.593104004859924316e-01 1.220288127660751343e-01 -3.296497464179992676e-01 1.049290224909782410e-01 1.191547140479087830e-01 -3.887160867452621460e-02 2.566103823482990265e-02 1.141390949487686157e-01 -1.391839701682329178e-02 2.042195945978164673e-01 -3.039797842502593994e-01 7.575079798698425293e-02 1.358750015497207642e-01 2.446004152297973633e-01 -2.388925254344940186e-01 1.210032552480697632e-01 1.456184536218643188e-01 -3.430974483489990234e-02 -1.158309206366539001e-01 -1.571516394615173340e-01 -2.912872731685638428e-01
-1.317583620548248291e-01 -2.714273929595947266e-01 -2.452475130558013916e-01 -1.261686440557241440e-02 -8.348724246025085449e-02 8.340277522802352905e-02 -3.389159962534904480e-02 -1.941079944372177124e-01 1.991591006517410278e-01 -2.295471727848052979e-01 -2.801359593868255615e-01 -7.013541460037231445e-02 8.188974112272262573e-02 -6.269612908363342285e-02 -1.578439027070999146e-01 1.254848539829254150e-01 8.527360111474990845e-02 -7.893873006105422974e-02 3.931608796119689941e-02 1.302528847008943558e-02 1.259413361549377441e-02 -2.455326169729232788e-01 -9.578455239534378052e-03 -5.716242268681526184e-02 1.364022046327590942e-01 1.087217628955841064e-01 -1.052196398377418518e-01 2.659174799919128418e-02 5.038816332817077637e-01 -3.249383270740509033e-01 -2.687668204307556152e-01 1.261560618877410889e-01
-3.235072493553161621e-01 2.032756805419921875e-01 -4.281100928783416748e-01 1.452042609453201294e-01 5.291490629315376282e-02 -8.753055334091186523e-02 3.069688379764556885e-01 -5.973053351044654846e-02 2.199704945087432861e-02 -9.512908011674880981e-02 4.793240875005722046e-02 -2.103945165872573853e-01 -1.103309765458106995e-01 -2.538503110408782959e-01 8.614626526832580566e-02 -6.731373816728591919e-02 7.531362771987915039e-02 -9.655750542879104614e-02 -1.537500172853469849e-01 2.246565073728561401e-01 -1.807367950677871704e-01 -8.582480996847152710e-02 -1.567533910274505615e-01 2.289631813764572144e-01 2.202110290527343750e-01 1.263810321688652039e-02 8.191680163145065308e-02 2.184522002935409546e-01 1.943290606141090393e-02 -1.942320466041564941e-01 -1.798744946718215942e-01 -1.306252330541610718e-01
-6.026126071810722351e-02 -9.865281730890274048e-02 -4.750438332557678223e-01 8.043314516544342041e-02 -9.690030664205551147e-02 -1.219057813286781311e-01 -1.276292651891708374e-02 -1.680294573307037354e-01 2.107968628406524658e-01 -4.748506844043731689e-02 -9.863507747650146484e-02 -2.274885773658752441e-01 -5.320983007550239563e-02 1.078684069216251373e-02 -2.483437955379486084e-02 2.286045253276824951e-02 1.925889700651168823e-01 2.038934975862503052e-01 -2.090614289045333862e-01 1.477289944887161255e-01 1.784732341766357422e-01 -2.395146191120147705e-01 -4.098467528820037842e-02 -6.233012676239013672e-02 3.330165445804595947e-01 -5.217711627483367920e-02 -2.033377625048160553e-02 -7.977533340454101562e-02 5.184833332896232605e-02 -3.236352801322937012e-01 -3.389712870121002197e-01 8.881305903196334839e-02
-1.436920836567878723e-02 -2.954313158988952637e-01 -3.091948330402374268e-01 2.229926586151123047e-01 -1.922797113656997681e-01 -1.697782278060913086e-01 -1.141643244773149490e-02 -2.809472978115081787e-01 9.338304400444030762e-02 -2.705896459519863129e-02 -1.585438698530197144e-01 -8.077072352170944214e-02 -3.310569748282432556e-02 9.364415705204010010e-02 -2.117401659488677979e-01 -9.602000564336776733e-02 1.815704554319381714e-01 1.820833534002304077e-01 -1.388815194368362427e-01 7.560029625892639160e-02 2.477638274431228638e-01 -1.666959971189498901e-01 -1.058091148734092712e-01 -1.611380428075790405e-01 1.784134656190872192e-01 -1.534934937953948975e-01 -9.230964630842208862e-02 5.074669048190116882e-02 1.471271812915802002e-01 -2.772959470748901367e-01 -3.618852198123931885e-01 -6.203211098909378052e-02
-1.436773985624313354e-01 -1.033437531441450119e-02 -9.222720563411712646e-02 1.095893830060958862e-01 3.317600116133689880e-02 -3.170120418071746826e-01 4.782331287860870361e-01 3.512402251362800598e-02 -1.211254447698593140e-01 -2.211361080408096313e-01 1.832946240901947021e-01 1.053857430815696716e-02 -1.137616187334060669e-01 -3.253092756494879723e-03 6.242262199521064758e-02 9.309059381484985352e-02 2.501336634159088135e-01 -1.082133650779724121e-01 -3.233264982700347900e-01 1.753091961145401001e-01 2.078678309917449951e-01 -1.493292748928070068e-01 2.528411746025085449e-01 -9.530741721391677856e-02 1.186832115054130554e-01 9.193909354507923126e-03 2.326726466417312622e-01 8.193308115005493164e-02 5.445621162652969360e-02 -1.828263401985168457e-01 -1.250235587358474731e-01 -1.711396276950836182e-01
-4.772692918777465820e-02 -2.566697597503662109e-01 -1.774168759584426880e-01 2.395901679992675781e-01 -9.103366732597351074e-02 1.443750560283660889e-01 -1.121743544936180115e-01 8.627083152532577515e-02 -2.375336885452270508e-01 1.671979427337646484e-01 -1.335644125938415527e-01 1.577185988426208496e-01 2.609759867191314697e-01 -2.265191972255706787e-01 -2.069714814424514771e-01 1.325270682573318481e-01 1.712746471166610718e-01 -2.386662811040878296e-01 1.437046378850936890e-01 -6.998918950557708740e-02 2.550607025623321533e-01 8.603697270154953003e-02 1.096699833869934082e-01 7.605525106191635132e-02 3.787431716918945312e-01 -7.688712328672409058e-02 -7.243680953979492188e-02 1.291838884353637695e-01 1.429168581962585449e-01 -8.641798794269561768e-02 -2.123806625604629517e-01 2.012080699205398560e-01
2.635664939880371094e-01 -1.369620710611343384e-01 3.081948310136795044e-02 -8.211573213338851929e-02 -1.982276588678359985e-01 -7.043570280075073242e-02 -9.056039154529571533e-03 -6.565901637077331543e-02 2.500189244747161865e-01 -1.382878273725509644e-01 -3.310879468917846680e-01 -8.292407542467117310e-02 5.540950223803520203e-02 -1.148666664958000183e-01 1.269032657146453857e-01 -5.366956070065498352e-02 7.397790998220443726e-02 -1.684580147266387939e-01 -5.492916679941117764e-04 -1.009048074483871460e-01 5.001045018434524536e-02 -1.021424084901809692e-01 1.157319322228431702e-01 -8.427997678518295288e-02 3.583587408065795898e-01 -1.731674969196319580e-01 -8.563621342182159424e-02 1.428149454295635223e-02 3.087129592895507812e-01 -4.386213719844818115e-01 -3.003689348697662354e-01 2.704132348299026489e-02
-1.147418692708015442e-01 -2.386903464794158936e-01 -1.067640706896781921e-01 -5.226543173193931580e-02 -2.596553266048431396e-01 1.227931380271911621e-01 3.116837739944458008e-01 1.555176079273223877e-01 6.915976107120513916e-02 -2.165249139070510864e-01 1.990330219268798828e-01 -1.369050005450844765e-03 1.633141934871673584e-01 5.567180365324020386e-02 1.414587050676345825e-01 -1.355295032262802124e-01 1.978366076946258545e-01 2.343372553586959839e-01 2.000709772109985352e-01 8.319699019193649292e-02 -1.334639615379273891e-03 2.561244647949934006e-03 3.031146526336669922e-01 3.529926389455795288e-02 2.775217294692993164e-01 -1.661777645349502563e-01 -1.142396703362464905e-01 8.306076377630233765e-02 -1.110958680510520935e-01 -3.096205294132232666e-01 -2.870829999446868896e-01 5.589656904339790344e-02
-6.238177046179771423e-02 -1.414364427328109741e-01 1.527881771326065063e-01 2.585132122039794922e-01 -1.515976935625076294e-01 4.315006360411643982e-02 3.535580337047576904e-01 -1.120099648833274841e-01 6.512070074677467346e-03 1.452041864395141602e-01 1.193370968103408813e-01 2.009660005569458008e-01 1.610516309738159180e-01 -1.290941685438156128e-01 -1.928037405014038086e-01 6.734300404787063599e-03 -1.272966414690017700e-01 -8.808998763561248779e-02 5.761949811130762100e-03 1.734468340873718262e-01 1.140265464782714844e-01 -2.500421106815338135e-01 8.235594630241394043e-02 3.807234019041061401e-02 3.515664935111999512e-01 -2.037019655108451843e-02 2.707391381263732910e-01 8.665039390325546265e-02 1.816759258508682251e-02 -4.428786337375640869e-01 -1.595031768083572388e-01 -5.822096392512321472e-02
-1.542329229414463043e-02 -2.136328630149364471e-02 -3.146115243434906006e-01 2.852315306663513184e-01 -1.568631231784820557e-01 6.655456870794296265e-02 1.464622020721435547e-01 -3.884138911962509155e-02 -3.123422265052795410e-01 -1.577721387147903442e-01 -7.650016993284225464e-02 1.634671539068222046e-01 -4.087949171662330627e-02 1.565595269203186035e-01 1.368273347616195679e-01 -1.854601949453353882e-01 1.856709569692611694e-01 8.099820464849472046e-02 1.300026178359985352e-01 1.029541492462158203e-01 1.132270842790603638e-01 -7.673867046833038330e-02 5.155252292752265930e-03 1.309159845113754272e-01 4.165136218070983887e-01 -3.404914438724517822e-01 -2.489040791988372803e-02 -2.677811123430728912e-02 -9.269388765096664429e-02 -2.547518908977508545e-01 -2.311209440231323242e-01 -1.028522849082946777e-01
1.735763251781463623e-02 -2.458992600440979004e-01 -9.963908232748508453e-03 3.075146973133087158e-01 1.214186381548643112e-02 1.220139414072036743e-01 8.418013155460357666e-02 -4.777526482939720154e-02 -4.118212312459945679e-02 -9.440830349922180176e-02 2.774543762207031250e-01 -2.391014620661735535e-02 9.664346277713775635e-02 -1.172554194927215576e-01 1.420873105525970459e-01 2.243365645408630371e-01 5.521786585450172424e-02 -2.936052978038787842e-01 7.555666845291852951e-03 -1.050904840230941772e-01 2.812985479831695557e-01 -3.916108980774879456e-02 9.694621711969375610e-02 1.855315826833248138e-02 1.048845574259757996e-01 -2.024560719728469849e-01 -6.035649403929710388e-02 -3.347571790218353271e-01 2.360009700059890747e-01 -3.961472213268280029e-01 -2.575049996376037598e-01 -3.172104060649871826e-02
-1.788315773010253906e-01 -5.882468447089195251e-02 -1.015611141920089722e-01 5.794288963079452515e-02 7.996021211147308350e-02 -2.133505642414093018e-01 2.186057567596435547e-01 -2.482324540615081787e-01 -1.694302707910537720e-01 1.868846416473388672e-01 -2.214772701263427734e-01 -3.339290022850036621e-01 7.818184792995452881e-02 -1.274502128362655640e-01 -9.906391054391860962e-02 -1.468338817358016968e-01 2.313713580369949341e-01 -1.774529367685317993e-01 -1.709029078483581543e-01 -1.013676822185516357e-01 -5.465071648359298706e-02 -1.647140979766845703e-01 -1.416958868503570557e-01 2.274146378040313721e-01 2.050388604402542114e-01 -2.694671787321567535e-02 -1.121363341808319092e-01 3.594414293766021729e-01 -7.781936973333358765e-02 -2.462790906429290771e-01 -1.840772926807403564e-01 9.625239297747612000e-03
-2.045328617095947266e-01 -1.761084422469139099e-03 -1.106660738587379456e-01 7.833138108253479004e-02 -6.213573738932609558e-02 -7.694546133279800415e-02 3.284672200679779053e-01 4.473598301410675049e-02 1.694418676197528839e-02 8.843477815389633179e-02 -2.667626738548278809e-01 7.459840178489685059e-02 2.492119371891021729e-01 -2.676876187324523926e-01 -2.301399409770965576e-01 2.437976188957691193e-03 1.094077676534652710e-01 -1.370073407888412476e-01 9.368578344583511353e-02 -2.422823756933212280e-01 1.330328136682510376e-01 -1.907464116811752319e-01 -1.349839568138122559e-01 1.984746754169464111e-01 3.429822325706481934e-01 -2.683236002922058105e-01 1.044621504843235016e-02 9.954686462879180908e-02 9.017506241798400879e-02 -3.392311632633209229e-01 -9.208852052688598633e-02 -8.533360064029693604e-02
-1.133118644356727600e-01 -2.247652783989906311e-02 -1.788320541381835938e-01 2.846051752567291260e-01 -1.369832665659487247e-03 -1.685072481632232666e-01 -8.937621116638183594e-02 -3.410266712307929993e-02 -1.498014032840728760e-01 3.238992094993591309e-01 -1.439466178417205811e-01 2.043521851301193237e-01 1.057636830955743790e-02 -2.653057277202606201e-01 -2.540124058723449707e-01 7.001624256372451782e-02 7.201833277940750122e-02 -1.025897115468978882e-01 1.199780330061912537e-01 6.301983445882797241e-02 1.302163451910018921e-01 -1.494333446025848389e-01 9.576088935136795044e-02 1.477864980697631836e-01 3.937349617481231689e-01 -1.689744740724563599e-01 -2.988212741911411285e-02 -6.288266927003860474e-02 1.563679873943328857e-01 -4.091905802488327026e-02 -4.180321395397186279e-01 -1.126644834876060486e-01
1.071357429027557373e-01 -2.873679101467132568e-01 -2.179262936115264893e-01 -6.014093756675720215e-02 -1.196705922484397888e-01 -1.074998974800109863e-01 2.452921122312545776e-02 -1.242224872112274170e-01 7.768385857343673706e-02 -1.140056084841489792e-02 -2.199953645467758179e-01 -4.733128845691680908e-02 -8.812519162893295288e-02 -1.939318329095840454e-01 2.512498497962951660e-01 3.078540600836277008e-02 4.737881943583488464e-02 -5.865228548645973206e-02 6.057645753026008606e-02 2.787499725818634033e-01 1.050657033920288086e-01 -1.908972412347793579e-01 -1.175951911136507988e-03 -2.923329919576644897e-02 1.533248722553253174e-01 -1.219037249684333801e-01 9.055354446172714233e-02 -1.540630608797073364e-01 1.246898844838142395e-01 -5.423979163169860840e-01 -3.601718246936798096e-01 3.880968689918518066e-02
4.057905077934265137e-02 3.328369185328483582e-02 1.960534751415252686e-01 3.240573406219482422e-01 1.757551878690719604e-01 3.964404761791229248e-02 -1.015152782201766968e-01 -9.831214696168899536e-02 2.621619105339050293e-01 1.548374742269515991e-01 3.498778119683265686e-02 -1.416227817535400391e-01 -6.347675621509552002e-02 3.965093195438385010e-02 -1.247364208102226257e-01 -1.033550128340721130e-02 8.357746154069900513e-02 3.136530518531799316e-03 -2.643296420574188232e-01 -6.390376389026641846e-02 2.812621295452117920e-01 -5.657323449850082397e-02 2.410675585269927979e-01 9.708382934331893921e-02 4.624714851379394531e-01 -2.470915764570236206e-01 2.936353441327810287e-03 1.995627135038375854e-01 5.906707048416137695e-02 -2.972224056720733643e-01 -1.390323638916015625e-01 -9.688346087932586670e-02
4.170176014304161072e-02 -1.842821687459945679e-01 -1.962088048458099365e-01 3.289457783102989197e-02 -2.155584692955017090e-01 6.358721107244491577e-02 6.009011715650558472e-02 8.417355269193649292e-02 1.564804017543792725e-01 -2.694161608815193176e-02 -3.024360239505767822e-01 -1.673766672611236572e-01 4.232772067189216614e-02 -1.335010081529617310e-01 2.235289961099624634e-01 4.166725277900695801e-02 1.510380804538726807e-01 -2.677831053733825684e-02 9.056228213012218475e-03 2.584362626075744629e-01 7.210633158683776855e-02 -6.914188712835311890e-02 -1.030804589390754700e-01 -5.488037317991256714e-02 7.874705642461776733e-02 -3.281269669532775879e-01 -4.038226976990699768e-02 1.626938283443450928e-01 1.375187635421752930e-01 -4.035854041576385498e-01 -4.452560842037200928e-01 1.071167439222335815e-01
-1.574918925762176514e-01 -6.436427682638168335e-02 -3.694556653499603271e-02 1.596263796091079712e-01 -2.235011383891105652e-02 -1.198326200246810913e-01 5.394476652145385742e-02 7.797402888536453247e-02 3.376130387187004089e-02 6.092547252774238586e-02 -2.259628772735595703e-01 -1.256309300661087036e-01 7.467104494571685791e-02 -7.900302112102508545e-02 -3.225499093532562256e-01 4.945647716522216797e-02 2.464595884084701538e-01 -2.463546991348266602e-01 -1.690890267491340637e-02 2.496674358844757080e-01 1.445997655391693115e-01 -2.833174765110015869e-01 -1.032643765211105347e-01 -2.449413239955902100e-01 3.704282343387603760e-01 1.595477387309074402e-02 1.365492641925811768e-01 -2.015297859907150269e-02 1.898865997791290283e-01 -1.948687881231307983e-01 -3.349281847476959229e-01 1.781610995531082153e-01
-1.408593207597732544e-01 -1.090978384017944336e-01 1.701436191797256470e-02 1.920758336782455444e-01 -8.937752246856689453e-02 1.524301469326019287e-01 4.208763837814331055e-01 -2.393027991056442261e-01 1.604063808917999268e-01 1.903475373983383179e-01 1.729739829897880554e-02 1.828706562519073486e-01 9.910507500171661377e-02 -1.350978761911392212e-01 -8.569570258259773254e-03 5.557651445269584656e-02 7.737769931554794312e-02 -6.210522726178169250e-02 4.169923253357410431e-03 -2.833568677306175232e-02 1.622292101383209229e-01 -2.896330952644348145e-01 3.639187216758728027e-01 1.135204136371612549e-01 2.035198956727981567e-01 -1.697521954774856567e-01 2.239796966314315796e-01 2.672202587127685547e-01 2.869525924324989319e-02 -1.908016949892044067e-01 -1.733153313398361206e-01 -1.150562167167663574e-01
-3.277430683374404907e-02 -2.621560990810394287e-01 -2.534551620483398438e-01 -1.741589233279228210e-02 -1.328111886978149414e-01 -7.750517129898071289e-02 3.674536198377609253e-02 -7.209561020135879517e-02 1.805380135774612427e-01 -1.447300016880035400e-01 -2.242493778467178345e-01 -2.496735602617263794e-01 -6.337123364210128784e-02 -1.298793777823448181e-02 1.704074442386627197e-01 -1.077933460474014282e-01 1.951380670070648193e-01 -1.524738669395446777e-01 -2.226475067436695099e-02 1.258481144905090332e-01 2.718944847583770752e-01 -2.741760909557342529e-01 1.282707881182432175e-02 -1.525576561689376831e-01 2.633986771106719971e-01 -4.020310193300247192e-02 -7.738713175058364868e-04 5.937647819519042969e-02 7.651206851005554199e-02 -2.910836040973663330e-01 -4.558894038200378418e-01 3.629028797149658203e-02
-2.663015127182006836e-01 -1.001272071152925491e-02 -1.807305961847305298e-01 2.233884781599044800e-01 -3.826764523983001709e-01 -4.765512421727180481e-02 3.513147830963134766e-01 -2.011284083127975464e-01 -2.574300169944763184e-01 -3.524215146899223328e-02 -1.208489537239074707e-01 1.130911186337471008e-01 -1.367410719394683838e-01 8.787864446640014648e-02 -7.734768092632293701e-02 8.366258442401885986e-02 2.668249309062957764e-01 8.290184661746025085e-03 -4.153606295585632324e-02 1.345503777265548706e-01 -1.319783627986907959e-01 7.304684817790985107e-02 -1.093785241246223450e-01 1.322106271982192993e-01 1.336450278759002686e-01 -2.739755511283874512e-01 5.824541300535202026e-02 9.474285691976547241e-02 -1.031405925750732422e-01 -1.876463145017623901e-01 -3.201417028903961182e-01 -5.097306892275810242e-02
9.895811975002288818e-02 -2.058618962764739990e-01 -2.242249399423599243e-01 1.577197760343551636e-01 2.142600342631340027e-02 -2.584896683692932129e-01 -1.529512703418731689e-01 -2.554897665977478027e-01 1.124218851327896118e-01 9.497436881065368652e-02 -9.005477279424667358e-02 -1.206138655543327332e-01 -7.753303647041320801e-02 7.906337827444076538e-02 1.547975093126296997e-01 -8.563999086618423462e-02 2.164162546396255493e-01 -3.209928795695304871e-02 1.230424717068672180e-01 2.584373652935028076e-01 3.131997957825660706e-02 -1.060113161802291870e-01 -1.736073642969131470e-01 -8.312905207276344299e-03 3.275118172168731689e-01 7.705802470445632935e-02 -1.788677871227264404e-01 1.517706960439682007e-01 9.419515845365822315e-04 -3.953056335449218750e-01 -3.606990277767181396e-01 -4.506366699934005737e-02
-9.953360259532928467e-02 8.344974368810653687e-02 -2.621790766716003418e-01 7.340079545974731445e-02 -2.801544368267059326e-01 1.553421467542648315e-01 3.785651922225952148e-01 -6.920509785413742065e-02 1.410581078380346298e-02 -8.066648244857788086e-02 6.630246341228485107e-02 8.986921608448028564e-02 -2.169432789087295532e-01 2.940715253353118896e-01 2.437444031238555908e-02 1.195631176233291626e-01 2.350163906812667847e-01 4.499842971563339233e-02 1.100503206253051758e-01 -1.165094785392284393e-02 -7.491851598024368286e-02 -9.874691814184188843e-02 2.481577545404434204e-02 -7.484926283359527588e-02 2.452075183391571045e-01 -4.097630381584167480e-01 -1.018035188317298889e-01 -6.488661747425794601e-04 -1.083566024899482727e-01 -2.782583534717559814e-01 -1.722920387983322144e-01 2.057616710662841797e-01
-3.970723226666450500e-02 -1.165022775530815125e-01 -1.230593249201774597e-01 2.497594952583312988e-01 -2.630837559700012207e-01 5.537070333957672119e-02 7.738005369901657104e-02 -1.235264092683792114e-01 1.404685527086257935e-01 4.861140251159667969e-02 -1.580878496170043945e-01 -1.654529124498367310e-01 9.591075032949447632e-02 -1.010735630989074707e-01 1.498162150382995605e-01 3.531325161457061768e-01 -1.671313196420669556e-01 -9.313715994358062744e-02 -1.538007855415344238e-01 3.640991821885108948e-02 5.962433665990829468e-02 6.848690658807754517e-02 5.346992984414100647e-02 1.609641313552856445e-01 1.307574957609176636e-01 -2.013864964246749878e-01 -1.641857475042343140e-01 2.751075029373168945e-01 4.517942368984222412e-01 -2.457323074340820312e-01 -2.217385321855545044e-01 1.454032864421606064e-02
-4.743894189596176147e-02 -2.871312201023101807e-01 -4.852565526962280273e-01 2.616486251354217529e-01 -1.583859175443649292e-01 -1.478403955698013306e-01 -6.351929157972335815e-02 -8.725501596927642822e-02 7.156372070312500000e-02 -7.647464424371719360e-02 -2.478644847869873047e-01 -1.746493279933929443e-01 -1.079513691365718842e-02 -1.848059333860874176e-02 1.021480709314346313e-01 4.000501241534948349e-03 2.945691049098968506e-01 -6.176940351724624634e-02 5.069687031209468842e-03 3.018103726208209991e-02 1.507385820150375366e-01 -2.433537244796752930e-01 8.065633475780487061e-02 -4.920570924878120422e-02 2.466078251600265503e-01 1.142087280750274658e-01 5.367312580347061157e-02 2.367463894188404083e-02 1.030389294028282166e-01 -1.177783757448196411e-01 -3.298448920249938965e-01 -2.144376635551452637e-01
-1.886755675077438354e-01 3.542855754494667053e-02 -2.312808185815811157e-01 3.659566640853881836e-01 -3.503120541572570801e-01 1.067676916718482971e-01 3.531009554862976074e-01 -6.259200721979141235e-02 -1.089163646101951599e-01 -1.421335488557815552e-01 -7.949054986238479614e-02 -7.789051532745361328e-02 -3.171928822994232178e-01 1.534746289253234863e-01 7.412577420473098755e-02 7.153944671154022217e-02 2.182887792587280273e-01 5.566775426268577576e-02 2.395190596580505371e-01 5.191044509410858154e-02 1.809323392808437347e-02 -9.449855983257293701e-02 1.133795902132987976e-01 -8.859651535749435425e-02 2.341160923242568970e-01 -2.785438001155853271e-01 -1.081370264291763306e-01 5.131476372480392456e-02 -1.080707013607025146e-01 -1.814195513725280762e-01 -4.337552469223737717e-03 4.095141217112541199e-02
-2.670531161129474640e-03 -1.839875429868698120e-02 -3.884916603565216064e-01 1.284240633249282837e-01 -1.716879159212112427e-01 -1.415310055017471313e-01 7.548318058252334595e-02 -4.417730867862701416e-02 1.181353256106376648e-01 -3.224549442529678345e-02 -3.693909049034118652e-01 3.102669306099414825e-02 1.631000190973281860e-01 1.203937530517578125e-01 -6.057415530085563660e-02 -2.160152047872543335e-01 2.168064862489700317e-01 3.870920045301318169e-03 -2.516769431531429291e-02 -4.441472515463829041e-02 3.714537620544433594e-02 -1.809309870004653931e-01 -2.643358707427978516e-01 -1.220368593931198120e-01 3.471080362796783447e-01 3.131488338112831116e-03 1.217151284217834473e-01 2.560926973819732666e-02 1.691750884056091309e-01 -4.052214622497558594e-01 -1.761783957481384277e-01 5.391412600874900818e-02
-1.188585683703422546e-01 5.432717129588127136e-02 -2.495711147785186768e-01 5.928480252623558044e-02 6.244622170925140381e-03 4.366959258913993835e-02 1.269041150808334351e-01 -2.646148763597011566e-02 2.556428015232086182e-01 2.897811681032180786e-02 -2.832647226750850677e-02 -3.662825748324394226e-02 3.264662325382232666e-01 3.733237832784652710e-02 3.212141245603561401e-02 -6.726414710283279419e-02 3.772449865937232971e-02 -2.021968215703964233e-01 -5.080531537532806396e-02 -1.018286272883415222e-01 2.388024032115936279e-01 -1.574681401252746582e-01 -2.647060155868530273e-01 1.885512322187423706e-01 3.816654086112976074e-01 -3.688957169651985168e-02 -4.577524960041046143e-02 -5.800080299377441406e-02 2.965559363365173340e-01 -4.735916256904602051e-01 -8.692793548107147217e-02 -3.901851549744606018e-02
-5.704462900757789612e-02 -8.807682991027832031e-02 -1.439574956893920898e-01 1.383133977651596069e-01 -1.537335664033889771e-01 1.191737279295921326e-01 8.475309610366821289e-02 -3.688162565231323242e-01 2.465456724166870117e-03 -3.489514812827110291e-02 -2.696515917778015137e-01 -2.002253234386444092e-01 -1.038091555237770081e-01 -5.940724536776542664e-02 1.626108586788177490e-01 -8.186937868595123291e-02 1.794477552175521851e-01 -2.081897109746932983e-01 1.024471521377563477e-01 5.236814264208078384e-03 -5.840032920241355896e-02 3.337159156799316406e-01 -1.166910380125045776e-01 2.367218881845474243e-01 4.180844724178314209e-01 -1.882700026035308838e-01 6.943043321371078491e-02 1.743388473987579346e-01 1.060736626386642456e-01 -1.160372942686080933e-01 -1.996532976627349854e-01 1.614987850189208984e-01
-2.312008589506149292e-01 -7.135885208845138550e-02 3.145866990089416504e-01 1.394351124763488770e-01 -4.067739844322204590e-02 2.858459949493408203e-01 3.250686526298522949e-01 -3.747295960783958435e-02 1.945895105600357056e-01 1.427303999662399292e-01 -4.916553199291229248e-02 2.011970281600952148e-01 6.470533460378646851e-02 4.031161591410636902e-02 -3.127095988020300865e-03 1.766844093799591064e-01 2.075597271323204041e-02 1.023294124752283096e-02 9.857765585184097290e-02 1.536632627248764038e-01 -5.511501058936119080e-02 -1.952250152826309204e-01 1.167641878128051758e-01 2.590589821338653564e-01 2.305616140365600586e-01 -7.517088949680328369e-02 1.552205979824066162e-01 1.749910414218902588e-01 6.413626670837402344e-02 -3.894694149494171143e-01 -2.628281414508819580e-01 1.651772111654281616e-02
1.667298376560211182e-02 8.416948467493057251e-02 -2.000107765197753906e-01 1.651907563209533691e-01 1.231451332569122314e-01 2.670459151268005371e-01 2.803093492984771729e-01 6.225718930363655090e-02 1.971010118722915649e-02 -5.928029865026473999e-02 -2.679371535778045654e-01 1.694730818271636963e-01 -2.900189906358718872e-02 -3.184394240379333496e-01 -1.252116113901138306e-01 -2.582285553216934204e-02 2.876732349395751953e-01 -1.143094897270202637e-01 -1.788906604051589966e-01 -3.274529874324798584e-01 2.523633837699890137e-01 -1.172116324305534363e-01 1.080409213900566101e-01 -1.866476610302925110e-02 2.034920156002044678e-01 -1.926635652780532837e-01 -1.259104460477828979e-01 3.385448083281517029e-02 -9.971109777688980103e-02 -2.219758331775665283e-01 -1.968748867511749268e-01 1.241531744599342346e-01
3.614231944084167480e-02 -2.648974061012268066e-01 -7.714274525642395020e-02 -1.739667952060699463e-01 -1.851853728294372559e-02 1.218055412173271179e-01 7.405225932598114014e-02 8.317173272371292114e-02 6.443063914775848389e-02 -1.594688296318054199e-01 -2.628201842308044434e-01 -1.482971608638763428e-01 -9.207012131810188293e-03 -2.420607954263687134e-01 5.408500134944915771e-02 1.004942506551742554e-01 2.338127940893173218e-01 -3.114362247288227081e-02 -1.840678043663501740e-02 2.761091589927673340e-01 2.151654809713363647e-01 -1.298402249813079834e-01 8.696431666612625122e-02 9.159085154533386230e-02 2.708564996719360352e-01 -7.737326622009277344e-02 2.805897593498229980e-02 2.269688062369823456e-02 2.216389030218124390e-01 -3.053710758686065674e-01 -4.876661002635955811e-01 -1.452076435089111328e-02
-2.997100949287414551e-01 -1.442306041717529297e-01 1.897058486938476562e-01 -6.672410666942596436e-02 -1.736004352569580078e-01 5.911075696349143982e-02 2.357425540685653687e-01 -2.772763185203075409e-02 -1.614591032266616821e-01 8.426754921674728394e-02 -2.053038775920867920e-01 3.176156282424926758e-01 -1.024546623229980469e-01 -1.649533957242965698e-01 -5.838039889931678772e-02 -4.056503996253013611e-03 5.704478174448013306e-02 -3.212521374225616455e-01 -1.314711868762969971e-01 -3.426967188715934753e-02 3.575382754206657410e-02 -2.986667156219482422e-01 -5.697032809257507324e-02 -9.310862980782985687e-03 2.390902787446975708e-01 -2.392234057188034058e-01 -3.254497051239013672e-02 3.015758097171783447e-01 4.222802072763442993e-02 -2.932893931865692139e-01 -1.349817216396331787e-01 1.023527383804321289e-01
-7.134515047073364258e-02 -2.949507832527160645e-01 3.430135920643806458e-02 1.897571980953216553e-02 6.007743999361991882e-02 -2.298975177109241486e-02 2.553649544715881348e-01 -1.752827018499374390e-01 -2.153580784797668457e-01 1.785450577735900879e-01 7.098950445652008057e-02 8.467206358909606934e-02 6.298761814832687378e-02 -8.890973031520843506e-02 -9.375430643558502197e-03 3.274574875831604004e-01 1.515407860279083252e-01 -1.730749756097793579e-01 -1.755777597427368164e-01 2.208355665206909180e-01 5.760581791400909424e-02 -2.557718157768249512e-01 1.760874092578887939e-01 -1.755151897668838501e-02 4.207696616649627686e-01 -8.228924870491027832e-02 3.547627031803131104e-01 1.070829778909683228e-01 1.590434163808822632e-01 4.214634746313095093e-02 -1.129729151725769043e-01 5.572478845715522766e-02
-3.423966169357299805e-01 1.322610080242156982e-01 -2.539039850234985352e-01 1.042946875095367432e-01 7.691917568445205688e-02 -1.232172176241874695e-01 -2.450140565633773804e-02 -2.566047906875610352e-01 -3.807397186756134033e-01 7.421121746301651001e-02 -2.698558270931243896e-01 -6.503807008266448975e-02 -4.889295250177383423e-02 2.121184766292572021e-01 2.607265412807464600e-01 6.360849738121032715e-02 7.218962162733078003e-02 -8.176653832197189331e-02 -2.567675337195396423e-02 2.152159214019775391e-01 1.529976427555084229e-01 -2.727552689611911774e-02 2.280259579420089722e-01 -1.374892592430114746e-01 -4.828259814530611038e-03 -8.631121367216110229e-02 3.847217932343482971e-02 4.543541930615901947e-03 1.193520650267601013e-01 -2.034543305635452271e-01 -3.656350374221801758e-01 -5.677394941449165344e-02
-5.428669601678848267e-02 -1.462510973215103149e-01 -4.715757668018341064e-01 8.451214432716369629e-02 -7.049073278903961182e-02 -1.551772803068161011e-01 2.834202945232391357e-01 -9.023994952440261841e-02 1.320209205150604248e-01 3.117756452411413193e-03 -1.880203783512115479e-01 8.400377631187438965e-02 1.161557883024215698e-01 -1.609421819448471069e-01 -3.346241638064384460e-02 -7.504890859127044678e-02 4.782191663980484009e-02 1.467140465974807739e-01 -1.864691823720932007e-01 -1.997207291424274445e-02 1.192902326583862305e-01 8.282228559255599976e-02 9.426870942115783691e-02 -1.996578276157379150e-01 1.900492310523986816e-01 3.553358092904090881e-02 -9.005376696586608887e-02 4.938471689820289612e-02 2.014082521200180054e-01 -3.832606673240661621e-01 -2.725629508495330811e-01 2.900495529174804688e-01
-9.633997082710266113e-02 9.456064552068710327e-02 -9.214757010340690613e-03 3.302592635154724121e-01 -2.993405424058437347e-02 -2.410949021577835083e-01 -7.411405444145202637e-02 -2.215901575982570648e-02 -1.990823633968830109e-02 7.496713101863861084e-02 -3.216796219348907471e-01 -2.971531748771667480e-01 -1.807899326086044312e-01 3.677157685160636902e-02 5.092466995120048523e-02 1.516332030296325684e-01 8.439759910106658936e-02 7.981237024068832397e-02 3.326341509819030762e-02 -9.663093090057373047e-02 1.475960165262222290e-01 -9.304374456405639648e-02 -3.138229250907897949e-01 3.168646246194839478e-02 2.166606336832046509e-01 -3.397073149681091309e-01 -9.969619661569595337e-02 -1.455117110162973404e-02 -2.895675785839557648e-02 -3.336234092712402344e-01 -3.309388160705566406e-01 4.660146683454513550e-02
-9.965825825929641724e-02 1.968812197446823120e-02 1.004653722047805786e-01 9.927251935005187988e-02 6.466870661824941635e-03 -4.069356713443994522e-03 2.079683840274810791e-01 -6.306382268667221069e-02 1.773468255996704102e-01 3.227391839027404785e-01 3.519262745976448059e-02 -1.714628073386847973e-03 6.776423007249832153e-02 -7.149974256753921509e-02 -1.250771135091781616e-01 1.372377425432205200e-01 1.404187083244323730e-01 2.429153174161911011e-01 -4.641028121113777161e-02 1.797785758972167969e-01 2.299792468547821045e-01 -1.254364252090454102e-01 4.366047382354736328e-01 1.624279916286468506e-01 2.205242365598678589e-01 -2.683273851871490479e-01 1.246811300516128540e-01 2.204364724457263947e-02 3.365544229745864868e-02 -4.235280156135559082e-01 -1.528234332799911499e-01 -4.531136900186538696e-02
-1.330354809761047363e-02 -1.604342609643936157e-01 -2.506344318389892578e-01 8.333984762430191040e-02 -1.863652467727661133e-01 -1.317663192749023438e-01 2.225710451602935791e-02 -2.038204222917556763e-01 3.343650102615356445e-01 -9.778783656656742096e-03 -1.128716021776199341e-01 -2.486640587449073792e-02 -5.547587200999259949e-02 7.477347552776336670e-02 1.084175035357475281e-01 -1.316107511520385742e-01 4.763367772102355957e-01 -1.109919175505638123e-01 -1.231464445590972900e-01 8.186940848827362061e-02 4.212095588445663452e-02 3.776139393448829651e-02 -2.306916564702987671e-01 7.816347479820251465e-02 2.481453120708465576e-01 -1.595105603337287903e-02 -1.102009341120719910e-01 1.261502653360366821e-01 -7.744694501161575317e-02 -3.678379654884338379e-01 -2.807269394397735596e-01 1.165294051170349121e-01
-8.425462245941162109e-02 -4.173513874411582947e-02 -2.154764086008071899e-01 9.181353449821472168e-02 -9.401992708444595337e-02 -4.626034200191497803e-02 3.158437311649322510e-01 -4.221349209547042847e-02 -2.841746807098388672e-01 -9.522119164466857910e-02 -4.509856551885604858e-02 1.441283524036407471e-01 -2.399243116378784180e-01 1.603429168462753296e-01 -5.947965011000633240e-02 -1.032853946089744568e-01 1.360547393560409546e-01 -2.301489710807800293e-01 1.071872189640998840e-01 7.990875840187072754e-02 2.509113550186157227e-01 -1.952550411224365234e-01 5.449154973030090332e-02 1.416370123624801636e-01 1.699616611003875732e-01 8.440385013818740845e-02 -8.444266766309738159e-02 -2.322733253240585327e-01 1.568480432033538818e-01 -3.229714930057525635e-01 -3.010380268096923828e-01 -2.890996038913726807e-01
-2.649750411510467529e-01 -1.510843187570571899e-01 -2.598512470722198486e-01 1.684947460889816284e-01 -3.020329214632511139e-02 7.708089053630828857e-02 1.974555552005767822e-01 -9.677321463823318481e-02 7.097756117582321167e-02 3.713939338922500610e-02 -1.188792660832405090e-01 -1.369421780109405518e-01 1.894253194332122803e-01 1.089910790324211121e-01 -1.315175145864486694e-01 1.920705847442150116e-02 -6.336244940757751465e-02 -3.320630490779876709e-01 1.303368508815765381e-01 -1.237596571445465088e-01 1.318962574005126953e-01 -5.646497383713722229e-02 -2.675696909427642822e-01 -2.286928147077560425e-02 2.746448814868927002e-01 -7.914578169584274292e-02 -2.792655862867832184e-02 -9.611788392066955566e-02 2.054446041584014893e-01 -4.533970057964324951e-01 -2.689530253410339355e-01 1.057416899129748344e-03
-2.759296298027038574e-01 -2.506967633962631226e-02 -9.243854880332946777e-02 3.291584178805351257e-02 1.198218166828155518e-01 1.622745394706726074e-01 1.976472437381744385e-01 -1.404481977224349976e-01 6.875907629728317261e-02 2.456910163164138794e-02 6.930864602327346802e-02 6.614926457405090332e-02 1.612528711557388306e-01 7.302904874086380005e-02 2.133783139288425446e-02 2.976339459419250488e-01 2.708718180656433105e-01 -2.382707148790359497e-01 -1.985629647970199585e-01 -4.448792710900306702e-02 7.048840820789337158e-02 -1.672474145889282227e-01 1.299750991165637970e-02 -5.275317281484603882e-02 5.937213301658630371e-01 -1.511391103267669678e-01 -7.108297944068908691e-02 2.948037385940551758e-01 3.202651813626289368e-02 5.951041355729103088e-03 1.555286254733800888e-02 -5.640440434217453003e-02
-1.472031921148300171e-01 -1.305193454027175903e-02 1.541266739368438721e-01 3.180044889450073242e-01 -1.424676179885864258e-01 2.478161603212356567e-01 3.597625792026519775e-01 -4.909536987543106079e-02 1.189282909035682678e-02 1.183694526553153992e-01 8.729020506143569946e-02 2.282785922288894653e-01 3.064434044063091278e-02 2.378672361373901367e-02 -6.191400811076164246e-02 4.424074292182922363e-02 -5.103210732340812683e-02 -1.766030490398406982e-01 -3.808205714449286461e-03 2.344656176865100861e-02 6.802675127983093262e-02 -3.083753287792205811e-01 5.859025195240974426e-02 1.265015900135040283e-01 3.973608314990997314e-01 -2.237915992736816406e-01 1.493703573942184448e-01 2.278480827808380127e-01 -2.310409396886825562e-02 -3.270496129989624023e-01 -9.427335858345031738e-02 -8.029769361019134521e-02
-2.616112828254699707e-01 5.211512744426727295e-02 -2.280645519495010376e-01 1.488256454467773438e-01 -2.912329137325286865e-01 2.431906908750534058e-01 3.737601041793823242e-01 8.492388762533664703e-03 -1.400126665830612183e-01 -3.008083701133728027e-01 -1.388858109712600708e-01 7.880958914756774902e-02 -1.421985477209091187e-01 1.798411756753921509e-01 6.662321090698242188e-02 -3.607154265046119690e-02 4.147841036319732666e-02 2.304432243108749390e-01 5.341546237468719482e-02 4.961840435862541199e-02 -7.232420146465301514e-02 -1.069115400314331055e-01 -1.410434301942586899e-02 4.537673667073249817e-02 2.032868266105651855e-01 -3.187669813632965088e-01 -1.384219527244567871e-01 8.251972496509552002e-02 9.358279407024383545e-03 -3.213694989681243896e-01 -9.234268963336944580e-02 1.311546117067337036e-01
7.893956452608108521e-02 -1.996131986379623413e-01 -1.552999913692474365e-01 2.076459825038909912e-01 -2.404448837041854858e-01 6.242243945598602295e-02 3.041739165782928467e-01 -2.483994215726852417e-01 -1.859425008296966553e-01 -1.111328825354576111e-01 1.469320952892303467e-01 2.723025679588317871e-01 -9.681432694196701050e-02 -8.254108577966690063e-02 1.889882832765579224e-01 -1.882407069206237793e-01 1.042397096753120422e-01 6.803064048290252686e-02 1.425764262676239014e-01 1.651749759912490845e-01 5.252106860280036926e-02 -1.438028924167156219e-02 -1.958988420665264130e-02 1.354256123304367065e-01 3.318109512329101562e-01 -2.552193999290466309e-01 -1.662937253713607788e-01 1.066915318369865417e-01 -1.699017547070980072e-02 -3.169473111629486084e-01 -1.289457976818084717e-01 -1.559378802776336670e-01
-1.972069740295410156e-01 -8.420936018228530884e-02 -8.158349990844726562e-02 2.645199596881866455e-01 -3.966329693794250488e-01 7.491219043731689453e-02 3.590654730796813965e-01 -1.906524747610092163e-01 -5.471355095505714417e-02 -2.121905833482742310e-01 -2.129084616899490356e-02 7.308981567621231079e-02 -5.456529185175895691e-02 1.920977085828781128e-01 1.048754900693893433e-01 1.130631566047668457e-01 1.120133996009826660e-01 1.463396847248077393e-01 9.926062822341918945e-02 8.163410425186157227e-02 -1.511776000261306763e-01 -6.864710897207260132e-02 -9.480739384889602661e-02 5.564761534333229065e-02 3.738579452037811279e-01 -3.021952211856842041e-01 -1.008585188537836075e-02 3.468217328190803528e-02 5.311235412955284119e-02 -4.551680013537406921e-02 -3.229067921638488770e-01 -4.654983058571815491e-03
-2.056557238101959229e-01 -1.286688074469566345e-02 -2.915137410163879395e-01 7.148880511522293091e-02 3.371646255254745483e-02 -1.342236399650573730e-01 -3.796272277832031250e-01 1.720196008682250977e-02 9.669634699821472168e-02 -1.430180389434099197e-03 -1.590302288532257080e-01 -1.306518167257308960e-01 -8.716508746147155762e-03 4.385876283049583435e-02 3.602623566985130310e-02 -2.380248345434665680e-02 3.423503041267395020e-01 8.321457356214523315e-02 -2.396486848592758179e-01 2.026461623609066010e-02 1.838661879301071167e-01 -8.747584372758865356e-02 -3.268963471055030823e-02 1.911384910345077515e-01 3.475697636604309082e-01 -1.590382121503353119e-02 -2.120335847139358521e-01 1.596495360136032104e-01 2.217312306165695190e-01 -2.975013852119445801e-01 -2.406005710363388062e-01 1.451875921338796616e-02
5.502682179212570190e-02 1.406352967023849487e-01 -1.752590537071228027e-01 -3.596168383955955505e-02 -9.090728312730789185e-02 -1.015313714742660522e-01 -2.046298794448375702e-02 -2.397036850452423096e-01 -6.148109585046768188e-02 -1.316778063774108887e-01 -1.722627431154251099e-01 1.734067052602767944e-01 -4.487167671322822571e-02 6.001719739288091660e-03 3.527053296566009521e-01 2.344179600477218628e-01 1.665892601013183594e-01 1.198719367384910583e-01 2.207689285278320312e-01 1.449289172887802124e-01 -9.138658642768859863e-02 -6.438280921429395676e-03 8.516331762075424194e-02 2.817069292068481445e-01 4.884562790393829346e-01 -1.599282324314117432e-01 7.565262168645858765e-02 2.491137236356735229e-01 1.297785490751266479e-01 -4.099402576684951782e-02 -2.117887884378433228e-01 -6.538881361484527588e-02
3.644422814249992371e-02 -1.432690471410751343e-01 -1.238799169659614563e-01 1.140456050634384155e-01 1.905347704887390137e-01 2.548334896564483643e-01 1.253270059823989868e-01 -1.327732205390930176e-01 4.648999869823455811e-02 -1.231784671545028687e-01 7.347851246595382690e-02 -1.864224299788475037e-02 -4.378993809223175049e-02 -8.262839168310165405e-02 3.325448185205459595e-02 -1.096148043870925903e-01 3.286359310150146484e-01 -5.110782012343406677e-02 1.532373428344726562e-01 -2.324162870645523071e-01 2.014370411634445190e-01 -1.544868201017379761e-01 7.518252730369567871e-02 8.388383686542510986e-02 2.459049373865127563e-01 2.002546191215515137e-01 1.605125516653060913e-01 4.984524548053741455e-01 1.844886094331741333e-01 -2.008630931377410889e-01 -2.339049279689788818e-01 -3.374329954385757446e-02
-2.477859854698181152e-01 9.227137267589569092e-02 -1.706125587224960327e-01 9.835354238748550415e-02 3.193110227584838867e-02 -2.877557650208473206e-02 1.390863442793488503e-03 -2.607171237468719482e-01 -7.633979618549346924e-02 6.260687857866287231e-02 -2.117144614458084106e-01 -6.574001163244247437e-02 7.992551475763320923e-02 -1.563549786806106567e-01 -1.322093326598405838e-02 -3.316950798034667969e-01 1.642747074365615845e-01 -8.838805556297302246e-02 -1.572957038879394531e-01 1.721554994583129883e-01 -2.398824784904718399e-03 -7.261633872985839844e-02 -3.330585658550262451e-01 7.230039685964584351e-02 2.425315231084823608e-01 -8.035458624362945557e-02 -8.910362422466278076e-02 2.066753208637237549e-01 -7.135343272238969803e-03 -3.792740404605865479e-01 -3.661480844020843506e-01 1.305775195360183716e-01
1.605108231306076050e-01 -2.137978374958038330e-01 3.616753220558166504e-02 9.471746534109115601e-02 -8.881732076406478882e-02 7.791960239410400391e-02 2.291512340307235718e-01 1.347505748271942139e-01 -1.709939986467361450e-01 -1.418861150741577148e-01 -1.484323292970657349e-01 3.871809542179107666e-01 -2.160449512302875519e-03 1.530256420373916626e-01 1.370856910943984985e-01 -1.522473245859146118e-01 1.150778308510780334e-01 1.143138930201530457e-01 -5.104414187371730804e-03 2.302147448062896729e-01 -4.785932973027229309e-02 -8.611213415861129761e-02 8.061970025300979614e-02 -1.219262853264808655e-01 3.288023769855499268e-01 -1.813025623559951782e-01 7.303767651319503784e-02 1.780194342136383057e-01 -2.313055098056793213e-02 -4.865793883800506592e-01 -9.345582127571105957e-02 -1.116770282387733459e-01
-1.995637565851211548e-01 1.372398156672716141e-02 -1.222776696085929871e-01 3.192277252674102783e-01 -2.357690483331680298e-01 1.547351330518722534e-01 3.848315179347991943e-01 -1.297153234481811523e-01 -2.963552474975585938e-01 -1.215744167566299438e-01 -5.832165479660034180e-03 1.284166574478149414e-01 -6.269378215074539185e-02 8.131188154220581055e-02 2.539305686950683594e-01 4.924536868929862976e-02 3.033235669136047363e-01 9.240498393774032593e-02 4.779481142759323120e-02 2.180770784616470337e-02 -1.478567421436309814e-01 -1.225497871637344360e-01 6.023349612951278687e-02 1.155896782875061035e-01 1.074760407209396362e-01 -3.431414365768432617e-01 -1.572531312704086304e-01 1.783473417162895203e-02 -4.190375283360481262e-02 -1.949588060379028320e-01 -2.010958641767501831e-01 1.018610000610351562e-01
-3.862903416156768799e-01 4.179394990205764771e-02 -3.608836531639099121e-01 1.021066457033157349e-01 -1.731740981340408325e-01 7.771093863993883133e-03 2.095765769481658936e-01 -7.973999530076980591e-02 1.333065479993820190e-01 1.647499352693557739e-01 -1.976345181465148926e-01 -3.695526719093322754e-02 5.501265451312065125e-02 -7.288197427988052368e-02 -4.158011078834533691e-02 -1.372000277042388916e-01 -1.490100566297769547e-02 -1.117874458432197571e-01 6.640916317701339722e-02 5.350463092327117920e-03 2.284353226423263550e-02 -2.508551478385925293e-01 -2.077964395284652710e-01 -9.541856497526168823e-02 4.205045998096466064e-01 -2.917443215847015381e-01 1.666520982980728149e-01 -1.555026322603225708e-02 1.347862482070922852e-01 -1.481006294488906860e-01 -1.600536555051803589e-01 1.588941514492034912e-01
-1.867946684360504150e-01 -5.755438283085823059e-02 -3.191720545291900635e-01 2.718001008033752441e-01 -1.529892385005950928e-01 1.385159343481063843e-01 2.563853561878204346e-01 -6.858757138252258301e-02 -2.411659657955169678e-01 -2.981677651405334473e-02 7.787053287029266357e-02 1.870258003473281860e-01 -8.589179813861846924e-02 1.880990415811538696e-01 1.786114573478698730e-01 -1.627385467290878296e-01 1.517784595489501953e-01 1.432724297046661377e-01 3.170699626207351685e-02 1.731885969638824463e-01 -3.199318796396255493e-02 -1.045616492629051208e-01 -1.516397148370742798e-01 2.535119280219078064e-02 3.280104100704193115e-01 -2.415587604045867920e-01 1.673105210065841675e-01 -6.448694318532943726e-02 -3.843036293983459473e-02 -2.848424911499023438e-01 -2.124746292829513550e-01 -1.891415715217590332e-01
5.935302749276161194e-02 -1.129915341734886169e-01 -1.596817672252655029e-01 -7.361107319593429565e-02 -1.252191513776779175e-01 1.591851264238357544e-01 6.933705881237983704e-03 -7.716885209083557129e-02 6.475869566202163696e-02 7.235562801361083984e-02 -3.627243638038635254e-01 -1.540842652320861816e-01 1.160811334848403931e-01 9.293731302022933960e-03 2.819324135780334473e-01 1.053465604782104492e-01 1.124154105782508850e-01 8.278995007276535034e-02 -9.758496657013893127e-03 9.374750405550003052e-02 9.318631887435913086e-02 -1.892945319414138794e-01 -1.044439822435379028e-01 -9.768798202276229858e-02 4.129962027072906494e-01 -1.925630420446395874e-01 -1.193566769361495972e-01 -1.085751205682754517e-01 2.865841984748840332e-01 -3.304687738418579102e-01 -3.435427844524383545e-01 2.236212231218814850e-02
-1.787968277931213379e-01 -3.258672654628753662e-01 1.762791424989700317e-01 -3.994116187095642090e-02 1.467291265726089478e-01 1.788795143365859985e-01 2.974680364131927490e-01 -2.759819626808166504e-01 -2.021561264991760254e-01 -1.137861087918281555e-01 1.507578194141387939e-01 4.958415031433105469e-02 2.672689259052276611e-01 1.704336255788803101e-01 2.328873611986637115e-02 3.596135377883911133e-01 1.765780448913574219e-01 -1.722334921360015869e-01 9.436468034982681274e-02 5.898206308484077454e-02 5.668726190924644470e-02 -2.159157097339630127e-01 1.361590176820755005e-01 4.812949150800704956e-02 1.930624693632125854e-01 -1.550853550434112549e-01 -7.981949299573898315e-02 -4.802785813808441162e-02 1.093600243330001831e-01 -1.810187399387359619e-01 -1.915821880102157593e-01 7.935000956058502197e-02
-1.059409677982330322e-01 6.748722493648529053e-02 -2.264528125524520874e-01 1.401705145835876465e-01 -2.131860852241516113e-01 1.864726692438125610e-01 2.301656305789947510e-01 -1.423075199127197266e-01 -2.715695202350616455e-01 -8.093226701021194458e-02 -4.814219474792480469e-02 1.183698400855064392e-01 -1.013718172907829285e-01 1.511310189962387085e-01 2.294248938560485840e-01 -2.344323843717575073e-01 2.978676557540893555e-01 1.749425381422042847e-01 3.891231492161750793e-03 1.117606461048126221e-01 -3.878893330693244934e-02 -1.472705304622650146e-01 5.697847902774810791e-02 1.195997595787048340e-01 3.357865512371063232e-01 -3.181723058223724365e-01 1.148333325982093811e-01 -5.425592511892318726e-02 1.625705882906913757e-02 -2.118232548236846924e-01 -1.968637704849243164e-01 -1.895264685153961182e-01
3.188626095652580261e-02 1.244544386863708496e-01 -2.958938665688037872e-02 2.921338975429534912e-01 -3.085673153400421143e-01 5.291889607906341553e-02 2.721264064311981201e-01 -1.841375529766082764e-01 -1.507300883531570435e-01 -1.652606427669525146e-01 -2.569903060793876648e-02 1.871400177478790283e-01 -2.404022067785263062e-01 1.685717254877090454e-01 2.588899433612823486e-01 -3.768030554056167603e-02 2.532977163791656494e-01 -6.855075247585773468e-03 -1.035363879054784775e-02 1.508942991495132446e-01 -1.661977320909500122e-01 -1.262385100126266479e-01 -1.009354144334793091e-01 1.271816492080688477e-01 3.365092873573303223e-01 -2.583210766315460205e-01 -6.342976540327072144e-02 -1.187413465231657028e-02 7.765904814004898071e-02 -2.098875790834426880e-01 -2.412990182638168335e-01 3.861961886286735535e-02
-1.086267381906509399e-01 -1.186938807368278503e-01 -8.794664591550827026e-02 4.926627501845359802e-02 -1.850744485855102539e-01 -1.003415323793888092e-02 1.783160120248794556e-01 -3.028841614723205566e-01 -1.095721498131752014e-01 2.012821584939956665e-01 -3.872722759842872620e-02 2.520119249820709229e-01 2.398343235254287720e-01 8.410093188285827637e-02 6.565777957439422607e-02 9.182199090719223022e-02 1.859460324048995972e-01 -2.043476700782775879e-01 -6.854503601789474487e-02 2.671764194965362549e-01 -1.737867593765258789e-01 -2.898531220853328705e-02 1.179866567254066467e-01 -1.562381088733673096e-01 4.205790162086486816e-01 1.769476085901260376e-01 -1.622747257351875305e-02 1.398602034896612167e-02 2.661724388599395752e-01 -2.609994709491729736e-01 1.242188736796379089e-01 1.623325943946838379e-01
-1.652013212442398071e-01 -7.797415554523468018e-02 -1.763247400522232056e-01 8.784749358892440796e-02 1.602853834629058838e-01 -2.347276173532009125e-02 1.933662295341491699e-01 -5.634446814656257629e-02 -1.064732149243354797e-01 1.266309469938278198e-01 1.103942543268203735e-01 1.460553109645843506e-01 -7.453858107328414917e-02 7.822729647159576416e-02 -1.907860301434993744e-02 2.275220900774002075e-01 3.609399795532226562e-01 -2.391127496957778931e-01 -3.083223700523376465e-01 -1.480888873338699341e-01 -9.108337759971618652e-02 -1.673928052186965942e-01 -1.808717846870422363e-02 5.039036646485328674e-02 4.491533637046813965e-01 -2.111400961875915527e-01 -4.810639098286628723e-02 1.469370722770690918e-01 1.093695163726806641e-01 -1.416212469339370728e-01 -2.000700496137142181e-02 -3.000766932964324951e-01
-4.091092050075531006e-01 6.947454810142517090e-02 -2.962847948074340820e-01 2.883962690830230713e-01 -1.104332506656646729e-01 1.461170315742492676e-01 2.939683794975280762e-01 -2.642004787921905518e-01 9.029159694910049438e-02 -2.961858212947845459e-01 -8.236222714185714722e-02 -2.283746898174285889e-01 -5.194313451647758484e-02 -1.109665855765342712e-01 5.267417058348655701e-02 1.498465389013290405e-01 7.567586004734039307e-02 -1.748998165130615234e-01 -1.814980506896972656e-01 2.348771095275878906e-01 -1.064468920230865479e-01 -1.819815603084862232e-03 4.487191140651702881e-02 1.227639913558959961e-01 1.981618404388427734e-01 1.528385095298290253e-02 2.511059679090976715e-02 1.984737962484359741e-01 9.657012298703193665e-03 -6.186439096927642822e-02 -1.877349913120269775e-01 2.214125730097293854e-02
-1.685549505054950714e-02 3.477516397833824158e-02 1.150760054588317871e-01 2.573705315589904785e-01 6.727287918329238892e-02 -4.923156648874282837e-02 2.676622271537780762e-01 1.231183707714080811e-01 -8.577854186296463013e-02 -1.694530099630355835e-01 1.794019527733325958e-02 2.806955575942993164e-01 1.574579775333404541e-01 -4.590122774243354797e-02 -3.149398043751716614e-02 -8.359415084123611450e-02 1.799978166818618774e-01 -1.695014536380767822e-01 -2.577219009399414062e-01 1.132460236549377441e-01 5.484910681843757629e-02 -3.112900853157043457e-01 2.159855365753173828e-01 1.498900502920150757e-01 2.706190347671508789e-01 -1.214989572763442993e-01 1.454759985208511353e-01 2.370380908250808716e-01 -1.512378603219985962e-01 -3.715343177318572998e-01 6.087950617074966431e-02 -1.893253028392791748e-01
-1.051169559359550476e-01 3.586212992668151855e-01 -1.562216691672801971e-02 1.710550785064697266e-01 -7.981476187705993652e-02 8.136291056871414185e-02 2.752045989036560059e-01 -3.453166484832763672e-01 -1.238025799393653870e-01 -1.293877214193344116e-01 -3.436119854450225830e-01 -2.394731342792510986e-01 1.025333479046821594e-01 -1.582090854644775391e-01 1.393887307494878769e-02 7.894439995288848877e-02 9.926731139421463013e-02 3.650196492671966553e-01 -5.750374123454093933e-02 -1.325753629207611084e-01 1.245903000235557556e-01 -2.197864502668380737e-01 3.266106918454170227e-02 -4.144431650638580322e-02 2.045636922121047974e-01 -1.658910214900970459e-01 -1.076206192374229431e-02 7.586233317852020264e-02 1.170288249850273132e-01 -9.482158720493316650e-02 -2.117305248975753784e-01 8.245828561484813690e-03
-1.078269183635711670e-01 -2.386708185076713562e-02 -1.207789778709411621e-01 1.786587089300155640e-01 -1.493931114673614502e-01 -2.584494091570377350e-02 2.620932757854461670e-01 -1.630932241678237915e-01 -1.208019405603408813e-01 -1.133089512586593628e-02 1.863473057746887207e-01 -5.746803432703018188e-02 -3.378787636756896973e-01 8.496896922588348389e-02 -1.825600713491439819e-01 3.607033789157867432e-01 7.073211669921875000e-02 2.592801675200462341e-02 5.536436289548873901e-02 5.027438700199127197e-02 2.807141840457916260e-01 -2.639602124691009521e-01 3.765578940510749817e-02 -2.469785511493682861e-02 2.573097348213195801e-01 -1.027205884456634521e-01 2.091192603111267090e-01 3.025534003973007202e-02 -1.565817594528198242e-01 -1.834829151630401611e-01 -1.162795051932334900e-01 3.613447248935699463e-01
-2.365173250436782837e-01 4.973757266998291016e-02 -2.201623022556304932e-01 2.655680179595947266e-01 -2.215631157159805298e-01 1.804793030023574829e-01 3.661369085311889648e-01 -1.897187530994415283e-01 -1.299082338809967041e-01 -1.580911427736282349e-01 -3.049426898360252380e-02 2.083930820226669312e-01 -1.335969567298889160e-01 1.495357155799865723e-01 1.363525688648223877e-01 1.728534139692783356e-02 2.918565273284912109e-01 6.826668232679367065e-02 8.372925221920013428e-02 2.496839612722396851e-01 -5.140193738043308258e-03 3.892539814114570618e-02 -1.314571034163236618e-02 1.925812661647796631e-02 1.608950793743133545e-01 -3.363090753555297852e-01 4.131980240345001221e-02 9.194084256887435913e-02 1.356117874383926392e-01 -1.513182967901229858e-01 -2.301720678806304932e-01 1.444032639265060425e-01
-3.293297439813613892e-02 1.193450391292572021e-01 -2.573405504226684570e-01 2.026195377111434937e-01 -9.846064448356628418e-02 1.906833648681640625e-01 2.502481043338775635e-01 -1.892151683568954468e-01 -2.132927328348159790e-01 -1.397058069705963135e-01 -2.752473950386047363e-02 3.807175904512405396e-02 1.023925915360450745e-01 1.275617778301239014e-01 1.653688848018646240e-01 -2.575435340404510498e-01 2.493256628513336182e-01 1.693141311407089233e-01 2.573670074343681335e-02 1.439194530248641968e-01 -1.294079236686229706e-02 -1.638319045305252075e-01 1.273177862167358398e-01 1.126262396574020386e-01 3.388006091117858887e-01 -2.357161641120910645e-01 1.068038120865821838e-01 -1.462152693420648575e-02 -9.237448871135711670e-02 -2.717733979225158691e-01 -2.553065717220306396e-01 -2.181954085826873779e-01
-7.799637317657470703e-02 -1.975847929716110229e-01 -2.980833314359188080e-02 -8.829656988382339478e-02 8.023364096879959106e-02 -9.463226050138473511e-02 2.027665376663208008e-01 1.608761213719844818e-02 8.222319185733795166e-03 -2.401379644870758057e-01 -8.868584036827087402e-02 -4.410967603325843811e-02 3.790281414985656738e-01 -1.556918770074844360e-01 -2.253886759281158447e-01 2.339496314525604248e-01 2.878745198249816895e-01 -2.109429985284805298e-01 -1.648868620395660400e-01 2.989750728011131287e-02 2.809845469892024994e-02 -2.674847245216369629e-01 -1.953456699848175049e-01 1.198563501238822937e-01 7.460068166255950928e-02 -6.261804699897766113e-02 1.222380250692367554e-01 1.641555130481719971e-02 2.242045998573303223e-01 -4.119663834571838379e-01 -1.526604443788528442e-01 -1.209422759711742401e-02
-2.807049825787544250e-02 -1.064154654741287231e-01 -4.334428310394287109e-01 3.740168213844299316e-01 -9.683111310005187988e-02 1.436199247837066650e-01 -8.546879980713129044e-04 -1.843110918998718262e-01 3.426812589168548584e-02 -1.164743900299072266e-01 -4.324377328157424927e-02 -3.439426422119140625e-02 1.558069586753845215e-01 -1.092677935957908630e-01 -3.015019595623016357e-01 1.179469674825668335e-01 2.865132689476013184e-01 -1.119500771164894104e-01 -5.715846270322799683e-02 1.041327021084725857e-03 -4.641981795430183411e-02 -2.579596042633056641e-01 4.058137163519859314e-02 -2.698554694652557373e-01 2.374892234802246094e-01 -6.838841736316680908e-02 1.600836962461471558e-01 -4.483152553439140320e-02 8.859892934560775757e-02 -2.656572461128234863e-01 -1.477484256029129028e-01 -8.545806258916854858e-02
3.136552171781659126e-03 -1.361148208379745483e-01 -1.167042087763547897e-02 6.350274384021759033e-02 1.910992525517940521e-02 2.408909238874912262e-02 3.157145380973815918e-01 -1.192139694467186928e-03 2.912694402039051056e-02 -2.050003111362457275e-01 -1.097544804215431213e-01 1.318668872117996216e-01 -1.260678768157958984e-01 -2.674049437046051025e-01 -5.202664434909820557e-02 -2.758195064961910248e-02 -7.621731609106063843e-02 -2.718142867088317871e-01 8.824294805526733398e-02 1.332104653120040894e-01 6.998547166585922241e-02 -2.849486172199249268e-01 1.936584413051605225e-01 4.277083575725555420e-01 2.848688662052154541e-01 -1.641509681940078735e-01 -1.720619201660156250e-01 4.477009177207946777e-02 6.758505105972290039e-02 -3.308167755603790283e-01 -2.092617601156234741e-01 -6.509935110807418823e-02
-1.880803555250167847e-01 2.330061644315719604e-01 1.294747292995452881e-01 2.458271980285644531e-01 1.155713945627212524e-01 -3.782702237367630005e-02 2.302757799625396729e-01 -2.715340554714202881e-01 2.142041623592376709e-01 1.314767170697450638e-02 -4.532836377620697021e-02 3.653178811073303223e-01 -3.716351930052042007e-03 -2.301710098981857300e-01 5.542198196053504944e-02 1.439146548509597778e-01 1.934923827648162842e-01 4.339444264769554138e-02 -2.212619967758655548e-02 1.895411908626556396e-01 2.324488162994384766e-01 -4.991838335990905762e-02 1.555538326501846313e-01 -6.328032910823822021e-02 1.881065219640731812e-01 -7.475963234901428223e-02 1.611852794885635376e-01 1.685140877962112427e-01 2.043812423944473267e-01 -3.634843528270721436e-01 -5.837184190750122070e-02 1.168361399322748184e-02
-1.245903819799423218e-01 -1.422387361526489258e-01 -8.661634474992752075e-02 -7.158762216567993164e-02 -1.633031526580452919e-03 -1.413951814174652100e-01 1.769538074731826782e-01 6.163019686937332153e-02 -4.424517042934894562e-03 1.866264194250106812e-01 -5.347416177392005920e-02 -3.385357260704040527e-01 1.232710406184196472e-01 -2.148516476154327393e-01 -1.595007255673408508e-02 7.984682172536849976e-02 1.724805533885955811e-01 -1.468536257743835449e-01 6.004361435770988464e-02 1.245484352111816406e-01 1.458166688680648804e-01 -1.071074083447456360e-01 -1.404800862073898315e-01 7.700131833553314209e-02 2.737322449684143066e-01 -1.279837191104888916e-01 -1.114008575677871704e-01 -1.381335705518722534e-01 2.805317342281341553e-01 -3.828560709953308105e-01 -3.250176012516021729e-01 -3.060477375984191895e-01
-8.072629570960998535e-02 -4.197788611054420471e-02 -2.356826961040496826e-01 8.565548807382583618e-02 8.351958543062210083e-02 -1.755644679069519043e-01 3.469325304031372070e-01 -3.264020383358001709e-02 1.362856179475784302e-01 1.738658696413040161e-01 -2.827973067760467529e-01 -1.557581573724746704e-01 2.976504564285278320e-01 -1.941756531596183777e-02 3.378754854202270508e-02 7.183772511780261993e-03 1.157314702868461609e-01 -3.240645527839660645e-01 1.311317980289459229e-01 -2.870007045567035675e-02 1.604528576135635376e-01 -4.812780022621154785e-02 -2.015748172998428345e-01 2.499618232250213623e-01 3.471429944038391113e-01 -1.329261064529418945e-01 3.839274495840072632e-02 1.616820693016052246e-01 1.447952538728713989e-02 -2.853650748729705811e-01 -9.731420129537582397e-02 4.355081543326377869e-02
-1.313366442918777466e-01 3.498105704784393311e-02 -4.371734708547592163e-02 -7.943397015333175659e-02 6.246095895767211914e-02 -2.997794151306152344e-01 3.160749971866607666e-01 -5.421319231390953064e-02 7.892175018787384033e-02 -1.693696528673171997e-02 3.421895578503608704e-02 2.030377072514966130e-05 3.111627101898193359e-01 5.027457326650619507e-02 -1.552288699895143509e-02 -1.194964721798896790e-01 1.075441017746925354e-01 -1.048650816082954407e-01 6.587064824998378754e-03 -2.587772905826568604e-03 4.694201797246932983e-02 -2.180510610342025757e-01 -2.559666633605957031e-01 -1.460279971361160278e-01 3.343407213687896729e-01 -2.714976370334625244e-01 1.826229039579629898e-03 1.378762125968933105e-01 2.688585519790649414e-01 -1.389186233282089233e-01 -3.529877662658691406e-01 2.743011713027954102e-01
3.156676515936851501e-02 -2.901081442832946777e-01 -2.606761753559112549e-01 1.613243520259857178e-01 1.685138605535030365e-02 -4.480201378464698792e-02 -1.135703176259994507e-01 -2.393636554479598999e-01 9.547284990549087524e-02 1.360982060432434082e-01 -2.131815701723098755e-01 -1.790878027677536011e-01 -1.637227684259414673e-01 1.007411330938339233e-01 7.556148618459701538e-02 -2.414502389729022980e-02 3.960151374340057373e-01 -7.327891420572996140e-03 1.252039968967437744e-01 1.102869957685470581e-01 2.011100053787231445e-01 -4.568247497081756592e-02 -8.490017801523208618e-02 3.420101106166839600e-02 3.142714202404022217e-01 3.747205436229705811e-02 -8.482702821493148804e-02 7.627352327108383179e-02 -4.097790679224999622e-06 -2.920835614204406738e-01 -3.964502215385437012e-01 9.314198791980743408e-02
-1.963589340448379517e-01 -9.138050675392150879e-02 -6.219854205846786499e-02 -7.629188150167465210e-02 -1.002579778432846069e-01 1.168240979313850403e-01 4.021499305963516235e-02 1.570734195411205292e-02 -2.027651816606521606e-01 -1.871103644371032715e-01 -1.271069347858428955e-01 1.528880000114440918e-01 -1.042026504874229431e-01 2.608754336833953857e-01 -1.254087239503860474e-01 2.137727141380310059e-01 2.918260693550109863e-01 -5.316233634948730469e-02 -1.378879398107528687e-01 2.895412743091583252e-01 3.131524920463562012e-01 -2.377943843603134155e-01 1.442181468009948730e-01 2.131660439772531390e-04 2.230737954378128052e-01 -4.954210668802261353e-02 8.093609660863876343e-02 -1.564998179674148560e-01 1.234618723392486572e-01 -3.245143890380859375e-01 -1.400357037782669067e-01 -2.686597406864166260e-01
2.389756962656974792e-02 9.345152066089212894e-04 -2.542723119258880615e-01 2.669054865837097168e-01 -2.241062074899673462e-01 2.423929423093795776e-01 1.506596654653549194e-01 -1.899036914110183716e-01 -1.600949317216873169e-01 -2.617288529872894287e-01 -5.660650506615638733e-02 1.300495117902755737e-01 2.483666688203811646e-02 5.072400718927383423e-02 9.793372452259063721e-02 -2.363402992486953735e-01 2.440015226602554321e-01 1.743971705436706543e-01 5.391231738030910492e-03 8.588819205760955811e-02 1.558597236871719360e-01 -1.567048728466033936e-01 1.013458594679832458e-01 8.755150437355041504e-02 3.653360605239868164e-01 -2.755321860313415527e-01 5.760710686445236206e-02 -7.290305942296981812e-02 -2.912514656782150269e-02 -2.315684705972671509e-01 -2.346896380186080933e-01 -1.455792188644409180e-01
-1.874841600656509399e-01 -4.712434485554695129e-02 1.263691335916519165e-01 -1.643991768360137939e-01 1.225807517766952515e-01 -2.357871085405349731e-02 1.116084605455398560e-01 -6.565472483634948730e-02 -1.859015040099620819e-02 4.995320364832878113e-02 -1.466164141893386841e-01 3.315133452415466309e-01 4.052653536200523376e-02 -2.500838935375213623e-01 9.300870448350906372e-02 6.153960525989532471e-02 1.283020675182342529e-01 -2.834765911102294922e-01 3.325742855668067932e-02 4.809726029634475708e-02 5.712782219052314758e-02 -1.023078188300132751e-01 3.641340136528015137e-01 3.377012908458709717e-02 3.156581521034240723e-01 -2.080984562635421753e-01 -5.215867422521114349e-03 2.921294271945953369e-01 3.809446468949317932e-02 -4.124768376350402832e-01 -6.601680815219879150e-02 1.563986092805862427e-01
2.649239078164100647e-02 -2.723595798015594482e-01 -6.429684162139892578e-02 7.476495206356048584e-02 -1.974863559007644653e-01 -7.815996557474136353e-02 7.831186056137084961e-03 -1.095547676086425781e-01 2.887682616710662842e-01 -1.635783165693283081e-02 1.479848660528659821e-02 -1.075435057282447815e-01 5.209604278206825256e-02 2.217477560043334961e-02 1.269867718219757080e-01 1.983570009469985962e-01 -6.705609709024429321e-02 -1.156798098236322403e-02 -2.662176787853240967e-01 -1.973760873079299927e-01 1.528091449290513992e-02 -2.698383927345275879e-01 -4.185725748538970947e-02 1.309459358453750610e-01 2.936768829822540283e-01 -8.198124915361404419e-02 2.162376195192337036e-01 1.763016581535339355e-01 3.711504340171813965e-01 -3.542323112487792969e-01 -2.139427512884140015e-01 1.337439864873886108e-01
-1.721764802932739258e-01 -1.246525347232818604e-01 -1.516549289226531982e-01 -4.064713418483734131e-02 -2.627533674240112305e-02 -1.828587204217910767e-01 2.766542434692382812e-01 8.323988318443298340e-02 -6.432735826820135117e-03 2.780966460704803467e-01 -2.219918519258499146e-01 -8.991599828004837036e-02 4.090816676616668701e-01 -7.155664730817079544e-03 8.629506826400756836e-02 9.675905853509902954e-02 2.359592467546463013e-01 -2.938957139849662781e-02 8.979985141195356846e-04 -1.099610794335603714e-02 8.088427782058715820e-02 -2.770871520042419434e-01 -1.811740249395370483e-01 2.799276709556579590e-01 2.393694072961807251e-01 -2.097808420658111572e-01 -8.568356931209564209e-02 2.964940369129180908e-01 3.171982942149043083e-03 -5.872720107436180115e-02 -1.727359443902969360e-01 1.122531518340110779e-01
-1.762838065624237061e-01 5.877983290702104568e-03 -1.049309372901916504e-01 1.291370689868927002e-01 -1.005616188049316406e-01 1.742988675832748413e-01 -1.164376884698867798e-01 -1.660556197166442871e-01 2.915847897529602051e-01 2.084218114614486694e-01 -2.460011392831802368e-01 -4.558854177594184875e-02 3.552956506609916687e-02 -1.016506552696228027e-01 -1.301749348640441895e-01 2.742708325386047363e-01 1.121468376368284225e-03 -8.718276768922805786e-02 2.035308070480823517e-02 1.086523830890655518e-01 1.334006488323211670e-01 -1.800936162471771240e-01 -4.495427012443542480e-02 -7.065900415182113647e-02 3.826814293861389160e-01 7.026847451925277710e-02 -2.646168768405914307e-01 2.127875834703445435e-01 1.150853112339973450e-01 -3.002189695835113525e-01 -3.215963840484619141e-01 1.191963702440261841e-01
-1.248811185359954834e-02 -3.609527349472045898e-01 -5.026468262076377869e-02 4.422392323613166809e-02 -7.372149825096130371e-02 -5.885276570916175842e-02 3.235741257667541504e-01 -8.165592700242996216e-02 -2.436252087354660034e-01 1.313038915395736694e-01 -1.811646968126296997e-01 2.738193571567535400e-01 -1.988445818424224854e-01 2.204999178647994995e-01 -2.418363988399505615e-01 7.353457063436508179e-02 1.781638264656066895e-01 -4.508583247661590576e-02 1.368903219699859619e-01 -5.464554578065872192e-02 -1.328812073916196823e-02 -1.030411794781684875e-01 2.788555435836315155e-02 -1.327429432421922684e-02 2.371538728475570679e-01 -3.916538357734680176e-01 7.373061031103134155e-02 1.626618951559066772e-01 -2.073924615979194641e-02 -2.992632687091827393e-01 8.766236901283264160e-02 -4.375057667493820190e-02
-1.926507204771041870e-01 -9.692057967185974121e-02 9.956744313240051270e-02 5.766044557094573975e-02 1.619994491338729858e-01 2.452962845563888550e-01 2.042772322893142700e-01 -1.310169696807861328e-01 1.405577510595321655e-01 -3.084244728088378906e-01 2.039221972227096558e-01 9.637486189603805542e-02 1.084382086992263794e-01 -8.074387162923812866e-02 -5.114982277154922485e-02 -1.835970021784305573e-02 3.473080098628997803e-01 9.588608890771865845e-02 5.972120538353919983e-02 -1.644798219203948975e-01 2.279597371816635132e-01 8.501293510198593140e-02 5.258143693208694458e-02 -4.614480584859848022e-02 3.460537493228912354e-01 -9.820100851356983185e-03 9.309101104736328125e-02 3.006981313228607178e-01 2.527549490332603455e-02 -3.872206807136535645e-01 -1.169657781720161438e-01 1.548127736896276474e-02
-2.804139256477355957e-02 -1.700600087642669678e-01 -1.048456877470016479e-01 2.615353465080261230e-01 -2.672430872917175293e-01 -2.106098979711532593e-01 6.693979352712631226e-02 2.980622053146362305e-01 6.890367716550827026e-02 1.908556669950485229e-01 -1.298097521066665649e-01 -1.054383292794227600e-01 7.382331788539886475e-02 5.553230643272399902e-03 -1.105249375104904175e-01 9.175167232751846313e-02 2.539693415164947510e-01 -1.994643658399581909e-01 -3.715896606445312500e-02 -1.594642102718353271e-01 1.924057900905609131e-01 -2.337030917406082153e-01 5.650149658322334290e-02 2.593577094376087189e-02 3.802959918975830078e-01 6.373713165521621704e-02 1.367560960352420807e-02 9.478494524955749512e-02 1.542517989873886108e-01 -4.073475673794746399e-02 -3.013139963150024414e-01 2.929953932762145996e-01
-4.519053995609283447e-01 -3.213648125529289246e-02 -1.764186471700668335e-01 1.051984876394271851e-01 -1.478997468948364258e-01 -3.719858452677726746e-02 4.263487458229064941e-02 1.410716772079467773e-01 8.254127949476242065e-02 -1.203122641891241074e-02 1.073634028434753418e-01 -8.357002586126327515e-02 1.557811200618743896e-01 7.044751197099685669e-03 1.731398552656173706e-01 2.656082212924957275e-01 1.892432719469070435e-01 -8.716815710067749023e-02 -1.412206888198852539e-01 -1.206178069114685059e-01 7.660929113626480103e-02 -1.873173192143440247e-02 6.932129710912704468e-02 -2.020685076713562012e-01 1.023038849234580994e-01 -2.304728627204895020e-01 -8.255816996097564697e-02 9.242470562458038330e-02 3.544562160968780518e-01 -3.386233747005462646e-01 -3.109146356582641602e-01 -1.076808944344520569e-01
-2.428172975778579712e-01 -3.495665192604064941e-01 -1.069584265351295471e-01 1.979077160358428955e-01 -1.001729294657707214e-01 -1.246065571904182434e-01 3.823754936456680298e-02 -2.015690356492996216e-01 9.173982590436935425e-02 2.488546818494796753e-02 1.442558597773313522e-02 -1.718991249799728394e-01 1.744938492774963379e-01 1.565464138984680176e-01 2.992346584796905518e-01 3.916971981525421143e-01 -5.292699788697063923e-04 -2.486516907811164856e-02 1.189168170094490051e-01 5.116354301571846008e-02 -8.604592084884643555e-02 -2.253652065992355347e-01 -1.079682782292366028e-01 -2.122684419155120850e-01 1.162571683526039124e-01 -1.153374463319778442e-01 8.385560661554336548e-02 -1.065262630581855774e-01 2.001459002494812012e-01 -2.896218299865722656e-01 -2.410555332899093628e-01 -6.584187597036361694e-02
-5.908033251762390137e-02 1.675485223531723022e-01 2.758980728685855865e-02 1.444474160671234131e-01 1.213511899113655090e-01 4.316706210374832153e-03 7.495749741792678833e-02 -2.223853319883346558e-01 -3.952031210064888000e-02 2.640667855739593506e-01 6.359633803367614746e-02 -4.250719025731086731e-02 1.379460245370864868e-01 1.101798266172409058e-01 -2.570403814315795898e-01 3.686034306883811951e-02 2.023256868124008179e-01 8.191393688321113586e-03 -1.180821359157562256e-01 -5.348395090550184250e-03 3.670908808708190918e-01 6.864702701568603516e-02 2.622018754482269287e-01 2.207325696945190430e-01 4.193649590015411377e-01 -1.604029089212417603e-01 2.392052412033081055e-01 -4.508021473884582520e-02 6.450995057821273804e-02 -3.282677233219146729e-01 -1.277178376913070679e-01 -1.595316268503665924e-02
-1.659148931503295898e-01 2.605905756354331970e-02 4.188231751322746277e-02 2.626131474971771240e-01 -5.416373908519744873e-02 -2.490037865936756134e-02 -5.545785278081893921e-02 -2.793317139148712158e-01 1.701266467571258545e-01 -1.643147170543670654e-01 -3.165594041347503662e-01 -2.777855396270751953e-01 1.215030476450920105e-01 -6.496286019682884216e-03 -2.612507902085781097e-02 2.065750956535339355e-02 -3.037656098604202271e-02 -1.772110164165496826e-02 -2.363012433052062988e-01 1.450756192207336426e-01 2.542224228382110596e-01 -2.370687276124954224e-01 -1.173155978322029114e-01 5.317864194512367249e-02 6.674363464117050171e-02 -1.400615721940994263e-01 -7.984205335378646851e-02 -1.876259408891201019e-02 4.277023077011108398e-01 -2.920891940593719482e-01 -2.292187213897705078e-01 7.582194171845912933e-03
-8.487649261951446533e-02 -4.104576259851455688e-02 -1.241484731435775757e-01 2.216454893350601196e-01 -1.494593769311904907e-01 -2.220870852470397949e-01 8.438283577561378479e-03 -1.272405846975743771e-03 3.317012637853622437e-02 3.990327939391136169e-02 -2.190736532211303711e-01 -3.009172156453132629e-02 3.876199945807456970e-02 9.122758358716964722e-02 -1.952096670866012573e-01 -5.787735804915428162e-02 3.315566778182983398e-01 -2.144402712583541870e-01 1.669702678918838501e-01 3.020225791260600090e-03 2.123319804668426514e-01 -1.885277926921844482e-01 -1.580186635255813599e-01 -2.327631562948226929e-01 3.699744939804077148e-01 -1.145018078386783600e-02 2.247746139764785767e-01 2.322824150323867798e-01 7.937352359294891357e-02 -1.183552220463752747e-01 -3.413869738578796387e-01 1.733267158269882202e-01
-2.553235888481140137e-01 5.390384048223495483e-02 1.457053869962692261e-01 2.534199655055999756e-01 -9.481881558895111084e-02 3.388436138629913330e-02 2.448157072067260742e-01 6.828214973211288452e-02 2.309233881533145905e-03 7.069202139973640442e-03 1.342433840036392212e-01 -1.810500770807266235e-02 1.115996614098548889e-01 -1.852981299161911011e-01 -1.459204554557800293e-01 1.453149169683456421e-01 1.107124425470829010e-02 1.632489413022994995e-01 -1.379466149955987930e-02 9.150512516498565674e-02 3.320175409317016602e-01 6.250369362533092499e-03 3.689717054367065430e-01 1.732936203479766846e-01 2.895084619522094727e-01 -2.141266316175460815e-01 5.795563384890556335e-02 2.375568002462387085e-01 7.815273851156234741e-02 -2.585942745208740234e-01 -2.964850068092346191e-01 4.462644457817077637e-02
1.153286993503570557e-01 3.059001872316002846e-03 -1.029967665672302246e-01 1.021972894668579102e-01 -1.070452481508255005e-01 3.308999910950660706e-02 1.237652003765106201e-01 -1.749090999364852905e-01 2.810094952583312988e-01 3.201422989368438721e-01 -2.211511731147766113e-01 2.161914408206939697e-01 -2.315226942300796509e-02 -1.602126359939575195e-01 -4.912543296813964844e-02 1.688033193349838257e-01 2.529037892818450928e-01 -2.163788080215454102e-01 7.618737965822219849e-02 -6.329671293497085571e-02 -2.585875615477561951e-02 -1.064189672470092773e-01 -2.394107403233647346e-03 -1.346042752265930176e-01 4.089077711105346680e-01 1.159283518791198730e-01 8.348919451236724854e-03 1.534474194049835205e-01 -1.454569995403289795e-01 -3.543762564659118652e-01 -2.430099546909332275e-01 1.104225739836692810e-01
-7.755733281373977661e-02 -1.449105422943830490e-02 1.384377926588058472e-01 3.037734925746917725e-01 2.608529478311538696e-02 -5.824299529194831848e-02 6.805048137903213501e-02 -9.098342806100845337e-02 -5.878093466162681580e-02 -7.383210211992263794e-02 -1.440018862485885620e-01 4.226748943328857422e-01 -5.396312847733497620e-02 5.208591744303703308e-02 2.604174427688121796e-02 -6.553418189287185669e-02 -5.319233611226081848e-02 -6.734518706798553467e-02 -1.500639915466308594e-01 1.178881227970123291e-01 5.023484826087951660e-01 -2.013930976390838623e-01 1.623342186212539673e-01 2.120645940303802490e-01 2.771805226802825928e-01 -1.545937061309814453e-01 -2.874392457306385040e-02 6.688991189002990723e-02 -7.952000945806503296e-03 -2.898840606212615967e-01 -1.895740032196044922e-01 -1.112361997365951538e-01
-6.670294702053070068e-02 -3.833864256739616394e-02 -5.825706943869590759e-02 2.531323134899139404e-01 -1.854899376630783081e-01 -9.027539193630218506e-02 3.016692996025085449e-01 -8.798906207084655762e-02 -1.697654724121093750e-01 -3.241505622863769531e-01 9.913332760334014893e-04 2.097395062446594238e-01 -1.136576086282730103e-01 1.632119566202163696e-01 2.941722571849822998e-01 7.264351844787597656e-02 2.590799629688262939e-01 2.101871073246002197e-01 1.100893318653106689e-01 -1.794406585395336151e-02 1.029933989048004150e-01 3.734672814607620239e-02 -2.288214489817619324e-02 1.361830979585647583e-01 2.811503112316131592e-01 -3.036120831966400146e-01 -3.566867485642433167e-02 1.188106909394264221e-01 -1.489750593900680542e-01 -2.241637110710144043e-01 -2.215629369020462036e-01 -1.144151762127876282e-01
-2.190602570772171021e-01 -7.135359942913055420e-02 1.098162680864334106e-01 4.054407775402069092e-01 9.620467573404312134e-02 -6.046924740076065063e-02 -3.423787886276841164e-03 9.010442346334457397e-02 -2.152687460184097290e-01 5.563419684767723083e-02 -2.688634097576141357e-01 -2.077894471585750580e-02 -2.358423769474029541e-01 2.896889746189117432e-01 7.574021071195602417e-02 2.154593467712402344e-01 1.086029782891273499e-01 -1.351481527090072632e-01 -1.406171172857284546e-01 5.614361166954040527e-02 -1.055191382765769958e-01 1.072583347558975220e-01 1.122931763529777527e-02 2.987682260572910309e-02 8.178179711103439331e-02 -1.517385840415954590e-01 -4.071427136659622192e-02 2.599966526031494141e-01 3.096492886543273926e-01 -1.864947229623794556e-01 -3.410212099552154541e-01 1.140693724155426025e-01
-2.120028734207153320e-01 -3.116258606314659119e-02 -1.610441356897354126e-01 -1.297934800386428833e-01 1.346841305494308472e-01 -3.422175347805023193e-02 2.380843758583068848e-01 1.758574694395065308e-01 -3.349737823009490967e-02 -6.243326701223850250e-03 -2.130973339080810547e-01 -2.492539435625076294e-01 2.243092209100723267e-01 -4.187935218214988708e-02 -1.072618141770362854e-01 1.656601279973983765e-01 2.461555600166320801e-01 -6.541902571916580200e-02 -1.675910055637359619e-01 -4.770925641059875488e-02 4.079160094261169434e-02 -1.861902177333831787e-01 5.917543079704046249e-03 1.345040649175643921e-01 3.588367104530334473e-01 -5.172153562307357788e-02 8.936868607997894287e-02 1.476036608219146729e-01 -2.354270406067371368e-02 -3.708707690238952637e-01 -1.384582370519638062e-01 -3.694460391998291016e-01
1.051167920231819153e-01 1.077863201498985291e-01 -1.110777854919433594e-01 8.988134562969207764e-02 6.551598012447357178e-02 -5.634864047169685364e-02 -8.738443255424499512e-02 -1.926025748252868652e-01 -2.258756160736083984e-01 -2.839988842606544495e-02 -4.070806801319122314e-01 -2.007819563150405884e-01 -2.706282399594783783e-02 1.507325619459152222e-01 -5.943338200449943542e-02 7.738871127367019653e-02 1.657318174839019775e-01 -7.480458170175552368e-02 2.029656171798706055e-01 -1.160660460591316223e-01 8.256858587265014648e-02 -1.616082340478897095e-01 -1.491851657629013062e-01 4.761578142642974854e-02 2.405586838722229004e-01 -1.287825405597686768e-01 1.994064450263977051e-02 -1.407150477170944214e-01 9.803748875856399536e-02 -4.246219992637634277e-01 -4.017384648323059082e-01 1.507969498634338379e-01
-1.186202168464660645e-01 1.286909636110067368e-02 -2.329041808843612671e-01 1.441001296043395996e-01 -2.496194988489151001e-01 2.638963460922241211e-01 2.382992058992385864e-01 -2.281368225812911987e-01 -2.606011331081390381e-01 -1.921151131391525269e-01 -1.297244708985090256e-02 1.861548721790313721e-01 6.874280050396919250e-03 1.316889524459838867e-01 2.869109809398651123e-01 -1.448238492012023926e-01 1.725545227527618408e-01 9.066255390644073486e-02 -1.360694062896072865e-03 7.480872422456741333e-02 2.253219299018383026e-02 -8.087986707687377930e-02 -2.035068906843662262e-02 4.689197242259979248e-02 2.544824779033660889e-01 -2.971293628215789795e-01 1.487265061587095261e-02 -2.554032392799854279e-02 -7.786836475133895874e-02 -3.039099276065826416e-01 -3.154548108577728271e-01 -6.733325868844985962e-02
-4.357894659042358398e-01 -1.587368249893188477e-01 -3.905335664749145508e-01 4.970955103635787964e-02 7.598451524972915649e-02 2.795843034982681274e-02 1.912944167852401733e-01 -1.884832829236984253e-01 -1.097543314099311829e-01 -4.699525889009237289e-04 -1.760457605123519897e-01 1.360316872596740723e-01 1.702861860394477844e-02 -8.323868736624717712e-03 -1.632672920823097229e-02 1.900864541530609131e-01 -2.072065919637680054e-01 -2.247501462697982788e-01 8.753974735736846924e-02 -7.513939589262008667e-02 5.455487221479415894e-02 -1.112026050686836243e-01 -1.160731464624404907e-01 1.040394157171249390e-01 3.189883232116699219e-01 2.214590646326541901e-02 -1.760892271995544434e-01 5.102058500051498413e-02 2.207064330577850342e-01 -2.783342599868774414e-01 2.963145077228546143e-02 2.088455259799957275e-01
-9.587247669696807861e-02 1.360073238611221313e-01 -2.613580822944641113e-01 2.156467735767364502e-02 -2.086106538772583008e-01 -6.410659849643707275e-02 1.081972047686576843e-01 -6.250604242086410522e-02 -1.179878693073987961e-02 -1.322480291128158569e-01 -2.333122342824935913e-01 1.684012822806835175e-03 -2.327903658151626587e-01 -2.858702540397644043e-01 3.410194069147109985e-02 -3.462655842304229736e-02 1.551607996225357056e-01 -2.133969664573669434e-01 -3.223803639411926270e-02 6.884009391069412231e-02 6.621818989515304565e-02 -2.796718478202819824e-01 -1.716982424259185791e-01 -2.686915397644042969e-01 2.135210335254669189e-01 -7.575466483831405640e-02 1.397076249122619629e-01 1.738423705101013184e-01 4.631755501031875610e-02 -3.187972307205200195e-01 -3.529623150825500488e-01 2.021327167749404907e-01
-2.210781723260879517e-01 -4.057213664054870605e-02 -6.334719061851501465e-02 1.488656103610992432e-01 2.624030113220214844e-01 1.564973145723342896e-01 -1.730057001113891602e-01 -1.412080079317092896e-01 -1.398905515670776367e-01 7.773196697235107422e-02 1.488320380449295044e-01 6.206582114100456238e-02 2.476303279399871826e-02 2.349671907722949982e-02 2.018160223960876465e-01 -4.196263849735260010e-03 2.379194796085357666e-01 7.275383919477462769e-02 -4.480524361133575439e-02 3.611215576529502869e-02 2.929370850324630737e-02 -7.367180287837982178e-02 -7.545118778944015503e-02 2.002864927053451538e-01 1.909790337085723877e-01 1.319988369941711426e-01 -1.677489280700683594e-01 3.163866400718688965e-01 -1.112516447901725769e-01 -4.249692857265472412e-01 -4.296976327896118164e-01 9.748395532369613647e-02
7.819781452417373657e-02 -1.842818260192871094e-01 -6.276141852140426636e-02 8.173758536577224731e-02 -1.514712870121002197e-01 -2.920916303992271423e-04 2.479897737503051758e-01 9.174263477325439453e-02 -1.352911740541458130e-01 -8.855912089347839355e-02 -5.516173318028450012e-02 3.244214057922363281e-01 -2.182886935770511627e-02 1.733270734548568726e-01 1.816015243530273438e-01 -3.120188415050506592e-01 -1.273421756923198700e-02 -4.804210737347602844e-03 6.539189815521240234e-02 1.222253195010125637e-04 1.061169877648353577e-01 -1.128439009189605713e-01 6.183904036879539490e-02 -1.767496764659881592e-01 4.253509938716888428e-01 -3.298877477645874023e-01 -1.005262788385152817e-02 -1.062126550823450089e-02 1.334453374147415161e-01 -4.085900485515594482e-01 -5.643640086054801941e-02 -1.404698938131332397e-01
1.307786703109741211e-01 9.554902091622352600e-03 6.087156012654304504e-02 3.615028560161590576e-01 -9.559251368045806885e-03 -1.975846588611602783e-01 -7.650499045848846436e-02 -2.320976108312606812e-01 6.640797480940818787e-03 1.150769218802452087e-01 -3.549292981624603271e-01 3.007911443710327148e-01 1.014973893761634827e-01 -2.014055103063583374e-01 6.960649788379669189e-02 -2.284676209092140198e-02 7.439081370830535889e-02 7.472105324268341064e-02 -1.510581821203231812e-01 8.141105622053146362e-02 -2.152217179536819458e-01 -4.063627123832702637e-01 2.223127484321594238e-01 4.666707944124937057e-03 1.262118220329284668e-01 -1.239705905318260193e-01 1.150656044483184814e-01 3.805831540375947952e-03 2.278897613286972046e-01 -1.892831921577453613e-01 -1.718777418136596680e-01 1.663577742874622345e-02
-4.323931783437728882e-02 -1.082074120640754700e-01 8.539839647710323334e-03 8.206066489219665527e-02 -1.312959194183349609e-01 2.154152654111385345e-02 1.726236790418624878e-01 -3.147384822368621826e-01 1.747165322303771973e-01 -4.991193115711212158e-02 2.075772434473037720e-01 9.926186501979827881e-02 2.021151036024093628e-01 -1.306317001581192017e-01 2.682151794433593750e-01 3.900735378265380859e-01 -5.859385058283805847e-02 -4.970292374491691589e-02 3.593878820538520813e-02 4.007895290851593018e-02 2.462794482707977295e-01 -1.697612255811691284e-01 1.906885504722595215e-01 -2.524215579032897949e-01 1.892903596162796021e-01 -1.571602970361709595e-01 3.822727501392364502e-02 -1.658530719578266144e-02 1.481228470802307129e-01 -2.540186345577239990e-01 -3.337632417678833008e-01 8.123795688152313232e-02
-7.911384850740432739e-02 -8.764469064772129059e-03 -2.018776535987854004e-02 2.202624380588531494e-01 -1.122091058641672134e-02 -1.473856270313262939e-01 -6.917475839145481586e-04 1.607535779476165771e-01 -3.307453822344541550e-03 7.914216816425323486e-02 -3.478807583451271057e-02 1.038247123360633850e-01 -1.062874775379896164e-02 -2.951961755752563477e-01 2.386379987001419067e-01 1.023694034665822983e-02 2.891582548618316650e-01 2.408917248249053955e-02 8.732043206691741943e-02 2.462283074855804443e-01 1.310189366340637207e-01 -4.172346889972686768e-01 2.139722369611263275e-02 1.230801418423652649e-01 2.880962938070297241e-02 1.098198816180229187e-01 8.939556777477264404e-02 2.192299365997314453e-01 4.121314883232116699e-01 -3.642243146896362305e-01 5.669875442981719971e-02 2.249665744602680206e-02
-3.258891403675079346e-01 8.376688510179519653e-02 1.329456567764282227e-01 5.587903410196304321e-02 1.299628801643848419e-02 1.258524972945451736e-02 2.785585522651672363e-01 -2.204875648021697998e-01 2.915510833263397217e-01 4.505117982625961304e-02 -1.930653303861618042e-02 3.224778473377227783e-01 3.769962117075920105e-02 -2.072675824165344238e-01 2.637331373989582062e-02 1.994627416133880615e-01 2.323296070098876953e-01 -4.108493402600288391e-02 3.240665048360824585e-02 1.783048734068870544e-02 2.454538941383361816e-01 -1.983980536460876465e-01 -5.732723511755466461e-04 -2.381811477243900299e-02 2.231564074754714966e-01 -1.300771981477737427e-01 -5.912917107343673706e-02 3.020086586475372314e-01 2.138882428407669067e-01 -2.652595043182373047e-01 -1.434453427791595459e-01 -8.868531882762908936e-02
-2.508841454982757568e-01 7.264827843755483627e-03 9.867780655622482300e-02 -1.123876422643661499e-01 -1.288361251354217529e-01 1.274130940437316895e-01 2.148099988698959351e-01 -9.782887995243072510e-02 1.112722977995872498e-01 1.500566005706787109e-01 6.133148074150085449e-02 2.791071534156799316e-01 9.634757786989212036e-02 -2.250957340002059937e-01 -2.042525820434093475e-02 1.462266445159912109e-01 1.712748557329177856e-01 -9.005788713693618774e-02 -2.181537747383117676e-01 -1.438792943954467773e-01 1.233107447624206543e-01 -1.588587611913681030e-01 1.912225186824798584e-01 -1.739458926022052765e-02 2.461173087358474731e-01 -1.443268358707427979e-01 -1.369781047105789185e-01 3.123039603233337402e-01 2.423579543828964233e-01 -4.262886941432952881e-01 -7.256451249122619629e-02 3.611543029546737671e-02
3.963365219533443451e-03 -2.342422008514404297e-01 -1.706518083810806274e-01 -1.366221308708190918e-01 -1.237354949116706848e-01 1.337469816207885742e-01 1.873715370893478394e-01 -7.584602106362581253e-03 -3.047427162528038025e-02 -1.149355396628379822e-01 -3.151534497737884521e-01 -2.618966996669769287e-01 -3.453072160482406616e-02 -1.383281052112579346e-01 3.413949534296989441e-02 -6.324644386768341064e-02 9.622728079557418823e-02 -8.445631712675094604e-02 -1.974994875490665436e-02 1.915233731269836426e-01 3.537136912345886230e-01 -1.669269949197769165e-01 -6.693547964096069336e-02 6.984368711709976196e-02 2.332362383604049683e-01 -1.101374626159667969e-01 -5.332395061850547791e-02 -3.303764387965202332e-02 2.035468667745590210e-01 -4.633111655712127686e-01 -2.450956255197525024e-01 -1.378211379051208496e-01
-4.289039596915245056e-02 1.243862137198448181e-01 6.115066260099411011e-02 2.634623050689697266e-01 9.596888720989227295e-02 -2.606338262557983398e-02 1.480142325162887573e-01 -3.061338067054748535e-01 2.639611959457397461e-01 3.191245794296264648e-01 2.744389697909355164e-02 -3.508689627051353455e-02 8.343122154474258423e-02 1.452039480209350586e-01 -1.930987834930419922e-01 5.064318329095840454e-02 1.242773756384849548e-01 -1.094306074082851410e-02 -2.063949406147003174e-01 9.537178277969360352e-02 2.096082419157028198e-01 -6.105244159698486328e-02 2.695315182209014893e-01 1.360758692026138306e-01 2.294111698865890503e-01 -1.573138833045959473e-01 1.873724460601806641e-01 2.766452431678771973e-01 1.890053451061248779e-01 -3.054283559322357178e-01 -1.178728491067886353e-01 6.794374436140060425e-02
-1.800326555967330933e-01 3.264866769313812256e-02 -2.963919043540954590e-01 9.009685367345809937e-02 -1.190602965652942657e-02 -5.123064666986465454e-02 3.535406589508056641e-01 -1.493915468454360962e-01 -8.090379834175109863e-02 -2.333976626396179199e-01 -1.696736551821231842e-02 -8.802993223071098328e-03 -2.805890701711177826e-02 -7.904593832790851593e-03 -1.626007407903671265e-01 1.115179285407066345e-01 4.618308842182159424e-01 -1.501700729131698608e-01 -1.888112872838973999e-01 1.971732527017593384e-01 -1.670527905225753784e-01 1.850203871726989746e-01 -5.224153865128755569e-03 1.714906990528106689e-01 2.105153948068618774e-01 -2.765023522078990936e-02 2.852417342364788055e-02 2.892539203166961670e-01 1.338511239737272263e-02 -1.815653890371322632e-01 -1.643538177013397217e-01 1.664635092020034790e-01
-1.127855703234672546e-01 -7.927204668521881104e-02 1.764188855886459351e-01 2.535154521465301514e-01 -9.628918766975402832e-02 1.561771482229232788e-01 1.410084515810012817e-01 -8.505049161612987518e-03 4.462739743757992983e-04 3.490450084209442139e-01 1.390109807252883911e-01 2.494762986898422241e-01 -1.976877823472023010e-02 1.083967275917530060e-02 -6.060705054551362991e-03 6.698614452034235001e-03 4.790683463215827942e-02 -1.490435302257537842e-01 1.524365246295928955e-01 -4.691367968916893005e-02 1.373706012964248657e-01 -2.489009499549865723e-01 1.465869694948196411e-01 1.534867584705352783e-01 3.716211915016174316e-01 -2.126854807138442993e-01 6.621085852384567261e-02 2.494530677795410156e-01 2.804139442741870880e-02 -2.930758893489837646e-01 -2.967219054698944092e-01 -1.658653020858764648e-01
-1.044519711285829544e-02 -8.674641139805316925e-03 -2.941894531250000000e-01 5.037717893719673157e-02 -7.298772782087326050e-02 -1.492213159799575806e-01 1.910392045974731445e-01 -6.960503011941909790e-02 1.319933384656906128e-01 -1.308867186307907104e-01 -2.954736948013305664e-01 -2.990859560668468475e-02 -7.818293571472167969e-02 1.540108025074005127e-01 -4.477038234472274780e-02 -1.888314187526702881e-01 1.007514968514442444e-01 -9.966097772121429443e-02 -1.270613670349121094e-01 -1.490303128957748413e-02 -2.385356649756431580e-02 -5.425677821040153503e-02 -2.969164550304412842e-01 1.308796405792236328e-01 3.635671436786651611e-01 5.195095762610435486e-02 -1.765682101249694824e-01 6.478966027498245239e-02 1.353098899126052856e-01 -4.296945631504058838e-01 -3.189882934093475342e-01 1.770412921905517578e-01
3.880446404218673706e-02 -1.480830609798431396e-01 6.276441365480422974e-02 1.742028594017028809e-01 -1.261058151721954346e-01 -2.240514159202575684e-01 1.689342856407165527e-01 -3.790187835693359375e-01 -6.982961297035217285e-02 6.524316966533660889e-02 -6.894782930612564087e-02 1.858311444520950317e-01 3.889723122119903564e-02 -2.093607932329177856e-01 1.019959077239036560e-01 -3.206480294466018677e-02 2.483550608158111572e-01 7.837711274623870850e-02 2.415435761213302612e-02 1.339177936315536499e-01 9.735029935836791992e-02 1.137071996927261353e-01 1.253670156002044678e-01 1.506339609622955322e-01 4.866331219673156738e-01 -3.084053695201873779e-01 1.789374351501464844e-01 2.771359682083129883e-02 1.095332354307174683e-01 3.113946318626403809e-02 -1.645978242158889771e-01 -2.164745777845382690e-01
-3.738370165228843689e-02 -6.160745397210121155e-02 -2.573983967304229736e-01 3.460239619016647339e-02 1.705540716648101807e-01 1.191289797425270081e-01 2.896430194377899170e-01 -1.329648047685623169e-01 -1.046730801463127136e-01 -1.163132116198539734e-01 -1.843178719282150269e-01 2.317624241113662720e-01 6.229631975293159485e-02 -2.211291342973709106e-01 -1.945895403623580933e-01 -1.363553106784820557e-01 1.271747946739196777e-01 -7.416543364524841309e-02 1.463553309440612793e-01 -8.466099202632904053e-02 2.476392537355422974e-01 -2.609011530876159668e-01 1.517522931098937988e-01 1.181703880429267883e-01 4.403852820396423340e-01 -1.430031806230545044e-01 1.658680438995361328e-01 1.987033337354660034e-01 -2.949499152600765228e-02 -1.037687342613935471e-02 -1.918611377477645874e-01 1.589718312025070190e-01
9.491734951734542847e-02 -1.066918373107910156e-01 -2.330807149410247803e-01 1.512970775365829468e-01 -1.612963974475860596e-01 -4.290400817990303040e-02 2.965500354766845703e-01 1.636698842048645020e-02 -1.952398568391799927e-01 -2.376676797866821289e-01 1.488558202981948853e-02 2.190276533365249634e-01 1.119338124990463257e-01 1.415445059537887573e-01 2.364582866430282593e-01 -2.246732264757156372e-01 1.698749661445617676e-01 7.103253621608018875e-03 -1.313999388366937637e-02 1.475781667977571487e-02 2.863607369363307953e-02 -1.338275521993637085e-02 2.069354988634586334e-02 1.024059727787971497e-01 3.523111939430236816e-01 -4.446751773357391357e-01 6.583214551210403442e-02 7.648324966430664062e-02 -2.026418037712574005e-02 -3.347313404083251953e-01 -1.112717986106872559e-01 -8.047582954168319702e-02
-7.394264638423919678e-02 -1.112396866083145142e-01 1.081793531775474548e-01 9.986659139394760132e-02 -2.294142246246337891e-01 6.733638793230056763e-02 -3.139620646834373474e-02 -1.635249704122543335e-02 -1.802754253149032593e-01 2.254671305418014526e-01 -1.563647538423538208e-01 -1.812733858823776245e-01 6.429648399353027344e-02 -9.243336319923400879e-02 1.863985210657119751e-01 3.924832642078399658e-01 7.430924475193023682e-02 1.478101611137390137e-01 6.416390091180801392e-02 -3.215359151363372803e-01 3.135895729064941406e-02 -1.010447293519973755e-01 -9.391555190086364746e-02 -2.847686223685741425e-02 4.154016673564910889e-01 -2.153576761484146118e-01 8.538886904716491699e-02 9.310705959796905518e-02 1.669412702322006226e-01 -3.333481848239898682e-01 -1.465218663215637207e-01 9.434175491333007812e-02
-2.264234125614166260e-01 1.207062080502510071e-01 -1.340014636516571045e-01 1.996172517538070679e-01 -9.465907514095306396e-02 -2.575851678848266602e-01 -3.068485856056213379e-02 -1.873865276575088501e-01 -1.142665147781372070e-01 1.724491864442825317e-01 -2.011729627847671509e-01 -2.063698470592498779e-01 -1.336794048547744751e-01 2.022369205951690674e-01 1.114199608564376831e-01 1.715168654918670654e-01 4.953873157501220703e-02 -9.079784899950027466e-02 -2.282836884260177612e-01 3.122540116310119629e-01 1.251605898141860962e-01 -9.956732392311096191e-02 2.191591560840606689e-01 -1.098779402673244476e-02 1.868682205677032471e-01 -1.220338568091392517e-01 -4.606989398598670959e-02 -1.156476959586143494e-01 9.525004774332046509e-02 -1.736501455307006836e-01 -4.451617002487182617e-01 -4.227121546864509583e-02
-2.044172137975692749e-01 -1.801363676786422729e-01 -3.100909888744354248e-01 3.410836458206176758e-01 2.414098568260669708e-02 -4.981061443686485291e-02 2.162970304489135742e-01 -1.874178349971771240e-01 5.416378751397132874e-02 -8.789762854576110840e-02 -3.690721467137336731e-02 -1.948036998510360718e-02 1.798688024282455444e-01 -1.716899275779724121e-01 -1.055750846862792969e-01 7.753134518861770630e-02 3.689398169517517090e-01 -3.384309709072113037e-01 -1.032618340104818344e-02 -1.217897981405258179e-01 -2.141185849905014038e-01 -1.604193300008773804e-01 4.357578977942466736e-02 2.241731882095336914e-01 1.593134999275207520e-01 -7.330142706632614136e-02 -1.540554165840148926e-01 1.405982524156570435e-01 9.406927973031997681e-02 -1.944404691457748413e-01 1.613487750291824341e-01 2.526164613664150238e-02
-2.201074063777923584e-01 -1.158995032310485840e-01 -1.438566148281097412e-01 -3.374731913208961487e-02 2.861708402633666992e-02 -2.270922064781188965e-01 2.134791165590286255e-01 1.349736154079437256e-01 1.187501251697540283e-01 9.881338477134704590e-02 -5.519334077835083008e-01 -5.529768392443656921e-02 2.752169072628021240e-01 -2.395695634186267853e-02 9.649228304624557495e-02 9.429242461919784546e-02 8.580778725445270538e-03 -9.388772398233413696e-02 -8.963374048471450806e-02 -2.161508053541183472e-02 -5.247178301215171814e-02 -1.041116267442703247e-01 -1.427084766328334808e-02 2.092480957508087158e-01 4.162044525146484375e-01 -1.596816182136535645e-01 -9.161936491727828979e-02 1.449139416217803955e-01 4.109078645706176758e-02 -2.272766381502151489e-01 -1.258732974529266357e-01 4.189100489020347595e-02
6.926202028989791870e-02 -2.732131779193878174e-01 -1.527151167392730713e-01 5.467243120074272156e-02 -1.379344165325164795e-01 5.386975780129432678e-02 1.459035873413085938e-01 1.128065809607505798e-01 -2.170847356319427490e-02 8.259828388690948486e-02 -2.221597731113433838e-01 -3.645332753658294678e-01 -8.114616572856903076e-02 -1.951580196619033813e-01 3.699278086423873901e-02 -2.017078176140785217e-02 1.135400980710983276e-01 -1.234822347760200500e-01 -4.728990793228149414e-02 2.319780439138412476e-01 1.260679960250854492e-01 -3.765073716640472412e-01 1.953046582639217377e-02 -1.924457699060440063e-01 2.179619818925857544e-01 -1.757383495569229126e-01 1.105388849973678589e-01 2.042016014456748962e-02 1.161715611815452576e-01 -3.110482394695281982e-01 -3.125588893890380859e-01 -1.552457511425018311e-01
-2.270884215831756592e-01 6.293084472417831421e-02 2.025065124034881592e-01 2.114460431039333344e-02 1.797378510236740112e-01 -8.211405575275421143e-02 2.072338014841079712e-01 -3.200445324182510376e-02 1.024620234966278076e-01 3.527615964412689209e-02 4.080040752887725830e-02 -4.493870213627815247e-02 2.366452105343341827e-02 -4.058527946472167969e-02 -1.763612180948257446e-01 1.454797536134719849e-01 2.194238305091857910e-01 2.811124622821807861e-01 -2.066416740417480469e-01 5.128334090113639832e-02 2.086638510227203369e-01 5.543578043580055237e-02 1.820296049118041992e-01 2.091825306415557861e-01 3.201133310794830322e-01 -2.070216685533523560e-01 3.877270966768264771e-02 2.436517626047134399e-01 2.488689124584197998e-01 -2.158570885658264160e-01 -3.636220395565032959e-01 -8.447146415710449219e-02
1.047790348529815674e-01 1.874558813869953156e-02 -2.335318922996520996e-01 2.857039272785186768e-01 -6.284379214048385620e-02 8.669895678758621216e-02 2.610709369182586670e-01 -1.754518598318099976e-01 -2.975137233734130859e-01 -2.836889326572418213e-01 -6.393102556467056274e-02 1.130836382508277893e-01 -1.219561919569969177e-01 1.203240081667900085e-01 1.525571793317794800e-01 -1.286719441413879395e-01 1.961820870637893677e-01 8.997267484664916992e-02 6.176202371716499329e-02 7.326991111040115356e-02 5.997517704963684082e-02 -1.265790015459060669e-01 4.884973913431167603e-02 3.653063625097274780e-02 3.027860820293426514e-01 -3.264666199684143066e-01 2.763603441417217255e-02 -9.697652608156204224e-02 -7.494192570447921753e-02 -2.749641835689544678e-01 -2.360477149486541748e-01 -2.501489520072937012e-01
-1.701525785028934479e-02 7.815659791231155396e-02 -2.322028577327728271e-01 1.923726648092269897e-01 -6.208082288503646851e-02 1.644057035446166992e-01 2.770118117332458496e-01 -1.372452825307846069e-01 -3.006046414375305176e-01 -1.769969612360000610e-01 -5.852899700403213501e-02 9.487991780042648315e-02 6.037107482552528381e-02 2.596864402294158936e-01 2.071117311716079712e-01 -1.234864965081214905e-01 1.708525270223617554e-01 1.646983325481414795e-01 1.262336373329162598e-01 1.193583756685256958e-01 1.476046741008758545e-01 -5.369049310684204102e-02 1.750028580427169800e-01 1.218402087688446045e-01 2.812924087047576904e-01 -2.763338088989257812e-01 1.174564361572265625e-01 3.812403883785009384e-03 -1.683451235294342041e-01 -3.031152486801147461e-01 -2.439827173948287964e-01 -8.482547849416732788e-02
-3.138050809502601624e-02 -8.129274845123291016e-02 -1.314116418361663818e-01 9.169099479913711548e-02 -4.526747390627861023e-02 -3.547776937484741211e-01 -7.469555735588073730e-02 7.190693169832229614e-02 -7.684388663619756699e-03 -1.468321233987808228e-01 -1.236836314201354980e-01 7.519990950822830200e-02 -6.696722470223903656e-03 8.446275442838668823e-02 3.059389889240264893e-01 1.751004010438919067e-01 1.540905237197875977e-01 9.173487871885299683e-02 -8.131733536720275879e-02 1.544384062290191650e-01 1.306996792554855347e-01 -1.081072390079498291e-01 1.985387951135635376e-01 2.225130200386047363e-01 4.594043642282485962e-02 -2.222960144281387329e-01 3.503285050392150879e-01 1.233195513486862183e-01 2.321456372737884521e-01 -4.719600975513458252e-01 8.569051325321197510e-02 1.698020100593566895e-02
-3.576295822858810425e-02 -1.074963063001632690e-01 -2.229904830455780029e-01 1.823869496583938599e-01 -1.194254085421562195e-01 9.478299319744110107e-02 -8.286885917186737061e-02 -1.890774965286254883e-01 2.674457430839538574e-01 1.907300800085067749e-01 -2.859196364879608154e-01 -1.422150731086730957e-01 6.347832083702087402e-02 -1.709877401590347290e-01 8.694632351398468018e-02 1.560086309909820557e-01 1.885826736688613892e-01 3.299999982118606567e-02 3.283129259943962097e-02 -1.265197992324829102e-02 4.904799535870552063e-02 -2.609159052371978760e-01 -2.973324432969093323e-02 -9.755979478359222412e-02 4.791874289512634277e-01 1.745646744966506958e-01 -2.336364388465881348e-01 1.480309367179870605e-01 6.128999218344688416e-02 -2.196527123451232910e-01 -1.699579060077667236e-01 1.643465459346771240e-01
1.935397088527679443e-01 -1.875448673963546753e-01 -2.329838927835226059e-03 2.526890635490417480e-01 -2.385850399732589722e-01 5.543259531259536743e-02 4.107309281826019287e-01 3.575895354151725769e-02 -1.413761228322982788e-01 -3.066755235195159912e-01 -1.038616746664047241e-01 1.546551287174224854e-01 5.582211539149284363e-02 2.312060594558715820e-01 2.209926098585128784e-01 -9.322341531515121460e-02 2.488380968570709229e-01 6.487400829792022705e-02 7.385246455669403076e-02 -2.772058360278606415e-02 2.011423110961914062e-01 5.086922273039817810e-02 -6.358721852302551270e-02 6.693004071712493896e-02 2.173162847757339478e-01 -2.565381526947021484e-01 4.312025383114814758e-02 1.169418469071388245e-01 3.134800936095416546e-04 -2.971952557563781738e-01 -1.698511540889739990e-01 -3.204300254583358765e-02
-8.560046553611755371e-02 -2.267475575208663940e-01 1.285410821437835693e-01 1.617302447557449341e-01 -9.405324608087539673e-02 -4.389801248908042908e-02 2.827796936035156250e-01 7.096526771783828735e-02 -7.806071639060974121e-02 -7.370761036872863770e-02 -8.037251979112625122e-02 3.073714673519134521e-01 8.568204194307327271e-02 1.106341630220413208e-01 1.067029610276222229e-01 3.902139607816934586e-03 -1.769860833883285522e-01 -5.660743638873100281e-02 -1.043648794293403625e-01 -1.324945362284779549e-03 -8.338788151741027832e-02 -1.630715578794479370e-01 -5.968959536403417587e-03 1.646931469440460205e-01 2.924552261829376221e-01 -1.530724912881851196e-01 1.841887086629867554e-01 3.388806879520416260e-01 -7.018651813268661499e-02 -4.643064141273498535e-01 -1.385316103696823120e-01 -2.362367659807205200e-01
-1.139832735061645508e-01 -1.422071456909179688e-01 -2.469038218259811401e-01 -1.620892435312271118e-02 -1.733136028051376343e-01 2.647946216166019440e-02 4.195528477430343628e-02 4.293788969516754150e-02 -9.851476550102233887e-02 -1.763890534639358521e-01 -8.573667705059051514e-02 -2.945643067359924316e-01 -1.408798396587371826e-01 -1.646267026662826538e-01 1.072308719158172607e-01 -5.237809568643569946e-02 6.272857636213302612e-02 -5.597093701362609863e-02 9.732888080179691315e-03 -3.262824937701225281e-02 1.749015599489212036e-01 -3.624346852302551270e-01 -1.161893233656883240e-01 -2.977408170700073242e-01 4.120385050773620605e-01 -8.645270019769668579e-02 5.535152181982994080e-02 1.023436784744262695e-01 2.179742306470870972e-01 -2.683875560760498047e-01 -2.264634370803833008e-01 -2.028437703847885132e-01
-1.681118607521057129e-01 5.974646192044019699e-03 -8.169709704816341400e-03 2.050128066912293434e-03 -1.675393581390380859e-01 1.504203230142593384e-01 3.557571768760681152e-01 -1.306931022554636002e-02 4.537142440676689148e-02 -4.882639274001121521e-02 -5.098908394575119019e-02 4.754915460944175720e-02 -2.797932922840118408e-01 -1.055992320179939270e-01 8.076421171426773071e-02 -1.362709552049636841e-01 -8.898341655731201172e-02 -9.597658365964889526e-02 6.879038363695144653e-02 7.089229673147201538e-02 2.443273365497589111e-02 -3.485742807388305664e-01 1.559306085109710693e-01 2.987796664237976074e-01 3.826615512371063232e-01 1.110664606094360352e-01 -1.386081129312515259e-01 -1.271656751632690430e-01 2.598070204257965088e-01 -2.759468853473663330e-01 -1.858442574739456177e-01 -1.883219331502914429e-01
-6.899995356798171997e-02 -1.753453761339187622e-01 -7.437694352120161057e-03 9.692097455263137817e-02 -1.207351163029670715e-01 -1.284309625625610352e-01 1.386814862489700317e-01 -2.393508255481719971e-01 5.894831195473670959e-02 -9.546480141580104828e-03 -4.922450054436922073e-03 -1.197667419910430908e-01 6.039984524250030518e-02 -1.061600372195243835e-01 1.097788214683532715e-01 7.010794244706630707e-03 -1.318728774785995483e-01 6.782940030097961426e-02 -9.199864417314529419e-02 1.282812803983688354e-01 2.395085692405700684e-01 -2.436243593692779541e-01 6.015318259596824646e-02 1.403092890977859497e-01 -5.479342117905616760e-02 -3.999083936214447021e-01 7.826806604862213135e-02 3.572793900966644287e-01 4.259585142135620117e-01 -2.238878011703491211e-01 -1.749883443117141724e-01 2.380631119012832642e-01
-2.494628727436065674e-01 -2.423405200242996216e-01 -2.375058457255363464e-02 -3.759373351931571960e-02 -1.441295742988586426e-01 -1.049861460924148560e-01 2.170557677745819092e-01 -1.388906836509704590e-01 -2.980848550796508789e-01 2.656203806400299072e-01 1.411017924547195435e-01 6.157083809375762939e-02 8.328348398208618164e-02 8.036464452743530273e-02 -7.704605907201766968e-02 -1.538590639829635620e-01 1.241791024804115295e-01 -7.422995753586292267e-03 -2.016068994998931885e-01 5.650506541132926941e-02 -1.558501273393630981e-01 -1.017683446407318115e-01 2.438118495047092438e-02 1.505659054964780807e-02 4.341444373130798340e-01 2.479541581124067307e-03 -3.397788703441619873e-01 -3.806249052286148071e-02 1.390121877193450928e-01 -3.387518525123596191e-01 -4.714708402752876282e-02 1.276050955057144165e-01
7.677913457155227661e-02 -3.205590248107910156e-01 -3.024823963642120361e-01 3.262216746807098389e-01 -1.712510585784912109e-01 1.536352783441543579e-01 -5.194576084613800049e-02 1.280415803194046021e-03 9.920437633991241455e-02 1.041237935423851013e-01 -2.964630536735057831e-02 -1.384872794151306152e-01 2.155158668756484985e-02 -4.446807131171226501e-02 -7.303344458341598511e-02 -9.587538987398147583e-02 1.986100673675537109e-01 8.429298549890518188e-02 3.345232829451560974e-02 -2.606535516679286957e-02 1.098266914486885071e-01 -2.947732210159301758e-01 -8.009196072816848755e-02 -1.715876013040542603e-01 3.599486649036407471e-01 6.926918029785156250e-02 -2.705016732215881348e-02 8.927202969789505005e-02 3.265498578548431396e-02 -2.379249781370162964e-01 -4.297995269298553467e-01 1.070817932486534119e-01
-3.521471321582794189e-01 1.324559450149536133e-01 -1.618857979774475098e-01 8.884453773498535156e-02 -1.074351742863655090e-01 2.067747414112091064e-01 1.682647615671157837e-01 1.597262173891067505e-01 -1.833835393190383911e-01 -5.076759308576583862e-02 -5.266315862536430359e-02 7.206918299198150635e-02 -9.160715341567993164e-02 -1.051175817847251892e-01 1.014171093702316284e-01 -2.542302310466766357e-01 2.504914104938507080e-01 2.426085621118545532e-02 2.028838396072387695e-01 1.969587206840515137e-01 1.973635107278823853e-01 -1.041858047246932983e-01 -3.934445977210998535e-02 -1.524399966001510620e-02 2.998128533363342285e-01 -1.820266544818878174e-01 2.917817533016204834e-01 -1.176992058753967285e-01 -5.779501795768737793e-02 -3.754106462001800537e-01 -2.386003732681274414e-02 -1.263296008110046387e-01
-2.584517300128936768e-01 2.560794651508331299e-01 4.142284765839576721e-02 -2.167806029319763184e-02 -2.156484872102737427e-01 -1.014178916811943054e-01 -5.905684549361467361e-03 -5.132247507572174072e-02 -8.742167800664901733e-02 2.943559736013412476e-02 -2.766262888908386230e-01 -3.156746327877044678e-01 1.615537889301776886e-02 -8.972565829753875732e-02 4.018316417932510376e-02 -5.434965342283248901e-02 4.287054389715194702e-02 -2.494220249354839325e-02 4.826010391116142273e-02 -2.057060226798057556e-02 -2.870055437088012695e-01 -1.925838589668273926e-01 -6.332690268754959106e-02 1.193006187677383423e-01 4.310193955898284912e-01 -3.329365048557519913e-03 1.484052836894989014e-01 -5.008674412965774536e-02 3.019301686435937881e-03 -4.149312674999237061e-01 -2.788879275321960449e-01 -7.229583710432052612e-02
-1.062576919794082642e-01 -9.999314695596694946e-02 -1.713309139013290405e-01 1.065453514456748962e-01 -1.468746215105056763e-01 -8.104221895337104797e-03 2.922428846359252930e-01 -3.421306610107421875e-01 1.627773642539978027e-01 1.786667406558990479e-01 -2.684649371076375246e-04 -1.678989529609680176e-01 7.428570836782455444e-02 -1.084651872515678406e-01 2.933127582073211670e-01 1.632144898176193237e-01 -4.931703582406044006e-02 -1.811980642378330231e-02 -2.853335738182067871e-01 5.109223723411560059e-02 1.259157359600067139e-01 -1.478526741266250610e-01 7.591289002448320389e-03 6.019736081361770630e-02 2.352065742015838623e-01 -2.385372370481491089e-01 -5.222707614302635193e-02 2.350247204303741455e-01 3.982631862163543701e-01 -1.612132191658020020e-01 -7.373339682817459106e-02 -9.452778846025466919e-02
8.280426263809204102e-02 -8.257351070642471313e-02 -3.450137078762054443e-01 2.364745736122131348e-02 2.535853385925292969e-01 3.259470686316490173e-02 2.144392877817153931e-01 6.633952260017395020e-02 5.427359044551849365e-02 -1.487147342413663864e-02 -2.933341562747955322e-01 -6.864594668149948120e-02 1.833565831184387207e-01 -1.164102852344512939e-01 3.717684000730514526e-02 3.661861121654510498e-01 -3.611782938241958618e-02 -1.457300335168838501e-01 -4.855575412511825562e-02 -7.455308735370635986e-02 -1.271795928478240967e-01 -2.228144556283950806e-01 9.148457087576389313e-03 1.223394349217414856e-01 2.020223140716552734e-01 -2.133440673351287842e-01 9.637280553579330444e-02 2.441584318876266479e-02 1.326003521680831909e-01 -4.598016440868377686e-01 -1.995378918945789337e-02 -1.935683190822601318e-01
3.070771507918834686e-02 1.018148884177207947e-01 1.462540309876203537e-02 -2.608918026089668274e-02 -1.591738611459732056e-01 8.346965163946151733e-02 1.110478024929761887e-02 -1.355083435773849487e-01 -7.867539674043655396e-02 -2.056019939482212067e-02 -1.240342035889625549e-01 2.486904412508010864e-01 -4.584774747490882874e-02 -4.444939550012350082e-03 -1.069379650289192796e-04 6.319338828325271606e-02 -6.863302737474441528e-02 -2.021542489528656006e-01 -1.883262395858764648e-01 -1.958615332841873169e-02 2.857348620891571045e-01 -3.684172630310058594e-01 1.538073122501373291e-01 2.769041359424591064e-01 3.167864978313446045e-01 -7.365524768829345703e-02 9.711215645074844360e-02 1.335853189229965210e-01 -6.336595118045806885e-02 -4.968204200267791748e-01 -1.941693574190139771e-01 -1.622038930654525757e-01
-2.121011465787887573e-01 -1.275713443756103516e-01 8.437999524176120758e-03 4.907180555164813995e-03 -1.697295010089874268e-01 -2.623456157743930817e-02 3.988563716411590576e-01 -4.860765766352415085e-03 -1.380154341459274292e-01 9.851337410509586334e-03 -2.177934795618057251e-01 1.816514730453491211e-01 1.693225800991058350e-01 2.787874639034271240e-01 -2.509372308850288391e-02 -2.171134799718856812e-01 2.163337767124176025e-01 -2.716055810451507568e-01 1.646551042795181274e-01 2.792192064225673676e-02 1.471159756183624268e-01 -2.289072871208190918e-01 1.316604614257812500e-01 1.339707821607589722e-01 2.123926281929016113e-01 -1.636994928121566772e-01 -5.227451026439666748e-02 5.841681361198425293e-02 -1.112549155950546265e-01 -2.254609763622283936e-01 -2.067640274763107300e-01 -2.334517836570739746e-01
-3.549838662147521973e-01 5.488808453083038330e-02 -1.088699102401733398e-01 -2.328865975141525269e-01 1.446281969547271729e-01 -2.037314176559448242e-01 1.937575042247772217e-01 -2.241803407669067383e-01 5.079188942909240723e-02 1.787571161985397339e-01 -8.722960948944091797e-02 -5.946807190775871277e-02 1.294425129890441895e-01 2.904580347239971161e-02 -1.422073040157556534e-02 8.834112435579299927e-03 1.487121731042861938e-01 -7.629530131816864014e-02 -3.028550446033477783e-01 -7.452432997524738312e-03 6.721957027912139893e-02 -2.498638629913330078e-02 -5.593929812312126160e-02 2.164363116025924683e-01 5.339143872261047363e-01 8.472978515783324838e-05 -1.334289461374282837e-02 -2.453746274113655090e-03 8.943442255258560181e-02 -3.503917753696441650e-01 -3.712740493938326836e-03 1.544907968491315842e-02
5.621459335088729858e-03 1.183124929666519165e-01 -1.735906451940536499e-01 1.278550177812576294e-01 -1.893541812896728516e-01 1.308752447366714478e-01 1.897453516721725464e-01 -1.440503150224685669e-01 -1.963888406753540039e-01 -2.336656749248504639e-01 -2.956078946590423584e-02 1.063052043318748474e-01 -2.799776149913668633e-03 1.611428409814834595e-01 1.491060554981231689e-01 -2.444384247064590454e-01 2.495561838150024414e-01 1.988605707883834839e-01 6.446253508329391479e-02 7.350482791662216187e-02 1.876370608806610107e-01 -1.014262661337852478e-01 6.078328564763069153e-02 2.551048249006271362e-02 4.081844389438629150e-01 -3.086735904216766357e-01 1.363023966550827026e-01 8.156646043062210083e-02 -1.025998368859291077e-01 -2.705122232437133789e-01 -2.634932100772857666e-01 -1.223612651228904724e-01
-2.076519280672073364e-01 -1.622758656740188599e-01 1.459649801254272461e-01 1.475480198860168457e-01 -1.587851494550704956e-01 -1.595754623413085938e-01 2.729361951351165771e-01 7.172318547964096069e-02 -7.465476542711257935e-02 -2.989276051521301270e-01 -9.168757498264312744e-02 4.718506708741188049e-02 -4.850903153419494629e-01 6.868795305490493774e-02 -1.752149164676666260e-01 2.863604947924613953e-02 2.073799669742584229e-01 1.267640590667724609e-01 -4.483477678149938583e-03 7.515720278024673462e-02 -1.263237930834293365e-02 -1.926726102828979492e-01 1.237659007310867310e-01 9.013079106807708740e-02 3.953641653060913086e-01 -1.010495051741600037e-01 -1.310152411460876465e-01 9.324009716510772705e-02 1.690617948770523071e-02 -1.627158969640731812e-01 -9.849803149700164795e-02 1.603920906782150269e-01
-1.676464229822158813e-01 -1.348505914211273193e-01 2.775895968079566956e-02 2.681514620780944824e-01 7.609014958143234253e-02 -6.321547087281942368e-03 5.809174105525016785e-02 1.939923688769340515e-02 -2.403756529092788696e-01 -2.967352233827114105e-02 2.541952133178710938e-01 1.046476215124130249e-01 -3.754058852791786194e-02 -2.394476085901260376e-01 7.197706401348114014e-02 7.312004268169403076e-02 1.962289661169052124e-01 -1.119821891188621521e-01 5.574387311935424805e-02 1.901305466890335083e-01 2.982773184776306152e-01 -3.506392240524291992e-01 9.578975290060043335e-02 1.615762561559677124e-01 1.533741950988769531e-01 -3.754748106002807617e-01 -3.676700592041015625e-02 5.624412000179290771e-02 1.673375666141510010e-01 -2.064890265464782715e-01 6.769109517335891724e-02 2.936159074306488037e-01
-4.406810104846954346e-01 1.069921478629112244e-01 -1.759994924068450928e-01 2.818743139505386353e-02 1.453434228897094727e-01 -7.261139154434204102e-02 1.437319070100784302e-01 -9.981574490666389465e-03 -1.044523715972900391e-01 -2.593588232994079590e-01 2.841595001518726349e-02 -9.120182693004608154e-02 -2.018170058727264404e-01 -8.015974424779415131e-03 2.462245970964431763e-01 8.803868293762207031e-02 1.568908840417861938e-01 -9.051951766014099121e-02 -1.193658858537673950e-01 2.697114348411560059e-01 1.076272428035736084e-01 -2.423274815082550049e-01 2.715242803096771240e-01 -7.368570566177368164e-02 1.406837701797485352e-01 -1.448407582938671112e-02 -1.000033915042877197e-01 -8.660177141427993774e-02 4.295233190059661865e-01 -9.668502211570739746e-02 -1.316845118999481201e-01 3.176784142851829529e-02
1.197302713990211487e-01 -1.078909933567047119e-01 -2.777284709736704826e-03 3.970232903957366943e-01 1.151715517044067383e-01 1.476575732231140137e-01 2.843998968601226807e-01 -3.502965569496154785e-01 4.511079564690589905e-02 -1.061971262097358704e-01 -7.678556442260742188e-02 2.298695296049118042e-01 -1.316954642534255981e-01 -1.479570716619491577e-01 -2.830186672508716583e-02 1.472758352756500244e-01 1.871170997619628906e-01 1.392324417829513550e-01 1.547684222459793091e-01 6.740897148847579956e-02 1.335299164056777954e-01 1.205044165253639221e-01 -1.352900862693786621e-01 1.179779693484306335e-01 3.801760077476501465e-01 -1.607708185911178589e-01 -1.797378808259963989e-02 2.527382969856262207e-01 5.118416994810104370e-02 -2.284646481275558472e-01 1.618557982146739960e-02 -8.262928575277328491e-02
-4.541624486446380615e-01 -3.226361572742462158e-01 -1.010019332170486450e-01 1.547236740589141846e-01 1.419079154729843140e-01 1.076608430594205856e-02 2.233372032642364502e-01 -1.080653890967369080e-01 1.565931290388107300e-01 -4.270585626363754272e-02 3.387034311890602112e-02 -3.471050783991813660e-02 1.270301789045333862e-01 6.711349636316299438e-02 1.829318851232528687e-01 1.064945012331008911e-01 4.961347579956054688e-02 1.441070586442947388e-01 -2.682879567146301270e-01 2.020962983369827271e-01 1.898859292268753052e-01 6.151168048381805420e-02 -3.433788195252418518e-03 1.060123648494482040e-02 3.048923015594482422e-01 5.245468392968177795e-02 2.195917665958404541e-01 3.405772447586059570e-01 8.774625509977340698e-02 -1.810500919818878174e-01 2.590044587850570679e-02 4.959173128008842468e-02
-3.473658561706542969e-01 -1.645965129137039185e-01 -2.457212209701538086e-01 4.540967289358377457e-03 -4.633631184697151184e-02 2.708423510193824768e-02 3.901964128017425537e-01 3.591519594192504883e-02 -9.498301148414611816e-02 -1.717393547296524048e-01 1.674138605594635010e-01 -5.368460435420274734e-03 -2.042803913354873657e-01 8.358599245548248291e-02 -1.262606531381607056e-01 3.170382380485534668e-01 1.480524241924285889e-01 -1.331549137830734253e-01 -6.907348334789276123e-02 2.337482720613479614e-01 -7.318548858165740967e-02 -1.456208825111389160e-01 1.379506438970565796e-01 2.313413769006729126e-01 2.885069549083709717e-01 -1.427305787801742554e-01 -1.095875054597854614e-01 1.586093306541442871e-01 3.404869884252548218e-02 -2.035276144742965698e-01 -8.843912929296493530e-02 -1.197011470794677734e-01
-7.244195789098739624e-02 1.042334437370300293e-01 6.166727840900421143e-02 2.487147003412246704e-01 -8.497036248445510864e-02 -2.102544605731964111e-01 -2.168066799640655518e-01 -1.365271955728530884e-01 -1.587065458297729492e-01 -1.740984916687011719e-01 -7.497657090425491333e-02 -7.849906384944915771e-02 2.862298302352428436e-02 3.440761566162109375e-02 1.827428936958312988e-01 -1.955029070377349854e-01 -8.007280528545379639e-02 -1.016799509525299072e-01 -1.197097226977348328e-01 1.744741052389144897e-01 3.849068656563758850e-03 -2.590264081954956055e-01 1.795960366725921631e-01 -1.872179470956325531e-02 1.054966002702713013e-01 -2.324450016021728516e-01 -3.682163953781127930e-01 7.753216475248336792e-02 1.571970134973526001e-01 -3.129556179046630859e-01 -3.917417526245117188e-01 1.270727962255477905e-01
-1.679371595382690430e-01 4.589574038982391357e-02 2.572193043306469917e-03 8.366386592388153076e-02 2.979145348072052002e-01 -1.819766163825988770e-01 1.155847087502479553e-01 5.842543765902519226e-02 -1.335772424936294556e-01 3.606348112225532532e-02 4.958998039364814758e-02 1.324101388454437256e-01 -5.206635221838951111e-03 -2.074601352214813232e-01 4.212975874543190002e-02 3.243977669626474380e-03 1.560796611011028290e-02 -3.369248211383819580e-01 -1.197802275419235229e-01 -1.186326295137405396e-01 1.134924888610839844e-01 -2.820706367492675781e-02 3.261025547981262207e-01 -2.883321978151798248e-02 2.338987439870834351e-01 -2.044725716114044189e-01 -1.749345362186431885e-01 3.433136940002441406e-01 1.259283814579248428e-02 -4.513070583343505859e-01 -1.586665660142898560e-01 -5.500954017043113708e-02
-2.208267450332641602e-01 -4.716665297746658325e-02 -2.882649898529052734e-01 7.444359362125396729e-02 -1.376385241746902466e-01 -2.840377688407897949e-01 1.013539135456085205e-01 -2.630527317523956299e-01 1.824388280510902405e-02 1.088507324457168579e-01 -3.756006360054016113e-01 -2.127416618168354034e-02 5.287258327007293701e-02 -1.687340885400772095e-01 1.760842651128768921e-02 -7.135221362113952637e-02 1.087499260902404785e-01 1.255791634321212769e-01 6.929522007703781128e-02 1.345864087343215942e-01 -3.219642117619514465e-02 -1.050067171454429626e-01 -1.625509113073348999e-01 -4.521522298455238342e-02 2.533670961856842041e-01 8.139244467020034790e-02 -3.903268277645111084e-02 1.790622472763061523e-01 -1.414065062999725342e-01 -3.214407861232757568e-01 -4.143883287906646729e-01 -2.041922882199287415e-02
-1.686899363994598389e-02 3.948007524013519287e-02 9.274374693632125854e-02 -2.953353710472583771e-02 -7.635793834924697876e-02 -1.309757232666015625e-01 1.715712398290634155e-01 -9.378644824028015137e-02 -3.338491916656494141e-02 1.354787349700927734e-01 -2.483091782778501511e-03 2.596652805805206299e-01 -6.147713214159011841e-02 -2.264012992382049561e-01 -7.505877315998077393e-02 3.041608035564422607e-01 2.462737560272216797e-01 4.223417490720748901e-02 2.266640588641166687e-02 7.317500561475753784e-02 1.711087077856063843e-01 -2.905623018741607666e-01 2.481745742261409760e-02 2.024157205596566200e-03 1.640163958072662354e-01 -2.045216858386993408e-01 6.494394037872552872e-03 3.476177155971527100e-01 2.729568481445312500e-01 -3.811697661876678467e-01 1.331703513860702515e-01 2.785875499248504639e-01
-9.374897927045822144e-02 -8.799738436937332153e-02 -2.105656415224075317e-01 2.724488377571105957e-01 -3.446787968277931213e-02 2.158540785312652588e-01 2.250398248434066772e-01 -1.609546989202499390e-01 -1.145550608634948730e-01 -1.849387288093566895e-01 -1.647801510989665985e-02 1.768680475652217865e-02 7.779391109943389893e-02 -4.811178892850875854e-02 8.838977664709091187e-03 -1.326603889465332031e-01 2.190780639648437500e-01 7.835590839385986328e-02 1.032920777797698975e-01 1.126203835010528564e-01 2.038546204566955566e-01 -3.805263638496398926e-01 1.069065649062395096e-02 2.041888684034347534e-01 1.249598041176795959e-01 -4.500774145126342773e-01 9.081581234931945801e-02 -3.408017754554748535e-02 -3.496387600898742676e-02 -2.612178623676300049e-01 -1.742029935121536255e-01 -1.832172423601150513e-01
1.391706615686416626e-02 -4.882427677512168884e-02 -2.290010899305343628e-01 5.510830134153366089e-02 -9.797243028879165649e-02 -1.455558538436889648e-01 -4.328819736838340759e-02 7.534226030111312866e-02 -5.757456645369529724e-02 -9.279503487050533295e-03 -1.286340802907943726e-01 -3.624670803546905518e-01 -2.316902279853820801e-01 -2.146560549736022949e-01 6.965518742799758911e-02 1.425102204084396362e-01 7.494293153285980225e-02 -8.471732586622238159e-02 3.864743933081626892e-02 1.488798856735229492e-01 1.468595713376998901e-01 -3.225656151771545410e-01 -6.921312212944030762e-02 -2.245261669158935547e-01 2.432103604078292847e-01 -1.428387910127639771e-01 -1.351611465215682983e-01 1.288740932941436768e-01 2.581030726432800293e-01 -3.884705603122711182e-01 -2.571677565574645996e-01 -1.095252782106399536e-01
1.705523729324340820e-01 4.258548840880393982e-02 7.136564701795578003e-02 3.783838823437690735e-02 1.280374526977539062e-01 7.232283800840377808e-02 4.889647960662841797e-01 -1.949909925460815430e-01 3.391599655151367188e-02 1.162929013371467590e-01 -2.439317479729652405e-02 1.201863959431648254e-01 1.548605412244796753e-02 -2.502606809139251709e-01 1.436560763977468014e-03 2.882914245128631592e-01 1.124418973922729492e-01 -3.281353414058685303e-02 -1.739520877599716187e-01 6.905882060527801514e-02 1.599303036928176880e-01 -1.380856782197952271e-01 -1.603433489799499512e-01 5.275396630167961121e-02 2.849925756454467773e-01 -5.809388309717178345e-02 -6.488475203514099121e-02 3.303254842758178711e-01 9.140814095735549927e-02 -3.216924965381622314e-01 -1.704069674015045166e-01 -1.656974852085113525e-01
-1.404598653316497803e-01 -2.221697568893432617e-01 -1.455099731683731079e-01 7.532261312007904053e-02 -1.031945552676916122e-02 -1.197629123926162720e-01 -1.578998565673828125e-01 7.946592755615711212e-03 -9.929013904184103012e-04 -2.124902093783020973e-03 -2.872703969478607178e-01 -3.738916218280792236e-01 4.079680144786834717e-02 1.019969731569290161e-01 9.129400551319122314e-02 2.748955786228179932e-02 1.422161161899566650e-01 -6.275787949562072754e-03 2.576277405023574829e-02 1.637162417173385620e-01 2.678353488445281982e-01 -1.171007901430130005e-01 -9.011078625917434692e-02 -1.280511915683746338e-01 1.600561738014221191e-01 -4.926386475563049316e-02 2.764062285423278809e-01 2.213599532842636108e-01 2.536599040031433105e-01 -3.966455161571502686e-01 -2.816410064697265625e-01 9.487872570753097534e-02
-2.352163642644882202e-01 2.056535035371780396e-01 -1.154019460082054138e-01 4.018943011760711670e-01 9.238626062870025635e-02 -5.849085003137588501e-02 6.149434298276901245e-02 -4.858427215367555618e-03 -1.241435930132865906e-01 -1.658453373238444328e-03 -1.349373906850814819e-01 -3.385247886180877686e-01 1.991445273160934448e-01 -4.003212600946426392e-02 7.771747559309005737e-02 2.934319525957107544e-02 2.065899223089218140e-01 -2.898384034633636475e-01 -1.853523254394531250e-01 -2.749304287135601044e-02 8.748053759336471558e-02 8.295776695013046265e-02 -7.774861901998519897e-02 2.041100710630416870e-01 3.456394970417022705e-01 4.066952317953109741e-02 5.897324159741401672e-02 3.735364228487014771e-02 1.907410025596618652e-01 -1.061410084366798401e-01 -3.262146711349487305e-01 1.063132211565971375e-01
2.448388375341892242e-02 2.955357544124126434e-03 -2.447781860828399658e-01 1.291798502206802368e-01 -9.402269124984741211e-02 1.434162408113479614e-01 3.585051596164703369e-01 -2.011899203062057495e-01 -1.404319256544113159e-01 -1.703141033649444580e-01 6.278578937053680420e-02 2.088869810104370117e-01 -7.527422904968261719e-02 1.544834524393081665e-01 2.384973168373107910e-01 -1.162464916706085205e-01 2.439362257719039917e-01 6.127057224512100220e-02 7.760115712881088257e-02 1.455806046724319458e-01 2.832465991377830505e-02 -7.704660296440124512e-02 -6.141629815101623535e-02 1.472223848104476929e-01 3.100240230560302734e-01 -3.585026562213897705e-01 4.715652391314506531e-02 7.970380038022994995e-02 -6.668233871459960938e-02 -3.017381727695465088e-01 -2.613851726055145264e-01 -9.196383506059646606e-02
-2.096284031867980957e-01 -5.088631808757781982e-02 -4.253252223134040833e-02 1.144804656505584717e-01 7.756519317626953125e-02 2.827551774680614471e-02 3.386392295360565186e-01 4.796060547232627869e-02 -9.058352559804916382e-02 -3.834455013275146484e-01 4.473763704299926758e-02 1.772185862064361572e-01 -3.930974751710891724e-02 8.220225572586059570e-02 4.541249573230743408e-02 4.046785831451416016e-01 1.820534318685531616e-01 -1.071052923798561096e-01 1.352977156639099121e-01 3.334042429924011230e-01 2.464584708213806152e-01 -7.134013622999191284e-02 2.276723235845565796e-01 1.407902538776397705e-01 2.389226257801055908e-01 -1.453256160020828247e-01 1.127578392624855042e-01 6.443025916814804077e-02 -9.991722181439399719e-04 -1.469172537326812744e-01 -9.527023136615753174e-02 1.211937218904495239e-01
-1.342514306306838989e-01 -4.275910928845405579e-02 -1.391392946243286133e-01 2.303354740142822266e-01 -3.588498234748840332e-01 9.865596890449523926e-02 1.275533139705657959e-01 -2.086031287908554077e-01 -6.860024482011795044e-02 3.727463260293006897e-02 -1.209194734692573547e-01 -6.378354877233505249e-02 2.307314425706863403e-01 -4.892398603260517120e-03 9.534058719873428345e-02 -7.409841567277908325e-02 2.441454976797103882e-01 -2.033684402704238892e-01 -1.055286731570959091e-02 4.777108505368232727e-02 -2.583745121955871582e-01 -1.813377887010574341e-01 -3.648298233747482300e-02 9.403354674577713013e-02 2.536347508430480957e-01 1.465312987565994263e-01 1.963817477226257324e-01 3.974066674709320068e-01 1.150515004992485046e-01 8.927992731332778931e-02 -2.755294442176818848e-01 -1.556237339973449707e-01
3.173387795686721802e-02 7.433281838893890381e-02 9.153696149587631226e-02 9.105174988508224487e-02 -2.249512821435928345e-01 -2.154731005430221558e-01 -7.781702280044555664e-02 2.147910445928573608e-01 1.510748565196990967e-01 3.980127349495887756e-02 -6.148880347609519958e-02 1.659515649080276489e-01 6.474229693412780762e-02 -2.792522776871919632e-03 1.694615930318832397e-01 5.168657004833221436e-02 1.569213271141052246e-01 1.849133968353271484e-01 -1.076833680272102356e-01 -5.768340453505516052e-02 1.323475539684295654e-01 -2.545100450515747070e-01 -3.531790524721145630e-02 8.566159009933471680e-02 2.553848326206207275e-01 -1.933637820184230804e-02 -5.370931699872016907e-02 5.039632320404052734e-01 9.037920832633972168e-02 -4.866818189620971680e-01 5.635741353034973145e-02 3.130040690302848816e-02
1.661874540150165558e-02 -6.914827227592468262e-02 -1.343836337327957153e-01 5.732565745711326599e-02 -4.954688251018524170e-02 2.684108167886734009e-02 9.448044933378696442e-03 -9.342225641012191772e-02 -1.624849885702133179e-01 2.064614892005920410e-01 -2.671888768672943115e-01 -2.513069808483123779e-01 -1.781908720731735229e-01 -1.248130574822425842e-01 3.923447802662849426e-02 6.033908575773239136e-02 2.225789874792098999e-01 -2.386034280061721802e-01 2.175234985770657659e-04 1.168516203761100769e-01 8.128257840871810913e-02 -2.632395029067993164e-01 -4.886443912982940674e-02 -3.575545549392700195e-01 3.418275713920593262e-01 -1.781221479177474976e-01 2.128780931234359741e-01 1.242977194488048553e-02 2.667036950588226318e-01 -2.761744260787963867e-01 -1.576930135488510132e-01 -1.137715503573417664e-01
-6.716438382863998413e-02 -1.070265620946884155e-01 9.437707811594009399e-02 1.711281836032867432e-01 -1.308319568634033203e-01 1.663542538881301880e-01 3.945768475532531738e-01 5.268599838018417358e-02 -6.089787557721138000e-02 2.086712419986724854e-02 1.783146709203720093e-02 2.230745851993560791e-01 -1.111630722880363464e-01 -8.091316372156143188e-02 -6.093728169798851013e-02 4.898699000477790833e-03 -1.769697815179824829e-01 -8.813497424125671387e-02 -3.112948872148990631e-02 1.452509164810180664e-01 1.056061685085296631e-01 -1.537855714559555054e-01 2.346608042716979980e-01 2.008305341005325317e-01 4.151055216789245605e-01 -1.217704042792320251e-01 1.244042664766311646e-01 1.864778697490692139e-01 6.323812156915664673e-02 -4.429646730422973633e-01 -1.887052804231643677e-01 -3.387583792209625244e-02
-1.209497153759002686e-01 -1.509041488170623779e-01 1.616529077291488647e-01 3.275113105773925781e-01 -1.010819245129823685e-02 1.195889711380004883e-01 -1.106767356395721436e-01 5.112953856587409973e-02 -1.421488937921822071e-03 6.988780200481414795e-02 -1.183395907282829285e-01 1.214852482080459595e-01 3.321221470832824707e-01 5.190899129956960678e-03 2.405843436717987061e-01 -1.404066830873489380e-01 2.137701958417892456e-01 -7.826137356460094452e-03 -2.370154708623886108e-01 -5.314850434660911560e-02 -6.875944137573242188e-02 -1.138772591948509216e-01 3.178078234195709229e-01 1.013398244976997375e-01 4.880044162273406982e-01 -1.830465793609619141e-01 -1.775791943073272705e-01 1.158940717577934265e-01 1.009440347552299500e-01 -2.887951396405696869e-02 -9.829167276620864868e-02 8.560370653867721558e-02
-8.880402892827987671e-02 -2.757367305457592010e-02 -4.228230714797973633e-01 2.135410010814666748e-01 2.432672828435897827e-01 -1.424074620008468628e-01 3.200205266475677490e-01 -1.303002517670392990e-02 1.590065658092498779e-01 7.597728818655014038e-02 -8.164247125387191772e-02 -4.038639366626739502e-02 2.980862557888031006e-01 -1.211152523756027222e-01 3.845899552106857300e-02 -2.025643438100814819e-01 -5.645376071333885193e-02 -2.666662633419036865e-02 1.634266227483749390e-02 -8.523989468812942505e-02 -9.280048310756683350e-02 -2.519161403179168701e-01 -4.536906722933053970e-03 4.391062259674072266e-02 3.346796631813049316e-01 -1.185301542282104492e-01 5.968011450022459030e-03 2.474359422922134399e-01 1.255673170089721680e-01 -1.600190103054046631e-01 -2.479343712329864502e-01 1.546824574470520020e-01
-1.566727645695209503e-02 -5.153439193964004517e-02 -1.612213402986526489e-01 1.465194821357727051e-01 1.750507652759552002e-01 -3.195842802524566650e-01 9.044534713029861450e-02 -1.713249534368515015e-01 1.396196987479925156e-02 -1.675169914960861206e-01 7.717487961053848267e-02 1.425027251243591309e-01 7.065688818693161011e-02 2.035344392061233521e-01 -2.976439595222473145e-01 3.608050569891929626e-02 1.976750940084457397e-01 -1.730636805295944214e-01 -1.947655379772186279e-01 3.432158753275871277e-02 -2.132561244070529938e-02 -4.883326962590217590e-02 1.738281995058059692e-01 -5.934825912117958069e-02 2.578691840171813965e-01 -1.136876568198204041e-01 1.190629452466964722e-01 1.858799010515213013e-01 -1.441306024789810181e-01 -5.402066111564636230e-01 4.644780978560447693e-02 2.962818183004856110e-02
-2.962921559810638428e-01 3.912225738167762756e-02 -1.826543509960174561e-01 5.435036867856979370e-02 -5.251130089163780212e-02 -4.318364337086677551e-02 1.575406342744827271e-01 -1.063638255000114441e-01 1.323784440755844116e-01 -4.912671167403459549e-03 -7.028060033917427063e-03 -5.845886096358299255e-02 2.560784220695495605e-01 2.456710040569305420e-01 3.034046478569507599e-02 3.035370409488677979e-01 1.791217625141143799e-01 -1.203319579362869263e-01 -1.587101519107818604e-01 -1.184384338557720184e-03 1.804016903042793274e-02 -6.307738274335861206e-02 -2.673700079321861267e-02 -2.898743748664855957e-01 1.803264766931533813e-01 5.081774666905403137e-02 2.447234392166137695e-01 -3.925853595137596130e-02 2.284297943115234375e-01 -3.548899590969085693e-01 -3.948386013507843018e-01 -4.745889082551002502e-02
-7.992829382419586182e-02 -1.887167245149612427e-01 -1.815930157899856567e-01 -3.896661847829818726e-02 -2.062282711267471313e-01 1.640043407678604126e-01 2.190701961517333984e-01 6.605563312768936157e-02 -1.162001863121986389e-01 -2.884541451930999756e-02 -1.931757926940917969e-01 2.234946936368942261e-01 -9.356641769409179688e-02 1.771801263093948364e-01 -9.010256826877593994e-02 -5.355894099920988083e-03 2.457765787839889526e-01 -8.452827483415603638e-02 7.708277553319931030e-03 2.240095585584640503e-01 2.261731624603271484e-01 -3.700230121612548828e-01 1.715014725923538208e-01 2.539534568786621094e-01 2.327498495578765869e-01 9.047341346740722656e-02 1.004642918705940247e-01 -6.349629908800125122e-02 1.369972825050354004e-01 -2.733179628849029541e-01 -1.812308728694915771e-01 -2.219437062740325928e-01
-2.697862386703491211e-01 4.793776199221611023e-03 -3.440972268581390381e-01 1.598633527755737305e-01 -1.081304475665092468e-01 3.756302595138549805e-02 2.906478382647037506e-02 2.178237214684486389e-02 1.852174848318099976e-01 -1.161628738045692444e-01 -1.717535406351089478e-01 -3.416532576084136963e-01 2.057911306619644165e-01 -2.070816606283187866e-02 5.778113845735788345e-03 2.768767476081848145e-01 2.288446426391601562e-01 -3.854368999600410461e-02 -1.656741648912429810e-01 -6.096106395125389099e-02 -7.793480157852172852e-02 -1.784515231847763062e-01 4.386226087808609009e-02 -1.837889552116394043e-01 2.534513473510742188e-01 -8.418679237365722656e-02 1.825184375047683716e-01 1.412705481052398682e-01 2.219695448875427246e-01 -2.424881607294082642e-01 -2.225889116525650024e-01 -1.202470064163208008e-01
-1.414890289306640625e-01 -6.711855530738830566e-02 2.104094028472900391e-01 9.798707440495491028e-03 -1.194171682000160217e-01 -7.563238590955734253e-02 9.305573254823684692e-02 -1.340687721967697144e-01 5.853570625185966492e-02 1.716229617595672607e-01 7.750142831355333328e-03 2.023514807224273682e-01 -1.087076738476753235e-01 -2.692971527576446533e-01 7.146991789340972900e-02 2.304772734642028809e-01 3.261116743087768555e-01 1.709338650107383728e-02 -1.096588075160980225e-01 2.416792362928390503e-01 1.591069251298904419e-01 -2.572064995765686035e-01 9.274928271770477295e-02 1.569695398211479187e-02 1.438665688037872314e-01 2.434336394071578979e-02 1.103961318731307983e-01 2.429331243038177490e-01 1.667529195547103882e-01 -4.669305682182312012e-01 1.041113287210464478e-01 2.036722302436828613e-01
-3.471545875072479248e-02 -2.627079561352729797e-02 2.082955539226531982e-01 1.662064194679260254e-01 -2.429455071687698364e-01 -1.555434465408325195e-01 7.737372070550918579e-02 1.143332850188016891e-02 1.216446533799171448e-01 1.407051808200776577e-03 4.403699934482574463e-02 -2.925270795822143555e-01 2.543820142745971680e-01 -1.007643435150384903e-02 1.946902647614479065e-02 -1.702451109886169434e-01 3.553752228617668152e-02 1.308494359254837036e-01 6.692123599350452423e-03 2.477916181087493896e-01 1.145658940076828003e-01 -2.124498486518859863e-01 9.648256003856658936e-03 -2.226029187440872192e-01 1.609698981046676636e-01 1.388033330440521240e-01 -4.620043933391571045e-02 2.677474319934844971e-01 1.878050714731216431e-01 -4.777493178844451904e-01 -2.658433020114898682e-01 1.871832832694053650e-02
-8.898396790027618408e-02 -3.972316980361938477e-01 -1.653077602386474609e-01 3.047466874122619629e-01 5.816958099603652954e-02 1.217220127582550049e-01 -5.752887204289436340e-02 -1.031602025032043457e-01 1.854889541864395142e-01 1.513586342334747314e-01 -1.024341955780982971e-01 -9.190462529659271240e-02 2.691288292407989502e-02 -2.222688347101211548e-01 -1.625705696642398834e-02 1.322650164365768433e-02 2.354347556829452515e-01 -8.966255001723766327e-03 2.680977880954742432e-01 7.358364015817642212e-02 2.913656458258628845e-02 -1.255705803632736206e-01 6.161602213978767395e-02 -2.006028890609741211e-01 2.137447595596313477e-01 1.425313651561737061e-01 -1.047425419092178345e-01 -5.221552029252052307e-02 -1.311113499104976654e-02 -4.507403969764709473e-01 -2.137793898582458496e-01 1.814453750848770142e-01
2.846845984458923340e-02 -3.082300424575805664e-01 -2.774256467819213867e-01 8.578395843505859375e-02 -2.468044757843017578e-01 -9.905414283275604248e-02 2.802134156227111816e-01 -4.478392750024795532e-02 -1.657709926366806030e-01 -1.266952902078628540e-01 -1.581739187240600586e-01 1.960178017616271973e-01 5.489439237862825394e-03 1.226823776960372925e-02 -2.672628760337829590e-01 -1.428104043006896973e-01 -4.030405078083276749e-03 -8.359720930457115173e-03 1.767376363277435303e-01 1.456489115953445435e-01 5.233292281627655029e-02 -1.742589026689529419e-01 1.538605391979217529e-01 -7.330858707427978516e-02 2.101935893297195435e-01 -2.174078375101089478e-01 1.818591379560530186e-03 1.101548969745635986e-01 3.840507194399833679e-02 -4.476434588432312012e-01 2.110901176929473877e-01 -7.028920948505401611e-02
2.456963248550891876e-02 -1.209324151277542114e-01 -3.171983659267425537e-01 8.081179112195968628e-02 -5.811818689107894897e-02 -4.966547712683677673e-02 -1.726251989603042603e-01 -1.686991900205612183e-01 1.957825720310211182e-01 1.098489835858345032e-01 -1.600964814424514771e-01 -8.535390347242355347e-02 -1.642542183399200439e-01 -2.179343253374099731e-02 1.581035107374191284e-01 -6.020670756697654724e-02 4.059000909328460693e-01 6.229201331734657288e-02 1.825478076934814453e-01 3.121809661388397217e-02 2.401477843523025513e-01 -6.857558339834213257e-02 -7.016985118389129639e-02 -9.102098643779754639e-02 2.783132195472717285e-01 -6.149367615580558777e-02 -1.326143443584442139e-01 1.257412880659103394e-01 1.390276104211807251e-02 -4.338378310203552246e-01 -2.660023272037506104e-01 1.476977765560150146e-01
-1.601649820804595947e-01 -6.435814499855041504e-02 -3.197372853755950928e-01 1.207182407379150391e-01 -8.729318529367446899e-02 -7.635792344808578491e-02 2.710641324520111084e-01 -4.018336907029151917e-02 8.776962012052536011e-02 3.753802925348281860e-02 -4.392597377300262451e-01 4.260450135916471481e-03 -8.453402668237686157e-02 -3.247648244723677635e-03 2.392143942415714264e-02 -1.180016994476318359e-01 7.823500782251358032e-02 -1.824902929365634918e-02 -2.637027800083160400e-01 9.792324900627136230e-02 -1.109942197799682617e-01 -7.727057486772537231e-02 -3.310908675193786621e-01 6.010295078158378601e-02 2.295714616775512695e-01 -1.398631781339645386e-01 -3.369689732789993286e-02 3.015539348125457764e-01 1.983480900526046753e-02 -3.204878270626068115e-01 -2.067511826753616333e-01 1.176163628697395325e-01
-1.393758803606033325e-01 5.271935462951660156e-02 2.568380720913410187e-02 2.558549046516418457e-01 -1.376106142997741699e-01 3.190896287560462952e-02 -6.982259452342987061e-02 1.120542883872985840e-01 2.362035810947418213e-01 -9.295292198657989502e-02 1.697684638202190399e-02 1.944944448769092560e-02 3.134295940399169922e-01 -2.073151618242263794e-01 -7.659179391339421272e-04 4.895991832017898560e-02 7.746246457099914551e-02 -3.359522670507431030e-02 9.808312356472015381e-02 -4.575267434120178223e-02 6.278298795223236084e-02 -1.903131455183029175e-01 -3.559930250048637390e-02 2.135351300239562988e-02 4.730900824069976807e-01 1.283916085958480835e-01 3.204802423715591431e-02 1.223486512899398804e-01 3.841358423233032227e-01 -9.880429506301879883e-02 -3.177135288715362549e-01 3.004780113697052002e-01
-1.729795485734939575e-01 1.092859823256731033e-02 1.277554929256439209e-01 5.668834596872329712e-02 6.403277814388275146e-02 1.128886640071868896e-01 3.511784374713897705e-01 1.184819731861352921e-02 8.848043531179428101e-02 -8.263886719942092896e-02 -5.858225747942924500e-03 3.461152017116546631e-01 -1.545768696814775467e-02 -2.127634435892105103e-01 -1.064006611704826355e-01 4.155970364809036255e-02 8.706650882959365845e-02 -1.779312193393707275e-01 -8.686953037977218628e-02 -7.897617295384407043e-03 1.970331519842147827e-01 -1.187932938337326050e-01 1.919092833995819092e-01 1.333708316087722778e-01 4.549144506454467773e-01 -2.598181664943695068e-01 -1.643486320972442627e-02 2.537847161293029785e-01 1.190026849508285522e-01 -2.398337274789810181e-01 -2.201553285121917725e-01 -5.822370201349258423e-02
1.832778652897104621e-04 -1.067115738987922668e-01 2.007770240306854248e-01 2.111108750104904175e-01 -1.760854274034500122e-01 1.710409224033355713e-01 4.653700888156890869e-01 -1.383251398801803589e-01 2.049474418163299561e-01 -1.028286851942539215e-02 -5.038270354270935059e-02 1.580776572227478027e-01 -1.666844785213470459e-01 1.010112930089235306e-03 -5.270552635192871094e-02 2.287012757733464241e-03 3.258395567536354065e-02 -8.883699029684066772e-02 -1.832279562950134277e-01 1.279332935810089111e-01 3.136101961135864258e-01 -4.853166639804840088e-02 2.055068165063858032e-01 1.159269884228706360e-01 1.852240413427352905e-01 -2.123624384403228760e-01 1.840763092041015625e-01 1.793871223926544189e-01 1.370550692081451416e-01 -3.470945656299591064e-01 -8.618754893541336060e-02 1.169499382376670837e-02
-3.264700472354888916e-01 -1.212509274482727051e-01 -2.018898576498031616e-01 -1.176655590534210205e-01 9.541422128677368164e-02 -1.594917327165603638e-01 1.272058337926864624e-01 -1.315287947654724121e-01 -3.024219907820224762e-02 -1.487997025251388550e-01 -2.612608671188354492e-01 -1.505797952413558960e-01 2.692785263061523438e-01 -3.153699934482574463e-01 1.271469444036483765e-01 -1.755143702030181885e-02 1.104279235005378723e-01 -1.656174063682556152e-01 3.703151643276214600e-02 7.294487208127975464e-02 1.568154990673065186e-01 -2.993827462196350098e-01 -4.551011137664318085e-03 1.601630896329879761e-01 3.969566822052001953e-01 -2.463612519204616547e-02 6.788891553878784180e-02 -9.947799146175384521e-03 5.132542550563812256e-02 -2.223108261823654175e-01 6.548261642456054688e-02 -2.195760160684585571e-01
-7.426792383193969727e-02 3.372111916542053223e-02 -1.852765977382659912e-01 3.722403049468994141e-01 -2.041902989149093628e-01 1.252256631851196289e-01 3.852205872535705566e-01 -2.242567986249923706e-01 -1.642767339944839478e-02 -9.424702078104019165e-02 -6.964117288589477539e-02 1.880342066287994385e-01 -7.474601268768310547e-02 1.057389825582504272e-01 3.349003493785858154e-01 4.191398248076438904e-02 1.927188932895660400e-01 4.758774489164352417e-02 -7.829098403453826904e-02 1.523126959800720215e-01 -1.262020319700241089e-01 8.851848542690277100e-03 3.858879953622817993e-02 6.480403989553451538e-02 2.499668300151824951e-01 -3.663058280944824219e-01 1.117133945226669312e-01 5.642131902277469635e-03 -8.093690872192382812e-02 -1.783071309328079224e-01 -2.151278853416442871e-01 1.125888060778379440e-02
-1.437075436115264893e-01 9.170837700366973877e-02 -2.366589158773422241e-01 3.114333450794219971e-01 1.421868801116943359e-01 -1.652274131774902344e-01 5.878536775708198547e-02 -1.076609641313552856e-01 -2.602280974388122559e-01 7.376862317323684692e-02 -1.712164133787155151e-01 -1.562459468841552734e-01 1.174249723553657532e-01 -1.553668528795242310e-01 6.161342561244964600e-02 -1.040451824665069580e-01 3.243387639522552490e-01 -2.545687556266784668e-01 -1.739303767681121826e-01 3.663660213351249695e-02 -4.104988276958465576e-02 -1.984535902738571167e-01 -4.776527732610702515e-02 3.392374813556671143e-01 2.557752430438995361e-01 1.192991212010383606e-01 -9.939224272966384888e-02 1.678185015916824341e-01 -5.804373696446418762e-02 -1.428373903036117554e-01 -2.592778503894805908e-01 8.496623486280441284e-02
-9.727528691291809082e-02 5.781787913292646408e-03 -4.763415828347206116e-02 2.316185235977172852e-01 -2.446199581027030945e-02 -1.864147335290908813e-01 3.185135498642921448e-02 -1.922121196985244751e-01 -1.841424405574798584e-01 2.339578568935394287e-01 1.342562735080718994e-01 9.244250506162643433e-02 -1.888715289533138275e-02 -1.045166030526161194e-01 -5.179728567600250244e-02 2.395860701799392700e-01 4.842889606952667236e-01 3.182222321629524231e-02 6.822024285793304443e-02 1.493174284696578979e-01 1.755307801067829132e-02 -2.071373760700225830e-01 -1.530679464340209961e-01 7.950574904680252075e-02 -3.490746719762682915e-03 3.320743516087532043e-02 -4.973194748163223267e-02 2.368431985378265381e-01 1.966679543256759644e-01 -4.488859176635742188e-01 7.143868505954742432e-02 1.851295679807662964e-01
-2.717435956001281738e-01 1.289706975221633911e-01 -1.162017211318016052e-01 1.591535061597824097e-01 6.864573061466217041e-02 -1.378944665193557739e-01 2.380811423063278198e-01 5.568716302514076233e-02 -2.126224339008331299e-02 5.484060570597648621e-02 -2.338391691446304321e-01 1.042999606579542160e-02 -8.381706662476062775e-03 2.901207506656646729e-01 3.058931827545166016e-01 2.116778641939163208e-01 -4.920295253396034241e-02 3.549055010080337524e-02 4.246118292212486267e-02 1.720462888479232788e-01 -5.295282974839210510e-02 -2.762113213539123535e-01 1.731768697500228882e-01 -1.222212910652160645e-01 3.380621969699859619e-01 -7.762863487005233765e-02 -2.685193121433258057e-01 -2.215984314680099487e-01 2.302463948726654053e-01 -1.922018080949783325e-01 -5.873509868979454041e-02 1.108018383383750916e-01
-1.011210605502128601e-01 -3.840829804539680481e-02 -2.494109421968460083e-01 1.505879014730453491e-01 -1.869011074304580688e-01 -1.593567579984664917e-01 3.062975108623504639e-01 -5.574228614568710327e-02 7.920927554368972778e-02 1.000683084130287170e-01 -1.940145194530487061e-01 -7.074707746505737305e-02 -1.808150708675384521e-01 -1.734776198863983154e-01 -2.145622670650482178e-02 -1.017152294516563416e-01 7.313249260187149048e-02 -1.010363548994064331e-01 -6.311842240393161774e-03 1.468255817890167236e-01 -1.826376914978027344e-01 -2.634747624397277832e-01 -3.337987065315246582e-01 -1.876419931650161743e-01 2.938451170921325684e-01 -1.278158277273178101e-01 3.713485598564147949e-02 8.775198459625244141e-02 6.460967473685741425e-03 -3.606714308261871338e-01 -2.908352911472320557e-01 2.454358153045177460e-02
-6.735400110483169556e-02 1.798829063773155212e-02 -3.613687455654144287e-01 8.192778378725051880e-02 1.430626511573791504e-01 -6.619804352521896362e-02 1.309569478034973145e-01 -6.952837109565734863e-02 1.339059323072433472e-01 1.435459405183792114e-01 -3.175754845142364502e-01 -2.959141135215759277e-02 -2.984652854502201080e-02 7.745475322008132935e-02 -1.904668658971786499e-01 -1.177422404289245605e-01 1.467811614274978638e-01 7.368551939725875854e-02 -2.321841195225715637e-02 2.351217716932296753e-02 6.821843236684799194e-02 5.500862374901771545e-02 -1.799017423763871193e-03 -1.937269866466522217e-01 3.572247624397277832e-01 1.018842961639165878e-02 -5.735320039093494415e-03 3.489255532622337341e-02 1.701674461364746094e-01 -4.784916639328002930e-01 -3.779180347919464111e-01 1.036053448915481567e-01
-1.838134974241256714e-01 -1.844561398029327393e-01 -1.989209204912185669e-01 1.963590458035469055e-02 1.016493439674377441e-01 -1.468013525009155273e-01 3.248720616102218628e-02 -4.488493502140045166e-01 -1.656045615673065186e-01 6.296946853399276733e-02 1.704765856266021729e-01 3.300983458757400513e-02 2.343730032444000244e-01 -8.564542979001998901e-02 3.916056826710700989e-02 1.351456791162490845e-01 4.474790021777153015e-02 5.988042429089546204e-02 -1.297912895679473877e-01 -2.551899477839469910e-02 2.658743560314178467e-01 -9.746384620666503906e-02 -1.305639743804931641e-01 2.566986382007598877e-01 1.437415480613708496e-01 -8.199277333915233612e-03 -1.360071823000907898e-02 1.891609579324722290e-01 1.406607497483491898e-02 -2.986813783645629883e-01 -4.160890877246856689e-01 9.367317706346511841e-02
-1.998990923166275024e-01 -1.528550088405609131e-01 -5.829482525587081909e-02 -1.155193671584129333e-01 -8.625996857881546021e-02 -1.719557046890258789e-01 1.070127785205841064e-01 -1.613861322402954102e-01 -6.621205806732177734e-02 -2.085227966308593750e-01 -2.120358794927597046e-01 -1.156015992164611816e-01 -3.621866405010223389e-01 -9.797222912311553955e-02 2.734225392341613770e-01 1.177640333771705627e-01 2.555555999279022217e-01 7.074670493602752686e-02 -1.267343014478683472e-01 -1.110551059246063232e-01 1.706182360649108887e-01 -1.756580322980880737e-01 1.632075905799865723e-01 -2.604233473539352417e-02 -5.425955168902873993e-03 -3.003142476081848145e-01 6.734882295131683350e-02 2.331781387329101562e-01 1.834851652383804321e-01 -3.712243139743804932e-01 5.546549707651138306e-02 1.282934844493865967e-02
-1.007204055786132812e-01 -2.264853417873382568e-01 -3.295118808746337891e-01 1.974970698356628418e-01 1.876626163721084595e-01 -2.055314555764198303e-02 2.923278510570526123e-01 -1.414913833141326904e-01 1.877269595861434937e-01 2.221651822328567505e-01 -2.089552879333496094e-01 1.158990859985351562e-01 4.205221682786941528e-02 1.042161043733358383e-02 2.527417801320552826e-02 -1.820580065250396729e-01 1.439829766750335693e-01 1.819254457950592041e-01 -2.588197030127048492e-02 -1.858858168125152588e-01 4.161999095231294632e-03 6.238246802240610123e-03 2.257554531097412109e-01 2.309543453156948090e-02 2.174710780382156372e-01 -1.272986978292465210e-01 -1.724317818880081177e-01 -1.551874540746212006e-02 1.326678097248077393e-01 -2.855785787105560303e-01 -2.667813301086425781e-01 2.609597742557525635e-01
-1.046629548072814941e-01 -3.179346919059753418e-01 -9.924007952213287354e-02 2.151498347520828247e-01 1.845529824495315552e-01 -1.198671013116836548e-01 2.642073035240173340e-01 -8.296962827444076538e-02 1.500519961118698120e-01 2.195970714092254639e-01 -1.189447492361068726e-01 2.644725516438484192e-02 -8.164620026946067810e-03 -7.553549017757177353e-03 1.112597286701202393e-01 -1.834874898195266724e-01 2.720728144049644470e-02 1.207647696137428284e-01 -1.140398979187011719e-01 -2.074772417545318604e-01 -2.201402783393859863e-01 -2.879731729626655579e-02 1.179753616452217102e-01 -2.330783754587173462e-02 3.335094153881072998e-01 -7.031620293855667114e-02 -1.845398396253585815e-01 2.374037951231002808e-01 -3.035119362175464630e-02 -3.137272596359252930e-01 -3.568176925182342529e-01 8.105552196502685547e-02
-2.073807567358016968e-01 -2.758825123310089111e-01 1.562897413969039917e-01 2.866653501987457275e-01 -1.715452075004577637e-01 -2.922073006629943848e-01 1.230039298534393311e-01 1.184589136391878128e-02 1.003772467374801636e-01 1.151855215430259705e-01 -2.968789935111999512e-01 -4.644659161567687988e-02 1.746531575918197632e-01 1.420473903417587280e-01 3.232854902744293213e-01 -8.344393968582153320e-02 1.790431588888168335e-01 -1.528254747390747070e-01 -1.037024483084678650e-01 -1.225663274526596069e-01 4.464919213205575943e-03 -2.173106819391250610e-01 1.271197944879531860e-01 -6.268022209405899048e-02 1.951252073049545288e-01 -1.361972093582153320e-01 -2.244824171066284180e-02 5.977072939276695251e-02 2.012191712856292725e-01 -1.402569413185119629e-01 -2.512898147106170654e-01 1.893978118896484375e-01
-1.560683697462081909e-01 -2.518061362206935883e-02 4.297529160976409912e-02 8.647077530622482300e-02 -1.332233101129531860e-01 9.576416760683059692e-02 1.959647238254547119e-01 -1.726689785718917847e-01 -8.781075477600097656e-02 2.512901127338409424e-01 2.647675573825836182e-02 2.390673607587814331e-01 2.796969935297966003e-02 5.634707212448120117e-02 5.607316642999649048e-02 8.477872610092163086e-02 -1.979630142450332642e-01 -1.041809841990470886e-01 -1.540442258119583130e-01 7.355310767889022827e-02 2.143001258373260498e-01 -4.082853794097900391e-01 8.248916268348693848e-02 2.165693044662475586e-01 2.154290825128555298e-01 6.464124470949172974e-02 3.730748221278190613e-02 2.447626590728759766e-01 -4.742764309048652649e-02 -4.663012623786926270e-01 -1.875662356615066528e-01 -1.236165165901184082e-01
-1.529029011726379395e-01 -1.651031374931335449e-01 -1.869571954011917114e-01 1.780303418636322021e-01 2.948561906814575195e-01 5.626602098345756531e-02 1.334853619337081909e-01 -3.821047767996788025e-02 -2.570089995861053467e-01 -2.025189697742462158e-01 8.309374749660491943e-02 -1.133371964097023010e-01 1.618695110082626343e-01 -1.256016790866851807e-01 -9.639390558004379272e-02 1.911534219980239868e-01 1.096178367733955383e-01 -1.864533275365829468e-01 -1.068945005536079407e-01 -3.967701457440853119e-03 2.486130036413669586e-02 -3.052881658077239990e-01 1.300388667732477188e-02 -2.491377852857112885e-02 4.565774202346801758e-01 -2.935149073600769043e-01 4.465760663151741028e-02 8.022107928991317749e-02 1.217326298356056213e-01 1.746673882007598877e-02 -1.603327691555023193e-01 -2.489921450614929199e-01
-1.593021005392074585e-01 3.747065737843513489e-02 -1.082067340612411499e-01 2.143740057945251465e-01 1.266400218009948730e-01 -6.421560794115066528e-02 1.804648190736770630e-01 1.693034768104553223e-01 1.370054930448532104e-01 1.855005696415901184e-02 -1.500988006591796875e-01 -1.320919841527938843e-01 4.160075634717941284e-02 7.158637791872024536e-02 2.732307314872741699e-01 1.855556517839431763e-01 1.294790059328079224e-01 2.497974224388599396e-02 1.267309039831161499e-01 -2.002070397138595581e-01 3.214816749095916748e-01 -3.641217648983001709e-01 -2.725229971110820770e-02 3.688012957572937012e-01 1.098876744508743286e-01 -2.437295168638229370e-01 -1.116424612700939178e-02 8.083949238061904907e-02 2.517243921756744385e-01 -2.069924622774124146e-01 -1.588155627250671387e-01 -5.771170556545257568e-02
-2.223878353834152222e-01 -2.292066514492034912e-01 7.358638197183609009e-02 2.707315087318420410e-01 -1.559173315763473511e-01 -2.411229908466339111e-01 1.365202516317367554e-01 -1.443279385566711426e-01 1.256940662860870361e-01 5.769295245409011841e-02 -3.261629641056060791e-01 1.597316414117813110e-01 1.157001331448554993e-01 8.036155998706817627e-02 3.368566632270812988e-01 5.606029182672500610e-02 1.457583159208297729e-01 -1.241894662380218506e-01 -1.395241320133209229e-01 -1.592116504907608032e-01 1.546049565076828003e-01 -1.637636870145797729e-01 1.764214634895324707e-01 2.709260396659374237e-02 3.314635753631591797e-01 -6.023560464382171631e-02 4.606909677386283875e-02 4.989017266780138016e-03 2.398195117712020874e-01 4.939590767025947571e-02 -1.754946112632751465e-01 1.985854357481002808e-01
-2.121524661779403687e-01 -1.497899368405342102e-02 1.178232505917549133e-01 4.520794376730918884e-02 -9.630096703767776489e-02 1.547380387783050537e-01 2.305959165096282959e-01 1.592633426189422607e-01 -8.225864917039871216e-02 -9.877101331949234009e-02 3.828244656324386597e-02 1.035686582326889038e-01 9.547694586217403412e-03 -1.447150707244873047e-01 1.265738755464553833e-01 9.825751930475234985e-02 3.231158852577209473e-01 -1.196463406085968018e-01 3.005323708057403564e-01 1.576142013072967529e-01 8.955837041139602661e-02 -1.028025820851325989e-01 -6.081176549196243286e-02 2.541321888566017151e-02 2.592946290969848633e-01 -3.736941814422607422e-01 1.622150093317031860e-01 1.772689223289489746e-01 -7.428475469350814819e-02 -4.521648287773132324e-01 1.298512816429138184e-01 -5.826827511191368103e-02
-3.116654455661773682e-01 -1.289270967245101929e-01 3.297421336174011230e-02 2.336651086807250977e-01 -1.498447507619857788e-01 -2.444666475057601929e-01 -1.177211105823516846e-02 1.585389673709869385e-01 2.554044686257839203e-02 5.946793034672737122e-02 -1.495306342840194702e-01 -7.838570326566696167e-02 2.759484201669692993e-02 -1.207627430558204651e-01 -1.885982006788253784e-01 9.424638748168945312e-02 1.960757821798324585e-01 -1.155759021639823914e-01 -4.482503607869148254e-02 -1.577725708484649658e-01 -1.661770977079868317e-03 -3.474690020084381104e-01 1.131733134388923645e-01 -1.615834049880504608e-02 4.370112121105194092e-01 -1.026568263769149780e-01 -4.732043482363224030e-03 1.594218164682388306e-01 1.369380205869674683e-01 5.780237168073654175e-02 -3.380870819091796875e-01 2.339084595441818237e-01
-3.668100833892822266e-01 -6.235567107796669006e-02 -8.260693401098251343e-02 -1.054393798112869263e-01 -1.529110372066497803e-01 7.775033265352249146e-02 5.407964438199996948e-02 2.372830640524625778e-03 -1.422164142131805420e-01 9.051030874252319336e-02 -2.113345712423324585e-01 2.245299518108367920e-01 2.413686513900756836e-01 2.311404794454574585e-01 7.618482410907745361e-02 4.722969979047775269e-02 -1.975753158330917358e-02 -3.244703710079193115e-01 1.046141684055328369e-01 -1.453848630189895630e-01 -1.571457535028457642e-01 -8.153430372476577759e-02 -1.432205736637115479e-01 9.931881725788116455e-02 3.026056289672851562e-01 -6.435391306877136230e-02 -8.499312400817871094e-02 2.462780326604843140e-01 3.200436234474182129e-01 -3.143962919712066650e-01 -3.782482072710990906e-02 4.782577604055404663e-02
-2.644357979297637939e-01 -3.076430261135101318e-01 -4.292433336377143860e-02 1.398295462131500244e-01 -1.657953858375549316e-01 -3.608996570110321045e-01 8.877076953649520874e-02 8.750570565462112427e-02 2.957675233483314514e-02 -7.459896802902221680e-02 -1.688957363367080688e-01 1.019899398088455200e-01 -3.741236403584480286e-02 -1.828294545412063599e-01 2.780933678150177002e-01 -3.700334951281547546e-02 2.225841581821441650e-01 1.764423102140426636e-01 -1.999225467443466187e-01 -2.932064607739448547e-02 1.324174106121063232e-01 -2.065293192863464355e-01 3.939585685729980469e-01 1.638204902410507202e-01 9.537157416343688965e-02 -2.359099537134170532e-01 -8.767107874155044556e-02 -8.036945760250091553e-02 1.201750487089157104e-01 -5.632431432604789734e-02 -1.094401702284812927e-01 9.819135069847106934e-02
-6.046659871935844421e-02 -6.477650254964828491e-02 1.244398057460784912e-01 2.310182303190231323e-01 -7.015224546194076538e-02 1.085148602724075317e-01 4.428068995475769043e-01 -4.674544930458068848e-02 2.461055666208267212e-02 -2.965744584798812866e-02 4.306060448288917542e-02 1.510655879974365234e-01 9.507516026496887207e-02 -9.136295318603515625e-02 -4.440236836671829224e-02 3.497726097702980042e-02 -2.122889757156372070e-01 -1.710634529590606689e-01 5.266953259706497192e-02 4.114740341901779175e-02 1.557886749505996704e-01 -2.602145075798034668e-01 -5.743523687124252319e-02 2.146654874086380005e-01 4.002692401409149170e-01 -2.112785577774047852e-01 -2.513192966580390930e-02 2.131278663873672485e-01 -5.486707016825675964e-02 -4.235536456108093262e-01 -5.900371447205543518e-02 6.807813793420791626e-02
-2.246201336383819580e-01 7.431304454803466797e-02 4.643319919705390930e-02 1.502441167831420898e-01 -1.633236706256866455e-01 1.130222007632255554e-01 1.328353136777877808e-01 -1.096592843532562256e-01 2.557633221149444580e-01 2.544829249382019043e-01 -5.948060378432273865e-02 1.509926468133926392e-01 -1.397830247879028320e-01 -1.586218178272247314e-01 -1.530804038047790527e-01 1.172037497162818909e-01 2.062802165746688843e-01 1.480005830526351929e-01 -7.402747869491577148e-02 -9.569642692804336548e-02 1.216094791889190674e-01 -6.394401937723159790e-02 2.870849668979644775e-01 2.343984693288803101e-01 2.687026560306549072e-01 -2.407051026821136475e-01 7.827561348676681519e-03 3.109024763107299805e-01 1.916793733835220337e-01 -2.964976131916046143e-01 -1.537760943174362183e-01 3.604275733232498169e-02
-2.206839174032211304e-01 3.897168859839439392e-02 4.932697489857673645e-02 2.721248567104339600e-01 -9.574349969625473022e-02 1.860991120338439941e-01 1.490107271820306778e-02 -1.519490927457809448e-01 -5.845640227198600769e-02 2.073652446269989014e-01 -5.399408936500549316e-01 -3.268657922744750977e-01 -1.192563772201538086e-01 -1.104092597961425781e-01 -2.693294920027256012e-02 1.951026469469070435e-01 1.976779848337173462e-01 2.033182606101036072e-02 1.100959554314613342e-01 -5.629556626081466675e-02 -6.018441170454025269e-02 -1.905805468559265137e-01 -7.794024795293807983e-02 8.362553268671035767e-02 1.954708695411682129e-01 -3.292891383171081543e-02 3.308747708797454834e-02 -1.673530787229537964e-02 7.046633213758468628e-02 -2.772484719753265381e-01 -2.474108934402465820e-01 -6.843302398920059204e-02
3.643667697906494141e-02 8.121398836374282837e-02 1.821447908878326416e-01 3.297298550605773926e-01 -1.792226284742355347e-01 9.793408215045928955e-03 1.797230392694473267e-01 -2.138793915510177612e-01 9.190364181995391846e-02 -5.573382601141929626e-02 -1.693692505359649658e-01 -2.228672355413436890e-01 2.555069327354431152e-01 2.747160010039806366e-02 -8.710918575525283813e-02 1.744167953729629517e-01 2.234685719013214111e-01 1.637699007987976074e-01 -5.644052848219871521e-02 7.838376611471176147e-02 8.644112944602966309e-02 1.687596738338470459e-01 1.854128576815128326e-02 -8.066402375698089600e-02 1.961488276720046997e-01 -3.577894270420074463e-01 -3.069958463311195374e-02 1.688148230314254761e-01 6.007583811879158020e-02 -3.518403172492980957e-01 1.188600808382034302e-01 2.821579873561859131e-01
-5.173081159591674805e-02 -5.810900032520294189e-02 -3.508253395557403564e-01 1.885504424571990967e-01 -1.370195746421813965e-01 4.584063217043876648e-02 -3.804998472332954407e-03 -1.316174268722534180e-01 -1.497492846101522446e-02 -1.127457320690155029e-01 -1.204694341868162155e-02 -1.494283080101013184e-01 1.694500446319580078e-01 -4.555763676762580872e-02 -2.022754102945327759e-01 6.364391744136810303e-02 2.530924677848815918e-01 -8.812574297189712524e-02 -2.138681560754776001e-01 1.785268485546112061e-01 1.467795670032501221e-01 -1.978817023336887360e-02 -9.222440421581268311e-02 -1.945635825395584106e-01 3.805837035179138184e-01 -2.589522674679756165e-02 -5.619616247713565826e-03 2.777116373181343079e-03 3.318873941898345947e-01 -2.844837903976440430e-01 -1.685520261526107788e-01 -3.211956918239593506e-01
-1.085916161537170410e-02 1.247702836990356445e-01 -1.122982129454612732e-01 -1.171292662620544434e-01 -6.225058808922767639e-02 -3.203902626410126686e-03 2.254501879215240479e-01 -1.407462954521179199e-01 4.334979131817817688e-02 1.657266751863062382e-03 1.665435433387756348e-01 7.647021114826202393e-02 7.202090322971343994e-02 -1.722006201744079590e-01 8.283029496669769287e-02 3.557422757148742676e-02 3.716828823089599609e-01 2.038989961147308350e-01 2.595027089118957520e-01 -2.941895425319671631e-01 7.719021290540695190e-02 -1.055837944149971008e-01 1.148541793227195740e-01 -1.091832369565963745e-01 4.083400070667266846e-01 6.061852723360061646e-02 6.489780545234680176e-02 2.892488539218902588e-01 1.029371991753578186e-01 -2.291613221168518066e-01 -3.282770514488220215e-01 -5.310722626745700836e-03
2.166179940104484558e-02 -1.515958309173583984e-01 -6.616392731666564941e-02 1.006678268313407898e-01 1.687096059322357178e-02 1.625946722924709320e-03 -4.536985978484153748e-02 -2.525689639151096344e-02 3.011974692344665527e-01 4.534141160547733307e-03 -3.024470806121826172e-02 -1.888479590415954590e-01 2.291741818189620972e-01 -2.110475301742553711e-01 1.512546092271804810e-01 2.189867794513702393e-01 -6.167399510741233826e-02 2.891046740114688873e-02 -1.830374635756015778e-02 -1.068355664610862732e-01 -3.046209551393985748e-02 -2.522315680980682373e-01 7.009969651699066162e-02 -5.540585145354270935e-03 2.707518339157104492e-01 -5.488026514649391174e-02 1.414936333894729614e-01 1.824994981288909912e-01 4.174713194370269775e-01 -4.046071767807006836e-01 -2.436064481735229492e-01 2.257889360189437866e-01
-2.672771811485290527e-01 -1.294067502021789551e-01 -3.108083009719848633e-01 2.217749655246734619e-01 -2.614905238151550293e-01 1.686749607324600220e-01 3.361684381961822510e-01 -9.269063174724578857e-02 -7.090584933757781982e-02 -1.184421703219413757e-01 -1.509755998849868774e-01 2.015672475099563599e-01 -2.720893919467926025e-01 1.662168204784393311e-01 1.273029148578643799e-01 -9.639379382133483887e-02 2.360371649265289307e-01 4.943407326936721802e-02 -3.419568762183189392e-02 2.033659666776657104e-01 -1.334904283285140991e-01 -1.434518694877624512e-01 -1.042082458734512329e-01 2.046571858227252960e-02 1.900189071893692017e-01 -2.540476918220520020e-01 -3.257919102907180786e-02 8.581006526947021484e-02 -1.337183266878128052e-02 -1.908718049526214600e-01 -1.970555484294891357e-01 5.558361485600471497e-02
6.272269040346145630e-02 -1.107918564230203629e-02 -2.200659364461898804e-02 1.905980408191680908e-01 -3.556939214468002319e-02 -1.875093728303909302e-01 5.092763155698776245e-02 -2.698487639427185059e-01 5.175726860761642456e-02 -9.525142610073089600e-02 -1.350356787443161011e-01 6.620384007692337036e-02 -6.163000594824552536e-03 -2.152938544750213623e-01 7.365762442350387573e-02 7.500170171260833740e-02 3.099168539047241211e-01 9.291840344667434692e-02 2.323112785816192627e-01 -7.349652796983718872e-02 -9.674581885337829590e-02 9.696916490793228149e-02 -1.133379340171813965e-01 1.312081217765808105e-01 6.190474629402160645e-01 -2.194216549396514893e-01 1.625104546546936035e-01 2.497961968183517456e-01 -2.480126731097698212e-02 -1.472084224224090576e-01 3.070350736379623413e-03 -1.184130646288394928e-02
3.156527131795883179e-02 3.629998117685317993e-02 4.414809122681617737e-02 4.807139933109283447e-01 2.988602034747600555e-02 -1.384944915771484375e-01 -7.220391929149627686e-02 -2.858498878777027130e-02 -1.252440661191940308e-01 -5.000051483511924744e-02 -1.915992796421051025e-01 -1.490112096071243286e-01 1.516336202621459961e-01 8.812724798917770386e-02 1.219127029180526733e-01 -4.568884521722793579e-02 8.384963124990463257e-02 -1.092006638646125793e-01 -2.692537605762481689e-01 -8.373801410198211670e-02 1.258842796087265015e-01 -1.837354898452758789e-01 1.696209162473678589e-01 3.048887662589550018e-02 -3.702260926365852356e-02 -2.633572518825531006e-01 3.444601222872734070e-02 1.069155405275523663e-03 -1.532679796218872070e-01 -2.563752233982086182e-01 -5.195801258087158203e-01 6.976273655891418457e-02
-1.486856341361999512e-01 1.360285729169845581e-01 -2.343391925096511841e-01 4.341312646865844727e-01 -1.953196153044700623e-02 -1.082278415560722351e-01 3.103378601372241974e-02 -1.470329463481903076e-01 -1.138819307088851929e-01 1.434218138456344604e-01 -1.584199517965316772e-01 -3.200092911720275879e-01 2.451576888561248779e-01 -1.702928990125656128e-01 1.174980923533439636e-01 -3.045967780053615570e-02 3.223347961902618408e-01 -3.122673928737640381e-01 -1.641335785388946533e-01 3.363037109375000000e-02 -5.921582505106925964e-02 -1.364359259605407715e-01 1.296968013048171997e-01 1.321686804294586182e-01 2.160481065511703491e-01 1.015187054872512817e-02 2.783310227096080780e-02 1.555341780185699463e-01 -4.847288597375154495e-03 -4.903512448072433472e-02 -1.751483231782913208e-01 1.603355854749679565e-01
-2.060927897691726685e-01 -3.798108920454978943e-02 -1.392455697059631348e-01 -1.504634320735931396e-01 -1.447683125734329224e-01 1.869553774595260620e-01 1.594117879867553711e-01 -1.325117498636245728e-01 -3.259893953800201416e-01 2.020601332187652588e-01 3.448098897933959961e-02 1.665297299623489380e-01 2.715899646282196045e-01 3.724740445613861084e-02 -4.700934886932373047e-02 -8.331299573183059692e-02 1.288129836320877075e-01 1.536362916231155396e-01 -1.113057434558868408e-01 4.353849962353706360e-02 -6.918137520551681519e-02 -3.525477051734924316e-01 5.943680182099342346e-02 -1.674544215202331543e-01 3.240045011043548584e-01 8.478379249572753906e-02 -2.163380533456802368e-01 4.032297432422637939e-02 1.676218509674072266e-01 -3.114971816539764404e-01 -6.779282540082931519e-02 2.222727835178375244e-01
2.063218653202056885e-01 -1.835639216005802155e-02 -1.591073721647262573e-02 2.498997002840042114e-01 9.628193825483322144e-02 -2.236992865800857544e-02 2.047732025384902954e-01 -2.788439095020294189e-01 1.972047388553619385e-01 -7.554055750370025635e-02 -6.507618352770805359e-03 1.276197433471679688e-01 8.598002791404724121e-02 -8.496517688035964966e-02 1.048406660556793213e-01 1.120449602603912354e-01 1.347458511590957642e-01 -2.833265997469425201e-02 1.511989682912826538e-01 3.886214792728424072e-01 1.802061945199966431e-01 2.552219629287719727e-01 2.171530947089195251e-02 2.466680668294429779e-02 3.788486123085021973e-01 -2.303576916456222534e-01 6.749767810106277466e-02 2.436017394065856934e-01 2.081737518310546875e-01 -2.491074502468109131e-01 -7.113306224346160889e-02 -5.807984620332717896e-02
-4.797251895070075989e-02 -5.521304160356521606e-02 -1.052880734205245972e-01 2.816756963729858398e-01 1.346208453178405762e-01 -2.375964075326919556e-01 2.283004373311996460e-01 -1.003737226128578186e-01 2.484898120164871216e-01 -1.858237385749816895e-01 2.533482909202575684e-01 1.066547445952892303e-02 -7.403333485126495361e-02 -3.355683758854866028e-02 9.252050518989562988e-02 -1.737739145755767822e-01 8.399951457977294922e-02 -3.613131493330001831e-02 1.219021156430244446e-01 -2.365299314260482788e-01 -2.808558754622936249e-02 7.503150403499603271e-02 1.818619370460510254e-01 -1.634480506181716919e-01 2.808048129081726074e-01 -2.678685635328292847e-02 -1.059706136584281921e-01 3.402142822742462158e-01 4.279804974794387817e-02 -4.000440239906311035e-01 -1.937324255704879761e-01 -1.009582057595252991e-01
-4.494255185127258301e-01 -3.749964816961437464e-04 5.331839900463819504e-03 -6.915248185396194458e-02 -9.108803933486342430e-04 -1.867803335189819336e-01 2.260268926620483398e-01 1.697698957286775112e-03 -1.783553361892700195e-01 -1.440190076828002930e-01 -5.736486613750457764e-02 2.508854269981384277e-01 -1.528228819370269775e-01 1.820855140686035156e-01 -9.476469457149505615e-02 2.369816601276397705e-01 2.073593437671661377e-01 -5.999617278575897217e-02 -1.216233670711517334e-01 1.975706815719604492e-01 2.824098765850067139e-01 -2.579527199268341064e-01 1.256111413240432739e-01 -2.792498841881752014e-02 1.919142007827758789e-01 3.305160254240036011e-02 6.741581857204437256e-02 1.579887121915817261e-01 2.243269383907318115e-01 -1.723214387893676758e-01 -6.946158409118652344e-02 -2.263689488172531128e-01
1.263946592807769775e-01 9.456656873226165771e-02 -2.388290911912918091e-01 1.687691062688827515e-01 2.130096219480037689e-02 -8.755687624216079712e-02 1.089838519692420959e-01 -1.419666707515716553e-01 3.065366530790925026e-03 -1.275462470948696136e-02 -3.345032632350921631e-01 -1.276648789644241333e-01 -7.621859014034271240e-02 2.507946789264678955e-01 2.207646667957305908e-01 6.777562946081161499e-02 1.281872838735580444e-01 3.013997152447700500e-02 9.928499162197113037e-02 -1.018644869327545166e-01 1.474200487136840820e-01 -2.389427572488784790e-01 -3.399547636508941650e-01 1.581606715917587280e-01 3.081624805927276611e-01 -2.890914678573608398e-02 -4.034012556076049805e-02 -6.051536649465560913e-02 -3.818344324827194214e-02 -2.769303917884826660e-01 -3.417609035968780518e-01 2.144378870725631714e-01
-2.125689089298248291e-01 -1.117602884769439697e-01 3.118918240070343018e-01 2.377916872501373291e-01 2.235753685235977173e-01 -1.403175946325063705e-02 1.360182017087936401e-01 -7.125362008810043335e-02 4.271199926733970642e-02 2.957802452147006989e-02 -1.113142818212509155e-01 8.320784568786621094e-02 1.249667182564735413e-01 2.842546701431274414e-01 1.096630543470382690e-01 -4.404556378722190857e-02 1.574107557535171509e-01 1.488233171403408051e-02 -2.957205474376678467e-01 -2.079155109822750092e-02 3.589068353176116943e-02 -1.792585998773574829e-01 1.291396021842956543e-01 2.705447375774383545e-01 2.065969407558441162e-01 -3.574080467224121094e-01 -1.122297570109367371e-01 2.867694199085235596e-01 1.801520437002182007e-01 -1.220622807741165161e-01 4.298472777009010315e-02 1.780797541141510010e-01
-9.078534692525863647e-02 -6.293199211359024048e-02 -1.304723322391510010e-01 8.627246320247650146e-02 -3.934280574321746826e-02 -2.576657235622406006e-01 9.671479463577270508e-02 -5.973841995000839233e-02 8.433320373296737671e-02 -1.102895736694335938e-01 -1.090604364871978760e-01 -3.163894265890121460e-02 1.504041999578475952e-01 -6.859443336725234985e-02 2.996548637747764587e-02 -1.440801024436950684e-01 1.993212997913360596e-01 1.321439724415540695e-02 2.772372961044311523e-01 1.494022905826568604e-01 -2.502146363258361816e-02 -5.766381695866584778e-02 -1.088287234306335449e-01 3.308838903903961182e-01 4.502664208412170410e-01 -1.111701130867004395e-01 4.868759810924530029e-01 1.198482140898704529e-01 7.848791033029556274e-02 -1.523083597421646118e-01 -2.026391625404357910e-01 -4.405164159834384918e-03
-2.670400440692901611e-01 9.092512726783752441e-02 -2.340013086795806885e-01 -1.387469097971916199e-02 -1.773585379123687744e-01 -1.344135403633117676e-01 1.328811198472976685e-01 -2.700951695442199707e-01 -2.694366872310638428e-01 3.799523785710334778e-02 7.267314195632934570e-02 -6.096572056412696838e-02 1.777845621109008789e-01 -1.445312350988388062e-01 4.358929395675659180e-02 -8.213558793067932129e-02 3.416324853897094727e-01 5.046582221984863281e-02 -2.726808488368988037e-01 -8.096820116043090820e-02 6.363899260759353638e-02 -4.479198902845382690e-02 1.358610987663269043e-01 8.049000054597854614e-02 1.511756777763366699e-01 4.489355161786079407e-02 -2.585858851671218872e-02 -6.600920576602220535e-03 3.232969641685485840e-01 -4.220048487186431885e-01 2.037095576524734497e-01 1.756432652473449707e-02
-2.848422229290008545e-01 -9.393636137247085571e-02 -5.761272087693214417e-02 -1.098693311214447021e-01 -7.863329350948333740e-02 -8.271145820617675781e-02 2.268089205026626587e-01 -8.157843351364135742e-02 7.480261474847793579e-02 -3.288332223892211914e-01 -3.013238310813903809e-02 2.201652228832244873e-01 -1.339712142944335938e-01 4.330319166183471680e-02 4.018560051918029785e-02 1.067189574241638184e-01 3.287068307399749756e-01 -1.226684451103210449e-02 8.981005102396011353e-02 9.264642000198364258e-02 1.275586634874343872e-01 5.670607835054397583e-02 -6.751303374767303467e-02 1.406861282885074615e-02 3.794086575508117676e-01 -2.533490955829620361e-01 2.113678306341171265e-01 3.630380630493164062e-01 -9.846107661724090576e-02 -2.815138101577758789e-01 6.977538019418716431e-02 -8.979814127087593079e-03
8.169221132993698120e-02 3.785389661788940430e-01 2.771246731281280518e-01 2.718480527400970459e-01 6.015493068844079971e-03 5.474771838635206223e-03 1.396123468875885010e-01 -7.554596662521362305e-02 1.699647158384323120e-01 -2.423422411084175110e-02 -2.592564225196838379e-01 -3.913165256381034851e-02 5.734797939658164978e-02 -5.636513233184814453e-02 -2.561158128082752228e-02 2.329504489898681641e-01 5.397236347198486328e-02 1.314740031957626343e-01 -2.505762577056884766e-01 -6.240700557827949524e-02 1.042679846286773682e-01 -1.077339053153991699e-01 6.628304719924926758e-02 5.321825668215751648e-02 2.705137431621551514e-01 -7.838854193687438965e-02 7.912190258502960205e-02 1.124547272920608521e-01 2.626537680625915527e-01 -4.768488407135009766e-01 -5.474044382572174072e-02 1.671644113957881927e-02
-3.645747900009155273e-01 -4.994244873523712158e-02 -1.076370403170585632e-01 2.023102045059204102e-01 -1.510509401559829712e-01 1.670346558094024658e-01 3.011805936694145203e-02 -1.171209067106246948e-01 2.385929599404335022e-02 2.896831631660461426e-01 1.481526345014572144e-01 -9.779674559831619263e-02 5.841012671589851379e-02 6.793574243783950806e-02 1.089301407337188721e-01 1.952358707785606384e-02 1.205716207623481750e-01 -2.071954160928726196e-01 -3.816672861576080322e-01 -8.598158136010169983e-03 1.658664643764495850e-01 -1.157931461930274963e-01 4.069080948829650879e-02 -9.399555623531341553e-02 2.271474003791809082e-01 -1.440619528293609619e-01 2.566011548042297363e-01 6.277250498533248901e-02 3.565531373023986816e-01 -2.127342820167541504e-01 -1.998202651739120483e-01 3.729825466871261597e-02
-1.922938227653503418e-01 7.491181045770645142e-02 -1.177295371890068054e-01 1.446072757244110107e-02 -1.357536464929580688e-01 6.694451719522476196e-02 -1.496122777462005615e-01 -1.428866535425186157e-01 3.594485297799110413e-02 6.527709774672985077e-03 -1.866350471973419189e-01 -8.996595442295074463e-02 2.593478262424468994e-01 -9.851115196943283081e-02 -9.352196007966995239e-02 1.777364462614059448e-01 2.999022006988525391e-01 -2.301317304372787476e-01 -9.005703032016754150e-02 6.586381793022155762e-02 -5.319837108254432678e-02 -1.501437723636627197e-01 -3.132961690425872803e-02 -3.721137046813964844e-01 3.585184216499328613e-01 -2.800144851207733154e-01 1.399476528167724609e-01 9.905689209699630737e-02 1.316614896059036255e-01 -3.149856925010681152e-01 -1.478655636310577393e-01 -1.453873515129089355e-01
-1.011658236384391785e-01 -2.281271964311599731e-01 -1.704498380422592163e-01 1.967386007308959961e-01 -2.328217178583145142e-01 -1.146846637129783630e-02 7.705515716224908829e-03 -6.341034919023513794e-02 1.729411035776138306e-01 -7.161161303520202637e-02 -3.246158957481384277e-01 -9.021963924169540405e-02 -7.306736707687377930e-02 -1.635801047086715698e-01 5.805572122335433960e-02 -4.062752798199653625e-02 1.290789842605590820e-01 1.013460233807563782e-01 1.495879590511322021e-01 9.479159861803054810e-02 1.883464455604553223e-01 -3.957677781581878662e-01 -1.701944023370742798e-01 -2.347883880138397217e-01 2.702403664588928223e-01 -1.753288321197032928e-02 -2.187914550304412842e-01 1.903519183397293091e-01 2.458125352859497070e-03 -2.222213596105575562e-01 -2.519068419933319092e-01 1.452485471963882446e-01
-8.141520619392395020e-02 -2.080782800912857056e-01 1.237228978425264359e-02 1.992689818143844604e-01 -1.362312287092208862e-01 -2.021872401237487793e-01 9.558568708598613739e-03 2.214414179325103760e-01 -2.427565120160579681e-02 4.664662107825279236e-02 1.168033480644226074e-02 -1.481583267450332642e-01 1.683504283428192139e-01 -9.579859673976898193e-02 -7.981794327497482300e-02 -1.563545763492584229e-01 7.304730266332626343e-02 -1.998180598020553589e-01 3.414371982216835022e-02 -4.313830658793449402e-02 -2.790460735559463501e-02 -3.101504743099212646e-01 -1.054205894470214844e-01 3.597335144877433777e-02 4.203022420406341553e-01 9.708238393068313599e-02 2.088400535285472870e-02 1.682735234498977661e-01 3.213124871253967285e-01 -1.595297008752822876e-01 -3.947729170322418213e-01 2.267611473798751831e-01
2.714288048446178436e-02 2.628178298473358154e-01 1.611694991588592529e-01 2.476274669170379639e-01 5.226937308907508850e-02 7.536946237087249756e-02 1.512001901865005493e-01 -2.509042918682098389e-01 8.390197902917861938e-02 -1.621550321578979492e-01 -1.788173913955688477e-01 -1.133782565593719482e-01 1.869903653860092163e-01 1.298490017652511597e-01 7.958161830902099609e-02 1.546203345060348511e-01 3.398887813091278076e-02 2.438529133796691895e-01 -3.562451899051666260e-01 9.940298646688461304e-02 1.773887425661087036e-01 -1.980678588151931763e-01 7.887658476829528809e-02 -1.321009397506713867e-01 2.092577368021011353e-01 -4.213279485702514648e-02 -9.882489684969186783e-04 5.940294638276100159e-02 1.282909661531448364e-01 -4.293889701366424561e-01 7.157001644372940063e-03 2.160508781671524048e-01
3.913142904639244080e-02 -1.565799266099929810e-01 -3.152783215045928955e-01 3.546401858329772949e-01 1.695537269115447998e-01 -8.689497411251068115e-02 2.206041365861892700e-01 -9.250401705503463745e-02 1.683311909437179565e-01 1.782002449035644531e-01 1.941046491265296936e-02 1.391520053148269653e-01 6.726197898387908936e-02 2.860072068870067596e-03 2.468639016151428223e-01 -6.640403717756271362e-02 9.452226758003234863e-02 4.816286638379096985e-02 -2.583185210824012756e-02 -1.358820945024490356e-01 -1.721954494714736938e-01 7.264978252351284027e-03 1.462990045547485352e-01 1.354074925184249878e-01 1.477376073598861694e-01 4.305357579141855240e-03 -1.644013226032257080e-01 2.124409079551696777e-01 5.065058544278144836e-02 -2.742222547531127930e-01 -4.836051762104034424e-01 8.690176531672477722e-03
-2.034485191106796265e-01 2.630446664988994598e-02 -6.915856152772903442e-02 -9.521467611193656921e-03 5.135174468159675598e-02 1.675803810358047485e-01 2.960987389087677002e-01 -1.215666998177766800e-03 -7.423236966133117676e-02 1.513782292604446411e-01 -2.939101457595825195e-01 3.361614942550659180e-01 8.816206827759742737e-03 1.968659460544586182e-03 -1.337054073810577393e-01 -1.135751232504844666e-02 -4.170675575733184814e-02 -1.659594923257827759e-01 -1.723931431770324707e-01 8.806289732456207275e-02 2.244127839803695679e-01 -4.144744575023651123e-02 -1.396323442459106445e-01 -5.405382439494132996e-02 3.027948439121246338e-01 -1.196850389242172241e-01 -6.540565937757492065e-02 2.360362559556961060e-02 -1.475188285112380981e-01 -4.914392828941345215e-01 -2.151272892951965332e-01 1.645996421575546265e-01
-2.555752694606781006e-01 -1.303032636642456055e-01 -3.344065696001052856e-02 9.130562841892242432e-02 9.466654807329177856e-02 2.211195603013038635e-02 1.262315958738327026e-01 -5.039771646261215210e-02 -1.823995411396026611e-01 -2.901703491806983948e-02 6.045930553227663040e-03 2.322287708520889282e-01 1.327493321150541306e-02 -2.645817101001739502e-01 -2.165577933192253113e-02 2.469715774059295654e-01 1.346100568771362305e-01 -1.411960273981094360e-01 -3.048731982707977295e-01 1.454832106828689575e-01 2.132405042648315430e-01 -4.122105836868286133e-01 9.551698714494705200e-02 -2.699065255001187325e-03 3.694457113742828369e-01 -1.221346035599708557e-01 1.373029798269271851e-01 1.608296185731887817e-01 1.722537577152252197e-01 -1.885083168745040894e-01 6.853009760379791260e-02 1.337271183729171753e-01
-2.119797021150588989e-01 2.650999128818511963e-01 1.120931878685951233e-01 3.412306308746337891e-01 -9.568312764167785645e-02 -6.669178139418363571e-03 6.632810086011886597e-02 -2.367607653141021729e-01 7.281313091516494751e-02 2.743332087993621826e-01 3.405564278364181519e-02 1.160838231444358826e-01 -8.005753159523010254e-02 -1.115844920277595520e-01 -8.170696906745433807e-03 1.337098032236099243e-01 1.249973848462104797e-01 1.776801943778991699e-01 -1.515729874372482300e-01 8.901651203632354736e-02 1.632868647575378418e-01 4.212339263176545501e-05 3.184019029140472412e-01 1.036066040396690369e-01 2.922642827033996582e-01 -1.125205084681510925e-01 7.606755197048187256e-02 1.802621930837631226e-01 1.939788162708282471e-01 -3.870540559291839600e-01 -5.297337099909782410e-02 -1.032145991921424866e-01
-5.088539049029350281e-02 4.346311092376708984e-02 -1.400195360183715820e-01 7.279924303293228149e-02 -1.355423033237457275e-01 7.367947697639465332e-02 4.271361045539379120e-03 -1.259742528200149536e-01 -2.409214712679386139e-02 1.863511800765991211e-01 -2.588030882179737091e-03 3.347443789243698120e-02 2.032914608716964722e-01 -3.740472495555877686e-01 1.736110448837280273e-01 2.621802091598510742e-01 1.107681840658187866e-01 -2.159369289875030518e-01 -1.100898236036300659e-01 -1.527861654758453369e-01 1.024828925728797913e-01 -2.262384444475173950e-01 -1.565330661833286285e-02 -1.025242060422897339e-01 1.845768541097640991e-01 -1.153105646371841431e-01 2.434872388839721680e-01 2.918343842029571533e-01 3.246111273765563965e-01 -3.648682236671447754e-01 -8.282873779535293579e-02 1.019359976053237915e-01
-2.581837177276611328e-01 2.206239700317382812e-01 1.187062636017799377e-02 3.270575106143951416e-01 -4.898601770401000977e-02 -1.183028668165206909e-01 -8.234232664108276367e-02 -1.650281548500061035e-01 -8.812965452671051025e-02 -1.251787841320037842e-01 -1.547989547252655029e-01 -1.260282397270202637e-01 4.749012365937232971e-02 2.147661894559860229e-01 2.520088255405426025e-01 5.186695232987403870e-02 8.817120641469955444e-02 -2.827749121934175491e-03 -2.245402894914150238e-02 2.074876874685287476e-01 6.658707559108734131e-02 -3.083295226097106934e-01 7.231150753796100616e-03 -5.876014754176139832e-02 3.140011429786682129e-02 -1.713464558124542236e-01 -2.810465693473815918e-01 -7.166760414838790894e-02 1.513728201389312744e-01 -2.446505427360534668e-01 -4.439689517021179199e-01 -2.448638714849948883e-02
-1.436773687601089478e-01 -1.124833431094884872e-02 -7.263206411153078079e-03 2.711778879165649414e-01 -1.196566373109817505e-01 7.669942826032638550e-02 1.961423158645629883e-01 6.888899207115173340e-02 -1.495962589979171753e-01 8.268811553716659546e-02 3.987963125109672546e-02 2.411716282367706299e-01 -2.784853614866733551e-02 -6.523206830024719238e-02 -1.728814542293548584e-01 7.647004723548889160e-02 4.912689328193664551e-02 -1.509827524423599243e-01 1.900966167449951172e-01 9.472127258777618408e-02 1.541348397731781006e-01 -1.559333354234695435e-01 2.804294526576995850e-01 2.507024109363555908e-01 1.961345821619033813e-01 -1.076550036668777466e-01 1.159049291163682938e-02 3.882342278957366943e-01 -2.208355441689491272e-02 -2.285446375608444214e-01 -3.822225630283355713e-01 -2.299328446388244629e-01
-2.500204741954803467e-02 -2.831977009773254395e-01 -3.760887309908866882e-02 2.156740278005599976e-01 -1.076725050806999207e-01 -2.852472066879272461e-01 -5.035031586885452271e-02 1.079617515206336975e-01 6.959009170532226562e-02 -9.505013376474380493e-02 -6.169449910521507263e-02 4.523117095232009888e-04 -2.327801138162612915e-01 1.271556019783020020e-01 -1.419278234243392944e-01 1.009953245520591736e-01 -3.867559833452105522e-03 1.662109792232513428e-02 1.699773222208023071e-01 4.313655197620391846e-02 1.034347247332334518e-02 -1.696646660566329956e-01 2.157091051340103149e-01 1.008282303810119629e-01 1.185731515288352966e-01 -2.770709395408630371e-01 6.845802813768386841e-02 5.020586252212524414e-01 2.028252035379409790e-01 -2.281868159770965576e-01 -2.565055340528488159e-02 2.960323095321655273e-01
-1.991012841463088989e-01 -9.817453473806381226e-02 -3.079678118228912354e-01 1.274453848600387573e-01 -7.840567082166671753e-02 -3.551211208105087280e-02 1.415435075759887695e-01 6.849116086959838867e-02 1.644107252359390259e-01 -5.034817382693290710e-02 1.062737554311752319e-01 -9.102870523929595947e-02 2.421816885471343994e-01 1.604594290256500244e-01 1.118642985820770264e-01 3.014008700847625732e-01 2.732410430908203125e-01 -1.180278807878494263e-01 -2.287169396877288818e-01 6.814947724342346191e-02 -6.153102964162826538e-02 3.451170027256011963e-02 -6.677819788455963135e-02 -2.310900390148162842e-01 1.560328304767608643e-01 -1.576282642781734467e-02 1.375316530466079712e-01 1.052076518535614014e-01 3.175160586833953857e-01 -2.736121416091918945e-01 -3.592686951160430908e-01 -5.366527289152145386e-02
-3.404611647129058838e-01 -1.229248419404029846e-01 3.112578950822353363e-02 1.563368141651153564e-01 -2.369474172592163086e-01 3.451679944992065430e-01 3.520346060395240784e-02 -1.493966486304998398e-02 -1.063887923955917358e-01 1.844375729560852051e-01 7.756190747022628784e-02 1.725223511457443237e-01 2.483525276184082031e-01 -7.582810707390308380e-03 9.489697962999343872e-02 -7.646102458238601685e-02 1.581643074750900269e-01 -2.805694341659545898e-01 -1.148566380143165588e-01 6.468541920185089111e-02 -1.423936337232589722e-01 6.184489000588655472e-03 7.099580019712448120e-02 -2.526622265577316284e-02 5.021964907646179199e-01 -7.567696273326873779e-02 3.721655532717704773e-02 2.702243439853191376e-02 1.474006921052932739e-01 -1.690203845500946045e-01 -1.286407560110092163e-01 1.874119341373443604e-01
-2.373365610837936401e-01 -1.703394800424575806e-01 6.324505805969238281e-02 2.352407127618789673e-01 -1.957918517291545868e-02 -2.246833443641662598e-01 1.778853833675384521e-01 -4.492412507534027100e-02 7.908812165260314941e-02 -2.558027803897857666e-01 -2.888543009757995605e-01 -4.032063484191894531e-02 -2.834138870239257812e-01 1.520120203495025635e-01 -8.090166747570037842e-02 -4.829867556691169739e-02 -4.803363978862762451e-02 -2.997028641402721405e-02 -2.124659717082977295e-02 2.084817886352539062e-01 -5.346217378973960876e-02 6.675760447978973389e-02 3.394383490085601807e-01 -2.228352278470993042e-01 3.661385774612426758e-01 -3.394238278269767761e-02 1.531297415494918823e-01 3.288066759705543518e-02 1.663248687982559204e-01 -2.808593809604644775e-01 -3.810268640518188477e-02 1.211669072508811951e-01
-1.476131379604339600e-01 7.006446272134780884e-02 -9.283667057752609253e-02 1.102123633027076721e-01 -5.864198785275220871e-03 -1.571552455425262451e-02 2.606003284454345703e-01 -3.066173056140542030e-03 9.254141151905059814e-02 1.495439261198043823e-01 -1.917234957218170166e-01 1.967945247888565063e-01 5.377496406435966492e-02 -1.824034154415130615e-01 -3.781673684716224670e-02 1.089491322636604309e-01 7.392233610153198242e-02 -2.855741381645202637e-01 2.671807818114757538e-02 -5.008256435394287109e-02 2.086196690797805786e-01 -6.954379379749298096e-02 -2.063139900565147400e-02 2.785537540912628174e-01 4.711676239967346191e-01 -4.482455551624298096e-01 5.077359452843666077e-02 7.425595074892044067e-02 1.815417855978012085e-01 -1.713887006044387817e-01 1.081709414720535278e-01 -8.242247998714447021e-02
-1.216070204973220825e-01 -1.852267235517501831e-01 -1.456204205751419067e-01 1.804860495030879974e-02 2.344997525215148926e-01 -2.917008996009826660e-01 3.802844583988189697e-01 -1.884670555591583252e-01 -2.797553315758705139e-02 -1.780827492475509644e-01 -1.606101095676422119e-01 -4.386305063962936401e-02 -1.683398634195327759e-01 -9.313139319419860840e-02 -5.780298635363578796e-02 2.550217807292938232e-01 2.626995742321014404e-01 1.610084772109985352e-01 -1.639074832201004028e-01 2.151037305593490601e-01 3.354255110025405884e-02 -2.628437057137489319e-02 3.053278625011444092e-01 -9.680958837270736694e-02 9.837468713521957397e-02 -3.996523469686508179e-02 2.440777868032455444e-01 -3.127507120370864868e-02 1.521117091178894043e-01 -2.670807540416717529e-01 4.270057380199432373e-02 -5.429146066308021545e-02
-1.939709931612014771e-01 -1.212052032351493835e-01 -2.879278063774108887e-01 7.222947478294372559e-02 -2.494425773620605469e-01 -5.490682274103164673e-02 -2.447436563670635223e-02 4.252855852246284485e-02 -3.712945058941841125e-02 7.309921085834503174e-02 -2.492975145578384399e-01 -3.395369946956634521e-01 -2.335593476891517639e-02 -2.164106070995330811e-01 -2.009925665333867073e-03 3.984150663018226624e-02 1.603842675685882568e-01 -1.430322825908660889e-01 -4.662780091166496277e-02 1.111794114112854004e-01 1.822387576103210449e-01 -1.485716998577117920e-01 3.293058276176452637e-02 -3.881711363792419434e-01 3.150375783443450928e-01 -1.693947911262512207e-01 -5.337554030120372772e-03 1.464197784662246704e-01 1.571824997663497925e-01 -2.759922444820404053e-01 -1.253878325223922729e-01 -1.581811159849166870e-01
-1.709354000922758132e-05 1.889779418706893921e-01 8.406713604927062988e-02 2.365304827690124512e-01 -1.584004163742065430e-01 7.251872867345809937e-02 9.086327627301216125e-03 -1.308237761259078979e-01 1.703909486532211304e-01 5.477944388985633850e-02 -1.228522956371307373e-01 -2.083568274974822998e-01 2.798503935337066650e-01 1.626195460557937622e-01 1.459694057703018188e-01 1.457918584346771240e-01 7.609631866216659546e-02 2.890526354312896729e-01 -1.766911745071411133e-01 8.682412654161453247e-02 2.099287062883377075e-01 -2.924405932426452637e-01 6.990437209606170654e-02 -2.494536712765693665e-02 2.806399464607238770e-01 -2.730957232415676117e-02 1.715987771749496460e-01 3.581511974334716797e-01 2.643266320228576660e-02 -2.871027588844299316e-01 5.188539996743202209e-02 1.721076220273971558e-01
-1.046195551753044128e-01 8.955967426300048828e-02 1.154307648539543152e-01 -6.525650620460510254e-02 -1.218133047223091125e-01 1.561251729726791382e-01 2.168285995721817017e-01 -2.965830266475677490e-01 4.525967687368392944e-02 -1.011243090033531189e-01 1.323386728763580322e-01 3.971549123525619507e-02 -1.443449500948190689e-02 -9.844020009040832520e-03 -2.120356559753417969e-01 -2.966430736705660820e-03 1.665306985378265381e-01 -3.098109364509582520e-02 2.206741720438003540e-01 -2.829439043998718262e-01 -1.469089277088642120e-02 -4.530666768550872803e-02 2.607995867729187012e-01 -3.389461338520050049e-02 2.773133218288421631e-01 -7.817039638757705688e-02 1.358650326728820801e-01 3.400236666202545166e-01 1.016839072108268738e-01 -4.215462803840637207e-01 -2.801684439182281494e-01 -1.088500954210758209e-02
1.289519965648651123e-01 -2.244209200143814087e-01 -1.060235276818275452e-01 1.166912466287612915e-01 3.183863312005996704e-02 -2.617624960839748383e-02 -2.194764167070388794e-01 -2.863266170024871826e-01 -7.832502946257591248e-03 6.059947609901428223e-02 -8.122619986534118652e-02 -1.639247387647628784e-01 2.577132172882556915e-02 1.373516023159027100e-01 2.653589285910129547e-02 -9.087841957807540894e-02 2.675210535526275635e-01 -4.995923023670911789e-03 -2.166282013058662415e-02 8.119165152311325073e-02 1.359412819147109985e-01 -1.415079981088638306e-01 -6.655847281217575073e-02 2.665135562419891357e-01 2.581150829792022705e-01 1.575816720724105835e-01 -2.093544453382492065e-01 2.000442743301391602e-01 4.912027716636657715e-02 -4.024022519588470459e-01 -3.618517220020294189e-01 2.177255749702453613e-01
-2.147049903869628906e-01 -1.904047131538391113e-01 -1.052919551730155945e-01 7.751168310642242432e-02 -5.379787459969520569e-02 1.845784299075603485e-02 8.339476771652698517e-03 -3.165339231491088867e-01 1.056176424026489258e-01 1.455329656600952148e-01 -1.209942996501922607e-01 -1.532853692770004272e-01 6.377846002578735352e-02 -6.424251943826675415e-02 1.499760448932647705e-01 3.132932186126708984e-01 -2.825723588466644287e-02 -1.219060868024826050e-01 -1.994445919990539551e-01 -5.592427030205726624e-02 2.911617457866668701e-01 -1.016259491443634033e-01 8.552393876016139984e-03 5.229534208774566650e-02 2.103575915098190308e-01 -2.654478847980499268e-01 -1.910818517208099365e-01 2.308659255504608154e-01 3.116571307182312012e-01 -2.267057746648788452e-01 -1.918928474187850952e-01 2.267049103975296021e-01
2.777686109766364098e-03 -5.724661424756050110e-02 -2.695917189121246338e-01 2.021870166063308716e-01 -2.286943607032299042e-02 2.516893148422241211e-01 3.362784981727600098e-01 -2.093270421028137207e-01 -1.247922182083129883e-01 -7.980021089315414429e-02 -6.508156657218933105e-02 5.680397897958755493e-02 6.366379559040069580e-02 9.095013141632080078e-02 -9.535511955618858337e-03 -1.607539355754852295e-01 2.142048478126525879e-01 -8.225426077842712402e-02 4.709494858980178833e-02 6.366389989852905273e-02 3.431099951267242432e-01 -2.157652974128723145e-01 -1.158206015825271606e-01 1.409519314765930176e-01 1.380226612091064453e-01 -3.617282211780548096e-01 1.661628335714340210e-01 -1.470240056514739990e-01 -3.217738494277000427e-02 -2.775455117225646973e-01 -2.195034772157669067e-01 -1.134434863924980164e-01
-1.656268686056137085e-01 -4.010006040334701538e-02 -1.552467048168182373e-01 1.090041399002075195e-01 -1.981564797461032867e-02 -6.206885725259780884e-02 2.174641750752925873e-02 -2.273167520761489868e-01 2.123352438211441040e-01 3.097862899303436279e-01 -2.342846542596817017e-01 -1.740903407335281372e-01 9.212736785411834717e-02 -2.702027559280395508e-01 1.730039566755294800e-01 1.190255582332611084e-01 1.958461254835128784e-01 -1.335219889879226685e-01 1.548522431403398514e-02 -9.089086204767227173e-02 6.757982075214385986e-02 -1.161074936389923096e-01 -2.901867032051086426e-02 -1.018706709146499634e-01 4.184137582778930664e-01 5.919457972049713135e-02 -8.367686718702316284e-02 1.855571568012237549e-01 -3.177794069051742554e-02 -1.932597309350967407e-01 -3.797389566898345947e-01 1.738382279872894287e-01
-8.945330977439880371e-02 -5.229016020894050598e-02 1.223741322755813599e-01 2.225880622863769531e-01 -1.439079195261001587e-01 1.832743138074874878e-01 4.459204673767089844e-01 -1.265370696783065796e-01 4.470499232411384583e-02 -2.365329712629318237e-01 -1.361870318651199341e-01 1.039913669228553772e-01 -1.477596312761306763e-01 -1.335338205099105835e-01 -1.897948049008846283e-02 -1.348061114549636841e-01 -1.700624227523803711e-01 -2.253838181495666504e-01 3.739512711763381958e-02 1.149514466524124146e-01 1.348269283771514893e-01 -2.744224965572357178e-01 1.924292892217636108e-01 1.815333515405654907e-01 2.842561602592468262e-01 -5.745729058980941772e-02 -8.950147777795791626e-02 2.540008910000324249e-02 4.512409120798110962e-02 -3.119387924671173096e-01 -2.446279078722000122e-01 -1.840331405401229858e-02
-1.844194382429122925e-01 -9.102122485637664795e-02 -5.053263530135154724e-02 2.349245995283126831e-01 -1.293729543685913086e-01 -1.302465796470642090e-01 5.613197758793830872e-02 1.239878591150045395e-02 1.221034079790115356e-01 1.107526347041130066e-01 8.713922463357448578e-03 9.008819237351417542e-03 2.166452109813690186e-01 -1.237970665097236633e-01 -3.361501395702362061e-01 1.639358252286911011e-01 1.147853434085845947e-01 3.153440728783607483e-02 2.579742968082427979e-01 -1.029868721961975098e-01 6.990633904933929443e-02 -1.185288056731224060e-01 5.490827560424804688e-02 -5.505372956395149231e-02 5.362562537193298340e-01 -2.225199714303016663e-02 -2.770521910861134529e-03 1.429602503776550293e-01 9.972401708364486694e-02 -4.063254594802856445e-02 -3.856469392776489258e-01 2.198872268199920654e-01
-2.170475572347640991e-01 -5.249242857098579407e-02 7.371992338448762894e-03 1.357819288969039917e-01 -9.785763919353485107e-02 -1.669362001121044159e-02 1.959864497184753418e-01 -7.778795808553695679e-02 1.001244634389877319e-01 -2.568135261535644531e-01 -2.537542879581451416e-01 -2.574862241744995117e-01 -1.108581200242042542e-01 4.871909692883491516e-02 2.662281990051269531e-01 1.904772520065307617e-01 -4.772026836872100830e-02 2.658990919589996338e-01 -3.569180667400360107e-01 3.689015284180641174e-02 1.491148769855499268e-01 -3.898979723453521729e-02 5.629840865731239319e-02 -2.892564609646797180e-02 -2.400431595742702484e-02 -3.059853911399841309e-01 -1.648173034191131592e-01 1.114796996116638184e-01 1.672979891300201416e-01 -3.926501572132110596e-01 -2.108082547783851624e-02 5.423545092344284058e-02
-7.682487368583679199e-02 -9.108682721853256226e-02 -4.020853042602539062e-01 3.167038857936859131e-01 -9.412708133459091187e-02 7.244691997766494751e-02 -4.482944495975971222e-03 -6.474439799785614014e-02 9.611036628484725952e-02 1.788700744509696960e-02 -4.728231206536293030e-02 3.100123815238475800e-02 2.267922312021255493e-01 5.479519814252853394e-02 -2.212079912424087524e-01 2.342554330825805664e-01 3.725458085536956787e-01 3.864627704024314880e-02 -1.765590757131576538e-01 1.060645282268524170e-01 -5.301155522465705872e-02 -3.500844836235046387e-01 -1.034388542175292969e-01 -1.185037046670913696e-01 1.411245316267013550e-01 -1.327747106552124023e-01 -1.653210073709487915e-01 4.907203093171119690e-02 1.198462918400764465e-01 -2.007288187742233276e-01 -2.467774748802185059e-01 -1.372939646244049072e-01
-1.109379064291715622e-02 7.663726806640625000e-02 7.353797554969787598e-02 4.379943609237670898e-01 7.501724362373352051e-02 2.321047633886337280e-01 1.990903168916702271e-01 -4.728849604725837708e-02 -1.317063421010971069e-01 1.013568490743637085e-01 -1.298752576112747192e-01 1.201973017305135727e-02 -6.464020907878875732e-02 -8.080254495143890381e-02 -5.920803546905517578e-02 1.555680632591247559e-01 5.693508684635162354e-02 -1.757351160049438477e-01 3.161115646362304688e-01 1.451821923255920410e-01 8.811095729470252991e-03 -9.230713546276092529e-02 4.001715481281280518e-01 -7.441557198762893677e-02 2.138060182332992554e-01 -1.757260859012603760e-01 1.478073596954345703e-01 2.202375829219818115e-01 1.075504347681999207e-01 -2.476829141378402710e-01 -3.799410164356231689e-02 -2.482607364654541016e-01
-9.966968558728694916e-03 1.446122676134109497e-01 -1.463498026132583618e-01 4.654106870293617249e-02 8.339630067348480225e-02 -2.860448062419891357e-01 3.510562181472778320e-01 2.449688687920570374e-02 -2.340237051248550415e-01 2.045285999774932861e-01 -3.796885535120964050e-02 -4.150541126728057861e-02 2.975766062736511230e-01 -2.306480892002582550e-02 1.073883846402168274e-01 -1.118785352446138859e-03 1.714417636394500732e-01 -1.366875469684600830e-01 2.152689844369888306e-01 -5.551115795969963074e-02 -6.925146281719207764e-02 -2.643671631813049316e-01 -1.563860923051834106e-01 1.036852672696113586e-01 3.851336240768432617e-01 -1.912468373775482178e-01 7.849229872226715088e-02 1.630218923091888428e-01 1.025636047124862671e-01 -9.247297793626785278e-02 -2.755809426307678223e-01 1.495291888713836670e-01
7.540069520473480225e-02 -1.474688644520938396e-03 -1.788323670625686646e-01 1.959823668003082275e-01 -3.531823307275772095e-02 -7.412794977426528931e-02 -9.321937710046768188e-02 5.360202118754386902e-02 8.427546173334121704e-02 -4.684668779373168945e-02 -2.958889901638031006e-01 -6.587727367877960205e-02 3.381993994116783142e-02 -2.869003824889659882e-02 8.525744825601577759e-02 -1.179449930787086487e-01 2.404711991548538208e-01 -2.334419190883636475e-01 6.484998762607574463e-02 2.145196348428726196e-01 1.838346719741821289e-01 3.995911031961441040e-02 -9.892965853214263916e-02 -1.725009828805923462e-01 4.969810247421264648e-01 -8.300291001796722412e-02 1.836348176002502441e-01 -2.684061415493488312e-02 2.142961621284484863e-01 -2.846006751060485840e-01 -2.015775293111801147e-01 2.965238392353057861e-01
5.035136267542839050e-02 1.302472800016403198e-01 4.892501607537269592e-02 1.120994165539741516e-01 7.049855589866638184e-02 1.498163342475891113e-01 1.913027465343475342e-01 -2.756311595439910889e-01 2.221191078424453735e-01 1.356966346502304077e-01 -2.941349744796752930e-01 2.208324968814849854e-01 1.043526548892259598e-02 -1.290795058012008667e-01 -2.096887379884719849e-01 4.812679067254066467e-02 2.823693156242370605e-01 -5.626057088375091553e-02 4.741548746824264526e-02 -6.960980594158172607e-02 5.560989677906036377e-02 1.928090932779014111e-03 -1.317392885684967041e-01 -1.214815974235534668e-01 2.257585823535919189e-01 5.690063163638114929e-02 -1.015610992908477783e-01 2.134587764739990234e-01 2.209799587726593018e-01 -4.205351173877716064e-01 -3.133893311023712158e-01 -1.697039604187011719e-02
2.816792018711566925e-02 -1.327305585145950317e-01 -5.558816194534301758e-01 1.430463194847106934e-01 -2.087541669607162476e-01 9.335227310657501221e-02 5.374881625175476074e-02 -2.052862644195556641e-01 -6.186829507350921631e-02 1.020662188529968262e-01 -1.088796406984329224e-01 -5.123290466144680977e-04 8.281796425580978394e-02 -8.859342779032886028e-04 -1.216759309172630310e-01 1.303144097328186035e-01 1.570039242506027222e-01 2.392520895227789879e-03 -1.184934079647064209e-01 1.047474816441535950e-01 1.716111041605472565e-02 -2.581785917282104492e-01 1.134508568793535233e-02 -2.507533431053161621e-01 3.371883034706115723e-01 -5.463407561182975769e-02 5.324032530188560486e-02 1.361791342496871948e-01 1.142044141888618469e-01 -1.153983697295188904e-01 -3.643778860569000244e-01 -1.150447130203247070e-01
-1.363930702209472656e-01 1.557803060859441757e-02 -3.721990883350372314e-01 1.827274411916732788e-01 -1.262790113687515259e-01 -1.722023040056228638e-01 2.364048659801483154e-01 -3.836848959326744080e-02 6.682079285383224487e-02 1.508513391017913818e-01 -3.632842302322387695e-01 -5.856716632843017578e-02 -1.176195815205574036e-01 1.044355854392051697e-01 3.913908079266548157e-02 -1.633611619472503662e-01 1.199622079730033875e-01 -8.490583300590515137e-02 -1.685537248849868774e-01 -7.619111798703670502e-03 3.674751892685890198e-02 -8.520432561635971069e-02 -2.921890020370483398e-01 1.085373200476169586e-02 2.487925440073013306e-01 -1.015922054648399353e-01 1.062609180808067322e-01 2.684428393840789795e-01 6.863367743790149689e-03 -2.944011986255645752e-01 -2.932364344596862793e-01 1.350476890802383423e-01
-2.719181589782238007e-02 1.828566007316112518e-02 6.804987788200378418e-02 2.433286309242248535e-01 -1.401800066232681274e-01 -1.285818666219711304e-01 1.733568161725997925e-01 -3.134407699108123779e-01 1.775172799825668335e-01 -2.099474817514419556e-01 -1.658913493156433105e-01 1.272961944341659546e-01 -1.706518977880477905e-01 4.580222442746162415e-02 1.178990527987480164e-01 -1.040617078542709351e-01 3.263654410839080811e-01 -1.757291853427886963e-01 -6.849341839551925659e-02 4.336838051676750183e-02 -4.742026701569557190e-02 2.608768641948699951e-01 2.664203345775604248e-01 1.414624005556106567e-01 4.252900481224060059e-01 -8.856321126222610474e-02 8.310913294553756714e-02 6.888556480407714844e-02 7.898985594511032104e-02 -1.387438923120498657e-01 -1.045351848006248474e-01 -2.308533191680908203e-01
-1.577780991792678833e-01 9.207465499639511108e-02 -2.916362285614013672e-01 9.036331623792648315e-02 -6.404577940702438354e-02 1.886963546276092529e-01 3.508909046649932861e-01 -1.238972991704940796e-01 -1.236947029829025269e-01 -9.365814179182052612e-02 -6.541820615530014038e-02 1.260390430688858032e-01 9.338707476854324341e-02 1.748117208480834961e-01 3.882868215441703796e-02 -1.658835709095001221e-01 2.953007221221923828e-01 -1.812538057565689087e-01 1.119979247450828552e-01 1.451680511236190796e-01 2.691886425018310547e-01 -2.649821937084197998e-01 -3.510437160730361938e-02 5.536587163805961609e-02 1.857745498418807983e-01 -2.925215065479278564e-01 -1.492527429945766926e-03 3.341531008481979370e-02 -4.528725147247314453e-02 -3.006902337074279785e-01 -1.576909869909286499e-01 -2.085779905319213867e-01
-5.229912698268890381e-02 -3.747995570302009583e-02 -1.492238491773605347e-01 1.002995297312736511e-01 -1.261297017335891724e-01 -1.715161204338073730e-01 2.291669100522994995e-01 -5.144016742706298828e-01 -1.239141896367073059e-01 1.323795914649963379e-01 5.842475965619087219e-02 -1.462203413248062134e-01 6.543392688035964966e-02 -1.329388022422790527e-01 1.721109002828598022e-01 2.225019335746765137e-01 2.357559278607368469e-02 -8.440650999546051025e-02 -2.666956782341003418e-01 -7.982736080884933472e-02 2.794809937477111816e-01 -7.030763477087020874e-02 1.022525969892740250e-02 2.073453962802886963e-01 2.550240755081176758e-01 -9.419129043817520142e-02 -2.748275361955165863e-02 1.713941693305969238e-01 2.947797179222106934e-01 -5.639300122857093811e-02 -1.771970540285110474e-01 7.402371615171432495e-02
-1.121807284653186798e-02 -2.179415337741374969e-02 -3.390220105648040771e-01 2.288046181201934814e-01 -2.809293568134307861e-01 1.312607675790786743e-01 3.193660452961921692e-02 8.018516749143600464e-02 -4.128776118159294128e-02 9.827215969562530518e-02 -7.272042334079742432e-02 -1.407999694347381592e-01 7.777565717697143555e-02 3.257317468523979187e-02 1.054968833923339844e-01 1.656407304108142853e-02 1.695377379655838013e-01 -2.590923309326171875e-01 -1.471658945083618164e-01 2.863074652850627899e-02 1.481172144412994385e-01 -3.284247219562530518e-01 -1.721579283475875854e-01 -2.828125655651092529e-01 3.959022462368011475e-01 2.335147000849246979e-02 9.274990856647491455e-02 2.723533287644386292e-02 2.023060023784637451e-01 -2.244686633348464966e-01 -8.853340893983840942e-02 -2.235393524169921875e-01
1.733235716819763184e-01 -3.318686187267303467e-01 -2.619154751300811768e-02 9.756651520729064941e-02 -2.327882200479507446e-01 5.369060859084129333e-02 2.306422442197799683e-01 1.016229465603828430e-01 -2.145874649286270142e-01 -1.241022497415542603e-01 5.416510254144668579e-02 3.181186020374298096e-01 6.843652110546827316e-03 -8.869847282767295837e-03 4.409354180097579956e-02 -2.045885771512985229e-01 1.985601894557476044e-02 -4.425949591677635908e-04 -6.632199883460998535e-02 -7.260140776634216309e-02 1.828482374548912048e-02 -6.001466140151023865e-02 -9.464759379625320435e-02 -5.404005572199821472e-02 3.579434752464294434e-01 -2.956376969814300537e-01 1.880960538983345032e-02 1.054929047822952271e-01 4.448646679520606995e-02 -4.897609651088714600e-01 -1.479825675487518311e-01 -5.368438735604286194e-02
-2.339861840009689331e-01 -2.539135143160820007e-02 8.957817405462265015e-02 -6.116740405559539795e-02 1.468215882778167725e-01 -1.680115908384323120e-01 2.792625725269317627e-01 -4.106744751334190369e-02 -3.447302058339118958e-02 1.423663049936294556e-01 -8.025797456502914429e-02 3.383790850639343262e-01 -6.743735074996948242e-02 -2.443494498729705811e-01 -7.598946988582611084e-02 1.132097393274307251e-01 7.655516266822814941e-02 -2.479578852653503418e-01 -3.399779647588729858e-02 -5.747697502374649048e-02 1.498069018125534058e-01 -6.078545004129409790e-02 1.755401194095611572e-01 -1.723475456237792969e-01 4.171880781650543213e-01 -7.184833288192749023e-02 -1.108797863125801086e-01 1.481759250164031982e-01 1.187509596347808838e-01 -4.329022467136383057e-01 -5.414494499564170837e-02 4.222846403717994690e-02
-3.807938098907470703e-01 -1.453703194856643677e-01 -1.462278068065643311e-01 2.197100520133972168e-01 -1.343919038772583008e-01 1.959711313247680664e-01 3.816917166113853455e-02 -1.426651887595653534e-02 -6.350448727607727051e-02 2.796708345413208008e-01 4.907885193824768066e-02 -7.553110830485820770e-03 1.184142604470252991e-01 -3.689552098512649536e-02 6.223433837294578552e-02 -8.837086707353591919e-02 6.230157986283302307e-02 -2.723193466663360596e-01 -1.424513608217239380e-01 -9.335929155349731445e-02 -1.554137319326400757e-01 -6.825621426105499268e-02 2.496172636747360229e-01 9.342275559902191162e-02 4.345709979534149170e-01 4.645192623138427734e-02 1.216382235288619995e-01 1.031908243894577026e-01 3.507457077503204346e-01 -1.572738736867904663e-01 -1.478137671947479248e-01 3.667387366294860840e-02
-1.616432666778564453e-01 -9.528388828039169312e-02 5.914504453539848328e-02 2.761009708046913147e-02 -2.532269340008497238e-03 -3.956012427806854248e-03 1.341656893491744995e-01 -2.310863733291625977e-01 1.408162117004394531e-01 -6.399863958358764648e-02 8.138395845890045166e-02 5.918096750974655151e-02 -2.066447585821151733e-02 -1.082154270261526108e-02 -1.407887041568756104e-01 7.736860215663909912e-02 2.605765163898468018e-01 4.332065209746360779e-02 3.065882623195648193e-01 -2.468377202749252319e-01 -7.386940717697143555e-02 -2.664216980338096619e-02 1.087276786565780640e-01 -1.514075100421905518e-01 3.007026612758636475e-01 -8.063808083534240723e-03 -4.467419162392616272e-02 4.621549546718597412e-01 1.235446259379386902e-01 -4.046266973018646240e-01 -2.787154018878936768e-01 1.880458183586597443e-02
-2.629474401473999023e-01 5.518680438399314880e-02 4.523063078522682190e-02 3.698861002922058105e-01 -1.263810992240905762e-01 -2.163019478321075439e-01 1.212010830640792847e-01 -2.390677332878112793e-01 -1.460091322660446167e-01 -6.474739313125610352e-02 -1.098999977111816406e-01 -2.067755609750747681e-01 1.808599941432476044e-02 1.008295938372612000e-01 1.116463616490364075e-01 -5.826755240559577942e-02 1.040658429265022278e-01 -1.182770542800426483e-02 -3.092036582529544830e-02 9.290222823619842529e-02 1.169697865843772888e-01 -3.422995209693908691e-01 3.720873594284057617e-02 -1.202479377388954163e-01 -1.583120785653591156e-02 -2.262073010206222534e-01 -2.792799770832061768e-01 -1.275486797094345093e-01 2.005717754364013672e-01 -1.921513676643371582e-01 -3.924831151962280273e-01 5.932216718792915344e-02
-4.778010770678520203e-02 -1.194148734211921692e-01 2.252281606197357178e-01 3.055891394615173340e-01 -6.989673525094985962e-02 2.298901416361331940e-02 1.924199461936950684e-01 -1.530982106924057007e-01 1.959855854511260986e-02 9.520624577999114990e-02 -1.757746934890747070e-01 6.912323087453842163e-02 -2.860921919345855713e-01 -3.534861505031585693e-01 1.191684082150459290e-01 1.261963397264480591e-01 1.113689914345741272e-01 -9.513624757528305054e-02 -8.589756488800048828e-02 6.698404997587203979e-02 2.660963311791419983e-02 -1.485179662704467773e-01 -7.648167759180068970e-02 5.268336459994316101e-02 6.188972294330596924e-02 3.181820735335350037e-02 1.159666404128074646e-01 3.713306188583374023e-01 2.752779722213745117e-01 -4.318045377731323242e-01 3.758738934993743896e-02 8.295752853155136108e-02
-1.070361062884330750e-01 -2.078916132450103760e-01 -2.518228292465209961e-01 2.349436432123184204e-01 1.501661986112594604e-01 -1.636932720430195332e-03 2.214520722627639771e-01 -1.301277875900268555e-01 2.350534647703170776e-01 3.777067363262176514e-02 -1.170667111873626709e-01 1.739716827869415283e-01 5.318273603916168213e-02 5.226916074752807617e-02 9.767894446849822998e-02 -2.127216942608356476e-02 6.770054996013641357e-02 2.453689128160476685e-01 -1.785320788621902466e-02 -3.549503907561302185e-02 -2.090145945549011230e-01 -1.001007482409477234e-02 1.583641171455383301e-01 7.065918296575546265e-02 3.216359615325927734e-01 -3.444369882345199585e-02 -3.003053963184356689e-01 2.217738777399063110e-01 2.584390342235565186e-03 -2.157388627529144287e-01 -4.053297638893127441e-01 1.640435606241226196e-01
-5.011170357465744019e-02 -8.456441760063171387e-02 1.960029266774654388e-02 1.586078405380249023e-01 3.732957690954208374e-02 1.778564006090164185e-01 3.448639214038848877e-01 -5.190685018897056580e-02 1.331598907709121704e-01 1.390077620744705200e-01 9.319510310888290405e-02 8.055830746889114380e-02 1.692572981119155884e-01 -1.406549960374832153e-01 1.020644307136535645e-01 4.280696809291839600e-02 -1.616928130388259888e-01 -2.463613636791706085e-03 1.443802267313003540e-01 1.457441151142120361e-01 1.482572108507156372e-01 -4.008312523365020752e-01 1.699511408805847168e-01 1.595688611268997192e-01 3.294224739074707031e-01 -3.108945488929748535e-01 4.565863311290740967e-02 1.219153180718421936e-01 -7.337668538093566895e-02 -3.612088859081268311e-01 -1.795216649770736694e-01 4.240858554840087891e-02
1.210824623703956604e-01 5.310004204511642456e-02 6.483015418052673340e-02 -1.726173562929034233e-03 -2.809302322566509247e-02 -1.404968351125717163e-01 -7.555311545729637146e-03 -3.546874821186065674e-01 -2.491043321788311005e-02 -1.088611930608749390e-01 -1.489236056804656982e-01 1.742279976606369019e-01 -1.224377676844596863e-01 -1.848525553941726685e-01 1.277064085006713867e-01 -7.515146583318710327e-02 2.549746930599212646e-01 -1.567455083131790161e-01 7.728775590658187866e-02 1.950595229864120483e-01 -7.294005155563354492e-02 6.203196197748184204e-02 1.642092466354370117e-01 2.595202624797821045e-01 3.813656866550445557e-01 -2.670345902442932129e-01 1.040110737085342407e-01 3.066734373569488525e-01 1.764144152402877808e-01 -1.219609752297401428e-01 -2.791483402252197266e-01 -1.148056909441947937e-01
-1.424933969974517822e-01 -2.369293272495269775e-01 2.179129570722579956e-01 1.194337159395217896e-01 -1.648761890828609467e-02 -3.274118006229400635e-01 2.375069819390773773e-02 8.011348545551300049e-02 9.560122340917587280e-02 9.470833092927932739e-02 -4.280585795640945435e-02 1.038643494248390198e-01 5.588611960411071777e-02 -1.560311466455459595e-01 4.044348746538162231e-02 3.058508932590484619e-01 2.994748055934906006e-01 -3.169582784175872803e-02 3.949199244379997253e-02 1.357919126749038696e-01 -2.044911235570907593e-01 -2.530466318130493164e-01 -1.156885698437690735e-01 4.092079028487205505e-02 1.214510481804609299e-02 -1.755399554967880249e-01 2.139878123998641968e-01 1.943400651216506958e-01 1.563666313886642456e-01 -4.723934829235076904e-01 -1.405851356685161591e-02 7.582841441035270691e-03
7.143850624561309814e-02 -3.538194596767425537e-01 -1.683858484029769897e-01 3.432970046997070312e-01 -3.329030796885490417e-02 -1.250429600477218628e-01 1.619609892368316650e-01 -4.955272004008293152e-02 -2.003408074378967285e-01 -3.682902455329895020e-02 2.079116553068161011e-01 -2.888048887252807617e-01 -2.822096645832061768e-01 9.495660662651062012e-02 -3.164627403020858765e-02 1.954008638858795166e-01 1.255038678646087646e-01 1.396992504596710205e-01 -1.721135079860687256e-01 1.511725783348083496e-01 6.941781193017959595e-02 -3.125211894512176514e-01 -6.291846185922622681e-02 5.986164510250091553e-02 2.954340279102325439e-01 -9.737092256546020508e-02 7.520060241222381592e-02 -8.288826793432235718e-02 -3.385222330689430237e-02 -2.656410634517669678e-01 5.502149462699890137e-03 5.742194131016731262e-02
-1.073822472244501114e-02 2.416366338729858398e-01 -5.555303767323493958e-03 3.576319813728332520e-01 -8.373597264289855957e-02 3.277183696627616882e-02 -2.125360071659088135e-02 -1.322701722383499146e-01 -3.877120092511177063e-02 -1.502572596073150635e-01 -1.491223722696304321e-01 -2.819872200489044189e-01 -1.434127390384674072e-01 4.931183531880378723e-02 1.830973923206329346e-01 -3.322633728384971619e-02 1.989228427410125732e-01 1.347455084323883057e-01 -1.523439735174179077e-01 -1.577843576669692993e-01 1.820047199726104736e-02 -3.804459869861602783e-01 1.351229697465896606e-01 -5.537820607423782349e-02 5.663583055138587952e-02 -2.600562060251832008e-03 -1.329139322042465210e-01 2.158900946378707886e-01 2.429026961326599121e-01 -2.179655879735946655e-01 -2.254429757595062256e-01 3.271377086639404297e-01
-1.370510011911392212e-01 5.460531264543533325e-02 -8.891001343727111816e-02 1.470274776220321655e-01 -1.705183535814285278e-01 1.802477240562438965e-01 2.891179025173187256e-01 7.014635950326919556e-02 3.354385793209075928e-01 3.218525350093841553e-01 9.822810441255569458e-02 7.071376591920852661e-02 -1.364697515964508057e-01 -1.293704509735107422e-01 -1.195343881845474243e-01 -6.174238398671150208e-03 1.411947458982467651e-01 -2.297028154134750366e-02 2.827566117048263550e-02 8.929379284381866455e-02 5.818733200430870056e-02 -6.199264898896217346e-02 2.823717296123504639e-01 1.185006573796272278e-01 3.752271234989166260e-01 -2.057740986347198486e-01 5.745545029640197754e-02 1.685317009687423706e-01 2.270302474498748779e-01 -2.775365114212036133e-01 -1.609497070312500000e-01 -1.365112960338592529e-01
-1.098685786128044128e-01 -4.815381765365600586e-02 5.994447506964206696e-03 -4.955365881323814392e-02 -1.431647390127182007e-01 6.201176345348358154e-02 4.724637269973754883e-01 -1.045307144522666931e-01 7.149454206228256226e-02 3.622870147228240967e-02 -1.260824799537658691e-01 -9.893422573804855347e-02 -2.763717770576477051e-01 -6.697709858417510986e-02 8.060757815837860107e-02 1.365602463483810425e-01 1.278071999549865723e-01 -1.075129806995391846e-01 1.315259933471679688e-01 1.315169185400009155e-01 1.106038540601730347e-01 -3.856187760829925537e-01 2.603815197944641113e-01 1.247337386012077332e-01 2.046196907758712769e-01 1.901863142848014832e-02 1.108822301030158997e-01 -2.356942370533943176e-02 5.162808299064636230e-02 -2.050942480564117432e-01 -2.096760272979736328e-01 -3.687140345573425293e-01
-1.717599183320999146e-01 2.186878025531768799e-01 -5.208462104201316833e-02 1.593619883060455322e-01 2.309041656553745270e-02 -1.904069185256958008e-01 1.419256776571273804e-01 -2.746893167495727539e-01 -1.963248103857040405e-01 6.888465583324432373e-02 -2.854582071304321289e-01 -4.419542551040649414e-01 3.673359751701354980e-02 3.205216303467750549e-02 2.643825672566890717e-02 -7.024654746055603027e-02 1.428338289260864258e-01 -2.289256826043128967e-02 3.268421813845634460e-02 8.204420655965805054e-02 1.575873792171478271e-01 -2.097443342208862305e-01 -1.612947136163711548e-01 -7.542542368173599243e-02 3.068237099796533585e-03 -2.695280611515045166e-01 -2.433259040117263794e-01 2.486239559948444366e-02 4.441621713340282440e-03 -3.591603040695190430e-01 -2.037364542484283447e-01 4.254518821835517883e-02
5.254253000020980835e-02 -1.913382261991500854e-01 -1.441472917795181274e-01 -6.673846393823623657e-03 1.545643806457519531e-01 -2.880679368972778320e-01 9.151097387075424194e-02 -9.056125581264495850e-02 -6.736140698194503784e-02 -2.982511818408966064e-01 -1.362336874008178711e-01 -1.134929433465003967e-01 -1.247478052973747253e-01 -7.585772126913070679e-02 6.218432262539863586e-02 1.045839414000511169e-01 4.496470093727111816e-01 -6.046311929821968079e-02 -1.300301849842071533e-01 -3.533370047807693481e-02 2.085467875003814697e-01 -2.193083465099334717e-01 1.929317116737365723e-01 -3.403549268841743469e-02 -1.746717281639575958e-02 -8.818504959344863892e-02 2.859205603599548340e-01 1.823869645595550537e-01 2.476042658090591431e-01 -3.257753849029541016e-01 1.038772314786911011e-01 -3.967867232859134674e-03
-5.000542104244232178e-02 -2.038978934288024902e-01 -1.146151125431060791e-01 2.048237174749374390e-01 1.992563456296920776e-01 1.970106922090053558e-02 -1.553736925125122070e-01 -3.330655992031097412e-01 8.820684999227523804e-02 1.350847780704498291e-01 4.494094103574752808e-02 -7.816927880048751831e-02 1.896720565855503082e-02 7.423435896635055542e-02 7.596568763256072998e-02 1.859201490879058838e-01 2.830069065093994141e-01 8.886921405792236328e-02 1.531675457954406738e-01 2.970005571842193604e-02 -1.247431039810180664e-01 -8.933355659246444702e-02 -1.784816682338714600e-01 2.147133946418762207e-01 1.611513346433639526e-01 1.939780414104461670e-01 1.218258365988731384e-01 1.832666248083114624e-01 1.175642982125282288e-01 -4.814420938491821289e-01 -2.117391377687454224e-01 1.703117489814758301e-01
-6.175406649708747864e-02 -9.442645311355590820e-02 -3.122310936450958252e-01 1.911264210939407349e-01 -8.993260562419891357e-03 -2.779965996742248535e-01 -9.985057264566421509e-02 -7.157312333583831787e-02 -2.049003727734088898e-03 1.497585885226726532e-02 -1.162960454821586609e-01 -3.898962140083312988e-01 -1.047754958271980286e-01 2.109203785657882690e-01 1.580088399350643158e-02 -1.654315856285393238e-03 2.738382220268249512e-01 -1.791395992040634155e-02 -2.976404726505279541e-01 1.503986418247222900e-01 1.525278538465499878e-01 8.531405031681060791e-02 -6.514622271060943604e-02 -1.555310003459453583e-02 1.466796547174453735e-01 -5.163842067122459412e-02 -5.847974866628646851e-02 1.492043286561965942e-01 2.459776103496551514e-01 -3.597780168056488037e-01 -2.753226757049560547e-01 4.635457694530487061e-02
-1.870260238647460938e-01 -1.488849967718124390e-01 -1.287426948547363281e-01 -6.214691698551177979e-02 6.086402386426925659e-02 -1.100713759660720825e-01 4.066270291805267334e-01 1.100040152668952942e-01 6.576989591121673584e-02 -2.661863267421722412e-01 6.552417576313018799e-02 1.318399161100387573e-01 -1.306690722703933716e-01 5.125144496560096741e-02 5.652405787259340286e-03 2.798373103141784668e-01 2.484537810087203979e-01 1.074962541460990906e-01 1.453873068094253540e-01 1.509713083505630493e-01 3.443357348442077637e-01 -2.449391037225723267e-02 -6.454487890005111694e-02 -8.047490566968917847e-02 1.784862279891967773e-01 -1.672277450561523438e-01 1.983895301818847656e-01 2.299744039773941040e-01 1.116086542606353760e-01 -3.243993222713470459e-01 4.294988512992858887e-02 -1.249962151050567627e-01
-1.184957846999168396e-01 -2.048422992229461670e-01 -1.177176013588905334e-01 1.661202758550643921e-01 -4.388999938964843750e-02 6.354803591966629028e-02 1.138303875923156738e-01 3.715331852436065674e-02 -1.992056816816329956e-01 -1.927246004343032837e-01 -6.250253319740295410e-02 2.568375766277313232e-01 7.645904272794723511e-02 1.437040269374847412e-01 -2.559002935886383057e-01 -1.378638148307800293e-01 1.658733338117599487e-01 1.439890861511230469e-01 -1.301977597177028656e-02 -6.564953178167343140e-02 1.173515915870666504e-01 -2.342616021633148193e-02 1.671409457921981812e-01 -2.132197916507720947e-01 3.245716392993927002e-01 -3.535906076431274414e-01 1.284654531627893448e-02 2.405432015657424927e-01 6.130127981305122375e-02 -3.887705504894256592e-01 2.017028033733367920e-01 1.131035480648279190e-02
-1.911925822496414185e-01 2.525962293148040771e-01 -3.727070614695549011e-02 1.446553617715835571e-01 7.442890852689743042e-02 -4.021583497524261475e-02 1.516938209533691406e-01 -4.491449892520904541e-02 -2.924835309386253357e-02 -1.252030432224273682e-01 -2.960886657238006592e-01 -2.504210174083709717e-01 1.955772936344146729e-01 1.283941119909286499e-01 1.457957774400711060e-01 1.704337298870086670e-01 -9.262148290872573853e-02 2.264145314693450928e-01 -5.864668637514114380e-02 -2.053211927413940430e-01 2.337328791618347168e-01 -3.830170035362243652e-01 -1.779143363237380981e-01 3.019280731678009033e-02 1.578496098518371582e-01 -3.137666881084442139e-01 4.646825417876243591e-02 1.139174029231071472e-01 1.249282658100128174e-01 -2.348424494266510010e-01 -1.568083912134170532e-01 -2.212960273027420044e-03
-3.577501177787780762e-01 -1.882086545228958130e-01 8.791869040578603745e-04 2.339281290769577026e-01 -3.225071728229522705e-01 -2.157660946249961853e-02 7.897607237100601196e-02 -2.287929691374301910e-02 1.742142252624034882e-02 1.847025901079177856e-01 -3.114124834537506104e-01 7.819926738739013672e-02 1.102573610842227936e-02 1.701464504003524780e-01 3.762091696262359619e-01 -6.732037663459777832e-02 8.270475268363952637e-02 -2.516306936740875244e-01 -6.491720676422119141e-02 -1.951775513589382172e-02 1.116030216217041016e-01 -1.669331938028335571e-01 1.894848793745040894e-01 9.199631959199905396e-02 2.126026153564453125e-01 8.316238224506378174e-02 2.589820884168148041e-02 7.258136570453643799e-02 2.648569643497467041e-01 -4.249866306781768799e-02 -1.314723789691925049e-01 2.263755649328231812e-01
-1.908804774284362793e-01 -1.396422684192657471e-01 3.484392762184143066e-01 1.422958374023437500e-01 -6.269211322069168091e-02 1.997160166501998901e-01 3.594453632831573486e-01 8.027480915188789368e-03 8.498457819223403931e-02 1.100331023335456848e-01 1.267597824335098267e-02 1.383803337812423706e-01 6.577519327402114868e-02 4.468156769871711731e-02 4.811337217688560486e-02 9.874243289232254028e-02 -1.404416710138320923e-01 -1.466733813285827637e-01 -7.936973124742507935e-02 2.225454337894916534e-02 1.233871467411518097e-02 -2.369778156280517578e-01 1.444452852010726929e-01 1.094729304313659668e-01 3.683793246746063232e-01 -3.004041612148284912e-01 7.227478921413421631e-02 2.168872803449630737e-01 -2.042357996106147766e-02 -3.717668950557708740e-01 -1.351342648267745972e-01 2.707442268729209900e-03
-2.040161937475204468e-01 -3.968540579080581665e-02 7.814571261405944824e-02 2.140237390995025635e-01 1.661376059055328369e-01 1.605000495910644531e-01 4.012724757194519043e-01 -2.324160486459732056e-01 -2.543383240699768066e-01 1.759642548859119415e-02 -2.899411320686340332e-01 2.558234035968780518e-01 -3.195676952600479126e-02 -3.414541855454444885e-02 4.859229177236557007e-02 9.204754233360290527e-02 -4.880921915173530579e-02 -2.026235451921820641e-03 2.025196403264999390e-01 7.922662794589996338e-02 1.484124511480331421e-01 -8.770827203989028931e-02 1.126560121774673462e-01 -5.754901468753814697e-02 2.154329121112823486e-01 -1.257395148277282715e-01 3.762447834014892578e-02 1.844372898340225220e-01 1.000263392925262451e-01 -4.141273796558380127e-01 1.767512708902359009e-01 -5.620242282748222351e-02
-1.559222638607025146e-01 -6.786476075649261475e-02 -5.244045853614807129e-01 2.905099689960479736e-01 -1.697153598070144653e-01 -9.624930471181869507e-02 -1.457643657922744751e-01 -1.301760524511337280e-01 -5.513853207230567932e-02 1.012789979577064514e-01 -1.033462882041931152e-01 2.241269499063491821e-02 -1.288575492799282074e-02 4.025501664727926254e-03 -9.378773719072341919e-02 2.043327987194061279e-01 1.382404416799545288e-01 -5.660252273082733154e-02 -2.231530100107192993e-01 9.468498826026916504e-02 1.499300003051757812e-01 -3.446248769760131836e-01 1.258896291255950928e-01 -4.268388077616691589e-02 2.209337204694747925e-01 -3.335430100560188293e-02 -8.135029673576354980e-02 -1.071497872471809387e-01 1.502653360366821289e-01 -2.187072038650512695e-01 -2.146030664443969727e-01 -1.890312880277633667e-01
-3.367353975772857666e-02 1.591816842555999756e-01 8.621021360158920288e-02 2.151334881782531738e-01 -7.281562313437461853e-03 1.600283943116664886e-02 1.515212506055831909e-01 -2.313968539237976074e-01 3.323227912187576294e-02 3.445297479629516602e-01 1.320926658809185028e-02 -3.856611438095569611e-03 -1.084501110017299652e-02 -1.755461245775222778e-01 -6.432127952575683594e-02 1.533263176679611206e-01 1.960042566061019897e-01 1.949107944965362549e-01 -2.133041173219680786e-01 -1.612630486488342285e-02 2.807180881500244141e-01 -4.246304929256439209e-02 2.723629772663116455e-01 1.251334398984909058e-01 3.884621560573577881e-01 -2.226065248250961304e-01 1.068020462989807129e-01 2.590346038341522217e-01 4.787221178412437439e-02 -2.738783955574035645e-01 -1.245185062289237976e-01 -6.725059822201728821e-03
-1.399788111448287964e-01 -1.538198590278625488e-01 -3.618833795189857483e-02 -2.902205660939216614e-02 -3.128458261489868164e-01 2.816222608089447021e-01 1.094147264957427979e-01 1.248725652694702148e-01 -4.547821357846260071e-02 -2.207140326499938965e-01 1.103583127260208130e-01 1.259946376085281372e-01 -8.810687065124511719e-02 2.884176559746265411e-02 8.867895603179931641e-02 1.664539575576782227e-01 4.200530350208282471e-01 1.229357644915580750e-01 6.247142702341079712e-02 -3.241603821516036987e-02 2.192774564027786255e-01 1.042355671525001526e-01 6.917823851108551025e-02 1.290670037269592285e-01 3.164791464805603027e-01 -1.946402527391910553e-02 1.138840168714523315e-01 1.997513324022293091e-01 -1.015860363841056824e-01 -4.271949827671051025e-01 -6.091237440705299377e-02 -2.586516086012125015e-03
1.188658848404884338e-01 -9.691821783781051636e-02 -1.574180424213409424e-01 -6.740757077932357788e-02 -9.884056448936462402e-02 1.485230475664138794e-01 -4.573338851332664490e-02 9.953700751066207886e-02 -5.916534736752510071e-02 9.238073229789733887e-02 -2.054125070571899414e-01 -1.564795970916748047e-01 1.931592822074890137e-02 -2.408553287386894226e-02 3.424191772937774658e-01 9.304668754339218140e-02 9.030442684888839722e-02 1.803534105420112610e-02 8.771023899316787720e-02 5.364551767706871033e-02 1.629475206136703491e-01 -2.323460429906845093e-01 1.008804813027381897e-01 -1.107821390032768250e-01 3.273990452289581299e-01 -2.174508124589920044e-01 -1.355056371539831161e-02 -1.227692589163780212e-01 2.550324499607086182e-01 -3.225323259830474854e-01 -4.679746031761169434e-01 1.338366717100143433e-01
-2.564903497695922852e-01 -4.260568320751190186e-02 4.225391149520874023e-02 1.177437230944633484e-02 1.492105424404144287e-01 4.847234487533569336e-02 2.976866066455841064e-01 -1.771393269300460815e-01 1.314571201801300049e-01 -1.597279012203216553e-01 8.904898166656494141e-02 1.169464513659477234e-01 1.923340000212192535e-02 -5.205571651458740234e-04 -3.717925027012825012e-02 -7.774854451417922974e-02 2.652088999748229980e-01 1.003949716687202454e-01 2.068840116262435913e-01 -2.185973525047302246e-01 1.433207690715789795e-01 -4.540538787841796875e-02 1.269773095846176147e-01 -9.424332529306411743e-02 2.199825793504714966e-01 4.816573485732078552e-02 1.504433713853359222e-02 3.937242031097412109e-01 -3.615033254027366638e-02 -4.471263885498046875e-01 -2.905702590942382812e-01 -5.866371095180511475e-02
1.657466404139995575e-02 -2.317980118095874786e-02 -3.589990362524986267e-02 1.681525856256484985e-01 -1.575856059789657593e-01 -3.528818190097808838e-01 8.462107926607131958e-02 1.859342902898788452e-01 5.013729631900787354e-02 6.403861939907073975e-02 -1.047126874327659607e-01 2.240672409534454346e-01 -2.151509374380111694e-01 1.977385766804218292e-02 1.383762061595916748e-01 4.522205516695976257e-02 2.726168930530548096e-01 1.077492237091064453e-01 3.097835555672645569e-02 2.341534569859504700e-02 7.838622480630874634e-02 -1.702220439910888672e-01 -1.436827480792999268e-01 1.546804979443550110e-02 9.025645256042480469e-02 6.725432723760604858e-02 2.634702026844024658e-01 2.659689188003540039e-01 2.605790793895721436e-01 -4.675963222980499268e-01 -1.071012094616889954e-01 2.204261124134063721e-01
-7.213592529296875000e-02 2.722628181800246239e-03 -4.234796762466430664e-01 8.602635562419891357e-02 1.392797976732254028e-01 -1.192525327205657959e-01 4.354980215430259705e-02 -2.926643788814544678e-01 6.067188456654548645e-03 -7.231972366571426392e-02 -1.700426042079925537e-01 1.400876492261886597e-01 -2.523971721529960632e-02 -2.190642356872558594e-01 -1.934566497802734375e-01 -5.588749796152114868e-02 1.534424275159835815e-01 -2.492370456457138062e-01 -8.949837088584899902e-02 -3.686623647809028625e-02 -3.960708901286125183e-02 -1.367833614349365234e-01 2.808943577110767365e-02 2.345563769340515137e-01 3.648402988910675049e-01 -1.664930284023284912e-01 -4.834385961294174194e-02 2.106354236602783203e-01 -1.112306267023086548e-01 -3.427950739860534668e-01 -1.840607970952987671e-01 3.865921869874000549e-02
8.275466971099376678e-03 -1.382357180118560791e-01 1.690513826906681061e-02 2.890680730342864990e-01 -1.481692045927047729e-01 -2.774161398410797119e-01 2.857660949230194092e-01 4.579299315810203552e-02 -5.060667544603347778e-02 -2.295045405626296997e-01 1.138888821005821228e-01 -8.697784692049026489e-02 -2.188355773687362671e-01 7.638614624738693237e-02 -6.671626120805740356e-02 1.672853529453277588e-01 1.895354986190795898e-01 1.372274273307994008e-04 8.158656768500804901e-03 3.220461681485176086e-02 1.075456142425537109e-01 -3.415505886077880859e-01 2.252242416143417358e-01 7.594095915555953979e-02 3.147449493408203125e-01 -8.770621567964553833e-02 1.915970630943775177e-02 4.238920286297798157e-02 -2.352385520935058594e-01 -2.584763169288635254e-01 4.773269221186637878e-02 3.119057714939117432e-01
-2.656575143337249756e-01 1.738747358322143555e-01 -1.080161705613136292e-02 8.947486430406570435e-02 1.878440231084823608e-01 1.696713715791702271e-01 4.065085574984550476e-02 -9.851580485701560974e-03 -1.447488516569137573e-01 -1.368439495563507080e-01 -3.117340505123138428e-01 4.371336847543716431e-02 3.346322178840637207e-01 -5.262173339724540710e-02 5.066851526498794556e-02 1.611142605543136597e-01 2.340084910392761230e-01 -6.000821292400360107e-02 -4.527552425861358643e-01 -2.413797937333583832e-02 -1.757974922657012939e-01 -2.055572420358657837e-01 1.136818714439868927e-02 -1.053471565246582031e-01 2.788733243942260742e-01 -1.110787019133567810e-01 1.840178221464157104e-01 6.469181180000305176e-02 -2.045115455985069275e-02 -1.769221127033233643e-01 -1.871092468500137329e-01 -2.188735408708453178e-03
-3.637536615133285522e-02 -3.541248664259910583e-02 2.139643877744674683e-01 4.306064844131469727e-01 -7.803075760602951050e-02 2.496107481420040131e-02 1.136301551014184952e-02 -2.270226329565048218e-01 -1.311681717634201050e-01 -1.226352229714393616e-01 3.424875810742378235e-02 -1.245868951082229614e-01 6.476715952157974243e-02 6.988515704870223999e-02 2.800990939140319824e-01 -1.964429020881652832e-01 -3.543118759989738464e-02 5.374362319707870483e-02 -6.682347506284713745e-02 1.269102543592453003e-01 -7.519184798002243042e-02 -2.206248044967651367e-01 1.726038306951522827e-01 -3.290940821170806885e-02 1.786224693059921265e-01 -1.754388362169265747e-01 -1.865977346897125244e-01 -1.414537429809570312e-01 1.843674033880233765e-01 -1.942650824785232544e-01 -3.744373917579650879e-01 3.056319057941436768e-01
-4.525969922542572021e-02 8.666346222162246704e-02 -1.047092974185943604e-01 -6.934141367673873901e-02 -2.199966013431549072e-01 -3.049986660480499268e-01 2.282181978225708008e-01 -1.423717439174652100e-01 7.860446721315383911e-02 1.575224846601486206e-01 -8.276907354593276978e-02 -8.076899498701095581e-02 7.023812085390090942e-02 -1.862992048263549805e-01 2.180119901895523071e-01 6.203425675630569458e-02 2.341848909854888916e-01 -1.719517409801483154e-01 1.712552458047866821e-01 4.451650381088256836e-02 -1.373257189989089966e-01 -1.104228869080543518e-01 -2.878487408161163330e-01 1.938441544771194458e-01 4.275983572006225586e-01 -2.880849540233612061e-01 3.318803384900093079e-02 9.580030292272567749e-02 9.457574784755706787e-02 -2.679325342178344727e-01 2.952211350202560425e-02 2.424165420234203339e-02
-3.731358051300048828e-01 -6.608538329601287842e-02 6.842891126871109009e-02 2.859143018722534180e-01 -1.937764286994934082e-01 2.048628181219100952e-01 8.870510011911392212e-02 -4.150982201099395752e-02 -1.069208309054374695e-01 9.053511172533035278e-02 -1.214548479765653610e-02 2.195509523153305054e-02 1.161524727940559387e-01 -2.471636384725570679e-01 7.004877924919128418e-02 1.647311598062515259e-01 2.357401326298713684e-02 -8.405191451311111450e-02 -2.814904153347015381e-01 7.116651535034179688e-02 3.261196315288543701e-01 -2.722652256488800049e-01 1.529278010129928589e-01 9.534947574138641357e-02 2.120163738727569580e-01 -1.696286052465438843e-01 1.170985996723175049e-01 6.281645596027374268e-02 -7.555061578750610352e-02 -2.410503625869750977e-01 -1.015250235795974731e-01 -2.891270816326141357e-01
-1.363653838634490967e-01 6.422856450080871582e-02 -4.893238469958305359e-02 1.050401106476783752e-01 -6.385890301316976547e-03 -1.379183977842330933e-01 -1.451534801162779331e-03 7.580703496932983398e-02 -8.920025080442428589e-02 -5.501533299684524536e-02 -1.872340440750122070e-01 -4.386258423328399658e-01 -2.145036868751049042e-02 3.321056813001632690e-02 9.146650135517120361e-02 1.119975373148918152e-01 3.706871569156646729e-01 -2.427689880132675171e-01 1.352271623909473419e-02 3.512655496597290039e-01 -1.186445429921150208e-01 1.387774199247360229e-01 2.417586743831634521e-01 9.804353117942810059e-02 2.177499383687973022e-01 -8.810144662857055664e-02 1.224154308438301086e-01 2.877731621265411377e-01 6.986940652132034302e-02 -2.248634397983551025e-01 -2.175235301256179810e-01 -3.295405581593513489e-02
-2.157121598720550537e-01 -2.239336259663105011e-02 -4.755116626620292664e-02 1.590627729892730713e-01 3.329810500144958496e-02 -1.419937587343156338e-03 1.435829699039459229e-01 -1.003037765622138977e-01 5.964832380414009094e-02 1.224939525127410889e-01 -1.828780174255371094e-01 -3.439908027648925781e-01 2.521185576915740967e-01 -3.164053857326507568e-01 2.380830049514770508e-01 -5.109363049268722534e-02 1.616787910461425781e-01 1.409451477229595184e-02 4.703965783119201660e-02 -1.939158141613006592e-02 1.427513547241687775e-02 -7.935748249292373657e-02 -2.299612760543823242e-01 -2.420075386762619019e-01 2.669837176799774170e-01 1.511393859982490540e-02 1.081501245498657227e-01 2.579987347126007080e-01 7.334619760513305664e-03 -4.186800718307495117e-01 -1.606022119522094727e-01 5.023028329014778137e-02
-1.030602902173995972e-01 5.153283104300498962e-02 1.306122690439224243e-01 1.094312965869903564e-01 -1.364305019378662109e-01 8.466856926679611206e-02 8.011982589960098267e-02 2.649169564247131348e-01 -2.455851733684539795e-01 4.351881518959999084e-02 -1.264811009168624878e-01 3.471193015575408936e-01 -4.377239197492599487e-02 -1.315953135490417480e-01 -1.190079450607299805e-01 5.559200048446655273e-02 1.713315770030021667e-02 -2.378748506307601929e-01 -6.105670705437660217e-02 5.774900689721107483e-02 1.064176112413406372e-01 -2.664304673671722412e-01 -5.761594697833061218e-02 6.669613998383283615e-03 5.129588842391967773e-01 -5.908218398690223694e-02 -4.461618512868881226e-02 2.017366141080856323e-01 -3.871086612343788147e-02 -3.579153120517730713e-01 -1.700347810983657837e-01 5.186114087700843811e-02
-9.572954475879669189e-02 -4.922292008996009827e-02 3.677566349506378174e-02 3.703976571559906006e-01 1.640343815088272095e-01 5.265371128916740417e-02 4.012009203433990479e-01 -2.357642799615859985e-01 2.950553968548774719e-02 -4.300345480442047119e-02 -4.984277114272117615e-02 2.056433111429214478e-01 -1.595159992575645447e-02 -8.211219310760498047e-02 9.988140314817428589e-02 2.700067758560180664e-01 1.056788638234138489e-01 8.291275799274444580e-02 1.552605330944061279e-01 7.954648882150650024e-02 2.365771383047103882e-01 -1.878907531499862671e-02 3.199636936187744141e-01 -7.484628260135650635e-02 2.147484868764877319e-01 -1.541787981986999512e-01 1.558021549135446548e-02 2.184012532234191895e-01 2.506032586097717285e-01 -2.263697832822799683e-01 1.315961927175521851e-01 -6.557351350784301758e-02
-2.351738810539245605e-01 -9.218885004520416260e-02 -1.521137207746505737e-01 5.237024277448654175e-02 1.230966765433549881e-02 -2.297691702842712402e-01 3.128606081008911133e-01 3.358152508735656738e-02 1.558309495449066162e-01 1.265427768230438232e-01 -1.993450373411178589e-01 7.786777615547180176e-02 2.151091992855072021e-01 6.616604328155517578e-02 -9.175378829240798950e-02 -8.805674314498901367e-02 -7.679665088653564453e-02 -1.698556095361709595e-01 2.265215367078781128e-01 -1.422338783740997314e-01 2.147774398326873779e-01 -1.471037566661834717e-01 -2.315154820680618286e-01 1.145879775285720825e-01 3.709794878959655762e-01 -1.576342135667800903e-01 1.964206807315349579e-02 5.062498152256011963e-02 2.317502647638320923e-01 -3.286672234535217285e-01 -1.560389548540115356e-01 1.146577820181846619e-01
-7.783367484807968140e-02 1.558302938938140869e-01 2.930285632610321045e-01 -2.789800055325031281e-04 -8.679028600454330444e-02 -3.072551079094409943e-02 3.352337777614593506e-01 5.271180346608161926e-02 -4.896266385912895203e-02 -1.203193813562393188e-01 1.529788374900817871e-01 -8.387268334627151489e-02 -1.873207390308380127e-01 -5.445316806435585022e-02 -5.405920557677745819e-03 2.956608533859252930e-01 2.429091930389404297e-01 -2.873131074011325836e-02 4.294033348560333252e-02 -1.498249322175979614e-01 -4.349933564662933350e-02 -1.643683463335037231e-01 -1.802353113889694214e-01 3.176357448101043701e-01 1.214942932128906250e-01 -5.691719427704811096e-02 -1.018997877836227417e-01 2.075163871049880981e-01 1.698645055294036865e-01 -4.817482829093933105e-01 -3.176420181989669800e-02 8.687125146389007568e-02
-1.375206559896469116e-01 -1.210478693246841431e-01 -1.201185286045074463e-01 6.092723831534385681e-02 -2.710793018341064453e-01 -6.016898900270462036e-02 -1.839109580032527447e-03 6.425850093364715576e-02 -8.373708277940750122e-02 -2.585060708224773407e-02 -2.947422862052917480e-01 -2.707500755786895752e-01 4.478450492024421692e-02 -3.250984847545623779e-01 9.076217561960220337e-02 1.080175265669822693e-01 2.270941585302352905e-01 -1.469471454620361328e-01 -1.390505284070968628e-01 1.430173218250274658e-01 2.510123848915100098e-01 1.597307994961738586e-02 -7.752024382352828979e-02 -1.472715735435485840e-01 2.619917094707489014e-01 -2.270727455615997314e-01 6.515412777662277222e-02 -5.446575209498405457e-02 3.294076025485992432e-01 -3.426660299301147461e-01 -1.195518448948860168e-01 -6.988570094108581543e-03
4.268280416727066040e-02 -2.078946679830551147e-02 -4.626895487308502197e-02 1.424783766269683838e-01 -9.812090545892715454e-03 -8.438667654991149902e-02 -3.127136453986167908e-02 -4.034872166812419891e-03 -3.377184271812438965e-02 -7.838153094053268433e-02 -2.282101660966873169e-01 -3.072253763675689697e-01 1.100442931056022644e-01 -7.798838615417480469e-02 3.899849355220794678e-01 -1.971640288829803467e-01 1.750087291002273560e-01 1.185146346688270569e-01 1.312311645597219467e-02 1.052986159920692444e-01 7.541134208440780640e-02 -1.846619695425033569e-02 -2.265567928552627563e-01 -9.245391190052032471e-02 2.539434731006622314e-01 -4.180106148123741150e-02 7.818026095628738403e-02 1.608236134052276611e-01 2.503020167350769043e-01 -4.416462182998657227e-01 -3.249005675315856934e-01 -1.444878876209259033e-01
-1.692979335784912109e-01 -2.437475621700286865e-01 -9.318212047219276428e-03 2.355349510908126831e-01 7.261950522661209106e-02 6.504683941602706909e-02 2.700424492359161377e-01 -1.705685555934906006e-01 -8.049735426902770996e-02 -2.799810767173767090e-01 3.016151785850524902e-01 8.515735715627670288e-02 -3.567423298954963684e-02 3.894496336579322815e-02 3.478232026100158691e-02 3.244608640670776367e-01 8.237746357917785645e-02 -1.661990135908126831e-01 -9.309726953506469727e-02 1.610842049121856689e-01 -5.795093253254890442e-02 -3.125410079956054688e-01 1.911906711757183075e-02 -1.176766380667686462e-01 3.501178920269012451e-01 8.163654804229736328e-02 6.285580992698669434e-02 -1.285968907177448273e-02 5.775979533791542053e-02 -3.017295897006988525e-01 5.649420619010925293e-02 -1.930419653654098511e-01
-2.125946879386901855e-01 -1.304426342248916626e-01 -1.320821940898895264e-01 3.164985477924346924e-01 -8.735603839159011841e-02 -1.341138035058975220e-01 3.831931203603744507e-02 2.480171918869018555e-01 -5.461680144071578979e-02 1.273802369832992554e-01 -5.169379711151123047e-02 -2.669671736657619476e-02 1.335994899272918701e-01 -2.215107381343841553e-01 -1.894751489162445068e-01 3.622254356741905212e-02 2.201037704944610596e-01 -3.147047162055969238e-01 2.777524292469024658e-02 -1.332699805498123169e-01 2.332770377397537231e-01 -1.724606156349182129e-01 8.970820158720016479e-02 -1.485699508339166641e-02 4.577387571334838867e-01 -1.592315435409545898e-01 -9.241045452654361725e-03 1.067020818591117859e-01 5.348585080355405807e-03 -4.611590877175331116e-02 -2.926583886146545410e-01 1.106778234243392944e-01
-9.388648718595504761e-02 2.357718348503112793e-01 4.808419942855834961e-02 3.577990084886550903e-02 -2.013732939958572388e-01 -3.603671863675117493e-02 1.273948699235916138e-02 -7.738620787858963013e-02 -4.992051422595977783e-02 7.022922486066818237e-02 -4.864287078380584717e-01 1.751005202531814575e-01 6.412354297935962677e-03 -2.216325849294662476e-01 6.655807048082351685e-02 8.281548321247100830e-02 3.130773603916168213e-01 2.476989775896072388e-01 -2.447353303432464600e-01 1.400047987699508667e-01 4.943720065057277679e-03 -5.341229215264320374e-02 4.546873643994331360e-02 -6.742998957633972168e-02 2.054111659526824951e-01 -1.405322700738906860e-01 3.628135025501251221e-01 -5.055736750364303589e-02 2.027835398912429810e-01 -2.448165714740753174e-01 -5.391789600253105164e-02 -1.999270170927047729e-02
-1.962017267942428589e-01 -2.099191099405288696e-01 -4.998958669602870941e-03 1.755262464284896851e-01 -1.667456030845642090e-01 3.468727171421051025e-01 2.413587868213653564e-01 -1.016971394419670105e-01 -4.490836709737777710e-02 -1.964631527662277222e-01 -9.970976412296295166e-02 2.273028790950775146e-01 -8.847717940807342529e-02 1.059245318174362183e-01 -2.182941883802413940e-03 -1.760875284671783447e-01 8.788898587226867676e-02 -2.199670523405075073e-01 2.590885572135448456e-02 1.984525918960571289e-01 7.709027826786041260e-02 -3.249680101871490479e-01 -1.084725633263587952e-01 1.535336524248123169e-01 3.395186066627502441e-01 -1.690292358398437500e-01 3.613677620887756348e-02 -1.992750912904739380e-02 2.207298763096332550e-02 -2.119385600090026855e-01 -2.150977700948715210e-01 -1.932119131088256836e-01
-1.807157397270202637e-01 7.655088324099779129e-03 -1.055007725954055786e-01 2.055638879537582397e-01 -2.745811045169830322e-01 2.035985291004180908e-01 1.660265028476715088e-01 -1.938002556562423706e-01 -2.630438208580017090e-01 -2.677073478698730469e-01 1.141165569424629211e-02 2.588182389736175537e-01 -1.418075710535049438e-01 6.146537885069847107e-02 1.312606688588857651e-02 1.429983880370855331e-02 2.455680072307586670e-01 -6.385338306427001953e-02 1.318972408771514893e-01 3.222216069698333740e-01 -1.223905980587005615e-01 5.974726751446723938e-02 1.071364283561706543e-01 4.693245142698287964e-02 1.473126262426376343e-01 -1.251321285963058472e-01 -8.579786121845245361e-02 -3.978205472230911255e-02 1.319613959640264511e-02 -3.252415060997009277e-01 -3.486096560955047607e-01 8.979360759258270264e-02
-1.161406189203262329e-02 -1.935060024261474609e-01 2.049469947814941406e-01 2.528178393840789795e-01 -1.205145940184593201e-01 4.833820462226867676e-02 4.599543213844299316e-01 -1.610294729471206665e-02 6.725720316171646118e-02 1.710176318883895874e-01 5.233439058065414429e-02 4.963109642267227173e-02 1.715893447399139404e-01 -1.261301785707473755e-01 1.150009483098983765e-01 2.257672324776649475e-02 -1.920089572668075562e-01 -5.976508930325508118e-02 1.309591084718704224e-01 5.610821396112442017e-02 1.112025156617164612e-01 -2.733809947967529297e-01 1.184700280427932739e-01 2.047295272350311279e-01 3.569238483905792236e-01 -1.040773019194602966e-01 -2.850883640348911285e-02 1.533032506704330444e-01 -8.024968951940536499e-02 -2.707608044147491455e-01 -2.884846329689025879e-01 2.138005942106246948e-02
-1.691047400236129761e-01 1.903423070907592773e-01 -1.949474811553955078e-01 2.894730269908905029e-01 -2.261106371879577637e-01 1.322938799858093262e-01 2.300312221050262451e-01 -1.290318369865417480e-01 -1.451277285814285278e-01 -1.876034438610076904e-01 3.585963696241378784e-02 1.691037267446517944e-01 3.980761766433715820e-02 1.780174374580383301e-01 1.600534319877624512e-01 -1.086069718003273010e-01 1.942463666200637817e-01 1.526969075202941895e-01 1.232473552227020264e-01 2.425684630870819092e-01 6.098392233252525330e-02 -8.069235831499099731e-02 1.040462478995323181e-01 9.417577087879180908e-02 3.323920667171478271e-01 -2.416356354951858521e-01 1.235739886760711670e-01 -9.664279967546463013e-02 -3.610074892640113831e-02 -2.386639714241027832e-01 -2.937865257263183594e-01 -1.236815750598907471e-01
2.967505902051925659e-02 3.119261004030704498e-02 -6.692375987768173218e-02 1.405623108148574829e-01 -1.312314718961715698e-01 5.839688330888748169e-02 -1.334961950778961182e-01 7.507913559675216675e-02 -1.687410622835159302e-01 7.903622835874557495e-02 -3.829306960105895996e-01 -1.732878983020782471e-01 -8.068653196096420288e-02 6.585016846656799316e-02 1.890983730554580688e-01 1.743913590908050537e-01 2.107309848070144653e-01 -8.156017959117889404e-02 1.581730246543884277e-01 -1.021408960223197937e-01 -7.426261156797409058e-02 -3.276494443416595459e-01 -2.638173997402191162e-01 2.828261628746986389e-02 2.014016211032867432e-01 -1.563314050436019897e-01 -8.136821538209915161e-02 -2.143895067274570465e-02 7.037574797868728638e-02 -4.254828691482543945e-01 -3.263129293918609619e-01 8.418592810630798340e-02
-1.634165644645690918e-01 -9.750912338495254517e-02 1.590659469366073608e-01 3.326300680637359619e-01 -1.637438088655471802e-01 -1.808576136827468872e-01 -5.234396457672119141e-02 2.960503660142421722e-02 -8.689164370298385620e-02 -6.898748874664306641e-02 1.060571074485778809e-01 2.276974543929100037e-02 -1.960389316082000732e-01 -9.446388110518455505e-03 -1.198791712522506714e-01 -7.923189550638198853e-02 3.995370566844940186e-01 7.835952937602996826e-02 1.726742535829544067e-01 -5.840740725398063660e-02 2.381378598511219025e-02 -3.659815788269042969e-01 3.729830682277679443e-02 1.542030423879623413e-01 1.589196920394897461e-01 -8.207324892282485962e-02 1.821398586034774780e-01 2.205814272165298462e-01 4.050234854221343994e-01 -1.650823205709457397e-01 -1.325349602848291397e-02 1.322408318519592285e-01
-8.627203293144702911e-03 -8.986151963472366333e-02 -1.128210201859474182e-01 -3.075931966304779053e-02 -2.346407473087310791e-01 8.493495732545852661e-02 3.035931289196014404e-02 -3.190767392516136169e-02 2.786475419998168945e-02 1.207034811377525330e-01 -1.717480570077896118e-01 -2.183181047439575195e-01 -4.703961312770843506e-03 4.168203473091125488e-02 1.352182179689407349e-01 -1.709146052598953247e-01 3.047324419021606445e-01 -2.461149394512176514e-01 2.641802094876766205e-02 5.285803228616714478e-02 2.427680790424346924e-01 -3.077695965766906738e-01 -2.270385026931762695e-01 -1.789026111364364624e-01 3.126017749309539795e-01 -2.344639301300048828e-01 6.707675755023956299e-02 6.310480833053588867e-02 8.843891322612762451e-02 -2.975209057331085205e-01 -2.093588262796401978e-01 2.769861221313476562e-01
-1.357515752315521240e-01 1.419572681188583374e-01 -7.989478856325149536e-02 4.285477101802825928e-01 -7.554607838392257690e-02 -1.759685128927230835e-01 -4.102499410510063171e-02 -2.491755932569503784e-01 -5.010783299803733826e-02 -1.629511117935180664e-01 -1.316239684820175171e-01 -1.293075829744338989e-01 1.433513462543487549e-01 1.153895705938339233e-01 -5.157866328954696655e-02 -1.693064123392105103e-01 3.675798187032341957e-03 8.881808072328567505e-02 7.386263459920883179e-02 2.026178687810897827e-01 2.145094871520996094e-01 -6.703438609838485718e-02 1.473046839237213135e-01 6.536236405372619629e-02 5.247170478105545044e-02 -2.259721159934997559e-01 -2.420361340045928955e-01 -1.162307113409042358e-01 2.279555052518844604e-01 -2.559554874897003174e-01 -3.631927371025085449e-01 1.909366548061370850e-01
-3.767146468162536621e-01 -2.849452793598175049e-01 -2.542212009429931641e-01 -2.323013357818126678e-02 -1.551429331302642822e-01 8.676637709140777588e-02 1.889101564884185791e-01 -8.209509402513504028e-02 1.165766716003417969e-01 5.941132828593254089e-02 1.053712740540504456e-01 -7.480441033840179443e-02 1.821791976690292358e-01 -9.963466227054595947e-02 1.407098919153213501e-01 4.183837398886680603e-02 2.263849526643753052e-01 1.518495231866836548e-01 -2.815434634685516357e-01 1.050940975546836853e-01 1.638834029436111450e-01 3.552585467696189880e-02 1.119106784462928772e-01 2.342700399458408356e-02 3.894890546798706055e-01 2.212038040161132812e-01 2.097163200378417969e-01 1.569001525640487671e-01 -1.701852120459079742e-02 -2.411418706178665161e-01 2.279770933091640472e-02 7.219701260328292847e-02
1.960127800703048706e-02 -5.234942212700843811e-02 -2.571210265159606934e-01 2.664546072483062744e-01 -1.854651272296905518e-01 7.732985168695449829e-02 2.059695869684219360e-01 -2.073077559471130371e-01 -2.174791246652603149e-01 -2.401459366083145142e-01 5.637870356440544128e-02 9.177126735448837280e-02 5.933029577136039734e-02 2.121939957141876221e-01 1.803089827299118042e-01 -1.293112039566040039e-01 1.950311958789825439e-01 1.652478128671646118e-01 8.916481584310531616e-02 1.942502856254577637e-01 5.959566682577133179e-02 -2.714460194110870361e-01 -3.759147226810455322e-02 1.287028640508651733e-01 3.387863039970397949e-01 -3.044363856315612793e-01 1.615919321775436401e-01 -6.148362159729003906e-02 -2.056550607085227966e-02 -2.003091573715209961e-01 -1.623407155275344849e-01 -9.566213935613632202e-02
-2.977333068847656250e-01 1.628284305334091187e-01 -2.673486769199371338e-01 8.283809572458267212e-02 -1.139906123280525208e-01 -1.559696942567825317e-01 9.578897804021835327e-02 -3.317585214972496033e-02 2.272940054535865784e-02 5.241137929260730743e-03 -1.773138940334320068e-01 -1.218609511852264404e-01 -1.455773264169692993e-01 3.215760886669158936e-01 2.128111869096755981e-01 1.009735390543937683e-01 1.605343073606491089e-01 1.485863234847784042e-02 -1.325822919607162476e-01 2.956187725067138672e-01 1.651752740144729614e-02 -2.448277622461318970e-01 3.992320299148559570e-01 -4.051515460014343262e-02 1.473568677902221680e-01 -2.013829797506332397e-01 -1.513928472995758057e-01 2.203722447156906128e-01 1.824515610933303833e-01 -4.653444141149520874e-02 -8.528596907854080200e-02 5.747028067708015442e-02
-2.058274298906326294e-01 -1.581264436244964600e-01 5.469897761940956116e-02 2.192023098468780518e-01 4.646469280123710632e-02 -2.407182604074478149e-01 3.013103604316711426e-01 -1.211352720856666565e-01 -6.092706322669982910e-02 -2.630866169929504395e-01 -1.859187185764312744e-01 -1.391552109271287918e-02 -1.629914790391921997e-01 1.931685656309127808e-01 -1.654955446720123291e-01 1.004105135798454285e-01 1.039919927716255188e-01 1.676565706729888916e-01 1.275338232517242432e-02 4.290122166275978088e-02 1.045902296900749207e-01 1.967554353177547455e-02 4.274099171161651611e-01 1.072980016469955444e-01 3.524914681911468506e-01 -3.764718025922775269e-02 8.696541190147399902e-02 -9.545586071908473969e-03 9.370396286249160767e-02 -2.163415253162384033e-01 9.957424364984035492e-03 2.674638330936431885e-01
-2.063494622707366943e-01 -7.401271164417266846e-02 -3.913428261876106262e-02 3.444893360137939453e-01 1.442768126726150513e-01 7.348864525556564331e-02 4.456451237201690674e-01 -1.018324941396713257e-01 -1.861681491136550903e-01 1.589193940162658691e-01 -2.374041974544525146e-01 1.863986700773239136e-01 1.589719555340707302e-03 -9.005622123368084431e-04 6.869939714670181274e-02 1.565445363521575928e-01 4.139464721083641052e-02 -2.914449386298656464e-02 3.119910657405853271e-01 6.753821671009063721e-02 8.572388440370559692e-02 -1.632789373397827148e-01 1.883149743080139160e-01 -1.023197993636131287e-01 1.408206075429916382e-01 -1.361424475908279419e-01 1.537776589393615723e-01 2.062614411115646362e-01 1.217488124966621399e-01 -2.536057531833648682e-01 1.848621070384979248e-01 -1.184531152248382568e-01
-9.869456291198730469e-02 -2.345891445875167847e-01 -8.444150537252426147e-02 4.131355136632919312e-02 2.901785261929035187e-02 1.276983618736267090e-01 3.219994902610778809e-01 1.839389093220233917e-02 -1.460833847522735596e-02 -1.366248428821563721e-01 -1.032909080386161804e-01 4.421974420547485352e-01 8.330909162759780884e-02 5.174089223146438599e-02 5.937630683183670044e-02 -2.252747491002082825e-02 2.279747277498245239e-01 -1.685632616281509399e-01 3.833295032382011414e-02 1.114000305533409119e-01 1.294053345918655396e-01 -3.279545009136199951e-01 -8.578567206859588623e-02 2.934601604938507080e-01 2.756611406803131104e-01 -1.564078032970428467e-01 1.304142624139785767e-01 -6.006493419408798218e-02 9.462975710630416870e-02 -2.341016083955764771e-01 -1.838151961565017700e-01 -1.892708241939544678e-01
-8.327907323837280273e-02 -3.581348061561584473e-01 -2.870550751686096191e-01 2.054564505815505981e-01 -1.272955089807510376e-01 4.673249274492263794e-02 -5.212013050913810730e-02 -2.086604684591293335e-01 1.986696273088455200e-01 1.468107700347900391e-01 -2.672868967056274414e-01 -7.865063101053237915e-02 -9.868338704109191895e-02 6.726102903485298157e-03 1.132847368717193604e-01 -6.664459407329559326e-02 1.069328933954238892e-01 1.456099897623062134e-01 6.793845444917678833e-02 1.397403180599212646e-01 3.645343333482742310e-02 4.436316341161727905e-02 -5.642923340201377869e-02 7.928327657282352448e-03 3.819673657417297363e-01 2.030576206743717194e-02 -3.257872164249420166e-01 1.938406974077224731e-01 1.341640017926692963e-02 -3.257910311222076416e-01 -1.766000986099243164e-01 1.377793848514556885e-01
-1.431855410337448120e-01 2.166516333818435669e-02 1.614045053720474243e-01 2.242527902126312256e-02 -6.265730410814285278e-02 2.353007942438125610e-01 3.894372582435607910e-01 -8.329826593399047852e-02 5.812392011284828186e-02 6.273110955953598022e-02 9.786757081747055054e-02 1.397706121206283569e-01 4.772217571735382080e-02 -1.800842583179473877e-01 -4.234283696860074997e-03 1.291518807411193848e-01 3.720934987068176270e-01 1.263061314821243286e-01 1.044927239418029785e-01 -1.824515759944915771e-01 1.384820044040679932e-01 -1.340283602476119995e-01 8.041634410619735718e-02 2.019711211323738098e-02 4.425885379314422607e-01 1.226249113678932190e-01 -4.198722913861274719e-02 2.989034056663513184e-01 -3.873318433761596680e-02 -2.579318583011627197e-01 -1.694577336311340332e-01 -7.311762869358062744e-02
-7.984598726034164429e-02 -1.107647046446800232e-01 -3.739377260208129883e-01 1.218785792589187622e-01 -2.328510433435440063e-01 -8.328783512115478516e-02 1.119747906923294067e-01 -2.479551434516906738e-01 2.377351187169551849e-02 -2.984951063990592957e-02 -3.002538383007049561e-01 7.526130974292755127e-02 1.798927336931228638e-01 -6.631306558847427368e-02 1.595162749290466309e-01 -1.423541158437728882e-01 1.816079318523406982e-01 1.017931252717971802e-01 -5.734067037701606750e-02 6.495149433612823486e-02 5.707914382219314575e-02 -4.982422292232513428e-02 -2.992002665996551514e-01 1.971278488636016846e-01 3.405404686927795410e-01 -7.080926746129989624e-02 1.974727511405944824e-01 3.622145950794219971e-01 8.460678160190582275e-03 -1.282276213169097900e-01 4.765393212437629700e-02 1.296986788511276245e-01
-2.198011130094528198e-01 -1.131441071629524231e-01 -1.336282491683959961e-01 2.011194080114364624e-01 -1.583606749773025513e-01 -4.462193697690963745e-02 -1.423641014844179153e-02 -9.497410058975219727e-02 9.354331344366073608e-02 -8.260998874902725220e-02 -2.749548479914665222e-02 -1.488983780145645142e-01 3.419218361377716064e-01 2.250263988971710205e-01 2.194290161132812500e-01 2.215513885021209717e-01 2.498717606067657471e-01 -2.330220639705657959e-01 -2.085419148206710815e-01 -9.447353333234786987e-02 1.547603607177734375e-01 -2.741735894232988358e-03 7.243403792381286621e-02 -2.271532565355300903e-01 9.615601599216461182e-02 2.345303446054458618e-02 5.484765022993087769e-02 1.438222974538803101e-01 1.942643523216247559e-01 -4.064557552337646484e-01 -2.035350948572158813e-01 -1.148526445031166077e-01
-2.333284169435501099e-01 1.551143825054168701e-01 -3.444592356681823730e-01 7.870697975158691406e-02 9.814546257257461548e-02 2.471078336238861084e-01 2.119372785091400146e-01 3.464929759502410889e-02 1.553575545549392700e-01 -2.953820228576660156e-01 -1.976113766431808472e-01 1.411563605070114136e-01 1.950334608554840088e-01 7.518542557954788208e-02 -1.222209557890892029e-01 2.016393840312957764e-01 -2.873447537422180176e-02 8.868914097547531128e-03 3.296548873186111450e-02 4.009877517819404602e-02 1.407448053359985352e-01 -1.554824709892272949e-01 -1.299838572740554810e-01 1.600188612937927246e-01 1.782488524913787842e-01 -1.033530756831169128e-01 1.454373747110366821e-01 -7.674107700586318970e-02 3.163971602916717529e-01 -3.653473258018493652e-01 -9.866242110729217529e-02 -8.536983281373977661e-02
-1.736064553260803223e-01 -1.695653200149536133e-01 -3.426242172718048096e-01 1.450960934162139893e-01 -1.731047481298446655e-01 -1.871027350425720215e-01 8.775426074862480164e-03 -2.089259028434753418e-01 -1.968045532703399658e-02 -7.972920686006546021e-02 1.518265693448483944e-03 -2.649337351322174072e-01 2.294632196426391602e-01 1.274334937334060669e-01 2.189152687788009644e-01 2.928817272186279297e-01 2.176432907581329346e-01 -1.186372339725494385e-01 -1.177019178867340088e-01 -6.909404695034027100e-02 2.453364878892898560e-01 3.510908782482147217e-02 5.161163955926895142e-02 -2.372841686010360718e-01 1.867334693670272827e-01 -2.996432036161422729e-02 1.010901108384132385e-01 1.917089335620403290e-03 2.393756806850433350e-01 -2.916982173919677734e-01 -1.447619199752807617e-01 -6.808783113956451416e-02
-1.901364922523498535e-01 -2.270577996969223022e-01 9.355708211660385132e-02 3.688268363475799561e-01 -9.805372357368469238e-02 -1.127072125673294067e-01 5.958965048193931580e-03 1.503872275352478027e-01 1.083978358656167984e-02 1.140594333410263062e-01 -1.955106705427169800e-01 -9.502054750919342041e-02 1.077431812882423401e-01 -1.882962137460708618e-01 -2.268523126840591431e-01 7.938900589942932129e-02 2.503964304924011230e-01 -7.038497366011142731e-03 1.363446116447448730e-01 -3.693948686122894287e-02 1.824885606765747070e-02 -1.528536528348922729e-01 1.356473565101623535e-01 5.377256125211715698e-02 3.303684294223785400e-01 -3.272234229370951653e-03 7.629462331533432007e-02 1.221596971154212952e-01 2.385563850402832031e-01 2.884448505938053131e-02 -4.508354663848876953e-01 1.968391090631484985e-01
-6.346726417541503906e-02 -1.876398324966430664e-01 -3.009724915027618408e-01 2.988106012344360352e-01 -4.346042405813932419e-03 1.028417497873306274e-01 3.169345855712890625e-01 3.257482349872589111e-01 3.817959502339363098e-02 5.550273880362510681e-02 4.982137121260166168e-03 1.908947676420211792e-01 7.648827740922570229e-04 -5.035881325602531433e-02 1.171312704682350159e-01 -9.370623528957366943e-02 -1.580916792154312134e-01 -8.124609291553497314e-02 -2.076074033975601196e-01 1.293151676654815674e-01 5.995167046785354614e-02 -9.038781374692916870e-02 2.520144581794738770e-01 4.628524556756019592e-02 3.960552215576171875e-01 5.807772278785705566e-02 6.669289618730545044e-02 4.343959444668143988e-04 -7.455408573150634766e-02 -2.941076755523681641e-01 -2.678578495979309082e-01 1.933220587670803070e-02
-1.881024390459060669e-01 -1.315531432628631592e-01 -2.810431718826293945e-01 1.043346747756004333e-01 1.709921956062316895e-01 -1.176155880093574524e-01 8.069057017564773560e-02 -1.342768222093582153e-01 1.013853475451469421e-01 -1.329799294471740723e-01 1.889968663454055786e-01 -5.178645998239517212e-02 7.994647603482007980e-04 -5.835352092981338501e-02 5.420088768005371094e-02 1.660762876272201538e-01 3.168833851814270020e-01 -3.444160819053649902e-01 -8.112392574548721313e-02 1.125609576702117920e-01 -7.288236916065216064e-02 -1.107779815793037415e-01 8.495400100946426392e-02 1.483020633459091187e-01 5.440207719802856445e-01 -2.057173848152160645e-01 -1.664159595966339111e-01 -4.007743671536445618e-02 1.679957211017608643e-01 -7.969246059656143188e-02 4.560496285557746887e-02 -1.494481228291988373e-02
-2.146838456392288208e-01 -1.559040248394012451e-01 -3.577034547924995422e-02 4.160728678107261658e-02 -5.147072672843933105e-02 2.457542568445205688e-01 -5.450114980340003967e-02 -2.087448984384536743e-01 -4.059542119503021240e-01 1.999426037073135376e-01 8.429031074047088623e-02 2.642323262989521027e-03 9.342744946479797363e-02 -6.007000058889389038e-02 -4.557228088378906250e-02 2.753241173923015594e-02 4.053029716014862061e-01 9.831053018569946289e-02 -3.891975581645965576e-01 1.668007522821426392e-01 -7.460132241249084473e-02 -4.094257950782775879e-02 5.225099623203277588e-02 -2.916670171543955803e-03 2.361727356910705566e-01 -1.858527511358261108e-01 -1.836472302675247192e-01 3.352967277169227600e-02 6.113999709486961365e-02 -2.937562763690948486e-01 -1.053475737571716309e-01 2.082718349993228912e-02
-1.577293872833251953e-01 -5.907545611262321472e-02 7.609423249959945679e-02 3.474892377853393555e-01 -1.348038911819458008e-01 2.030252218246459961e-01 2.028498798608779907e-01 -1.931839436292648315e-02 -1.214442774653434753e-02 1.977656334638595581e-01 1.845812499523162842e-01 2.031039148569107056e-01 1.709967851638793945e-01 -2.886398695409297943e-02 8.417061530053615570e-03 1.081440746784210205e-01 -9.888266772031784058e-02 -1.197809427976608276e-01 -5.871700588613748550e-03 3.823845461010932922e-02 1.314055472612380981e-01 -3.343805968761444092e-01 1.441427916288375854e-01 2.211563140153884888e-01 3.128570616245269775e-01 -1.127265691757202148e-01 2.315242737531661987e-01 2.151748090982437134e-01 3.726851940155029297e-02 -3.274651169776916504e-01 -1.977337896823883057e-01 -7.184997946023941040e-02
-2.362459301948547363e-01 -9.716625511646270752e-02 -3.794226795434951782e-03 1.165577992796897888e-01 2.032763063907623291e-01 -9.483210742473602295e-02 3.286698758602142334e-01 -5.940029397606849670e-03 1.075496152043342590e-01 -8.718010783195495605e-02 -2.966443598270416260e-01 -1.304221153259277344e-01 1.071511656045913696e-01 6.824168376624584198e-03 6.577874999493360519e-03 -2.378959581255912781e-02 6.307887285947799683e-02 -5.165089666843414307e-02 1.865277588367462158e-01 -5.652140080928802490e-02 3.071313798427581787e-01 -3.026659041643142700e-02 -2.366195768117904663e-01 2.550956010818481445e-01 1.723453551530838013e-01 -1.754854917526245117e-01 -2.754940278828144073e-02 5.454875528812408447e-02 2.903863489627838135e-01 -4.127292335033416748e-01 -9.967748075723648071e-03 -2.156771421432495117e-01
-1.319562941789627075e-01 -7.443758845329284668e-02 -2.373570650815963745e-01 4.786596819758415222e-02 -7.933077961206436157e-02 9.394090622663497925e-02 2.702428698539733887e-01 6.445709615945816040e-03 -1.854640543460845947e-01 -1.260308027267456055e-01 -1.557720303535461426e-01 2.477863132953643799e-01 -6.020687520503997803e-02 2.906632125377655029e-01 -1.131555065512657166e-01 1.558322757482528687e-01 2.915669977664947510e-01 -9.778092801570892334e-02 -6.085439771413803101e-02 1.494965851306915283e-01 3.240747451782226562e-01 -3.405793905258178711e-01 2.171341776847839355e-01 1.790447384119033813e-01 1.635946929454803467e-01 -5.503750406205654144e-03 8.487858623266220093e-02 -1.032332554459571838e-01 1.709682941436767578e-01 -2.301534861326217651e-01 -5.752230063080787659e-02 -1.344327777624130249e-01
-2.214431613683700562e-01 1.734968274831771851e-01 9.241768717765808105e-02 -2.809160761535167694e-02 2.549603953957557678e-02 -3.748002648353576660e-02 2.914412617683410645e-01 -2.314135134220123291e-01 2.075114399194717407e-01 9.043855965137481689e-02 -1.045004501938819885e-01 2.043121308088302612e-01 -1.499394923448562622e-01 -2.382213026285171509e-01 8.438985794782638550e-02 1.490613520145416260e-01 3.082181811332702637e-01 1.259968876838684082e-01 -1.238254830241203308e-01 5.265823006629943848e-02 2.762107849121093750e-01 -1.369520723819732666e-01 1.025986000895500183e-01 -3.817973658442497253e-02 2.765661776065826416e-01 4.640030208975076675e-03 4.513351619243621826e-02 2.826739847660064697e-01 3.264797329902648926e-01 -2.226749509572982788e-01 -8.848667889833450317e-02 6.597100757062435150e-03
-1.658805161714553833e-01 7.546143978834152222e-02 1.502532511949539185e-01 2.207783162593841553e-01 1.377471070736646652e-02 -1.910553127527236938e-02 2.724585831165313721e-01 -9.016855806112289429e-02 1.512593626976013184e-01 -1.927835792303085327e-01 -9.678018838167190552e-02 -1.905178129673004150e-01 1.132816001772880554e-01 -1.280646771192550659e-01 1.009081006050109863e-01 4.260908812284469604e-02 1.805703938007354736e-01 2.812605500221252441e-01 1.659302562475204468e-01 1.118331179022789001e-01 2.052039653062820435e-01 2.212907820940017700e-01 -2.622386068105697632e-02 1.540094912052154541e-01 3.245513141155242920e-01 -2.157795131206512451e-01 -9.241642430424690247e-03 -1.446508765220642090e-01 2.976876497268676758e-01 -2.925662994384765625e-01 6.403729319572448730e-02 2.171558141708374023e-01
-6.485306471586227417e-02 -1.877204179763793945e-01 -2.828381657600402832e-01 9.527201205492019653e-02 -8.422388136386871338e-02 3.835430368781089783e-03 3.605886176228523254e-02 -4.379991441965103149e-02 3.447258770465850830e-01 1.185293346643447876e-01 9.881927073001861572e-02 -1.451851725578308105e-01 1.998647749423980713e-01 -1.589983887970447540e-02 -1.807991862297058105e-01 2.276090979576110840e-01 1.273988187313079834e-01 6.655100733041763306e-02 9.013253450393676758e-02 2.428746074438095093e-01 1.300480067729949951e-01 -9.670322388410568237e-02 -2.507557161152362823e-02 6.753883510828018188e-02 3.198392316699028015e-02 -1.928947865962982178e-01 -1.572446525096893311e-01 8.430460840463638306e-02 -2.623812295496463776e-02 -5.065442323684692383e-01 -2.332154214382171631e-01 2.679111063480377197e-01
-3.323990702629089355e-01 1.178877949714660645e-01 6.084715202450752258e-02 1.567526608705520630e-01 -1.514447480440139771e-01 2.658440172672271729e-01 2.395929545164108276e-01 -1.087851542979478836e-02 2.876770198345184326e-01 2.303543686866760254e-01 1.068726833909749985e-02 1.721118390560150146e-01 -2.716198191046714783e-02 -4.717386141419410706e-02 -7.609801739454269409e-02 7.814459502696990967e-02 1.261279881000518799e-01 -6.328620016574859619e-02 2.896197605878114700e-03 1.279795765876770020e-01 5.493359640240669250e-02 3.975889086723327637e-02 2.604984343051910400e-01 1.516059041023254395e-03 3.950940370559692383e-01 -2.566397488117218018e-01 4.172710701823234558e-03 2.578049302101135254e-01 1.123951897025108337e-01 -1.469517499208450317e-01 -2.872212827205657959e-01 -4.313969239592552185e-02
-2.897268533706665039e-01 -2.244899421930313110e-01 -5.695006996393203735e-02 -4.244162514805793762e-02 -1.387989372014999390e-01 -1.853578537702560425e-02 1.121540218591690063e-01 -1.068120300769805908e-01 -3.994436562061309814e-01 1.399964243173599243e-01 1.163053661584854126e-01 9.579194337129592896e-02 1.438824683427810669e-01 4.368203133344650269e-02 1.705870181322097778e-01 6.335818767547607422e-02 1.026525869965553284e-01 -1.393019407987594604e-02 -2.299854904413223267e-01 1.241014972329139709e-01 -1.475149393081665039e-01 -4.102464020252227783e-02 8.747677505016326904e-02 -6.444100290536880493e-02 4.283201992511749268e-01 1.568828970193862915e-01 -2.811698019504547119e-01 1.010774672031402588e-01 6.672578305006027222e-02 -3.484230637550354004e-01 -6.543431431055068970e-02 1.330015659332275391e-01
-1.920116245746612549e-01 -1.904358714818954468e-01 -7.530935108661651611e-02 1.212026700377464294e-01 -9.191372990608215332e-02 2.329959571361541748e-01 2.111098915338516235e-01 -1.393959075212478638e-01 -3.200625767931342125e-03 -2.773604355752468109e-02 -6.507872603833675385e-03 2.122035026550292969e-01 3.275913596153259277e-01 7.987578399479389191e-03 1.706825196743011475e-01 3.234564661979675293e-01 -1.923068761825561523e-01 -2.766869664192199707e-01 -1.678704023361206055e-01 9.113468229770660400e-02 2.055307775735855103e-01 -2.117706537246704102e-01 1.022629216313362122e-01 3.101673163473606110e-02 2.212891429662704468e-01 -1.528780609369277954e-01 5.188421532511711121e-02 2.065853625535964966e-01 6.675981730222702026e-02 -3.052525520324707031e-01 -1.664938926696777344e-01 3.438515961170196533e-02
-1.314871907234191895e-01 -1.707322895526885986e-01 1.284482926130294800e-01 2.402992993593215942e-01 -1.220780462026596069e-01 -1.560269147157669067e-01 -2.172334864735603333e-02 -2.315950579941272736e-03 -1.230285540223121643e-01 2.877415157854557037e-02 -2.191892564296722412e-01 2.541040480136871338e-01 1.778405159711837769e-01 -2.202995866537094116e-01 -1.503446232527494431e-02 1.471313834190368652e-01 2.277648448944091797e-01 1.715705245733261108e-01 2.608928829431533813e-03 -3.945090994238853455e-02 -9.222141467034816742e-03 -4.066571891307830811e-01 3.364487364888191223e-02 7.887740433216094971e-02 -8.473458699882030487e-03 -2.989308210089802742e-03 1.500133872032165527e-01 -2.837747149169445038e-02 1.252736896276473999e-01 -4.918857812881469727e-01 7.471916079521179199e-02 2.582270801067352295e-01
-6.511051952838897705e-02 1.030240580439567566e-01 1.595285087823867798e-01 9.076853096485137939e-02 -1.484072953462600708e-01 -1.040151268243789673e-01 2.706368267536163330e-01 1.189459860324859619e-01 -2.262382507324218750e-01 1.334881633520126343e-01 -2.363409101963043213e-01 2.232534736394882202e-01 -7.269925624132156372e-02 -1.047044023871421814e-01 1.029945313930511475e-01 -4.311463981866836548e-02 -5.228153988718986511e-02 -3.005853891372680664e-01 -1.456254124641418457e-01 2.532694935798645020e-01 2.273313403129577637e-01 -1.297839581966400146e-01 1.285013258457183838e-01 1.095599085092544556e-01 3.623850643634796143e-01 -8.439473807811737061e-02 4.319159314036369324e-02 3.735329806804656982e-01 2.118385024368762970e-02 -2.020727246999740601e-01 -1.763988584280014038e-01 9.594137780368328094e-03
-1.271210610866546631e-01 1.885538548231124878e-02 -2.477412968873977661e-01 3.705822527408599854e-01 -1.077781803905963898e-02 1.727716922760009766e-01 1.608931720256805420e-01 3.131541982293128967e-02 -7.724550366401672363e-02 -3.055021464824676514e-01 -1.630607992410659790e-01 2.306272089481353760e-02 1.514147520065307617e-01 -1.788897253572940826e-02 7.332393527030944824e-02 -2.216509729623794556e-01 1.833214312791824341e-01 -8.054858073592185974e-03 1.337362453341484070e-02 1.618435084819793701e-01 2.734887599945068359e-01 -2.326081544160842896e-01 -9.401314705610275269e-02 1.522117853164672852e-01 1.906592398881912231e-01 -3.923348486423492432e-01 1.033019348978996277e-01 -5.418302118778228760e-02 -2.135867811739444733e-02 -1.976452916860580444e-01 -1.877929866313934326e-01 -1.553998440504074097e-01
-5.319435894489288330e-02 -6.941635906696319580e-02 -3.294931054115295410e-01 2.755388617515563965e-01 2.232909202575683594e-01 -8.784919977188110352e-02 2.299187779426574707e-01 -3.632197156548500061e-02 -9.844626486301422119e-02 1.691060066223144531e-01 -3.140033483505249023e-01 -2.424545958638191223e-02 3.552874922752380371e-02 4.751940071582794189e-02 -5.141581594944000244e-02 -7.504511624574661255e-02 3.502443432807922363e-02 1.884523481130599976e-01 -1.130678951740264893e-01 -1.636108607053756714e-01 -1.785796834155917168e-03 9.545151889324188232e-02 1.397597193717956543e-01 -2.025122344493865967e-01 3.268033564090728760e-01 -2.135571837425231934e-02 -2.895053327083587646e-01 2.146485745906829834e-01 4.637091234326362610e-02 -2.721741497516632080e-01 -2.794598042964935303e-01 9.702238440513610840e-02
1.403727382421493530e-02 -1.042486578226089478e-01 -3.560405969619750977e-01 2.374445348978042603e-01 2.276384979486465454e-01 2.015069872140884399e-01 2.952982187271118164e-01 1.554745435714721680e-01 3.400958701968193054e-02 -3.220457211136817932e-02 -7.365806400775909424e-02 1.852780878543853760e-01 2.106255292892456055e-01 -1.129249185323715210e-01 -2.796360477805137634e-02 -1.493177190423011780e-02 -6.575378030538558960e-02 -2.313772886991500854e-01 1.841454766690731049e-02 1.279742419719696045e-01 -2.312585115432739258e-01 -2.145224064588546753e-02 2.312409430742263794e-01 1.659786999225616455e-01 2.326675504446029663e-01 -4.437715187668800354e-02 1.611764878034591675e-01 -7.535529881715774536e-02 1.404296047985553741e-02 -3.808768987655639648e-01 -2.302519530057907104e-01 -7.967122644186019897e-02
-2.138220816850662231e-01 2.085533738136291504e-02 -4.205569624900817871e-02 2.258333563804626465e-01 -9.076570719480514526e-02 9.493295848369598389e-02 1.363060474395751953e-01 -1.140625849366188049e-01 -2.882492840290069580e-01 6.153592094779014587e-02 1.028347909450531006e-01 -1.585733741521835327e-01 1.216660663485527039e-01 -2.709361612796783447e-01 5.735250562429428101e-02 1.792510300874710083e-01 -2.634783834218978882e-02 -5.347618460655212402e-02 -2.160379588603973389e-01 -4.185806959867477417e-02 8.503160625696182251e-02 -3.675774112343788147e-02 5.939013138413429260e-02 4.943307489156723022e-02 2.825687527656555176e-01 -1.954852789640426636e-01 -1.000903248786926270e-01 4.220138788223266602e-01 3.296697139739990234e-01 -2.043657600879669189e-01 9.338332340121269226e-03 -2.877020537853240967e-01
-1.314841806888580322e-01 -7.811369746923446655e-02 -2.052168697118759155e-01 1.972466260194778442e-01 -3.618695214390754700e-02 -2.070654332637786865e-01 4.454145953059196472e-02 1.676198393106460571e-01 1.503995526582002640e-02 -1.565641015768051147e-01 -4.934999346733093262e-02 -1.957258284091949463e-01 -1.960159838199615479e-01 -1.265572160482406616e-01 3.413321971893310547e-01 1.835651397705078125e-01 4.219287633895874023e-01 1.037666499614715576e-01 -2.382697314023971558e-01 4.408341646194458008e-02 1.630307435989379883e-01 4.505936428904533386e-02 2.877613715827465057e-02 -5.388897284865379333e-02 -7.905779033899307251e-02 -1.853090673685073853e-01 1.695765405893325806e-01 1.410920172929763794e-01 8.559358119964599609e-02 -3.718430697917938232e-01 -1.626821756362915039e-01 -1.001905277371406555e-01
-1.899947524070739746e-01 -3.666545078158378601e-02 -1.725794374942779541e-02 3.744041621685028076e-01 -1.756354570388793945e-01 -2.768808603286743164e-01 1.697762757539749146e-01 1.417779326438903809e-01 1.803552955389022827e-01 -1.549939513206481934e-01 -1.886965632438659668e-01 5.486666341312229633e-04 -1.559073477983474731e-01 1.483295857906341553e-02 1.153384596109390259e-01 9.310074895620346069e-02 -3.019858710467815399e-02 -6.295565515756607056e-02 1.108549386262893677e-01 -2.322513051331043243e-02 5.620155856013298035e-02 6.302290409803390503e-02 1.509796679019927979e-01 7.630974799394607544e-02 3.621630370616912842e-01 8.533711731433868408e-02 3.106924593448638916e-01 3.064348101615905762e-01 2.375252731144428253e-02 -2.436216622591018677e-01 1.313126832246780396e-01 2.598123252391815186e-01
-1.333945244550704956e-01 -1.238024905323982239e-01 -4.890028014779090881e-02 1.625508964061737061e-01 -2.869457304477691650e-01 1.767944246530532837e-01 1.904427856206893921e-01 4.258125275373458862e-02 -2.852853834629058838e-01 -1.421292275190353394e-01 -1.536999549716711044e-02 8.950852602720260620e-02 1.971422508358955383e-02 3.497740328311920166e-01 -1.238210648298263550e-01 -9.133531153202056885e-02 1.311859339475631714e-01 -2.809553146362304688e-01 8.523628115653991699e-02 8.436942845582962036e-02 1.903690248727798462e-01 -2.741123437881469727e-01 6.968765705823898315e-02 2.233430445194244385e-01 2.311185151338577271e-01 -2.786319889128208160e-02 -1.106897592544555664e-01 8.271275460720062256e-02 -7.643279619514942169e-03 -3.280292749404907227e-01 -2.078544944524765015e-01 -1.713240742683410645e-01
-4.408659636974334717e-01 -4.993067681789398193e-02 -2.732043564319610596e-01 2.027538791298866272e-02 9.820993244647979736e-02 2.725213207304477692e-02 2.528082430362701416e-01 1.889507658779621124e-02 4.930685088038444519e-02 2.027447894215583801e-02 -1.740410476922988892e-01 -2.736203968524932861e-01 2.896783351898193359e-01 -1.297131776809692383e-01 6.108389422297477722e-02 1.150407195091247559e-01 1.303036212921142578e-01 -4.785727337002754211e-02 2.569802850484848022e-02 1.129254028201103210e-01 -2.419230341911315918e-01 -3.707542270421981812e-02 -2.034815847873687744e-01 7.907100021839141846e-02 2.409078776836395264e-01 -1.789432615041732788e-01 1.903289407491683960e-01 1.877669245004653931e-01 3.146250173449516296e-02 -3.032730221748352051e-01 -1.790678352117538452e-01 -3.035671636462211609e-02
-2.122556418180465698e-01 2.304885303601622581e-03 5.669573694467544556e-02 2.278303802013397217e-01 1.151514649391174316e-01 1.610395759344100952e-01 3.781739771366119385e-01 -5.158202350139617920e-02 -2.163284569978713989e-01 -3.048544935882091522e-02 -1.490896195173263550e-01 2.838200926780700684e-01 1.817198283970355988e-02 8.722382038831710815e-02 8.051080256700515747e-02 1.091047450900077820e-01 -2.618478052318096161e-02 -4.275450482964515686e-02 2.724595069885253906e-01 1.891628503799438477e-01 8.930886536836624146e-02 -1.621431559324264526e-01 1.074025109410285950e-01 -1.211275160312652588e-01 1.984219253063201904e-01 -2.168589234352111816e-01 -6.931240856647491455e-02 2.456137388944625854e-01 1.410410553216934204e-01 -3.580429255962371826e-01 1.981827765703201294e-01 -1.619294732809066772e-01
-1.449815630912780762e-01 6.353382021188735962e-02 -7.075633853673934937e-03 1.595317125320434570e-01 1.168980374932289124e-01 -2.242749482393264771e-01 -2.765676937997341156e-02 -2.995747029781341553e-01 2.772462740540504456e-02 7.316515594720840454e-02 2.785797715187072754e-01 2.208013460040092468e-02 1.464024931192398071e-01 1.489051431417465210e-01 3.083365261554718018e-01 8.600557595491409302e-02 1.667775362730026245e-01 2.460511960089206696e-02 -2.524003088474273682e-01 -5.307671800255775452e-02 6.191369146108627319e-02 -1.066050603985786438e-01 -1.060072630643844604e-01 1.842285096645355225e-01 2.333645820617675781e-01 4.116263985633850098e-02 -2.860035002231597900e-01 3.147288262844085693e-01 1.195351630449295044e-01 -3.787128627300262451e-01 -1.181174218654632568e-01 2.626861073076725006e-02
-1.542094200849533081e-01 -3.152456134557723999e-02 -3.188164532184600830e-01 2.128069549798965454e-01 -9.387841075658798218e-02 -7.485354691743850708e-02 6.143877655267715454e-02 -1.322473883628845215e-01 2.971280813217163086e-01 -1.080968007445335388e-01 -6.327057629823684692e-02 -3.127343654632568359e-01 2.408059537410736084e-01 5.080342292785644531e-02 1.236547306180000305e-01 1.880687624216079712e-01 -7.414095103740692139e-02 -2.498194389045238495e-02 3.377269953489303589e-02 6.968269590288400650e-03 2.423140555620193481e-01 -5.144651234149932861e-02 2.318117320537567139e-01 -1.566030085086822510e-02 2.311629056930541992e-01 -5.639942735433578491e-02 1.910090148448944092e-01 4.029496386647224426e-02 2.923763692378997803e-01 -3.980062305927276611e-01 -5.837766453623771667e-02 1.221832185983657837e-01
-3.608233928680419922e-01 -8.311723917722702026e-02 4.739544913172721863e-02 5.426515266299247742e-02 -7.086650934070348740e-03 3.311530649662017822e-01 1.297272369265556335e-02 -1.943223774433135986e-01 6.434398889541625977e-02 -5.446234345436096191e-02 -7.646654732525348663e-03 1.390821039676666260e-01 9.609625488519668579e-02 -2.041769027709960938e-01 1.325497683137655258e-02 1.620772927999496460e-01 1.329673975706100464e-01 -2.297119349241256714e-01 -3.095893263816833496e-01 1.081060841679573059e-01 6.542731821537017822e-02 -7.031928002834320068e-02 1.258083581924438477e-01 9.501218795776367188e-02 2.992833852767944336e-01 -1.750738620758056641e-01 1.593162268400192261e-01 -2.618768997490406036e-02 2.162969112396240234e-01 -2.125565558671951294e-01 -3.883670866489410400e-01 -7.103165984153747559e-02
4.649030417203903198e-02 -1.237779781222343445e-01 -3.348779678344726562e-01 2.459281086921691895e-01 -2.699547410011291504e-01 7.227156311273574829e-02 1.290969848632812500e-01 -2.787192352116107941e-02 -9.684044867753982544e-02 -2.144857123494148254e-02 -5.701814219355583191e-02 -1.985082179307937622e-01 1.610298454761505127e-01 -4.489744454622268677e-02 -6.121833249926567078e-02 5.716980248689651489e-02 2.426113337278366089e-01 -1.549352109432220459e-01 -2.224331498146057129e-01 -4.150194674730300903e-02 3.758021444082260132e-02 -1.606329530477523804e-01 -1.214071139693260193e-01 -3.491800725460052490e-01 2.929118573665618896e-01 2.616669610142707825e-02 9.457875788211822510e-02 1.708117127418518066e-01 2.325966358184814453e-01 -2.894891500473022461e-01 -1.582788974046707153e-01 -2.034410089254379272e-01
-2.530584931373596191e-01 -3.113888204097747803e-01 -1.189446374773979187e-01 1.526081115007400513e-01 -1.316238939762115479e-01 -6.314180046319961548e-02 1.222039386630058289e-01 -1.348656117916107178e-01 1.793131530284881592e-01 8.490514755249023438e-02 -6.231033056974411011e-02 -2.109273374080657959e-01 1.158037111163139343e-01 1.577349305152893066e-01 6.742803752422332764e-02 2.664436995983123779e-01 5.015438199043273926e-01 1.559417322278022766e-02 -9.899084270000457764e-02 -5.667681805789470673e-03 1.210458725690841675e-01 4.686214402318000793e-02 -4.219667986035346985e-02 -1.709783375263214111e-01 4.548059403896331787e-02 -4.762224853038787842e-02 1.696954816579818726e-01 -8.519627153873443604e-02 1.356335729360580444e-01 -2.715674042701721191e-01 -2.488939613103866577e-01 -2.039474099874496460e-01
-1.736522465944290161e-01 -7.025896012783050537e-02 1.043020486831665039e-01 2.467366755008697510e-01 2.606707997620105743e-02 -2.479276061058044434e-02 -3.699624910950660706e-02 -2.835297882556915283e-01 -2.265785932540893555e-01 -1.368123590946197510e-01 -2.524722516536712646e-01 -2.906586527824401855e-01 -1.202881485223770142e-01 4.866496846079826355e-02 -5.957943573594093323e-02 1.386247277259826660e-01 1.317074745893478394e-01 1.064204722642898560e-01 -1.465700380504131317e-02 -1.232064440846443176e-01 -4.123061150312423706e-02 -2.503530085086822510e-01 -2.987657487392425537e-01 1.351215541362762451e-01 1.377736926078796387e-01 2.346364967525005341e-02 -1.665189117193222046e-01 -1.580010205507278442e-01 1.229942962527275085e-01 -4.249995946884155273e-01 -2.601395547389984131e-01 -2.454147115349769592e-02
-6.128171086311340332e-02 -3.061240725219249725e-02 -3.101966679096221924e-01 2.270447164773941040e-01 -1.144040971994400024e-01 -9.281952679157257080e-02 -2.224572701379656792e-03 -3.533475100994110107e-01 1.342129707336425781e-01 9.343700110912322998e-02 -1.723116822540760040e-02 -1.613640189170837402e-01 1.415021717548370361e-01 -1.317846328020095825e-01 2.618657052516937256e-01 1.369667351245880127e-01 1.462812274694442749e-01 -4.351341426372528076e-01 -1.991795897483825684e-01 -9.049804881215095520e-03 1.275651156902313232e-01 -1.588333845138549805e-01 7.811340689659118652e-02 1.044061332941055298e-01 8.089163899421691895e-02 -7.970248907804489136e-02 -1.240147948265075684e-01 1.207393631339073181e-01 1.388237774372100830e-01 -3.119684755802154541e-01 -1.449762135744094849e-01 -1.835892200469970703e-01
-2.865363955497741699e-01 7.395450025796890259e-02 -5.302091687917709351e-02 2.624939382076263428e-01 3.401473537087440491e-02 -1.291245371103286743e-01 3.238013088703155518e-01 -1.145540773868560791e-01 -3.495697304606437683e-02 -2.239188551902770996e-01 -1.145729646086692810e-01 1.079562604427337646e-01 -8.194705098867416382e-02 1.968826539814472198e-02 3.337527066469192505e-02 2.921898066997528076e-01 1.117274463176727295e-01 1.341060250997543335e-01 -2.545005828142166138e-02 1.703261584043502808e-01 1.745063364505767822e-01 1.627507992088794708e-02 4.304360151290893555e-01 -2.843286655843257904e-02 3.718321621417999268e-01 3.421499207615852356e-02 1.874931454658508301e-01 -5.721922963857650757e-03 1.107152625918388367e-01 -1.786255091428756714e-01 1.943474411964416504e-01 4.122179001569747925e-02
-1.101216226816177368e-01 -1.581537425518035889e-01 -1.072794720530509949e-01 7.934126257896423340e-02 4.308570176362991333e-02 -6.054157763719558716e-02 1.276153475046157837e-01 -1.439137905836105347e-01 -4.083797708153724670e-02 -1.331742703914642334e-01 -7.847306877374649048e-02 -1.209009960293769836e-01 -1.884621009230613708e-02 1.802638731896877289e-02 -2.282019704580307007e-01 3.037962019443511963e-01 2.836107313632965088e-01 -2.953341305255889893e-01 -2.341371625661849976e-01 -4.132201522588729858e-02 -1.450632065534591675e-01 -1.242112517356872559e-01 1.070594764314591885e-03 9.633693844079971313e-02 3.812425434589385986e-01 -2.596628069877624512e-01 -3.444289863109588623e-01 1.674905568361282349e-01 1.181731671094894409e-01 -2.391350269317626953e-01 1.186577007174491882e-01 -5.184341967105865479e-02
-2.355220466852188110e-01 -1.171630062162876129e-02 4.033430665731430054e-02 -7.916141301393508911e-02 1.507407426834106445e-01 -1.503991931676864624e-01 1.628525406122207642e-01 3.617774927988648415e-03 -1.310499161481857300e-01 5.074241384863853455e-02 -3.006025217473506927e-02 2.280275225639343262e-01 -9.090507030487060547e-02 -2.058132141828536987e-01 -6.810352951288223267e-02 1.256572753190994263e-01 5.124501511454582214e-02 -2.341396063566207886e-01 -8.773649483919143677e-02 -8.808761090040206909e-02 8.248245343565940857e-03 -5.537579208612442017e-02 3.030743002891540527e-01 6.778194010257720947e-02 3.881978094577789307e-01 -2.817730903625488281e-01 -1.662129014730453491e-01 2.947194576263427734e-01 2.280231378972530365e-02 -4.368421137332916260e-01 -9.574070572853088379e-02 5.777360126376152039e-02
-1.546173691749572754e-01 1.271146088838577271e-01 -3.821121528744697571e-02 2.031091414391994476e-02 9.253854304552078247e-02 -9.336561709642410278e-02 2.746612131595611572e-01 -2.240008264780044556e-01 1.106453686952590942e-01 -5.365155637264251709e-03 1.556434780359268188e-01 -2.425332553684711456e-02 -3.335632383823394775e-02 1.586299389600753784e-01 8.394426107406616211e-02 -5.418033152818679810e-02 2.437671869993209839e-01 -2.095376700162887573e-01 2.447940111160278320e-01 -1.792876422405242920e-01 -4.189817607402801514e-02 1.766878962516784668e-01 2.189570516347885132e-01 -1.940187066793441772e-01 1.403649151325225830e-01 -9.733127057552337646e-02 -6.507612299174070358e-03 3.845321834087371826e-01 1.296744495630264282e-01 -4.479424059391021729e-01 -1.825094223022460938e-01 2.773613668978214264e-03
-2.333049476146697998e-01 1.355839073657989502e-01 -9.731968492269515991e-02 9.563681483268737793e-02 1.099914312362670898e-01 9.812056086957454681e-03 1.041776910424232483e-01 -1.922554224729537964e-01 -2.950656041502952576e-02 2.067421674728393555e-01 -5.695701017975807190e-02 -2.746599353849887848e-02 -1.710529476404190063e-01 -1.541484594345092773e-01 -1.299126595258712769e-01 6.446633953601121902e-03 7.538399845361709595e-02 2.172424495220184326e-01 -1.663914620876312256e-01 6.270219106227159500e-03 2.466717660427093506e-01 -3.773605078458786011e-02 2.639079988002777100e-01 3.174216449260711670e-01 3.661750853061676025e-01 -1.480205655097961426e-01 1.933574527502059937e-01 1.082605198025703430e-01 2.928526373580098152e-03 -3.663011491298675537e-01 -2.526912987232208252e-01 -1.207916885614395142e-01
-9.753935784101486206e-02 1.278935819864273071e-01 -9.817656129598617554e-02 6.772557646036148071e-02 -1.371539682149887085e-01 -7.218782603740692139e-02 1.189154013991355896e-01 -2.088461518287658691e-01 -2.014053761959075928e-01 4.060991480946540833e-02 -2.032230794429779053e-01 -2.053040117025375366e-01 1.021189382299780846e-03 -8.559985458850860596e-02 9.066003985935822129e-05 -1.721793413162231445e-01 2.939060628414154053e-01 -4.822158068418502808e-02 -2.604059576988220215e-01 1.531262546777725220e-01 -3.570486903190612793e-01 1.114533515647053719e-03 1.501773390918970108e-02 2.176217138767242432e-01 3.352264463901519775e-01 -4.845211282372474670e-02 3.125890493392944336e-01 1.136561632156372070e-01 5.256937351077795029e-03 -3.387877345085144043e-01 -1.157061755657196045e-01 8.310169726610183716e-02
-5.358513444662094116e-02 -3.553246855735778809e-01 1.420001983642578125e-01 2.198829054832458496e-01 5.014258250594139099e-02 1.725600063800811768e-01 2.191177308559417725e-01 -2.907412350177764893e-01 9.805352985858917236e-02 -1.961480975151062012e-01 1.234086081385612488e-01 1.820268183946609497e-01 8.946982561610639095e-04 3.436102345585823059e-02 1.636270135641098022e-01 2.265138626098632812e-01 5.717993248254060745e-03 -2.936613857746124268e-01 -1.244972366839647293e-02 -3.562142327427864075e-02 8.813748508691787720e-02 -9.876582026481628418e-02 -4.201085492968559265e-02 -6.548750400543212891e-02 1.775863021612167358e-01 -2.075682580471038818e-01 -2.499900572001934052e-02 -1.393860876560211182e-01 2.428489327430725098e-01 -3.603556454181671143e-01 -2.220196425914764404e-01 -1.331959962844848633e-01
-1.761202961206436157e-01 -1.162730231881141663e-01 -1.150540634989738464e-01 -1.950512379407882690e-01 -1.026788130402565002e-01 -1.005944013595581055e-01 3.108135983347892761e-02 -1.433700770139694214e-01 -4.998341202735900879e-03 -6.028318405151367188e-02 1.951964944601058960e-01 7.493598759174346924e-02 1.625600308179855347e-01 -1.459349412471055984e-02 1.861629188060760498e-01 -1.705887764692306519e-01 3.019861504435539246e-02 -1.915152370929718018e-01 -3.665422499179840088e-01 1.880373954772949219e-01 4.984782636165618896e-02 -3.111687004566192627e-01 2.766627371311187744e-01 1.879956871271133423e-01 4.149537682533264160e-01 -1.134024783968925476e-01 -9.678771719336509705e-03 9.081731736660003662e-02 2.141905575990676880e-01 -2.399893999099731445e-01 -3.724863007664680481e-02 8.648470044136047363e-02
-3.444037735462188721e-01 -6.887601315975189209e-02 -2.813443243503570557e-01 -3.784788399934768677e-02 5.364516400732100010e-04 2.505305781960487366e-02 1.406592130661010742e-01 -2.234549373388290405e-01 -1.454177964478731155e-02 3.694210946559906006e-02 -1.956154406070709229e-01 1.353659629821777344e-01 9.126030653715133667e-02 1.848821192979812622e-01 5.123257637023925781e-02 1.008460065349936485e-03 -3.880538977682590485e-03 -2.043166458606719971e-01 1.238991916179656982e-01 -1.569317132234573364e-01 -1.720551848411560059e-01 -3.370148241519927979e-01 -1.748769879341125488e-01 -8.872391283512115479e-02 2.914046645164489746e-01 -1.424902211874723434e-02 1.195660680532455444e-01 5.450127273797988892e-02 2.354972809553146362e-01 -4.018016159534454346e-01 1.819723993539810181e-01 8.142896741628646851e-02
-4.531826376914978027e-01 1.189572587609291077e-01 8.561237156391143799e-02 1.058745160698890686e-01 8.239307440817356110e-03 -2.424069643020629883e-01 -8.628763258457183838e-02 -7.845735549926757812e-02 -4.751238971948623657e-02 2.226390317082405090e-02 -1.773800551891326904e-01 6.511912494897842407e-02 -1.245566308498382568e-01 5.219852551817893982e-02 -6.138248741626739502e-02 -5.066986661404371262e-03 2.168359309434890747e-01 1.184194386005401611e-01 -1.472353786230087280e-01 1.612873822450637817e-01 -3.143552318215370178e-02 7.074368000030517578e-02 1.634148210287094116e-01 3.055301010608673096e-01 9.488794207572937012e-02 -3.596745133399963379e-01 1.529360376298427582e-02 2.444101572036743164e-01 2.144817858934402466e-01 -3.454779982566833496e-01 -1.176084205508232117e-01 1.292601674795150757e-01
-9.197454154491424561e-02 -3.661083281040191650e-01 1.170208305120468140e-02 1.928606778383255005e-01 -2.015635669231414795e-01 -1.119246929883956909e-01 1.402529180049896240e-01 1.860015690326690674e-01 -6.682852655649185181e-02 -2.285227626562118530e-01 -2.640019543468952179e-02 -3.459947407245635986e-01 -3.403483331203460693e-01 1.159002557396888733e-01 4.302790760993957520e-02 1.030888557434082031e-01 -4.117251560091972351e-02 -9.395129978656768799e-02 -2.117702364921569824e-01 -4.112847149372100830e-02 1.269267685711383820e-02 5.536346510052680969e-02 2.237682230770587921e-03 2.356526441872119904e-02 2.521786093711853027e-01 -1.047616302967071533e-01 1.286456137895584106e-01 2.816157639026641846e-01 2.324822843074798584e-01 -3.076150119304656982e-01 -9.678918868303298950e-02 6.773574650287628174e-02
1.283289492130279541e-01 -2.640863182023167610e-03 -2.460032254457473755e-01 3.008259534835815430e-01 -2.763415873050689697e-01 1.499935897300019860e-04 -3.892462328076362610e-02 3.312952071428298950e-02 1.282779574394226074e-01 1.115842983126640320e-01 -1.343219727277755737e-01 -5.893056746572256088e-03 1.591708064079284668e-01 3.368648514151573181e-02 2.334438031539320946e-03 -1.757179796695709229e-01 1.730451732873916626e-01 -8.658889681100845337e-02 -1.007802188396453857e-01 3.256416022777557373e-01 2.413059622049331665e-01 4.167349264025688171e-02 2.022532559931278229e-02 -1.271248161792755127e-01 3.440155088901519775e-01 -2.598716616630554199e-01 2.483094632625579834e-01 -4.965296760201454163e-02 2.648124471306800842e-02 -1.927647441625595093e-01 -3.252356052398681641e-01 1.593130528926849365e-01
-3.562021255493164062e-02 -6.708582490682601929e-02 5.960304662585258484e-02 1.128653511404991150e-01 -6.450875848531723022e-02 -1.122397482395172119e-01 3.267823159694671631e-01 -2.775008231401443481e-02 -7.723487168550491333e-02 4.961534589529037476e-02 -1.381199359893798828e-01 2.156434208154678345e-01 -3.319173306226730347e-02 -1.274240016937255859e-01 4.673141986131668091e-02 -1.400864031165838242e-02 -1.375014781951904297e-01 -1.936420947313308716e-01 -9.947308152914047241e-02 1.886191517114639282e-01 2.740746140480041504e-01 -3.734970390796661377e-01 8.583575487136840820e-02 2.988871634006500244e-01 4.069559574127197266e-01 -2.369360625743865967e-01 -1.747882217168807983e-01 1.506626904010772705e-01 1.679248176515102386e-03 -2.111757248640060425e-01 -1.439889222383499146e-01 -7.982470840215682983e-02
-2.639291249215602875e-02 -3.673734143376350403e-02 1.679158210754394531e-01 4.374492168426513672e-01 4.296252503991127014e-02 2.605596557259559631e-02 -1.366671025753021240e-01 -4.087806940078735352e-01 4.082848131656646729e-02 -1.095640212297439575e-01 -3.018599003553390503e-03 -1.544583290815353394e-01 -4.740185663104057312e-02 -1.010167300701141357e-01 1.719687283039093018e-01 4.613778367638587952e-02 3.444584310054779053e-01 1.478471755981445312e-01 -2.698871679604053497e-02 -5.897803232073783875e-02 -3.804434090852737427e-02 -2.599335014820098877e-01 2.722709625959396362e-02 6.194393336772918701e-02 -9.730710648000240326e-03 -1.505513936281204224e-01 -1.487935036420822144e-01 1.840728372335433960e-01 2.043573409318923950e-01 -2.056180685758590698e-01 -3.371399939060211182e-01 1.166441589593887329e-01
-6.084894761443138123e-02 -3.939093649387359619e-02 1.338575929403305054e-01 -5.540782213211059570e-02 -5.073925480246543884e-02 -5.860790610313415527e-03 2.158588021993637085e-01 8.416841179132461548e-02 -2.045338302850723267e-01 4.722289741039276123e-02 -2.181038856506347656e-01 3.413256704807281494e-01 -8.147097378969192505e-02 -2.211243212223052979e-01 5.558682233095169067e-02 5.306533724069595337e-02 -5.373379215598106384e-02 -1.834364384412765503e-01 -2.055815607309341431e-02 6.581670045852661133e-02 2.314234673976898193e-01 -2.731422483921051025e-01 6.417042016983032227e-02 2.226619720458984375e-01 3.986720740795135498e-01 -2.054562419652938843e-01 -1.585360467433929443e-01 1.525367945432662964e-01 1.945674233138561249e-02 -3.413254320621490479e-01 -1.797171533107757568e-01 1.612786948680877686e-01
-9.093463420867919922e-02 -2.171577215194702148e-01 -2.319511026144027710e-01 2.327070534229278564e-01 2.917398512363433838e-02 1.468594819307327271e-01 -2.861972153186798096e-02 -2.319496572017669678e-01 2.312580347061157227e-01 2.340053617954254150e-01 -1.951759457588195801e-01 -4.231250658631324768e-02 5.020362138748168945e-02 1.001896783709526062e-01 6.018459051847457886e-02 -2.366431057453155518e-01 2.053173929452896118e-01 1.654570847749710083e-01 2.001830935478210449e-01 1.134914681315422058e-01 -1.566024571657180786e-01 7.037036865949630737e-02 8.942245692014694214e-02 -1.370186638087034225e-02 3.052560091018676758e-01 -9.386160410940647125e-03 -1.353238075971603394e-01 1.533553749322891235e-01 -7.471915334463119507e-02 -3.756586015224456787e-01 -2.692013084888458252e-01 1.576736420392990112e-01
-1.650012582540512085e-01 -8.069442212581634521e-02 2.226186543703079224e-02 3.900619745254516602e-01 -2.327033877372741699e-01 2.272600382566452026e-01 2.513118386268615723e-01 -9.619039297103881836e-02 1.056498140096664429e-01 2.860873639583587646e-01 2.532210387289524078e-02 1.838040500879287720e-01 1.681343764066696167e-01 2.258259337395429611e-03 4.845596849918365479e-02 8.895411156117916107e-03 -1.152775958180427551e-01 -8.171565830707550049e-02 1.673922128975391388e-02 3.628868237137794495e-02 -5.649482831358909607e-02 -2.826740741729736328e-01 1.701954454183578491e-01 6.541234999895095825e-02 2.396174371242523193e-01 -2.482540458440780640e-01 6.614351272583007812e-02 2.527611255645751953e-01 -9.282238781452178955e-02 -3.297363221645355225e-01 -1.387285143136978149e-01 -1.243946328759193420e-01
-1.575874090194702148e-01 -2.607524693012237549e-01 -1.216186508536338806e-01 3.253209292888641357e-01 -3.545785695314407349e-02 -6.091776117682456970e-02 1.629108786582946777e-01 -1.426765769720077515e-01 3.706843778491020203e-02 -3.706261515617370605e-01 -1.107440292835235596e-01 9.023397415876388550e-02 -1.765711456537246704e-01 1.471367012709379196e-02 -2.228128612041473389e-01 1.370110735297203064e-02 2.066350728273391724e-01 -1.606694012880325317e-01 -1.895957067608833313e-02 1.448415517807006836e-01 1.291905343532562256e-01 2.660427242517471313e-02 3.961198329925537109e-01 1.189556270837783813e-01 2.824802994728088379e-01 -1.780549138784408569e-01 3.353540226817131042e-02 -1.025067642331123352e-02 -2.063875496387481689e-01 -1.963079273700714111e-01 -1.486116200685501099e-01 -7.491918280720710754e-03
-3.656917437911033630e-02 9.138578176498413086e-02 1.280085891485214233e-01 4.083106219768524170e-01 -1.008666232228279114e-01 2.785257622599601746e-02 1.151896715164184570e-01 -2.071349024772644043e-01 2.004275331273674965e-03 -6.425461918115615845e-02 -3.456394076347351074e-01 1.003473401069641113e-01 2.647338807582855225e-01 -1.606971621513366699e-01 1.833113133907318115e-01 9.609794616699218750e-02 1.090218797326087952e-01 1.119896396994590759e-01 3.882585093379020691e-02 -5.733978748321533203e-02 -1.701854914426803589e-01 -1.901866197586059570e-01 2.971098721027374268e-01 3.191048651933670044e-02 2.095157951116561890e-01 7.035995367914438248e-03 1.216133534908294678e-01 1.217876896262168884e-01 6.684576510451734066e-05 -1.255582422018051147e-01 -1.451755017042160034e-01 4.166668355464935303e-01
-3.530530035495758057e-01 -4.819327592849731445e-02 -2.181823849678039551e-01 6.106598302721977234e-02 -1.708263307809829712e-01 1.778116673231124878e-01 8.080440759658813477e-02 -7.962723076343536377e-02 -4.388675466179847717e-02 1.125850249081850052e-02 1.131290756165981293e-02 -3.027260117232799530e-02 2.743636369705200195e-01 1.227649152278900146e-01 3.015228919684886932e-02 2.012063711881637573e-01 4.009847640991210938e-01 -6.057004630565643311e-02 -2.156842499971389771e-01 -5.101275164633989334e-03 2.157628536224365234e-01 5.263029411435127258e-02 -7.225672900676727295e-02 -1.987263113260269165e-01 3.500242903828620911e-02 -1.535003483295440674e-01 1.591870039701461792e-01 1.178217902779579163e-01 3.546510636806488037e-01 -2.808227837085723877e-01 -1.978029310703277588e-01 1.944832317531108856e-02
-2.236298918724060059e-01 -2.472023218870162964e-01 2.224438041448593140e-01 1.871509104967117310e-01 1.668504029512405396e-01 2.088896185159683228e-01 -7.358673494309186935e-03 -7.330141961574554443e-02 3.698009625077247620e-02 3.608689084649085999e-02 -1.729937195777893066e-01 1.257301121950149536e-01 -7.052457332611083984e-02 2.094745635986328125e-01 7.059536874294281006e-02 -2.971799969673156738e-01 2.162857353687286377e-01 -3.197494149208068848e-01 -1.191682294011116028e-01 1.309927850961685181e-01 1.420987397432327271e-01 -1.800172924995422363e-01 -2.383709419518709183e-03 4.363071545958518982e-02 4.627163112163543701e-01 1.816597022116184235e-02 -1.383852679282426834e-02 -6.565554440021514893e-02 2.424703538417816162e-02 -2.617651820182800293e-01 2.487269928678870201e-03 1.182133927941322327e-01
-2.782882750034332275e-01 2.993105212226510048e-03 1.237572282552719116e-01 1.820243299007415771e-01 -1.216456741094589233e-01 -3.030222952365875244e-01 1.150558814406394958e-01 2.211698740720748901e-01 1.526510417461395264e-01 6.223733723163604736e-02 1.998712308704853058e-03 -9.335897117853164673e-02 2.113948464393615723e-01 -1.063634976744651794e-01 2.502035796642303467e-01 -1.073184758424758911e-01 1.498246043920516968e-01 -5.173241347074508667e-02 -5.363842472434043884e-03 -1.474914997816085815e-01 1.143544688820838928e-01 -2.079485058784484863e-01 -1.675415411591529846e-02 -1.017417013645172119e-01 1.514946967363357544e-01 -9.707189351320266724e-02 -4.826749674975872040e-03 3.941984474658966064e-01 1.406339108943939209e-01 -4.647352993488311768e-01 3.627296164631843567e-02 2.425955049693584442e-02
5.408065393567085266e-02 -1.739013642072677612e-01 -2.951698563992977142e-02 1.854986995458602905e-01 -1.070041954517364502e-01 1.730314195156097412e-01 1.248934492468833923e-01 -1.576323211193084717e-01 -7.225033640861511230e-02 -3.791705667972564697e-01 -5.578690767288208008e-02 1.883863657712936401e-01 -2.122316323220729828e-02 5.722389742732048035e-02 3.223358392715454102e-01 -9.707994014024734497e-02 2.712999880313873291e-01 1.003036275506019592e-01 1.929229795932769775e-01 4.472558945417404175e-02 5.399015545845031738e-02 -1.001260727643966675e-01 3.176223859190940857e-02 2.025960534811019897e-01 3.469921350479125977e-01 -2.932653725147247314e-01 8.876286447048187256e-02 2.052254527807235718e-01 -1.295201480388641357e-01 -2.881831228733062744e-01 -7.012879103422164917e-02 -7.777442038059234619e-02
4.884775355458259583e-02 1.035701334476470947e-01 -4.246145859360694885e-02 1.046302169561386108e-02 -1.950104832649230957e-01 2.676079981029033661e-02 -2.909111417829990387e-02 4.056214913725852966e-02 1.510102069005370140e-03 -8.489478379487991333e-02 -2.854488193988800049e-01 4.609020892530679703e-03 1.553003191947937012e-01 -7.224787771701812744e-02 6.974171102046966553e-02 1.293276995420455933e-01 1.046589091420173645e-01 2.199544310569763184e-01 -1.060932725667953491e-01 4.288014769554138184e-02 3.557910025119781494e-02 -4.827493429183959961e-02 -1.473279744386672974e-01 1.140387803316116333e-01 4.570692479610443115e-01 -3.219540417194366455e-01 3.676920235157012939e-01 4.953330755233764648e-02 2.570405304431915283e-01 -2.901334762573242188e-01 -1.387833654880523682e-01 2.713636457920074463e-01
-1.578590869903564453e-01 4.778593778610229492e-03 2.022626250982284546e-01 5.155789107084274292e-02 -7.714860886335372925e-02 1.475919187068939209e-01 1.979494094848632812e-01 -2.401926815509796143e-01 1.147847324609756470e-01 1.563833504915237427e-01 -5.110557749867439270e-02 -1.289371550083160400e-01 -2.085493057966232300e-01 9.069811552762985229e-02 -2.456354945898056030e-01 -1.992696896195411682e-03 4.585224390029907227e-02 2.097342461347579956e-01 1.155338436365127563e-01 -1.657568514347076416e-01 -8.947777003049850464e-02 -1.471849679946899414e-01 2.764331996440887451e-01 1.979720890522003174e-01 4.133279025554656982e-01 -1.304278522729873657e-01 5.699630826711654663e-02 1.384790539741516113e-01 2.057408392429351807e-01 -2.922350466251373291e-01 -2.262218296527862549e-01 -1.287406831979751587e-01
1.041695773601531982e-01 -6.886391341686248779e-02 1.400603502988815308e-01 2.709459960460662842e-01 3.366797044873237610e-02 -2.573185563087463379e-01 1.963262856006622314e-01 -8.921876549720764160e-02 -2.688491046428680420e-01 1.633394360542297363e-01 1.146184727549552917e-01 3.313338384032249451e-02 4.469864666461944580e-01 9.098098427057266235e-02 2.714764177799224854e-01 7.513433694839477539e-02 1.286450475454330444e-01 -1.321274787187576294e-01 -1.186961531639099121e-01 7.476718723773956299e-02 -7.661096751689910889e-02 -2.721453607082366943e-01 2.528845965862274170e-01 4.197930544614791870e-02 6.320584565401077271e-02 -6.299670785665512085e-02 9.464737959206104279e-03 6.262591481208801270e-02 -2.570699155330657959e-02 -2.778345644474029541e-01 -2.778142094612121582e-01 -1.028272584080696106e-01
-1.115805432200431824e-01 -6.329979002475738525e-02 -8.112166821956634521e-02 2.833218574523925781e-01 -2.279655486345291138e-01 4.445983096957206726e-02 3.122120797634124756e-01 -2.417315989732742310e-01 7.933378964662551880e-02 6.489682197570800781e-02 -7.703334093093872070e-02 2.382372766733169556e-01 8.160183206200599670e-03 -8.708804845809936523e-02 -1.862212419509887695e-01 -2.820658311247825623e-02 -3.806743538007140160e-03 -3.236143290996551514e-01 -2.160294204950332642e-01 -7.220365852117538452e-02 1.973508000373840332e-01 -1.164239272475242615e-01 1.464627534151077271e-01 1.097390577197074890e-01 1.079752296209335327e-01 -1.995533406734466553e-01 -2.920809760689735413e-02 8.755164593458175659e-02 2.703470923006534576e-02 -4.235105216503143311e-01 -1.797851920127868652e-02 -2.957725822925567627e-01
-7.801669836044311523e-02 -2.873293459415435791e-01 1.735597550868988037e-01 3.533492684364318848e-01 -1.818723529577255249e-01 8.269255608320236206e-02 3.209120035171508789e-01 -1.446827501058578491e-01 1.197266131639480591e-01 1.011974923312664032e-02 5.240507051348686218e-02 2.290867418050765991e-01 1.256324499845504761e-01 8.043592423200607300e-02 -5.450557172298431396e-02 -5.556549504399299622e-02 -1.667921692132949829e-01 -2.052131891250610352e-01 -7.907774299383163452e-02 9.868551045656204224e-02 9.845223277807235718e-02 -2.113281041383743286e-01 1.310335248708724976e-01 1.385291963815689087e-01 3.084271848201751709e-01 -1.177492216229438782e-01 4.254147782921791077e-02 1.527143269777297974e-01 -4.029914364218711853e-02 -4.034022092819213867e-01 -1.318126320838928223e-01 -4.555640742182731628e-02
-3.210005816072225571e-03 3.403799235820770264e-02 2.187345623970031738e-01 2.819752097129821777e-01 6.259329617023468018e-02 -1.217611432075500488e-01 1.011618152260780334e-01 -1.720079332590103149e-01 9.961737692356109619e-02 -3.515945672988891602e-01 6.649942696094512939e-02 -1.599827110767364502e-01 2.621879987418651581e-02 9.956363588571548462e-02 8.617563545703887939e-02 2.213245928287506104e-01 2.872661054134368896e-01 2.415867894887924194e-01 -2.659255079925060272e-02 1.276958137750625610e-01 1.119300425052642822e-01 -1.102821230888366699e-01 -4.837433621287345886e-02 7.613661582581698895e-04 4.015406966209411621e-02 1.967165619134902954e-02 -5.746741779148578644e-03 1.270188242197036743e-01 8.892551064491271973e-02 -5.476115345954895020e-01 -1.239687725901603699e-01 2.368356138467788696e-01
-2.603399753570556641e-01 -2.746638655662536621e-02 -2.156167030334472656e-01 2.257403731346130371e-01 -1.377810239791870117e-01 1.828248798847198486e-01 1.579624861478805542e-01 6.083212420344352722e-02 -1.831331849098205566e-02 -2.383364550769329071e-02 -1.574007719755172729e-01 9.970202296972274780e-02 4.232192412018775940e-02 -5.478496849536895752e-02 -5.140217486768960953e-03 -1.254517138004302979e-01 6.731670349836349487e-02 -3.449198901653289795e-01 1.527396142482757568e-01 -1.536237746477127075e-01 3.231795132160186768e-01 -4.899703338742256165e-02 6.212304159998893738e-02 1.546083092689514160e-01 2.090130895376205444e-01 -8.866134285926818848e-02 -1.049116253852844238e-01 -7.870486378669738770e-02 -3.570118919014930725e-02 -4.287821352481842041e-01 -1.707259565591812134e-01 -3.297246694564819336e-01
-1.178462579846382141e-01 1.553149670362472534e-01 -5.286374315619468689e-02 3.433450162410736084e-01 -1.957119703292846680e-01 -1.077627316117286682e-01 1.689624339342117310e-01 3.217953443527221680e-02 -2.059441655874252319e-01 9.824573993682861328e-02 -1.428096145391464233e-01 -3.709441125392913818e-01 3.046039938926696777e-01 -3.185455501079559326e-02 2.031749188899993896e-01 -1.459410637617111206e-01 2.109858542680740356e-01 -1.936420351266860962e-01 -2.403921633958816528e-01 -3.816921263933181763e-02 5.367700755596160889e-02 -9.326662123203277588e-02 2.412259578704833984e-02 1.419605165719985962e-01 2.884532213211059570e-01 -1.006270125508308411e-01 -9.959178417921066284e-02 -2.306184545159339905e-02 5.419533699750900269e-02 -1.132875829935073853e-01 -3.190983533859252930e-01 2.059825323522090912e-02
4.303190484642982483e-02 -3.531550467014312744e-01 -2.441147118806838989e-01 3.673247396945953369e-01 8.685791492462158203e-02 -1.777927577495574951e-01 1.213889718055725098e-01 2.085707336664199829e-02 4.665904864668846130e-02 -9.603056311607360840e-02 -3.373660892248153687e-02 5.371535569429397583e-02 2.945911511778831482e-02 -7.574172317981719971e-02 3.101261854171752930e-01 4.334222897887229919e-02 2.205993831157684326e-01 -1.468420028686523438e-02 -2.110732793807983398e-01 4.102897644042968750e-02 5.424914881587028503e-02 -2.684009373188018799e-01 1.032608151435852051e-01 -2.711595036089420319e-02 1.206106543540954590e-01 -2.509571015834808350e-01 -4.048010110855102539e-01 -7.990467548370361328e-02 5.767444893717765808e-02 -1.963275223970413208e-01 1.261463463306427002e-01 1.320898979902267456e-01
-7.006188482046127319e-02 -1.993750184774398804e-01 -5.956413969397544861e-02 2.710739672183990479e-01 2.854517102241516113e-02 2.625693380832672119e-01 1.002059578895568848e-01 -2.247831672430038452e-01 -1.686710268259048462e-01 1.006238982081413269e-01 1.880597919225692749e-01 1.189105436205863953e-01 4.083997011184692383e-02 5.769783258438110352e-02 -4.258206114172935486e-02 1.175115033984184265e-01 2.398509532213211060e-02 -3.125983104109764099e-02 -1.090447083115577698e-01 8.662451803684234619e-02 -3.759171813726425171e-02 -1.575208306312561035e-01 3.235413730144500732e-01 9.748921543359756470e-02 4.437516927719116211e-01 7.286506891250610352e-02 2.263510134071111679e-03 -9.298853576183319092e-02 4.608269631862640381e-01 -1.890421807765960693e-01 -4.987691715359687805e-02 1.283206641674041748e-01
-6.448507308959960938e-02 -4.535612836480140686e-02 -2.083810269832611084e-01 1.967647671699523926e-01 5.041310191154479980e-02 2.510519325733184814e-01 2.155395746231079102e-01 -1.510365903377532959e-01 -2.538004815578460693e-01 -1.995994895696640015e-01 -1.375177353620529175e-01 3.831564262509346008e-02 1.711897552013397217e-01 -3.338887169957160950e-02 -5.913450382649898529e-03 -2.055157572031021118e-01 3.082545399665832520e-01 1.259906310588121414e-02 2.297410368919372559e-02 2.000525891780853271e-01 2.593174874782562256e-01 -2.422085255384445190e-01 -1.132548451423645020e-01 1.478669345378875732e-01 1.001540124416351318e-01 -2.970118224620819092e-01 1.842939257621765137e-01 -1.380550954490900040e-02 -4.513103514909744263e-03 -2.529176473617553711e-01 -2.570304870605468750e-01 -1.438645869493484497e-01
-2.129430174827575684e-01 1.578787565231323242e-01 1.492188218981027603e-02 2.787223756313323975e-01 -2.539556324481964111e-01 -2.589544951915740967e-01 -6.084170565009117126e-02 4.714861512184143066e-02 -8.841039612889289856e-03 -6.554372608661651611e-02 -1.779602319002151489e-01 -1.501106172800064087e-01 3.477957844734191895e-01 1.912286132574081421e-01 1.168059036135673523e-01 -6.292448192834854126e-02 1.129520535469055176e-01 6.725475937128067017e-02 -8.885086327791213989e-02 -9.422283619642257690e-02 1.395400315523147583e-01 -1.413998454809188843e-01 4.434608295559883118e-02 -2.382652461528778076e-02 1.545154750347137451e-01 1.740523427724838257e-01 1.695927530527114868e-01 2.975801825523376465e-01 1.126724183559417725e-01 -4.363574981689453125e-01 -1.026093885302543640e-01 1.395156383514404297e-01
3.220944851636886597e-02 -2.071168646216392517e-02 -2.958784103393554688e-01 2.302826046943664551e-01 -3.276879899203777313e-03 2.978393435478210449e-01 2.033437639474868774e-01 -1.854893267154693604e-01 -6.350749731063842773e-02 -2.183893620967864990e-01 -2.104734182357788086e-01 6.636124104261398315e-02 7.443171460181474686e-03 8.668574690818786621e-02 -4.268242046236991882e-02 -1.567202210426330566e-01 1.653202474117279053e-01 3.622771799564361572e-02 1.177724450826644897e-01 1.690708845853805542e-01 2.017696648836135864e-01 -2.728081941604614258e-01 -1.815842092037200928e-01 1.222815215587615967e-01 2.373452484607696533e-01 -3.162131905555725098e-01 2.484410107135772705e-01 -1.279246341437101364e-02 5.925504863262176514e-02 -2.463072240352630615e-01 -1.738144606351852417e-01 -1.110997125506401062e-01
-5.591229349374771118e-02 6.427458487451076508e-03 -2.281755059957504272e-01 1.768667250871658325e-01 -1.794455498456954956e-01 1.352518498897552490e-01 2.466710209846496582e-01 -3.399999067187309265e-02 -1.233748495578765869e-01 -2.506501376628875732e-01 -8.605378121137619019e-02 1.955782771110534668e-01 9.059219062328338623e-02 2.367546111345291138e-01 -2.066461369395256042e-02 -2.456506490707397461e-01 2.621513307094573975e-01 -1.904319822788238525e-01 5.217412021011114120e-03 1.249028518795967102e-01 2.450788021087646484e-01 -2.465095221996307373e-01 1.559639722108840942e-01 1.730436682701110840e-01 1.644816547632217407e-01 -2.379646003246307373e-01 5.320133641362190247e-02 -4.276686534285545349e-02 -7.364756613969802856e-02 -3.332984447479248047e-01 -1.861861646175384521e-01 -1.304746866226196289e-01
-3.811829686164855957e-01 -3.507235050201416016e-01 -1.025786772370338440e-01 -5.923556536436080933e-02 -2.089242339134216309e-01 2.210935503244400024e-01 7.320319861173629761e-02 -1.489705294370651245e-01 -1.131112575531005859e-01 -1.951746046543121338e-01 -3.098001703619956970e-02 -1.480281352996826172e-01 -9.068597108125686646e-02 5.329627171158790588e-02 1.362270861864089966e-01 1.100763753056526184e-01 1.086399480700492859e-01 8.085398375988006592e-02 1.474587153643369675e-02 -2.552234530448913574e-01 2.400924414396286011e-01 -1.661893352866172791e-02 1.636703908443450928e-01 5.503927543759346008e-02 2.990008294582366943e-01 6.636522710323333740e-02 7.986971735954284668e-02 2.994997203350067139e-01 4.601546563208103180e-03 -2.090476751327514648e-01 -9.649675339460372925e-02 2.602443099021911621e-01
2.950237505137920380e-02 -1.503372639417648315e-01 7.414501905441284180e-02 1.389422118663787842e-01 -4.550763219594955444e-02 -2.238583117723464966e-01 1.056433171033859253e-01 -2.804933488368988037e-01 9.091475605964660645e-02 -1.360013931989669800e-01 -1.138209551572799683e-01 -1.924044452607631683e-02 -2.022192925214767456e-01 -5.094796046614646912e-02 1.622675210237503052e-01 -8.714636787772178650e-03 2.996492385864257812e-01 -6.362520903348922729e-02 1.216908171772956848e-01 4.250740632414817810e-02 -4.897103458642959595e-02 2.699865698814392090e-01 2.285159230232238770e-01 1.062683537602424622e-01 2.890540659427642822e-01 -2.204864323139190674e-01 1.978494375944137573e-01 2.559145092964172363e-01 -9.717403911054134369e-03 -1.988949179649353027e-01 -3.794744014739990234e-01 -1.732302159070968628e-01
-2.557803988456726074e-01 -1.236488893628120422e-01 -1.833517849445343018e-01 2.641237974166870117e-01 -8.959102630615234375e-02 -1.210725456476211548e-01 5.977540463209152222e-02 -1.924385875463485718e-01 -1.400113701820373535e-01 1.551804691553115845e-01 6.233882531523704529e-02 -2.617306709289550781e-01 1.319191008806228638e-01 -2.468945235013961792e-01 -3.658293187618255615e-02 8.355944603681564331e-02 1.140978559851646423e-01 1.485828459262847900e-01 -1.544168405234813690e-02 1.786110848188400269e-01 2.470054328441619873e-01 5.031595379114151001e-02 -2.334312722086906433e-02 3.028766512870788574e-01 2.157451398670673370e-02 -2.701807916164398193e-01 -2.012730538845062256e-01 1.471943557262420654e-01 3.242900073528289795e-01 -2.867957949638366699e-01 6.108754873275756836e-02 4.252096172422170639e-03
1.365096587687730789e-02 1.556818373501300812e-02 -1.352084521204233170e-02 -2.379250712692737579e-03 -6.199631094932556152e-02 1.010453402996063232e-01 4.212238192558288574e-01 -1.610828191041946411e-01 -6.204819679260253906e-02 -1.421360820531845093e-01 -1.726842522621154785e-01 9.177423268556594849e-02 -4.193608835339546204e-02 -8.606499433517456055e-02 -1.337844431400299072e-01 8.367388695478439331e-02 -6.723483651876449585e-02 -2.353426665067672729e-01 1.440438181161880493e-01 9.870613366365432739e-02 2.512395679950714111e-01 -3.121460974216461182e-01 5.160092562437057495e-02 3.148991167545318604e-01 3.849687874317169189e-01 -2.962784469127655029e-01 -1.742966771125793457e-01 1.220943853259086609e-01 -1.696510799229145050e-02 -2.108489573001861572e-01 -6.049349159002304077e-02 -5.603428184986114502e-02
-7.720462977886199951e-02 -2.059606164693832397e-01 -1.596983373165130615e-01 2.083224803209304810e-01 -3.949542343616485596e-02 1.938085258007049561e-01 2.519560158252716064e-01 5.969966948032379150e-02 -7.130386680364608765e-02 -2.148537337779998779e-01 2.018504776060581207e-02 4.076169431209564209e-02 -1.071414425969123840e-01 2.931668758392333984e-01 2.339104861021041870e-01 -1.254363358020782471e-01 2.435697168111801147e-01 1.030516996979713440e-01 2.277071774005889893e-01 -1.738390885293483734e-02 3.829034417867660522e-02 2.788718231022357941e-02 2.092307358980178833e-01 1.036070063710212708e-01 3.715883493423461914e-01 -4.480810090899467468e-02 -4.469709843397140503e-02 1.218561455607414246e-01 -2.566896378993988037e-01 -3.663699328899383545e-01 -1.110747382044792175e-01 8.437781780958175659e-02
-7.745505869388580322e-02 -9.493981301784515381e-02 -2.189572453498840332e-01 1.633635908365249634e-01 -2.728989720344543457e-01 -1.607152223587036133e-01 7.178444415330886841e-02 -2.151484340429306030e-01 1.871899887919425964e-02 -8.106353133916854858e-02 -4.896222054958343506e-02 -2.360365688800811768e-01 2.127212733030319214e-01 -3.348351269960403442e-02 6.936674565076828003e-02 1.510719060897827148e-01 2.887386083602905273e-01 -3.706060349941253662e-01 -8.667892962694168091e-02 -1.818231306970119476e-02 -1.374123692512512207e-01 -6.010083109140396118e-02 -2.153367921710014343e-02 -1.928399950265884399e-01 1.650576740503311157e-01 -3.636377677321434021e-02 3.037397004663944244e-02 8.671376854181289673e-02 2.913807332515716553e-01 -2.880350351333618164e-01 -2.684603333473205566e-01 -2.322063446044921875e-01
1.614893972873687744e-02 -2.853474579751491547e-02 2.616793289780616760e-02 1.505330353975296021e-01 -1.006015166640281677e-01 -1.562733203172683716e-02 4.451873600482940674e-01 -1.386415511369705200e-01 -3.271968290209770203e-02 -9.650681912899017334e-02 -2.652896344661712646e-01 1.865031719207763672e-01 -7.930924743413925171e-02 -9.070626646280288696e-02 -2.641128841787576675e-03 3.815658763051033020e-02 -1.200869828462600708e-01 -2.999732494354248047e-01 1.219912767410278320e-01 8.505319058895111084e-02 1.230871379375457764e-01 -2.868136763572692871e-01 2.812180854380130768e-02 2.358445227146148682e-01 4.199841916561126709e-01 -2.856825292110443115e-01 -1.931917220354080200e-01 1.154060140252113342e-01 -2.397805824875831604e-02 -1.564266085624694824e-01 8.685256354510784149e-03 4.653998464345932007e-02
-2.112790197134017944e-01 -6.521636992692947388e-02 1.485832929611206055e-01 2.376893758773803711e-01 -2.147485464811325073e-01 2.851818688213825226e-02 3.710918426513671875e-01 -1.134072467684745789e-01 -1.018385440111160278e-01 1.208700388669967651e-01 -7.136380672454833984e-02 -2.164318263530731201e-01 2.132378816604614258e-01 -2.558124363422393799e-01 6.307972222566604614e-02 2.498343735933303833e-01 -2.173213958740234375e-01 -1.257459223270416260e-01 -1.074422821402549744e-01 1.296274214982986450e-01 1.739822626113891602e-01 -1.214762553572654724e-01 3.226461261510848999e-02 1.120395585894584656e-01 1.862779408693313599e-01 -7.717847079038619995e-02 1.537056416273117065e-01 2.447638064622879028e-01 2.983965873718261719e-01 -2.074225246906280518e-01 -1.151350364089012146e-01 -3.594033792614936829e-02
-1.742015630006790161e-01 -9.523264318704605103e-02 -1.638804972171783447e-01 1.495479345321655273e-01 -2.040893286466598511e-01 -8.471855521202087402e-02 5.303444862365722656e-01 -1.011471152305603027e-01 2.838687412440776825e-02 -1.761079281568527222e-01 1.954414322972297668e-02 -9.852594137191772461e-02 -2.728998661041259766e-01 -9.568580985069274902e-02 -2.097232453525066376e-02 8.954585343599319458e-02 3.079092204570770264e-01 1.137710083276033401e-02 7.144905626773834229e-02 1.192188560962677002e-01 -2.861648499965667725e-01 -1.567415334284305573e-02 8.231248706579208374e-02 6.485258787870407104e-02 2.196504026651382446e-01 -1.920819878578186035e-01 -1.407766491174697876e-01 2.110962271690368652e-01 -1.731733530759811401e-01 -1.795239895582199097e-01 -5.551066622138023376e-02 1.218456551432609558e-01
-4.922224581241607666e-02 -1.169058233499526978e-01 -1.522344201803207397e-01 1.641675233840942383e-01 1.401649713516235352e-01 -2.892554700374603271e-01 -2.342843413352966309e-01 -3.316242098808288574e-01 -2.685611248016357422e-01 -1.518961880356073380e-02 -4.492609575390815735e-02 -9.783721715211868286e-02 1.615210920572280884e-01 1.684901714324951172e-01 -7.689005881547927856e-02 -3.338093310594558716e-02 2.231485992670059204e-01 -3.853285219520330429e-03 -2.120928093791007996e-02 7.539921998977661133e-02 -1.608060151338577271e-01 -2.471116743981838226e-02 -6.347149610519409180e-02 1.157515794038772583e-01 2.752141356468200684e-01 1.408099383115768433e-01 -4.646353796124458313e-02 2.342581897974014282e-01 2.553680539131164551e-01 -3.693855702877044678e-01 -2.556923329830169678e-01 -2.589024789631366730e-02
-6.483162287622690201e-04 -3.502339720726013184e-01 -1.482685208320617676e-01 1.468534618616104126e-01 -2.565577626228332520e-02 2.500136494636535645e-01 -4.157847724854946136e-03 -2.453305274248123169e-01 -1.544862091541290283e-01 5.496143549680709839e-02 1.131934374570846558e-01 5.401034280657768250e-02 2.093041241168975830e-01 6.148970499634742737e-02 2.803517505526542664e-02 1.309335529804229736e-01 6.939785927534103394e-02 -1.012012064456939697e-01 -1.279287189245223999e-01 2.013952434062957764e-01 5.013308674097061157e-02 -2.249496728181838989e-01 3.394674360752105713e-01 -3.166731074452400208e-02 3.825332522392272949e-01 -2.776617705821990967e-01 -4.474506154656410217e-02 -8.433578535914421082e-03 3.198755085468292236e-01 -1.204591244459152222e-01 4.770065099000930786e-02 1.278058737516403198e-01
-1.696378588676452637e-01 -1.624254137277603149e-01 -2.463581040501594543e-02 1.430873572826385498e-01 -1.764752343297004700e-02 1.107880007475614548e-02 4.935723915696144104e-02 -9.631099551916122437e-02 1.238778680562973022e-01 -3.613739609718322754e-01 -1.480944305658340454e-01 6.921037286520004272e-02 2.545917779207229614e-02 -5.264373868703842163e-02 3.713182210922241211e-01 -4.668565467000007629e-02 9.314464032649993896e-02 -1.044133454561233521e-01 6.875312328338623047e-02 -1.026532426476478577e-01 7.472965400665998459e-03 -3.553835675120353699e-02 -2.751759886741638184e-01 3.030384182929992676e-01 4.626764953136444092e-01 -2.825178205966949463e-01 9.276683628559112549e-02 2.587870955467224121e-01 9.985335916280746460e-02 -8.374103158712387085e-02 -1.843889430165290833e-02 -7.055005431175231934e-02
-5.390607193112373352e-02 8.953668177127838135e-03 1.901727616786956787e-01 3.002723753452301025e-01 -1.262342333793640137e-01 1.792543232440948486e-01 2.828934788703918457e-01 -5.917581915855407715e-02 -4.510407522320747375e-02 2.390673458576202393e-01 2.304641343653202057e-02 1.845307201147079468e-01 -4.363325424492359161e-03 -5.880919471383094788e-02 2.122656628489494324e-02 6.602003425359725952e-02 -2.121546417474746704e-01 7.688347250223159790e-02 -4.082484543323516846e-02 3.111885301768779755e-02 -1.091028973460197449e-01 -3.178420960903167725e-01 5.469024181365966797e-02 6.279191374778747559e-02 3.053756356239318848e-01 -4.073511064052581787e-02 1.659508347511291504e-01 6.903010420501232147e-03 -4.150598123669624329e-02 -5.062878727912902832e-01 -2.880437374114990234e-01 9.654008783400058746e-03
-3.157553672790527344e-01 -8.882510662078857422e-02 -1.127601861953735352e-01 -2.010484039783477783e-02 -2.223733998835086823e-02 -4.272205289453268051e-03 1.774511337280273438e-01 6.434897333383560181e-02 -8.574401587247848511e-02 -2.624247372150421143e-01 1.138021238148212433e-02 2.933306992053985596e-01 -1.057962328195571899e-01 1.742654144763946533e-01 -5.548532679677009583e-02 1.360659748315811157e-01 2.180177569389343262e-01 -1.959045529365539551e-01 -1.517683640122413635e-02 2.128764390945434570e-01 3.669302761554718018e-01 -3.291064202785491943e-01 2.336809039115905762e-01 4.576768726110458374e-02 2.618800699710845947e-01 -3.069218061864376068e-02 1.769953668117523193e-01 5.848613753914833069e-02 2.157617360353469849e-01 -1.627501547336578369e-01 -4.873257502913475037e-02 -8.250974118709564209e-02
-5.058143138885498047e-01 -3.209987282752990723e-02 -3.056459426879882812e-01 9.552250616252422333e-03 9.126008301973342896e-02 1.379294544458389282e-01 2.938221395015716553e-01 6.236252933740615845e-02 1.304213255643844604e-01 -5.713648721575737000e-02 -7.621935755014419556e-02 -1.875443011522293091e-01 1.706596612930297852e-01 -1.180099975317716599e-02 2.984437942504882812e-01 8.264340460300445557e-02 2.012343704700469971e-01 -7.839500904083251953e-02 -3.713798150420188904e-02 -2.065607607364654541e-01 1.263807713985443115e-01 -1.962977647781372070e-01 -1.094938218593597412e-01 -1.725834049284458160e-02 1.224420219659805298e-01 9.205219335854053497e-03 1.916426420211791992e-01 -1.802941597998142242e-02 2.592590153217315674e-01 -2.544752359390258789e-01 -4.001915082335472107e-02 4.935133084654808044e-02
8.911538124084472656e-02 2.612977847456932068e-02 -1.157953888177871704e-01 -6.091269198805093765e-03 -1.635158658027648926e-01 8.887159056030213833e-04 3.687508404254913330e-03 -9.001847356557846069e-02 -2.597486078739166260e-01 1.777347922325134277e-02 -4.185914397239685059e-01 -1.224435567855834961e-01 -9.684675931930541992e-02 -4.706160351634025574e-02 1.756295002996921539e-02 -3.704165294766426086e-02 2.731406986713409424e-01 1.118909493088722229e-01 -1.864484325051307678e-02 1.368590295314788818e-01 -1.682085394859313965e-01 -4.808542877435684204e-02 -9.729424118995666504e-02 2.954235672950744629e-01 5.102141499519348145e-01 -9.669870138168334961e-02 2.790390253067016602e-01 2.643575966358184814e-01 9.977649152278900146e-02 -6.020393222570419312e-02 -8.513727784156799316e-02 -2.819289453327655792e-03
-2.206226736307144165e-01 -1.483156830072402954e-01 6.518740206956863403e-02 2.381541281938552856e-01 -1.374752521514892578e-01 -6.433968245983123779e-02 2.509367465972900391e-02 -2.913189828395843506e-01 -5.765962880104780197e-03 1.691132597625255585e-02 8.673994243144989014e-02 -1.365341246128082275e-01 1.443654149770736694e-01 2.203271985054016113e-01 2.526771426200866699e-01 1.725475043058395386e-01 1.509502232074737549e-01 -1.482452601194381714e-01 -9.137660264968872070e-02 6.655661016702651978e-02 5.938667058944702148e-02 -1.760858297348022461e-01 1.160369515419006348e-01 -2.176081538200378418e-01 -1.754398085176944733e-02 -1.059626713395118713e-01 -1.407286822795867920e-01 -2.364816516637802124e-01 2.367291450500488281e-01 -3.706798851490020752e-01 -3.598039448261260986e-01 8.530731499195098877e-02
-5.769137665629386902e-02 3.967474331147968769e-04 -3.172439336776733398e-01 2.772443592548370361e-01 -1.613756865262985229e-01 -3.939884901046752930e-02 5.947055667638778687e-02 -4.731947183609008789e-02 2.180539220571517944e-01 1.313106715679168701e-02 -2.975393831729888916e-01 -1.577754020690917969e-01 3.243711888790130615e-01 -3.790158778429031372e-02 -1.104414761066436768e-01 2.277045845985412598e-01 -8.029752224683761597e-02 1.329901665449142456e-01 8.681721240282058716e-02 4.416402801871299744e-02 1.772031038999557495e-01 9.021922945976257324e-02 2.307042032480239868e-01 9.327911585569381714e-02 1.877966225147247314e-01 -1.716654151678085327e-01 8.906790614128112793e-02 1.870081201195716858e-02 1.973855495452880859e-01 -3.783851861953735352e-01 -1.302589774131774902e-01 2.161937057971954346e-01
1.702716201543807983e-01 -1.386537104845046997e-01 -2.886881828308105469e-01 2.374914139509201050e-01 1.330604255199432373e-01 1.007593646645545959e-01 2.729818820953369141e-01 1.080726534128189087e-01 9.018941968679428101e-02 4.311674460768699646e-02 -8.456043899059295654e-02 -2.132384628057479858e-01 1.333146840333938599e-01 3.296690434217453003e-02 -2.049744129180908203e-01 1.898733675479888916e-01 3.871853649616241455e-01 3.287290409207344055e-02 2.449230402708053589e-01 1.775114387273788452e-01 4.382147639989852905e-02 9.398489259183406830e-03 -2.093915045261383057e-01 4.274598136544227600e-02 1.710336953401565552e-01 -4.068684950470924377e-02 -1.384924650192260742e-01 -6.606978923082351685e-02 1.398940384387969971e-01 -4.076434671878814697e-01 -6.833488494157791138e-02 5.835203826427459717e-02
-1.835433840751647949e-01 5.153948813676834106e-02 -1.507497765123844147e-02 -6.446259468793869019e-02 -2.224012613296508789e-01 1.631519943475723267e-01 -1.400852650403976440e-01 -2.744750976562500000e-01 -1.624765098094940186e-01 2.118191272020339966e-01 -7.593549787998199463e-02 -1.860442757606506348e-01 1.741565763950347900e-01 -6.053081527352333069e-02 7.581800222396850586e-02 2.272974252700805664e-01 1.702109873294830322e-01 -1.355237215757369995e-01 -1.940594911575317383e-01 -2.194054191932082176e-03 2.201077789068222046e-01 -1.167744174599647522e-01 -8.165110647678375244e-02 -6.219470500946044922e-02 4.831485450267791748e-01 -1.256950199604034424e-01 1.225552558898925781e-01 -4.813429713249206543e-02 1.340747624635696411e-01 -3.264035284519195557e-01 -1.224464103579521179e-01 -1.465676724910736084e-01
-9.817521274089813232e-02 -7.683071494102478027e-02 5.613927543163299561e-02 1.357598155736923218e-01 -1.273131072521209717e-01 8.086031675338745117e-02 3.174222633242607117e-02 1.148203760385513306e-01 1.108195260167121887e-01 -2.670787572860717773e-01 3.842113912105560303e-02 1.862918399274349213e-02 4.088640678673982620e-03 2.141324948752298951e-04 2.512291073799133301e-01 1.823508143424987793e-01 1.789336353540420532e-01 2.799433171749114990e-01 -6.605696864426136017e-03 -7.230630144476890564e-03 2.044681757688522339e-01 1.185853220522403717e-02 1.693248003721237183e-01 1.635951399803161621e-01 1.816119439899921417e-02 9.390289336442947388e-02 -3.896703943610191345e-02 3.028979897499084473e-01 2.475647777318954468e-01 -6.009873151779174805e-01 -5.135395005345344543e-02 -9.343586117029190063e-02
-9.868437796831130981e-02 5.441075563430786133e-02 1.259956955909729004e-01 1.165681630373001099e-01 -1.814678460359573364e-01 3.627429157495498657e-02 1.014352366328239441e-01 -3.367846608161926270e-01 -1.160201728343963623e-01 -1.943577677011489868e-01 -6.131672766059637070e-03 2.342985570430755615e-01 -2.363969087600708008e-01 -1.806883811950683594e-01 5.834682658314704895e-02 -5.487590283155441284e-02 6.654524058103561401e-02 5.176571384072303772e-02 -5.382021516561508179e-02 4.302610829472541809e-02 3.140628337860107422e-02 -7.541968673467636108e-02 5.014630779623985291e-02 1.514680832624435425e-01 5.604775547981262207e-01 -4.373226463794708252e-01 -7.816943526268005371e-02 5.413947254419326782e-02 1.291063129901885986e-01 -5.239855125546455383e-02 -3.677828237414360046e-02 -1.399284303188323975e-01
1.151905581355094910e-01 2.419376373291015625e-01 -1.131722405552864075e-01 2.437303960323333740e-01 -1.155085638165473938e-01 -8.055376261472702026e-02 -1.777264289557933807e-02 -2.523536793887615204e-02 -8.231159299612045288e-02 -5.324678495526313782e-02 -1.094848290085792542e-01 -3.522341549396514893e-01 3.314848244190216064e-01 8.681154996156692505e-02 -6.884707510471343994e-02 2.284152805805206299e-01 1.367380917072296143e-01 -2.383020818233489990e-01 -2.129159122705459595e-01 3.379578143358230591e-02 -1.165078766644001007e-02 -1.751611977815628052e-01 -2.106905682012438774e-03 1.791877746582031250e-01 1.492529958486557007e-01 -2.835855484008789062e-01 2.790091000497341156e-02 6.326348334550857544e-02 -1.576999276876449585e-01 -4.121510982513427734e-01 -1.617896258831024170e-01 4.382839053869247437e-02
-1.745793819427490234e-01 1.554342955350875854e-01 -2.904754877090454102e-01 7.225466519594192505e-02 1.091084256768226624e-01 2.378083616495132446e-01 1.864284127950668335e-01 5.537198856472969055e-02 2.172783948481082916e-02 -1.172483563423156738e-01 -1.990520954132080078e-01 2.314735800027847290e-01 1.097874119877815247e-01 6.361106410622596741e-03 -1.174677833914756775e-01 1.679340153932571411e-01 7.477947324514389038e-02 -1.893342286348342896e-01 3.381372243165969849e-02 -3.307906910777091980e-02 -1.784591525793075562e-01 -1.317530125379562378e-01 4.383320733904838562e-02 1.278086006641387939e-01 1.441021263599395752e-01 -2.186878323554992676e-01 2.022263407707214355e-02 -1.308427304029464722e-01 3.098198175430297852e-01 -4.015008509159088135e-01 -2.248792797327041626e-01 -2.880116999149322510e-01
-6.005207449197769165e-02 1.044611185789108276e-01 -2.087295800447463989e-01 2.116360962390899658e-01 -1.366512198001146317e-02 1.522965282201766968e-01 1.446893066167831421e-01 -1.683777868747711182e-01 -2.209364622831344604e-01 -1.778747141361236572e-01 -3.128641471266746521e-02 8.263976871967315674e-02 9.430562704801559448e-02 -2.553193643689155579e-02 -4.118920862674713135e-02 -2.232328057289123535e-01 2.930497229099273682e-01 -4.925179481506347656e-02 9.686664491891860962e-02 1.177176740020513535e-02 2.650923728942871094e-01 -1.869733780622482300e-01 -3.304132819175720215e-02 1.104626655578613281e-01 6.635831296443939209e-02 -3.187468647956848145e-01 1.515747308731079102e-01 -1.201263256371021271e-02 -1.085366085171699524e-01 -3.751507401466369629e-01 -3.229756057262420654e-01 -2.698430120944976807e-01
-1.924516409635543823e-01 1.395010054111480713e-01 -1.420988440513610840e-01 1.997245848178863525e-01 6.516250222921371460e-02 -6.190378218889236450e-02 5.925922840833663940e-02 3.742707427591085434e-03 -2.284568846225738525e-01 2.393252402544021606e-01 -1.537177860736846924e-01 -4.986223764717578888e-03 1.908087581396102905e-01 2.856563329696655273e-01 9.363937377929687500e-02 4.083334654569625854e-02 -1.364088151603937149e-02 -1.600303687155246735e-02 -1.749854683876037598e-01 1.500376611948013306e-01 -2.623565495014190674e-01 -2.051428556442260742e-01 3.437780141830444336e-01 6.981455534696578979e-02 2.647589147090911865e-01 -1.308342516422271729e-01 -1.332786232233047485e-01 -1.091649159789085388e-01 2.458008676767349243e-01 -3.157900571823120117e-01 -1.253271400928497314e-01 1.730921566486358643e-01
3.984957560896873474e-02 -1.017122864723205566e-01 -1.589294336736202240e-02 2.386027388274669647e-02 3.970955684781074524e-02 -2.181875705718994141e-01 4.226439818739891052e-02 -1.426975578069686890e-01 -1.865842640399932861e-01 -1.514884531497955322e-01 -2.750595510005950928e-01 -3.572138398885726929e-02 1.032986715435981750e-01 -1.273604016751050949e-02 1.880584806203842163e-01 3.245315700769424438e-02 2.630102932453155518e-01 -7.149448618292808533e-03 6.896645575761795044e-02 1.123093217611312866e-01 3.516845405101776123e-02 1.363061517477035522e-01 -6.267610192298889160e-02 2.372061312198638916e-01 5.787206888198852539e-01 -2.033623754978179932e-01 2.834845185279846191e-01 1.433259397745132446e-01 1.924868375062942505e-01 -9.355548024177551270e-02 -5.567905306816101074e-02 -2.031621485948562622e-01
-4.356419742107391357e-01 -5.455307289958000183e-02 3.968875482678413391e-02 -2.722184546291828156e-02 7.387503981590270996e-02 -1.629981547594070435e-01 1.659725308418273926e-01 1.995420828461647034e-02 -4.942472651600837708e-02 -1.332897245883941650e-01 5.522019229829311371e-03 2.985919415950775146e-01 2.477968633174896240e-01 1.433753687888383865e-02 -7.258058339357376099e-02 1.586344093084335327e-01 1.099551692605018616e-01 -1.813933551311492920e-01 -6.881557404994964600e-02 -7.890070229768753052e-02 3.525964915752410889e-01 -1.822360455989837646e-01 -7.009542733430862427e-02 3.697734326124191284e-02 3.488165736198425293e-01 -1.894788444042205811e-01 7.850477844476699829e-02 2.218095213174819946e-01 1.862883716821670532e-01 -2.524646222591400146e-01 1.048383116722106934e-01 3.707783296704292297e-02
-1.228469144552946091e-02 3.750391677021980286e-02 -2.721498608589172363e-01 3.130696415901184082e-01 -4.425021633505821228e-02 1.992137432098388672e-01 5.111047625541687012e-02 -1.336618512868881226e-01 -1.320153921842575073e-01 -3.254139125347137451e-01 -2.946271095424890518e-03 1.218157559633255005e-01 1.386202406138181686e-02 2.605516016483306885e-01 1.651798039674758911e-01 -1.728477627038955688e-01 2.077211737632751465e-01 2.159455418586730957e-01 1.814352124929428101e-01 2.881453186273574829e-02 4.401767998933792114e-02 -1.838221400976181030e-01 1.768623441457748413e-01 9.232850372791290283e-02 3.149511218070983887e-01 -2.720446288585662842e-01 3.835926204919815063e-02 -5.702639929950237274e-03 6.621534377336502075e-02 -1.984528452157974243e-01 -2.411573529243469238e-01 -1.585516184568405151e-01
1.264498531818389893e-01 5.992065742611885071e-02 -1.837469935417175293e-01 2.630791962146759033e-01 -1.922552436590194702e-01 5.874102935194969177e-02 2.616753578186035156e-01 -2.232292294502258301e-01 -1.790055930614471436e-01 -2.432400733232498169e-01 1.769998110830783844e-02 1.473264954984188080e-02 8.992271125316619873e-02 1.184086203575134277e-01 8.021376281976699829e-02 -1.476438641548156738e-01 1.473068147897720337e-01 1.934087127447128296e-01 1.270603388547897339e-01 1.739234626293182373e-01 1.205310896039009094e-01 -1.096674427390098572e-01 8.512453734874725342e-02 1.285295337438583374e-01 3.259042501449584961e-01 -3.416793346405029297e-01 1.303426921367645264e-01 -6.882264465093612671e-02 -7.924646139144897461e-02 -2.243425548076629639e-01 -3.274211585521697998e-01 -1.110444739460945129e-01
-1.262796968221664429e-01 -2.508501708507537842e-02 -8.941036462783813477e-02 -5.712203308939933777e-02 -3.896387293934822083e-02 6.757982820272445679e-02 -5.069734528660774231e-02 -1.341092288494110107e-01 1.674468219280242920e-01 -4.843476228415966034e-03 -1.170155480504035950e-01 2.085817977786064148e-02 2.256604135036468506e-01 4.146672785282135010e-02 1.495315227657556534e-02 3.713198602199554443e-01 1.251370310783386230e-01 -1.725096106529235840e-01 -2.405850142240524292e-01 -8.593400567770004272e-02 9.226717054843902588e-03 -2.016589939594268799e-01 -3.536497708410024643e-03 8.524475991725921631e-02 3.131479024887084961e-01 3.821991384029388428e-02 2.138732373714447021e-01 1.608191132545471191e-01 2.763620018959045410e-01 -4.481374025344848633e-01 -3.105252087116241455e-01 -9.550555050373077393e-02
-1.614130437374114990e-01 -9.184075891971588135e-02 5.864708870649337769e-02 -2.163567543029785156e-01 -3.742013126611709595e-02 -3.549510613083839417e-02 1.343780457973480225e-01 -1.606652736663818359e-01 -1.442863345146179199e-01 1.500606816262006760e-02 2.079143002629280090e-02 1.058716699481010437e-01 2.182074934244155884e-01 -1.092897951602935791e-01 -6.432574242353439331e-02 -1.384696960449218750e-01 3.368195891380310059e-01 1.160389631986618042e-01 -1.358706355094909668e-01 2.557908594608306885e-01 -2.075937688350677490e-01 -1.041867882013320923e-01 2.042777091264724731e-01 -1.042465940117835999e-01 3.171947300434112549e-01 8.010657131671905518e-02 -3.173122107982635498e-01 3.510256484150886536e-02 2.600651085376739502e-01 -3.781989216804504395e-01 -1.260449588298797607e-01 -1.794004626572132111e-02
-2.012019008398056030e-01 -2.074051052331924438e-01 -2.824203111231327057e-02 1.541945338249206543e-01 -1.053458303213119507e-01 6.546296924352645874e-02 -6.165144965052604675e-02 1.309596151113510132e-01 -6.422919034957885742e-02 -1.921504437923431396e-01 -2.068482786417007446e-01 1.247482523322105408e-01 -1.541174501180648804e-01 9.271296858787536621e-02 3.397070169448852539e-01 1.367164701223373413e-01 2.054650783538818359e-01 -1.173176020383834839e-01 -2.217642366886138916e-01 -1.837678626179695129e-02 2.364768981933593750e-01 8.079968392848968506e-02 1.220674952492117882e-03 1.237505897879600525e-01 2.505044080317020416e-02 -1.894602328538894653e-01 -2.501529455184936523e-01 -1.151075959205627441e-01 1.052092090249061584e-01 -5.037654638290405273e-01 8.398555964231491089e-02 1.491447240114212036e-01
-1.010886356234550476e-01 2.003601193428039551e-01 -1.694773882627487183e-01 1.670152693986892700e-01 1.965295225381851196e-01 8.712445199489593506e-02 1.558880060911178589e-01 2.046950533986091614e-02 1.816250383853912354e-01 7.442212104797363281e-02 -2.958998978137969971e-01 8.180010318756103516e-02 1.484705656766891479e-01 1.439102292060852051e-01 -6.710671819746494293e-03 1.540813595056533813e-01 1.311513483524322510e-01 -3.253875672817230225e-02 1.199360340833663940e-01 -1.136857569217681885e-01 3.533564209938049316e-01 -1.202712804079055786e-01 -2.377387285232543945e-01 2.119778096675872803e-01 2.101927101612091064e-01 -1.144832931458950043e-02 6.333405524492263794e-02 -3.241234924644231796e-03 2.903835773468017578e-01 -4.428247213363647461e-01 -8.219810575246810913e-02 -3.027080930769443512e-02
-9.036852419376373291e-02 1.781046390533447266e-01 -2.988114953041076660e-01 2.184759229421615601e-01 1.548361480236053467e-01 2.142373472452163696e-01 4.167686998844146729e-01 -1.206975430250167847e-02 -8.513505756855010986e-02 -1.915984004735946655e-01 -5.647372826933860779e-02 1.725836992263793945e-01 5.268424749374389648e-02 8.819058537483215332e-02 8.445572108030319214e-03 1.181652545928955078e-01 -4.789028689265251160e-02 -3.311043977737426758e-01 -1.382397254928946495e-03 -1.095427423715591431e-01 2.996058203279972076e-02 -1.596574634313583374e-01 -1.933523565530776978e-01 1.820217519998550415e-01 3.176419734954833984e-01 -3.575562313199043274e-02 1.806910932064056396e-01 2.704549394547939301e-02 2.387315630912780762e-01 -2.014444768428802490e-01 -1.542245000600814819e-01 1.072084624320268631e-02
-4.886958003044128418e-02 9.813155233860015869e-02 -2.514920234680175781e-01 2.169629335403442383e-01 1.837517023086547852e-01 2.050544470548629761e-01 3.426661193370819092e-01 3.900611400604248047e-02 -9.990529157221317291e-03 -1.647581607103347778e-01 -1.455841511487960815e-01 2.079539149999618530e-01 1.279040519148111343e-02 9.345570951700210571e-02 -4.262703284621238708e-02 -2.502472698688507080e-01 2.405599057674407959e-01 3.269646782428026199e-03 -7.795996963977813721e-02 1.156174242496490479e-01 3.706753998994827271e-02 -3.689524829387664795e-01 -1.286443769931793213e-01 1.154549866914749146e-01 2.584013640880584717e-01 -3.228871822357177734e-01 2.481514029204845428e-02 3.470250964164733887e-02 -1.682063937187194824e-02 -1.748227328062057495e-01 -2.016898393630981445e-01 -1.697290986776351929e-01
3.990596160292625427e-02 -1.144723445177078247e-01 -2.645499706268310547e-01 1.555773317813873291e-01 -2.017058432102203369e-01 1.258844323456287384e-02 -3.257704153656959534e-02 -1.492789983749389648e-01 1.207247078418731689e-01 -6.328714638948440552e-02 -1.639843545854091644e-02 -5.289119854569435120e-02 3.057058453559875488e-01 -5.633641965687274933e-03 2.015659660100936890e-01 1.794438362121582031e-01 4.826241359114646912e-02 8.983904868364334106e-02 4.309243708848953247e-02 1.205314770340919495e-01 1.782781779766082764e-01 -1.728319078683853149e-01 2.450692206621170044e-01 5.536011606454849243e-02 2.699143625795841217e-02 -9.116700291633605957e-02 2.175103276968002319e-01 3.028960824012756348e-01 5.014793276786804199e-01 -2.775362432003021240e-01 -9.205514192581176758e-02 -4.815754666924476624e-02
-1.915494352579116821e-01 -1.674152212217450142e-03 -1.912943869829177856e-01 -2.384322136640548706e-01 -4.888022691011428833e-02 -4.136645793914794922e-02 1.108301728963851929e-01 -2.673930227756500244e-01 -1.403477787971496582e-01 3.261741250753402710e-02 7.578303106129169464e-03 2.023927308619022369e-02 -1.832327060401439667e-02 9.166349656879901886e-03 2.120288610458374023e-01 8.123008906841278076e-02 3.636148571968078613e-02 -2.072422802448272705e-01 -3.814612030982971191e-01 8.224662393331527710e-02 -2.137200534343719482e-02 4.437788575887680054e-02 2.393625080585479736e-01 2.518934607505798340e-01 3.056709766387939453e-01 -1.534801572561264038e-01 3.425017744302749634e-02 1.636129021644592285e-01 2.269842326641082764e-01 -4.119698703289031982e-01 -1.237722579389810562e-02 1.507642865180969238e-01
-1.185404658317565918e-01 -1.273152530193328857e-01 -7.749887555837631226e-02 2.687257230281829834e-01 -2.542081475257873535e-01 -4.941651597619056702e-02 -1.904000295326113701e-03 -1.382390856742858887e-01 1.437004953622817993e-01 -2.154299169778823853e-01 1.601515710353851318e-02 9.575866907835006714e-02 7.763467729091644287e-02 -6.114183738827705383e-02 3.880543410778045654e-01 4.585514590144157410e-02 4.347803816199302673e-02 -9.804771840572357178e-02 1.323710544966161251e-03 1.234305575489997864e-01 -7.452554069459438324e-03 1.341971755027770996e-01 -1.691292077302932739e-01 2.498043514788150787e-02 3.941215872764587402e-01 -1.032641828060150146e-01 1.088005825877189636e-01 2.530947923660278320e-01 2.002657353878021240e-01 -1.461503356695175171e-01 -2.873295545578002930e-01 -3.262719213962554932e-01
-1.072064638137817383e-01 9.482979029417037964e-02 -3.500189632177352905e-02 2.109728306531906128e-01 -4.204251617193222046e-02 -1.322588771581649780e-01 4.911237210035324097e-02 -2.688734829425811768e-01 2.667247690260410309e-02 -5.284946411848068237e-02 -3.869298100471496582e-01 -3.221511542797088623e-01 3.118774294853210449e-02 -9.189344197511672974e-02 2.595829665660858154e-01 8.699305355548858643e-02 2.115344554185867310e-01 1.914431154727935791e-02 4.990481585264205933e-02 1.100757345557212830e-01 -1.720282947644591331e-03 4.802133142948150635e-02 -1.521030962467193604e-01 -6.369298696517944336e-02 1.385239977389574051e-02 -1.214244589209556580e-01 1.933655291795730591e-01 2.115289717912673950e-01 9.038805961608886719e-02 -3.645242750644683838e-01 -4.052219688892364502e-01 -8.307175338268280029e-02
-1.258417814970016479e-01 -1.330391168594360352e-01 -1.831735521554946899e-01 2.514744997024536133e-01 -6.581742316484451294e-02 -1.216770559549331665e-01 2.265916764736175537e-01 1.444066464900970459e-01 -3.152884915471076965e-02 -2.779021561145782471e-01 1.962371170520782471e-01 -7.073706388473510742e-02 -2.484072446823120117e-01 -9.583833068609237671e-02 -2.719228155910968781e-02 -7.330657541751861572e-02 -4.206540808081626892e-02 -1.629310995340347290e-01 2.507472224533557892e-02 2.608011960983276367e-01 1.137313470244407654e-01 8.940311148762702942e-03 3.180236220359802246e-01 6.898288149386644363e-03 1.759161353111267090e-01 -2.044143527746200562e-01 -2.280866205692291260e-01 2.893605530261993408e-01 -9.094957262277603149e-02 -3.803152143955230713e-01 -8.003298938274383545e-02 2.514670602977275848e-02
-2.426379770040512085e-01 -3.985432386398315430e-01 -1.722663789987564087e-01 2.822518944740295410e-01 1.331409662961959839e-01 3.111724555492401123e-02 6.682128459215164185e-02 2.651112154126167297e-02 1.356464177370071411e-01 -1.644111126661300659e-01 -9.005153179168701172e-02 -2.666105031967163086e-01 -1.021061316132545471e-01 8.875884860754013062e-02 9.478554129600524902e-02 -8.933837525546550751e-03 1.903148293495178223e-01 1.310540176928043365e-02 -4.424904584884643555e-01 1.101873698644340038e-03 1.764092035591602325e-02 8.167427033185958862e-02 1.019585877656936646e-01 6.151910871267318726e-02 1.018254458904266357e-01 -7.527178525924682617e-02 2.427261918783187866e-01 2.076182067394256592e-01 9.394430369138717651e-02 -2.684490978717803955e-01 -2.027191221714019775e-01 6.084942072629928589e-02
-1.911515444517135620e-01 1.366141885519027710e-01 -1.249891147017478943e-01 5.096994340419769287e-02 1.225412189960479736e-01 3.203753754496574402e-02 1.335967630147933960e-01 -2.063794881105422974e-01 -6.286231428384780884e-02 2.271491885185241699e-01 -1.180773898959159851e-01 3.907163441181182861e-02 4.827392846345901489e-02 3.095808029174804688e-01 1.485284119844436646e-01 -6.081133615225553513e-03 7.538480311632156372e-02 -1.264261547476053238e-02 -2.626237869262695312e-01 1.513765901327133179e-01 -7.923696935176849365e-02 -2.258116006851196289e-01 3.288897275924682617e-01 -2.623927406966686249e-02 3.547898232936859131e-01 -2.879079580307006836e-01 -3.054629079997539520e-02 -2.696909904479980469e-01 2.184211462736129761e-01 -1.657749265432357788e-01 -1.283383667469024658e-01 1.444312781095504761e-01
-3.949828147888183594e-01 -2.424390316009521484e-01 9.859906882047653198e-02 2.891187965869903564e-01 2.327241934835910797e-02 3.520318493247032166e-02 2.394374758005142212e-01 -1.745400018990039825e-02 -5.577470641583204269e-03 -1.584755331277847290e-01 2.676663100719451904e-01 5.711218714714050293e-02 -7.873140275478363037e-02 -2.262051403522491455e-02 4.080449789762496948e-02 2.630461454391479492e-01 1.296983957290649414e-01 -2.396848201751708984e-01 -2.062360346317291260e-01 9.050656855106353760e-02 8.504024893045425415e-02 -1.574193537235260010e-01 1.797867864370346069e-01 -1.244571954011917114e-01 9.385672211647033691e-02 -9.381672739982604980e-02 -1.914067268371582031e-01 -8.637088537216186523e-02 2.167407423257827759e-01 -2.875585258007049561e-01 -1.283172369003295898e-01 -2.054349929094314575e-01
-1.836714521050453186e-02 -2.280653268098831177e-01 -1.519683003425598145e-01 -3.564950078725814819e-02 -6.564862281084060669e-02 1.354926526546478271e-01 3.303481042385101318e-01 2.087780972942709923e-03 -2.965911030769348145e-01 -1.813614815473556519e-01 -6.369741261005401611e-02 -3.591115400195121765e-02 2.495637862011790276e-03 3.562753796577453613e-01 -2.092988640069961548e-01 -1.554444730281829834e-01 1.846999078989028931e-01 -1.855841428041458130e-01 7.946136593818664551e-02 -2.274091914296150208e-02 7.744061201810836792e-02 -3.300194740295410156e-01 2.851342260837554932e-01 1.589049100875854492e-01 1.753555536270141602e-01 -7.467683404684066772e-02 -8.386580646038055420e-02 1.319069415330886841e-01 6.603875756263732910e-02 -1.954564005136489868e-01 -2.571718692779541016e-01 -6.371077895164489746e-02
-7.929050922393798828e-02 6.594040989875793457e-02 -2.269008606672286987e-01 3.062212765216827393e-01 7.975881546735763550e-02 1.994606256484985352e-01 2.467097193002700806e-01 -6.616944819688796997e-02 -7.154878973960876465e-02 -1.778095662593841553e-01 -2.454028464853763580e-02 1.403649151325225830e-01 1.071060895919799805e-01 8.945576846599578857e-02 1.863730698823928833e-02 -2.642143368721008301e-01 3.032862842082977295e-01 4.560576379299163818e-02 -2.318248897790908813e-02 8.055049180984497070e-02 2.333177030086517334e-01 -3.261091113090515137e-01 -9.508006274700164795e-02 1.618355810642242432e-01 1.176311597228050232e-01 -3.419423103332519531e-01 -4.317372292280197144e-02 9.398114681243896484e-02 -4.669323563575744629e-02 -1.577024161815643311e-01 -3.005336821079254150e-01 -1.735407859086990356e-01
-2.429128885269165039e-01 7.756315916776657104e-02 -2.186548663303256035e-04 6.529805809259414673e-02 8.099992573261260986e-02 -2.202933430671691895e-01 2.900217175483703613e-01 6.029615178704261780e-02 2.903846558183431625e-03 -2.117366492748260498e-01 -1.044175252318382263e-01 -7.799739390611648560e-02 1.459441520273685455e-02 2.626245319843292236e-01 2.241066843271255493e-01 8.468192815780639648e-02 1.727608144283294678e-01 -1.238891389220952988e-02 6.023802235722541809e-02 7.440425455570220947e-02 -2.038571238517761230e-01 -1.361695080995559692e-01 4.736358225345611572e-01 -3.558520227670669556e-02 1.892988979816436768e-01 -1.838082671165466309e-01 2.707113698124885559e-02 1.331464648246765137e-01 2.383985370397567749e-01 3.876374801620841026e-03 -3.460165858268737793e-01 9.974905103445053101e-02
-1.522087454795837402e-01 1.118999868631362915e-01 -3.190665245056152344e-01 1.652560234069824219e-01 -3.513224795460700989e-02 1.475021243095397949e-01 3.735605180263519287e-01 -1.282385438680648804e-01 -1.240742728114128113e-01 -1.719844043254852295e-01 -1.110728532075881958e-01 2.110077291727066040e-01 1.212396770715713501e-01 1.648403555154800415e-01 -6.392858922481536865e-02 -1.290298849344253540e-01 1.938106864690780640e-01 -4.930796101689338684e-02 8.463627845048904419e-02 2.415374219417572021e-01 2.395051419734954834e-01 -2.378515750169754028e-01 -6.395828910171985626e-03 1.230046972632408142e-01 1.628978997468948364e-01 -3.633837997913360596e-01 -8.764921687543392181e-03 8.545037358999252319e-02 -1.938234269618988037e-02 -1.945461034774780273e-01 -1.264936029911041260e-01 -1.923058629035949707e-01
-4.504953920841217041e-01 7.843507081270217896e-02 -4.028074443340301514e-02 5.921809747815132141e-02 1.488896161317825317e-01 -1.173768639564514160e-01 8.313947916030883789e-02 -1.866357959806919098e-02 -1.332074403762817383e-01 -6.583417952060699463e-02 -4.070508480072021484e-02 4.698517732322216034e-03 -8.046991378068923950e-02 1.857173889875411987e-01 1.717052310705184937e-01 1.804460771381855011e-02 1.481555402278900146e-01 3.443021476268768311e-01 -1.800174713134765625e-01 3.507768511772155762e-01 5.069735459983348846e-03 -3.184751570224761963e-01 1.789261996746063232e-01 4.780008271336555481e-02 2.368464022874832153e-01 -3.215381130576133728e-02 7.391314208507537842e-02 5.325369536876678467e-02 3.696103096008300781e-01 -1.036814674735069275e-01 -1.223134156316518784e-02 -5.829077959060668945e-02
-3.883944451808929443e-02 -8.468782156705856323e-02 2.256887257099151611e-01 4.098820090293884277e-01 -1.923052407801151276e-02 2.446140907704830170e-02 2.918308973312377930e-01 4.317741468548774719e-02 1.259096548892557621e-03 3.705774992704391479e-02 -2.083202600479125977e-01 2.667326331138610840e-01 1.140251308679580688e-01 -8.966697007417678833e-02 -4.297856613993644714e-02 3.505388740450143814e-04 -8.711621910333633423e-02 -1.297429054975509644e-01 -1.252983063459396362e-01 1.613422185182571411e-01 2.455446869134902954e-01 -9.008888900279998779e-02 1.429489552974700928e-01 2.524820268154144287e-01 1.491812616586685181e-01 -1.563289463520050049e-01 1.221079751849174500e-01 2.677914798259735107e-01 -5.427011847496032715e-02 -3.761176466941833496e-01 -2.188959866762161255e-01 3.450530022382736206e-02
-1.903005689382553101e-01 -9.250199794769287109e-02 5.838210508227348328e-02 3.357293903827667236e-01 -3.238581717014312744e-01 -1.663908064365386963e-01 1.324681788682937622e-01 1.555347740650177002e-01 9.612365067005157471e-02 5.678592622280120850e-02 -2.207940965890884399e-01 -1.304167788475751877e-02 9.137348085641860962e-02 1.135613173246383667e-01 3.773148357868194580e-01 -2.512601949274539948e-02 1.260940432548522949e-01 -3.063772916793823242e-01 3.344051167368888855e-02 -1.160521954298019409e-01 3.906107321381568909e-02 -2.638363540172576904e-01 1.682260483503341675e-01 -6.456565856933593750e-02 3.020367920398712158e-01 2.292421460151672363e-02 -5.106486380100250244e-02 2.350644581019878387e-02 2.339828312397003174e-01 -8.478706702589988708e-03 -2.462626397609710693e-01 -2.890639193356037140e-02
8.513357024639844894e-04 -5.071058496832847595e-02 -4.307980090379714966e-02 4.959403723478317261e-02 -1.070293858647346497e-01 -8.285832405090332031e-02 -1.613113097846508026e-02 3.008157573640346527e-02 -2.634480297565460205e-01 -4.195453599095344543e-02 -3.633030354976654053e-01 -2.921144664287567139e-01 -1.006013751029968262e-01 5.487868189811706543e-02 1.786277443170547485e-01 1.028406322002410889e-01 1.289605051279067993e-01 -9.085115045309066772e-02 2.734799385070800781e-01 -1.344632208347320557e-01 -1.199601739645004272e-01 -2.186004668474197388e-01 -1.427811682224273682e-01 1.096913516521453857e-01 2.881223261356353760e-01 -4.581531882286071777e-02 -9.923966135829687119e-04 -4.377536103129386902e-02 3.447555750608444214e-02 -4.092194736003875732e-01 -3.234144449234008789e-01 2.385298609733581543e-01
-5.053987354040145874e-02 -1.120950910262763500e-03 2.358838021755218506e-01 8.965686708688735962e-02 -9.881156682968139648e-02 -3.883794695138931274e-02 2.803374528884887695e-01 -1.160840839147567749e-01 4.930347204208374023e-02 -2.681535109877586365e-02 1.716011203825473785e-03 -9.906269609928131104e-02 -1.710075587034225464e-01 -9.346305578947067261e-02 1.367669645696878433e-02 1.772228926420211792e-01 2.495309412479400635e-01 1.395292282104492188e-01 1.736741662025451660e-01 -5.214180052280426025e-02 1.208211630582809448e-01 -5.110672116279602051e-02 5.641104187816381454e-03 -1.821668446063995361e-01 4.221262633800506592e-01 1.652843207120895386e-01 -1.734185814857482910e-01 3.957844078540802002e-01 -2.668944746255874634e-02 -2.109871208667755127e-01 -3.376013934612274170e-01 -1.772425025701522827e-01
-2.568143606185913086e-01 3.876437246799468994e-01 -1.709602028131484985e-01 2.333569079637527466e-01 -6.270813196897506714e-02 -1.559749096632003784e-01 -1.034062262624502182e-02 9.263162314891815186e-02 -3.011564314365386963e-01 9.351553767919540405e-02 -1.571233570575714111e-01 -5.338625609874725342e-02 -3.532550483942031860e-02 1.769921332597732544e-01 1.921308785676956177e-01 1.687093675136566162e-01 8.257808536291122437e-02 6.178216263651847839e-02 -1.606770157814025879e-01 1.258535087108612061e-01 1.138530597090721130e-01 -1.288423240184783936e-01 2.308851182460784912e-01 -9.450757876038551331e-03 1.185247078537940979e-01 -2.869136035442352295e-01 -1.392313688993453979e-01 -1.288112066686153412e-02 2.266881912946701050e-01 -1.198115497827529907e-01 -3.070260286331176758e-01 1.644377112388610840e-01
-3.954953327775001526e-02 -3.276257589459419250e-02 -1.974341422319412231e-01 1.066077277064323425e-01 2.717232704162597656e-01 -5.469369888305664062e-02 2.973799407482147217e-01 1.947105079889297485e-01 -7.648344337940216064e-02 -2.598930597305297852e-01 -1.369234770536422729e-01 -5.102202296257019043e-02 -2.910419180989265442e-02 -1.490382552146911621e-01 -1.865324079990386963e-01 -5.231706053018569946e-02 -1.343782525509595871e-02 -4.015203099697828293e-03 7.423082739114761353e-02 1.742407977581024170e-01 -3.124732710421085358e-02 -2.253420203924179077e-01 8.587440848350524902e-02 -3.114246204495429993e-02 3.856846988201141357e-01 -3.848928511142730713e-01 -3.416603058576583862e-02 3.286398947238922119e-01 -8.412250876426696777e-02 -8.922935463488101959e-03 -2.796089053153991699e-01 3.062905743718147278e-02
-1.163154840469360352e-02 -3.932371363043785095e-02 -2.724797725677490234e-01 1.627368479967117310e-01 1.659477502107620239e-01 -1.420801728963851929e-01 1.869800090789794922e-01 -9.702967107295989990e-02 1.202853545546531677e-01 1.267426162958145142e-01 -3.734027147293090820e-01 1.631326228380203247e-01 -2.943732310086488724e-03 -5.553767085075378418e-02 -1.677791029214859009e-01 -4.865789413452148438e-02 1.778582930564880371e-01 2.023001760244369507e-02 -9.309679269790649414e-02 -1.136247664690017700e-01 9.296603500843048096e-02 8.548523485660552979e-02 4.139917343854904175e-02 -2.452407628297805786e-01 3.083153367042541504e-01 -6.538517028093338013e-02 -1.697120815515518188e-01 1.219143494963645935e-01 1.210441216826438904e-01 -3.571448624134063721e-01 -3.452457487583160400e-01 1.986913084983825684e-01
-2.165679931640625000e-01 1.479029506444931030e-01 1.566221565008163452e-01 1.363433748483657837e-01 -1.893856972455978394e-01 1.920576393604278564e-01 2.148535698652267456e-01 3.126214817166328430e-02 3.023426830768585205e-01 1.761484891176223755e-02 1.189486607909202576e-01 3.391461074352264404e-02 -1.293285340070724487e-01 -1.334407329559326172e-01 -7.142716646194458008e-02 1.109790354967117310e-01 -1.428659632802009583e-02 1.473431587219238281e-01 5.620320513844490051e-02 4.350668936967849731e-02 1.350429356098175049e-01 -7.537986338138580322e-02 3.146505951881408691e-01 1.325035393238067627e-01 3.015914857387542725e-01 -2.289429605007171631e-01 9.150138497352600098e-02 1.613732427358627319e-01 2.294202744960784912e-01 -3.395874798297882080e-01 -3.020456433296203613e-01 -6.944052129983901978e-02
-6.539221107959747314e-02 1.698714196681976318e-01 -2.371293604373931885e-01 2.066857963800430298e-01 2.997464835643768311e-01 -1.496773213148117065e-01 1.892661452293395996e-01 -1.274782419204711914e-02 3.565688384696841240e-03 -1.379513591527938843e-01 2.143462747335433960e-02 -3.375954553484916687e-02 6.296077277511358261e-03 -2.060783207416534424e-01 -9.617760032415390015e-02 4.140264913439750671e-02 2.403058670461177826e-02 -3.418714404106140137e-01 -3.923491761088371277e-02 -1.144799366593360901e-01 -8.125218749046325684e-02 -1.345645263791084290e-02 3.545633554458618164e-01 6.752255558967590332e-02 1.847589313983917236e-01 -9.872521460056304932e-02 -7.149280607700347900e-02 3.033474385738372803e-01 -2.210306003689765930e-02 -4.697915613651275635e-01 -5.341140925884246826e-02 1.065515428781509399e-01
-1.340426951646804810e-01 -4.739780724048614502e-02 -1.284607350826263428e-01 3.761413395404815674e-01 -2.818208932876586914e-01 5.646699294447898865e-02 1.081375926733016968e-01 -1.159488037228584290e-02 -8.850910514593124390e-02 2.810370624065399170e-01 -2.313834428787231445e-01 1.180750131607055664e-01 4.628434032201766968e-02 1.191392838954925537e-01 2.561726570129394531e-01 1.241980344057083130e-01 6.256187707185745239e-02 -1.184687092900276184e-01 -3.426194489002227783e-01 -3.529015183448791504e-02 1.267347186803817749e-01 -1.362222582101821899e-01 9.150250256061553955e-02 1.942828297615051270e-01 3.701047599315643311e-01 1.790662407875061035e-01 -1.818300411105155945e-02 5.125259608030319214e-02 2.695877552032470703e-01 -1.332296803593635559e-02 -5.852955952286720276e-02 1.004026681184768677e-01
2.731085941195487976e-02 -1.902588158845901489e-01 3.270754963159561157e-02 7.151829451322555542e-02 -2.118916362524032593e-01 3.224435448646545410e-02 2.802216708660125732e-01 8.197326213121414185e-02 -2.130389809608459473e-01 -1.958364695310592651e-01 5.886129289865493774e-02 3.397206068038940430e-01 6.280596554279327393e-02 2.081944644451141357e-01 1.048487126827239990e-01 -1.438634097576141357e-01 2.782403677701950073e-02 -8.483757078647613525e-02 1.601722650229930878e-02 1.577473431825637817e-01 2.123859152197837830e-02 -6.168797984719276428e-02 -2.152504175901412964e-01 1.141684055328369141e-01 2.385781705379486084e-01 -2.468893975019454956e-01 2.590749971568584442e-02 1.489223092794418335e-01 9.959320724010467529e-02 -5.324131846427917480e-01 -1.119339391589164734e-01 -2.695968374609947205e-02
-3.271709010004997253e-02 6.916239112615585327e-02 1.054546702653169632e-02 3.104032576084136963e-01 -1.334382891654968262e-01 -6.812562793493270874e-02 1.603788696229457855e-02 -8.430363237857818604e-02 8.397466689348220825e-02 7.883720844984054565e-02 -3.432134389877319336e-01 -3.642177283763885498e-01 2.348486334085464478e-01 -5.105259479023516178e-04 7.690928876399993896e-02 -1.151916310191154480e-01 1.230796948075294495e-01 1.675681918859481812e-01 2.691376768052577972e-02 1.102288588881492615e-01 1.058283820748329163e-01 -3.605372905731201172e-01 5.355894565582275391e-02 -2.710365951061248779e-01 7.179378718137741089e-02 -1.361894756555557251e-01 -8.136159926652908325e-02 1.891270428895950317e-01 1.391714066267013550e-01 -2.704704403877258301e-01 -3.081487119197845459e-01 -5.128613486886024475e-02
-1.676497012376785278e-01 1.665321886539459229e-01 3.084719367325305939e-02 2.796047031879425049e-01 5.972812324762344360e-02 -3.685921803116798401e-02 1.670079678297042847e-01 -9.376353025436401367e-02 1.285735666751861572e-01 1.787454038858413696e-01 -9.056523442268371582e-02 -9.074101597070693970e-02 -2.319743111729621887e-02 -1.891909986734390259e-01 -1.286723613739013672e-01 6.172523647546768188e-02 6.696081906557083130e-02 9.563359618186950684e-02 -1.419990509748458862e-01 8.486124128103256226e-02 4.051702618598937988e-01 -1.409114524722099304e-02 3.027393221855163574e-01 2.234861850738525391e-01 3.017428815364837646e-01 -3.798998296260833740e-01 -2.265215665102005005e-02 5.634815990924835205e-02 9.204278886318206787e-02 -3.236312270164489746e-01 -4.373319447040557861e-02 -2.589037455618381500e-02
2.714677713811397552e-02 -1.573649942874908447e-01 -9.261885285377502441e-02 5.493916198611259460e-02 1.533136963844299316e-01 -1.922961771488189697e-01 -3.233350813388824463e-02 -9.109841659665107727e-03 -1.567328721284866333e-01 1.672522351145744324e-02 -5.278446152806282043e-02 1.065600588917732239e-01 1.945822387933731079e-01 2.598110735416412354e-01 -1.541977077722549438e-01 3.911932185292243958e-02 1.541079729795455933e-01 -5.469083413481712341e-02 -1.376564800739288330e-01 7.014092057943344116e-02 -7.175049930810928345e-02 -4.098671674728393555e-01 2.341318130493164062e-01 2.301357239484786987e-01 3.785319626331329346e-01 -2.773719131946563721e-01 -1.140945553779602051e-01 3.228282034397125244e-01 -6.812921259552240372e-03 -4.792860522866249084e-02 -1.520534008741378784e-01 -1.928320229053497314e-01
-6.477301474660634995e-03 -2.234247177839279175e-01 -7.576165348291397095e-02 2.498886883258819580e-01 -3.476729243993759155e-02 -2.196929007768630981e-01 9.750958532094955444e-02 1.075429990887641907e-01 2.015330269932746887e-02 -1.076190099120140076e-01 8.279791101813316345e-03 2.356738224625587463e-02 -5.989579111337661743e-02 -1.693831384181976318e-02 5.394222736358642578e-01 -5.972452461719512939e-02 2.660484015941619873e-01 -1.380065828561782837e-01 -2.831139266490936279e-01 -2.059709094464778900e-02 1.609199643135070801e-01 -1.856331527233123779e-01 1.696256548166275024e-01 -1.368831545114517212e-01 2.479335367679595947e-01 -9.944696724414825439e-02 -1.839956194162368774e-01 9.138300269842147827e-02 -6.123745068907737732e-02 -1.734243780374526978e-01 -6.748544424772262573e-02 2.646913528442382812e-01
-1.972169876098632812e-01 -3.503907024860382080e-01 -6.882603466510772705e-02 1.308089345693588257e-01 9.182596951723098755e-02 -2.398877218365669250e-02 3.276245296001434326e-01 5.188767984509468079e-02 -1.189096346497535706e-01 4.468386992812156677e-02 -7.957592606544494629e-02 3.253252804279327393e-01 -6.285210698843002319e-02 -5.806669965386390686e-02 2.389420382678508759e-02 7.291947305202484131e-02 -1.035022288560867310e-01 -7.621421664953231812e-02 -1.023223176598548889e-01 1.205262690782546997e-01 1.425512731075286865e-01 -1.962577253580093384e-01 -2.014439366757869720e-02 2.291494309902191162e-01 2.355819195508956909e-01 -1.655426472425460815e-01 6.628474593162536621e-02 6.358413398265838623e-02 5.040781106799840927e-03 -3.744459748268127441e-01 -1.615262776613235474e-01 -3.807808756828308105e-01
[truncated: 3,270,663 more chars]
