# Supplementary material for: The Language of Innovation
Source: PLoS One. 2020 Apr 30;15(4):e0230107. doi: 10.1371/journal.pone.0230107 (PMC7194493; doi:10.1371/journal.pone.0230107)
Supplement: S16 File — (GZ) [file pone.0230107.s016.tar.gz › 1994-1998/V2Run_26_VS_4500_embeddings1994-1998ED32.txt]

-1.488233506679534912e-01 1.290597468614578247e-01 6.044661253690719604e-02 -2.721042335033416748e-01 5.041461586952209473e-01 -5.447510629892349243e-02 3.224669098854064941e-01 3.024762962013483047e-03 1.526803523302078247e-02 -1.152250021696090698e-01 -1.442515254020690918e-01 8.705443702638149261e-03 -5.984491482377052307e-02 6.728725880384445190e-02 -8.394123986363410950e-03 -1.435252185910940170e-02 -1.192062571644783020e-01 1.493240520358085632e-02 -2.835465073585510254e-01 9.518805891275405884e-02 7.477947976440191269e-03 1.407691240310668945e-01 3.582685291767120361e-01 9.049901366233825684e-02 1.019727289676666260e-01 -3.399502336978912354e-01 3.509947657585144043e-02 -3.515803441405296326e-02 -1.277885288000106812e-01 -5.921089649200439453e-02 -2.555843591690063477e-01 -7.545451819896697998e-02
6.363043189048767090e-02 -1.069169864058494568e-01 -2.312152981758117676e-01 -2.517734766006469727e-01 3.544087409973144531e-01 -3.359324336051940918e-01 5.979149043560028076e-02 6.632585823535919189e-02 -6.003917381167411804e-02 -1.325074024498462677e-02 -1.514121294021606445e-01 -1.128052100539207458e-01 -1.657626032829284668e-02 -1.460606902837753296e-01 1.199661046266555786e-01 1.989659816026687622e-01 -5.357827991247177124e-02 1.350409537553787231e-01 -2.183651775121688843e-01 2.092593610286712646e-01 -2.350918948650360107e-01 -1.576362699270248413e-01 1.366356015205383301e-01 8.232347667217254639e-02 2.632977664470672607e-01 -1.917194128036499023e-01 -1.029223352670669556e-01 -1.164329797029495239e-01 -2.513944804668426514e-01 -1.451607048511505127e-01 -2.325342595577239990e-01 -1.396518498659133911e-01
1.533762365579605103e-01 -1.880224496126174927e-01 7.596695423126220703e-02 -1.664630025625228882e-01 2.033792138099670410e-01 2.041650563478469849e-02 -9.028480947017669678e-02 2.286594361066818237e-01 1.813758462667465210e-01 6.929983943700790405e-02 -2.422974854707717896e-01 -3.041777610778808594e-01 2.902293205261230469e-01 4.136632010340690613e-02 -1.106079369783401489e-01 1.359544694423675537e-03 -1.212175861001014709e-01 7.439883193001151085e-04 -4.329554140567779541e-01 -4.464818537235260010e-02 3.578050434589385986e-02 -1.557409614324569702e-01 -1.742915809154510498e-02 2.352356761693954468e-01 6.278061866760253906e-02 -2.286304086446762085e-01 -4.582348093390464783e-02 -1.773023605346679688e-01 -3.490878641605377197e-01 1.356551796197891235e-01 1.175007410347461700e-02 5.337403714656829834e-02
7.584983110427856445e-02 6.964695453643798828e-02 1.525891572237014771e-01 -2.398135960102081299e-01 2.830405533313751221e-01 7.633911073207855225e-02 7.664934545755386353e-02 2.086256742477416992e-01 -1.776114851236343384e-01 -1.261139214038848877e-01 -2.199281007051467896e-01 -3.240329623222351074e-01 3.911721706390380859e-01 1.923037767410278320e-01 -1.592367440462112427e-01 -4.315759520977735519e-03 2.731857299804687500e-01 7.544098049402236938e-02 -4.608739912509918213e-02 5.171689670532941818e-03 -2.430529594421386719e-01 -5.810981616377830505e-02 9.569931030273437500e-02 -1.972619295120239258e-01 1.407568007707595825e-01 -1.249154806137084961e-01 1.621851138770580292e-02 1.003811731934547424e-01 -5.136753246188163757e-02 -1.506284773349761963e-01 -1.593771427869796753e-01 -2.599920928478240967e-01
3.199523314833641052e-02 4.137748479843139648e-02 4.958855733275413513e-02 -3.266832828521728516e-01 1.594411730766296387e-01 2.719508670270442963e-02 7.499165087938308716e-02 2.774095535278320312e-01 1.541776955127716064e-01 1.679020524024963379e-01 -3.070016205310821533e-01 1.208447813987731934e-01 9.988320618867874146e-02 -7.647190243005752563e-02 -1.678066849708557129e-01 -5.349319800734519958e-02 -3.747861385345458984e-01 -5.770127102732658386e-02 -3.883128464221954346e-01 -2.178622484207153320e-01 2.929683588445186615e-02 -2.833044901490211487e-02 9.843242168426513672e-02 1.028039306402206421e-01 2.333198934793472290e-01 -9.994988888502120972e-02 -1.545190811157226562e-01 -1.561673916876316071e-02 -1.492088139057159424e-01 1.676122695207595825e-01 -2.572905421257019043e-01 -5.113316327333450317e-02
1.702570617198944092e-01 2.417764440178871155e-02 -2.202651500701904297e-01 -1.293988078832626343e-01 2.317095100879669189e-01 9.924219548702239990e-02 -1.692816019058227539e-01 2.668590545654296875e-01 -3.527748584747314453e-02 1.553019136190414429e-01 -2.365583926439285278e-01 -2.319395393133163452e-01 -2.041683346033096313e-01 1.515605747699737549e-01 -2.791734635829925537e-01 8.258977532386779785e-02 -1.796738058328628540e-01 1.060349047183990479e-01 -3.217090666294097900e-01 -1.809801459312438965e-01 -2.248864620923995972e-01 3.679184615612030029e-02 9.397517144680023193e-02 1.860593259334564209e-01 2.521968483924865723e-01 2.205537557601928711e-01 -1.996046900749206543e-01 8.846103213727474213e-03 -1.646612733602523804e-01 4.167857021093368530e-02 3.106142953038215637e-02 -9.458520449697971344e-03
3.382080048322677612e-02 -4.562687501311302185e-02 -9.544941782951354980e-02 -1.714737564325332642e-01 8.006696403026580811e-02 -9.992489218711853027e-02 1.428153514862060547e-01 3.005811274051666260e-01 9.115207195281982422e-02 -2.611162960529327393e-01 -1.796840578317642212e-01 -1.363800466060638428e-01 -3.731053322553634644e-02 9.259137511253356934e-02 -5.062237009406089783e-02 1.905815750360488892e-01 -3.064558207988739014e-01 4.762367159128189087e-02 -4.807146787643432617e-01 4.203714430332183838e-02 -3.740618005394935608e-02 -1.197172254323959351e-01 -8.300740271806716919e-02 2.547561228275299072e-01 4.463031515479087830e-02 -1.675225347280502319e-01 -2.625593841075897217e-01 6.000967230647802353e-03 -7.648784667253494263e-02 3.982397913932800293e-02 -3.190156221389770508e-01 -1.734888702630996704e-01
-1.693796962499618530e-01 -1.695224642753601074e-01 2.414129227399826050e-01 -6.958442181348800659e-02 2.187235057353973389e-01 -7.949315756559371948e-02 1.681318134069442749e-01 2.842000722885131836e-01 -2.404043823480606079e-01 1.700693368911743164e-02 -2.042934149503707886e-01 -1.772694438695907593e-01 7.700298726558685303e-02 -1.318614780902862549e-01 2.598903775215148926e-01 7.279770076274871826e-02 -1.216562688350677490e-01 1.189450323581695557e-01 -2.374095469713211060e-01 -1.133905500173568726e-01 -1.953979134559631348e-01 1.037094146013259888e-01 2.414943277835845947e-02 -2.818612940609455109e-02 1.992330700159072876e-02 -1.837145388126373291e-01 -2.942389547824859619e-01 -1.464786082506179810e-01 -2.956509292125701904e-01 1.907528489828109741e-01 -2.714483439922332764e-01 2.658614329993724823e-02
-8.372418582439422607e-02 -5.008403584361076355e-02 1.399111747741699219e-01 -3.391393721103668213e-01 1.923764646053314209e-01 -3.909311071038246155e-02 -1.289846152067184448e-01 1.670930981636047363e-01 -2.891478538513183594e-01 -2.865324728190898895e-02 -1.578674614429473877e-01 -1.361747682094573975e-01 -1.611794717609882355e-02 -2.584035992622375488e-01 -1.321994364261627197e-01 2.933879196643829346e-01 -9.603293240070343018e-02 -1.722396537661552429e-02 -3.007810115814208984e-01 -1.865302398800849915e-02 -2.505377829074859619e-01 -1.091452091932296753e-01 -1.905755698680877686e-01 -9.527339041233062744e-02 -2.588298171758651733e-03 -2.279243320226669312e-01 -1.588339507579803467e-01 -2.477048337459564209e-01 -1.781510114669799805e-01 3.900973591953516006e-03 -2.078764289617538452e-01 -2.009895443916320801e-01
8.520919084548950195e-02 2.998355543240904808e-03 1.411639750003814697e-01 -2.693775296211242676e-01 9.077133983373641968e-02 2.109950035810470581e-01 1.422747373580932617e-01 1.732121855020523071e-01 1.206865385174751282e-01 1.383125633001327515e-01 -2.300626188516616821e-01 -8.695745468139648438e-02 -6.389559805393218994e-02 2.870354987680912018e-02 -2.045225054025650024e-01 -3.051495738327503204e-02 -1.863736510276794434e-01 1.117599755525588989e-01 -5.160113573074340820e-01 -5.517141148447990417e-02 -1.003834083676338196e-01 3.405353799462318420e-02 -2.510307431221008301e-01 4.236563667654991150e-02 -1.345132887363433838e-01 -3.504035770893096924e-01 -2.427859902381896973e-01 -4.159970581531524658e-02 -2.160277664661407471e-01 1.052735745906829834e-01 -5.729994550347328186e-02 1.456651743501424789e-02
-1.176822707056999207e-01 -8.206938952207565308e-02 -1.221334654837846756e-02 -9.807542711496353149e-02 3.057957291603088379e-01 -1.830880194902420044e-01 -1.388815939426422119e-01 3.325287625193595886e-02 -1.438009887933731079e-01 3.708131983876228333e-02 -6.243070960044860840e-02 -8.645209670066833496e-02 5.394787713885307312e-02 -3.181436359882354736e-01 -2.156005613505840302e-02 5.952765792608261108e-02 -2.111460715532302856e-01 -1.076700091361999512e-01 -3.140582740306854248e-01 2.872488647699356079e-02 -4.618352949619293213e-01 5.629957094788551331e-02 -2.995825198013335466e-04 2.435852140188217163e-01 -2.157616661861538887e-03 -1.365927308797836304e-01 1.319854557514190674e-01 -3.785207495093345642e-02 -2.935618460178375244e-01 -1.529293507337570190e-01 -2.167284339666366577e-01 2.349067479372024536e-01
6.692840903997421265e-02 -1.352578122168779373e-02 -6.595142930746078491e-02 -6.109979748725891113e-02 2.165783941745758057e-01 -3.009604476392269135e-02 1.908358000218868256e-02 2.723709344863891602e-01 4.100608825683593750e-02 -2.623935043811798096e-01 -1.412105262279510498e-01 2.932031638920307159e-02 2.142379134893417358e-01 -2.655191421508789062e-01 -1.350439190864562988e-01 1.243464574217796326e-01 -3.269530236721038818e-01 3.032708466053009033e-01 -3.081600069999694824e-01 -2.893525063991546631e-01 -1.241840347647666931e-01 7.875958830118179321e-02 -2.186881154775619507e-01 7.034669071435928345e-02 3.088409639894962311e-02 -1.730893552303314209e-01 -1.990570276975631714e-01 1.530299931764602661e-01 -2.006964832544326782e-01 1.857042312622070312e-02 -1.890907883644104004e-01 3.423318266868591309e-02
-7.425057888031005859e-02 8.540677954442799091e-04 1.579418778419494629e-01 6.870664656162261963e-02 -4.926016554236412048e-03 -7.731209509074687958e-03 1.215325444936752319e-01 2.958089113235473633e-01 -1.702489405870437622e-01 -8.564458787441253662e-02 -3.610893785953521729e-01 3.151521459221839905e-02 7.312297821044921875e-02 -1.982046663761138916e-02 -2.702691406011581421e-02 1.679444462060928345e-01 -1.895865201950073242e-01 -1.975369825959205627e-02 -5.233340859413146973e-01 -2.500751316547393799e-01 -2.071287855505943298e-02 6.812679767608642578e-02 -7.256457209587097168e-02 2.779150567948818207e-02 1.089853718876838684e-01 -3.560172319412231445e-01 -1.109424605965614319e-01 3.229704499244689941e-02 -3.002904951572418213e-01 -1.191603615880012512e-01 3.851723298430442810e-02 -1.356333643198013306e-01
-7.849037647247314453e-02 -6.135586276650428772e-02 -1.001493930816650391e-01 -1.671864390373229980e-01 5.017617940902709961e-01 -5.734778568148612976e-02 -6.649341434240341187e-02 2.582218945026397705e-01 -7.338096387684345245e-03 2.261193245649337769e-01 -1.224351301789283752e-01 -1.132781952619552612e-01 -1.933456510305404663e-01 -2.017443925142288208e-01 3.137016296386718750e-02 1.038926988840103149e-01 -1.814422607421875000e-01 -1.982123106718063354e-01 -2.627628482878208160e-02 8.497455157339572906e-03 -2.805295288562774658e-01 -1.427895426750183105e-01 -8.459476754069328308e-03 2.597234249114990234e-01 -6.696666032075881958e-02 -2.799969017505645752e-01 -2.861789427697658539e-02 -1.714998483657836914e-02 -9.664501249790191650e-02 -1.752949357032775879e-01 -2.790067791938781738e-01 -1.248110011219978333e-01
-1.452854722738265991e-01 1.081725582480430603e-02 1.030773073434829712e-01 -3.242509961128234863e-01 3.197494149208068848e-01 -1.131404936313629150e-01 -3.661347553133964539e-02 -5.640378594398498535e-02 -1.280664503574371338e-01 -3.134991228580474854e-01 -7.823272794485092163e-02 -7.377865910530090332e-02 1.300883293151855469e-01 -2.622365057468414307e-01 4.146876558661460876e-02 2.948259711265563965e-01 8.994950912892818451e-03 -5.019696429371833801e-02 -3.676447570323944092e-01 -6.646775454282760620e-02 -2.791147828102111816e-01 -3.152326345443725586e-01 -1.208330225199460983e-02 1.634436845779418945e-01 2.167164161801338196e-02 -2.439126968383789062e-01 -1.558282319456338882e-02 -1.137181445956230164e-01 -6.611081957817077637e-02 3.394147753715515137e-02 4.126466810703277588e-02 -1.272353231906890869e-01
1.278998106718063354e-01 7.210164517164230347e-02 -3.439999418333172798e-03 -3.518337309360504150e-01 2.532008886337280273e-01 7.278586924076080322e-02 6.319238245487213135e-02 2.451910227537155151e-01 -1.359879076480865479e-01 1.636951267719268799e-01 -1.923687458038330078e-01 -1.941119730472564697e-01 2.263016998767852783e-01 8.597396314144134521e-02 -7.794545590877532959e-02 7.520232349634170532e-02 6.320278346538543701e-02 2.219156362116336823e-02 -6.728281825780868530e-02 -2.971649914979934692e-02 1.363562494516372681e-01 9.302327036857604980e-02 3.002980947494506836e-01 -1.235300395637750626e-02 2.631987445056438446e-02 -4.800396561622619629e-01 -9.654737077653408051e-03 2.460223287343978882e-01 -2.888330817222595215e-01 -1.539445966482162476e-01 -3.434219956398010254e-02 -5.732402577996253967e-02
1.109437551349401474e-02 -1.962557882070541382e-01 7.813661545515060425e-02 -5.801791697740554810e-02 2.560568451881408691e-01 6.552305072546005249e-02 -8.532046340405941010e-03 2.461162060499191284e-01 9.511286020278930664e-02 -1.058618798851966858e-01 -3.433788716793060303e-01 7.231982797384262085e-02 1.130069047212600708e-01 7.255303859710693359e-02 -1.932845413684844971e-01 5.860884115099906921e-02 -2.119080126285552979e-01 2.219609469175338745e-01 -4.470212757587432861e-01 2.009753324091434479e-02 -9.428482502698898315e-02 1.838253252208232880e-02 -1.751856058835983276e-01 7.831099629402160645e-02 2.179987132549285889e-01 -2.508446574211120605e-01 -7.412768900394439697e-03 9.723781794309616089e-02 -2.247155755758285522e-01 -1.491565555334091187e-01 -2.649887800216674805e-01 -1.256577819585800171e-01
1.434321403503417969e-01 6.888014823198318481e-02 -1.349187344312667847e-01 -2.608984112739562988e-01 2.494660913944244385e-01 5.312199145555496216e-02 5.174597352743148804e-02 -1.901117898523807526e-02 -1.843908578157424927e-01 -1.761930435895919800e-02 -1.791285723447799683e-01 -2.750321328639984131e-01 -5.545379593968391418e-03 -3.002236597239971161e-02 -3.245954215526580811e-01 2.320491969585418701e-01 3.878923133015632629e-02 3.034750223159790039e-01 -2.632387280464172363e-01 -1.013112962245941162e-01 7.020162045955657959e-02 -8.968290686607360840e-02 3.112773299217224121e-01 -8.500143885612487793e-02 -8.447516709566116333e-02 -2.620109915733337402e-01 -2.236209511756896973e-01 1.817510873079299927e-01 -2.050152122974395752e-01 7.204658538103103638e-02 6.874055415391921997e-02 -1.308163553476333618e-01
1.569640040397644043e-01 -2.057938128709793091e-01 -6.514962017536163330e-02 -3.953908681869506836e-01 1.866643130779266357e-01 -6.261186301708221436e-02 7.873959839344024658e-02 9.180076420307159424e-02 -1.653882712125778198e-01 1.199584528803825378e-01 -1.948748156428337097e-02 -7.765561342239379883e-02 1.610632240772247314e-01 -5.452606827020645142e-02 -1.934735178947448730e-01 5.850654095411300659e-02 -2.935459315776824951e-01 -4.388978995848447084e-04 -2.434383481740951538e-01 -1.232247427105903625e-01 -8.992160856723785400e-02 3.444888889789581299e-01 -6.030057743191719055e-02 4.485497474670410156e-01 7.366755604743957520e-02 1.107077598571777344e-01 -2.049381844699382782e-02 -1.084044575691223145e-02 -1.862570494413375854e-01 9.914870560169219971e-02 -1.769547313451766968e-01 -1.218833178281784058e-01
3.343589901924133301e-01 5.393219180405139923e-03 1.484020352363586426e-01 -1.896842718124389648e-01 4.718721508979797363e-01 8.513730019330978394e-02 2.511326372623443604e-01 2.030936181545257568e-01 -1.570962518453598022e-01 -8.395728468894958496e-02 -1.135930120944976807e-01 -1.407926231622695923e-01 2.162000238895416260e-01 5.443099513649940491e-02 -1.531701534986495972e-01 4.662618041038513184e-02 2.284814715385437012e-01 3.500800579786300659e-02 -1.019905135035514832e-01 3.332699462771415710e-02 -1.066233813762664795e-01 -1.617556512355804443e-01 8.826507627964019775e-02 -1.148123517632484436e-01 -9.972102940082550049e-02 -3.384439051151275635e-01 -1.412617117166519165e-01 2.327781766653060913e-01 -1.344824433326721191e-01 -1.116463989019393921e-01 -3.766073659062385559e-02 -4.588260129094123840e-02
-1.738363206386566162e-01 5.832366645336151123e-03 -7.838940247893333435e-03 -1.851199269294738770e-01 2.854942679405212402e-01 -2.806957066059112549e-02 2.313706874847412109e-01 5.748537182807922363e-01 -7.334899157285690308e-02 -2.674188017845153809e-01 1.361208707094192505e-01 -4.111937284469604492e-01 4.861829802393913269e-02 1.095043495297431946e-01 1.485366001725196838e-02 -1.975880861282348633e-01 1.191098764538764954e-01 1.066404804587364197e-01 -1.346996426582336426e-01 5.590732768177986145e-02 -7.032941281795501709e-02 1.611368544399738312e-02 7.630074024200439453e-02 -1.848280988633632660e-02 9.721411019563674927e-02 -1.768275350332260132e-01 3.631646558642387390e-02 7.482621073722839355e-02 -4.304708912968635559e-03 -1.632816642522811890e-01 -1.323773264884948730e-01 3.123189881443977356e-02
1.937863528728485107e-01 1.401734054088592529e-01 -6.650011241436004639e-02 -2.991942167282104492e-01 1.707199811935424805e-01 1.100673899054527283e-01 1.807422339916229248e-01 2.739928066730499268e-01 -5.740714445710182190e-02 -4.225287120789289474e-03 -1.992958039045333862e-01 -1.505090445280075073e-01 2.538390159606933594e-01 1.739453077316284180e-01 -2.945072948932647705e-01 1.137466281652450562e-01 7.026029378175735474e-02 -5.554087460041046143e-02 -1.248259618878364563e-01 -8.835586160421371460e-02 -3.925997763872146606e-02 4.930702224373817444e-02 1.871446669101715088e-01 -1.719816774129867554e-01 -2.355484366416931152e-01 -3.095086812973022461e-01 -1.569676995277404785e-01 1.908227503299713135e-01 -3.168023750185966492e-02 -2.326000332832336426e-01 -1.802488267421722412e-01 -1.997490227222442627e-01
-7.414667308330535889e-02 -2.212888561189174652e-02 -6.809344515204429626e-03 -2.864404022693634033e-01 2.570230662822723389e-01 7.238078396767377853e-03 1.967964619398117065e-01 5.095019936561584473e-03 1.228523179888725281e-01 -9.773070365190505981e-02 -3.529954850673675537e-01 -3.107379674911499023e-01 -3.753819689154624939e-02 -1.088136509060859680e-01 -1.253898590803146362e-01 1.164546236395835876e-02 -2.146261632442474365e-01 1.304729431867599487e-01 -3.707026541233062744e-01 -3.140166699886322021e-01 2.508245594799518585e-02 3.917968273162841797e-02 -9.687546640634536743e-02 2.259831428527832031e-01 2.479237876832485199e-02 -2.998802959918975830e-01 -2.510583102703094482e-01 -6.829108297824859619e-02 -1.369450357742607594e-03 -5.784807726740837097e-02 -5.328115448355674744e-02 -7.732091099023818970e-02
-2.222611568868160248e-02 1.469989866018295288e-01 3.740354999899864197e-02 -7.724933326244354248e-02 5.619657635688781738e-01 -3.682658076286315918e-02 1.223054304718971252e-01 2.766386270523071289e-01 2.851190418004989624e-02 1.862989924848079681e-02 1.019460707902908325e-02 6.552848964929580688e-03 1.651425063610076904e-01 5.990077182650566101e-02 -2.170704454183578491e-01 3.271236270666122437e-02 -9.956267476081848145e-02 -7.674053311347961426e-02 1.179941743612289429e-02 -2.228563576936721802e-01 -2.338094413280487061e-01 -1.242319494485855103e-01 2.082059830427169800e-01 8.258000761270523071e-02 -9.204536676406860352e-02 1.667955219745635986e-01 -6.423395127058029175e-02 5.096934735774993896e-02 -3.043349683284759521e-01 3.228515982627868652e-01 -2.238661050796508789e-01 7.525513321161270142e-02
-1.057064980268478394e-01 -2.221151441335678101e-01 -1.042879372835159302e-01 -4.441048800945281982e-01 8.282283693552017212e-02 -2.298319041728973389e-01 1.044692471623420715e-01 4.037365913391113281e-01 -1.390405297279357910e-01 4.855176061391830444e-02 -8.680987358093261719e-02 -2.140535861253738403e-01 8.236284554004669189e-02 -1.789167672395706177e-01 -1.890776865184307098e-02 2.355940639972686768e-01 -6.853245943784713745e-02 1.576990485191345215e-01 -1.609996259212493896e-01 -2.166549414396286011e-01 -3.887253403663635254e-01 5.805545300245285034e-02 -6.563896685838699341e-02 6.849387288093566895e-02 -3.858060762286186218e-02 -4.914959147572517395e-02 9.409345686435699463e-02 -4.373456817120313644e-03 -6.803462654352188110e-02 5.869568511843681335e-02 -2.032994180917739868e-01 2.527321339584887028e-04
-6.961602251976728439e-03 1.755783855915069580e-01 2.417515069246292114e-01 4.497260972857475281e-02 3.241294920444488525e-01 4.330958053469657898e-02 3.791655972599983215e-02 2.730849683284759521e-01 4.800729826092720032e-02 4.721076786518096924e-02 -2.011778503656387329e-01 8.510509133338928223e-02 1.504816412925720215e-01 -9.864556044340133667e-02 -2.099006026983261108e-01 2.060927636921405792e-02 -7.347635924816131592e-02 -1.084344163537025452e-01 -2.963978052139282227e-01 3.961341455578804016e-02 -1.217288672924041748e-01 1.193463429808616638e-01 -2.934031784534454346e-01 2.173568755388259888e-01 3.778125718235969543e-02 -4.005915820598602295e-01 -2.581191360950469971e-01 -1.149019971489906311e-01 -2.893780767917633057e-01 4.458473622798919678e-02 5.886530969291925430e-03 1.189058087766170502e-02
8.735864609479904175e-02 7.415346056222915649e-02 2.507996857166290283e-01 -2.249329388141632080e-01 2.149875015020370483e-01 -2.431182116270065308e-01 -2.123398520052433014e-02 2.645143568515777588e-01 -2.562640309333801270e-01 8.615128695964813232e-03 -2.224344201385974884e-02 -2.874708734452724457e-02 2.461756765842437744e-01 -1.002124249935150146e-01 -1.904755681753158569e-01 -6.826140731573104858e-02 -1.174540445208549500e-01 3.412373661994934082e-01 -1.086639389395713806e-01 -7.860159873962402344e-02 -8.723837137222290039e-02 -6.989987939596176147e-02 -1.070800721645355225e-01 2.168653458356857300e-01 -1.469140946865081787e-01 1.067480519413948059e-01 5.502963811159133911e-02 3.990433812141418457e-01 -2.152441591024398804e-01 -2.318837940692901611e-01 6.255524605512619019e-02 2.244151383638381958e-02
2.282455116510391235e-01 1.024001464247703552e-01 -1.249910593032836914e-01 -2.982392534613609314e-02 1.444490998983383179e-01 -1.848034858703613281e-01 4.399104416370391846e-02 2.429130971431732178e-01 4.503270983695983887e-02 -2.795058786869049072e-01 -6.395711004734039307e-02 1.105826944112777710e-01 9.412413835525512695e-02 1.085490956902503967e-01 -4.735324531793594360e-02 7.280345261096954346e-02 1.441482752561569214e-01 -5.198257416486740112e-02 -2.807082235813140869e-01 5.269970372319221497e-02 -1.549901366233825684e-01 7.119434326887130737e-02 2.042632699012756348e-01 1.806423533707857132e-03 -2.841971218585968018e-01 -3.263344243168830872e-02 -2.872242406010627747e-02 -1.480581164360046387e-01 -2.694129645824432373e-01 -7.995714247226715088e-02 -4.535096585750579834e-01 -3.393985629081726074e-01
-1.211069077253341675e-01 -4.481398500502109528e-03 4.194858670234680176e-02 -1.994757801294326782e-01 5.544558167457580566e-01 1.352371722459793091e-01 -7.060712669044733047e-03 2.840923368930816650e-01 -8.257077634334564209e-02 1.648954488337039948e-02 2.503300458192825317e-02 -1.983667761087417603e-01 1.155889704823493958e-01 2.652312517166137695e-01 -2.057490125298500061e-02 8.465669304132461548e-02 1.955592073500156403e-02 -1.821270957589149475e-02 -8.565492928028106689e-02 1.350914239883422852e-01 -3.653084933757781982e-01 1.844210326671600342e-01 1.945023536682128906e-01 7.423139363527297974e-02 -4.899105429649353027e-02 1.143890023231506348e-01 -1.200665533542633057e-01 6.845037639141082764e-02 -3.153306245803833008e-01 2.921169437468051910e-02 -1.526978313922882080e-01 6.030328199267387390e-02
-1.668290644884109497e-01 -1.225699186325073242e-01 3.687737509608268738e-02 1.737536117434501648e-02 4.857978522777557373e-01 -2.980754077434539795e-01 -1.464208960533142090e-01 1.077945232391357422e-01 -6.004281714558601379e-02 -3.825090453028678894e-02 1.865897141396999359e-02 -1.808916181325912476e-01 2.144465893507003784e-01 -8.214864134788513184e-02 -9.558941423892974854e-02 1.422382146120071411e-01 -1.659005433320999146e-01 -1.821888238191604614e-02 -2.523567676544189453e-01 -4.047827422618865967e-02 -3.188852965831756592e-01 7.296667993068695068e-02 -9.526657313108444214e-02 3.405318856239318848e-01 -1.658145785331726074e-01 -1.661875098943710327e-01 5.575421452522277832e-02 1.345531921833753586e-02 -1.125191077589988708e-01 9.814931079745292664e-03 -1.909233033657073975e-01 -2.109373956918716431e-01
7.625652104616165161e-02 -1.513058841228485107e-01 2.190308272838592529e-02 -1.153159141540527344e-01 1.574506312608718872e-01 1.353967636823654175e-01 2.092129439115524292e-01 2.775487005710601807e-01 -7.780053466558456421e-02 4.982932284474372864e-02 -1.432945281267166138e-01 -1.451091617345809937e-01 -1.697765588760375977e-01 9.781915694475173950e-02 -1.962537616491317749e-01 6.845027953386306763e-02 -3.315155804157257080e-01 -4.321952164173126221e-02 -3.442934453487396240e-01 5.269244313240051270e-02 -1.901745200157165527e-01 2.318600416183471680e-01 5.528192967176437378e-02 3.745542466640472412e-02 3.839170038700103760e-01 1.083627566695213318e-01 -2.536128759384155273e-01 6.725732237100601196e-02 -2.219855487346649170e-01 3.188217058777809143e-02 -1.199366003274917603e-01 -2.043087035417556763e-01
-6.649416685104370117e-02 -5.428139865398406982e-02 8.022692054510116577e-02 -2.612617313861846924e-01 1.724014133214950562e-01 -1.607879996299743652e-01 1.278551518917083740e-01 9.839594364166259766e-03 -8.992285281419754028e-02 -1.315811872482299805e-01 -2.876194119453430176e-01 5.034674704074859619e-02 5.493959784507751465e-02 1.369032263755798340e-01 -1.877661049365997314e-01 2.250480800867080688e-01 -2.918199300765991211e-01 9.048770368099212646e-02 -4.324512481689453125e-01 4.136312007904052734e-02 4.441490024328231812e-02 -1.097611486911773682e-01 -9.185171127319335938e-02 7.326614856719970703e-02 1.605746299028396606e-01 -3.681449592113494873e-01 -2.220535837113857269e-02 1.801677644252777100e-01 -1.679126620292663574e-01 5.386047810316085815e-02 -2.832428812980651855e-01 1.100407540798187256e-01
-3.246472030878067017e-02 -3.266835957765579224e-02 4.240980371832847595e-02 -2.021927982568740845e-01 3.416315019130706787e-01 -1.612521260976791382e-01 -6.726041436195373535e-02 1.831411272287368774e-01 1.457289010286331177e-01 -2.232455648481845856e-02 -8.691675961017608643e-02 -2.067779153585433960e-01 5.319834128022193909e-02 -2.480314373970031738e-01 -1.079939454793930054e-01 3.182728290557861328e-01 -4.940919578075408936e-03 -2.540433406829833984e-01 -5.138662457466125488e-01 1.479971595108509064e-02 -1.915884204208850861e-02 -8.640596270561218262e-02 -6.152482703328132629e-02 -5.718220025300979614e-02 -1.429582666605710983e-02 -3.508545458316802979e-01 -1.418390870094299316e-01 1.010509505867958069e-01 6.513317674398422241e-02 -9.066694229841232300e-02 -7.294410467147827148e-02 9.958752244710922241e-02
2.051167935132980347e-01 5.076238885521888733e-02 1.548102051019668579e-01 -3.134753406047821045e-01 3.256595432758331299e-01 -1.081214938312768936e-02 2.396633774042129517e-01 2.457562536001205444e-01 -1.141146197915077209e-01 -3.414642512798309326e-01 -3.874482214450836182e-02 -3.153029680252075195e-01 1.727790981531143188e-01 1.015701144933700562e-01 -2.213218659162521362e-01 -7.239469140768051147e-02 -4.388360679149627686e-02 1.345816105604171753e-01 9.614264219999313354e-02 -1.028218269348144531e-01 -2.175669372081756592e-01 1.229804083704948425e-01 1.097196489572525024e-01 -1.558466255664825439e-02 2.174604451283812523e-03 -3.447317183017730713e-01 -2.704643271863460541e-02 -1.484258323907852173e-01 6.957694143056869507e-02 -8.396733552217483521e-02 -1.091519072651863098e-01 6.461141258478164673e-02
1.100389361381530762e-01 4.793413728475570679e-02 9.004803746938705444e-02 -7.327558100223541260e-02 2.372265905141830444e-01 -8.790788799524307251e-02 7.471815496683120728e-02 2.162163108587265015e-01 6.128268316388130188e-02 -5.489036813378334045e-02 -1.793086081743240356e-01 2.990066111087799072e-01 1.240860968828201294e-01 1.909854449331760406e-02 -1.791893839836120605e-01 1.435883194208145142e-01 1.521749496459960938e-01 -1.110921502113342285e-01 -5.199042558670043945e-01 -1.984937936067581177e-01 -1.797175109386444092e-01 2.067711949348449707e-01 -1.883566975593566895e-01 1.279284954071044922e-01 1.190843433141708374e-01 -2.663612067699432373e-01 -2.044928669929504395e-01 -1.016477495431900024e-02 -1.514536738395690918e-01 9.040011465549468994e-02 -1.061789318919181824e-02 -1.691057533025741577e-01
-2.697391435503959656e-02 -2.182981371879577637e-01 -2.300640344619750977e-01 -3.082979321479797363e-01 7.674168795347213745e-02 -3.241510987281799316e-01 1.069827824831008911e-01 1.863752007484436035e-01 -1.032624691724777222e-01 5.914906412363052368e-02 5.546954274177551270e-02 -1.151826307177543640e-01 -1.156579256057739258e-01 2.451048977673053741e-02 1.570851206779479980e-01 5.378342792391777039e-02 9.439653903245925903e-02 -1.411256641149520874e-01 -4.805241525173187256e-01 5.669120326638221741e-02 -1.385719031095504761e-01 -9.724368900060653687e-02 -1.596787869930267334e-01 2.525314092636108398e-01 -1.550524681806564331e-01 -1.507674455642700195e-01 -8.297660201787948608e-02 6.696834228932857513e-03 -3.553672730922698975e-01 1.084343641996383667e-01 2.743464894592761993e-02 -3.277623653411865234e-02
3.624404547736048698e-03 -1.356986016035079956e-01 7.862050831317901611e-02 2.684717066586017609e-02 1.537283658981323242e-01 -7.237487286329269409e-02 -1.931660771369934082e-01 1.853072196245193481e-01 1.377729773521423340e-01 -1.822842285037040710e-02 -3.760454356670379639e-01 -1.069521531462669373e-01 1.153688132762908936e-01 1.036952808499336243e-01 -1.494774222373962402e-01 1.836096793413162231e-01 -1.635067760944366455e-01 -1.557801961898803711e-01 -4.489206969738006592e-01 -2.267019301652908325e-01 -2.716826200485229492e-01 1.545729115605354309e-03 -1.048378273844718933e-01 -3.548691514879465103e-03 8.603827655315399170e-02 -2.738675475120544434e-01 1.636162982322275639e-03 -9.140162914991378784e-02 -1.314827948808670044e-01 -2.917056903243064880e-03 -3.030858933925628662e-01 1.822194010019302368e-01
6.950838863849639893e-02 1.177045106887817383e-01 -1.939481869339942932e-02 -3.559568524360656738e-01 3.302257359027862549e-01 2.600075118243694305e-02 3.936452269554138184e-01 1.790209561586380005e-01 -8.477129787206649780e-02 1.228835508227348328e-01 -1.078691706061363220e-01 -2.180272191762924194e-01 8.465422689914703369e-02 -2.981901168823242188e-01 5.111918225884437561e-02 1.835729181766510010e-01 -1.330938935279846191e-01 1.056918203830718994e-01 -1.991409957408905029e-01 -6.679105013608932495e-02 1.409004330635070801e-01 -5.852697044610977173e-02 -9.926705807447433472e-02 -7.116952445358037949e-03 -1.472863405942916870e-01 -1.045043021440505981e-02 -3.245028257369995117e-01 7.101921737194061279e-02 -1.234208494424819946e-01 1.178951784968376160e-01 -1.765831261873245239e-01 -2.121341675519943237e-01
-6.751188635826110840e-02 -1.777819395065307617e-01 3.523833304643630981e-02 -1.674906462430953979e-01 1.592799127101898193e-01 2.165698073804378510e-02 -3.452498093247413635e-02 2.051002979278564453e-01 4.900752753019332886e-02 -3.022356033325195312e-01 -3.779285848140716553e-01 7.520450651645660400e-02 1.155394408851861954e-02 -1.600373536348342896e-01 -2.014049589633941650e-01 1.935502588748931885e-01 -2.792478799819946289e-01 -6.885378807783126831e-02 -3.830011487007141113e-01 -8.506903052330017090e-02 3.267804160714149475e-02 -6.130250170826911926e-02 6.365109980106353760e-02 1.806250214576721191e-02 -8.325962349772453308e-03 -2.400512099266052246e-01 -1.614867746829986572e-01 1.621204912662506104e-01 -3.208253085613250732e-01 -2.491801977157592773e-02 -2.376506328582763672e-01 5.920860171318054199e-02
-9.920371323823928833e-02 -9.034580737352371216e-02 8.967320621013641357e-02 -1.576174497604370117e-01 -3.925086557865142822e-02 1.513331313617527485e-03 3.441087156534194946e-02 1.859908849000930786e-01 -1.017918065190315247e-02 -3.085810542106628418e-01 -1.828148365020751953e-01 -5.726093053817749023e-02 1.381868273019790649e-01 -5.211568996310234070e-02 -1.187330782413482666e-01 1.087654605507850647e-01 -3.157606422901153564e-01 -3.694372251629829407e-02 -3.472520112991333008e-01 -1.946442276239395142e-01 -4.955595731735229492e-02 -5.614552274346351624e-02 -1.365312039852142334e-01 -1.318073272705078125e-02 2.930772006511688232e-01 -2.742746174335479736e-01 -1.224040910601615906e-01 1.645170152187347412e-01 -2.900199890136718750e-01 -2.312826365232467651e-01 -3.145830631256103516e-01 -9.126465767621994019e-02
1.912002568133175373e-03 2.304047197103500366e-01 2.224017977714538574e-01 -3.376193642616271973e-01 2.559265494346618652e-01 -6.999652832746505737e-02 1.202391982078552246e-01 3.029211424291133881e-02 -2.847494482994079590e-01 4.941948503255844116e-02 1.481693983078002930e-01 -8.718495070934295654e-02 2.520973980426788330e-01 -8.878207765519618988e-03 -1.809742301702499390e-03 -1.158041954040527344e-01 -2.438162118196487427e-01 2.029515355825424194e-01 -2.919163107872009277e-01 -7.359374314546585083e-02 -7.937566936016082764e-02 -1.572299599647521973e-01 6.000618450343608856e-03 -1.616081148386001587e-01 -2.679962515830993652e-01 1.102872118353843689e-01 2.118571698665618896e-01 -2.374725881963968277e-03 -1.927846819162368774e-01 -7.203142344951629639e-02 -2.917613387107849121e-01 5.259898304939270020e-02
-2.951258420944213867e-01 1.500303298234939575e-01 3.918193106073886156e-04 -1.851222217082977295e-01 1.862415298819541931e-02 -2.126827836036682129e-01 3.330685431137681007e-03 1.644719541072845459e-01 -6.650298833847045898e-02 8.098725974559783936e-02 1.254661083221435547e-01 -9.776589274406433105e-02 -6.589175760746002197e-02 -2.711377746891230345e-04 -1.259911358356475830e-01 3.405482172966003418e-01 -2.183227390050888062e-01 1.988287121057510376e-01 -1.831829845905303955e-01 7.763820886611938477e-02 -2.311151325702667236e-01 1.951520740985870361e-01 1.685223542153835297e-02 2.060695141553878784e-01 6.670249253511428833e-02 -4.406823813915252686e-01 4.657838121056556702e-02 7.341725379228591919e-02 -2.684018015861511230e-01 2.480443418025970459e-01 -9.856639057397842407e-02 2.211531624197959900e-02
2.014802992343902588e-01 -2.347385734319686890e-01 1.727645397186279297e-01 9.032198786735534668e-02 2.055343389511108398e-01 -1.484031081199645996e-01 1.064625903964042664e-01 2.119883894920349121e-01 7.710516452789306641e-02 1.038772836327552795e-01 -3.412800431251525879e-01 -1.584776192903518677e-01 9.912125766277313232e-03 2.560988068580627441e-01 -1.341186165809631348e-01 -1.022534593939781189e-01 -1.181826665997505188e-01 -2.719275951385498047e-01 -3.705457150936126709e-01 -7.315145432949066162e-02 -6.127353385090827942e-02 1.334045082330703735e-01 -1.782721728086471558e-01 1.184736043214797974e-01 9.028136730194091797e-02 -2.166964560747146606e-01 -1.390320360660552979e-01 1.341823339462280273e-01 -3.177430331707000732e-01 -2.249137032777070999e-03 9.648205712437629700e-03 -4.322843253612518311e-02
1.662040054798126221e-01 8.760186284780502319e-02 2.117647528648376465e-01 3.344478085637092590e-03 2.351281642913818359e-01 -6.285836547613143921e-02 3.557637035846710205e-01 3.922384083271026611e-01 -1.138418540358543396e-01 3.706850856542587280e-02 -1.926797032356262207e-01 -2.927293181419372559e-01 1.477714776992797852e-01 1.153291836380958557e-01 -6.891161203384399414e-02 1.745743677020072937e-02 1.165824290364980698e-02 1.890176981687545776e-01 -1.381421685218811035e-01 -9.685686975717544556e-02 -2.655654028058052063e-02 -1.305275829508900642e-03 3.529814183712005615e-01 1.871356815099716187e-01 -1.159468740224838257e-01 -3.014863729476928711e-01 2.389995753765106201e-01 3.372414503246545792e-03 5.639248341321945190e-02 -1.151290088891983032e-01 -1.718129031360149384e-02 3.007709165103733540e-04
-1.690279990434646606e-01 1.513241976499557495e-01 -4.781274124979972839e-02 -2.538231909275054932e-01 4.189808070659637451e-01 -1.873724348843097687e-02 -4.778137430548667908e-02 2.369992285966873169e-01 -1.849602162837982178e-01 7.614337652921676636e-02 1.588355451822280884e-01 -3.122219443321228027e-01 1.118584796786308289e-01 2.226999402046203613e-01 -1.356067508459091187e-01 2.118227481842041016e-01 4.279998689889907837e-02 -1.854203790426254272e-01 -1.768317669630050659e-01 -8.039435371756553650e-03 -3.313433527946472168e-01 1.103444546461105347e-01 1.332686096429824829e-01 2.083871960639953613e-01 -2.286881506443023682e-01 7.596033811569213867e-02 -1.468265354633331299e-01 -8.101882040500640869e-02 -1.303615123033523560e-01 -9.275441057980060577e-03 -6.446677446365356445e-02 -3.552884608507156372e-02
1.268706768751144409e-01 1.949691623449325562e-01 2.558950483798980713e-01 -1.503590345382690430e-01 1.824620962142944336e-01 2.520960010588169098e-02 2.041940242052078247e-01 2.107694894075393677e-01 -2.313137352466583252e-01 -1.973721235990524292e-01 -2.271717041730880737e-01 -3.974876701831817627e-01 2.447182238101959229e-01 1.526878774166107178e-01 -3.284497931599617004e-02 1.391267627477645874e-01 9.882988035678863525e-02 1.500683426856994629e-01 -2.558190748095512390e-02 6.563335657119750977e-02 -1.841636747121810913e-01 -3.384482860565185547e-02 1.243390962481498718e-01 -4.635100439190864563e-02 -3.719948604702949524e-02 -2.691940963268280029e-01 -8.598796278238296509e-02 2.885085642337799072e-01 -1.316159218549728394e-01 -5.570660531520843506e-02 -2.319156229496002197e-01 -5.866314843297004700e-02
2.614050358533859253e-02 7.683478295803070068e-02 4.016010165214538574e-01 8.193277567625045776e-02 2.910579741001129150e-01 -2.718319296836853027e-01 -1.178984120488166809e-01 1.960672438144683838e-01 -1.724518388509750366e-01 2.227628976106643677e-02 -1.288110464811325073e-01 -2.882630750536918640e-02 -1.282944977283477783e-01 -3.612104430794715881e-02 3.908982127904891968e-02 1.696912348270416260e-01 -2.455871552228927612e-02 -2.943614684045314789e-02 -2.226487696170806885e-01 -1.014121323823928833e-01 -1.611881703138351440e-01 3.325864374637603760e-01 2.197464108467102051e-01 4.846927151083946228e-02 -2.442287057638168335e-01 -3.090922534465789795e-01 1.674455218017101288e-02 2.621555328369140625e-01 -6.561758369207382202e-02 1.116214245557785034e-01 -5.798272415995597839e-02 -1.607559025287628174e-01
-1.010444685816764832e-01 1.677330583333969116e-02 -1.960307508707046509e-01 -2.765029072761535645e-01 2.500338554382324219e-01 9.032560139894485474e-02 9.107489883899688721e-02 2.801702730357646942e-02 1.756872534751892090e-01 -9.637223184108734131e-02 -1.974351853132247925e-01 -3.356503546237945557e-01 7.903281599283218384e-02 -3.698785603046417236e-01 1.516728401184082031e-01 -1.144652962684631348e-01 -1.996619999408721924e-01 -4.206258803606033325e-02 -3.019533753395080566e-01 -2.077548801898956299e-01 -5.057840421795845032e-02 -1.130850315093994141e-01 3.926451504230499268e-02 1.888191699981689453e-01 -3.767987713217735291e-02 -7.812701910734176636e-02 -1.918247640132904053e-01 2.089651226997375488e-01 -2.859532237052917480e-01 1.337658315896987915e-01 -4.198800399899482727e-02 7.737938314676284790e-02
-1.033050417900085449e-01 -2.644265294075012207e-01 4.285315517336130142e-03 -4.280107021331787109e-01 4.381350278854370117e-01 -1.047059595584869385e-01 1.576621830463409424e-01 9.889397025108337402e-02 -4.038336127996444702e-02 -4.601467773318290710e-02 -1.604789942502975464e-01 -1.323671787977218628e-01 -1.150447037070989609e-02 1.346158981323242188e-02 9.273474663496017456e-02 -9.771137684583663940e-02 -3.599999099969863892e-02 9.715653024613857269e-03 -1.380131989717483521e-01 1.081554815173149109e-01 -3.934127092361450195e-02 8.969717472791671753e-02 -3.053499013185501099e-02 5.382857844233512878e-02 -7.615480571985244751e-02 -1.025383770465850830e-01 -6.850025057792663574e-02 -2.350529283285140991e-01 -3.187010884284973145e-01 3.122146427631378174e-01 -3.034125566482543945e-01 -1.422191411256790161e-01
-2.698956057429313660e-03 -1.167624965310096741e-01 1.312598027288913727e-02 -3.906385898590087891e-01 1.435581743717193604e-01 -1.306529790163040161e-01 8.349860459566116333e-02 1.418324070982635021e-03 -5.969428457319736481e-04 -1.457245368510484695e-02 -1.712369620800018311e-01 -3.798845782876014709e-02 -3.654242679476737976e-02 8.929102867841720581e-02 8.110333979129791260e-02 4.647349119186401367e-01 -1.064325571060180664e-01 1.027285382151603699e-01 -7.359908521175384521e-02 -3.658096119761466980e-02 -7.156898081302642822e-02 1.632674783468246460e-01 2.146239876747131348e-01 3.108326494693756104e-01 1.291792001575231552e-02 -2.891358435153961182e-01 3.098203055560588837e-02 1.731069991365075111e-03 -3.695317208766937256e-01 2.880332171916961670e-01 -9.947424381971359253e-02 -9.411120414733886719e-02
8.123734593391418457e-02 -8.150972425937652588e-02 -1.356436610221862793e-01 4.880223423242568970e-02 2.495785504579544067e-01 1.358244684524834156e-03 1.350261270999908447e-01 4.864006936550140381e-01 -1.940994337201118469e-02 -7.696663495153188705e-03 -2.618252635002136230e-01 1.878048181533813477e-01 -1.475030742585659027e-02 6.193526089191436768e-02 -9.116825647652149200e-03 4.580033943057060242e-02 -2.375465631484985352e-01 -4.631130397319793701e-02 -4.074723720550537109e-01 -1.076632365584373474e-01 -6.690164655447006226e-02 8.705636113882064819e-02 4.716197773814201355e-02 2.382055670022964478e-01 3.590545430779457092e-02 -3.794164061546325684e-01 -5.803376436233520508e-02 2.030449062585830688e-01 -1.755541563034057617e-01 1.138203777372837067e-02 3.489631786942481995e-02 -9.563889354467391968e-02
-1.275408118963241577e-01 -2.039526589214801788e-02 -4.185643047094345093e-02 -3.720477595925331116e-02 4.921644926071166992e-01 4.400683194398880005e-02 7.974793016910552979e-02 1.761332154273986816e-02 2.601282112300395966e-02 1.094287037849426270e-01 -5.620143190026283264e-02 -1.553593128919601440e-01 -1.244126856327056885e-01 1.998958587646484375e-01 -1.764637678861618042e-01 1.657794117927551270e-01 -1.768112182617187500e-01 -1.207182481884956360e-01 -2.051496952772140503e-01 1.249982491135597229e-01 -4.289454221725463867e-01 9.879302978515625000e-02 -1.276018321514129639e-01 -9.962872415781021118e-02 2.425750531256198883e-02 1.782928965985774994e-02 1.845405697822570801e-01 -1.126393750309944153e-01 -3.922248184680938721e-01 9.328388422727584839e-02 1.800310909748077393e-01 -9.608560800552368164e-02
8.651846647262573242e-02 -6.330615375190973282e-03 -8.784952014684677124e-02 -3.172812238335609436e-02 2.031135857105255127e-01 6.826753169298171997e-02 1.539162844419479370e-01 3.003140091896057129e-01 -1.655489057302474976e-01 -1.251901984214782715e-01 -4.090898633003234863e-01 6.923978775739669800e-02 1.878315210342407227e-01 4.824667423963546753e-02 -1.692269146442413330e-01 4.331623017787933350e-02 -1.680967956781387329e-01 -2.670100703835487366e-02 -4.822677373886108398e-01 -9.942843019962310791e-02 -6.964291632175445557e-02 4.517963901162147522e-02 -3.156479895114898682e-01 1.292765140533447266e-01 -5.808832868933677673e-02 -3.071466386318206787e-01 -9.949419647455215454e-02 4.134659469127655029e-02 -1.093583628535270691e-01 4.835435003042221069e-02 7.025467604398727417e-02 -1.318167895078659058e-01
-1.366632133722305298e-01 -5.300877243280410767e-02 8.433106541633605957e-02 -2.482665777206420898e-01 2.298311889171600342e-01 4.848841950297355652e-02 -1.067233607172966003e-01 1.092868298292160034e-01 2.479906082153320312e-01 -1.961499601602554321e-01 5.230273120105266571e-03 4.424123466014862061e-02 1.260518878698348999e-01 8.881157636642456055e-02 -2.141091376543045044e-01 9.414423257112503052e-02 -3.075401782989501953e-01 1.707619279623031616e-01 -2.527872025966644287e-01 -1.268023550510406494e-01 -8.639917522668838501e-02 3.096325695514678955e-02 -1.292092651128768921e-01 1.274956576526165009e-02 3.819992393255233765e-02 -4.112408757209777832e-01 -1.790407299995422363e-02 7.218345999717712402e-02 -4.170040488243103027e-01 2.642731070518493652e-01 1.548559125512838364e-02 -4.163159430027008057e-02
-1.400050371885299683e-01 2.163883298635482788e-01 1.784709654748439789e-02 -2.572144269943237305e-01 3.984706103801727295e-01 -1.497698873281478882e-01 2.395497858524322510e-01 3.805274963378906250e-01 -7.952681183815002441e-02 1.885346509516239166e-02 1.297609359025955200e-01 -2.933922037482261658e-02 9.288531541824340820e-02 2.252395898103713989e-01 3.072492592036724091e-02 8.297980576753616333e-02 -1.843569129705429077e-01 -2.779316008090972900e-01 -7.000113278627395630e-02 2.606012113392353058e-02 -4.042043387889862061e-01 4.338852688670158386e-02 1.335527747869491577e-01 1.677582971751689911e-02 -2.609645016491413116e-02 -6.286058574914932251e-02 -3.455644100904464722e-02 -8.053293824195861816e-02 -1.660673171281814575e-01 6.975009292364120483e-02 -1.416378021240234375e-01 1.646869182586669922e-01
2.079301327466964722e-02 -1.921695023775100708e-01 8.800395578145980835e-02 -1.409941315650939941e-01 -1.657586172223091125e-02 -8.773066848516464233e-02 7.528869807720184326e-02 3.459827899932861328e-01 -2.456175535917282104e-02 -1.658997982740402222e-01 -3.225350677967071533e-01 9.982419013977050781e-02 9.846760332584381104e-02 -1.619638502597808838e-02 -2.087893635034561157e-01 3.116217069327831268e-02 -1.706703454256057739e-01 -5.984966829419136047e-02 -5.855035781860351562e-01 7.804599590599536896e-03 -9.468387812376022339e-02 9.358102083206176758e-02 -1.135336160659790039e-01 3.479032963514328003e-02 1.338972616940736771e-02 -3.097862899303436279e-01 7.985672354698181152e-02 1.749183833599090576e-01 -2.476608902215957642e-01 1.211518142372369766e-02 -1.043942198157310486e-02 5.392577126622200012e-02
2.338925749063491821e-01 2.116828598082065582e-02 -1.379169225692749023e-01 -4.278074800968170166e-01 8.938977867364883423e-02 1.652765870094299316e-01 2.241296768188476562e-01 2.056157588958740234e-01 -3.711350262165069580e-01 1.244992762804031372e-01 -1.267543178983032703e-03 -3.126580119132995605e-01 5.873281508684158325e-02 5.413876846432685852e-02 -2.007180303335189819e-01 4.727280139923095703e-02 7.222231477499008179e-02 2.773772552609443665e-02 -1.970562636852264404e-01 9.571176022291183472e-02 4.690119624137878418e-02 -9.973480552434921265e-02 1.739141643047332764e-01 -5.540560930967330933e-02 1.337147057056427002e-01 -1.810645759105682373e-01 -1.514386683702468872e-01 2.630667984485626221e-01 -2.102244496345520020e-01 -6.354761868715286255e-02 -1.083776131272315979e-01 -1.134279370307922363e-01
1.217929273843765259e-01 4.626248963177204132e-03 1.109943687915802002e-01 -1.385866254568099976e-01 1.524926275014877319e-01 6.934846937656402588e-02 3.967766165733337402e-01 9.145039319992065430e-02 1.370058506727218628e-01 -1.035550832748413086e-01 -1.089195758104324341e-01 3.751562163233757019e-02 -1.002973783761262894e-02 -1.732811629772186279e-01 -3.740419745445251465e-01 2.204417288303375244e-01 -7.551883906126022339e-02 7.524085044860839844e-02 -3.627379238605499268e-01 -1.746215224266052246e-01 7.385393837466835976e-04 6.659366935491561890e-02 -2.523254752159118652e-01 -3.054991178214550018e-02 -5.772098153829574585e-02 -2.420216798782348633e-01 -3.227568417787551880e-02 7.298590987920761108e-02 -1.678580790758132935e-01 -2.065233886241912842e-01 -3.394080102443695068e-01 -3.991795703768730164e-02
1.667816191911697388e-01 4.516836628317832947e-02 -5.942976847290992737e-02 -2.824448645114898682e-01 1.930067837238311768e-01 1.524713933467864990e-01 2.317779213190078735e-01 9.151054918766021729e-02 -2.331599593162536621e-01 -1.292828768491744995e-01 -2.510727345943450928e-01 -2.021924704313278198e-01 2.926283180713653564e-01 2.888283431529998779e-01 2.283100225031375885e-02 -4.253640398383140564e-02 3.167481720447540283e-02 2.236654907464981079e-01 -9.287349879741668701e-02 -3.574134781956672668e-02 -3.547011583577841520e-04 1.237815693020820618e-01 2.077315151691436768e-01 4.535465687513351440e-02 -1.609307080507278442e-01 -2.101638168096542358e-01 -1.750688403844833374e-01 2.601977884769439697e-01 -3.002632856369018555e-01 -1.866547614336013794e-01 -5.279389023780822754e-02 1.389296818524599075e-02
-1.502413302659988403e-01 4.935600236058235168e-02 1.297632604837417603e-01 2.396590113639831543e-01 3.214379251003265381e-01 -1.530199199914932251e-01 -9.969791024923324585e-02 5.767346173524856567e-02 -8.031219244003295898e-02 6.700786948204040527e-02 -2.641368508338928223e-01 -3.023949861526489258e-01 -1.012184470891952515e-02 6.814793497323989868e-02 -1.871273666620254517e-01 1.027466729283332825e-01 -1.426933556795120239e-01 -3.047177195549011230e-01 -3.498508036136627197e-01 -1.506991218775510788e-02 -1.084419041872024536e-01 -1.495817154645919800e-01 -1.062619462609291077e-01 4.400540888309478760e-02 -1.949405223131179810e-01 -2.164772897958755493e-01 -1.240227222442626953e-01 1.330153644084930420e-01 -2.271775901317596436e-01 6.883345544338226318e-02 -7.083670049905776978e-02 -2.752054929733276367e-01
1.370805501937866211e-01 -6.963456422090530396e-02 1.667694300413131714e-01 -8.651868999004364014e-02 3.032670356333255768e-02 -7.314597815275192261e-02 -1.070198696106672287e-02 6.549654901027679443e-02 -2.346331439912319183e-02 -1.569363772869110107e-01 -3.209150433540344238e-01 3.790329443290829659e-03 1.479787826538085938e-01 -1.580310463905334473e-01 -1.590611338615417480e-01 3.551620244979858398e-01 -1.414283215999603271e-01 1.144810244441032410e-01 -4.249936044216156006e-01 1.860842853784561157e-02 -1.531974375247955322e-01 1.827484518289566040e-01 -1.526065915822982788e-01 -4.460010677576065063e-02 1.187913045287132263e-01 -1.860975325107574463e-01 -5.386978760361671448e-02 1.782710552215576172e-01 -4.112776219844818115e-01 -8.857543766498565674e-02 -2.168203443288803101e-01 1.566101983189582825e-02
-2.858165465295314789e-02 6.582224369049072266e-02 3.896337747573852539e-02 -1.607922017574310303e-01 2.255937308073043823e-01 2.164224982261657715e-01 1.585352271795272827e-01 1.613188832998275757e-01 -3.838974237442016602e-01 -1.798091083765029907e-01 -2.377110868692398071e-01 -2.077451050281524658e-01 2.104456275701522827e-01 1.427380740642547607e-01 -1.743867844343185425e-01 -5.040401965379714966e-02 -7.807001471519470215e-02 8.147267252206802368e-02 -3.307846561074256897e-02 -1.288766972720623016e-03 3.471258282661437988e-02 -1.776070147752761841e-02 2.718237042427062988e-01 -4.852383211255073547e-02 -9.990189224481582642e-02 -3.368129730224609375e-01 -1.839204579591751099e-01 9.047310054302215576e-02 -2.866879403591156006e-01 -1.959991306066513062e-01 9.988071024417877197e-02 -2.323681563138961792e-01
-1.690826006233692169e-02 -5.727974697947502136e-02 1.859912276268005371e-01 -1.684324741363525391e-01 1.498795300722122192e-01 -1.376631204038858414e-02 -1.197465956211090088e-01 1.435881406068801880e-01 1.532402355223894119e-02 -1.814691126346588135e-01 -2.169390767812728882e-01 -1.079952716827392578e-01 2.092256769537925720e-02 -8.652150630950927734e-02 -3.539737761020660400e-01 1.164066512137651443e-02 -8.658096939325332642e-02 1.549035310745239258e-01 -5.036722421646118164e-01 -1.622076481580734253e-01 4.301617667078971863e-02 -5.308646708726882935e-02 -6.303168833255767822e-02 2.346589118242263794e-01 1.204049363732337952e-01 -1.117117553949356079e-01 -1.576949208974838257e-01 -8.053009212017059326e-02 -1.636766791343688965e-01 2.092749029397964478e-01 -3.463020026683807373e-01 -1.630243659019470215e-01
3.799312189221382141e-02 -2.339120805263519287e-01 1.100073233246803284e-01 -1.655180156230926514e-01 3.065647482872009277e-01 2.902478538453578949e-02 1.262358576059341431e-01 1.352340579032897949e-01 -1.229884624481201172e-01 -5.827113986015319824e-02 1.039995625615119934e-02 -5.648207664489746094e-02 1.818535029888153076e-01 -1.119707301259040833e-01 -8.557854592800140381e-02 8.606065995991230011e-03 -6.866847723722457886e-02 -9.273543953895568848e-02 -5.027670264244079590e-01 -2.961490489542484283e-02 -1.677120327949523926e-01 -6.694907695055007935e-02 -1.204514428973197937e-01 1.159917190670967102e-01 -6.026768684387207031e-02 -1.295762229710817337e-02 -1.101766992360353470e-02 -1.580713838338851929e-01 -1.593362540006637573e-01 3.709289729595184326e-01 -4.251654446125030518e-01 1.675299182534217834e-02
2.650662064552307129e-01 3.714943304657936096e-02 -5.922391079366207123e-03 -2.775423526763916016e-01 -1.079102884978055954e-02 -9.942033886909484863e-02 1.927620321512222290e-01 7.673706114292144775e-02 -1.006704345345497131e-01 -8.357787877321243286e-02 -4.775626957416534424e-02 -2.861286997795104980e-01 2.617896199226379395e-01 -1.811912506818771362e-01 -2.869068980216979980e-01 -1.568826287984848022e-01 -6.795319169759750366e-02 -1.828464120626449585e-01 -3.553391396999359131e-01 -2.534804940223693848e-01 4.169430583715438843e-02 -1.513891220092773438e-01 8.879807777702808380e-03 8.286989480257034302e-02 6.448006629943847656e-02 -2.481398284435272217e-01 -1.528614461421966553e-01 2.750551998615264893e-01 -3.127004951238632202e-02 2.036755532026290894e-01 8.380148559808731079e-03 1.457032412290573120e-01
-1.471182852983474731e-01 1.306537725031375885e-02 1.209684833884239197e-01 -5.591901764273643494e-02 3.331582844257354736e-01 -1.084915325045585632e-01 -1.109890863299369812e-01 2.714014053344726562e-01 -2.041172385215759277e-01 -1.654253751039505005e-01 -2.143876999616622925e-01 -1.560033559799194336e-01 4.021111503243446350e-02 3.135724961757659912e-01 -1.367066204547882080e-01 2.189934253692626953e-02 -2.230071127414703369e-01 -1.903633475303649902e-01 -8.717834949493408203e-02 -9.028614312410354614e-02 -2.392097860574722290e-01 2.437040954828262329e-01 2.176007926464080811e-01 -1.756148599088191986e-02 -1.671343147754669189e-01 1.032922565937042236e-01 -2.234749197959899902e-01 -5.576362367719411850e-03 -3.610356450080871582e-01 2.484045457094907761e-03 -3.512358292937278748e-02 8.417901396751403809e-02
-2.041674256324768066e-01 -1.970387548208236694e-01 -2.638746425509452820e-02 -2.268434315919876099e-01 2.316044121980667114e-01 -1.100630592554807663e-02 1.758416891098022461e-01 2.797462046146392822e-01 -8.643977344036102295e-02 -1.211800128221511841e-01 -5.787178874015808105e-02 -1.353614311665296555e-02 6.859419494867324829e-02 2.241247892379760742e-01 -1.136682834476232529e-02 8.102275431156158447e-02 -2.663602530956268311e-01 2.767478823661804199e-01 -2.612400241196155548e-02 1.623837091028690338e-02 -1.815572381019592285e-01 8.707222342491149902e-02 7.381822168827056885e-02 3.206136822700500488e-02 1.888639330863952637e-01 9.115677326917648315e-02 -3.712666034698486328e-02 1.660239249467849731e-01 -2.627386748790740967e-01 1.354549527168273926e-01 -4.380140602588653564e-01 -2.634672522544860840e-01
-2.869198285043239594e-02 -3.390971943736076355e-02 -4.978993907570838928e-02 -1.935865432024002075e-01 1.791366785764694214e-01 -1.643070131540298462e-01 4.942490532994270325e-02 4.118591845035552979e-01 -7.480685412883758545e-02 1.987877637147903442e-01 -3.629173934459686279e-01 1.983646303415298462e-01 6.201135367155075073e-02 9.357488155364990234e-02 -1.088565587997436523e-01 -3.445592895150184631e-02 -8.272130787372589111e-02 -5.361929908394813538e-02 -4.700123369693756104e-01 -7.026302814483642578e-02 -1.328231245279312134e-01 2.342078462243080139e-02 -3.086096644401550293e-01 -8.644270151853561401e-02 3.644063696265220642e-02 -2.817910909652709961e-01 -2.737555652856826782e-02 1.313768047839403152e-02 -1.399638503789901733e-01 -1.230833679437637329e-01 -1.083163768053054810e-01 -2.255495823919773102e-02
-3.229928612709045410e-01 6.127666682004928589e-02 4.856707155704498291e-02 -2.584964931011199951e-01 2.774019241333007812e-01 1.156018227338790894e-01 -5.122107639908790588e-02 3.926717042922973633e-01 -5.196505039930343628e-02 -5.763547867536544800e-02 -1.797122135758399963e-02 -9.972660243511199951e-02 7.219378650188446045e-02 -1.780124306678771973e-01 -8.177267014980316162e-02 -5.277116224169731140e-02 -2.599354088306427002e-02 4.651496559381484985e-02 1.279086917638778687e-01 -6.337780505418777466e-02 -2.659801542758941650e-01 -1.170175801962614059e-02 1.877304017543792725e-01 3.481677472591400146e-01 -2.432169951498508453e-02 -1.407330930233001709e-01 -1.709737926721572876e-01 -1.289218105375766754e-02 -4.307953715324401855e-01 4.729774594306945801e-02 -1.573603600263595581e-01 -2.589791780337691307e-03
2.826984785497188568e-02 2.268730849027633667e-01 2.925585806369781494e-01 -2.059830278158187866e-01 2.485416531562805176e-01 5.660253763198852539e-02 8.834125846624374390e-02 4.003784805536270142e-02 -4.530887678265571594e-02 -5.069424584507942200e-02 3.763156831264495850e-01 -1.620543748140335083e-01 -5.493567325174808502e-03 -1.745438575744628906e-01 -1.161770448088645935e-01 1.195850521326065063e-01 -4.529759660363197327e-02 -9.983637928962707520e-02 -2.593253552913665771e-01 6.402702629566192627e-02 -3.623777925968170166e-01 -1.169123947620391846e-01 1.280343234539031982e-01 6.637348979711532593e-02 -8.476353436708450317e-02 2.959894761443138123e-02 -2.210886627435684204e-01 -1.057793498039245605e-01 -2.454020529985427856e-01 -6.884335726499557495e-02 5.917564779520034790e-02 -3.588708043098449707e-01
-4.582001641392707825e-02 6.115020811557769775e-02 2.088893204927444458e-01 -3.463901281356811523e-01 9.813576936721801758e-02 2.306806594133377075e-01 -1.453316062688827515e-01 -1.607041060924530029e-01 -2.947771251201629639e-01 -8.363705873489379883e-02 -8.372300118207931519e-02 -2.103901207447052002e-01 -2.316153049468994141e-01 7.350373268127441406e-02 -2.513548433780670166e-01 1.312988623976707458e-02 1.457820646464824677e-02 -2.636477947235107422e-01 -3.792264759540557861e-01 -1.840993911027908325e-01 -6.281124055385589600e-02 -1.650084108114242554e-01 -9.158667922019958496e-02 -7.534430176019668579e-02 -1.388766318559646606e-01 -1.229698210954666138e-01 -5.381875112652778625e-02 1.794288456439971924e-01 -1.826570183038711548e-01 -1.638987567275762558e-03 -1.083726957440376282e-01 -2.142669707536697388e-01
-6.673849374055862427e-02 -3.211653232574462891e-02 -2.051278203725814819e-01 -1.427597999572753906e-01 2.705739140510559082e-01 -4.068564623594284058e-02 3.696388378739356995e-02 9.147635102272033691e-02 -1.166477948427200317e-01 -8.913611620664596558e-02 -2.818264961242675781e-01 -1.227628886699676514e-01 8.449629694223403931e-02 1.853330284357070923e-01 -3.337496519088745117e-01 8.586401492357254028e-02 -4.204555451869964600e-01 -1.515298336744308472e-01 -3.729654252529144287e-01 -1.158701926469802856e-01 4.761598259210586548e-02 -1.086509041488170624e-02 5.229808017611503601e-02 1.143198758363723755e-01 2.242594063282012939e-01 -1.456474536098539829e-03 -1.722805351018905640e-01 8.447412401437759399e-02 -1.547619998455047607e-01 2.103239148855209351e-01 -2.127848714590072632e-01 -1.095622405409812927e-02
5.147812515497207642e-02 3.155138343572616577e-02 5.539216101169586182e-02 -2.275495827198028564e-01 2.982502281665802002e-01 2.320478558540344238e-01 2.144082635641098022e-01 1.573816984891891479e-01 -1.590802073478698730e-01 -2.238643914461135864e-01 -1.387909054756164551e-01 9.576487541198730469e-02 -5.220435187220573425e-02 -1.169728860259056091e-01 1.175577007234096527e-02 -1.639169752597808838e-01 -1.680943556129932404e-02 -1.399939209222793579e-01 -2.933098077774047852e-01 -1.695705056190490723e-01 1.157451272010803223e-01 -1.729748100042343140e-01 -2.515236437320709229e-01 4.056679606437683105e-01 1.704855710268020630e-01 -2.605357170104980469e-01 -1.214721277356147766e-01 -6.421569734811782837e-02 -1.841239631175994873e-01 -9.949260205030441284e-02 -1.195062547922134399e-01 3.128037601709365845e-02
2.111537009477615356e-01 1.170064657926559448e-01 3.108704276382923126e-02 -1.723375469446182251e-01 3.069064617156982422e-01 -2.769603729248046875e-01 3.073922991752624512e-01 1.580881029367446899e-01 1.375869810581207275e-01 2.935078926384449005e-02 5.840063095092773438e-02 9.329908341169357300e-02 1.171748489141464233e-01 3.126297295093536377e-01 -3.640402480959892273e-02 3.550419583916664124e-02 -1.765161901712417603e-01 -1.170038431882858276e-01 -2.176269739866256714e-01 2.634810097515583038e-02 -3.418154120445251465e-01 1.283002942800521851e-01 1.747151277959346771e-02 4.093279689550399780e-02 3.237641602754592896e-02 1.064237430691719055e-01 -8.676300942897796631e-02 -1.368983238935470581e-01 -4.552361965179443359e-01 -2.481031231582164764e-02 7.263993029482662678e-04 5.821040831506252289e-03
9.348730091005563736e-04 -1.732578128576278687e-01 -8.208752423524856567e-02 -1.291952133178710938e-01 1.077964901924133301e-01 1.005418822169303894e-01 2.833558619022369385e-01 4.454346001148223877e-02 1.835919022560119629e-01 -2.191394120454788208e-01 -1.905140578746795654e-01 -5.542989075183868408e-02 1.718178540468215942e-01 -1.341170370578765869e-01 -3.507836759090423584e-01 2.319271415472030640e-01 -1.529220584779977798e-02 1.878334283828735352e-01 -4.857293069362640381e-01 -1.903135776519775391e-01 2.277360996231436729e-03 8.136160671710968018e-02 4.617899656295776367e-02 1.338485032320022583e-01 1.127812340855598450e-01 -2.084102779626846313e-01 -4.062968492507934570e-02 9.883788973093032837e-02 -1.079473420977592468e-01 -1.233909130096435547e-01 -2.281315475702285767e-01 -1.275418698787689209e-01
-1.537512242794036865e-01 -9.675082564353942871e-02 2.622751891613006592e-01 -2.648850977420806885e-01 -1.476440951228141785e-02 1.789581328630447388e-01 9.104257076978683472e-02 3.006371259689331055e-01 -3.492645323276519775e-01 -6.126305460929870605e-02 2.133198454976081848e-02 -1.117226034402847290e-01 3.064529001712799072e-01 5.104833468794822693e-02 -2.367827296257019043e-02 -6.369673460721969604e-02 1.762568801641464233e-01 9.527826309204101562e-02 -2.039314806461334229e-01 -2.600148618221282959e-01 -2.420265227556228638e-01 -6.141943484544754028e-02 1.247996538877487183e-01 -2.929390035569667816e-02 1.317551583051681519e-01 -4.887124523520469666e-02 -4.510736092925071716e-02 2.147880494594573975e-01 -3.095345497131347656e-01 -1.230248212814331055e-01 -1.812605261802673340e-01 1.322050690650939941e-01
1.303101330995559692e-01 -1.348950266838073730e-01 7.083752751350402832e-02 -3.190718293190002441e-01 4.294977784156799316e-01 1.063332334160804749e-01 1.623661443591117859e-02 1.933369338512420654e-01 -5.797516554594039917e-02 -5.516203865408897400e-02 -8.568414300680160522e-02 -3.158815903589129448e-03 1.659701168537139893e-01 -5.481491610407829285e-02 -7.376652956008911133e-02 -5.082493880763649940e-04 -1.635467857122421265e-01 3.424107283353805542e-02 -4.035952687263488770e-01 -3.701724112033843994e-03 -1.376819461584091187e-01 -5.923888087272644043e-02 -9.588535875082015991e-02 7.496463507413864136e-02 -1.029597520828247070e-01 -2.398654222488403320e-01 -4.183312505483627319e-02 -2.506054341793060303e-01 1.256960481405258179e-01 2.301493138074874878e-01 -3.809520602226257324e-01 1.215484552085399628e-02
-8.207865804433822632e-02 5.825967527925968170e-03 1.404844522476196289e-01 -2.760434448719024658e-01 3.508275151252746582e-01 -9.387146681547164917e-02 -7.124739140272140503e-02 2.858602404594421387e-01 4.885938763618469238e-02 1.932644695043563843e-01 2.173258364200592041e-01 -1.250835806131362915e-01 -2.713527716696262360e-02 -2.269147187471389771e-01 -1.018234565854072571e-01 1.871894598007202148e-01 6.742819398641586304e-02 -4.528257250785827637e-02 -2.043052762746810913e-01 -2.544594407081604004e-01 -2.358960658311843872e-01 -1.740923337638378143e-02 1.059520095586776733e-01 -1.521303355693817139e-01 2.320762276649475098e-01 -1.355520188808441162e-01 3.359261527657508850e-02 -1.562796384096145630e-01 -3.581196367740631104e-01 1.708060204982757568e-01 -1.163145303726196289e-01 -7.883056253194808960e-02
-2.058642953634262085e-01 4.745524376630783081e-02 5.442142114043235779e-02 -3.018108904361724854e-01 5.454348921775817871e-01 3.013591282069683075e-02 1.037164553999900818e-01 2.881453931331634521e-01 -7.509510964155197144e-02 -4.983836412429809570e-02 7.804180681705474854e-02 -1.453651636838912964e-01 2.881670892238616943e-01 1.774393767118453979e-01 -1.886483579874038696e-01 4.269044101238250732e-02 -7.034479081630706787e-02 -2.296301163733005524e-02 -1.506313681602478027e-01 1.822707504034042358e-01 -2.161386013031005859e-01 3.894470632076263428e-02 2.209961563348770142e-01 1.225762814283370972e-01 -1.261203885078430176e-01 6.788565218448638916e-02 -1.258156299591064453e-01 -1.012247577309608459e-01 -1.899923831224441528e-01 6.205035373568534851e-02 -1.145559921860694885e-01 9.325948357582092285e-02
1.133168786764144897e-01 4.119666293263435364e-02 -1.122419089078903198e-01 -1.851588934659957886e-01 3.515986800193786621e-01 1.756139248609542847e-01 1.959200352430343628e-01 1.628477126359939575e-01 -1.973703056573867798e-01 -5.093139130622148514e-03 -4.964834079146385193e-02 -2.283749282360076904e-01 8.941198885440826416e-02 2.623063325881958008e-01 -5.019316077232360840e-02 4.250838235020637512e-02 6.044872570782899857e-03 2.439304590225219727e-01 -5.793476849794387817e-02 -4.433153569698333740e-02 -5.467857420444488525e-02 1.542639583349227905e-01 2.571908235549926758e-01 -4.306959360837936401e-02 -2.219680249691009521e-01 -3.696363568305969238e-01 -5.551672354340553284e-02 1.920265406370162964e-01 -1.326189488172531128e-01 -2.132761031389236450e-01 -1.698784083127975464e-01 -2.589361071586608887e-01
8.943385630846023560e-02 1.650519371032714844e-01 6.966157257556915283e-02 -2.479788362979888916e-01 2.446442246437072754e-01 -7.579742372035980225e-02 1.756500452756881714e-01 4.142807424068450928e-01 -7.858981192111968994e-02 -1.152210831642150879e-01 -2.812463417649269104e-02 -3.870462477207183838e-01 1.369114667177200317e-01 1.253767460584640503e-01 -3.523942530155181885e-01 1.216081529855728149e-01 9.954809397459030151e-02 1.298271864652633667e-01 -1.671559661626815796e-01 1.104472428560256958e-01 -1.839745044708251953e-01 -8.801162242889404297e-02 1.734581738710403442e-01 -1.064217314124107361e-01 -2.384896855801343918e-03 -2.735250890254974365e-01 -1.047902405261993408e-01 1.945616006851196289e-01 4.192760214209556580e-02 5.242996290326118469e-02 -1.578035391867160797e-02 9.235867112874984741e-02
1.912057697772979736e-01 2.163144201040267944e-01 -4.212613403797149658e-02 -2.824147343635559082e-01 2.973473072052001953e-01 2.070068866014480591e-01 2.181226760149002075e-01 1.595149040222167969e-01 -1.572571396827697754e-01 3.919411450624465942e-03 8.620089851319789886e-03 -1.981321275234222412e-01 2.046583294868469238e-01 8.974865078926086426e-02 -2.762959301471710205e-01 2.855484932661056519e-02 -9.764241403900086880e-04 5.952059850096702576e-02 6.291354447603225708e-02 3.237980976700782776e-02 2.795573323965072632e-02 6.225309148430824280e-02 1.323600560426712036e-01 -2.267042994499206543e-01 1.177886221557855606e-02 -3.476602137088775635e-01 -5.080883577466011047e-02 1.442226618528366089e-01 -3.672768175601959229e-01 -1.821029037237167358e-01 -2.121005505323410034e-01 -1.028307247906923294e-02
2.643835544586181641e-01 -2.499305084347724915e-02 -2.589512467384338379e-01 -4.038041085004806519e-02 2.725293040275573730e-01 -2.424740931019186974e-03 -7.201090455055236816e-02 9.023193269968032837e-02 9.316471219062805176e-02 -1.107419356703758240e-01 -1.530127227306365967e-01 -5.013119429349899292e-02 -1.029678583145141602e-01 -7.839223742485046387e-02 1.793168298900127411e-02 2.470341324806213379e-01 -1.802926808595657349e-01 2.235035747289657593e-01 -4.176698625087738037e-01 -2.890838980674743652e-01 -2.399857491254806519e-01 -1.350553035736083984e-01 -9.001050889492034912e-02 -3.592430427670478821e-02 1.333993077278137207e-01 -2.524381279945373535e-01 1.229963973164558411e-01 1.555492281913757324e-01 -2.273290008306503296e-01 -8.106576651334762573e-02 -1.752797961235046387e-01 1.126983910799026489e-01
4.086492061614990234e-01 1.116777509450912476e-01 -9.187265485525131226e-02 -3.166173398494720459e-01 1.657917648553848267e-01 -2.164984345436096191e-01 2.985253334045410156e-01 8.104328811168670654e-02 -1.919649890623986721e-03 -1.172322314232587814e-02 -4.354507662355899811e-03 -3.003824651241302490e-01 -2.209978178143501282e-02 -5.259793251752853394e-02 -2.284267991781234741e-01 -2.811409831047058105e-01 1.421440243721008301e-01 -1.949490606784820557e-02 -2.285324484109878540e-01 9.789747744798660278e-02 -1.209406107664108276e-01 2.213672697544097900e-01 -6.094160676002502441e-02 -1.506583858281373978e-02 -2.427481859922409058e-02 -3.315236568450927734e-01 6.516571342945098877e-02 3.448330797255039215e-03 -1.056462824344635010e-01 1.875206232070922852e-01 -4.795166105031967163e-02 5.993471294641494751e-02
-1.872766911983489990e-01 2.501253485679626465e-01 1.050546914339065552e-01 -6.288581341505050659e-02 4.224936962127685547e-01 -1.911165937781333923e-02 2.619311511516571045e-01 3.160032033920288086e-01 4.031393676996231079e-02 1.357024312019348145e-01 -1.113051772117614746e-01 -1.665688455104827881e-01 2.228271774947643280e-02 4.777419567108154297e-02 -1.840787231922149658e-01 3.785645365715026855e-01 2.725933119654655457e-02 9.855483472347259521e-02 -1.769067496061325073e-01 -2.150292098522186279e-01 2.287804149091243744e-02 2.754189632833003998e-02 -1.639272868633270264e-01 -2.613232843577861786e-02 -1.655298769474029541e-01 7.226915098726749420e-03 2.480762302875518799e-01 -2.284387946128845215e-01 -3.641882538795471191e-02 7.152619212865829468e-02 -1.844293922185897827e-01 3.782084956765174866e-02
-8.660211414098739624e-02 7.891370356082916260e-02 9.184615314006805420e-02 -2.410146594047546387e-01 2.754068970680236816e-01 1.096798852086067200e-01 1.899380087852478027e-01 1.260840445756912231e-01 1.181420907378196716e-01 -1.322695612907409668e-02 -2.891170382499694824e-01 -3.224633336067199707e-01 -5.524953082203865051e-02 -3.334437608718872070e-01 -2.591973170638084412e-02 -1.152260228991508484e-02 -8.096098899841308594e-02 2.484435439109802246e-01 -3.583989441394805908e-01 -1.536987423896789551e-01 1.321361660957336426e-01 1.087217032909393311e-01 -8.317393809556961060e-02 3.140816092491149902e-01 1.160641014575958252e-01 -1.758807003498077393e-01 -6.598969548940658569e-02 1.696373075246810913e-01 -1.210499480366706848e-01 5.093368142843246460e-02 -1.090724095702171326e-01 3.567887470126152039e-02
-1.360666286200284958e-02 -1.820535957813262939e-02 2.176078408956527710e-01 -1.691624373197555542e-01 4.026037454605102539e-01 1.038513258099555969e-01 1.455812305212020874e-01 3.269834220409393311e-01 7.567133009433746338e-02 -2.706403732299804688e-01 9.150641970336437225e-03 -4.712965190410614014e-01 -3.177142469212412834e-03 1.558550596237182617e-01 -2.062674462795257568e-01 -1.150202527642250061e-01 2.328038364648818970e-01 1.916694641113281250e-01 -1.372376233339309692e-01 -2.868544869124889374e-02 -4.900072887539863586e-02 2.879000455141067505e-02 1.986653059720993042e-01 8.086092770099639893e-02 -1.458177864551544189e-01 -1.374768316745758057e-01 2.426192164421081543e-02 6.769545376300811768e-02 -1.264535486698150635e-01 -1.061803400516510010e-01 9.308706969022750854e-02 1.348684076219797134e-02
2.323548942804336548e-01 4.585226625204086304e-02 -7.243599742650985718e-02 -2.831299006938934326e-01 2.910303175449371338e-01 3.973948210477828979e-02 1.332026422023773193e-01 1.403551548719406128e-01 -2.685398161411285400e-01 -3.260553255677223206e-02 -1.380134560167789459e-02 -2.768893539905548096e-01 2.005838602781295776e-01 2.075645178556442261e-01 -1.255762428045272827e-01 2.100325077772140503e-01 9.706898778676986694e-02 -4.309381544589996338e-02 -1.531391739845275879e-01 -7.299252320080995560e-03 -4.536703228950500488e-02 2.420674823224544525e-02 1.358664333820343018e-01 -1.572479680180549622e-02 -9.539479762315750122e-02 -4.283131659030914307e-01 -1.439643502235412598e-01 2.170892655849456787e-01 -1.373416632413864136e-01 -2.636523246765136719e-01 1.669554226100444794e-02 -1.906536370515823364e-01
1.061818972229957581e-01 4.132926836609840393e-02 9.220143407583236694e-02 -3.092755675315856934e-01 6.812820583581924438e-02 8.502261713147163391e-03 1.526589272543787956e-03 3.013596236705780029e-01 1.632665097713470459e-01 -9.324775636196136475e-02 -2.294698059558868408e-01 -2.392514497041702271e-01 1.915218830108642578e-01 1.451846561394631863e-03 -3.875489160418510437e-02 3.254408761858940125e-02 -4.820779711008071899e-02 2.033999711275100708e-01 -4.068032801151275635e-01 -4.992705956101417542e-02 -2.291540801525115967e-01 -3.612534701824188232e-02 -1.029651090502738953e-01 2.085576504468917847e-01 1.075675711035728455e-01 -1.470733135938644409e-01 -6.671391427516937256e-02 -2.654924392700195312e-01 -1.432787925004959106e-01 3.771421909332275391e-01 -1.084982603788375854e-01 -2.390138432383537292e-02
1.837146431207656860e-01 2.277074605226516724e-01 8.175175637006759644e-02 -2.160810828208923340e-01 2.223241031169891357e-01 3.035634569823741913e-02 1.252337694168090820e-01 4.492931365966796875e-01 -2.451284974813461304e-01 -9.901515394449234009e-02 -1.237493455410003662e-01 -2.650428712368011475e-01 3.795742988586425781e-02 9.056608378887176514e-02 -5.432981997728347778e-02 9.680843353271484375e-02 2.298824191093444824e-01 2.291570007801055908e-01 5.404761177487671375e-04 -1.011312380433082581e-01 -1.533470004796981812e-01 -1.175917312502861023e-02 9.865875542163848877e-02 -1.521802544593811035e-01 1.341495215892791748e-01 -2.943056523799896240e-01 -2.255374342203140259e-01 1.678182780742645264e-01 -1.609534174203872681e-01 -1.210949346423149109e-01 -1.276297420263290405e-01 -5.542822182178497314e-02
1.100192740559577942e-01 -9.582734853029251099e-02 1.706095486879348755e-01 -3.675361722707748413e-02 1.301054805517196655e-01 1.185228079557418823e-01 2.364346012473106384e-02 2.917475104331970215e-01 -1.535458397120237350e-02 7.037928700447082520e-02 -2.190639078617095947e-01 6.592679023742675781e-02 3.043360710144042969e-01 8.873978257179260254e-02 -1.137221679091453552e-01 -2.981722727417945862e-02 -8.448361605405807495e-02 -2.412088513374328613e-01 -4.300429821014404297e-01 -2.534418702125549316e-01 -1.202361509203910828e-01 3.855820372700691223e-02 -1.636283397674560547e-01 2.095496803522109985e-01 -4.301271587610244751e-02 -3.438254296779632568e-01 -2.347861081361770630e-01 1.031599491834640503e-01 -1.979279965162277222e-01 5.348968878388404846e-02 -1.251256614923477173e-01 -1.229598522186279297e-01
-8.465349674224853516e-02 2.011466212570667267e-02 5.282289385795593262e-01 -2.236539423465728760e-01 1.975947916507720947e-01 -1.480234265327453613e-01 -1.391712874174118042e-01 3.233810365200042725e-01 2.603081241250038147e-02 2.242025583982467651e-01 -3.615283221006393433e-02 -1.896727830171585083e-01 1.133729815483093262e-01 -1.026691794395446777e-01 -1.205581352114677429e-01 -2.306077443063259125e-02 1.385052651166915894e-01 -1.894118338823318481e-01 -2.209284752607345581e-01 4.009337630122900009e-03 -1.047081723809242249e-01 2.939266711473464966e-02 2.232955992221832275e-01 -6.432522088289260864e-02 -2.220709174871444702e-01 -1.034072265028953552e-01 1.157400459051132202e-01 4.613983444869518280e-03 -3.084291219711303711e-01 -2.203517965972423553e-02 -3.278603404760360718e-02 -1.094025447964668274e-01
2.424908429384231567e-01 1.679220050573348999e-01 1.251469403505325317e-01 -2.959012985229492188e-01 1.343761831521987915e-01 2.112778872251510620e-01 1.501661390066146851e-01 3.410191237926483154e-01 -2.759892046451568604e-01 -9.389959275722503662e-02 -2.724162638187408447e-01 -3.195496201515197754e-01 9.993343800306320190e-02 8.733641356229782104e-02 -8.083332329988479614e-02 2.656264416873455048e-02 2.392148971557617188e-01 1.118977591395378113e-01 -1.548708379268646240e-01 -1.423741318285465240e-02 -1.523907929658889771e-01 -3.413397073745727539e-02 2.763636112213134766e-01 -6.959324330091476440e-02 3.614867106080055237e-02 -2.140431255102157593e-01 -1.448528468608856201e-01 1.395055651664733887e-01 -5.185005441308021545e-02 -1.044492125511169434e-01 -1.269317865371704102e-01 -7.254189252853393555e-02
2.906502485275268555e-01 1.162198260426521301e-01 -1.143670529127120972e-01 -2.502340972423553467e-01 3.038325011730194092e-01 1.591220647096633911e-01 4.640883952379226685e-02 1.842601746320724487e-01 -2.798489630222320557e-01 -2.496481873095035553e-02 -1.593260020017623901e-01 -2.622891366481781006e-01 2.544742822647094727e-01 9.919901192188262939e-02 -1.839625686407089233e-01 4.299785569310188293e-02 1.545607149600982666e-01 -6.888899952173233032e-02 -2.319498956203460693e-01 9.816383570432662964e-02 -4.903338477015495300e-02 6.940979510545730591e-02 1.633241027593612671e-01 -2.074259072542190552e-01 -1.072351559996604919e-01 -3.091267645359039307e-01 -1.379708875901997089e-03 2.283405959606170654e-01 -1.370673477649688721e-01 -1.872203946113586426e-01 -8.146545290946960449e-02 2.239561267197132111e-02
1.633070968091487885e-02 1.205530390143394470e-01 3.143355846405029297e-01 -2.158222943544387817e-01 5.269616097211837769e-02 4.521952942013740540e-02 1.465020626783370972e-01 1.153317838907241821e-01 2.708189487457275391e-01 2.196125835180282593e-01 1.895196884870529175e-01 -3.125761747360229492e-01 4.870665073394775391e-02 -1.581442207098007202e-01 -4.730900377035140991e-02 7.071555405855178833e-02 1.109085157513618469e-01 -1.037308797240257263e-01 -1.803326159715652466e-01 -1.755689457058906555e-02 -8.557886630296707153e-02 1.143064945936203003e-01 1.502732634544372559e-01 2.312277555465698242e-01 4.092397540807723999e-02 -1.198843941092491150e-01 -2.721991389989852905e-02 -5.116463825106620789e-02 -3.989604413509368896e-01 -3.004503548145294189e-01 -2.666390538215637207e-01 -1.347011774778366089e-01
1.165687292814254761e-01 -2.686103805899620056e-03 1.276635676622390747e-01 -3.569135665893554688e-01 4.354944527149200439e-01 -1.014083847403526306e-01 3.701645182445645332e-03 1.374195516109466553e-01 2.966054901480674744e-02 9.463219903409481049e-03 1.933482438325881958e-01 -2.616796828806400299e-02 -8.549858629703521729e-02 -3.355259895324707031e-01 1.039039622992277145e-02 1.781098842620849609e-01 -2.413368551060557365e-03 1.325018354691565037e-03 -1.594109982252120972e-01 -3.356842696666717529e-01 -1.563053280115127563e-01 4.212205857038497925e-02 2.027036398649215698e-01 -1.626059040427207947e-02 1.985884457826614380e-01 -6.603687256574630737e-02 -6.065141037106513977e-02 -1.981105357408523560e-01 -3.735525906085968018e-01 -3.455339744687080383e-02 1.214849180541932583e-03 -1.563402125611901283e-03
-4.165686294436454773e-02 9.206877648830413818e-02 6.508679687976837158e-02 -2.963961660861968994e-01 2.091445773839950562e-01 7.130406051874160767e-02 1.956847608089447021e-01 5.181923881173133850e-02 -3.375403881072998047e-01 6.997719407081604004e-02 -2.135471813380718231e-02 -2.088072746992111206e-01 8.759643882513046265e-02 -3.860763311386108398e-01 -4.959129914641380310e-02 2.521949112415313721e-01 -1.893016248941421509e-01 -1.615838520228862762e-02 -3.010933697223663330e-01 -5.523363128304481506e-03 1.318429857492446899e-01 1.581191271543502808e-01 1.564389318227767944e-01 -5.317817255854606628e-02 -1.801291853189468384e-01 -2.728607952594757080e-01 -1.730358600616455078e-01 1.931983530521392822e-01 -1.325110197067260742e-01 4.948673024773597717e-02 -1.242358386516571045e-01 -1.270536631345748901e-01
-3.107116520404815674e-01 2.863552570343017578e-01 4.563842900097370148e-03 -4.598979353904724121e-01 3.363226652145385742e-01 -9.713691473007202148e-02 -1.197801902890205383e-02 1.878958642482757568e-01 2.910061925649642944e-02 -1.448055505752563477e-01 5.591749772429466248e-02 -2.820118665695190430e-01 -7.654680311679840088e-02 7.148496061563491821e-02 -1.038211509585380554e-01 1.278888732194900513e-01 6.802884489297866821e-02 1.853635162115097046e-01 -4.491985589265823364e-02 -1.309322542510926723e-03 -3.391099870204925537e-01 6.168976426124572754e-02 1.219915598630905151e-01 1.201377138495445251e-01 -2.527188658714294434e-01 1.518785655498504639e-01 3.062141314148902893e-02 2.084085904061794281e-02 -1.502824872732162476e-01 3.477480262517929077e-02 -3.656813642010092735e-03 -9.012068808078765869e-02
1.206459775567054749e-01 2.520684003829956055e-01 -1.635328382253646851e-01 -5.559711530804634094e-02 5.275537967681884766e-01 2.888092026114463806e-02 -3.271818906068801880e-02 1.388569176197052002e-01 -2.623944543302059174e-02 -1.961865872144699097e-01 -1.284222006797790527e-01 6.720704585313796997e-02 -1.510102450847625732e-01 -1.021896749734878540e-01 1.209058240056037903e-01 -1.025765836238861084e-01 -9.277536720037460327e-02 -2.676941156387329102e-01 -1.578519344329833984e-01 -1.719246506690979004e-01 5.530976504087448120e-02 -4.210495389997959137e-03 2.574349194765090942e-02 1.281754672527313232e-01 -3.615520894527435303e-02 -2.571228146553039551e-01 -2.049617022275924683e-01 -5.476498231291770935e-02 -3.082836866378784180e-01 3.591555729508399963e-02 6.255037337541580200e-02 3.262189924716949463e-01
3.247105702757835388e-02 2.775233685970306396e-01 8.276417851448059082e-02 -2.637826651334762573e-02 1.696944795548915863e-02 -2.625900506973266602e-01 1.520616114139556885e-01 1.008748263120651245e-02 -2.760450839996337891e-01 3.944443538784980774e-02 -1.852695494890213013e-01 1.297841686755418777e-02 2.090128511190414429e-01 1.712898164987564087e-01 -3.400928899645805359e-02 -1.087414473295211792e-02 -3.882791101932525635e-02 1.592106968164443970e-01 -6.092553958296775818e-02 -1.554591208696365356e-01 -3.679457306861877441e-01 -1.214364990592002869e-01 1.081722602248191833e-01 4.702600464224815369e-02 -2.790339589118957520e-01 -2.087087333202362061e-01 -7.667718082666397095e-02 -1.575394719839096069e-01 -3.857851326465606689e-01 -3.266026377677917480e-01 9.057752788066864014e-03 -9.426430612802505493e-02
2.047288566827774048e-01 8.198441565036773682e-02 -2.532423101365566254e-02 -2.458788007497787476e-01 2.557869255542755127e-01 1.329649835824966431e-01 1.635798513889312744e-01 2.825947105884552002e-01 -1.117137446999549866e-01 -3.197471797466278076e-02 -2.969910763204097748e-02 -1.921397000551223755e-01 2.913136482238769531e-01 5.630723387002944946e-02 -1.948003843426704407e-02 1.093941926956176758e-02 -3.982176259160041809e-02 4.287159070372581482e-02 -2.459985315799713135e-01 9.797156602144241333e-02 -6.661832332611083984e-02 2.710747532546520233e-03 2.600727081298828125e-01 -1.668907850980758667e-01 4.708616435527801514e-02 -4.138146936893463135e-01 -1.695991307497024536e-01 2.977690994739532471e-01 -1.010926291346549988e-01 -1.792951226234436035e-01 -1.910738945007324219e-01 -1.321663707494735718e-01
1.941242367029190063e-01 1.830321997404098511e-01 2.349914610385894775e-01 -1.918327957391738892e-01 1.806213408708572388e-01 1.183712482452392578e-01 2.440927624702453613e-01 3.522379994392395020e-01 -2.297111004590988159e-01 -1.909719109535217285e-01 -1.904950737953186035e-01 -2.645483016967773438e-01 6.952702254056930542e-02 1.068830490112304688e-03 -2.891374379396438599e-02 7.185510545969009399e-02 2.910836637020111084e-01 -1.677417941391468048e-02 -7.280328869819641113e-02 -2.335758507251739502e-02 -1.284257620573043823e-01 -4.473633691668510437e-02 2.794864177703857422e-01 -8.198972046375274658e-02 3.342188894748687744e-02 -1.656232327222824097e-01 -9.973567724227905273e-02 2.164000570774078369e-01 -9.997582435607910156e-02 5.437998846173286438e-02 -2.604618370532989502e-01 -1.996396183967590332e-01
-1.076967939734458923e-01 -4.683863744139671326e-02 1.441822946071624756e-01 -1.372074186801910400e-01 3.970429003238677979e-01 -2.024962902069091797e-01 -1.601458042860031128e-01 3.906730562448501587e-02 1.108560431748628616e-02 8.237487077713012695e-02 -3.013358116149902344e-01 1.182597130537033081e-02 -1.012038812041282654e-01 -1.449281126260757446e-01 3.130832919850945473e-04 1.303821653127670288e-01 1.801244169473648071e-01 6.801895797252655029e-02 -4.681890904903411865e-01 -8.959191292524337769e-02 -1.978759318590164185e-01 9.006173163652420044e-02 -3.139828518033027649e-02 -4.495225846767425537e-02 1.196941509842872620e-01 1.222015470266342163e-01 -1.024851351976394653e-01 -1.498587876558303833e-01 -2.607201039791107178e-01 2.256207019090652466e-01 -1.072160676121711731e-01 -2.598213553428649902e-01
1.795809343457221985e-02 7.446476072072982788e-02 2.231568098068237305e-01 -2.472413629293441772e-01 2.459867745637893677e-01 -3.018878102302551270e-01 -1.177563220262527466e-01 8.358545601367950439e-02 -6.187492981553077698e-02 -2.423790544271469116e-01 -3.003253638744354248e-01 7.410711795091629028e-02 3.000151515007019043e-01 -6.887125968933105469e-02 -7.819607108831405640e-02 3.217622041702270508e-01 -1.971801817417144775e-01 2.738316543400287628e-03 -1.324838399887084961e-01 -1.454550623893737793e-01 -2.488704621791839600e-01 -6.123674660921096802e-02 -1.236747577786445618e-01 -3.054499253630638123e-02 1.302528530359268188e-01 -1.889984160661697388e-01 -2.460219264030456543e-01 2.853534184396266937e-02 -2.502964437007904053e-01 -4.433161392807960510e-02 -8.469749987125396729e-02 5.214591696858406067e-02
-1.396702527999877930e-01 -2.129866182804107666e-01 2.209479734301567078e-02 -3.265526294708251953e-01 2.538509070873260498e-01 -1.388343423604965210e-01 5.143954604864120483e-02 1.276919543743133545e-01 -2.597010433673858643e-01 1.376301646232604980e-01 -1.621031910181045532e-01 -1.538801789283752441e-01 5.826774239540100098e-02 1.864966303110122681e-01 -2.499976009130477905e-01 -1.587152481079101562e-01 1.342192739248275757e-01 5.212514102458953857e-02 -8.448150008916854858e-02 -5.923961475491523743e-02 -5.581327676773071289e-01 6.678269803524017334e-02 5.522754788398742676e-02 -3.452079370617866516e-02 -2.071643248200416565e-02 -1.533427741378545761e-02 -1.728640198707580566e-01 7.260316610336303711e-02 -2.661872506141662598e-01 -1.849139807745814323e-03 -4.702141508460044861e-02 -5.147017538547515869e-02
3.063829988241195679e-02 1.902647316455841064e-01 3.397399932146072388e-02 -1.325129717588424683e-01 3.628289997577667236e-01 -2.251052558422088623e-01 1.839405894279479980e-01 2.563798129558563232e-01 -9.719999134540557861e-02 -2.473742216825485229e-01 3.661232814192771912e-02 -3.966247662901878357e-02 8.955014497041702271e-02 1.838730126619338989e-01 -1.389765888452529907e-01 -1.784322112798690796e-01 -1.477381736040115356e-01 -1.988627463579177856e-01 2.588193491101264954e-02 -3.551716357469558716e-02 -3.184784948825836182e-01 -3.968913108110427856e-02 1.726782917976379395e-01 1.367787569761276245e-01 -3.350909799337387085e-02 1.663927286863327026e-01 6.634818017482757568e-02 -7.871941477060317993e-02 -3.513790369033813477e-01 1.962662637233734131e-01 -1.788927912712097168e-01 -2.179343402385711670e-01
-4.624746367335319519e-02 -1.191289126873016357e-01 -9.252367913722991943e-02 -2.432633787393569946e-01 2.134279310703277588e-01 4.839941114187240601e-02 -2.915026992559432983e-02 1.370187401771545410e-01 -4.431881383061408997e-02 4.410713538527488708e-02 -1.297338008880615234e-01 1.453682482242584229e-01 3.400517404079437256e-01 1.680262014269828796e-02 1.309684962034225464e-01 -5.721509456634521484e-02 -1.825450658798217773e-01 -1.496744006872177124e-01 -5.829274058341979980e-01 -5.586892738938331604e-02 -1.082381382584571838e-01 -2.351714763790369034e-03 -5.041499808430671692e-02 5.395170673727989197e-02 -1.228919923305511475e-01 -2.221162468194961548e-01 -2.246382534503936768e-01 -1.064315885305404663e-01 -2.281371206045150757e-01 1.539759039878845215e-01 -4.593506455421447754e-03 -2.288432270288467407e-01
-1.038150265812873840e-01 -1.486487388610839844e-01 1.214959621429443359e-01 -2.668576836585998535e-01 3.129396438598632812e-01 1.097487434744834900e-01 1.508161127567291260e-01 -8.324265480041503906e-02 -7.236457616090774536e-02 1.125614941120147705e-01 -2.563712894916534424e-01 -1.700160652399063110e-01 1.180435046553611755e-01 2.863433212041854858e-02 1.644547283649444580e-01 -1.342086344957351685e-01 -1.530033349990844727e-01 1.652235239744186401e-01 -3.822585344314575195e-01 -8.852364122867584229e-02 -1.689277887344360352e-01 -1.965330727398395538e-02 -8.696100115776062012e-02 1.277481764554977417e-01 -2.520632147789001465e-01 -1.114906668663024902e-01 -6.177577376365661621e-02 -1.596519649028778076e-01 -2.741154134273529053e-01 2.830008566379547119e-01 -2.023589313030242920e-01 -1.011464372277259827e-01
3.974431008100509644e-02 4.300769045948982239e-02 1.680882126092910767e-01 -3.510210812091827393e-01 -2.889503492042422295e-03 1.821826845407485962e-01 1.177089884877204895e-01 2.504292428493499756e-01 3.666504099965095520e-02 2.530417218804359436e-02 -2.072616517543792725e-01 -3.240851163864135742e-01 8.667791634798049927e-02 1.312036812305450439e-01 -1.227148324251174927e-01 -4.224728420376777649e-02 -1.444977670907974243e-01 -1.692425906658172607e-01 -1.501379162073135376e-01 -6.544286757707595825e-02 -1.848417818546295166e-01 -3.038889467716217041e-01 -2.700667977333068848e-01 9.278198331594467163e-02 2.369160354137420654e-01 -2.191385626792907715e-02 -1.911874674260616302e-02 -2.209549695253372192e-01 -3.135874569416046143e-01 1.836723536252975464e-01 -1.173654273152351379e-01 -8.796697109937667847e-02
1.738168299198150635e-01 -1.496035326272249222e-02 -6.261063367128372192e-02 -3.169632703065872192e-02 1.921735256910324097e-01 3.218514379113912582e-03 2.671626210212707520e-01 -1.048915088176727295e-02 1.250737756490707397e-01 -1.046865135431289673e-01 -2.606826722621917725e-01 2.944854833185672760e-02 2.188578099012374878e-01 -2.159703336656093597e-02 -2.937184274196624756e-01 1.042260751128196716e-01 -2.173638194799423218e-01 3.827227652072906494e-02 -3.438884615898132324e-01 -1.860515624284744263e-01 -1.778295449912548065e-02 -1.218018382787704468e-01 -1.285657007247209549e-02 1.915073841810226440e-01 2.788242138922214508e-02 -2.990777194499969482e-01 -3.828915953636169434e-02 2.574390769004821777e-01 -2.139463722705841064e-01 -2.391188293695449829e-01 -3.169438838958740234e-01 -1.842007786035537720e-02
-1.501238942146301270e-01 1.801615208387374878e-02 3.744912147521972656e-01 -2.915536463260650635e-01 4.362797737121582031e-02 8.775658905506134033e-03 8.646401762962341309e-02 1.529500633478164673e-01 -3.455774784088134766e-01 -1.372219771146774292e-01 1.026498526334762573e-01 -4.946630075573921204e-02 -4.971433803439140320e-02 -2.041455544531345367e-02 -7.910909503698348999e-02 -4.009533673524856567e-02 2.058386802673339844e-01 1.064689904451370239e-01 -2.911666631698608398e-01 -2.776000201702117920e-01 -3.323532342910766602e-01 1.293241977691650391e-01 1.699139922857284546e-01 -8.200134336948394775e-02 -1.001900359988212585e-01 5.497394129633903503e-02 1.121714636683464050e-01 6.016528978943824768e-02 -2.302039563655853271e-01 -7.266478240489959717e-02 -2.106727287173271179e-02 -3.012396991252899170e-01
2.030720263719558716e-01 1.197082251310348511e-01 2.742552459239959717e-01 -2.112231403589248657e-01 2.613691985607147217e-01 1.632808148860931396e-02 2.266160696744918823e-01 2.233261913061141968e-01 -1.504472792148590088e-01 -1.839865446090698242e-01 -2.695746123790740967e-01 -2.701683640480041504e-01 3.386330232024192810e-02 9.964597225189208984e-02 -1.421833634376525879e-01 1.666757315397262573e-01 2.996530532836914062e-01 9.928885102272033691e-02 -1.248791888356208801e-01 -3.168286010622978210e-02 -1.020640134811401367e-01 -2.394020371139049530e-02 2.759745121002197266e-01 -1.465999484062194824e-01 5.688294023275375366e-02 -1.721724122762680054e-01 -8.448913693428039551e-02 1.445316225290298462e-01 -8.515381813049316406e-02 -1.133312731981277466e-01 -2.766059041023254395e-01 -1.056671887636184692e-01
-2.520658075809478760e-01 5.449625477194786072e-02 -1.712803542613983154e-01 -2.918087244033813477e-01 2.864319384098052979e-01 -1.416348479688167572e-02 9.556569904088973999e-02 3.853196501731872559e-01 -2.963670529425144196e-02 -2.389981877058744431e-03 1.322400867938995361e-01 3.892139997333288193e-03 -9.447374939918518066e-02 -2.638005316257476807e-01 -2.699875235557556152e-01 9.455872327089309692e-02 -9.966384823201224208e-05 2.204818837344646454e-02 2.465899335220456123e-03 -2.833019942045211792e-02 -1.794610619544982910e-01 9.040275961160659790e-02 1.244249418377876282e-01 3.637042269110679626e-02 -1.520867496728897095e-01 -8.196616172790527344e-02 8.895710110664367676e-02 -1.001261174678802490e-01 -4.567860662937164307e-01 9.745648503303527832e-02 -2.201092541217803955e-01 -1.659928858280181885e-01
1.287017762660980225e-01 -1.171901375055313110e-01 2.247746884822845459e-01 5.329096317291259766e-02 2.483190298080444336e-01 -2.009114474058151245e-01 4.197506234049797058e-02 1.176440566778182983e-01 1.446135155856609344e-02 -9.764759242534637451e-02 -3.931597620248794556e-02 -2.574701905250549316e-01 1.386133730411529541e-01 -1.324587501585483551e-02 2.285417728126049042e-02 2.162281125783920288e-01 -3.238523006439208984e-01 -3.022486865520477295e-01 -3.056213259696960449e-01 3.397053107619285583e-02 -1.121933162212371826e-01 -1.369675546884536743e-01 -1.572222113609313965e-01 6.236638501286506653e-02 -2.603428671136498451e-03 -8.944717794656753540e-02 1.646749079227447510e-01 -9.980723261833190918e-02 -2.808581292629241943e-01 -7.440952956676483154e-02 -2.968360185623168945e-01 -2.934224903583526611e-01
-1.625878214836120605e-01 1.107018962502479553e-01 3.593760728836059570e-02 -4.441593289375305176e-01 2.417188733816146851e-01 -1.432544738054275513e-01 1.839101463556289673e-01 2.415574155747890472e-02 -2.754298411309719086e-02 6.736867874860763550e-02 -2.856941819190979004e-01 -2.902802228927612305e-01 -1.739300973713397980e-02 5.179379880428314209e-02 1.900981366634368896e-01 -1.678017377853393555e-01 -2.717784345149993896e-01 -1.238385774195194244e-02 -1.764505356550216675e-01 -4.571335390210151672e-02 -2.934078685939311981e-02 -1.375444117002189159e-03 -2.604264914989471436e-01 1.127244066447019577e-02 1.021291166543960571e-01 -1.281908303499221802e-01 -1.333835572004318237e-01 -1.147281676530838013e-01 -3.804114758968353271e-01 1.785587370395660400e-01 -2.039269171655178070e-02 -6.485000252723693848e-03
-2.838472649455070496e-02 -1.524527519941329956e-01 1.242844611406326294e-01 6.933554541319608688e-03 3.352490365505218506e-01 -3.991448879241943359e-02 2.473022788763046265e-01 1.249504275619983673e-02 3.631503507494926453e-02 -5.292976740747690201e-03 1.483758818358182907e-02 1.009133365005254745e-02 8.123870193958282471e-02 2.169982902705669403e-02 -2.903134524822235107e-01 4.193501472473144531e-01 -1.089294627308845520e-01 -1.271972507238388062e-01 -2.799201607704162598e-01 -7.674054801464080811e-02 -1.426286101341247559e-01 -1.493555903434753418e-01 -1.399606913328170776e-01 3.904697299003601074e-01 4.978476837277412415e-02 -9.977490454912185669e-02 -1.455165743827819824e-01 8.509892225265502930e-02 -3.510113060474395752e-01 8.228596299886703491e-02 -8.370678871870040894e-02 -1.070062890648841858e-01
-2.239179164171218872e-01 4.792344570159912109e-02 4.036603868007659912e-02 -3.374027907848358154e-01 3.909446299076080322e-01 8.372674137353897095e-02 2.823593318462371826e-01 3.967368900775909424e-01 4.523622617125511169e-02 9.878053516149520874e-02 -7.105336338281631470e-02 -2.281445711851119995e-01 1.211177557706832886e-01 1.428387016057968140e-01 7.050450146198272705e-02 -6.401231139898300171e-02 1.524650007486343384e-01 1.437240242958068848e-01 -7.466440647840499878e-02 6.397277116775512695e-02 -1.637838631868362427e-01 -2.409335039556026459e-02 -4.514944925904273987e-02 1.164938658475875854e-01 -9.053204953670501709e-02 -9.897495806217193604e-02 -4.289266467094421387e-02 1.424240022897720337e-01 -1.135264560580253601e-01 -3.057749867439270020e-01 2.360932976007461548e-01 -1.524747908115386963e-01
-1.313233971595764160e-01 5.444847792387008667e-02 4.854522645473480225e-02 1.041649878025054932e-01 4.333092570304870605e-01 -3.195703625679016113e-01 2.090624570846557617e-01 2.587755322456359863e-01 -1.336820572614669800e-01 -8.718266151845455170e-03 -3.045904338359832764e-01 -1.545284241437911987e-01 3.390654921531677246e-01 8.746394515037536621e-02 -2.224745452404022217e-01 7.605179399251937866e-02 3.807656699791550636e-03 2.415689453482627869e-02 -1.166094541549682617e-01 -2.232684791088104248e-01 -1.055862009525299072e-02 6.343857944011688232e-02 1.594295054674148560e-01 -1.113587990403175354e-01 -5.822901427745819092e-02 -4.274085909128189087e-02 2.462920993566513062e-01 -1.199324503540992737e-01 -2.468940764665603638e-01 5.002841725945472717e-02 -4.028458520770072937e-02 4.680317267775535583e-02
-9.502978622913360596e-02 1.520562916994094849e-01 9.081078320741653442e-02 -1.828669011592864990e-01 2.358868718147277832e-01 -1.178969442844390869e-02 -4.746907949447631836e-02 -5.388149619102478027e-02 2.035536915063858032e-01 6.939537078142166138e-02 -1.366104781627655029e-01 -1.933619529008865356e-01 1.017439365386962891e-01 3.509378731250762939e-01 -8.747009187936782837e-02 2.830269038677215576e-01 -2.171907871961593628e-01 1.564838737249374390e-01 -1.471358835697174072e-01 -5.741829425096511841e-02 1.414748257957398891e-03 1.558994799852371216e-01 -2.479665875434875488e-01 2.058250829577445984e-02 6.164369732141494751e-02 -3.438893556594848633e-01 -1.786119937896728516e-01 5.973267555236816406e-02 -4.027482569217681885e-01 1.054707020521163940e-01 -1.530826687812805176e-01 -6.738308817148208618e-02
1.646217554807662964e-01 9.578440338373184204e-02 2.045718282461166382e-01 -1.381541341543197632e-01 2.836425602436065674e-01 1.125160828232765198e-01 -2.477867007255554199e-01 4.145716130733489990e-02 -1.364383697509765625e-01 1.088048443198204041e-01 -1.757477819919586182e-01 -1.748274266719818115e-01 2.060058116912841797e-01 9.758377075195312500e-02 1.422692686319351196e-01 4.047833979129791260e-01 -2.211336195468902588e-01 4.390611499547958374e-02 -5.068994164466857910e-01 7.090556621551513672e-02 -2.009266465902328491e-01 9.356856346130371094e-02 7.321088761091232300e-02 9.570817649364471436e-02 5.045400932431221008e-02 -1.247528195381164551e-01 7.142928242683410645e-02 2.618706971406936646e-02 4.638956859707832336e-03 1.366369077004492283e-03 -8.171083778142929077e-02 -1.074996888637542725e-01
2.215428650379180908e-01 -4.856555163860321045e-02 4.089650809764862061e-01 -2.556087076663970947e-01 2.096005082130432129e-01 -7.551041245460510254e-02 -2.177654057741165161e-01 1.727336794137954712e-01 -8.428200334310531616e-02 -6.314162909984588623e-02 -1.928093433380126953e-01 2.481498010456562042e-02 1.382601410150527954e-01 -1.296671777963638306e-01 1.425486356019973755e-01 2.901557832956314087e-02 -1.158349439501762390e-01 -1.818785071372985840e-01 -2.912510633468627930e-01 4.084498062729835510e-02 -7.164961844682693481e-02 8.628223836421966553e-02 -1.876562088727951050e-01 1.284026354551315308e-01 -9.668087959289550781e-02 -1.417108029127120972e-01 9.728419780731201172e-02 3.600618541240692139e-01 -2.368876487016677856e-01 1.645861715078353882e-01 -1.813466399908065796e-01 3.469599783420562744e-02
2.303259968757629395e-01 7.385843247175216675e-02 -1.249622702598571777e-01 -2.024734020233154297e-01 4.852171540260314941e-01 -3.751654550433158875e-02 2.285099178552627563e-01 4.623563587665557861e-02 1.806009262800216675e-01 1.143835559487342834e-01 1.272532939910888672e-01 -3.071620762348175049e-01 -3.606292232871055603e-02 1.401345878839492798e-01 7.816433906555175781e-03 2.626270949840545654e-01 -7.881096005439758301e-02 -7.099827378988265991e-02 -1.735187619924545288e-01 1.241547688841819763e-01 -1.673356294631958008e-01 8.710027486085891724e-02 1.170845031738281250e-01 6.854985654354095459e-02 -1.126714274287223816e-01 -1.118803024291992188e-01 4.438836500048637390e-02 -9.307841211557388306e-02 -4.104719460010528564e-01 6.315093487501144409e-02 1.659126877784729004e-01 2.920082025229930878e-02
1.345078647136688232e-01 9.470201283693313599e-02 1.169658824801445007e-01 3.867061808705329895e-02 3.382045328617095947e-01 7.918655872344970703e-02 -9.462753683328628540e-02 1.429960727691650391e-01 -4.400929808616638184e-02 -1.325563192367553711e-01 -1.391517519950866699e-01 -7.721938192844390869e-02 -1.329014897346496582e-01 6.419030576944351196e-02 1.065916847437620163e-02 2.019990384578704834e-01 -5.894047021865844727e-02 -3.579364717006683350e-01 -4.856526851654052734e-01 7.043808698654174805e-02 6.592268496751785278e-02 4.655003920197486877e-02 -2.236638367176055908e-01 7.321230322122573853e-02 3.158438950777053833e-02 5.651739193126559258e-04 -2.621060609817504883e-01 1.890755817294120789e-02 -3.527492582798004150e-01 -1.260541379451751709e-01 -2.166962474584579468e-01 9.234950691461563110e-02
1.498129032552242279e-02 -5.007951334118843079e-02 -2.913904143497347832e-03 -1.202314198017120361e-01 2.916652942076325417e-03 1.476621925830841064e-01 -1.155046466737985611e-02 9.555317461490631104e-02 2.493618279695510864e-01 -4.828191176056861877e-02 -1.365907937288284302e-01 -1.776942461729049683e-01 1.738126575946807861e-02 2.181353569030761719e-01 -1.943551301956176758e-01 8.426952362060546875e-02 -1.609054058790206909e-01 2.425494641065597534e-01 -3.049452900886535645e-01 -6.034754961729049683e-02 -1.784523874521255493e-01 -1.403478235006332397e-01 -2.147101610898971558e-02 -4.924565088003873825e-03 5.966857448220252991e-02 -4.128229618072509766e-01 7.452605757862329483e-03 7.563065737485885620e-03 -4.109402894973754883e-01 2.733532190322875977e-01 -1.998107582330703735e-01 -2.307065427303314209e-01
1.033752784132957458e-01 2.843252122402191162e-01 -1.499498486518859863e-01 -1.413047164678573608e-01 4.704156816005706787e-01 -1.671105772256851196e-01 2.245291471481323242e-01 2.185497432947158813e-01 -1.293354332447052002e-01 1.306311637163162231e-01 -5.269381403923034668e-02 -4.574306309223175049e-02 5.671503022313117981e-02 1.187513619661331177e-01 -1.122106015682220459e-01 4.428208246827125549e-02 -1.563536971807479858e-01 -1.774941831827163696e-01 -1.648697704076766968e-01 2.393428534269332886e-01 -3.053587377071380615e-01 2.039481699466705322e-01 1.005599275231361389e-01 -1.193441078066825867e-02 -4.498526453971862793e-02 1.540826726704835892e-02 -1.262472718954086304e-01 -1.538598835468292236e-01 -3.034074604511260986e-01 1.630467623472213745e-01 -7.002781610935926437e-03 -4.496492445468902588e-02
-1.699643135070800781e-01 -1.872591525316238403e-01 -9.487195312976837158e-02 -6.912075728178024292e-02 3.979034125804901123e-01 -4.667753726243972778e-02 2.700536549091339111e-01 1.356571763753890991e-01 1.299296170473098755e-01 -9.389559179544448853e-02 -2.661361396312713623e-01 -7.636073045432567596e-03 1.382519304752349854e-01 1.640500873327255249e-01 -7.873769849538803101e-02 2.909920215606689453e-01 -5.641084909439086914e-02 -3.543612733483314514e-02 -4.969829693436622620e-02 -2.721870839595794678e-01 -2.279127836227416992e-01 5.309861153364181519e-02 -9.835393726825714111e-02 4.200584292411804199e-01 -3.099363297224044800e-02 -1.106423363089561462e-01 -5.574326217174530029e-02 1.436372697353363037e-01 -1.140560135245323181e-01 1.074844226241111755e-01 -2.090713083744049072e-01 -9.924543648958206177e-02
-2.036664783954620361e-01 -6.279502809047698975e-02 -3.235120326280593872e-02 -3.267632126808166504e-01 1.350445896387100220e-01 -1.587220430374145508e-01 9.960645437240600586e-02 9.658275544643402100e-02 3.052519261837005615e-02 -2.864385843276977539e-01 -5.802794545888900757e-02 -1.294301301240921021e-01 1.967857182025909424e-01 5.309356003999710083e-02 -2.342436462640762329e-01 1.334351599216461182e-01 1.622510701417922974e-01 -2.288107760250568390e-02 -1.190347671508789062e-01 1.681183874607086182e-01 -3.322159051895141602e-01 -1.689141429960727692e-02 2.102688699960708618e-01 1.022355407476425171e-01 -1.939298957586288452e-01 1.194775253534317017e-01 -1.970700472593307495e-01 1.833207160234451294e-01 -4.304829537868499756e-01 1.224924102425575256e-01 -2.168134041130542755e-02 8.392459154129028320e-02
2.413588911294937134e-01 2.116398662328720093e-01 7.705024629831314087e-02 -1.872840672731399536e-01 3.053407073020935059e-01 -1.529648602008819580e-01 2.323207557201385498e-01 2.335393726825714111e-01 -2.278014570474624634e-01 1.774202287197113037e-02 -1.890678554773330688e-01 -3.711351454257965088e-01 1.366440206766128540e-01 2.675029337406158447e-01 -2.132852822542190552e-01 -9.201372414827346802e-02 9.234195947647094727e-02 8.149203658103942871e-02 -6.386502087116241455e-02 5.859003961086273193e-02 -1.197585687041282654e-01 8.019568026065826416e-02 5.262466147541999817e-03 -1.833285540342330933e-01 -4.461769387125968933e-02 -2.970969974994659424e-01 -1.821186095476150513e-01 1.639117002487182617e-01 -6.752888113260269165e-02 -1.266723275184631348e-01 5.198622867465019226e-02 -1.011174023151397705e-01
1.422602981328964233e-01 1.962616145610809326e-01 1.055305302143096924e-01 -1.816702932119369507e-01 3.254294395446777344e-01 4.862384125590324402e-02 -2.337800860404968262e-01 -7.936801761388778687e-02 -1.711487174034118652e-01 -5.422664061188697815e-02 -1.608564704656600952e-01 -2.862407565116882324e-01 1.632776670157909393e-02 -1.827852800488471985e-02 -3.462618887424468994e-01 -1.127945557236671448e-01 -8.202039450407028198e-02 1.567628830671310425e-01 -2.647531628608703613e-01 -2.819625288248062134e-02 -8.814114145934581757e-03 -1.568743772804737091e-02 -2.505283057689666748e-01 4.703266546130180359e-02 1.678199470043182373e-01 2.332216948270797729e-01 2.076384574174880981e-01 8.851332589983940125e-03 -2.782801985740661621e-01 -1.325908154249191284e-01 -1.661098152399063110e-01 -1.968955099582672119e-01
-1.804167479276657104e-01 -1.141838431358337402e-01 -1.730381548404693604e-01 -2.870261371135711670e-01 2.559028565883636475e-01 -1.638319343328475952e-01 -7.252655178308486938e-02 2.291468381881713867e-01 -2.079189717769622803e-01 4.404848068952560425e-02 -1.586800813674926758e-02 -6.253800354897975922e-03 1.304188966751098633e-01 -3.252588957548141479e-02 1.424088478088378906e-01 1.849958002567291260e-01 5.205488298088312149e-03 -9.992979466915130615e-03 -4.017063975334167480e-01 -3.095281422138214111e-01 -1.179107949137687683e-01 -1.034681871533393860e-01 -2.177075147628784180e-01 -4.718989506363868713e-02 2.092566192150115967e-01 -4.353233054280281067e-02 -1.445152014493942261e-01 -1.244252696633338928e-01 -2.441224008798599243e-01 1.252689808607101440e-01 -9.685941040515899658e-02 -2.751428782939910889e-01
1.690638512372970581e-01 1.040554195642471313e-01 1.020600795745849609e-01 -5.548105761408805847e-02 1.898721456527709961e-01 -2.126195933669805527e-03 1.316912621259689331e-01 1.099854633212089539e-01 -8.319561183452606201e-02 -2.612019479274749756e-01 -1.888529956340789795e-01 1.083784997463226318e-01 -1.359357833862304688e-01 3.489688783884048462e-02 4.718419164419174194e-02 -8.226473582908511162e-04 1.165589839220046997e-01 3.926219046115875244e-02 -3.348112404346466064e-01 -3.126172423362731934e-01 -5.002166330814361572e-02 7.135692238807678223e-02 -2.189383804798126221e-01 2.698633670806884766e-01 -1.657135039567947388e-02 -3.000616431236267090e-01 -3.494350612163543701e-01 -7.840338349342346191e-02 -2.993866801261901855e-01 -3.468864411115646362e-02 -2.454649209976196289e-01 1.189766600728034973e-01
2.273150980472564697e-01 1.637000143527984619e-01 2.031403630971908569e-01 -2.045506536960601807e-01 3.225111365318298340e-01 1.114306598901748657e-01 1.984426975250244141e-01 2.696951329708099365e-01 -1.173396706581115723e-01 -1.418213993310928345e-01 -2.716932296752929688e-01 -3.068880736827850342e-01 1.523345857858657837e-01 1.197168305516242981e-01 -4.515907168388366699e-02 5.402687191963195801e-02 1.262072920799255371e-01 1.274256557226181030e-01 -2.467750571668148041e-02 -1.445287466049194336e-02 -1.448326557874679565e-01 2.813355252146720886e-02 2.619062662124633789e-01 -1.189903095364570618e-01 5.145294964313507080e-02 -2.050386369228363037e-01 -1.246086880564689636e-01 2.751624584197998047e-01 -6.476534903049468994e-02 -1.566007584333419800e-01 -1.717339605093002319e-01 -1.840016543865203857e-01
6.504393368959426880e-02 1.052312403917312622e-01 1.176944151520729065e-01 -3.375130891799926758e-01 1.857695579528808594e-01 -2.260444611310958862e-01 2.194752991199493408e-01 3.268891274929046631e-01 -1.176612358540296555e-02 9.979292750358581543e-02 -5.988595634698867798e-02 -2.429399639368057251e-01 -3.509765118360519409e-02 -3.849673867225646973e-01 -4.969333484768867493e-02 1.208548434078693390e-02 -1.024009063839912415e-01 -8.127564936876296997e-02 -1.423482894897460938e-01 7.237456738948822021e-02 -1.424732506275177002e-01 -1.388536542654037476e-01 1.974097490310668945e-01 1.999491006135940552e-01 -1.333968639373779297e-01 -3.036355972290039062e-01 -6.093989685177803040e-02 -2.427307516336441040e-01 -1.020786724984645844e-02 1.046690046787261963e-01 -2.128770053386688232e-01 -3.776592388749122620e-02
-7.277084141969680786e-02 2.805139683187007904e-02 1.477721184492111206e-01 -1.931838542222976685e-01 7.301994413137435913e-02 1.076151728630065918e-01 -7.408081740140914917e-02 2.222646027803421021e-01 1.234804391860961914e-01 -2.810511589050292969e-01 -3.057759404182434082e-01 -1.223528906702995300e-01 1.121138036251068115e-01 -4.767557233572006226e-02 -1.949584037065505981e-01 -2.061232924461364746e-02 -2.604838609695434570e-01 2.300218492746353149e-01 -3.735325038433074951e-01 3.309115767478942871e-02 -1.625012978911399841e-02 1.188217401504516602e-01 7.760218530893325806e-02 2.192442715167999268e-01 5.802946537733078003e-02 -4.005263149738311768e-01 -1.037857960909605026e-02 4.021271690726280212e-02 -1.100403368473052979e-01 1.139674857258796692e-01 1.644922047853469849e-01 -2.438261508941650391e-01
1.345203965902328491e-01 2.874366044998168945e-01 -1.368231326341629028e-01 -2.074991464614868164e-01 3.707638680934906006e-01 6.719099730253219604e-02 3.311313986778259277e-01 -3.957913722842931747e-03 2.008082717657089233e-01 1.151306256651878357e-01 -2.420281469821929932e-01 -1.192598491907119751e-01 8.621597290039062500e-02 -2.684101760387420654e-01 -1.888483464717864990e-01 1.979575157165527344e-01 4.141325503587722778e-02 -1.412661932408809662e-02 -2.078515440225601196e-01 -1.019449681043624878e-01 -2.317711710929870605e-01 -2.917176811024546623e-03 -3.009715117514133453e-02 1.722646504640579224e-01 1.247354224324226379e-01 9.979217499494552612e-02 4.341065511107444763e-02 -8.813784457743167877e-03 -1.308898776769638062e-01 -2.867471575736999512e-01 -1.725077778100967407e-01 9.351320564746856689e-02
7.542998995631933212e-03 -1.243757084012031555e-01 7.255031168460845947e-02 -2.209383398294448853e-01 3.042547404766082764e-01 9.737790375947952271e-02 8.124906569719314575e-02 4.544139802455902100e-01 1.472156401723623276e-02 -1.827859431505203247e-01 1.621629693545401096e-03 -4.092451333999633789e-01 -9.943395107984542847e-02 2.607636153697967529e-01 -1.863010823726654053e-01 -4.134150967001914978e-02 3.001167774200439453e-01 2.194095402956008911e-01 -6.860285252332687378e-02 -1.496098190546035767e-01 -2.196926474571228027e-01 -1.364326383918523788e-02 -1.859093457460403442e-02 1.245563402771949768e-01 -1.012021973729133606e-01 -1.277797967195510864e-01 -5.904314666986465454e-02 1.417429894208908081e-01 -7.444313168525695801e-02 -7.920899242162704468e-02 -3.260975331068038940e-02 -8.484759181737899780e-02
-1.529465317726135254e-01 1.468361467123031616e-01 -1.122356802225112915e-01 -3.842785954475402832e-01 -1.355180330574512482e-02 4.386005178093910217e-02 -1.058561131358146667e-01 7.639923715032637119e-04 1.140988022089004517e-01 -3.021017611026763916e-01 1.860977523028850555e-02 7.663121074438095093e-02 -1.731144380755722523e-03 2.305556088685989380e-03 -1.391713172197341919e-01 1.923395693302154541e-02 -1.917183399200439453e-01 -3.280890583992004395e-01 -2.759911119937896729e-01 -1.302770078182220459e-01 -3.115507066249847412e-01 1.836140304803848267e-01 -1.088658869266510010e-01 1.705244481563568115e-01 -1.110657081007957458e-01 -1.585642993450164795e-02 2.259934991598129272e-01 4.765737801790237427e-02 -2.699404954910278320e-01 3.600984066724777222e-02 -3.168120384216308594e-01 -3.874493017792701721e-02
-4.144424945116043091e-02 6.156636029481887817e-02 2.755818367004394531e-01 -2.903307601809501648e-02 4.495387375354766846e-01 -2.575374543666839600e-01 -1.745037138462066650e-01 1.733867675065994263e-01 9.310202673077583313e-03 1.505956146866083145e-02 -9.536596387624740601e-02 5.241587758064270020e-02 1.505455225706100464e-01 -7.945749163627624512e-02 -4.279688000679016113e-02 7.423058152198791504e-02 -3.000683616846799850e-03 -2.817540764808654785e-01 -2.296369820833206177e-01 8.940048515796661377e-02 -8.568460494279861450e-02 2.309322170913219452e-02 7.871720194816589355e-02 3.131478652358055115e-02 -1.960875838994979858e-01 -3.081558048725128174e-01 2.569451332092285156e-01 3.074789345264434814e-01 -1.923082470893859863e-01 2.286134809255599976e-01 -1.619288697838783264e-02 4.060187563300132751e-02
3.028800189495086670e-01 2.095922380685806274e-01 -6.043646484613418579e-02 6.120389327406883240e-02 5.480477213859558105e-02 2.061193436384201050e-02 7.743837684392929077e-02 3.688649833202362061e-01 1.497342884540557861e-01 -3.274519145488739014e-01 -1.485995203256607056e-01 -4.059183225035667419e-02 1.350863650441169739e-02 2.499763295054435730e-02 1.432828232645988464e-02 1.873001083731651306e-02 6.771186739206314087e-02 1.293975394219160080e-02 -3.325302898883819580e-01 -4.098134580999612808e-03 -2.369902878999710083e-01 4.084924235939979553e-03 2.119570970535278320e-01 3.594680428504943848e-01 -6.104428693652153015e-02 7.336995005607604980e-02 1.620025187730789185e-01 -1.346418410539627075e-01 -2.644120156764984131e-01 -2.797660604119300842e-02 -9.641263633966445923e-02 -2.785094380378723145e-01
-9.129998087882995605e-02 4.563713818788528442e-02 9.305819869041442871e-02 -1.369876414537429810e-01 4.945132434368133545e-01 -2.249887436628341675e-01 2.344316989183425903e-01 2.047457695007324219e-01 -2.032597176730632782e-02 -2.322113886475563049e-02 -3.398215863853693008e-03 -6.391394417732954025e-03 9.770858287811279297e-02 3.090217337012290955e-02 -1.374184042215347290e-01 -6.941141933202743530e-02 -8.990665525197982788e-02 -1.527956128120422363e-01 -7.237944751977920532e-02 -8.332438021898269653e-02 -2.168262302875518799e-01 -7.384754717350006104e-02 1.032781749963760376e-01 1.553818732500076294e-01 -8.869003504514694214e-02 1.086368113756179810e-01 4.158243536949157715e-02 -1.412588655948638916e-01 -3.431105911731719971e-01 3.162031173706054688e-01 -3.802811503410339355e-01 -1.851681247353553772e-02
-3.886980563402175903e-02 -3.743823617696762085e-02 4.114107042551040649e-02 7.942511141300201416e-02 3.132613301277160645e-01 -2.515036165714263916e-01 6.687325239181518555e-02 3.004913032054901123e-01 1.426825416274368763e-03 -4.943576455116271973e-02 7.616727799177169800e-02 -1.168052945286035538e-02 5.387590825557708740e-02 -1.147066429257392883e-01 -1.274544447660446167e-01 4.215895384550094604e-02 -1.671428829431533813e-01 -1.626476198434829712e-01 -4.412489756941795349e-02 -1.549023687839508057e-01 -2.741782069206237793e-01 7.858496904373168945e-02 2.986277639865875244e-01 6.462346017360687256e-02 7.037606835365295410e-02 2.480151318013668060e-02 4.149775207042694092e-02 -2.306892536580562592e-02 -5.018216371536254883e-01 4.504777863621711731e-02 -4.054258167743682861e-01 9.686863422393798828e-02
-1.243935227394104004e-01 -6.070465967059135437e-02 -1.048317551612854004e-01 -1.704141497611999512e-01 1.134773120284080505e-01 1.671201176941394806e-02 -4.615923389792442322e-02 3.109671473503112793e-01 5.189756304025650024e-02 4.652765765786170959e-02 -4.035513997077941895e-01 1.880941987037658691e-01 2.027505934238433838e-01 8.723800629377365112e-02 -3.321915492415428162e-02 -1.301868706941604614e-01 3.759974241256713867e-02 -3.167891502380371094e-02 -5.045236349105834961e-01 5.244064703583717346e-02 -1.375320106744766235e-01 6.302637606859207153e-02 -7.685367763042449951e-02 -9.893901646137237549e-02 4.640290513634681702e-02 -2.970033884048461914e-01 -1.361271739006042480e-02 1.502587497234344482e-01 -2.819782197475433350e-01 1.091349348425865173e-01 -8.574192970991134644e-02 -2.208297103643417358e-01
9.650876373052597046e-02 1.189428269863128662e-01 1.075269579887390137e-01 -2.374371886253356934e-02 4.470224082469940186e-01 -9.321250021457672119e-02 1.687987595796585083e-01 1.555627677589654922e-02 4.225620254874229431e-02 -2.283763289451599121e-01 9.195843338966369629e-02 -2.376180887222290039e-01 -4.181897267699241638e-02 8.918942511081695557e-02 -9.396211057901382446e-02 2.280645072460174561e-01 -3.576561808586120605e-01 -2.399620264768600464e-01 -9.999127686023712158e-02 -3.716327995061874390e-02 -3.884626924991607666e-01 4.028222709894180298e-02 2.396638970822095871e-03 -8.166611939668655396e-02 9.018088690936565399e-03 4.795170947909355164e-02 5.127915740013122559e-02 -2.287332527339458466e-02 -3.767343759536743164e-01 1.595564782619476318e-01 8.842834830284118652e-02 3.056083992123603821e-02
7.387426495552062988e-02 9.066154062747955322e-02 -1.109942942857742310e-01 -4.694190621376037598e-01 1.549208313226699829e-01 2.514718659222126007e-02 2.860883474349975586e-01 7.094116508960723877e-02 -2.427359521389007568e-01 8.733625710010528564e-02 2.549707703292369843e-02 -3.020381033420562744e-01 8.985356986522674561e-02 -3.475072085857391357e-01 -1.242896914482116699e-01 1.628808826208114624e-01 -1.686218976974487305e-01 1.148902326822280884e-01 -2.794796228408813477e-01 -5.225548520684242249e-02 -1.233448367565870285e-02 -3.792784735560417175e-02 7.477489113807678223e-02 -5.268809571862220764e-02 -1.222497224807739258e-01 -1.183423027396202087e-01 -1.894040219485759735e-02 3.086848258972167969e-01 -2.030493766069412231e-01 -3.133223205804824829e-02 1.151107549667358398e-01 2.028690092265605927e-02
-1.904331445693969727e-01 5.757423490285873413e-02 3.210396692156791687e-02 -2.097568809986114502e-01 3.830679953098297119e-01 -5.549919232726097107e-02 5.249414965510368347e-02 3.661935329437255859e-01 -3.913850709795951843e-02 -6.011985987424850464e-02 5.192117393016815186e-02 -9.151426702737808228e-02 3.387257754802703857e-01 2.471228837966918945e-01 -2.541416883468627930e-01 1.491487324237823486e-01 -5.868305265903472900e-02 -1.407383084297180176e-01 -9.106618911027908325e-02 1.302385926246643066e-01 -3.110016882419586182e-01 1.048252880573272705e-01 9.884085506200790405e-02 -5.437858053483068943e-04 -2.450354211032390594e-02 -5.005186051130294800e-02 -1.016688421368598938e-01 -9.045185148715972900e-02 -3.275294005870819092e-01 1.821367591619491577e-01 -1.518226601183414459e-02 1.468748897314071655e-01
2.062894403934478760e-01 -1.066474914550781250e-01 1.508662402629852295e-01 -3.143185973167419434e-01 2.789899408817291260e-01 -3.771600127220153809e-02 2.223475426435470581e-01 4.611443355679512024e-02 2.605710923671722412e-02 -2.196502536535263062e-01 -1.882895082235336304e-01 -1.456975638866424561e-01 -6.510364264249801636e-02 -1.890470273792743683e-02 -2.788650095462799072e-01 -1.427634432911872864e-02 -2.129706740379333496e-01 1.720153987407684326e-01 -4.028390645980834961e-01 -2.082110047340393066e-01 9.293777495622634888e-02 3.870094195008277893e-02 -1.069373413920402527e-01 2.607609331607818604e-01 1.930816769599914551e-01 -4.363764449954032898e-02 -2.119924575090408325e-01 1.344043575227260590e-02 -8.354051411151885986e-02 -2.769641112536191940e-03 -2.090895622968673706e-01 -1.910034939646720886e-02
2.282395213842391968e-01 1.100463196635246277e-01 -7.842505723237991333e-02 -1.567220836877822876e-01 1.076269671320915222e-01 -2.504787147045135498e-01 1.394814699888229370e-01 7.789555937051773071e-02 -1.368759721517562866e-01 -1.139257326722145081e-01 -1.713938452303409576e-02 -3.302505910396575928e-01 5.720974504947662354e-02 -4.794303793460130692e-03 -1.842541247606277466e-01 -1.667050868272781372e-01 1.906094141304492950e-02 1.544736046344041824e-02 -9.930880367755889893e-02 -1.320128440856933594e-01 -2.789586484432220459e-01 1.155781447887420654e-01 1.568945497274398804e-01 -3.996022343635559082e-01 -1.311324387788772583e-01 -2.598873674869537354e-01 -1.187345311045646667e-01 -9.631838649511337280e-02 -3.378874957561492920e-01 2.542501389980316162e-01 -8.656428754329681396e-02 3.669565171003341675e-02
-1.196113675832748413e-01 -1.368979811668395996e-01 2.670811116695404053e-01 -2.246409058570861816e-01 3.167233467102050781e-01 6.254482269287109375e-02 7.467967271804809570e-02 3.777802586555480957e-01 -3.030731976032257080e-01 9.263420104980468750e-02 -1.588828712701797485e-01 -7.563087344169616699e-02 1.296313852071762085e-01 9.466185234487056732e-03 -2.025561332702636719e-01 1.253746598958969116e-01 -1.447781473398208618e-01 1.129262298345565796e-01 1.285437494516372681e-01 -3.612124919891357422e-02 -1.908596009016036987e-01 9.001845121383666992e-02 -6.397114694118499756e-02 5.718611553311347961e-02 6.093773618340492249e-02 -8.251699805259704590e-02 1.473739463835954666e-02 1.075748577713966370e-01 -2.751565873622894287e-01 3.225468695163726807e-01 5.000735446810722351e-02 -2.821365296840667725e-01
5.652310699224472046e-02 1.290760934352874756e-01 1.438023447990417480e-01 -1.667146384716033936e-01 3.493618369102478027e-01 -1.549466792494058609e-02 1.596856117248535156e-01 2.511928677558898926e-01 -1.196185275912284851e-01 -3.666497766971588135e-01 -1.614867895841598511e-01 -3.681842982769012451e-01 1.402696520090103149e-01 2.105356603860855103e-01 -5.444273818284273148e-03 -1.048477217555046082e-01 2.062308788299560547e-01 1.806835830211639404e-01 -5.607495456933975220e-02 6.114782765507698059e-02 -1.768746525049209595e-01 -6.931152194738388062e-02 7.029888778924942017e-02 -8.619190007448196411e-02 -8.738335222005844116e-02 -2.544511258602142334e-01 -9.555137157440185547e-02 2.595476508140563965e-01 -2.908452646806836128e-03 -6.311251968145370483e-02 -1.424132734537124634e-01 -1.780678033828735352e-01
1.417619287967681885e-01 -1.153090521693229675e-01 1.586408168077468872e-01 5.444980785250663757e-02 2.347797304391860962e-01 1.688706688582897186e-02 1.325741857290267944e-01 2.096016556024551392e-01 -4.715213086456060410e-03 -1.286882311105728149e-01 -7.005985826253890991e-02 1.340343989431858063e-02 7.290748506784439087e-02 -1.729294806718826294e-01 -1.129971593618392944e-01 -9.875629842281341553e-02 1.600869148969650269e-01 -2.922706305980682373e-01 -1.794359385967254639e-01 -1.479899734258651733e-01 -3.907062411308288574e-01 3.575645387172698975e-02 -3.161948919296264648e-01 2.312759757041931152e-01 6.325528770685195923e-02 -1.940494179725646973e-01 -1.329194605350494385e-01 9.903714805841445923e-02 -2.113041132688522339e-01 3.372358158230781555e-02 -1.816718876361846924e-01 -3.488242030143737793e-01
-6.553867459297180176e-02 2.013878822326660156e-01 1.937081366777420044e-01 -2.331005781888961792e-01 7.066962122917175293e-02 -2.600418031215667725e-02 -1.799541562795639038e-01 -1.709515303373336792e-01 -2.632502317428588867e-01 -2.491967231035232544e-01 -1.516723930835723877e-01 -1.963928528130054474e-02 -1.078825592994689941e-01 8.179405331611633301e-02 -1.042096987366676331e-01 9.536522626876831055e-02 4.895160347223281860e-02 -1.342211514711380005e-01 -4.812743663787841797e-01 -2.671602368354797363e-01 9.491834044456481934e-02 -2.090824693441390991e-01 -3.521680459380149841e-02 -5.729887634515762329e-02 -2.499772049486637115e-02 -2.252006828784942627e-01 -7.679603248834609985e-02 1.090046912431716919e-01 -2.662550210952758789e-01 9.031989611685276031e-03 -2.194356471300125122e-01 -1.844795942306518555e-01
-8.808799088001251221e-02 2.315656095743179321e-01 3.814439103007316589e-02 -4.331238865852355957e-01 3.771287798881530762e-01 2.555862441658973694e-02 6.039888039231300354e-02 -8.709821105003356934e-02 -6.444198079407215118e-03 2.173527516424655914e-02 -9.903631359338760376e-02 -2.636037208139896393e-02 3.004405088722705841e-02 -4.603057801723480225e-01 2.720038965344429016e-02 1.977124214172363281e-01 -3.387426026165485382e-03 1.202228516340255737e-01 -8.071290701627731323e-02 1.193500235676765442e-01 -1.981522589921951294e-01 -9.528610855340957642e-02 8.258105069398880005e-02 7.564287167042493820e-03 5.702857673168182373e-02 -3.325254321098327637e-01 1.509408652782440186e-01 5.561517551541328430e-02 -2.296750247478485107e-01 1.806289106607437134e-01 -8.209835737943649292e-02 -9.776633977890014648e-02
-2.815012931823730469e-01 -4.349208623170852661e-02 2.147435210645198822e-02 -2.712443768978118896e-01 2.016748040914535522e-01 -1.678965240716934204e-01 3.648976236581802368e-02 -1.210320368409156799e-01 5.302103236317634583e-02 4.124986752867698669e-02 -3.649188280105590820e-01 -3.346275985240936279e-01 1.988406479358673096e-02 6.602829694747924805e-02 1.445629745721817017e-01 -6.240133568644523621e-02 -1.356886923313140869e-01 7.973096519708633423e-02 -3.097909986972808838e-01 -1.332922130823135376e-01 -4.773419722914695740e-02 1.110052242875099182e-01 -1.226303726434707642e-02 2.084357738494873047e-01 4.909842088818550110e-02 -4.503340926021337509e-03 -1.013749688863754272e-01 -1.273394078016281128e-01 -2.838255763053894043e-01 1.518716961145401001e-01 -7.161288708448410034e-02 -3.826369941234588623e-01
-9.423599392175674438e-02 -6.251567974686622620e-03 1.216566860675811768e-01 -9.916831552982330322e-02 2.198606580495834351e-01 -1.552795916795730591e-01 1.706186868250370026e-02 3.062102198600769043e-01 1.460648514330387115e-02 -1.392180845141410828e-02 -2.801698446273803711e-01 2.260128259658813477e-01 1.836743652820587158e-01 -2.344748936593532562e-02 -6.584678590297698975e-02 -1.425078511238098145e-01 -1.540004312992095947e-01 9.009417146444320679e-02 -4.274804890155792236e-01 3.395891562104225159e-02 -8.790024369955062866e-02 8.259218186140060425e-02 -1.500504612922668457e-01 8.520529419183731079e-02 -1.355281658470630646e-02 -4.474012851715087891e-01 -2.875718288123607635e-02 1.193090807646512985e-02 -3.620920777320861816e-01 -1.046065092086791992e-01 7.905017584562301636e-02 -3.678675368428230286e-02
1.893611550331115723e-01 3.507556021213531494e-02 -1.459890455007553101e-01 5.624393373727798462e-02 4.433537125587463379e-01 -2.069660723209381104e-01 1.599856168031692505e-01 -2.952544391155242920e-02 1.822250150144100189e-02 1.714108884334564209e-01 -1.291204094886779785e-01 -1.314731687307357788e-01 -3.588387626223266125e-04 2.416538447141647339e-01 -2.190208435058593750e-01 1.736348420381546021e-01 -1.059065833687782288e-01 -1.544103175401687622e-01 -1.462186723947525024e-01 -1.848153471946716309e-01 -2.918007969856262207e-01 2.520509436726570129e-02 1.370697282254695892e-02 -1.186250597238540649e-01 4.392085596919059753e-02 1.523927301168441772e-01 4.403829574584960938e-02 7.237386703491210938e-02 -4.314294755458831787e-01 2.107284963130950928e-01 -9.440397471189498901e-02 -9.983079880475997925e-02
1.492757946252822876e-01 1.893321424722671509e-01 2.267909198999404907e-01 -2.331756353378295898e-01 2.904459536075592041e-01 7.956361770629882812e-02 2.119600921869277954e-01 3.358968198299407959e-01 -2.171430587768554688e-01 -1.034028008580207825e-01 -1.375027000904083252e-01 -2.853992581367492676e-01 1.800419688224792480e-01 2.097322344779968262e-01 -5.039438605308532715e-02 1.627195179462432861e-01 2.421972900629043579e-01 9.247060120105743408e-02 -1.203047633171081543e-01 -1.719314488582313061e-03 -1.189575120806694031e-01 3.617654740810394287e-02 5.209001153707504272e-02 -2.342063188552856445e-01 1.259007211774587631e-02 -2.401224374771118164e-01 -8.327370136976242065e-02 1.911476105451583862e-01 -1.346530765295028687e-01 -3.872316703200340271e-02 -1.664085090160369873e-01 -1.437887549400329590e-01
1.537181288003921509e-01 1.793860644102096558e-01 2.723294198513031006e-01 -1.699184924364089966e-01 2.627321779727935791e-01 7.683124393224716187e-02 2.129465490579605103e-01 3.158089816570281982e-01 -3.079066872596740723e-01 -1.947731375694274902e-01 -1.613605469465255737e-01 -3.222839534282684326e-01 1.755211204290390015e-01 1.644482165575027466e-01 -1.674133241176605225e-01 6.375909596681594849e-02 1.760032325983047485e-01 1.158462539315223694e-01 -6.784149259328842163e-02 3.592386469244956970e-02 -9.287710487842559814e-02 4.562237486243247986e-02 1.534010767936706543e-01 -9.852985292673110962e-02 -4.501970484852790833e-02 -2.612139582633972168e-01 -5.007772892713546753e-02 1.806632615625858307e-03 -4.912832006812095642e-02 2.957907877862453461e-02 -2.622976303100585938e-01 -1.716249734163284302e-01
2.218479514122009277e-01 2.504950761795043945e-01 -9.107074886560440063e-02 -1.473349779844284058e-01 1.665925085544586182e-01 -1.025680974125862122e-01 5.191400274634361267e-02 1.193970516324043274e-01 -6.495629251003265381e-02 -2.730175852775573730e-01 -1.887891674414277077e-03 -8.447725325822830200e-02 -2.887713909149169922e-02 6.465041637420654297e-02 -7.510010898113250732e-02 8.520928211510181427e-03 -2.436294406652450562e-01 -1.196563839912414551e-01 -5.555467009544372559e-01 1.210505515336990356e-01 -3.421186236664652824e-03 -9.302087873220443726e-02 1.034598723053932190e-01 -7.863217592239379883e-02 -3.694829940795898438e-01 -5.000940337777137756e-02 2.976714670658111572e-01 -5.280046910047531128e-02 -1.665815711021423340e-01 1.430304162204265594e-02 -1.180701851844787598e-01 -1.066163852810859680e-01
-9.452582895755767822e-02 -1.858944296836853027e-01 6.449937820434570312e-02 -9.838482737541198730e-02 2.449362128973007202e-01 1.290609091520309448e-01 2.136206179857254028e-01 8.272267878055572510e-02 4.067578166723251343e-02 -2.536408416926860809e-02 -6.570866703987121582e-02 -4.494444280862808228e-02 2.643108069896697998e-01 -3.422018885612487793e-02 -2.031427323818206787e-01 2.939558923244476318e-01 -2.236871570348739624e-01 -1.186157539486885071e-01 -1.903552860021591187e-01 -4.914743825793266296e-02 -8.765166252851486206e-02 -1.105038672685623169e-01 -2.980298697948455811e-01 3.513039648532867432e-01 7.371605187654495239e-02 -3.072594106197357178e-01 6.710028648376464844e-02 2.438266128301620483e-01 -2.822221517562866211e-01 -2.292078733444213867e-02 -1.058406904339790344e-01 -1.270342171192169189e-01
-2.442854084074497223e-02 1.630514264106750488e-01 1.455237567424774170e-01 -8.458203077316284180e-02 3.344256877899169922e-01 -3.528640791773796082e-02 1.914083957672119141e-01 2.245733737945556641e-01 -2.667329013347625732e-01 -1.503975689411163330e-01 -2.335892468690872192e-01 -4.092217683792114258e-01 1.584885716438293457e-01 2.750984132289886475e-01 -1.797096580266952515e-01 -1.265754848718643188e-01 1.259505748748779297e-01 -5.954802036285400391e-02 -3.242814540863037109e-02 -1.392005681991577148e-01 -9.831488132476806641e-02 -1.323391199111938477e-01 3.326312452554702759e-02 -6.943488866090774536e-02 -7.548299431800842285e-02 -3.480448126792907715e-01 2.122833766043186188e-02 8.026901632547378540e-02 8.818513154983520508e-02 -2.500378191471099854e-01 4.923321306705474854e-02 -5.664959549903869629e-03
-3.127014338970184326e-01 5.710892379283905029e-02 5.132761225104331970e-02 -2.743442356586456299e-01 3.178364932537078857e-01 -4.332137107849121094e-02 -2.482632920145988464e-02 2.591650187969207764e-01 7.005572784692049026e-03 -2.864638864994049072e-01 -1.068574115633964539e-01 -5.093363523483276367e-01 1.187546774744987488e-01 1.089092269539833069e-01 -5.817217379808425903e-02 -7.592514157295227051e-02 -6.892225891351699829e-02 -6.318796426057815552e-02 2.174409106373786926e-02 7.402859162539243698e-03 -3.996713161468505859e-01 6.532087177038192749e-02 1.100736036896705627e-01 6.858142092823982239e-03 -2.079718112945556641e-01 9.042751044034957886e-02 -1.047825366258621216e-01 -4.641771689057350159e-02 -1.103762537240982056e-01 -3.796198638156056404e-03 -1.065594423562288284e-02 -1.869728585006669164e-04
-5.310686305165290833e-03 -1.799771748483181000e-02 1.313605159521102905e-01 -2.806864976882934570e-01 5.801734700798988342e-02 9.276051819324493408e-02 1.208639070391654968e-01 1.733222007751464844e-01 9.994863718748092651e-02 -1.548611670732498169e-01 -3.330785632133483887e-01 1.841773986816406250e-01 2.309616357088088989e-01 1.502778194844722748e-02 5.346600338816642761e-02 3.840223327279090881e-02 -1.235775798559188843e-01 -6.604143977165222168e-02 -4.122613072395324707e-01 1.698426455259323120e-01 -1.595222502946853638e-01 1.594009250402450562e-01 -2.363133057951927185e-02 9.048374742269515991e-02 1.186371594667434692e-01 -4.588901996612548828e-01 -2.809929661452770233e-02 -1.408043503761291504e-01 -2.550404071807861328e-01 -7.712891697883605957e-02 -1.741074770689010620e-02 -1.250714659690856934e-01
3.520712628960609436e-02 -8.041440695524215698e-02 1.681456863880157471e-01 -2.427932471036911011e-01 3.002125620841979980e-01 -1.918811351060867310e-02 -8.511932194232940674e-02 1.211761534214019775e-01 -8.734935522079467773e-02 1.903810352087020874e-01 -1.653222441673278809e-01 6.121217459440231323e-02 2.414767891168594360e-01 1.546702980995178223e-01 -1.816172152757644653e-01 -1.647419482469558716e-01 7.682713866233825684e-02 1.828681379556655884e-01 -2.165178209543228149e-01 -2.496433854103088379e-01 -4.820623993873596191e-01 1.746519505977630615e-01 3.383208438754081726e-02 3.389483317732810974e-02 -2.060708031058311462e-02 9.508097171783447266e-02 -1.046674400568008423e-01 1.950038224458694458e-01 -1.422283053398132324e-01 -5.315335467457771301e-02 -1.293788701295852661e-01 2.517341673374176025e-01
-1.525170505046844482e-01 2.114461958408355713e-01 1.048161610960960388e-01 1.887014061212539673e-01 1.864106655120849609e-01 -1.999524235725402832e-01 -5.983897298574447632e-02 2.685348689556121826e-01 -1.409288197755813599e-01 -1.046282276511192322e-01 -7.773217745125293732e-03 -1.815273016691207886e-01 7.504142075777053833e-02 -3.668705746531486511e-02 -1.485173106193542480e-01 -5.122146382927894592e-02 -1.216827407479286194e-01 -1.842015534639358521e-01 -4.731898009777069092e-01 7.927222549915313721e-02 -1.109627112746238708e-01 -4.965487867593765259e-02 -2.941440045833587646e-01 -2.898896671831607819e-02 -2.328644096851348877e-01 7.915110886096954346e-02 1.226904839277267456e-01 1.247317790985107422e-01 -2.857180535793304443e-01 1.827336400747299194e-01 -1.558835804462432861e-01 -1.674429029226303101e-01
4.286653548479080200e-02 1.859920024871826172e-01 2.729548141360282898e-02 -2.455706521868705750e-02 6.716597825288772583e-03 -2.307302132248878479e-02 1.067380309104919434e-01 8.813234418630599976e-02 1.880069971084594727e-01 1.386645436286926270e-01 1.881842315196990967e-01 -3.032824695110321045e-01 -1.137495413422584534e-01 -5.211995542049407959e-02 -2.520910203456878662e-01 -1.743824332952499390e-01 8.135198801755905151e-02 -5.926817655563354492e-02 -2.022922188043594360e-01 -2.393881678581237793e-01 -3.295361697673797607e-01 -1.968990117311477661e-01 1.048623174428939819e-01 1.913799531757831573e-02 2.378391847014427185e-02 -2.040476351976394653e-01 -1.446449905633926392e-01 1.011440604925155640e-01 -3.926082849502563477e-01 -3.137081563472747803e-01 -2.202214896678924561e-01 -9.700819849967956543e-02
-1.139423926360905170e-03 -2.286278828978538513e-02 1.670119613409042358e-01 2.484959922730922699e-02 1.519428938627243042e-01 3.670331463217735291e-02 1.796368360519409180e-01 1.849175542593002319e-01 1.383154988288879395e-01 -2.567459642887115479e-01 -3.911757171154022217e-01 2.115708217024803162e-02 1.219108924269676208e-01 7.354326546192169189e-02 -2.780348360538482666e-01 3.351245820522308350e-01 -1.397040784358978271e-01 9.346057474613189697e-02 -2.945406138896942139e-01 2.528646588325500488e-02 -2.016202658414840698e-01 -1.876624971628189087e-01 -7.944678515195846558e-02 6.272467225790023804e-02 1.536818295717239380e-01 -1.833917796611785889e-01 -1.556872129440307617e-01 2.229192107915878296e-01 -2.287470549345016479e-01 8.087509125471115112e-02 -1.582474708557128906e-01 -1.217335760593414307e-01
-4.374395683407783508e-02 2.852126359939575195e-01 2.097835391759872437e-01 -1.637465804815292358e-01 3.899862468242645264e-01 1.356675177812576294e-01 -5.954332649707794189e-02 4.622620940208435059e-01 -4.905206710100173950e-02 -1.855015195906162262e-02 -5.894330888986587524e-02 1.047987937927246094e-01 2.350323200225830078e-01 1.752866804599761963e-01 -1.310048550367355347e-01 1.593015156686306000e-02 6.618963927030563354e-02 3.019605278968811035e-01 -5.839784443378448486e-02 2.266036905348300934e-02 -5.197918415069580078e-02 -6.248578056693077087e-02 5.713521689176559448e-02 2.007568068802356720e-02 -7.841997779905796051e-03 -7.393094152212142944e-02 -2.039739787578582764e-01 1.998417675495147705e-01 -4.005125910043716431e-02 4.147629067301750183e-02 -3.290149569511413574e-01 -1.708770692348480225e-01
3.282409906387329102e-01 1.069041267037391663e-01 9.042221307754516602e-02 -2.777160406112670898e-01 3.936376273632049561e-01 1.523222029209136963e-01 9.191751480102539062e-02 -2.705577202141284943e-02 5.850434675812721252e-02 -2.743910299614071846e-03 -1.267933547496795654e-01 -3.426994010806083679e-02 1.562847197055816650e-01 -1.976876109838485718e-01 1.043396145105361938e-01 -1.126910075545310974e-01 1.877526380121707916e-02 3.123776754364371300e-03 -1.095968186855316162e-01 -2.122102826833724976e-01 3.099521063268184662e-02 1.909655332565307617e-01 -1.728763878345489502e-01 2.419045716524124146e-01 1.033332082442939281e-03 -2.174772918224334717e-01 -3.447305858135223389e-01 -6.194607168436050415e-02 -2.327033281326293945e-01 2.816974185407161713e-02 -9.098542481660842896e-02 -2.898016273975372314e-01
-5.078047513961791992e-03 1.220245286822319031e-01 7.571229338645935059e-02 -2.299859374761581421e-02 2.595283389091491699e-01 -2.864025831222534180e-01 -2.796105481684207916e-02 2.166459858417510986e-01 -1.084273010492324829e-01 4.559419676661491394e-02 2.770711667835712433e-02 -4.366192817687988281e-01 1.333139836788177490e-01 -2.988729253411293030e-02 -5.793252587318420410e-02 -6.233692541718482971e-02 -1.775953173637390137e-01 -2.889517545700073242e-01 -2.633802294731140137e-01 6.195935234427452087e-02 -9.515651315450668335e-02 -2.009127885103225708e-01 -2.852003574371337891e-01 2.013941109180450439e-01 -2.125165760517120361e-01 -7.524384558200836182e-02 4.084884375333786011e-02 2.101844400167465210e-01 -1.688639074563980103e-01 -3.376687318086624146e-02 -1.554014235734939575e-01 -2.013460099697113037e-01
-2.072386443614959717e-01 -1.743232160806655884e-01 6.146506592631340027e-02 -1.900014877319335938e-01 3.401401042938232422e-01 -4.092731699347496033e-02 -8.458703756332397461e-02 2.268716990947723389e-01 -3.215425014495849609e-01 -7.886891812086105347e-02 -2.309851944446563721e-01 -1.398315727710723877e-01 -2.630807645618915558e-02 -1.758535653352737427e-01 2.566536962985992432e-01 2.394090443849563599e-01 -1.392163485288619995e-01 -5.217053741216659546e-02 -3.459873497486114502e-01 -9.402191638946533203e-02 1.064147427678108215e-02 9.559756517410278320e-02 1.228084787726402283e-01 4.101677611470222473e-02 5.844318121671676636e-02 -7.334269583225250244e-03 -6.711457669734954834e-02 -2.375977188348770142e-01 -2.897688150405883789e-01 4.147638380527496338e-02 -9.158108383417129517e-02 -1.957063376903533936e-01
-1.822696924209594727e-01 -2.530782222747802734e-01 6.998904794454574585e-02 -1.899567395448684692e-01 1.709262281656265259e-01 -5.381428450345993042e-02 -1.587800309062004089e-02 1.464001983404159546e-01 -2.105897814035415649e-01 -1.583701968193054199e-01 2.660000510513782501e-02 -1.840524375438690186e-01 1.987570673227310181e-01 1.078982651233673096e-01 -2.200628668069839478e-01 2.298256307840347290e-01 6.368352472782135010e-02 -1.212853714823722839e-01 -5.390814319252967834e-02 1.773585937917232513e-02 -5.053949952125549316e-01 1.084191258996725082e-02 2.206885069608688354e-01 5.747581273317337036e-02 -2.490923367440700531e-02 4.008455574512481689e-02 -3.403543680906295776e-02 4.637330304831266403e-03 -3.286716938018798828e-01 -8.488214015960693359e-02 -3.183026909828186035e-01 -4.533970355987548828e-02
-2.998623438179492950e-02 -6.682218611240386963e-02 1.895963847637176514e-01 -4.057431519031524658e-01 3.193576931953430176e-01 8.469420671463012695e-02 1.243958622217178345e-01 7.979748398065567017e-02 -8.112890273332595825e-02 1.102266181260347366e-02 6.804990023374557495e-02 -1.654615998268127441e-01 2.982992827892303467e-01 1.985645145177841187e-01 -8.667176216840744019e-02 -3.823408111929893494e-02 3.698965907096862793e-01 1.277890652418136597e-01 -3.037016391754150391e-01 -2.042260617017745972e-01 -8.797203749418258667e-02 8.700951933860778809e-02 1.546796709299087524e-01 1.609850078821182251e-01 -1.994778215885162354e-01 -1.042964532971382141e-01 -1.541133821010589600e-01 -8.023411966860294342e-03 -8.415465056896209717e-02 2.281567640602588654e-02 -2.195191830396652222e-01 6.661037355661392212e-02
5.379592999815940857e-02 -9.536078572273254395e-02 -1.315878331661224365e-01 -2.404230535030364990e-01 3.013844490051269531e-01 -2.066448926925659180e-01 1.319606304168701172e-01 5.708723794668912888e-03 1.559789627790451050e-01 1.546742469072341919e-01 4.055497422814369202e-02 -2.302910685539245605e-01 5.854343995451927185e-02 -1.154118180274963379e-01 1.722757667303085327e-01 -4.237328469753265381e-02 -2.323605865240097046e-01 -1.516365855932235718e-01 -1.995144188404083252e-01 -4.479403495788574219e-01 -1.576112508773803711e-01 -1.190223824232816696e-02 1.031897738575935364e-01 -5.447986349463462830e-02 -1.141424477100372314e-01 -1.494895368814468384e-01 -6.937599927186965942e-02 3.757061809301376343e-02 -2.381100058555603027e-01 4.018920287489891052e-02 -3.554286360740661621e-01 -1.687512546777725220e-01
1.207650974392890930e-01 1.865698099136352539e-01 3.006534278392791748e-01 -1.889232099056243896e-01 3.292281031608581543e-01 8.326216042041778564e-02 1.835830062627792358e-01 2.931401133537292480e-01 -1.550157815217971802e-01 -2.506889104843139648e-01 -2.359820604324340820e-01 -3.405538499355316162e-01 1.302462965250015259e-01 3.052691929042339325e-02 -1.404707431793212891e-01 1.446845084428787231e-01 1.904745101928710938e-01 1.301089376211166382e-01 -7.236802577972412109e-02 1.420429497957229614e-01 -1.177264750003814697e-01 -8.019130676984786987e-02 1.954113692045211792e-01 -1.276399344205856323e-01 -3.557706996798515320e-02 -2.337506860494613647e-01 3.227708116173744202e-02 1.057540252804756165e-02 2.943305065855383873e-03 -7.245468348264694214e-02 -2.038895487785339355e-01 -1.232335716485977173e-01
1.424840092658996582e-01 1.436386555433273315e-01 9.350768476724624634e-02 -3.227824568748474121e-01 1.307219266891479492e-01 -5.610199272632598877e-02 2.844884395599365234e-01 3.046020269393920898e-01 -2.936050891876220703e-01 -8.930993266403675079e-03 -2.642138674855232239e-02 1.192440316081047058e-01 -8.348964899778366089e-02 1.444438248872756958e-01 -2.319408506155014038e-01 1.156081855297088623e-01 -1.222711130976676941e-01 2.867428660392761230e-01 -7.232773303985595703e-02 2.744754403829574585e-02 1.050625592470169067e-01 9.948328137397766113e-02 1.762291649356484413e-03 1.837862133979797363e-01 -1.239519007503986359e-02 1.688406057655811310e-02 -4.041838645935058594e-02 6.297215074300765991e-02 -3.379647731781005859e-01 -3.181777000427246094e-01 -1.151384599506855011e-02 -2.765598595142364502e-01
5.124072730541229248e-02 4.139557853341102600e-02 -1.073677744716405869e-02 -8.221243321895599365e-02 3.699500486254692078e-02 -8.250375278294086456e-03 -1.774503290653228760e-02 1.736703217029571533e-01 -1.284134536981582642e-01 8.885942399501800537e-02 2.336647734045982361e-02 -9.226458519697189331e-02 2.049177139997482300e-01 1.778047531843185425e-01 -1.934949159622192383e-01 -3.284364193677902222e-02 9.131409227848052979e-02 1.722411662340164185e-01 -3.504770100116729736e-01 1.849587708711624146e-01 -3.549632728099822998e-01 7.742811576463282108e-04 2.860736548900604248e-01 3.309920132160186768e-01 9.531626477837562561e-03 -3.162809833884239197e-02 9.382966160774230957e-02 -1.578224450349807739e-01 -3.385547697544097900e-01 -6.056183017790317535e-03 -3.213843703269958496e-02 -3.851876556873321533e-01
1.571577787399291992e-01 1.418513804674148560e-01 1.735841035842895508e-01 -1.057523936033248901e-01 1.348052322864532471e-01 5.198155343532562256e-02 -4.581593349575996399e-02 8.882664144039154053e-02 -4.386093020439147949e-01 -2.763245813548564911e-02 2.416840940713882446e-01 9.542956203222274780e-02 -1.969569325447082520e-01 4.025907441973686218e-02 5.857823416590690613e-02 6.022191420197486877e-02 -1.500000208616256714e-01 5.033493414521217346e-02 -1.899178177118301392e-01 -3.754023909568786621e-01 -1.058726906776428223e-01 -1.281491518020629883e-01 1.017122529447078705e-02 5.699621886014938354e-02 -1.836877912282943726e-01 -1.862249821424484253e-01 1.398626863956451416e-01 1.854213029146194458e-01 -3.091568052768707275e-01 -1.735928952693939209e-01 -3.051919937133789062e-01 2.528875507414340973e-02
-1.802532747387886047e-02 3.851441666483879089e-02 -1.017330437898635864e-01 -1.576074361801147461e-01 4.943153560161590576e-01 -3.183709383010864258e-01 3.509452939033508301e-01 2.897637188434600830e-01 1.157206390053033829e-02 -2.320471107959747314e-01 -9.502219408750534058e-02 -5.247900635004043579e-02 1.331910141743719578e-03 1.025965660810470581e-01 -3.116638958454132080e-01 -1.823708713054656982e-01 5.300304293632507324e-02 -1.755209863185882568e-01 -6.458675116300582886e-02 -1.152093186974525452e-01 -7.247992604970932007e-02 -1.380545794963836670e-01 1.828992366790771484e-01 -1.502136886119842529e-01 -7.431224733591079712e-02 -7.596433907747268677e-02 -1.671163588762283325e-01 3.963978588581085205e-02 -1.007028371095657349e-01 1.056076288223266602e-01 -9.737927466630935669e-02 -2.291647717356681824e-02
-9.737726300954818726e-02 7.655028253793716431e-03 1.444264054298400879e-01 -2.255893312394618988e-02 4.482666254043579102e-01 -9.917953610420227051e-02 1.192548871040344238e-01 4.026060551404953003e-02 2.411766909062862396e-02 -1.505385711789131165e-02 -6.870508939027786255e-02 -2.108474820852279663e-01 4.111601412296295166e-02 -3.528990224003791809e-02 -8.893191814422607422e-02 -3.111592493951320648e-02 -1.934579014778137207e-01 -1.984393745660781860e-01 -4.761225879192352295e-01 6.812218576669692993e-02 -1.727267801761627197e-01 -1.943565718829631805e-02 2.910946607589721680e-01 -1.787261366844177246e-01 8.395010232925415039e-02 3.139804005622863770e-01 7.800921052694320679e-02 3.409090451896190643e-03 -2.534494176506996155e-02 -2.053186856210231781e-02 2.955147624015808105e-02 -3.346284627914428711e-01
-6.168269366025924683e-02 -5.276960879564285278e-02 2.384858950972557068e-02 -4.319568574428558350e-01 2.421277761459350586e-01 -1.066829189658164978e-01 9.775760024785995483e-02 6.349898129701614380e-02 -3.836473524570465088e-01 1.157827749848365784e-01 9.772185981273651123e-02 -3.462586551904678345e-02 8.480492979288101196e-02 -1.501957476139068604e-01 -2.931747585535049438e-02 1.987059712409973145e-01 -4.910281300544738770e-02 2.816797196865081787e-01 -2.554866075515747070e-01 -1.274946630001068115e-01 -2.430717647075653076e-01 4.898850992321968079e-02 2.551029622554779053e-01 -1.820502877235412598e-01 -2.989785932004451752e-02 -1.145610138773918152e-01 1.516987085342407227e-01 -2.658962458372116089e-02 -3.412886261940002441e-01 -5.598898977041244507e-02 2.007746137678623199e-02 2.204213477671146393e-02
3.314036503434181213e-02 9.370417147874832153e-02 9.101530909538269043e-02 -2.952534854412078857e-01 3.699633479118347168e-01 1.624728441238403320e-01 -5.124750360846519470e-02 -8.011672645807266235e-02 -6.950028240680694580e-02 -1.563997566699981689e-01 -4.430847615003585815e-02 -6.441339850425720215e-02 -2.352093905210494995e-01 1.409447491168975830e-01 -1.752291917800903320e-01 7.609930634498596191e-02 1.289595961570739746e-01 -9.920564293861389160e-02 -4.068093299865722656e-01 4.950862005352973938e-02 -2.139836549758911133e-02 1.447339653968811035e-01 -2.981628179550170898e-01 2.973139099776744843e-02 -2.345728315412998199e-02 -3.218832612037658691e-01 6.547527015209197998e-02 -1.493781208992004395e-01 -1.900201290845870972e-01 -3.067699372768402100e-01 -6.001316010951995850e-02 7.122981548309326172e-02
-8.479191921651363373e-03 -1.114943623542785645e-01 -1.595425158739089966e-01 -1.573743075132369995e-01 4.754931628704071045e-01 5.662937834858894348e-02 1.230715364217758179e-01 3.457285463809967041e-01 5.744912475347518921e-02 2.537514083087444305e-02 1.069348212331533432e-02 -1.093878503888845444e-02 -8.299101144075393677e-03 -3.253258168697357178e-01 -3.414558172225952148e-01 9.784832596778869629e-03 -1.132060028612613678e-02 1.240674853324890137e-01 -3.679087013006210327e-02 -2.704584039747714996e-02 -2.141591906547546387e-01 -6.265173852443695068e-02 1.947196125984191895e-01 1.946986303664743900e-03 -2.943176403641700745e-02 2.705112844705581665e-02 -1.198597252368927002e-02 -4.644605796784162521e-03 -4.580323398113250732e-01 1.357509344816207886e-01 -5.226769670844078064e-02 -9.218058735132217407e-02
-3.166291490197181702e-02 -1.107641458511352539e-01 8.711083792150020599e-03 -2.834829390048980713e-01 3.085780739784240723e-01 2.420325875282287598e-01 1.515374481678009033e-01 9.435149841010570526e-03 1.394914984703063965e-01 -1.260962188243865967e-01 -4.650419354438781738e-01 -2.248686403036117554e-01 3.027438372373580933e-02 -9.953800588846206665e-02 -2.364982664585113525e-01 5.744679272174835205e-02 -9.076824039220809937e-02 2.863451093435287476e-02 -2.375393211841583252e-01 -1.679106205701828003e-01 7.925697416067123413e-02 1.424872130155563354e-01 -5.647889897227287292e-02 2.107250839471817017e-01 8.368805050849914551e-02 -2.793040573596954346e-01 -1.505062580108642578e-01 1.431794017553329468e-01 -1.000158861279487610e-01 1.054679974913597107e-01 -1.950034201145172119e-01 -4.490578174591064453e-02
7.009996473789215088e-02 2.180467993021011353e-01 -1.215991005301475525e-01 -1.832740567624568939e-02 6.548466533422470093e-02 -2.389323264360427856e-01 2.398340776562690735e-02 3.213782012462615967e-01 -2.337564714252948761e-02 -3.919239342212677002e-02 -1.837848573923110962e-01 -7.110951840877532959e-02 2.864379435777664185e-02 -6.659300066530704498e-03 -1.428382843732833862e-01 -1.537096202373504639e-01 1.017279177904129028e-01 -1.840572804212570190e-02 -1.112210005521774292e-01 -1.279761791229248047e-01 -3.049073815345764160e-01 -1.208373438566923141e-02 2.546300292015075684e-01 2.776946723461151123e-01 -2.047537714242935181e-01 -2.679058350622653961e-02 6.462451815605163574e-02 -2.232466042041778564e-01 -3.709993660449981689e-01 1.567134857177734375e-01 -2.358487397432327271e-01 -3.039590418338775635e-01
5.675421282649040222e-02 1.994583457708358765e-01 2.445266991853713989e-01 -2.804019451141357422e-01 3.479551374912261963e-01 2.925728261470794678e-02 9.945660084486007690e-02 2.427235245704650879e-01 -2.779044806957244873e-01 -2.064096331596374512e-01 -1.209543347358703613e-01 -1.254675239324569702e-01 8.468849956989288330e-02 2.352665364742279053e-01 -6.069216877222061157e-02 2.596602439880371094e-01 1.215831711888313293e-01 -1.685329228639602661e-01 -1.276395171880722046e-01 -1.340461820363998413e-01 -1.407736092805862427e-01 -1.001998856663703918e-01 2.296327203512191772e-01 -6.521366070955991745e-03 9.502798318862915039e-02 -3.253414109349250793e-02 -1.970045715570449829e-01 1.839665770530700684e-01 1.049565523862838745e-01 -9.114573150873184204e-02 -2.458427697420120239e-01 -1.463625580072402954e-01
-5.465642735362052917e-02 -3.225408867001533508e-02 8.699353784322738647e-02 -6.571526825428009033e-02 1.888874173164367676e-01 1.004919260740280151e-01 1.392628103494644165e-01 1.906624734401702881e-01 1.304138004779815674e-01 -1.516841500997543335e-01 -2.903830111026763916e-01 1.267555356025695801e-01 1.331799775362014771e-01 8.359230123460292816e-03 -1.059109792113304138e-01 6.190840154886245728e-02 -1.386274844408035278e-01 5.417873710393905640e-02 -3.844741880893707275e-01 3.617409616708755493e-02 -2.004300206899642944e-01 1.306411921977996826e-01 -1.753125935792922974e-01 -1.281660795211791992e-01 -2.839671820402145386e-02 -4.941467046737670898e-01 -8.857016265392303467e-02 4.809927940368652344e-02 -2.356570661067962646e-01 -1.500825136899948120e-01 1.704251170158386230e-01 -2.671503126621246338e-01
-1.823885589838027954e-01 -2.507160045206546783e-02 4.622509703040122986e-02 -1.323052346706390381e-01 5.517110228538513184e-01 -2.029933780431747437e-01 9.712065011262893677e-02 5.166937783360481262e-02 -1.953281089663505554e-02 -1.765380501747131348e-01 -1.829018592834472656e-01 -4.998992010951042175e-02 -1.274812221527099609e-01 4.329527169466018677e-02 -3.602494597434997559e-01 4.189632460474967957e-02 6.758908927440643311e-02 -2.353222295641899109e-02 -1.362537965178489685e-02 -1.017688512802124023e-01 -2.412988841533660889e-01 -1.785791516304016113e-01 -8.444318920373916626e-02 3.260250017046928406e-02 -1.696640849113464355e-01 1.461679935455322266e-01 -9.571131318807601929e-03 6.444779783487319946e-02 -2.092088460922241211e-01 1.211333498358726501e-01 -3.798224925994873047e-01 2.310929819941520691e-02
4.345254972577095032e-02 -1.334897056221961975e-02 1.490953564643859863e-01 -7.989544421434402466e-02 1.759895682334899902e-01 1.262932121753692627e-01 1.497480571269989014e-01 5.715871229767799377e-02 5.322953313589096069e-02 -1.839175969362258911e-01 -1.755883544683456421e-01 7.376002520322799683e-02 -8.407946676015853882e-02 1.088184490072308108e-06 -1.853084773756563663e-03 6.854181736707687378e-02 -1.911841630935668945e-01 -3.969906270503997803e-02 -6.624092459678649902e-01 1.052226647734642029e-01 -2.221130765974521637e-02 8.817596361041069031e-03 -2.940081357955932617e-01 -1.884697936475276947e-02 7.684796117246150970e-03 -2.544264197349548340e-01 1.858399808406829834e-01 1.183751076459884644e-01 -2.900210618972778320e-01 1.625048369169235229e-01 -9.879957139492034912e-02 -5.505023151636123657e-02
-1.925153732299804688e-01 2.184543609619140625e-01 -1.911650300025939941e-01 -1.835912615060806274e-01 2.383087873458862305e-01 1.920921951532363892e-01 -1.599568873643875122e-01 -7.260071486234664917e-02 -1.723118573427200317e-01 -5.763811990618705750e-02 -1.523811072111129761e-01 -3.332627415657043457e-01 6.675626337528228760e-02 -1.135338172316551208e-01 5.667584761977195740e-02 8.335171639919281006e-02 -5.397181585431098938e-02 -1.036949604749679565e-01 -3.211138546466827393e-01 -1.826166063547134399e-01 -4.586613178253173828e-02 6.567841023206710815e-02 -7.153943181037902832e-02 1.854127645492553711e-01 2.114921808242797852e-01 -3.751545250415802002e-01 -1.822454929351806641e-01 4.310426488518714905e-02 -1.925996840000152588e-01 1.734611839056015015e-01 -1.896322071552276611e-01 -7.673116028308868408e-02
2.124154269695281982e-01 2.650607228279113770e-01 6.186423450708389282e-02 -3.121857643127441406e-01 2.712276875972747803e-01 6.530077755451202393e-02 2.144800722599029541e-01 3.131533563137054443e-01 -1.554672122001647949e-01 -1.792211979627609253e-01 -1.296008229255676270e-01 -2.466605007648468018e-01 2.042255997657775879e-01 1.014103293418884277e-01 -1.148737370967864990e-01 1.403447091579437256e-01 2.272274345159530640e-01 6.486956775188446045e-02 -4.797334969043731689e-02 -4.632116761058568954e-03 -1.656171083450317383e-01 2.824126044288277626e-03 1.350145787000656128e-01 -1.020749062299728394e-01 -3.726645605638623238e-03 -3.893618285655975342e-01 -2.798931300640106201e-02 2.053362280130386353e-01 1.624855771660804749e-02 2.088768966495990753e-02 -6.644221395254135132e-02 -1.694128066301345825e-01
1.184697747230529785e-01 1.639651954174041748e-01 9.474556893110275269e-02 -2.768748402595520020e-01 2.930135726928710938e-01 -1.701030433177947998e-01 2.338366508483886719e-01 1.530881822109222412e-01 -4.153566062450408936e-01 -1.653194725513458252e-01 6.328296661376953125e-02 -2.423969097435474396e-03 3.449658304452896118e-02 -5.335850641131401062e-02 -3.418750315904617310e-02 -1.764634102582931519e-01 -1.054146587848663330e-01 1.202117279171943665e-01 -2.158318310976028442e-01 -1.235973909497261047e-01 -1.666970849037170410e-01 4.834888875484466553e-02 3.473820090293884277e-01 8.476845920085906982e-02 -4.086861312389373779e-01 -3.359334170818328857e-02 -9.116061776876449585e-02 7.841642200946807861e-02 -9.814522229135036469e-03 -4.850263707339763641e-03 -5.734558030962944031e-02 -9.433960169553756714e-02
-4.256775602698326111e-02 1.205722689628601074e-01 5.974379368126392365e-03 -3.193543553352355957e-01 1.982357501983642578e-01 -5.260149389505386353e-02 -3.976149111986160278e-02 6.557965651154518127e-03 4.322379827499389648e-02 -1.857329607009887695e-01 9.985429048538208008e-02 -2.694017589092254639e-01 2.433817535638809204e-01 -2.269885838031768799e-01 -1.961532682180404663e-01 1.552385389804840088e-01 1.565094292163848877e-01 6.369169056415557861e-02 -1.305873692035675049e-01 -4.375362023711204529e-02 -3.067184612154960632e-02 7.922187447547912598e-02 -1.973811835050582886e-01 6.567823141813278198e-02 2.459515482187271118e-01 -1.691912710666656494e-01 -3.707356750965118408e-01 2.452276647090911865e-01 -2.026200890541076660e-01 1.583532243967056274e-01 -1.616335660219192505e-01 -2.621597349643707275e-01
1.679832786321640015e-01 2.837771773338317871e-01 1.147973760962486267e-01 -1.596797704696655273e-01 1.761597096920013428e-01 -5.140359699726104736e-02 2.747448384761810303e-01 2.863567471504211426e-01 1.307225227355957031e-01 -9.642275422811508179e-02 -2.400078922510147095e-01 -5.828066915273666382e-02 -6.365531124174594879e-03 -4.589885100722312927e-02 1.071441993117332458e-01 7.371585071086883545e-02 1.393368095159530640e-02 -1.783976331353187561e-02 -2.560699880123138428e-01 3.989165648818016052e-02 -3.618850111961364746e-01 1.335206031799316406e-01 -3.214206174015998840e-02 5.230141058564186096e-02 -3.756054639816284180e-01 7.885979861021041870e-02 1.814627200365066528e-01 -5.201996117830276489e-02 -3.526873886585235596e-02 2.068782597780227661e-01 -2.586925625801086426e-01 -2.020868808031082153e-01
8.133444190025329590e-02 5.571657419204711914e-02 1.983385384082794189e-01 -1.697918586432933807e-02 1.968932598829269409e-01 3.498952463269233704e-02 -1.034074127674102783e-01 1.684000790119171143e-01 7.474444061517715454e-02 4.284913092851638794e-02 -6.595849245786666870e-02 1.486774235963821411e-01 2.140584588050842285e-01 -1.069616526365280151e-01 -1.300894916057586670e-01 -3.335949778556823730e-02 -8.708269149065017700e-02 1.194835156202316284e-01 -3.844597041606903076e-01 -7.131458073854446411e-02 -2.207040339708328247e-01 2.513893842697143555e-01 -7.079982757568359375e-02 1.282145828008651733e-01 1.558566391468048096e-01 -5.322926044464111328e-01 2.079947292804718018e-02 -1.891553029417991638e-02 -3.378467559814453125e-01 6.169677153229713440e-02 8.589154481887817383e-02 -1.434575319290161133e-01
2.915307320654392242e-02 -1.526824664324522018e-02 -2.206315100193023682e-02 -3.314617574214935303e-01 4.585348665714263916e-01 -9.911107271909713745e-02 9.451198577880859375e-02 2.676198184490203857e-01 -1.515296548604965210e-01 -5.374214425683021545e-02 9.689749032258987427e-02 -1.799115240573883057e-01 1.477955728769302368e-01 1.646396815776824951e-01 -2.221158742904663086e-01 4.609067738056182861e-02 -5.785750970244407654e-02 7.526829838752746582e-02 -5.572675541043281555e-02 5.541549995541572571e-02 -4.266657531261444092e-01 1.680122017860412598e-01 1.271643042564392090e-01 1.101530343294143677e-01 -1.224421039223670959e-01 3.024689853191375732e-02 -1.979766339063644409e-01 1.488876715302467346e-02 -2.473272383213043213e-01 -1.225437000393867493e-01 -2.017135359346866608e-02 1.850234419107437134e-01
-2.262536436319351196e-01 1.399458646774291992e-01 -7.356332987546920776e-02 -7.501606643199920654e-02 9.782761335372924805e-02 1.075871661305427551e-02 -2.885050177574157715e-01 1.605026274919509888e-01 1.124063134193420410e-01 -6.388810276985168457e-02 5.585026368498802185e-02 -2.471847385168075562e-01 -7.353264093399047852e-02 1.794841140508651733e-01 -3.450204432010650635e-02 6.601361930370330811e-02 -2.143245786428451538e-01 7.867217808961868286e-02 -1.182964593172073364e-01 -2.839175760746002197e-01 -2.952495217323303223e-01 3.713482916355133057e-01 4.991884529590606689e-02 6.813687831163406372e-02 1.192996650934219360e-01 -2.066374272108078003e-01 5.912650749087333679e-02 -3.609726205468177795e-02 -4.121789038181304932e-01 -2.022926509380340576e-01 3.340889234095811844e-03 -1.546218842267990112e-01
-8.166793733835220337e-02 -5.277326703071594238e-02 6.453469395637512207e-02 -4.120211899280548096e-01 1.365427225828170776e-01 -2.701753564178943634e-02 1.309791654348373413e-01 1.594190597534179688e-01 -4.010377079248428345e-02 -1.267730165272951126e-02 -4.481481015682220459e-01 -3.622502982616424561e-01 -6.934279948472976685e-02 -5.724362283945083618e-02 -2.215984612703323364e-01 7.622633129358291626e-02 -2.529328763484954834e-01 -1.439479738473892212e-01 -1.703047752380371094e-01 -5.351724848151206970e-02 -8.429940044879913330e-02 -4.783460870385169983e-02 -1.348501592874526978e-01 2.286181151866912842e-01 1.796267367899417877e-02 1.299172937870025635e-01 -4.324440658092498779e-02 5.130556412041187286e-03 -2.283972352743148804e-01 2.359469830989837646e-01 -1.651283949613571167e-01 -8.504157513380050659e-02
-2.136733680963516235e-01 3.338267281651496887e-02 -5.589031614363193512e-03 -3.267064690589904785e-01 3.739317357540130615e-01 -2.153541743755340576e-01 2.276974171400070190e-01 1.118856370449066162e-01 1.806051880121231079e-01 -1.194111406803131104e-01 -2.171385139226913452e-01 -1.952323913574218750e-01 2.533874660730361938e-02 -2.575659751892089844e-01 -6.065917015075683594e-02 3.381916508078575134e-02 -9.910054504871368408e-02 2.059043645858764648e-01 -9.519179165363311768e-02 -6.217264384031295776e-02 -1.459778547286987305e-01 -2.978359721601009369e-02 -1.664030700922012329e-01 -2.595174871385097504e-02 -2.038282155990600586e-01 -1.083941198885440826e-02 2.977490797638893127e-02 -1.871290989220142365e-02 -2.031892687082290649e-01 -3.198994994163513184e-01 1.417677849531173706e-01 -2.638599574565887451e-01
1.951445937156677246e-01 -3.994224965572357178e-02 3.547574877738952637e-01 -3.112708628177642822e-01 2.892840206623077393e-01 -1.008457019925117493e-01 -8.173857629299163818e-02 -2.230246365070343018e-02 -5.406910926103591919e-02 -2.620217204093933105e-02 -9.962598234415054321e-02 -1.138318702578544617e-01 8.542858064174652100e-02 1.024167910218238831e-01 2.414004690945148468e-02 2.091128826141357422e-01 -2.721110284328460693e-01 -1.719776391983032227e-01 -4.824329018592834473e-01 -3.739364072680473328e-02 -3.018399775028228760e-01 2.838386222720146179e-02 -1.231935173273086548e-01 -2.638916671276092529e-02 1.426046639680862427e-01 -1.199573725461959839e-01 -7.124392688274383545e-02 6.146620213985443115e-02 2.826685085892677307e-02 9.077775478363037109e-02 -1.739415228366851807e-01 -1.397655904293060303e-01
-7.908458262681961060e-02 -9.444479644298553467e-02 1.929751187562942505e-01 -2.875302731990814209e-01 1.965941488742828369e-01 2.426801063120365143e-02 5.265584960579872131e-02 1.524179577827453613e-01 -2.894955277442932129e-01 -8.856717497110366821e-02 -2.375348657369613647e-02 -7.048735022544860840e-02 7.091763615608215332e-02 1.889665126800537109e-01 -7.774096727371215820e-02 -4.476217180490493774e-02 3.899745941162109375e-01 1.629460304975509644e-01 -2.811668217182159424e-01 -2.610209286212921143e-01 -3.739601373672485352e-01 1.382396966218948364e-01 2.417611479759216309e-01 -1.326742321252822876e-01 7.991282641887664795e-02 2.478280849754810333e-02 5.638694856315851212e-03 4.760976508259773254e-02 -2.008304297924041748e-01 -2.677069976925849915e-02 -1.744266748428344727e-01 -1.100128442049026489e-01
8.246386796236038208e-02 -1.193321198225021362e-01 1.145198345184326172e-01 -1.658113300800323486e-01 3.697996437549591064e-01 1.294453889131546021e-01 -1.252308636903762817e-01 1.227900683879852295e-01 -8.759814500808715820e-02 -1.105277612805366516e-01 -2.259603440761566162e-01 -1.458416879177093506e-01 8.149045705795288086e-02 -5.089817196130752563e-02 8.617161959409713745e-02 2.103379368782043457e-01 -2.064286470413208008e-01 -2.406935244798660278e-01 -4.083651602268218994e-01 7.688119262456893921e-02 -2.270473390817642212e-01 -1.283875405788421631e-01 -1.026182994246482849e-01 -7.515372335910797119e-02 3.123232424259185791e-01 -2.482409477233886719e-01 -2.398732453584671021e-01 -5.432232469320297241e-02 -1.470420807600021362e-01 -4.481760412454605103e-02 5.203053820878267288e-03 1.478590909391641617e-02
1.490458846092224121e-01 3.000899553298950195e-01 -1.503760963678359985e-01 -7.014605216681957245e-03 1.729907542467117310e-01 -7.821543514728546143e-02 2.880181930959224701e-02 3.171195089817047119e-01 -1.002770438790321350e-01 -7.579821348190307617e-02 -1.374677270650863647e-01 1.549286991357803345e-01 9.794805198907852173e-02 -8.392710983753204346e-02 -5.695284903049468994e-02 -2.404769696295261383e-02 -1.942963711917400360e-02 -1.401519216597080231e-02 -1.734336465597152710e-01 -3.047475218772888184e-02 -3.506956696510314941e-01 4.267067462205886841e-02 3.064464032649993896e-01 1.057955175638198853e-01 -2.554545998573303223e-01 -6.629917770624160767e-02 1.866871416568756104e-01 -2.079575657844543457e-01 -3.081453144550323486e-01 1.120038554072380066e-01 -2.688707113265991211e-01 -2.437982857227325439e-01
-4.960708692669868469e-02 2.947768867015838623e-01 1.251875907182693481e-01 1.634395122528076172e-01 3.639123141765594482e-01 3.247213065624237061e-01 1.719613522291183472e-01 -2.869211509823799133e-02 1.212882623076438904e-02 -3.591220825910568237e-02 -3.360760211944580078e-01 -1.742195896804332733e-02 2.159082144498825073e-01 2.202986180782318115e-01 6.554355472326278687e-02 1.834924966096878052e-01 -1.719247177243232727e-02 -1.459949761629104614e-01 -3.573390543460845947e-01 5.874690040946006775e-02 -2.117747515439987183e-01 -9.055985510349273682e-02 -1.181361228227615356e-01 -5.771744623780250549e-02 -1.947411894798278809e-01 -1.220083460211753845e-01 6.808562576770782471e-02 8.892508596181869507e-02 -1.796448230743408203e-01 7.470313459634780884e-02 -7.433768361806869507e-02 -1.427182853221893311e-01
-2.259446829557418823e-01 -5.125866457819938660e-02 1.904432177543640137e-01 -1.052650287747383118e-01 1.192418858408927917e-01 9.101604670286178589e-02 3.329957425594329834e-01 2.281967177987098694e-02 6.572403013706207275e-02 1.732742600142955780e-02 -3.743332624435424805e-01 1.103476583957672119e-01 2.711329758167266846e-01 2.364312671124935150e-02 -1.924240738153457642e-01 2.012054324150085449e-01 -1.414960920810699463e-01 3.405779227614402771e-02 -3.056653439998626709e-01 -2.394483387470245361e-01 -5.056929960846900940e-02 -1.838062554597854614e-01 -1.214025616645812988e-01 2.236955165863037109e-01 -4.714982584118843079e-02 -1.860085874795913696e-01 1.306784898042678833e-01 1.172387972474098206e-01 -1.606394052505493164e-01 -1.188784390687942505e-01 -2.222992777824401855e-01 -1.627625823020935059e-01
-2.711476981639862061e-01 6.237065047025680542e-02 4.161218181252479553e-02 -4.590236544609069824e-01 1.976005285978317261e-01 -7.827848196029663086e-02 1.539863646030426025e-01 2.532117664813995361e-01 1.593016237020492554e-01 -1.239400133490562439e-01 -1.960412263870239258e-01 -2.578219175338745117e-01 3.115856321528553963e-03 1.724309921264648438e-01 9.263067692518234253e-02 -2.148720771074295044e-01 1.980747282505035400e-01 2.302860170602798462e-01 -3.631407395005226135e-02 -1.248018965125083923e-01 -6.446488201618194580e-02 -8.949805796146392822e-02 3.892435505986213684e-02 4.716087505221366882e-02 -3.035692870616912842e-01 -1.028629764914512634e-01 -2.432719804346561432e-02 1.754739880561828613e-01 -1.959972679615020752e-01 -1.990222483873367310e-01 -8.024603128433227539e-02 -5.806273221969604492e-02
3.408652544021606445e-02 -1.331037729978561401e-01 -9.739509969949722290e-02 -9.380214661359786987e-02 1.434526443481445312e-01 1.495881229639053345e-01 2.476683706045150757e-01 1.745819151401519775e-01 -7.506618648767471313e-02 -8.350060880184173584e-02 -2.201878726482391357e-01 7.419470697641372681e-02 2.039411813020706177e-01 -2.083691395819187164e-02 -2.382791936397552490e-01 2.247540652751922607e-01 -1.055117323994636536e-01 2.292514778673648834e-02 -3.995552062988281250e-01 -2.119893282651901245e-01 1.417403761297464371e-02 -2.004253119230270386e-01 -1.018264591693878174e-01 2.788792252540588379e-01 9.117033332586288452e-02 -3.259604275226593018e-01 1.822125166654586792e-01 2.550088800489902496e-02 -1.825024932622909546e-01 -1.427543461322784424e-01 -2.551068961620330811e-01 1.468360517174005508e-02
6.403058022260665894e-02 8.401326835155487061e-02 7.511956244707107544e-02 -2.538606822490692139e-01 1.714540123939514160e-01 4.039847850799560547e-02 1.076040044426918030e-01 2.217112630605697632e-01 2.919283881783485413e-02 -1.438381075859069824e-01 -2.567259371280670166e-01 -4.021982550621032715e-01 4.198427870869636536e-02 -1.443984061479568481e-01 -1.823146939277648926e-01 -1.117344871163368225e-01 -3.586453497409820557e-01 2.247308045625686646e-01 -2.432316392660140991e-01 -1.411008685827255249e-01 -6.459825485944747925e-02 3.762989863753318787e-02 -2.030037529766559601e-02 2.383354902267456055e-01 1.798532605171203613e-01 -1.752743870019912720e-01 -3.031965792179107666e-01 -2.595825865864753723e-02 -9.762405604124069214e-02 1.008056849241256714e-01 -9.340357966721057892e-03 -1.139494031667709351e-01
-1.876048772828653455e-04 5.653194710612297058e-02 -3.807190060615539551e-02 2.072299644351005554e-02 1.553738862276077271e-01 -5.712191388010978699e-02 -2.852769009768962860e-02 2.126502543687820435e-01 1.213339269161224365e-01 -1.629340350627899170e-01 -9.122752398252487183e-02 -3.295031189918518066e-01 2.880959212779998779e-01 1.928369998931884766e-01 3.294435096904635429e-03 3.258352279663085938e-01 -1.873009055852890015e-01 -1.614802777767181396e-01 -7.994423806667327881e-02 -1.889487653970718384e-01 -9.401166439056396484e-02 -9.808479249477386475e-02 -1.447711586952209473e-01 1.053897440433502197e-01 1.892997473478317261e-01 -2.757636904716491699e-01 1.163370236754417419e-01 7.007826864719390869e-02 -2.967229485511779785e-01 3.665642738342285156e-01 -1.601638048887252808e-01 -6.922343373298645020e-02
-1.492209881544113159e-01 -1.332657784223556519e-02 -2.737781591713428497e-02 -4.084092378616333008e-01 4.064866900444030762e-01 -2.072605341672897339e-01 -2.203389257192611694e-02 3.652276992797851562e-01 -7.906759530305862427e-02 6.757856905460357666e-02 4.564687982201576233e-02 -1.311677694320678711e-01 2.048866823315620422e-02 3.971531242132186890e-02 -1.707359254360198975e-01 6.128773838281631470e-02 -1.250260472297668457e-01 1.687425188720226288e-02 5.318134278059005737e-02 -8.793576061725616455e-02 -2.145555168390274048e-01 4.264060407876968384e-02 2.052041143178939819e-01 -4.513055831193923950e-02 1.585279591381549835e-02 -4.329901561141014099e-02 -8.295278996229171753e-03 -1.200600117444992065e-01 -4.075648486614227295e-01 2.658651769161224365e-01 -1.587243229150772095e-01 7.655399292707443237e-02
5.439489707350730896e-02 1.737520247697830200e-01 1.420770734548568726e-01 -2.548695504665374756e-01 2.315597087144851685e-01 -1.789867728948593140e-01 1.453910917043685913e-01 4.644957780838012695e-01 -1.623654961585998535e-01 -1.230181083083152771e-01 7.143602520227432251e-02 -4.762886837124824524e-02 -1.309341192245483398e-01 2.221638262271881104e-01 -6.481453776359558105e-02 6.837107241153717041e-02 -1.042521670460700989e-01 -5.727415904402732849e-02 -1.137295290827751160e-01 1.737572848796844482e-01 -3.926647007465362549e-01 1.334113627672195435e-02 2.529594302177429199e-01 -2.177606709301471710e-02 -1.439279168844223022e-01 -1.117966487072408199e-03 9.681975096464157104e-02 1.575038395822048187e-02 -2.105252146720886230e-01 -1.389736868441104889e-02 -4.105542600154876709e-02 2.868330478668212891e-01
-9.980919212102890015e-02 -2.311257570981979370e-01 -1.036993935704231262e-01 -3.957098424434661865e-01 2.694528102874755859e-01 -1.446074396371841431e-01 -2.643690072000026703e-02 8.178470283746719360e-02 -4.800459742546081543e-02 9.076421707868576050e-02 -6.000325456261634827e-02 -1.968627721071243286e-01 2.167585790157318115e-01 -1.674681603908538818e-01 2.946022450923919678e-01 -3.647764027118682861e-02 8.734669536352157593e-02 -5.575334187597036362e-03 -3.147983253002166748e-01 -9.228049963712692261e-02 -6.286698859184980392e-03 1.934298425912857056e-01 -8.119076490402221680e-02 1.179914250969886780e-01 -4.685947671532630920e-02 -2.219778746366500854e-01 1.526645720005035400e-01 -1.063229590654373169e-01 -2.094835191965103149e-01 5.329588055610656738e-02 -7.546868175268173218e-02 -3.749444186687469482e-01
2.198457568883895874e-01 1.552378386259078979e-01 -1.736497879028320312e-01 -3.303175568580627441e-01 2.248841226100921631e-01 2.840351127088069916e-02 1.725032329559326172e-01 1.648797243833541870e-01 -2.941301763057708740e-01 -1.661719977855682373e-01 -1.184060797095298767e-01 -2.430754154920578003e-01 1.806616187095642090e-01 2.149660587310791016e-01 -5.205184966325759888e-02 5.075592175126075745e-02 7.351992279291152954e-02 6.931583583354949951e-02 -8.165057003498077393e-02 -9.635560214519500732e-02 -7.966036349534988403e-02 -1.076673343777656555e-01 2.128643095493316650e-01 -2.252359092235565186e-01 7.618699222803115845e-02 -3.797154724597930908e-01 -2.290588617324829102e-02 1.686833351850509644e-01 -2.150856554508209229e-01 -8.436363190412521362e-02 -1.730656623840332031e-01 -7.859732210636138916e-02
-1.454459279775619507e-01 2.426829189062118530e-01 -2.679278552532196045e-01 -2.490226477384567261e-01 1.601260453462600708e-01 1.591377556324005127e-01 5.340662226080894470e-02 1.852728240191936493e-02 5.453329533338546753e-02 -1.894111279398202896e-03 -1.715822815895080566e-01 -3.021915256977081299e-01 -5.131566524505615234e-02 -3.280075192451477051e-01 2.506147138774394989e-02 1.813845634460449219e-01 9.074018150568008423e-02 -1.923794858157634735e-02 -3.117075562477111816e-01 -2.223429679870605469e-01 -1.321626752614974976e-01 5.917209666222333908e-03 -3.672319697216153145e-03 1.356929093599319458e-01 1.324695199728012085e-01 -2.142430692911148071e-01 -1.356469541788101196e-01 1.561031490564346313e-01 -3.155182301998138428e-01 1.284984946250915527e-01 -2.128394991159439087e-01 7.611292600631713867e-02
2.089559584856033325e-01 3.024181425571441650e-01 -3.956608176231384277e-01 -1.055380478501319885e-01 5.843869224190711975e-02 -2.342445217072963715e-02 3.273379057645797729e-02 3.040435016155242920e-01 1.187082082033157349e-01 1.088474295102059841e-03 -8.205829560756683350e-02 -2.866692095994949341e-02 3.463468551635742188e-01 -9.524140506982803345e-02 3.626041859388351440e-02 -2.045122347772121429e-02 1.465239226818084717e-01 4.495369270443916321e-02 -3.292047381401062012e-01 -1.357591897249221802e-01 -1.025677546858787537e-01 1.028397679328918457e-01 1.592670381069183350e-01 1.809751689434051514e-01 3.259082138538360596e-02 1.194497495889663696e-01 4.910521209239959717e-02 1.201466936618089676e-02 -3.142528831958770752e-01 1.389424949884414673e-01 -1.464724391698837280e-01 -2.457605898380279541e-01
-6.380578875541687012e-02 3.684864193201065063e-02 1.282512247562408447e-01 -3.734322190284729004e-01 2.333877980709075928e-01 7.845323532819747925e-02 -3.589912666939198971e-04 -2.300193011760711670e-01 -3.992971032857894897e-02 -1.614068746566772461e-01 -2.985240519046783447e-02 -1.997222304344177246e-01 6.796642392873764038e-02 2.403685003519058228e-01 -1.077457517385482788e-01 1.796857081353664398e-02 -3.482117503881454468e-02 -1.933965831995010376e-01 5.515206605195999146e-02 -3.241551220417022705e-01 5.855670198798179626e-02 -6.131198629736900330e-02 -1.059225946664810181e-02 4.104010388255119324e-02 -1.119641438126564026e-01 -2.264842987060546875e-01 6.310947239398956299e-02 3.749458491802215576e-02 -4.254452586174011230e-01 -2.087023705244064331e-01 -2.399888932704925537e-01 -2.743895649909973145e-01
2.621086128056049347e-02 6.143500655889511108e-02 1.778931356966495514e-02 -2.605633437633514404e-01 1.671721935272216797e-01 8.679828792810440063e-02 -8.427986875176429749e-03 3.451311588287353516e-01 1.901478767395019531e-01 -2.053825557231903076e-01 -4.293780326843261719e-01 -2.438257336616516113e-01 -4.793946072459220886e-02 -8.954540640115737915e-02 -2.922073304653167725e-01 -6.384511291980743408e-02 -1.317028552293777466e-01 1.154562607407569885e-01 -2.818502783775329590e-01 -1.314292848110198975e-01 -3.730944171547889709e-02 -5.095290765166282654e-02 -8.057887665927410126e-03 1.360018849372863770e-01 1.530571728944778442e-01 -3.064450621604919434e-01 -1.222304925322532654e-01 -6.268260627985000610e-02 -1.003185585141181946e-01 2.146534323692321777e-01 8.672096580266952515e-02 3.042549267411231995e-02
1.051309332251548767e-01 -5.735930055379867554e-02 -9.031126648187637329e-02 -1.541738957166671753e-01 2.636520564556121826e-01 7.790905982255935669e-02 7.460249215364456177e-02 2.136349491775035858e-02 -2.573551982641220093e-02 -1.192323043942451477e-01 -2.956993579864501953e-01 -6.861704587936401367e-02 7.588288933038711548e-02 1.643828600645065308e-01 -3.365223109722137451e-01 3.504311665892601013e-02 -4.323125183582305908e-01 1.047415733337402344e-01 -2.853862941265106201e-01 -9.888964146375656128e-02 -1.749431900680065155e-02 1.082597672939300537e-01 3.312512487173080444e-02 2.331702560186386108e-01 2.524712085723876953e-01 -6.410766392946243286e-02 -4.349812865257263184e-02 -1.147270761430263519e-02 -2.136260718107223511e-01 3.995613381266593933e-02 -3.471060693264007568e-01 -1.538688540458679199e-01
1.687060445547103882e-01 2.762283012270927429e-02 -2.350992709398269653e-01 -7.050031423568725586e-02 2.806705534458160400e-01 -2.288370877504348755e-01 2.014869004487991333e-01 2.275276482105255127e-01 -4.297098889946937561e-02 -5.168162286281585693e-03 -8.946333825588226318e-02 -3.279828429222106934e-01 -1.695602089166641235e-01 -2.659401297569274902e-01 -1.508388668298721313e-01 2.063425928354263306e-01 -4.831341654062271118e-02 -1.397353261709213257e-01 -1.621267646551132202e-01 -1.533830258995294571e-02 -1.668171733617782593e-01 -1.129286885261535645e-01 -2.557292580604553223e-01 9.492080658674240112e-02 1.511829942464828491e-01 -1.790596055798232555e-03 -4.989328235387802124e-02 5.895391106605529785e-02 -2.711861133575439453e-01 -2.920163050293922424e-02 -3.385311067104339600e-01 1.535582393407821655e-01
3.507303595542907715e-01 7.004321366548538208e-02 2.863110043108463287e-02 -1.570117324590682983e-01 2.673719525337219238e-01 -7.003868371248245239e-02 -2.210396230220794678e-01 2.773268818855285645e-01 -6.541802734136581421e-02 -2.038478404283523560e-01 -2.584022097289562225e-02 -7.523445785045623779e-02 1.597488224506378174e-01 -3.335284814238548279e-02 -1.009458974003791809e-01 -1.091240420937538147e-01 -3.091227114200592041e-01 -9.684487432241439819e-02 -3.600686490535736084e-01 -1.788572072982788086e-01 -1.324700564146041870e-01 -1.114925667643547058e-01 7.198019325733184814e-02 -3.104416094720363617e-02 -3.450909256935119629e-01 3.419221192598342896e-02 1.805285215377807617e-01 -9.070345014333724976e-02 -7.270307093858718872e-02 -2.709892392158508301e-01 -2.870136126875877380e-02 -1.542818732559680939e-02
-6.650686264038085938e-02 6.549896299839019775e-02 -1.180040910840034485e-01 -1.313083618879318237e-01 2.617545723915100098e-01 2.404204159975051880e-01 2.179358750581741333e-01 2.145576179027557373e-01 -1.412455886602401733e-01 2.431811019778251648e-02 -2.060170322656631470e-01 -1.846138834953308105e-01 -9.989935159683227539e-02 1.300960481166839600e-01 -3.092480599880218506e-01 3.445473685860633850e-02 -4.461048245429992676e-01 -8.862892538309097290e-02 -2.104879766702651978e-01 -1.279996037483215332e-01 5.665796995162963867e-02 1.665564030408859253e-01 9.670504182577133179e-02 1.891543418169021606e-01 6.276254355907440186e-02 8.811522275209426880e-02 -1.810073107481002808e-01 -4.259680584073066711e-02 -1.864673197269439697e-01 -1.617913991212844849e-01 -2.618577182292938232e-01 6.652707234025001526e-03
-1.442420333623886108e-01 1.408823877573013306e-01 -1.477836519479751587e-01 -1.268821656703948975e-01 5.931476503610610962e-02 1.105186194181442261e-01 2.746288776397705078e-01 9.341765195131301880e-02 -7.915668189525604248e-02 3.951254114508628845e-02 -2.583574950695037842e-01 -2.631919085979461670e-01 -2.040190622210502625e-02 2.049458399415016174e-02 -3.410815000534057617e-01 1.472217738628387451e-01 -3.331548869609832764e-01 -8.624095469713211060e-02 -3.084830045700073242e-01 -1.919099986553192139e-01 -3.580791354179382324e-01 1.850446611642837524e-01 1.520727179013192654e-03 1.034113913774490356e-01 9.712944179773330688e-02 1.698880195617675781e-01 -2.006587237119674683e-01 -1.968132518231868744e-02 -8.738433569669723511e-02 -5.808316543698310852e-02 -1.550929099321365356e-01 -3.527245670557022095e-02
9.264239668846130371e-02 2.058980613946914673e-01 -2.731374092400074005e-02 -3.152035772800445557e-01 2.633333206176757812e-01 -1.175986304879188538e-01 -2.555162906646728516e-01 2.364275977015495300e-03 2.234357148408889771e-01 -1.831567287445068359e-02 -2.102340161800384521e-01 -1.777482181787490845e-01 -8.519203960895538330e-02 2.715651988983154297e-01 1.138968691229820251e-01 -2.265045605599880219e-02 -1.919439285993576050e-01 -1.106057614088058472e-01 -2.208944857120513916e-01 -2.825164496898651123e-01 -6.405320763587951660e-02 2.033388763666152954e-01 -1.747233271598815918e-01 1.795736551284790039e-01 9.332515299320220947e-02 -1.325338035821914673e-01 8.980333805084228516e-02 2.185593396425247192e-01 -3.027102053165435791e-01 4.416382312774658203e-02 4.908825829625129700e-02 -1.261028647422790527e-01
-3.428451120853424072e-01 -9.216587990522384644e-02 -6.205543503165245056e-02 -2.009363919496536255e-01 4.155464172363281250e-01 -4.879648238420486450e-02 -3.278987854719161987e-02 9.402815997600555420e-02 -1.344558298587799072e-01 -2.241663932800292969e-01 2.282186597585678101e-02 -1.847342699766159058e-01 1.918097585439682007e-01 5.805864930152893066e-02 -1.343064904212951660e-01 1.860233098268508911e-01 8.554367721080780029e-02 -2.369223982095718384e-01 -5.191819742321968079e-02 1.156919375061988831e-01 -4.082863032817840576e-01 6.769125163555145264e-02 1.280396729707717896e-01 2.368545085191726685e-01 2.531090006232261658e-02 -7.629191875457763672e-02 5.135345272719860077e-03 -8.823487162590026855e-02 -2.150218784809112549e-01 -1.966998726129531860e-01 -1.626873463392257690e-01 -3.075826913118362427e-03
-2.238223105669021606e-01 4.716741666197776794e-02 1.324095427989959717e-01 -3.967161476612091064e-01 3.649063110351562500e-01 4.806537926197052002e-02 -5.478331819176673889e-02 4.006034508347511292e-02 -8.502288162708282471e-02 2.183275483548641205e-02 9.677297621965408325e-02 -1.325216144323348999e-01 5.998201295733451843e-02 -2.955278456211090088e-01 5.948540568351745605e-02 8.233574032783508301e-02 2.444955557584762573e-01 -4.230519756674766541e-02 -3.277917504310607910e-01 -7.514861971139907837e-02 -1.811540424823760986e-01 -4.102993384003639221e-02 9.707719832658767700e-02 4.077393561601638794e-03 2.459709644317626953e-01 -1.146228983998298645e-02 -5.575158819556236267e-02 -3.185684382915496826e-01 -2.258947640657424927e-01 -3.710435703396797180e-02 -2.191220642998814583e-03 -2.460988909006118774e-01
1.077030822634696960e-01 -1.281710416078567505e-01 -2.447804668918251991e-03 -1.462635695934295654e-01 2.355878800153732300e-01 -5.927630513906478882e-02 6.786623597145080566e-02 1.943860054016113281e-01 -3.859421610832214355e-01 -1.118571385741233826e-01 -2.740063071250915527e-01 -2.369148135185241699e-01 5.444081127643585205e-02 -1.060895845293998718e-01 1.511215120553970337e-01 -1.989858001470565796e-01 4.915251955389976501e-02 -3.864355683326721191e-01 -2.918851971626281738e-01 -2.814379036426544189e-01 -1.830881237983703613e-01 4.737066477537155151e-02 2.132181823253631592e-02 1.991881579160690308e-01 -1.613390818238258362e-02 -5.367238074541091919e-02 1.407822370529174805e-01 -9.714396297931671143e-02 -1.194667741656303406e-01 1.824485957622528076e-01 -8.851446211338043213e-02 1.457844278775155544e-03
-1.286050081253051758e-01 3.223954737186431885e-01 5.041222274303436279e-02 -2.161669880151748657e-01 1.900861859321594238e-01 -2.008214145898818970e-01 -1.601340472698211670e-01 -4.144018515944480896e-03 1.091371625661849976e-01 6.993924826383590698e-02 -9.105203300714492798e-02 -2.273954153060913086e-01 9.174572676420211792e-02 2.292450964450836182e-01 1.693812161684036255e-01 9.290856868028640747e-02 -3.024831712245941162e-01 -1.944549232721328735e-01 -2.654244899749755859e-01 -2.280722707509994507e-01 8.934552781283855438e-03 1.221432536840438843e-01 -1.115548387169837952e-01 3.140003383159637451e-01 5.041044205427169800e-02 -7.270655035972595215e-02 2.953091077506542206e-02 1.300571560859680176e-01 -3.009490966796875000e-01 -1.163155362010002136e-01 5.687953904271125793e-02 -2.055998444557189941e-01
-1.898490935564041138e-01 3.570098876953125000e-01 -8.965763449668884277e-02 -1.026086807250976562e-01 5.280679464340209961e-01 -7.357028871774673462e-02 -1.773461997509002686e-01 3.743690550327301025e-01 -6.505395472049713135e-02 -1.705129295587539673e-01 -8.761547505855560303e-02 -1.745837181806564331e-02 1.388434171676635742e-01 4.912591353058815002e-02 -1.615727245807647705e-01 3.243710473179817200e-02 8.373179286718368530e-02 2.881894111633300781e-01 -1.179031357169151306e-01 -5.789491813629865646e-03 -5.493750050663948059e-02 -5.837981775403022766e-02 2.515151798725128174e-01 8.623437583446502686e-02 -1.470724940299987793e-01 -2.152742743492126465e-01 4.523419216275215149e-02 8.531738072633743286e-02 -3.014589473605155945e-02 7.523113489151000977e-02 -1.048759464174509048e-02 8.262537419795989990e-02
9.511734358966350555e-03 5.832398682832717896e-02 -2.773322351276874542e-02 -3.850679397583007812e-01 1.379665583372116089e-01 -1.088573783636093140e-01 -3.563539311289787292e-02 3.713744878768920898e-02 3.010380268096923828e-01 -4.451500251889228821e-03 -3.785278648138046265e-02 -2.128045856952667236e-01 1.503437757492065430e-01 2.433035373687744141e-01 2.021072804927825928e-02 3.935517966747283936e-01 -7.564568519592285156e-02 -2.183964289724826813e-02 -1.330639123916625977e-01 -2.635551095008850098e-01 -5.066529847681522369e-03 -5.300671607255935669e-02 -1.131568402051925659e-01 2.161058597266674042e-02 5.018902197480201721e-02 -3.021053969860076904e-01 -1.368932425975799561e-01 4.472962021827697754e-02 -3.587859869003295898e-01 1.189914420247077942e-01 -1.268469989299774170e-01 -2.376907169818878174e-01
2.014590799808502197e-02 3.616911917924880981e-02 2.522522211074829102e-01 -2.479738891124725342e-01 1.369236409664154053e-01 -5.919912457466125488e-02 -3.043794445693492889e-02 1.613317579030990601e-01 9.178916364908218384e-02 -1.078184619545936584e-01 3.772650286555290222e-02 -2.905727028846740723e-01 -1.388598531484603882e-01 -1.528706103563308716e-01 -1.647486686706542969e-01 -1.819803416728973389e-01 -1.824810504913330078e-01 6.673639640212059021e-03 -2.244337946176528931e-01 -1.236135959625244141e-01 -3.483982682228088379e-01 -2.703912854194641113e-01 2.581628561019897461e-01 1.542866528034210205e-01 -5.778383836150169373e-02 -3.125611841678619385e-01 -1.373466551303863525e-01 -1.660485118627548218e-01 -4.815273359417915344e-02 1.279859095811843872e-01 -2.535631358623504639e-01 2.715510316193103790e-02
-9.908732026815414429e-02 1.757938712835311890e-01 -2.559082768857479095e-02 -9.339707344770431519e-02 1.690709143877029419e-01 -2.656540572643280029e-01 -2.171541005373001099e-01 1.016366556286811829e-01 4.029011353850364685e-03 -1.633974164724349976e-01 -5.005960538983345032e-02 -2.523221373558044434e-01 1.969361007213592529e-01 2.601180374622344971e-01 3.156156279146671295e-03 1.992893666028976440e-01 -2.930894196033477783e-01 7.834228873252868652e-02 -2.463508695363998413e-01 -4.588474333286285400e-02 6.221551448106765747e-02 1.229940950870513916e-01 -7.727335393428802490e-02 -1.502366960048675537e-01 -1.828846484422683716e-01 -9.536169469356536865e-02 1.690589785575866699e-01 1.765847206115722656e-01 -3.958553373813629150e-01 -2.980459034442901611e-01 2.001274190843105316e-02 -5.989966168999671936e-02
-1.283484995365142822e-01 -2.989575825631618500e-02 -5.330193787813186646e-02 -2.867763638496398926e-01 4.661238193511962891e-01 3.634800389409065247e-02 -3.240118548274040222e-02 2.831163406372070312e-01 -1.648011207580566406e-01 2.780358307063579559e-02 -7.062928378582000732e-02 -1.448310315608978271e-01 8.003138937056064606e-03 1.205202043056488037e-01 -2.332074344158172607e-01 -5.609893053770065308e-02 3.293754160404205322e-02 1.241397019475698471e-02 -1.348758935928344727e-01 1.605923771858215332e-01 -4.318281710147857666e-01 1.947459429502487183e-01 3.485409915447235107e-02 1.745196878910064697e-01 -3.063061535358428955e-01 -2.422646619379520416e-03 -8.080542832612991333e-02 8.046838454902172089e-03 -1.849543601274490356e-01 1.571166366338729858e-01 -1.028857454657554626e-01 -2.320211194455623627e-02
6.437350809574127197e-02 1.554644405841827393e-01 -1.625966653227806091e-02 -1.245840489864349365e-01 4.075536727905273438e-01 -1.666760742664337158e-01 3.004832863807678223e-01 1.640255749225616455e-01 -3.136542811989784241e-02 -2.587534487247467041e-02 4.803445655852556229e-03 3.360175341367721558e-02 4.524629190564155579e-02 2.135336101055145264e-01 -4.908870905637741089e-02 2.825771272182464600e-01 -2.246834635734558105e-01 -1.441898047924041748e-01 -2.970420010387897491e-02 -2.258071117103099823e-02 -3.720441758632659912e-01 9.972378611564636230e-02 7.983820140361785889e-02 -5.013252049684524536e-02 -7.208038121461868286e-02 -1.920790225267410278e-02 -2.997637493535876274e-03 -1.448614057153463364e-02 -4.725599884986877441e-01 1.913831084966659546e-01 -1.283207982778549194e-01 -3.500806633383035660e-03
-2.005536668002605438e-02 -8.576225489377975464e-02 7.290047407150268555e-02 -1.159231886267662048e-01 3.541582822799682617e-01 1.517009139060974121e-01 1.195255592465400696e-01 -1.274370700120925903e-01 3.339085727930068970e-02 -2.281614989042282104e-01 -2.570552825927734375e-01 -6.934046000242233276e-02 -9.117213636636734009e-02 -1.089503541588783264e-01 2.412512665614485741e-03 6.372151896357536316e-03 2.114976048469543457e-01 -1.105678081512451172e-01 -2.173212468624114990e-01 -1.618383377790451050e-01 -6.533464044332504272e-02 7.095060497522354126e-02 -2.048608958721160889e-01 4.243516027927398682e-01 -1.749433763325214386e-02 -2.403344064950942993e-01 -2.618609368801116943e-01 1.702366918325424194e-01 -2.522310614585876465e-01 -2.702251635491847992e-02 6.326209008693695068e-02 -2.540524899959564209e-01
3.873555734753608704e-02 2.200479209423065186e-01 3.102621762081980705e-03 1.432664245367050171e-01 2.226495146751403809e-01 1.578986048698425293e-01 1.600401103496551514e-01 1.705751121044158936e-01 2.783937565982341766e-02 -4.269232153892517090e-01 -2.083766739815473557e-03 -2.863223850727081299e-01 -4.732969775795936584e-02 1.538222283124923706e-01 1.377601623535156250e-01 -7.471947371959686279e-02 -8.272638171911239624e-02 -1.410324722528457642e-01 -2.145192772150039673e-01 -1.248804554343223572e-01 -8.211381733417510986e-02 -6.656017154455184937e-02 -4.228359088301658630e-02 7.388446945697069168e-03 2.198021560907363892e-01 -2.175795435905456543e-01 -5.161404144018888474e-03 -1.105741411447525024e-01 -4.342978894710540771e-01 -2.344461902976036072e-02 2.939540445804595947e-01 -1.110388664528727531e-03
-5.467975512146949768e-03 -2.658616192638874054e-02 1.427774131298065186e-01 -2.090555876493453979e-01 2.739074230194091797e-01 -1.700009852647781372e-01 -1.714676469564437866e-01 9.138467721641063690e-03 -1.712463796138763428e-01 -2.471680492162704468e-01 -1.178076043725013733e-01 -1.219001691788434982e-02 2.493349015712738037e-01 -1.391583085060119629e-01 -8.775193989276885986e-02 2.325192391872406006e-01 -2.834396064281463623e-01 4.516889899969100952e-02 -3.887128829956054688e-01 -2.033356577157974243e-02 -3.051441609859466553e-01 6.012760102748870850e-02 -1.333397030830383301e-01 3.889849036931991577e-02 1.473130136728286743e-01 -4.097030758857727051e-01 8.488222025334835052e-03 8.260086923837661743e-02 -6.630404293537139893e-02 2.932695671916007996e-02 -1.488449610769748688e-02 4.668543115258216858e-02
1.033421382308006287e-01 6.181675195693969727e-02 1.199716795235872269e-02 -3.931725025177001953e-02 3.136924803256988525e-01 -1.182902976870536804e-01 3.105552494525909424e-01 2.519949972629547119e-01 -1.029549166560173035e-01 1.812517940998077393e-01 -2.650945484638214111e-01 4.542607348412275314e-03 1.647589504718780518e-01 2.047331333160400391e-01 -9.083957225084304810e-02 2.210258245468139648e-01 9.099367260932922363e-02 1.140594035387039185e-01 -1.053864434361457825e-01 -1.514463871717453003e-01 -2.903014980256557465e-02 1.188706755638122559e-01 1.588540151715278625e-02 9.670643508434295654e-02 1.645713001489639282e-01 1.634964533150196075e-02 4.129509627819061279e-01 -6.237163674086332321e-03 -3.176175355911254883e-01 1.323781311511993408e-01 -2.714839875698089600e-01 -4.023008048534393311e-02
1.122234854847192764e-02 2.013502875342965126e-03 2.527932226657867432e-01 2.098621129989624023e-01 2.529832720756530762e-01 -9.883889555931091309e-02 3.220797330141067505e-02 2.127903103828430176e-01 4.540662467479705811e-02 -4.600740969181060791e-02 -9.624874591827392578e-02 -2.453605681657791138e-01 1.580268442630767822e-01 1.121842265129089355e-01 1.541207544505596161e-03 1.949971169233322144e-01 -3.409732282161712646e-01 -2.120399922132492065e-01 -3.488943874835968018e-01 -1.252590566873550415e-01 -2.254804223775863647e-01 1.101454645395278931e-01 -2.870241999626159668e-01 9.937201440334320068e-02 -8.189927786588668823e-02 -4.320979118347167969e-02 1.154556944966316223e-01 -9.227731078863143921e-02 -1.599297076463699341e-01 7.965058088302612305e-03 -2.558250129222869873e-01 -2.173233926296234131e-01
1.154325809329748154e-02 1.284368634223937988e-01 -2.163362689316272736e-02 -3.062669038772583008e-01 2.021539658308029175e-01 3.161224722862243652e-01 1.605950295925140381e-01 2.736258208751678467e-01 -2.391291111707687378e-01 1.516051143407821655e-01 -1.397146135568618774e-01 -2.558325827121734619e-01 1.481447219848632812e-01 1.228940188884735107e-01 -8.635554462671279907e-02 1.294689178466796875e-01 -2.697205916047096252e-02 1.805817186832427979e-01 -2.242146432399749756e-01 9.435656666755676270e-02 -7.687521725893020630e-02 9.397177398204803467e-02 2.613406777381896973e-01 -2.155184745788574219e-01 -1.509842928498983383e-02 -2.954934537410736084e-01 -6.315618008375167847e-02 2.658072710037231445e-01 -1.717616915702819824e-01 -3.153262287378311157e-02 -8.094474673271179199e-02 5.921652336837723851e-05
1.123373433947563171e-01 5.646683741360902786e-03 -9.184649586677551270e-02 -3.285100758075714111e-01 2.511677145957946777e-01 -3.146163821220397949e-01 3.001418411731719971e-01 -2.577437274158000946e-02 1.380854547023773193e-01 -5.161529034376144409e-02 -3.328557014465332031e-01 -2.973830401897430420e-01 2.877228558063507080e-01 3.917217254638671875e-02 -1.485060900449752808e-01 -2.582344412803649902e-01 -8.107925765216350555e-03 2.698190696537494659e-02 -9.063853323459625244e-02 -1.174862161278724670e-01 -3.815903514623641968e-02 6.387825310230255127e-02 -1.247027590870857239e-01 -1.995913386344909668e-01 -5.093283206224441528e-02 -1.938382387161254883e-01 -1.751613244414329529e-02 4.476410895586013794e-02 -2.369944900274276733e-01 1.527994722127914429e-01 -1.287357509136199951e-01 4.307326674461364746e-02
-1.426475793123245239e-01 2.498271614313125610e-01 5.800509825348854065e-02 -1.489073485136032104e-01 2.566822469234466553e-01 9.926085360348224640e-03 -2.268545329570770264e-01 1.089124456048011780e-01 -2.065433412790298462e-01 -4.067586660385131836e-01 -1.044111549854278564e-01 -1.993177384138107300e-01 -1.470514535903930664e-01 -1.603454500436782837e-01 -1.396556347608566284e-01 2.073099650442600250e-02 1.462861336767673492e-02 -1.070485785603523254e-01 -3.337474167346954346e-01 -2.706775665283203125e-01 -6.175031885504722595e-02 2.004445642232894897e-01 -2.525664865970611572e-01 1.779786050319671631e-01 1.771515011787414551e-01 -1.249096319079399109e-01 -1.323478203266859055e-02 1.373844295740127563e-01 -6.302390992641448975e-02 -1.708870083093643188e-01 -3.595481812953948975e-02 9.708520956337451935e-03
-1.587440520524978638e-01 2.547043561935424805e-01 -1.672536134719848633e-01 -9.742988646030426025e-02 1.601935923099517822e-01 1.281700134277343750e-01 -8.929029852151870728e-02 -9.181373566389083862e-02 -7.155397534370422363e-02 -1.363025456666946411e-01 -4.509979113936424255e-02 -3.438922762870788574e-01 7.945030927658081055e-02 -2.768968939781188965e-01 -9.484810754656791687e-03 1.221738383173942566e-01 -6.413383036851882935e-02 -1.132240667939186096e-01 -3.339318633079528809e-01 -1.422941237688064575e-01 -8.983340859413146973e-02 6.034114584326744080e-02 -2.547266148030757904e-02 7.588721811771392822e-02 2.285970896482467651e-01 -1.785660535097122192e-01 -2.140642851591110229e-01 2.145484387874603271e-01 -4.102743864059448242e-01 1.728023141622543335e-01 -1.572224199771881104e-01 7.912770658731460571e-02
-1.335936039686203003e-01 2.409303337335586548e-01 7.687579095363616943e-02 -1.115745380520820618e-01 -8.333610743284225464e-02 -6.197719648480415344e-02 1.093805953860282898e-01 1.342583745718002319e-01 2.375603169202804565e-01 5.381240323185920715e-02 6.073193997144699097e-02 -3.778327405452728271e-01 1.335842758417129517e-01 -9.753838181495666504e-02 -1.829808503389358521e-01 -1.779281049966812134e-01 -1.061667427420616150e-01 -4.645070433616638184e-02 -2.127888202667236328e-01 3.589818999171257019e-02 -3.308598697185516357e-01 1.056542620062828064e-01 7.413882762193679810e-02 8.968126773834228516e-02 -1.204251050949096680e-01 -2.841332554817199707e-01 -5.991002544760704041e-02 6.052126735448837280e-02 -1.918741911649703979e-01 -3.267905414104461670e-01 -3.517219722270965576e-01 -5.221415683627128601e-02
2.426768839359283447e-01 6.862952560186386108e-02 -8.663038164377212524e-02 -2.235664576292037964e-01 2.158025354146957397e-01 -2.909964621067047119e-01 3.233479857444763184e-01 -9.370779618620872498e-03 -1.009072512388229370e-01 -2.076923549175262451e-01 -6.912191957235336304e-02 -3.640731796622276306e-02 4.889203980565071106e-02 2.455261051654815674e-01 -2.326155304908752441e-01 -3.981346786022186279e-01 1.537305712699890137e-01 -1.276335911825299263e-03 2.412687288597226143e-03 -1.009440571069717407e-01 -2.061823010444641113e-01 4.522721469402313232e-02 -4.366406425833702087e-02 -1.341310609132051468e-02 2.175463438034057617e-01 -4.105598665773868561e-03 -7.630696147680282593e-02 1.283733695745468140e-01 -2.954429388046264648e-01 1.612751930952072144e-01 -1.696516275405883789e-01 -1.269106417894363403e-01
-2.201933413743972778e-01 6.831124424934387207e-02 -1.026838924735784531e-02 -8.417167514562606812e-02 3.668380677700042725e-01 -8.146633952856063843e-02 3.288842439651489258e-01 2.893151044845581055e-01 4.265793040394783020e-02 -2.221760153770446777e-01 -2.103594690561294556e-01 -1.584593355655670166e-01 8.390713483095169067e-02 -1.614411324262619019e-01 -3.952587246894836426e-01 1.369336843490600586e-01 -5.254667624831199646e-02 -1.448768842965364456e-02 -1.576592773199081421e-01 -1.366617679595947266e-01 9.861005097627639771e-02 1.892158091068267822e-01 8.779396116733551025e-02 -3.029697202146053314e-02 1.508679836988449097e-01 1.390092819929122925e-02 3.583300709724426270e-01 2.691452950239181519e-02 -9.581666439771652222e-02 5.748473107814788818e-02 7.947408407926559448e-02 -8.012541383504867554e-02
-1.689760833978652954e-01 2.104121148586273193e-01 1.793699413537979126e-01 -3.427477777004241943e-01 2.526448369026184082e-01 -9.380282461643218994e-02 1.265563666820526123e-01 9.952921420335769653e-02 -2.579971849918365479e-01 -1.444608867168426514e-01 9.405218064785003662e-02 6.132598593831062317e-02 -4.740409180521965027e-02 -1.681350767612457275e-01 5.944213643670082092e-02 -2.590589821338653564e-01 3.573488071560859680e-02 5.019380897283554077e-02 -2.173758596181869507e-01 -3.015091419219970703e-01 -2.058848887681961060e-01 8.278700523078441620e-03 2.534435093402862549e-01 -6.955953687429428101e-02 -2.965987026691436768e-01 5.821739137172698975e-02 9.232303500175476074e-02 -3.090873919427394867e-02 -1.671468168497085571e-01 -9.937865659594535828e-03 -2.534770965576171875e-01 -1.765256673097610474e-01
1.427922695875167847e-01 1.314323544502258301e-01 6.662620604038238525e-02 -1.365258544683456421e-01 2.476145327091217041e-01 6.750228255987167358e-02 9.480384737253189087e-02 2.569079212844371796e-02 1.323022544384002686e-01 -2.051490247249603271e-01 -1.833352446556091309e-02 1.045275330543518066e-01 -4.950482398271560669e-02 1.021339520812034607e-01 -5.523880571126937866e-02 -1.533044129610061646e-01 -4.957628250122070312e-02 3.778258338570594788e-02 -4.190624952316284180e-01 -2.007761746644973755e-01 9.326733648777008057e-02 -5.419186130166053772e-02 7.202091813087463379e-02 5.042791962623596191e-01 -8.446870371699333191e-03 -2.726541161537170410e-01 -2.020838409662246704e-01 6.283845007419586182e-02 -1.334518343210220337e-01 4.063653573393821716e-02 -3.169336318969726562e-01 1.530251055955886841e-01
-2.271722406148910522e-01 3.516291677951812744e-01 -1.357008963823318481e-01 -1.000592634081840515e-01 4.287104904651641846e-01 2.758104121312499046e-03 -5.118106305599212646e-02 -6.994247902184724808e-03 -8.814757317304611206e-02 1.657408848404884338e-02 1.616099178791046143e-01 -1.285163611173629761e-01 8.159572607837617397e-04 1.700107157230377197e-01 -5.564347282052040100e-02 -1.119064465165138245e-01 -3.216819167137145996e-01 2.831490477547049522e-03 -2.002340406179428101e-01 1.067781299352645874e-01 -1.896162629127502441e-01 1.613975316286087036e-01 -9.118924289941787720e-02 4.002909734845161438e-02 -4.712233692407608032e-02 1.550863385200500488e-01 1.749670952558517456e-01 2.443071007728576660e-01 -2.866264581680297852e-01 -1.859922707080841064e-01 -2.088768482208251953e-01 -1.039178073406219482e-01
1.326835602521896362e-01 3.921487554907798767e-02 1.330194324254989624e-01 -1.965492367744445801e-01 1.132080778479576111e-01 -2.619713246822357178e-01 4.033206105232238770e-01 5.371293798089027405e-02 1.299477089196443558e-02 -3.804265707731246948e-02 -2.709971666336059570e-01 -3.185868859291076660e-01 2.183070033788681030e-02 -2.219268381595611572e-01 -6.607118993997573853e-02 -1.925729066133499146e-01 -7.444494962692260742e-02 1.349690463393926620e-02 -2.887002229690551758e-01 -1.613820046186447144e-01 -3.609731793403625488e-02 3.706423938274383545e-02 -5.108538269996643066e-02 -2.208088934421539307e-01 -8.595123142004013062e-02 -2.495243251323699951e-01 -4.305201768875122070e-02 -2.355287969112396240e-01 -2.908765375614166260e-01 1.270499974489212036e-01 5.434538796544075012e-02 -9.980995953083038330e-02
9.660721570253372192e-02 1.346398293972015381e-01 -2.444116473197937012e-01 -8.301426470279693604e-02 1.582534611225128174e-01 -4.005360975861549377e-02 -1.577657461166381836e-01 2.587289810180664062e-01 8.364100009202957153e-02 1.196645125746726990e-01 -7.711412757635116577e-02 -1.112831532955169678e-01 7.155592739582061768e-02 -1.892972886562347412e-01 3.495055735111236572e-01 -1.313494294881820679e-01 -5.659369751811027527e-02 3.097749082371592522e-03 -2.632349133491516113e-01 -1.711868643760681152e-01 -1.545633971691131592e-01 -1.713585481047630310e-02 1.924152970314025879e-01 -5.623065307736396790e-02 9.085401147603988647e-02 -1.479140520095825195e-01 1.106618493795394897e-01 2.017351388931274414e-01 -3.624322414398193359e-01 -1.382671296596527100e-01 -4.017452895641326904e-01 -7.934483140707015991e-02
1.198930740356445312e-01 2.616356313228607178e-01 -5.029622837901115417e-02 -3.467577695846557617e-01 4.117709696292877197e-01 -2.280516177415847778e-01 7.950209081172943115e-02 4.012188911437988281e-01 -4.123043268918991089e-02 3.929555043578147888e-02 -2.530922889709472656e-01 -1.231343485414981842e-02 3.393929824233055115e-02 -1.248274818062782288e-01 -5.366152897477149963e-02 -2.165177315473556519e-01 6.873316317796707153e-02 2.559645771980285645e-01 -1.679030805826187134e-01 -1.210168376564979553e-01 -3.817855194211006165e-02 1.809844188392162323e-02 1.252754628658294678e-01 -1.409678906202316284e-01 -2.385617196559906006e-01 -1.175685673952102661e-01 1.425676941871643066e-01 -2.453394047915935516e-02 1.708133704960346222e-02 1.050881892442703247e-01 1.035426184535026550e-01 8.631072193384170532e-02
4.755466431379318237e-02 4.990920424461364746e-02 -1.961077563464641571e-03 1.358245611190795898e-01 4.924251139163970947e-01 7.381464540958404541e-02 2.418827414512634277e-01 7.604579627513885498e-02 -6.990987807512283325e-02 -3.824798762798309326e-01 -6.979767233133316040e-02 -2.322340011596679688e-02 -1.226663291454315186e-01 1.526491045951843262e-01 1.203912496566772461e-01 2.943489141762256622e-02 -1.517328023910522461e-01 -1.555117964744567871e-01 -4.964825883507728577e-02 -9.924069046974182129e-02 -1.427707970142364502e-01 1.560701876878738403e-01 3.552445769309997559e-02 1.011870428919792175e-01 -3.204516768455505371e-01 -2.936089597642421722e-02 -5.763586983084678650e-02 3.092301636934280396e-02 -4.309718906879425049e-01 1.327875554561614990e-01 -1.336284875869750977e-01 -9.724966436624526978e-02
1.177826821804046631e-01 3.456361591815948486e-01 2.268885970115661621e-01 -1.559701710939407349e-01 2.456940114498138428e-01 -2.217401266098022461e-01 -8.525449782609939575e-02 7.983197271823883057e-02 -6.391450297087430954e-03 7.140895724296569824e-02 5.079919099807739258e-02 -1.813638359308242798e-01 2.688601315021514893e-01 -3.647005558013916016e-02 -8.424532413482666016e-02 7.394612580537796021e-02 -1.985022872686386108e-01 -1.420607715845108032e-01 -1.681379824876785278e-01 8.804291486740112305e-02 -3.422706425189971924e-01 -3.373919427394866943e-02 -1.992268562316894531e-01 2.417356669902801514e-01 1.542986631393432617e-01 -5.964032933115959167e-02 -1.565360426902770996e-01 7.895693182945251465e-02 -2.840610593557357788e-02 -9.350890666246414185e-02 -3.769203424453735352e-01 -1.383601427078247070e-01
1.603812277317047119e-01 -1.363259404897689819e-01 6.646874547004699707e-02 -2.172106206417083740e-01 3.349988460540771484e-01 -3.089214675128459930e-02 -2.994472980499267578e-01 1.550971716642379761e-01 -1.448098272085189819e-01 -3.401639312505722046e-02 -4.131845757365226746e-02 -2.810603938996791840e-02 1.205180808901786804e-01 -7.711405307054519653e-02 -4.056946840137243271e-03 1.990661919116973877e-01 6.990722566843032837e-02 3.226954257115721703e-03 -1.853015571832656860e-01 -1.444033384323120117e-01 -2.688774168491363525e-01 -9.904082119464874268e-02 -2.696030735969543457e-01 9.025225043296813965e-02 1.704664826393127441e-01 -4.918265640735626221e-01 -1.078818440437316895e-01 -1.151157822459936142e-02 -2.665556967258453369e-01 7.941494137048721313e-02 -1.490279845893383026e-02 -9.553635865449905396e-02
-5.774836987257003784e-02 9.445117413997650146e-02 9.483591467142105103e-02 -9.616964310407638550e-02 6.464480608701705933e-02 7.863924652338027954e-02 2.413209378719329834e-01 1.740268021821975708e-01 5.464243888854980469e-02 -1.495827436447143555e-01 -4.597378373146057129e-01 2.865515463054180145e-02 5.636405199766159058e-02 3.592770919203758240e-02 -3.036803305149078369e-01 1.392589658498764038e-01 -1.593842804431915283e-01 -3.481199219822883606e-02 -2.863540351390838623e-01 7.441489398479461670e-02 -1.735381335020065308e-01 -1.612334549427032471e-01 -2.460652440786361694e-01 2.195250391960144043e-01 1.838681101799011230e-01 -3.553571403026580811e-01 -1.154920272529125214e-02 7.781928032636642456e-02 -2.498150467872619629e-01 -2.581205219030380249e-02 2.461038902401924133e-02 8.964833617210388184e-02
3.096966817975044250e-02 2.304812818765640259e-01 1.068400815129280090e-01 -2.516780793666839600e-01 1.990959495306015015e-01 6.895854324102401733e-02 2.448120387271046638e-03 1.090058609843254089e-01 3.253251612186431885e-01 -6.276424229145050049e-02 -7.551395893096923828e-02 -1.890326291322708130e-01 -1.322525274008512497e-02 1.572244912385940552e-01 -1.878329366445541382e-01 3.547320961952209473e-01 -2.314772009849548340e-01 -4.320543259382247925e-02 -2.106409370899200439e-01 -2.526322901248931885e-01 -2.603946812450885773e-02 -6.711938232183456421e-02 -1.705262660980224609e-01 1.006118431687355042e-01 1.591286957263946533e-01 -3.103103935718536377e-01 -4.697277396917343140e-02 -2.098767161369323730e-01 -2.206709831953048706e-01 2.022343128919601440e-01 -6.075869873166084290e-02 -9.206800907850265503e-02
1.572662144899368286e-01 1.434003114700317383e-01 9.826281666755676270e-02 -4.118819907307624817e-02 4.025013744831085205e-01 3.307888805866241455e-01 2.279731445014476776e-02 2.246049940586090088e-01 1.751193776726722717e-02 -3.103841543197631836e-01 7.402461022138595581e-02 -1.388348340988159180e-01 5.779405683279037476e-02 3.117044828832149506e-02 1.796672344207763672e-01 1.387591958045959473e-01 -1.001355424523353577e-01 -2.357488274574279785e-01 -1.740550994873046875e-01 2.408630400896072388e-02 -9.586796164512634277e-02 2.832577005028724670e-02 -1.220682784914970398e-01 6.888265907764434814e-02 -4.263064637780189514e-02 1.132294684648513794e-01 1.331597566604614258e-01 7.566085457801818848e-02 -5.113596320152282715e-01 1.281347721815109253e-01 2.204373851418495178e-02 -3.322678431868553162e-02
-1.324521750211715698e-01 -2.008850919082760811e-03 -2.541009485721588135e-01 -1.078534200787544250e-01 1.440909057855606079e-01 2.364844679832458496e-01 2.405562251806259155e-01 1.351786255836486816e-01 -8.864489942789077759e-02 1.120272129774093628e-01 -3.061979115009307861e-01 -2.345345765352249146e-01 9.881664067506790161e-02 -1.704714260995388031e-02 -2.777225375175476074e-01 2.198107987642288208e-01 -1.562271416187286377e-01 -1.169800460338592529e-01 -3.468758463859558105e-01 -1.028186455368995667e-01 -2.472023814916610718e-01 1.202163398265838623e-01 -1.334987953305244446e-02 2.786838449537754059e-02 2.031225860118865967e-01 2.503764033317565918e-01 1.590637373737990856e-03 4.361257888376712799e-03 -1.785078644752502441e-01 -5.986812338232994080e-02 -1.599421650171279907e-01 -1.955772638320922852e-01
-3.884170055389404297e-01 -8.746197074651718140e-02 -5.679394677281379700e-02 -4.066765904426574707e-01 2.524663805961608887e-01 2.775965072214603424e-02 8.037283271551132202e-02 1.734684109687805176e-01 -1.851406991481781006e-01 -5.383880063891410828e-02 7.955145090818405151e-02 -2.498095780611038208e-01 -9.560888260602951050e-02 1.703764796257019043e-01 -2.868356108665466309e-01 2.516688965260982513e-02 -7.706824690103530884e-02 1.046868860721588135e-01 -1.285347193479537964e-01 -4.316423088312149048e-02 -1.618687808513641357e-01 3.592590615153312683e-02 1.450072079896926880e-01 3.745660781860351562e-01 1.572822481393814087e-01 -5.125182494521141052e-02 4.161095619201660156e-02 6.865315884351730347e-02 -3.566139936447143555e-02 2.062516063451766968e-01 -1.493155062198638916e-01 -1.442435830831527710e-01
-1.876230984926223755e-01 1.337996423244476318e-01 -3.756772726774215698e-03 -1.256528347730636597e-01 3.226148784160614014e-01 -2.126902341842651367e-02 -9.506291896104812622e-02 1.654395908117294312e-01 -6.282141804695129395e-02 -9.378056228160858154e-02 2.108604013919830322e-01 -8.439930528402328491e-02 -5.443786457180976868e-02 -1.884102225303649902e-01 -6.501831859350204468e-02 1.651878282427787781e-02 -6.938254088163375854e-02 1.456038206815719604e-01 -1.860230118036270142e-01 -1.163988560438156128e-01 -5.239124894142150879e-01 -1.035122051835060120e-01 2.449820488691329956e-01 1.442331522703170776e-01 6.871521472930908203e-02 6.242863461375236511e-02 -1.044810470193624496e-02 -4.406892880797386169e-02 -2.890023887157440186e-01 1.683297567069530487e-02 -1.631815284490585327e-01 -3.486739993095397949e-01
1.012458428740501404e-01 9.222536534070968628e-02 3.283448889851570129e-02 -5.397890508174896240e-02 3.377152085304260254e-01 -2.208943367004394531e-01 1.598734110593795776e-01 4.110508412122726440e-02 2.115613780915737152e-02 -1.923280805349349976e-01 8.012589067220687866e-02 -3.399147838354110718e-02 1.561578363180160522e-01 2.171340733766555786e-01 -9.984734654426574707e-02 8.319710195064544678e-02 -1.078529730439186096e-01 -2.839785814285278320e-01 -5.188341811299324036e-02 1.492156152380630374e-04 -4.995965361595153809e-01 7.156356424093246460e-02 1.457851827144622803e-01 1.610115543007850647e-02 -6.561367213726043701e-02 1.542620919644832611e-02 7.584115862846374512e-02 -1.154836500063538551e-03 -4.960669875144958496e-01 3.134573251008987427e-02 -4.773575812578201294e-02 -1.512653678655624390e-01
-1.467878222465515137e-01 8.936387300491333008e-02 7.877317816019058228e-02 1.305937469005584717e-01 1.629258245229721069e-01 -2.058985084295272827e-01 -7.685220241546630859e-02 3.151733279228210449e-01 1.523868888616561890e-01 -8.919551223516464233e-02 1.141090411692857742e-02 -1.325118690729141235e-01 1.865920424461364746e-01 -2.270535230636596680e-01 -6.529609858989715576e-02 5.490672215819358826e-02 -1.062900274991989136e-01 -2.668371498584747314e-01 -3.598204851150512695e-01 5.768204852938652039e-02 -4.009889662265777588e-01 1.646183617413043976e-02 8.318872191011905670e-03 3.078174591064453125e-01 5.730994045734405518e-02 -1.545993238687515259e-01 7.626217603683471680e-02 -6.088985502719879150e-02 -1.137066259980201721e-01 1.489352881908416748e-01 -2.232719510793685913e-01 -1.940640211105346680e-01
1.709171831607818604e-01 1.841451227664947510e-01 2.821615338325500488e-01 -2.693216502666473389e-01 3.106738924980163574e-01 1.673895418643951416e-01 -1.501566171646118164e-01 -1.852902024984359741e-01 -1.291881948709487915e-01 -2.511707246303558350e-01 -9.969925880432128906e-02 -1.416048258543014526e-01 -8.127435296773910522e-02 2.140150666236877441e-01 -7.042037788778543472e-03 4.032463580369949341e-02 7.340303063392639160e-02 -7.033791393041610718e-02 -4.328807294368743896e-01 -1.912730783224105835e-01 6.649284809827804565e-02 2.720262110233306885e-02 -1.047363728284835815e-01 1.964124143123626709e-01 -5.208558961749076843e-02 -2.405514866113662720e-01 -2.999602816998958588e-02 -5.457182228565216064e-02 -2.520878612995147705e-01 -1.184731572866439819e-01 -2.012407965958118439e-02 8.943887799978256226e-02
-1.678187102079391479e-01 -1.202678307890892029e-02 -3.902525454759597778e-02 -3.233474195003509521e-01 3.907499611377716064e-01 -1.258639842271804810e-01 1.981480717658996582e-01 1.805416196584701538e-01 -1.673172414302825928e-01 -1.462714821100234985e-01 1.406491547822952271e-01 -4.782069101929664612e-02 1.284148991107940674e-01 2.165998965501785278e-01 -2.675233185291290283e-01 2.351914495229721069e-01 1.923225373029708862e-01 -4.941415414214134216e-02 -6.223810487426817417e-04 -6.718186289072036743e-02 -2.429893314838409424e-01 6.703611463308334351e-02 1.911207139492034912e-01 1.059167087078094482e-02 1.685465723276138306e-01 -6.070914492011070251e-02 -1.698454618453979492e-01 -1.096530258655548096e-01 -3.529987633228302002e-01 6.569212675094604492e-02 1.090153008699417114e-01 7.475528866052627563e-02
1.015938594937324524e-01 2.607140541076660156e-01 -1.054683700203895569e-02 -1.128261461853981018e-01 2.734391987323760986e-01 -1.322705745697021484e-01 6.119673699140548706e-02 2.905752360820770264e-01 6.158072967082262039e-03 -4.185217618942260742e-02 -1.382486969232559204e-01 1.389203816652297974e-01 -1.089692115783691406e-02 -1.024344414472579956e-01 -4.549795091152191162e-01 -6.206782907247543335e-02 1.491012424230575562e-01 -1.640527248382568359e-01 -3.542472422122955322e-01 6.361076980829238892e-02 -4.857851937413215637e-02 -3.998728469014167786e-02 -1.593587845563888550e-01 -1.447797194123268127e-02 1.238340884447097778e-02 1.948832720518112183e-01 2.751297354698181152e-01 -1.686690188944339752e-02 -1.639194637537002563e-01 -3.154484331607818604e-01 -8.865021169185638428e-03 -1.339250653982162476e-01
1.468234956264495850e-01 8.009744435548782349e-02 2.914866507053375244e-01 -2.635929584503173828e-01 2.383117824792861938e-01 -2.984559163451194763e-02 -1.357468217611312866e-01 1.237925887107849121e-01 -8.634527027606964111e-02 -3.761456534266471863e-02 -2.189616560935974121e-01 -4.459140822291374207e-02 3.602671623229980469e-02 -9.134598076343536377e-03 7.060921285301446915e-03 3.019335865974426270e-01 -2.392192929983139038e-01 -1.464098840951919556e-01 -5.005857348442077637e-01 1.555812507867813110e-01 -2.341919988393783569e-01 4.534342885017395020e-02 -1.743373344652354717e-03 3.858379647135734558e-02 2.366739958524703979e-01 -8.496825397014617920e-02 -9.428955614566802979e-02 8.675066381692886353e-02 -3.431522473692893982e-02 9.081299602985382080e-02 -6.039918214082717896e-02 -2.649123668670654297e-01
-6.781849265098571777e-02 1.316099017858505249e-01 1.286161392927169800e-01 -2.487564682960510254e-01 8.145843446254730225e-02 -5.893868207931518555e-02 -2.478623241186141968e-01 1.424234062433242798e-01 1.429593265056610107e-01 2.262111157178878784e-01 1.807640790939331055e-01 -3.000904917716979980e-01 2.911676168441772461e-01 -4.410294815897941589e-02 -3.144492208957672119e-01 -5.421642959117889404e-02 -4.064746946096420288e-02 -5.615004152059555054e-02 -1.735232770442962646e-01 -1.438485085964202881e-01 -2.559053301811218262e-01 3.953334689140319824e-02 2.496719807386398315e-01 2.209534794092178345e-01 2.364592403173446655e-01 -2.126365154981613159e-01 -7.459478080272674561e-02 -8.441021293401718140e-02 -1.733685731887817383e-01 -6.123409047722816467e-02 -1.942876428365707397e-01 -7.591193169355392456e-02
-1.949970028363168240e-03 3.370046913623809814e-01 2.310310453176498413e-01 -3.961303234100341797e-01 3.308715522289276123e-01 -1.263140290975570679e-01 2.260323315858840942e-01 6.736119091510772705e-02 -6.971930712461471558e-02 -1.308509409427642822e-01 -9.382075816392898560e-02 4.133450612425804138e-02 -1.188668161630630493e-01 -1.376037150621414185e-01 -3.135889470577239990e-01 -1.448874771595001221e-01 -1.939808130264282227e-01 -8.861863613128662109e-02 -1.512324213981628418e-01 1.291140764951705933e-01 4.066301882266998291e-02 -1.790608167648315430e-01 -1.587508171796798706e-01 -1.598401553928852081e-02 -5.662665888667106628e-02 1.053708568215370178e-01 9.148382581770420074e-03 1.399774104356765747e-01 -1.737314164638519287e-01 -3.082745373249053955e-01 1.650275662541389465e-02 -8.068279922008514404e-02
-1.743283122777938843e-01 -8.360441774129867554e-02 -6.241351738572120667e-02 -3.983435332775115967e-01 2.990998625755310059e-01 -1.213957816362380981e-01 8.105318993330001831e-02 2.359145581722259521e-01 -1.758504062891006470e-01 -3.972320258617401123e-02 1.667881757020950317e-02 -1.477272957563400269e-01 -1.008643489331007004e-02 8.492991910316050053e-04 2.275427877902984619e-01 -7.974420487880706787e-02 9.175749868154525757e-02 1.210688427090644836e-01 -1.173375099897384644e-01 5.951745435595512390e-02 -2.972448468208312988e-01 8.328006416559219360e-02 8.973893523216247559e-02 6.081032007932662964e-02 -2.156575443223118782e-03 -2.437121421098709106e-01 7.712072134017944336e-02 -2.512368857860565186e-01 -3.516123890876770020e-01 3.280362188816070557e-01 -9.365787357091903687e-02 6.983228027820587158e-02
1.606234759092330933e-01 3.145452141761779785e-01 3.397824615240097046e-02 -3.423937559127807617e-01 3.565241694450378418e-01 -1.113918945193290710e-01 1.096231490373611450e-01 3.112025000154972076e-02 -1.344677656888961792e-01 1.306093111634254456e-02 1.285003721714019775e-01 -2.863452583551406860e-02 -8.271896094083786011e-02 1.052909865975379944e-01 8.089055120944976807e-02 -8.228177204728126526e-03 -2.359287887811660767e-01 7.089646905660629272e-02 -3.540127277374267578e-01 -3.113898336887359619e-01 -7.601588219404220581e-02 -3.139793276786804199e-01 -8.923658169806003571e-03 -1.476403698325157166e-02 -1.848383545875549316e-01 1.773386150598526001e-01 2.198536098003387451e-01 -4.167668148875236511e-02 -1.052588447928428650e-01 -5.883875489234924316e-02 2.774547412991523743e-02 -1.600368171930313110e-01
-2.642970904707908630e-02 -4.891932755708694458e-02 1.697193682193756104e-01 -8.965578675270080566e-02 2.755056321620941162e-01 8.566616475582122803e-02 -1.302926987409591675e-01 2.351000756025314331e-01 6.283749639987945557e-02 3.886633366346359253e-02 -2.390160411596298218e-01 4.633258283138275146e-02 6.963584572076797485e-02 -7.773121446371078491e-02 -9.082272648811340332e-02 2.123102545738220215e-01 -1.050858423113822937e-01 -5.379474908113479614e-02 -3.267906606197357178e-01 1.223375722765922546e-01 -7.556085288524627686e-02 1.674720346927642822e-01 -1.279681175947189331e-01 -9.910879284143447876e-02 1.133178696036338806e-01 -5.223209857940673828e-01 -9.079372137784957886e-02 -7.738429307937622070e-02 -4.082185029983520508e-01 -8.604749105870723724e-03 7.634983956813812256e-02 -8.681564778089523315e-02
1.756280064582824707e-01 2.795931100845336914e-01 1.515375971794128418e-01 1.036557368934154510e-02 3.650602698326110840e-01 1.510041803121566772e-01 1.351349055767059326e-01 1.746687591075897217e-01 1.483584791421890259e-01 -2.288672775030136108e-01 -7.053399085998535156e-02 -2.093682289123535156e-01 7.289007306098937988e-02 8.104887604713439941e-02 1.715834438800811768e-01 2.623292990028858185e-02 -1.275371015071868896e-01 -1.305409371852874756e-01 -2.276980131864547729e-01 1.562328934669494629e-01 -2.268960624933242798e-01 3.966468572616577148e-02 -2.638578116893768311e-01 1.628034710884094238e-01 -4.233211651444435120e-02 1.013121977448463440e-01 8.499842137098312378e-02 1.117591634392738342e-01 -4.045196175575256348e-01 1.848779916763305664e-01 4.235102981328964233e-02 8.794642984867095947e-02
-4.957222938537597656e-02 7.268910109996795654e-02 -5.428553745150566101e-02 -2.040883339941501617e-02 4.809150397777557373e-01 -1.593017429113388062e-01 1.903142035007476807e-01 2.652359306812286377e-01 -2.337491326034069061e-02 7.420746143907308578e-03 -1.427661329507827759e-01 -2.599465660750865936e-02 2.079287469387054443e-01 7.888753712177276611e-02 -9.530609846115112305e-02 2.403965890407562256e-01 8.008430153131484985e-02 1.387479007244110107e-01 -1.426382511854171753e-01 -1.262443810701370239e-01 -1.820447146892547607e-01 3.369790613651275635e-01 1.308498233556747437e-01 5.091780424118041992e-02 7.856964319944381714e-02 1.564735919237136841e-02 2.838196158409118652e-01 1.102908048778772354e-02 -3.283400833606719971e-01 8.508983254432678223e-02 2.934783510863780975e-02 2.373176366090774536e-01
2.193149626255035400e-01 3.374854847788810730e-02 -3.133323416113853455e-02 -2.362091466784477234e-02 1.938362270593643188e-01 7.608123868703842163e-02 3.066687881946563721e-01 -3.429346159100532532e-02 1.992482393980026245e-01 -1.923807710409164429e-01 -1.232378482818603516e-01 -7.003152277320623398e-04 1.425971835851669312e-01 -1.249322667717933655e-01 -2.719242498278617859e-02 3.036098480224609375e-01 -1.271707415580749512e-01 8.650882542133331299e-02 -4.400667846202850342e-01 -3.683283627033233643e-01 -1.760642230510711670e-01 -1.115562207996845245e-02 -1.099727228283882141e-01 1.366196423768997192e-01 -9.429499506950378418e-03 -1.127580478787422180e-01 6.545728445053100586e-02 1.181101873517036438e-01 -1.675806641578674316e-01 -2.298938930034637451e-01 -2.438722252845764160e-01 5.976655334234237671e-02
-1.370889544486999512e-01 1.076627373695373535e-01 1.873244196176528931e-01 1.863192170858383179e-01 3.348937630653381348e-01 -2.958435714244842529e-01 7.203508913516998291e-02 9.375106543302536011e-02 -7.504204660654067993e-02 3.159168735146522522e-02 -7.551731169223785400e-02 -3.747780919075012207e-01 1.117825414985418320e-02 -3.605218976736068726e-02 -5.398859828710556030e-02 9.737629443407058716e-02 -2.400570064783096313e-01 -3.030248582363128662e-01 -2.995078563690185547e-01 -9.451206773519515991e-02 -7.002960890531539917e-02 -7.522930949926376343e-02 -1.702998131513595581e-01 2.668903172016143799e-01 -1.744543574750423431e-02 -1.690092980861663818e-01 -7.225387543439865112e-02 8.337498456239700317e-02 -2.338688224554061890e-01 -1.210974901914596558e-01 -2.190445959568023682e-01 -4.771528765559196472e-02
-1.087900623679161072e-01 1.710964292287826538e-01 3.666289150714874268e-01 -1.849688738584518433e-01 3.591094911098480225e-01 1.266282945871353149e-01 6.054888945072889328e-03 2.206235378980636597e-01 -1.921993792057037354e-01 -1.145310327410697937e-01 -2.495576888322830200e-01 -1.887633502483367920e-01 6.687344610691070557e-02 3.175800442695617676e-01 -1.397689431905746460e-01 1.634790599346160889e-01 1.634925454854965210e-01 1.133849285542964935e-02 -1.479249000549316406e-01 -1.372595727443695068e-01 -1.313909739255905151e-01 -1.385057568550109863e-01 2.139204889535903931e-01 -6.957604736089706421e-02 1.026527360081672668e-01 -1.510287076234817505e-01 -1.458694785833358765e-01 1.941167414188385010e-01 2.476682886481285095e-03 3.810767456889152527e-02 -2.181373238563537598e-01 -3.189215436577796936e-02
-4.808847233653068542e-02 -1.161807328462600708e-01 -2.825971506536006927e-02 -1.748928427696228027e-01 2.780675888061523438e-01 1.121280789375305176e-01 2.485551238059997559e-01 -3.927123174071311951e-02 2.961546555161476135e-02 2.340440750122070312e-01 -1.237581297755241394e-01 -1.001957654953002930e-01 2.369295954704284668e-01 -3.058865666389465332e-02 -3.341785073280334473e-02 1.658179908990859985e-01 -1.603243947029113770e-01 -4.680392518639564514e-02 -1.895093619823455811e-01 -1.091817393898963928e-01 -9.626971930265426636e-02 -5.881445482373237610e-02 -3.153699636459350586e-01 4.362313747406005859e-01 1.953366398811340332e-01 -2.130322605371475220e-01 -4.071465507149696350e-02 1.724393516778945923e-01 -2.891902029514312744e-01 7.860919088125228882e-02 -1.618370711803436279e-01 -1.541064530611038208e-01
-9.390497207641601562e-02 -7.830387353897094727e-02 1.111164093017578125e-01 -4.681876897811889648e-01 3.490395843982696533e-01 2.733327820897102356e-02 7.180773466825485229e-02 1.874057054519653320e-01 -1.782053858041763306e-01 1.114990413188934326e-01 -4.759854078292846680e-02 2.149906009435653687e-03 -2.210216596722602844e-02 1.754712015390396118e-01 -2.419498115777969360e-01 -1.353828758001327515e-01 9.022375941276550293e-02 -1.005218401551246643e-01 -3.576146811246871948e-02 -1.370181441307067871e-01 -4.550372660160064697e-01 1.430709362030029297e-01 1.182077825069427490e-01 2.523854188621044159e-02 -1.492803543806076050e-01 -3.615520894527435303e-02 -2.433087676763534546e-01 3.138876333832740784e-02 -2.160999476909637451e-01 -1.315242350101470947e-01 -6.919974833726882935e-02 5.518789589405059814e-02
-1.491042226552963257e-01 -1.202140469104051590e-02 -1.415769755840301514e-01 -8.160632103681564331e-02 1.562185287475585938e-01 -2.723717391490936279e-01 1.410594135522842407e-01 2.469931542873382568e-01 3.008144795894622803e-01 3.470999747514724731e-02 -1.473679244518280029e-01 -2.066700756549835205e-01 2.397564053535461426e-01 2.603275775909423828e-01 -4.896926693618297577e-03 2.968671619892120361e-01 -2.104606181383132935e-01 5.447562411427497864e-02 -6.735401600599288940e-02 -8.033029735088348389e-02 -2.781824395060539246e-02 -5.911369994282722473e-02 -3.161177411675453186e-02 1.222902089357376099e-01 1.097263544797897339e-01 -2.526403069496154785e-01 1.233937889337539673e-01 6.727333366870880127e-02 -4.411675333976745605e-01 8.131409436464309692e-02 -1.548720002174377441e-01 5.075637623667716980e-02
3.924955725669860840e-01 -1.133775059133768082e-02 9.644470363855361938e-02 -1.694435924291610718e-01 4.083464741706848145e-01 9.277512878179550171e-02 -1.149710491299629211e-01 6.776740401983261108e-02 -1.230917591601610184e-02 -2.009650170803070068e-01 -2.198390215635299683e-01 -1.402173638343811035e-01 -1.313923299312591553e-01 3.095952235162258148e-02 6.221841275691986084e-02 8.406776934862136841e-02 -2.358597666025161743e-01 -2.769432365894317627e-01 -3.321044147014617920e-01 -1.408687382936477661e-01 2.997647784650325775e-02 -7.357282191514968872e-02 1.326641291379928589e-01 -9.454841911792755127e-02 -1.769170314073562622e-01 1.733705773949623108e-02 4.601900279521942139e-02 -8.841693401336669922e-02 -2.978314459323883057e-01 -2.099045068025588989e-01 7.769548147916793823e-02 3.606439754366874695e-02
-5.619671195745468140e-02 -6.159498170018196106e-02 1.061801165342330933e-01 -2.409007549285888672e-01 2.986859679222106934e-01 -1.371094137430191040e-01 -2.560030519962310791e-01 -3.358858078718185425e-02 -1.240027248859405518e-01 -1.016826033592224121e-01 -2.696218490600585938e-01 4.261805862188339233e-02 2.987730205059051514e-01 -5.305619910359382629e-02 -1.815195381641387939e-01 2.221424728631973267e-01 -2.338653504848480225e-01 1.537405252456665039e-01 -2.617508471012115479e-01 -6.282291561365127563e-02 -2.809432744979858398e-01 -9.653839468955993652e-02 -1.696558743715286255e-01 1.943389698863029480e-02 7.120249420404434204e-02 -1.312881112098693848e-01 -1.331103891134262085e-01 9.782246500253677368e-02 -2.181572020053863525e-01 -1.885135173797607422e-01 -2.517361342906951904e-01 1.008143797516822815e-01
-7.001495361328125000e-02 5.635041743516921997e-02 1.627634316682815552e-01 -3.616989552974700928e-01 4.719513654708862305e-01 -2.437446825206279755e-02 1.641560196876525879e-01 3.136306107044219971e-01 -5.140347033739089966e-02 -1.166087314486503601e-01 1.470464169979095459e-01 1.298170834779739380e-01 1.873246580362319946e-02 1.839320212602615356e-01 -1.761036068201065063e-01 -9.171391278505325317e-02 7.656265795230865479e-02 -3.475459516048431396e-01 -8.286511152982711792e-02 2.292229980230331421e-02 -9.970502555370330811e-02 -6.320616602897644043e-02 1.912108957767486572e-01 2.395122647285461426e-01 1.182396411895751953e-01 -1.711294054985046387e-01 8.300086110830307007e-02 -4.202598705887794495e-02 -1.251804232597351074e-01 -2.864614129066467285e-02 2.169200330972671509e-01 1.636995375156402588e-02
-5.776586383581161499e-02 1.260506510734558105e-01 8.875107020139694214e-02 -4.466695785522460938e-01 1.231523975729942322e-01 1.912045180797576904e-01 8.510369807481765747e-02 -7.202638080343604088e-04 8.307004347443580627e-03 1.701738685369491577e-01 -2.986115813255310059e-01 -2.937782704830169678e-01 4.087967798113822937e-02 2.266278676688671112e-02 9.472601115703582764e-02 -1.120031923055648804e-01 -1.504133343696594238e-01 -4.124559834599494934e-02 -1.729523986577987671e-01 -1.075623780488967896e-01 -3.804992511868476868e-02 -2.237362414598464966e-01 -1.804564595222473145e-01 7.542238384485244751e-02 -6.619864702224731445e-02 -2.507132291793823242e-01 1.065835729241371155e-01 -3.132358193397521973e-01 -3.644185662269592285e-01 8.405243046581745148e-03 -1.243831887841224670e-01 -7.473022490739822388e-02
2.445088475942611694e-01 -9.868380613625049591e-03 5.302722379565238953e-02 -7.442788034677505493e-02 8.352732658386230469e-02 -8.520590513944625854e-02 1.416317671537399292e-01 2.287996709346771240e-01 1.115851849317550659e-01 -1.380956619977951050e-01 1.963678188621997833e-02 1.470764633268117905e-02 -3.662854805588722229e-02 2.341869175434112549e-01 -1.888314783573150635e-01 6.347355991601943970e-02 -2.855940759181976318e-01 1.405955106019973755e-01 -3.524912595748901367e-01 -1.517482101917266846e-01 8.125727623701095581e-02 -1.403038352727890015e-01 -1.660694032907485962e-01 7.413854449987411499e-02 -6.830257177352905273e-02 -4.007517993450164795e-01 -1.367263048887252808e-01 -1.849929336458444595e-03 -3.521038591861724854e-01 1.805248409509658813e-01 -8.170818537473678589e-02 -2.488907873630523682e-01
-1.147670224308967590e-01 -8.923234790563583374e-02 6.537345796823501587e-02 1.073132385499775410e-03 5.272145271301269531e-01 -7.589525729417800903e-02 2.837828695774078369e-01 8.707339875400066376e-03 6.378111988306045532e-02 -1.797484606504440308e-02 -2.062602937221527100e-01 -1.715933531522750854e-02 6.391450762748718262e-02 1.376830637454986572e-01 -2.021586745977401733e-01 7.994761317968368530e-02 -1.197530999779701233e-01 5.835086922161281109e-04 -1.555751264095306396e-01 -2.240683883428573608e-01 -1.109706982970237732e-02 8.507469296455383301e-02 -3.184827417135238647e-02 2.720871269702911377e-01 -1.035927534103393555e-01 4.932776466012001038e-02 1.135194152593612671e-01 9.584634006023406982e-02 -2.305935025215148926e-01 2.586299180984497070e-01 -4.052623808383941650e-01 -4.517645388841629028e-02
-1.208573505282402039e-01 -2.565102465450763702e-02 1.381325572729110718e-01 -3.344469964504241943e-01 2.711364626884460449e-01 -1.063029095530509949e-01 -2.614125981926918030e-02 7.770911324769258499e-03 -1.192014385014772415e-02 -1.573390215635299683e-01 -2.161443382501602173e-01 1.102116033434867859e-01 1.250213980674743652e-01 8.145625703036785126e-03 -1.604097336530685425e-01 3.054935634136199951e-01 -3.348185122013092041e-01 1.039708554744720459e-01 -3.447457551956176758e-01 5.395943671464920044e-02 -3.140858709812164307e-01 -3.365731239318847656e-02 -4.170686472207307816e-03 8.490341901779174805e-02 -5.044984165579080582e-03 -3.650240600109100342e-01 -2.036662250757217407e-01 7.171936333179473877e-03 -9.874673932790756226e-02 -1.616552658379077911e-02 -1.109102144837379456e-01 3.046263009309768677e-02
1.390342414379119873e-01 2.398576587438583374e-02 5.602774024009704590e-02 -3.294771313667297363e-01 2.224532812833786011e-01 3.740960732102394104e-02 9.853725880384445190e-02 1.271452009677886963e-01 7.990150153636932373e-02 -8.617258816957473755e-02 -3.256661593914031982e-01 -2.675892114639282227e-01 1.052182465791702271e-01 -7.038732618093490601e-02 -2.325858771800994873e-01 -1.408515870571136475e-01 -3.069085776805877686e-01 2.369757443666458130e-01 -3.066919744014739990e-01 -1.376912593841552734e-01 -6.655199825763702393e-02 3.063987381756305695e-02 -1.100922152400016785e-01 2.892558872699737549e-01 1.126869693398475647e-01 -1.368946731090545654e-01 -2.159069925546646118e-01 -2.290050499141216278e-02 -9.703274071216583252e-02 1.134192943572998047e-01 -1.784236729145050049e-01 -1.139598563313484192e-01
1.662371605634689331e-01 7.129350304603576660e-02 4.476452991366386414e-02 -3.008812665939331055e-01 3.156342804431915283e-01 -2.500623464584350586e-01 1.920924484729766846e-01 1.822923421859741211e-01 -1.885330080986022949e-01 -2.945064380764961243e-02 -2.771199867129325867e-02 -2.402552217245101929e-01 -1.740436814725399017e-02 -6.803146749734878540e-02 -3.000377714633941650e-01 -2.381649017333984375e-01 -2.781166136264801025e-01 -2.521156705915927887e-02 -8.706178516149520874e-02 -1.414402425289154053e-01 1.254576891660690308e-01 1.183642074465751648e-01 5.553094670176506042e-02 -3.643027842044830322e-01 5.610158294439315796e-02 -2.350494861602783203e-01 -1.130820997059345245e-02 1.186881959438323975e-01 -1.605911701917648315e-01 -2.905394323170185089e-02 2.517956495285034180e-02 1.577540189027786255e-01
-6.981862336397171021e-02 9.197018295526504517e-02 3.455558717250823975e-01 -4.474280774593353271e-01 3.986825942993164062e-01 7.161338627338409424e-02 6.025930494070053101e-02 1.967746913433074951e-01 -7.363656163215637207e-02 -1.875650882720947266e-01 -7.849556207656860352e-02 -8.189004659652709961e-02 1.616962105035781860e-01 1.600541770458221436e-01 -1.734649091958999634e-01 1.362254768610000610e-01 2.952639460563659668e-01 9.909348934888839722e-02 -1.866346448659896851e-01 -1.071824580430984497e-01 -4.911886062473058701e-03 -8.251415938138961792e-02 2.022835761308670044e-01 -3.484543412923812866e-02 1.154446452856063843e-01 -8.925890922546386719e-02 -1.628355383872985840e-01 1.406826227903366089e-01 -1.365368515253067017e-01 5.968530103564262390e-02 -1.487429141998291016e-01 -5.039932951331138611e-02
-6.725729256868362427e-02 2.405612170696258545e-01 -1.411984264850616455e-01 1.756028272211551666e-02 4.539379775524139404e-01 -3.288026750087738037e-01 -7.542492821812629700e-03 1.495724022388458252e-01 2.543189190328121185e-02 1.802029907703399658e-01 -4.103885963559150696e-02 -3.846648335456848145e-01 7.344299554824829102e-02 -1.710917800664901733e-01 -3.424178063869476318e-02 -3.903131699189543724e-03 -1.153064370155334473e-01 -2.203250974416732788e-01 -2.009265273809432983e-01 1.290939301252365112e-01 -1.397267915308475494e-02 -2.231220155954360962e-02 -2.432257533073425293e-01 1.797387450933456421e-01 3.233054280281066895e-02 -1.832873225212097168e-01 5.851523950695991516e-02 1.246938109397888184e-01 -2.280540466308593750e-01 -1.024179607629776001e-01 -1.433375328779220581e-01 -1.201981306076049805e-01
1.366923563182353973e-03 -1.651706546545028687e-02 2.881716787815093994e-01 -2.125555463135242462e-02 1.562548875808715820e-01 -4.655772075057029724e-02 -2.129369229078292847e-02 3.791086748242378235e-02 -2.505713514983654022e-02 -1.582600921392440796e-02 -2.893855273723602295e-01 7.351999171078205109e-03 2.641308009624481201e-01 -6.602407246828079224e-02 -3.818294778466224670e-02 1.253692954778671265e-01 -1.511504054069519043e-01 3.387766331434249878e-02 -2.712953090667724609e-01 -5.450176075100898743e-03 -3.405627012252807617e-01 8.444095402956008911e-02 1.998653449118137360e-02 -3.546689637005329132e-03 -1.021771878004074097e-02 -6.091978549957275391e-01 1.559028308838605881e-02 -1.654967665672302246e-01 -1.843098700046539307e-01 7.024593651294708252e-02 -2.040373682975769043e-01 -1.060007736086845398e-01
-7.185135781764984131e-02 1.170644983649253845e-01 1.794471591711044312e-01 -2.236038148403167725e-01 2.558626532554626465e-01 6.361916661262512207e-02 2.014591544866561890e-01 4.715172350406646729e-01 1.804340747185051441e-03 -1.848580986261367798e-01 1.063243970274925232e-01 -5.317830443382263184e-01 8.872277289628982544e-02 2.055418044328689575e-01 -7.107015699148178101e-02 -6.616119295358657837e-03 1.232931166887283325e-01 1.746046692132949829e-01 -1.622259430587291718e-02 -6.684145331382751465e-02 -1.550373435020446777e-01 -6.710679829120635986e-02 -2.786215208470821381e-02 1.900968998670578003e-01 -9.734125435352325439e-02 -7.279621064662933350e-02 -1.755502223968505859e-01 5.506189912557601929e-02 -1.046841666102409363e-01 -8.642181754112243652e-02 4.636003170162439346e-03 8.536531589925289154e-03
-1.452047973871231079e-01 -4.367546364665031433e-02 -1.111385151743888855e-01 -2.814801931381225586e-01 3.066972792148590088e-01 -7.386139035224914551e-02 1.184039190411567688e-01 3.503006100654602051e-01 -2.097900491207838058e-03 -4.637531004846096039e-03 8.372079581022262573e-02 -4.439522698521614075e-02 -3.811205551028251648e-02 -1.831014454364776611e-01 -2.091374248266220093e-01 -9.153835475444793701e-03 -9.353733807802200317e-02 1.224118620157241821e-01 2.213064767420291901e-02 -1.971794962882995605e-01 -1.618900150060653687e-01 7.657521218061447144e-02 2.438176721334457397e-01 2.969777882099151611e-01 -1.452239155769348145e-01 -4.055234044790267944e-02 1.931054145097732544e-02 1.139903208240866661e-03 -4.467950165271759033e-01 1.929057538509368896e-01 -1.521164178848266602e-01 -1.883206367492675781e-01
-1.931430697441101074e-01 2.789791524410247803e-01 1.901696026325225830e-01 -2.842710316181182861e-01 1.269837766885757446e-01 -2.273173034191131592e-01 -2.132513932883739471e-02 -7.181339710950851440e-02 1.283848136663436890e-01 1.567452102899551392e-01 8.391734957695007324e-02 -2.790532410144805908e-01 2.741104960441589355e-01 -7.367845624685287476e-02 -8.993710577487945557e-02 1.316786855459213257e-01 -5.718863382935523987e-02 -1.316871643066406250e-01 -1.177837103605270386e-01 -4.064237326383590698e-02 -3.813551366329193115e-01 -1.347182840108871460e-01 8.041930943727493286e-02 2.311510294675827026e-01 2.023123502731323242e-01 -1.371944099664688110e-01 3.033777326345443726e-02 4.653138294816017151e-02 -1.490790545940399170e-01 -2.050444670021533966e-02 -2.251921594142913818e-01 -2.582906484603881836e-01
-9.799478203058242798e-02 1.244121640920639038e-01 1.018612012267112732e-01 -3.021888993680477142e-02 4.250799119472503662e-01 -1.027938127517700195e-01 3.657927513122558594e-01 2.964429259300231934e-01 6.018193811178207397e-02 8.459316939115524292e-02 -2.591960430145263672e-01 -1.244706064462661743e-01 1.427374035120010376e-01 -1.172470673918724060e-02 -1.757863312959671021e-01 2.277187705039978027e-01 6.390428543090820312e-02 -1.206300407648086548e-02 -1.318215876817703247e-01 -2.121311277151107788e-01 1.405185908079147339e-01 1.628765463829040527e-01 1.845104270614683628e-03 5.056812986731529236e-02 1.604241691529750824e-02 5.423558875918388367e-02 2.632492482662200928e-01 5.171342566609382629e-02 -3.666684627532958984e-01 1.137748137116432190e-01 -1.035263016819953918e-02 1.259147673845291138e-01
1.669264137744903564e-01 2.215093672275543213e-01 2.203552871942520142e-01 -3.143070936203002930e-01 3.037624657154083252e-01 1.254211664199829102e-01 -1.940563768148422241e-01 -1.197346821427345276e-01 -1.437091380357742310e-01 -1.526084244251251221e-01 -1.474029272794723511e-01 -1.035697907209396362e-01 -7.425857335329055786e-02 2.697815299034118652e-01 5.967268720269203186e-02 -9.581035934388637543e-03 1.487453728914260864e-01 -1.119579151272773743e-01 -4.519532322883605957e-01 -5.608738958835601807e-02 2.930446155369281769e-02 1.518430262804031372e-01 -1.230098977684974670e-01 1.795572042465209961e-01 -1.218061968684196472e-01 -1.674989759922027588e-01 -5.043317377567291260e-02 -5.472895223647356033e-03 -2.340760678052902222e-01 -1.664239764213562012e-01 -1.250638514757156372e-01 2.079132199287414551e-02
1.482298076152801514e-01 1.987498700618743896e-01 -2.153365761041641235e-01 6.016740575432777405e-02 2.642245888710021973e-01 -1.137920767068862915e-01 -8.742574602365493774e-02 3.284222185611724854e-01 -1.057967394590377808e-01 -1.641364991664886475e-01 -2.562783658504486084e-01 2.216458022594451904e-01 -6.913659721612930298e-02 1.684215851128101349e-02 -1.726926267147064209e-01 -3.656925261020660400e-02 4.866747930645942688e-02 -1.476364135742187500e-01 -2.097979038953781128e-01 -1.280870884656906128e-01 -2.308807522058486938e-01 7.583570480346679688e-02 3.154393732547760010e-01 2.824355661869049072e-01 -1.602510362863540649e-01 6.600298453122377396e-03 -2.854917012155056000e-02 -1.085017397999763489e-01 -2.005704790353775024e-01 -3.563892096281051636e-02 -1.933030486106872559e-01 -2.470108568668365479e-01
-2.005347013473510742e-01 5.628222972154617310e-02 -1.483381390571594238e-01 -1.044240891933441162e-01 8.920169621706008911e-02 7.960316538810729980e-02 2.403384298086166382e-01 1.211431324481964111e-01 -4.903547465801239014e-02 -1.761401072144508362e-02 -3.930491805076599121e-01 -2.398240715265274048e-01 1.040744110941886902e-01 -2.579030580818653107e-02 -4.446405470371246338e-01 6.945472210645675659e-02 -2.897853553295135498e-01 -1.651125103235244751e-01 -2.424190640449523926e-01 -2.616702914237976074e-01 -1.946538239717483521e-01 -1.328291138634085655e-03 1.173486486077308655e-01 5.127089470624923706e-02 1.482309401035308838e-01 1.226965859532356262e-01 2.677979320287704468e-02 -5.592191009782254696e-04 -3.523197397589683533e-02 -1.668593287467956543e-01 -1.439021676778793335e-01 -1.671259850263595581e-01
-1.310835219919681549e-02 -5.488925427198410034e-02 1.493558939546346664e-02 -2.230291813611984253e-01 4.358166456222534180e-01 2.615251205861568451e-02 -4.409376531839370728e-02 1.736343353986740112e-01 -1.457590460777282715e-01 4.747247323393821716e-02 -2.147481739521026611e-01 -1.331138163805007935e-01 1.013487726449966431e-01 2.373286485671997070e-01 -1.596381366252899170e-01 9.543827921152114868e-02 -5.550048127770423889e-02 -2.133701927959918976e-02 -1.758716553449630737e-01 1.470526754856109619e-01 -3.337356150150299072e-01 2.924080491065979004e-01 9.210362285375595093e-02 1.002418696880340576e-01 -2.980465888977050781e-01 -5.081389471888542175e-02 -1.352147459983825684e-01 -5.688447132706642151e-02 -2.997254133224487305e-01 9.305450320243835449e-02 -7.280574738979339600e-02 2.176700830459594727e-01
1.775362342596054077e-01 5.472010001540184021e-02 8.842116594314575195e-02 -3.322950899600982666e-01 1.304678171873092651e-01 -2.781834602355957031e-01 2.639933526515960693e-01 -4.165789112448692322e-02 6.793954968452453613e-02 -2.184635102748870850e-01 8.532834798097610474e-02 -2.291212379932403564e-01 1.967764943838119507e-01 -1.729996651411056519e-01 -4.295007288455963135e-01 -1.136404201388359070e-01 -7.082115113735198975e-02 -1.028905436396598816e-01 -1.375733166933059692e-01 -8.440613001585006714e-02 -1.003879010677337646e-01 2.158439606428146362e-01 4.937254823744297028e-03 -1.196063458919525146e-01 -1.373441815376281738e-01 -2.603275179862976074e-01 1.629499644041061401e-01 2.898213639855384827e-02 -1.997159272432327271e-01 1.788726150989532471e-01 -6.704746186733245850e-02 -1.431524474173784256e-02
1.756204068660736084e-01 2.669110894203186035e-01 5.193155631422996521e-02 -2.270960062742233276e-01 8.126953989267349243e-02 -1.027176380157470703e-01 -5.208882037550210953e-03 3.657090365886688232e-01 1.921491622924804688e-01 -8.835081011056900024e-03 -2.238927185535430908e-01 1.660392731428146362e-01 -1.365946885198354721e-02 -1.472208797931671143e-01 5.777448043227195740e-02 -2.730314061045646667e-02 2.056877687573432922e-02 -7.579252123832702637e-02 -4.053702950477600098e-01 9.407741576433181763e-02 -6.547006219625473022e-02 -4.425552859902381897e-02 1.302059590816497803e-01 1.404473930597305298e-01 -2.408692389726638794e-01 1.829713135957717896e-01 -7.158957421779632568e-02 -2.173540741205215454e-01 -3.972388207912445068e-01 -3.579351585358381271e-03 -1.281862705945968628e-01 -1.081919074058532715e-01
1.623348444700241089e-01 2.641817741096019745e-02 1.990524381399154663e-01 -2.029694430530071259e-02 1.616853028535842896e-01 -3.316468000411987305e-02 2.030637711286544800e-01 -1.710135489702224731e-01 -1.430625021457672119e-01 -1.529455464333295822e-02 3.120651654899120331e-02 7.486663013696670532e-02 8.985178917646408081e-02 1.664208173751831055e-01 -2.828911840915679932e-01 -3.661060705780982971e-02 2.959304675459861755e-02 1.478638648986816406e-01 -4.054885506629943848e-01 -5.606010928750038147e-02 -1.825392991304397583e-01 -2.740295231342315674e-01 2.823281474411487579e-02 -1.056448072195053101e-01 -1.688564755022525787e-02 -2.195618599653244019e-01 6.990370154380798340e-02 -9.755736589431762695e-02 -4.819162189960479736e-01 -2.435939610004425049e-01 1.079983636736869812e-01 -1.181580945849418640e-01
2.690118253231048584e-01 4.108648598194122314e-01 -1.173716932535171509e-01 -2.683477401733398438e-01 2.322614938020706177e-01 2.562556564807891846e-01 -1.611427031457424164e-02 1.446996778249740601e-01 -1.477260421961545944e-02 -2.757637202739715576e-01 1.832917928695678711e-01 -9.572250396013259888e-02 7.511224132031202316e-03 -9.042176604270935059e-02 4.322022199630737305e-02 4.777650162577629089e-02 8.401400409638881683e-03 -1.028611045330762863e-02 -3.650778234004974365e-01 1.203629821538925171e-01 3.198421001434326172e-02 -1.346739288419485092e-02 -1.488050967454910278e-01 -9.069432318210601807e-02 5.434383079409599304e-02 -1.233701258897781372e-01 -4.715115763247013092e-03 -5.196067318320274353e-02 -3.688933849334716797e-01 -1.555759012699127197e-01 -1.520900428295135498e-01 1.303415149450302124e-01
6.519620120525360107e-02 5.680144205689430237e-02 1.785828322172164917e-01 -2.844880819320678711e-01 3.926283121109008789e-01 -9.327194839715957642e-02 1.685485690832138062e-01 2.872526347637176514e-01 8.200492709875106812e-03 1.616948693990707397e-01 1.982367224991321564e-02 6.043188646435737610e-02 -1.345333643257617950e-02 3.173704147338867188e-01 -1.137527674436569214e-01 2.779553830623626709e-01 -2.188946306705474854e-01 -1.283451318740844727e-01 4.788259416818618774e-02 -1.182016730308532715e-01 -3.281371295452117920e-01 1.001640185713768005e-01 2.186466753482818604e-02 -4.219538345932960510e-02 -1.902261525392532349e-01 -1.895234733819961548e-01 -4.513883590698242188e-02 -7.981414347887039185e-02 -2.929150462150573730e-01 1.046211868524551392e-01 -8.172389119863510132e-02 1.850182306952774525e-03
-1.902541071176528931e-01 3.959876950830221176e-03 1.375486850738525391e-01 -2.029481381177902222e-01 3.310417234897613525e-01 -1.938891112804412842e-01 -8.658645302057266235e-02 1.785221695899963379e-01 -1.780222654342651367e-01 1.739173084497451782e-01 -1.805341988801956177e-01 3.807085752487182617e-02 8.137053251266479492e-02 1.900286525487899780e-01 -1.154645755887031555e-01 -6.534855812788009644e-02 -2.926008030772209167e-02 4.062335565686225891e-02 -1.822425723075866699e-01 -2.471835464239120483e-01 -2.464234977960586548e-01 3.216635882854461670e-01 3.141267597675323486e-01 -2.013904601335525513e-01 1.487580984830856323e-01 -8.296528458595275879e-02 -3.756289184093475342e-02 4.067198373377323151e-03 -1.949625909328460693e-01 -9.552518278360366821e-02 -2.191764563322067261e-01 1.869700402021408081e-01
9.925084561109542847e-02 1.806067973375320435e-01 2.130163013935089111e-01 -1.558524966239929199e-01 4.763159155845642090e-01 2.485486865043640137e-01 1.099900603294372559e-01 -1.013903617858886719e-01 8.583320304751396179e-03 -1.524289697408676147e-01 -1.919432580471038818e-01 -7.744758576154708862e-02 -1.696334779262542725e-01 3.944719210267066956e-03 8.039855957031250000e-02 -2.757368981838226318e-01 4.865048453211784363e-02 6.705424934625625610e-02 -3.552646934986114502e-01 -1.568691283464431763e-01 1.880047768354415894e-01 1.520072016865015030e-02 -1.329560875892639160e-01 3.804571693763136864e-03 1.371574103832244873e-01 -1.517311036586761475e-01 -2.172199189662933350e-01 -6.474851816892623901e-02 -1.783857196569442749e-01 -5.183981359004974365e-02 -2.416622489690780640e-01 -4.822309315204620361e-02
8.059913665056228638e-02 2.044381797313690186e-01 3.528254851698875427e-02 -1.329743713140487671e-01 2.196215987205505371e-01 -1.068437844514846802e-01 -9.365606307983398438e-02 1.843133121728897095e-01 -1.695661433041095734e-02 -2.305474579334259033e-01 -7.412119209766387939e-02 1.263559013605117798e-01 1.373071521520614624e-01 -1.210008412599563599e-01 1.221498195081949234e-02 -3.289838880300521851e-02 -2.532145380973815918e-01 5.820958688855171204e-02 -4.820840954780578613e-01 -2.505916357040405273e-01 -3.141262233257293701e-01 -2.387307286262512207e-01 -6.370196491479873657e-02 -2.610241435468196869e-02 -2.428353130817413330e-01 1.244128793478012085e-01 3.231188356876373291e-01 -1.403031218796968460e-02 -6.888466328382492065e-02 -7.753418385982513428e-02 -2.860440500080585480e-02 -8.381631225347518921e-02
1.254805177450180054e-01 1.201349031180143356e-02 -8.296982944011688232e-02 -1.788982003927230835e-01 5.571490526199340820e-02 1.141306385397911072e-01 2.731976509094238281e-01 3.970290720462799072e-01 1.051332280039787292e-01 -7.902867160737514496e-03 -2.084290832281112671e-01 -5.762956291437149048e-02 6.654561311006546021e-02 -1.832874864339828491e-01 3.927481919527053833e-02 2.959560453891754150e-01 8.404686301946640015e-02 -3.587384009733796120e-03 -3.139738142490386963e-01 -2.748274803161621094e-01 -2.178601622581481934e-01 -1.434960365295410156e-01 -1.904229819774627686e-01 1.043137758970260620e-01 3.620225191116333008e-02 3.619214519858360291e-02 2.471006363630294800e-01 -2.705799601972103119e-02 -1.798510402441024780e-01 -8.420772850513458252e-02 -2.966121137142181396e-01 1.535513401031494141e-01
1.975026875734329224e-01 -1.061523854732513428e-01 3.151012212038040161e-02 -1.314903348684310913e-01 2.296763807535171509e-01 8.405697345733642578e-02 7.397945225238800049e-02 3.895140439271926880e-02 -2.860506623983383179e-02 -3.031280040740966797e-01 -5.276804417371749878e-02 -1.023519039154052734e-01 1.040255576372146606e-01 -1.691524982452392578e-01 1.796498894691467285e-02 1.651861071586608887e-01 -3.190587460994720459e-01 3.579321876168251038e-02 -5.365597605705261230e-01 -1.837232857942581177e-01 9.528971463441848755e-02 -5.120752006769180298e-02 -1.598561555147171021e-01 -1.740864962339401245e-01 1.303277611732482910e-01 -1.298118233680725098e-01 5.338476970791816711e-02 2.164599597454071045e-01 -2.677506804466247559e-01 -1.072090193629264832e-01 -1.743137240409851074e-01 -4.715251550078392029e-02
3.670606389641761780e-02 2.209451794624328613e-02 2.999522536993026733e-02 -1.459784209728240967e-01 3.665792644023895264e-01 -1.747586131095886230e-01 1.357861459255218506e-01 3.741532862186431885e-01 -1.488232165575027466e-01 -3.591777384281158447e-01 2.102180570363998413e-02 -7.440119236707687378e-02 7.867448776960372925e-02 2.415025383234024048e-01 2.433462627232074738e-02 -2.605938538908958435e-02 -1.032824069261550903e-01 3.050848841667175293e-01 -2.465402185916900635e-01 -2.757098972797393799e-01 -8.481666445732116699e-02 -1.336105763912200928e-01 1.055134236812591553e-01 -1.020969673991203308e-01 -1.898009479045867920e-01 4.925327003002166748e-02 2.479578405618667603e-01 -1.272336244583129883e-01 3.413381054997444153e-02 -1.476883236318826675e-02 1.880753971636295319e-02 -1.571089476346969604e-01
-2.460324205458164215e-02 -7.844726741313934326e-02 7.115956395864486694e-02 -3.450011610984802246e-01 4.086027145385742188e-01 2.997793257236480713e-02 1.766913533210754395e-01 3.888847827911376953e-01 2.146304249763488770e-01 -5.996974557638168335e-02 -1.423338055610656738e-01 -8.836530894041061401e-02 -6.139326468110084534e-02 7.642660290002822876e-02 6.767836958169937134e-02 -2.137487232685089111e-01 1.023092046380043030e-01 3.437930941581726074e-01 -1.049737036228179932e-01 -1.214032247662544250e-02 -1.729081720113754272e-01 2.391984499990940094e-02 -5.644660443067550659e-02 -6.196585600264370441e-04 -2.529718279838562012e-01 -1.289134323596954346e-01 1.121560484170913696e-01 9.388047270476818085e-03 -1.885332763195037842e-01 -2.754843533039093018e-01 4.229025542736053467e-02 -3.531265631318092346e-02
1.306273788213729858e-01 -3.503985330462455750e-02 8.133329451084136963e-02 2.418540604412555695e-02 4.240603744983673096e-01 1.899787187576293945e-01 5.123689398169517517e-02 1.104486733675003052e-01 -2.347368448972702026e-01 -8.394812792539596558e-02 -2.230773270130157471e-01 -2.580340504646301270e-01 -1.316990703344345093e-01 5.813326686620712280e-02 2.931927740573883057e-01 -1.086679622530937195e-01 -1.132685914635658264e-01 -3.439720571041107178e-01 -2.570912241935729980e-01 -2.706100642681121826e-01 -1.017478480935096741e-02 2.577101066708564758e-02 6.109671667218208313e-02 1.895922869443893433e-01 -9.173435717821121216e-02 -1.522949486970901489e-01 -1.495703607797622681e-01 -1.092341542243957520e-02 -2.260581851005554199e-01 1.144409254193305969e-01 -3.561801509931683540e-03 1.324667781591415405e-01
-2.570753917098045349e-02 2.794333696365356445e-01 1.409515738487243652e-01 -2.900805473327636719e-01 1.115081757307052612e-01 -2.550566196441650391e-01 -1.906307041645050049e-01 -1.044311299920082092e-01 1.481919884681701660e-01 2.080149948596954346e-02 -1.112024933099746704e-01 -3.127498030662536621e-01 1.704229563474655151e-01 2.203454077243804932e-01 1.607586443424224854e-02 1.074348986148834229e-01 -8.823566883802413940e-02 -1.531225144863128662e-01 -1.636782735586166382e-01 -2.367368489503860474e-01 -1.452708393335342407e-01 7.466947287321090698e-02 -8.038516342639923096e-02 3.708696961402893066e-01 4.007862880825996399e-02 -6.776806712150573730e-02 -8.907213807106018066e-03 2.708947658538818359e-01 -2.929648458957672119e-01 -1.041797772049903870e-01 7.347624748945236206e-02 -6.359671056270599365e-02
-2.091093659400939941e-01 -4.408199712634086609e-02 1.001631468534469604e-01 -2.496425062417984009e-01 3.192428946495056152e-01 -1.716042757034301758e-01 -5.988164991140365601e-02 4.363527297973632812e-01 -1.145583242177963257e-01 -7.079836446791887283e-03 -3.317087516188621521e-02 -7.626459747552871704e-02 5.048886686563491821e-02 1.486684679985046387e-01 -6.275836378335952759e-02 1.259992420673370361e-01 -1.581021845340728760e-01 -1.308523416519165039e-01 -2.200017273426055908e-01 3.510404378175735474e-02 -2.106841206550598145e-01 2.629573345184326172e-01 1.362895220518112183e-01 1.111601591110229492e-01 -2.773204445838928223e-01 6.159054487943649292e-02 -1.867393553256988525e-01 5.763173103332519531e-02 -3.496902585029602051e-01 -4.264884814620018005e-02 -3.688102960586547852e-02 1.072066202759742737e-01
-1.650228351354598999e-02 -9.102201461791992188e-02 -1.379331499338150024e-01 -3.221857845783233643e-01 4.347689747810363770e-01 -1.548749357461929321e-01 1.415742468088865280e-02 4.052394926548004150e-01 -1.319845579564571381e-02 -2.083314657211303711e-01 1.248792931437492371e-01 -1.264441199600696564e-02 9.436295926570892334e-02 2.508116960525512695e-01 1.008610124699771404e-03 -1.564738750457763672e-01 1.758247911930084229e-01 -9.926385432481765747e-02 -6.081259995698928833e-02 -5.213085561990737915e-02 -1.757568269968032837e-01 -1.684823632240295410e-01 1.737846732139587402e-01 2.449735701084136963e-01 -7.752760499715805054e-02 -6.092530116438865662e-02 7.626184076070785522e-02 5.764266476035118103e-02 -3.265509307384490967e-01 -9.025378525257110596e-02 4.561885818839073181e-02 -5.621566250920295715e-02
-1.332954168319702148e-01 -2.244375459849834442e-02 4.548859596252441406e-02 -1.132131218910217285e-01 2.244554311037063599e-01 -2.293960750102996826e-01 -1.618964225053787231e-01 5.558294244110584259e-03 -1.574706286191940308e-02 -2.039857506752014160e-01 -3.033009767532348633e-01 -7.601357996463775635e-02 5.991073697805404663e-02 -7.875357568264007568e-02 -5.003464594483375549e-02 1.486831754446029663e-01 -2.709681987762451172e-01 1.419536918401718140e-01 -3.616379201412200928e-01 1.465173903852701187e-02 -4.058106839656829834e-01 -1.360447257757186890e-01 -4.913056269288063049e-02 -5.846672877669334412e-02 -4.281191900372505188e-02 -3.241762816905975342e-01 -1.190618574619293213e-01 2.527669370174407959e-01 -1.973240524530410767e-01 -1.085696443915367126e-01 -1.172434762120246887e-01 -2.269087545573711395e-02
9.129390865564346313e-02 1.474687010049819946e-01 -1.006593257188796997e-01 -9.520832449197769165e-02 4.548849165439605713e-01 -1.571415513753890991e-01 2.890062630176544189e-01 4.949684068560600281e-02 6.559068709611892700e-02 4.329290986061096191e-02 -8.058979362249374390e-02 -1.809262111783027649e-02 -1.978093571960926056e-02 2.066317796707153320e-01 2.398567833006381989e-02 8.693119138479232788e-02 -2.112306058406829834e-01 -1.992710828781127930e-01 -1.109611988067626953e-01 -3.968173637986183167e-02 -5.318744778633117676e-01 1.775664687156677246e-01 1.462863683700561523e-01 8.595585078001022339e-02 -5.028622224926948547e-02 -1.026813238859176636e-01 1.910528354346752167e-02 -1.324877589941024780e-01 -2.940741479396820068e-01 6.749043613672256470e-02 8.602103218436241150e-03 -7.343800365924835205e-02
5.008186399936676025e-02 1.003927364945411682e-01 5.836106091737747192e-02 -1.383947301656007767e-02 4.589797556400299072e-01 -2.312835454940795898e-01 1.358751058578491211e-01 2.552385032176971436e-01 -2.886000573635101318e-01 -8.197604864835739136e-02 -2.792367637157440186e-01 -1.701235771179199219e-01 1.463608443737030029e-01 4.181688651442527771e-02 -9.895880520343780518e-02 7.954316586256027222e-02 -2.282185479998588562e-02 3.109062016010284424e-01 -1.592714637517929077e-01 -2.130021154880523682e-01 -6.266492605209350586e-02 1.091362442821264267e-02 1.676518917083740234e-01 -1.610420644283294678e-02 -2.871177196502685547e-01 -1.505850814282894135e-02 1.079772338271141052e-01 -4.381444305181503296e-02 2.437480352818965912e-02 -2.244523912668228149e-01 -2.065094560384750366e-01 9.819418191909790039e-02
5.225921794772148132e-02 -2.595260739326477051e-02 5.813806131482124329e-02 -2.398978359997272491e-02 3.469640016555786133e-02 9.283104538917541504e-02 2.966335415840148926e-02 3.420133590698242188e-01 -5.297106876969337463e-02 3.679877892136573792e-02 -2.142381817102432251e-01 1.730068922042846680e-01 4.192176088690757751e-02 1.265701800584793091e-01 -2.358251363039016724e-01 -1.645438745617866516e-02 4.364121332764625549e-02 -2.236444056034088135e-01 -4.508408904075622559e-01 -1.879713833332061768e-01 -2.166910767555236816e-01 8.719144761562347412e-02 -1.741400957107543945e-01 2.811740636825561523e-01 -5.826685205101966858e-02 -3.831951618194580078e-01 -9.719256311655044556e-02 2.236645668745040894e-01 -1.478514969348907471e-01 2.580988965928554535e-02 1.104654837399721146e-02 -1.565479636192321777e-01
-1.197289228439331055e-01 2.019963264465332031e-01 6.713488698005676270e-02 -3.234566375613212585e-02 4.644030928611755371e-01 -2.501386106014251709e-01 3.001289665699005127e-01 2.180025130510330200e-01 -1.084336452186107635e-02 2.100614644587039948e-02 -3.054032921791076660e-01 -2.040122076869010925e-02 1.878921389579772949e-01 -1.572117209434509277e-03 -3.089081048965454102e-01 1.939686238765716553e-01 1.073306947946548462e-01 6.621996313333511353e-02 -1.550204157829284668e-01 -1.364576220512390137e-01 1.077995356172323227e-02 2.015467882156372070e-01 6.661022454500198364e-02 1.470234245061874390e-01 -3.130185231566429138e-02 1.566468365490436554e-02 2.614505290985107422e-01 -7.433711737394332886e-02 -2.160804271697998047e-01 1.165654286742210388e-01 -1.153572089970111847e-02 9.172969730570912361e-04
1.859148442745208740e-01 2.937088906764984131e-01 -3.813121095299720764e-02 -1.605932116508483887e-01 1.909145270474255085e-03 -6.560190021991729736e-02 4.740393534302711487e-02 3.276833891868591309e-01 1.732476949691772461e-01 -7.536747306585311890e-02 -4.253015518188476562e-01 1.040612086653709412e-01 7.820904999971389771e-02 4.215324297547340393e-03 -1.193170994520187378e-01 -1.998777240514755249e-01 1.006359793245792389e-02 7.646233588457107544e-02 -3.476058840751647949e-01 -7.660746574401855469e-02 -9.914755821228027344e-02 -1.060296744108200073e-01 7.813150994479656219e-03 2.528714835643768311e-01 -2.224080264568328857e-01 7.411003112792968750e-02 2.350181788206100464e-01 -7.375406567007303238e-03 -1.348496675491333008e-01 -9.846286848187446594e-03 -1.999851018190383911e-01 -2.530288398265838623e-01
-3.219470381736755371e-02 -2.288052141666412354e-01 -4.641020298004150391e-02 -4.495206177234649658e-01 2.579805552959442139e-01 -1.290384531021118164e-01 1.463249921798706055e-01 5.333444476127624512e-02 -1.190188974142074585e-01 -7.188063114881515503e-02 -2.841260135173797607e-01 -2.622868716716766357e-01 -6.852205842733383179e-02 -3.709030449390411377e-01 -1.449454277753829956e-01 1.905357986688613892e-01 -9.364821016788482666e-02 4.667514190077781677e-02 -6.840115785598754883e-02 -2.239881902933120728e-01 -2.138821929693222046e-01 -2.656419388949871063e-02 1.779128797352313995e-02 2.307399213314056396e-01 1.176960915327072144e-01 -6.889986991882324219e-02 3.010964393615722656e-02 8.800479024648666382e-02 -1.971960812807083130e-01 1.092087477445602417e-01 -1.503133475780487061e-01 5.682288669049739838e-03
-9.062755107879638672e-02 3.689678609371185303e-01 1.919519603252410889e-01 -2.225748151540756226e-01 2.281586825847625732e-01 -3.722059354186058044e-02 1.465866565704345703e-01 -1.230380963534116745e-02 -3.253290355205535889e-01 8.509526960551738739e-03 -1.392323672771453857e-01 1.499841213226318359e-01 1.622377783060073853e-01 7.088772952556610107e-02 -1.352037340402603149e-01 1.451441496610641479e-01 -1.006261259317398071e-01 2.847168743610382080e-01 -1.903459578752517700e-01 -1.413570158183574677e-02 -1.704937219619750977e-01 -1.574473232030868530e-01 -3.380038309842348099e-03 1.367305815219879150e-01 -5.776065960526466370e-02 -6.787928938865661621e-02 -4.885248094797134399e-02 -8.618430793285369873e-02 -2.867630124092102051e-01 -3.912611603736877441e-01 1.290281265974044800e-01 -7.608023285865783691e-02
-8.053864538669586182e-02 2.715339362621307373e-01 1.978286169469356537e-02 -1.980923116207122803e-01 2.939602434635162354e-01 -2.515179105103015900e-02 -1.499416977167129517e-01 -1.826974004507064819e-01 -1.911446899175643921e-01 1.499431859701871872e-02 -2.096213996410369873e-01 -2.137761712074279785e-01 9.896497428417205811e-02 -2.280798852443695068e-01 1.911269314587116241e-02 -8.770235627889633179e-02 -3.230000436305999756e-01 -1.129810288548469543e-01 -8.637130260467529297e-02 -1.938249766826629639e-01 -2.496412098407745361e-01 3.018517047166824341e-02 1.906408965587615967e-01 5.368262529373168945e-02 2.751609981060028076e-01 -1.546833515167236328e-01 -6.858105957508087158e-02 -2.318393439054489136e-01 -1.003184840083122253e-01 8.511114865541458130e-02 -2.103232294321060181e-01 -2.382319420576095581e-01
4.559741914272308350e-02 2.353955358266830444e-01 1.272056698799133301e-01 -3.717691600322723389e-01 1.744722574949264526e-01 3.795935511589050293e-01 -1.450340151786804199e-01 1.815321743488311768e-01 6.122246012091636658e-02 -2.780687212944030762e-01 -1.191476918756961823e-02 -6.554473936557769775e-02 -2.886743284761905670e-02 2.145471572875976562e-01 -6.661944091320037842e-02 1.662954390048980713e-01 8.113835938274860382e-03 -1.944856196641921997e-01 -2.598867714405059814e-01 -1.504539698362350464e-01 -2.124132066965103149e-01 1.741907447576522827e-01 -2.526125609874725342e-01 5.692784488201141357e-02 -1.435234844684600830e-01 -1.332382559776306152e-01 1.415522694587707520e-01 3.141325712203979492e-02 -6.503739953041076660e-02 -1.572133302688598633e-01 -1.877186633646488190e-02 -1.894033551216125488e-01
-6.453487277030944824e-02 -4.358501173555850983e-03 -1.273972820490598679e-02 -2.625440955162048340e-01 2.092510610818862915e-01 -2.728999219834804535e-02 7.043232768774032593e-02 -8.663292974233627319e-02 4.655000567436218262e-02 6.579099595546722412e-02 -2.601241171360015869e-01 -1.612768918275833130e-01 1.351430118083953857e-01 -1.133197396993637085e-01 -3.645636886358261108e-02 -4.383630752563476562e-01 3.686764091253280640e-02 7.562833279371261597e-02 -3.381989300251007080e-01 4.583176597952842712e-02 -4.864821583032608032e-02 -4.155883565545082092e-03 -1.073300391435623169e-01 2.564398013055324554e-02 7.517339289188385010e-02 -2.133169323205947876e-01 2.049797624349594116e-01 -1.123567968606948853e-01 -4.827735126018524170e-01 2.518908381462097168e-01 -5.588288977742195129e-02 3.747221827507019043e-02
-1.771412789821624756e-01 6.086385250091552734e-02 7.361379265785217285e-02 -1.454129368066787720e-01 3.150728344917297363e-01 -2.224489301443099976e-01 -3.002478480339050293e-01 2.292075604200363159e-01 -2.655768990516662598e-01 5.641411244869232178e-02 2.196299731731414795e-01 -2.129904925823211670e-01 1.755390912294387817e-01 3.393019363284111023e-02 -1.386072039604187012e-01 -5.836149305105209351e-02 -5.356658250093460083e-02 -6.739326566457748413e-02 -2.593339681625366211e-01 1.094814315438270569e-01 -4.322956800460815430e-01 2.276207692921161652e-02 -8.718228340148925781e-02 1.670554280281066895e-01 1.643050611019134521e-01 4.838743805885314941e-02 -7.302776910364627838e-03 -5.029852315783500671e-02 -2.851681709289550781e-01 1.982242241501808167e-02 2.890012226998806000e-02 3.141609951853752136e-02
2.121414095163345337e-01 4.536769539117813110e-02 -7.344238460063934326e-02 -1.576518118381500244e-01 2.793375849723815918e-01 9.129320085048675537e-02 -5.124910920858383179e-02 -2.322102040052413940e-01 -3.886372447013854980e-01 -3.668963909149169922e-02 -1.477608382701873779e-01 -1.997491344809532166e-02 7.441288977861404419e-02 -2.778680324554443359e-01 -3.872342407703399658e-01 -5.900773033499717712e-02 5.376509949564933777e-02 6.742545962333679199e-02 -3.440764546394348145e-01 -4.313282296061515808e-02 -8.347833901643753052e-02 -3.692505182698369026e-03 -2.304903864860534668e-01 -2.764808945357799530e-03 -5.063982307910919189e-02 -1.930448040366172791e-02 -1.322849094867706299e-01 1.065779626369476318e-01 -3.394477963447570801e-01 -9.316440671682357788e-02 -1.243621855974197388e-01 -1.000664830207824707e-01
4.213541746139526367e-02 1.256611347198486328e-01 1.060151085257530212e-01 2.650570124387741089e-02 4.238548278808593750e-01 1.315951049327850342e-01 1.816920340061187744e-01 8.363494277000427246e-02 8.982157707214355469e-02 -5.012967623770236969e-03 -3.055341839790344238e-01 -6.588636338710784912e-02 6.022452935576438904e-02 -2.250607162714004517e-01 -1.642290055751800537e-01 5.164765194058418274e-02 1.013623178005218506e-01 -1.718645840883255005e-01 -3.195101916790008545e-01 -8.544504642486572266e-02 -4.959275014698505402e-03 -2.444079518318176270e-01 -2.219095826148986816e-01 6.972263753414154053e-02 9.837482869625091553e-02 -1.995902210474014282e-01 -3.400850296020507812e-02 1.129101887345314026e-01 -2.590897083282470703e-01 3.729185760021209717e-01 -5.069763213396072388e-02 -9.253375232219696045e-02
-3.690457940101623535e-01 -6.360611319541931152e-02 6.068385019898414612e-02 -2.945800423622131348e-01 1.490336805582046509e-01 -1.412773784250020981e-02 -2.583239227533340454e-02 4.033294618129730225e-01 7.974146865308284760e-03 -1.775639653205871582e-01 9.133207798004150391e-02 -2.153587788343429565e-01 1.965873986482620239e-01 -6.150077655911445618e-02 -3.125258982181549072e-01 -4.994418844580650330e-02 -2.569725364446640015e-02 1.878591328859329224e-01 -2.991766296327114105e-02 -4.229795932769775391e-02 -2.932494878768920898e-01 2.530036866664886475e-02 1.394343674182891846e-01 2.569978535175323486e-01 -3.424010053277015686e-02 -5.657900124788284302e-02 -1.135019138455390930e-01 4.015853255987167358e-02 -2.830608785152435303e-01 9.481273591518402100e-02 -1.485127955675125122e-01 -1.176383644342422485e-01
-3.363668918609619141e-02 1.868968158960342407e-01 4.327271878719329834e-02 -2.226615548133850098e-01 4.714279770851135254e-01 -1.759456396102905273e-01 2.295445837080478668e-02 3.086999654769897461e-01 2.392659522593021393e-02 -1.937153339385986328e-01 4.509689286351203918e-02 1.000724583864212036e-01 -1.569744199514389038e-02 2.428356707096099854e-01 -1.483593583106994629e-01 -3.076533079147338867e-01 -1.714596599340438843e-01 -1.746748238801956177e-01 -4.360444471240043640e-02 -1.226903200149536133e-01 -3.577169775962829590e-01 -2.263349145650863647e-01 1.210138052701950073e-01 1.100234873592853546e-02 2.438251860439777374e-02 -1.795800030231475830e-02 5.512311309576034546e-02 1.269503030925989151e-02 -1.273526400327682495e-01 6.103106588125228882e-02 6.141744926571846008e-02 -1.969524323940277100e-01
-3.798682987689971924e-02 -1.848150789737701416e-01 5.661107227206230164e-02 -3.014439940452575684e-01 1.198829039931297302e-01 -9.562724083662033081e-02 1.461550295352935791e-01 1.251423507928848267e-01 -6.977110356092453003e-02 -5.481136217713356018e-02 -1.612818390130996704e-01 -2.289451509714126587e-01 1.942545175552368164e-02 1.454507261514663696e-01 -1.391356587409973145e-01 -6.106684356927871704e-02 -9.390658885240554810e-02 -7.528799027204513550e-02 -3.259054422378540039e-01 -1.665475368499755859e-01 -2.864208817481994629e-01 -2.432754635810852051e-01 -7.549986243247985840e-02 1.166377440094947815e-01 -7.708932459354400635e-02 -1.844989806413650513e-01 -1.809436129406094551e-03 -2.687310874462127686e-01 -1.908785849809646606e-01 4.007541239261627197e-01 -2.014607638120651245e-01 -1.416919976472854614e-01
-1.228207629173994064e-02 1.415195167064666748e-01 -2.551825940608978271e-01 6.169443577527999878e-02 4.048915207386016846e-01 1.004991754889488220e-01 2.130615152418613434e-02 3.466401398181915283e-01 -5.875677987933158875e-02 -1.516684293746948242e-01 -2.719499729573726654e-02 9.991827607154846191e-02 1.769904047250747681e-01 1.207678318023681641e-01 -2.474756687879562378e-01 2.664047852158546448e-02 2.057903632521629333e-02 8.119404315948486328e-02 -3.176106512546539307e-01 2.325262427330017090e-01 -1.770235411822795868e-02 -1.022818088531494141e-01 1.288962066173553467e-01 -5.293983849696815014e-04 7.042495161294937134e-02 -8.570514619350433350e-03 1.883750557899475098e-01 -2.777549624443054199e-01 -3.193183541297912598e-01 1.748256757855415344e-02 -2.276417762041091919e-01 1.004798635840415955e-01
1.870268583297729492e-01 8.280056715011596680e-02 2.937139198184013367e-02 -7.723214477300643921e-02 2.474622726440429688e-01 5.564256012439727783e-02 -5.009626224637031555e-02 4.029467701911926270e-01 -1.249639876186847687e-02 -9.827651083469390869e-03 -1.434463262557983398e-01 6.426435708999633789e-02 2.545301914215087891e-01 -8.752716332674026489e-02 5.030325055122375488e-02 7.114247977733612061e-02 -1.975598931312561035e-01 7.246235851198434830e-03 -3.834663033485412598e-01 7.759501226246356964e-03 -2.792201004922389984e-02 1.453818976879119873e-01 -2.489784955978393555e-01 -7.051883637905120850e-02 3.320929035544395447e-02 -4.123889803886413574e-01 -6.720728427171707153e-02 -1.033623423427343369e-02 -2.564140856266021729e-01 4.705059528350830078e-02 -3.777392208576202393e-02 -3.112597465515136719e-01
2.754420638084411621e-01 1.647039316594600677e-02 7.514953613281250000e-02 -1.147976331412792206e-02 3.756825029850006104e-01 2.325984388589859009e-01 2.279676795005798340e-01 1.469025313854217529e-01 7.541394978761672974e-02 -7.691671699285507202e-02 -3.383483588695526123e-01 9.860184788703918457e-02 -2.562102675437927246e-02 -9.806270897388458252e-02 -8.910579979419708252e-02 5.821225792169570923e-02 -2.284112013876438141e-02 -1.862485148012638092e-02 -5.469193458557128906e-01 -1.511395126581192017e-01 4.895684868097305298e-02 3.422719659283757210e-03 -1.183097213506698608e-01 -3.411168605089187622e-02 -5.848790705204010010e-02 -1.958021521568298340e-01 -2.879706956446170807e-02 1.671608090400695801e-01 -1.451510637998580933e-01 1.518744379281997681e-01 8.053583651781082153e-02 -1.741604506969451904e-01
-6.074725836515426636e-02 1.669325381517410278e-01 2.411093860864639282e-01 -3.541356921195983887e-01 2.981115579605102539e-01 -1.719105094671249390e-01 2.165013691410422325e-03 2.175419926643371582e-01 -1.665805727243423462e-01 2.751078903675079346e-01 1.756530702114105225e-01 9.057135879993438721e-02 1.961356103420257568e-01 -1.661626100540161133e-01 -2.700647339224815369e-02 8.572600781917572021e-02 4.445136338472366333e-02 -7.428598403930664062e-02 -3.005664944648742676e-01 -5.323743820190429688e-02 -3.025520741939544678e-01 -2.169881761074066162e-01 2.595044672489166260e-01 -5.781437456607818604e-02 -2.933994121849536896e-02 -1.721543669700622559e-01 6.655113399028778076e-02 1.086150556802749634e-01 -1.746221482753753662e-01 -8.101914823055267334e-02 7.532030344009399414e-02 -5.537704378366470337e-02
-5.083679407835006714e-02 9.785903990268707275e-02 1.791343465447425842e-02 -3.632860481739044189e-01 1.950106322765350342e-01 -1.402483880519866943e-01 1.256947964429855347e-02 1.032223030924797058e-01 2.430263459682464600e-01 1.551317274570465088e-01 -1.826507039368152618e-02 -2.381335571408271790e-02 4.218769073486328125e-02 2.112592607736587524e-01 6.390623748302459717e-02 3.338079452514648438e-01 1.411028858274221420e-02 2.472607344388961792e-01 -2.691747844219207764e-01 5.271430686116218567e-02 -1.420695483684539795e-01 -8.278752863407135010e-02 1.362434960901737213e-02 8.141548931598663330e-02 6.923184543848037720e-02 -3.060784935951232910e-01 -1.201571151614189148e-01 9.253650158643722534e-02 -3.587693572044372559e-01 2.906411290168762207e-01 -1.183228939771652222e-01 -1.482945680618286133e-01
2.627232968807220459e-01 1.101487874984741211e-01 -1.172439530491828918e-01 -7.581227272748947144e-02 1.958717852830886841e-01 -4.320699721574783325e-02 -2.339595556259155273e-01 1.250197738409042358e-01 -5.958754569292068481e-02 -2.735919952392578125e-01 -1.567215919494628906e-01 9.280241280794143677e-02 -6.348319351673126221e-03 -7.796605676412582397e-02 -5.873715505003929138e-03 -2.612127065658569336e-01 -3.430535197257995605e-01 -1.285407096147537231e-01 -7.861444354057312012e-02 -2.533478736877441406e-01 -9.951307624578475952e-02 1.937370449304580688e-01 1.509307324886322021e-01 -3.913950175046920776e-03 -1.557500809431076050e-01 -1.602077037096023560e-01 -6.352110952138900757e-02 -9.848480671644210815e-02 -4.361213743686676025e-01 1.717710196971893311e-01 -4.050943627953529358e-02 -2.073031514883041382e-01
-8.465710282325744629e-02 1.242201253771781921e-01 1.276527643203735352e-01 -4.032315313816070557e-01 3.481755256652832031e-01 6.279786676168441772e-02 1.241881307214498520e-02 2.417820692062377930e-01 -1.981808245182037354e-01 -8.946404606103897095e-02 -1.090030074119567871e-01 -2.411898523569107056e-01 1.092341095209121704e-01 1.536699831485748291e-01 -6.434775143861770630e-02 4.088329151272773743e-02 2.212446182966232300e-01 7.470890879631042480e-02 -2.084564715623855591e-01 -8.301794528961181641e-02 -2.505907118320465088e-01 8.427149057388305664e-02 3.405718207359313965e-01 -1.587256938219070435e-01 -9.692065417766571045e-02 -5.010496079921722412e-02 -2.410336583852767944e-01 2.318551242351531982e-01 -6.473664194345474243e-03 1.952410489320755005e-02 -1.056583374738693237e-01 6.880887597799301147e-02
2.633062005043029785e-01 -2.550695836544036865e-01 -3.080610185861587524e-02 -1.881553679704666138e-01 2.506050467491149902e-01 -3.103462234139442444e-02 1.923482269048690796e-01 2.662241458892822266e-01 -2.374394536018371582e-01 -8.216982334852218628e-02 -3.780336678028106689e-02 -1.235803738236427307e-01 1.417375952005386353e-01 5.160304903984069824e-02 -2.509198784828186035e-01 1.528839617967605591e-01 1.407391279935836792e-01 1.234217435121536255e-01 -1.985269933938980103e-01 -5.823707208037376404e-02 1.465822104364633560e-02 9.621273726224899292e-02 3.114024996757507324e-01 -1.806749850511550903e-01 3.098707459867000580e-02 -1.981780976057052612e-01 -2.092129923403263092e-02 3.158915340900421143e-01 -1.672471016645431519e-01 -1.796213388442993164e-01 -1.692696362733840942e-01 -1.497410535812377930e-01
-1.035471931099891663e-01 -2.785909920930862427e-02 -5.655429512262344360e-02 -2.401088178157806396e-01 4.613010585308074951e-01 7.892288267612457275e-02 -9.775147587060928345e-02 1.571253836154937744e-01 -1.885353177785873413e-01 2.409897372126579285e-02 -1.082285791635513306e-01 -7.148367911577224731e-02 -1.322134584188461304e-01 3.548339605331420898e-01 -2.553463578224182129e-01 4.080068692564964294e-02 -1.146303042769432068e-01 -7.203433662652969360e-03 -9.778387844562530518e-02 1.243793591856956482e-01 -3.652898967266082764e-01 2.027691602706909180e-01 -6.451256573200225830e-02 1.345298141241073608e-01 -2.100136280059814453e-01 -1.004772856831550598e-01 -9.821246564388275146e-02 -4.655149299651384354e-03 -2.530346810817718506e-01 -1.740870997309684753e-03 -8.647015690803527832e-02 2.019038647413253784e-01
1.784135103225708008e-01 1.707860976457595825e-01 1.817855983972549438e-01 -2.243645489215850830e-01 2.160039991140365601e-01 9.239272028207778931e-02 1.056561395525932312e-01 2.937368750572204590e-01 -3.508618772029876709e-01 -1.463194936513900757e-01 -1.623511761426925659e-01 -2.308375090360641479e-01 1.668025851249694824e-01 1.417061686515808105e-01 -1.197186261415481567e-01 2.587533928453922272e-02 1.385456472635269165e-01 5.971848219633102417e-02 -1.057574823498725891e-01 4.469534382224082947e-02 -9.118618071079254150e-02 2.033881098031997681e-02 2.974866330623626709e-01 -1.573933660984039307e-01 -3.062064386904239655e-02 -2.907546460628509521e-01 -3.868076484650373459e-03 2.593385577201843262e-01 -1.057096272706985474e-01 1.835023984313011169e-02 -1.651141643524169922e-01 -2.577772736549377441e-01
1.050739884376525879e-01 1.229798197746276855e-01 7.445061951875686646e-02 -1.731438487768173218e-01 1.995475739240646362e-01 -7.707294821739196777e-02 2.839474380016326904e-01 1.106160581111907959e-01 1.135336309671401978e-01 -1.925518512725830078e-01 -7.778958231210708618e-02 1.364143192768096924e-01 6.632542610168457031e-02 -6.508085876703262329e-02 2.282074280083179474e-02 -9.624616056680679321e-02 9.090012311935424805e-02 -1.085327789187431335e-01 -3.825583159923553467e-01 -1.864562183618545532e-01 -4.463104903697967529e-02 7.860206812620162964e-02 -1.751063913106918335e-01 4.305039644241333008e-01 -1.597032649442553520e-03 -3.902599811553955078e-01 -3.016265928745269775e-01 2.371470071375370026e-02 -1.570665240287780762e-01 -7.986589521169662476e-02 -3.188903257250785828e-02 7.355598360300064087e-02
-2.562272362411022186e-02 3.702908456325531006e-01 -1.071662902832031250e-01 -9.289521723985671997e-02 -3.536015003919601440e-02 -1.438809931278228760e-01 1.370083093643188477e-01 1.325594633817672729e-01 -9.007649123668670654e-02 -1.369093507528305054e-01 -1.880535185337066650e-01 6.848320364952087402e-02 1.518153250217437744e-01 6.221717596054077148e-02 -1.045375317335128784e-01 1.312156468629837036e-01 7.387763261795043945e-02 6.394185125827789307e-02 -2.820634543895721436e-01 3.009669780731201172e-01 -1.480343472212553024e-02 -4.311034455895423889e-02 9.907551109790802002e-02 2.989273369312286377e-01 2.177982591092586517e-02 7.837968319654464722e-02 1.612847596406936646e-01 -1.761330931913107634e-04 -4.813210368156433105e-01 1.156404800713062286e-02 -2.664992511272430420e-01 -2.131846547126770020e-01
4.643636569380760193e-02 1.695560174994170666e-03 7.546927034854888916e-02 -2.494498528540134430e-02 9.887254238128662109e-02 3.932807594537734985e-02 3.050490282475948334e-02 2.937189638614654541e-01 1.849803924560546875e-01 -1.304901242256164551e-01 -1.667937636375427246e-01 1.011177748441696167e-01 -1.383681446313858032e-01 5.632710084319114685e-02 -1.633566468954086304e-01 -5.402256920933723450e-02 -2.623646520078182220e-02 8.654090017080307007e-02 -4.907755553722381592e-01 -1.841953694820404053e-01 -2.005876451730728149e-01 -1.072161719202995300e-01 -9.212476015090942383e-02 1.984014213085174561e-01 8.231959491968154907e-02 -4.767212271690368652e-01 5.743340123444795609e-03 -1.529583036899566650e-01 -3.182271420955657959e-01 9.493482857942581177e-02 3.837366029620170593e-02 4.079895559698343277e-03
1.051409468054771423e-01 6.183187663555145264e-02 9.839259088039398193e-02 -2.886827588081359863e-01 2.112567424774169922e-01 2.904107980430126190e-02 -1.221126317977905273e-01 -3.301289305090904236e-02 -2.412808090448379517e-01 -2.518814206123352051e-01 -3.369497880339622498e-02 -1.966678500175476074e-01 -1.483054365962743759e-02 2.794950604438781738e-01 -1.092825978994369507e-01 -3.775552660226821899e-02 6.451163440942764282e-02 -1.082027181982994080e-01 -3.953004479408264160e-01 -1.252900362014770508e-01 -6.653143465518951416e-02 1.503633409738540649e-01 -4.152197241783142090e-01 7.058341987431049347e-03 -1.371770948171615601e-01 -2.048053890466690063e-01 -1.351830661296844482e-01 -1.655268371105194092e-01 -1.666631996631622314e-01 -1.605937778949737549e-01 -1.448292881250381470e-01 -9.564548730850219727e-02
1.161224842071533203e-01 4.884914308786392212e-02 2.016529142856597900e-01 3.938709944486618042e-02 2.381316721439361572e-01 -1.860496699810028076e-01 2.332098782062530518e-01 1.471806615591049194e-01 1.655080318450927734e-01 1.731889247894287109e-01 -2.035012394189834595e-01 -3.309203982353210449e-01 1.599929779767990112e-01 -2.664995379745960236e-02 6.436655670404434204e-02 7.036375999450683594e-02 -2.244280427694320679e-01 -1.093320399522781372e-01 -4.036769866943359375e-01 5.605363100767135620e-02 -1.805981695652008057e-01 -4.495326057076454163e-02 3.337863683700561523e-01 -1.850538849830627441e-01 9.959305822849273682e-02 1.043275445699691772e-01 -9.889688342809677124e-02 7.151602208614349365e-02 -1.212038993835449219e-01 -1.695442050695419312e-01 -4.548672586679458618e-02 -2.022798061370849609e-01
1.456364393234252930e-01 1.664238125085830688e-01 2.127450257539749146e-01 -2.805706858634948730e-01 2.573765814304351807e-01 1.037336792796850204e-02 2.233562469482421875e-01 3.398748934268951416e-01 -2.291793227195739746e-01 -2.144351750612258911e-01 -2.944856584072113037e-01 -2.660855352878570557e-01 1.989877223968505859e-01 9.699186682701110840e-02 -9.385899454355239868e-02 1.267640851438045502e-02 2.582024335861206055e-01 -6.739402562379837036e-02 -1.141256242990493774e-01 2.328104805201292038e-03 -5.905774235725402832e-02 -1.460499167442321777e-01 2.238368839025497437e-01 -1.472626179456710815e-01 1.196742951869964600e-01 -1.446537673473358154e-01 -4.394105449318885803e-02 1.402029991149902344e-01 -9.502375125885009766e-02 -5.040925741195678711e-02 -1.391818523406982422e-01 -1.128371730446815491e-01
1.328097581863403320e-01 1.498826891183853149e-01 1.656051725149154663e-01 -3.366634249687194824e-01 1.898491829633712769e-01 -2.386678534094244242e-04 -9.845202416181564331e-02 -2.091190591454505920e-02 -3.209746778011322021e-01 -3.183997794985771179e-02 5.457213148474693298e-02 -1.557306051254272461e-01 -1.368319988250732422e-01 2.290554717183113098e-02 -1.294484734535217285e-01 1.863680481910705566e-01 6.996179372072219849e-02 -1.394090950489044189e-01 -2.099478691816329956e-01 -3.785504698753356934e-01 1.776482611894607544e-01 -1.408189237117767334e-01 1.101233512163162231e-01 8.689287118613719940e-03 -7.670412957668304443e-02 -6.428613513708114624e-02 2.151782810688018799e-01 1.250111758708953857e-01 -4.511859118938446045e-01 -1.351875066757202148e-01 -3.248567879199981689e-02 2.837357111275196075e-02
1.369924005120992661e-02 4.876184165477752686e-01 1.900326013565063477e-01 -2.383735030889511108e-01 3.364952206611633301e-01 -1.819536238908767700e-01 1.243753358721733093e-01 5.036574602127075195e-02 -1.758068501949310303e-01 -8.021573722362518311e-02 -3.882903605699539185e-02 -3.965077339671552181e-04 1.871578861027956009e-03 -9.397234767675399780e-02 -3.423757255077362061e-01 5.272153764963150024e-02 -2.724962532520294189e-01 1.049237772822380066e-01 -6.727280467748641968e-02 -4.805300757288932800e-02 -1.316917687654495239e-01 -1.598531156778335571e-01 -1.254071146249771118e-01 3.637566044926643372e-02 -2.128524184226989746e-01 -4.603881388902664185e-02 2.477654069662094116e-02 1.994738876819610596e-01 -1.342827528715133667e-01 -1.830788701772689819e-01 1.131456643342971802e-01 -1.812559962272644043e-01
-9.457746054977178574e-04 2.025386085733771324e-03 4.942469298839569092e-03 -2.024095356464385986e-01 5.500888228416442871e-01 -7.005228102207183838e-02 5.818163044750690460e-04 2.597716450691223145e-01 1.040648147463798523e-01 -5.891546234488487244e-02 -1.450547669082880020e-02 4.929737746715545654e-02 4.472823813557624817e-02 2.355198860168457031e-01 -6.532475817948579788e-03 -2.921369671821594238e-01 1.778528839349746704e-01 -1.366636008024215698e-01 -3.787157684564590454e-02 -6.426545977592468262e-02 -1.398305892944335938e-01 -1.990066021680831909e-01 3.042227923870086670e-01 2.606826126575469971e-01 -2.208307944238185883e-02 -5.986474081873893738e-02 -1.031639892607927322e-02 1.457598209381103516e-01 -2.572886347770690918e-01 -9.745633602142333984e-02 9.633346647024154663e-02 -1.956556737422943115e-01
-1.899905949831008911e-01 1.499771024100482464e-03 1.687359511852264404e-01 -4.092303812503814697e-01 3.044708371162414551e-01 5.828257650136947632e-02 -1.435650885105133057e-02 9.256295859813690186e-02 -1.386194080114364624e-01 -9.626442193984985352e-02 -7.819764316082000732e-03 -3.801086544990539551e-01 -3.403675556182861328e-02 1.551216393709182739e-01 -4.490807652473449707e-02 -3.669921681284904480e-02 2.497857213020324707e-01 2.652026899158954620e-02 -2.607743144035339355e-01 -1.263760924339294434e-01 -3.208088278770446777e-01 -6.626813113689422607e-02 3.073328435420989990e-01 -6.252417713403701782e-02 2.188578434288501740e-02 8.744287490844726562e-02 -2.642311751842498779e-01 8.599174022674560547e-02 -7.762713730335235596e-02 -3.821358457207679749e-02 -1.166171804070472717e-01 4.805510491132736206e-02
-3.204933926463127136e-02 4.259845707565546036e-03 7.672309130430221558e-02 6.051089242100715637e-02 1.272152960300445557e-01 1.975784599781036377e-01 1.782028228044509888e-01 2.330715656280517578e-01 -9.256221354007720947e-03 6.324797868728637695e-02 -1.697459816932678223e-01 -5.549665167927742004e-02 2.884754836559295654e-01 8.316684397868812084e-04 -4.119366109371185303e-01 2.093860954046249390e-01 -1.297308653593063354e-01 9.404975920915603638e-02 -4.103758931159973145e-01 -2.139905989170074463e-01 -7.308515906333923340e-02 -1.510376483201980591e-01 5.074002314358949661e-03 1.873802244663238525e-01 -1.268094126135110855e-02 -1.690081655979156494e-01 -7.617152482271194458e-02 2.178950309753417969e-01 -1.059993281960487366e-01 -7.387349754571914673e-02 -3.147711753845214844e-01 1.201197654008865356e-01
-9.902727603912353516e-02 1.500981152057647705e-01 -1.816011779010295868e-02 -2.152005024254322052e-02 5.618789196014404297e-01 -2.761335670948028564e-01 2.127141356468200684e-01 3.102996647357940674e-01 -1.781571954488754272e-01 -4.401613026857376099e-02 -5.898383632302284241e-02 6.002201512455940247e-02 1.695709526538848877e-01 1.863167732954025269e-01 -2.406705021858215332e-01 1.713933646678924561e-01 5.500767379999160767e-02 4.616958647966384888e-02 -2.565916068851947784e-02 -1.942501515150070190e-01 -1.578348577022552490e-01 9.106162935495376587e-02 5.917935073375701904e-02 2.851422131061553955e-02 1.541339675895869732e-03 -6.141294259577989578e-03 3.603683039546012878e-02 -2.617238163948059082e-01 -2.034850567579269409e-01 8.478207141160964966e-02 -2.044234275817871094e-01 2.378255873918533325e-02
1.166365817189216614e-01 1.118659153580665588e-01 1.193428691476583481e-02 -4.837735593318939209e-01 2.452267706394195557e-02 1.627485640347003937e-02 1.481305509805679321e-01 1.418470591306686401e-01 1.189613714814186096e-01 -2.681731879711151123e-01 -2.874236106872558594e-01 -1.239585950970649719e-01 1.670476943254470825e-01 -3.157572746276855469e-01 -1.193833947181701660e-01 -1.971476823091506958e-01 -6.587969511747360229e-02 2.919297516345977783e-01 -2.349966317415237427e-01 -6.087102461606264114e-03 -2.252843081951141357e-01 1.962629705667495728e-02 -1.603254526853561401e-01 3.954969346523284912e-02 9.260819852352142334e-02 -1.248699426651000977e-01 -1.207969188690185547e-01 7.207992672920227051e-02 -5.652315542101860046e-02 2.387913912534713745e-01 -5.895533412694931030e-02 -3.347918763756752014e-02
1.796256899833679199e-01 1.866093277931213379e-01 1.896138340234756470e-01 -1.148410215973854065e-01 2.755583822727203369e-01 3.629876673221588135e-02 -2.483889311552047729e-01 1.256366819143295288e-01 1.183547750115394592e-01 -4.813691601157188416e-02 -2.714277505874633789e-01 -1.788476109504699707e-01 1.376758213154971600e-03 -4.673839733004570007e-02 1.040520295500755310e-01 1.626305878162384033e-01 -1.008717715740203857e-01 -4.929072037339210510e-02 -5.020664334297180176e-01 1.267495304346084595e-01 -3.493442833423614502e-01 1.145130302757024765e-02 -6.252674013376235962e-02 -1.444143354892730713e-01 8.204596489667892456e-02 -9.240420907735824585e-02 -1.623424291610717773e-01 2.904874682426452637e-01 -3.685643896460533142e-02 1.824058219790458679e-02 -3.720135986804962158e-02 -1.040668860077857971e-01
-1.827350445091724396e-02 -8.418574184179306030e-02 2.775535285472869873e-01 -2.361014187335968018e-01 4.491975605487823486e-01 -1.791047453880310059e-01 4.390752315521240234e-02 1.544345021247863770e-01 -2.812960445880889893e-01 -1.899013519287109375e-01 -1.276638358831405640e-01 2.458092942833900452e-02 -8.855333924293518066e-02 -1.389370411634445190e-01 5.959168076515197754e-02 8.409535139799118042e-02 1.073145344853401184e-01 4.937494639307260513e-03 -3.389514982700347900e-01 9.633866138756275177e-03 -1.731973513960838318e-02 -1.111197397112846375e-01 1.841441988945007324e-01 2.343768775463104248e-01 2.108599692583084106e-01 -1.056364737451076508e-02 -7.620617747306823730e-02 -1.108439639210700989e-01 -8.334374427795410156e-02 1.620742082595825195e-01 -3.177248835563659668e-01 7.390511780977249146e-02
9.196133166551589966e-02 7.342015393078327179e-03 1.102770268917083740e-01 -1.322057377547025681e-02 3.310845494270324707e-01 1.342860311269760132e-01 -1.880071461200714111e-01 2.935229241847991943e-01 -4.051310941576957703e-02 -8.497515320777893066e-02 -1.186253949999809265e-01 -2.477246522903442383e-01 9.697573632001876831e-02 -2.957692556083202362e-02 1.215530931949615479e-01 1.742760390043258667e-01 -2.084344923496246338e-01 3.956961631774902344e-02 -4.543844759464263916e-01 2.012949883937835693e-01 -1.950333267450332642e-01 5.557826161384582520e-02 -1.167921349406242371e-01 1.363624352961778641e-02 1.271234750747680664e-01 -2.038436084985733032e-01 -8.025589585304260254e-02 3.902727365493774414e-01 -1.017998065799474716e-02 5.737705528736114502e-02 -7.106986641883850098e-02 -1.356886476278305054e-01
2.401233464479446411e-02 -3.525361046195030212e-02 -1.152752414345741272e-01 -2.002903372049331665e-01 1.857694536447525024e-01 5.252806097269058228e-02 -1.189312934875488281e-01 1.969454251229763031e-02 2.867711186408996582e-01 -3.876084089279174805e-02 -9.507387876510620117e-02 -2.441087216138839722e-01 2.469336390495300293e-01 2.558202445507049561e-01 -8.874393999576568604e-02 3.335729241371154785e-01 -8.082674443721771240e-02 7.279621064662933350e-02 -2.368836700916290283e-01 -2.726064026355743408e-01 -7.962431013584136963e-02 8.909918367862701416e-02 -1.443036496639251709e-01 1.986980289220809937e-01 -4.057429730892181396e-02 -2.575021684169769287e-01 1.960237175226211548e-01 4.598956927657127380e-02 -3.560706973075866699e-01 1.603126972913742065e-01 -1.311420947313308716e-01 4.107479471713304520e-03
-1.069085523486137390e-01 6.660534441471099854e-02 1.201960071921348572e-01 -3.191077709197998047e-01 1.422777622938156128e-01 -7.313464581966400146e-02 3.636770248413085938e-01 3.414596319198608398e-01 1.752740703523159027e-02 1.520878542214632034e-02 -1.730154640972614288e-02 -1.077221482992172241e-01 7.232654839754104614e-02 2.155645377933979034e-02 -2.179108113050460815e-01 1.680929958820343018e-01 -1.002672463655471802e-01 8.104229718446731567e-02 -3.279285430908203125e-01 6.990338861942291260e-02 -2.494658231735229492e-01 8.786581456661224365e-02 3.045086264610290527e-01 2.640621364116668701e-01 1.746511608362197876e-01 1.371470391750335693e-01 -2.731491625308990479e-01 9.494096040725708008e-02 4.343095421791076660e-02 2.756189741194248199e-02 4.552389308810234070e-02 -2.059402503073215485e-02
-1.117274761199951172e-01 1.167395059019327164e-02 -2.920176275074481964e-02 -4.166222512722015381e-01 3.032902777194976807e-01 -1.325027495622634888e-01 1.040093526244163513e-01 5.927116051316261292e-02 3.745733574032783508e-02 2.998063154518604279e-02 2.442695945501327515e-01 9.908265620470046997e-02 1.881760954856872559e-01 -2.752779126167297363e-01 9.517280012369155884e-02 1.155108585953712463e-01 3.465377911925315857e-02 -2.650564350187778473e-02 -2.876702249050140381e-01 -9.152334183454513550e-02 -3.345815539360046387e-01 4.062260687351226807e-02 -2.906175330281257629e-02 -2.236383259296417236e-01 2.361566126346588135e-01 -2.080044746398925781e-01 1.111985370516777039e-01 8.103580027818679810e-02 -2.540310025215148926e-01 -1.167752891778945923e-01 3.205303475260734558e-02 -1.704518795013427734e-01
1.674908846616744995e-01 3.211208879947662354e-01 -1.383618824183940887e-02 -1.080518960952758789e-01 3.238238021731376648e-02 -1.984215341508388519e-02 -1.635139063000679016e-02 2.461916357278823853e-01 3.560273721814155579e-02 2.151973694562911987e-01 1.124797165393829346e-01 -3.716958165168762207e-01 3.375989943742752075e-02 -2.417282164096832275e-01 8.661187440156936646e-02 -4.684251546859741211e-02 -8.435151726007461548e-02 -2.445750311017036438e-02 -2.725480198860168457e-01 -2.483097091317176819e-02 -1.228247508406639099e-01 -2.053999900817871094e-02 2.461337000131607056e-01 2.462836652994155884e-01 1.776935905218124390e-02 -3.546101450920104980e-01 1.406214386224746704e-02 4.764052852988243103e-02 -3.396607041358947754e-01 -1.925165951251983643e-01 1.584883481264114380e-01 -3.932894021272659302e-02
-7.695165276527404785e-02 6.131178140640258789e-02 5.908898264169692993e-02 -2.171548306941986084e-01 4.704283475875854492e-01 1.122829597443342209e-02 -5.331725999712944031e-02 2.587461769580841064e-01 -5.967355147004127502e-02 -1.080022603273391724e-01 2.225126773118972778e-01 -1.447689831256866455e-01 1.485601961612701416e-01 2.428914606571197510e-01 -1.150689870119094849e-01 1.819578856229782104e-01 -1.717894226312637329e-01 -1.520542055368423462e-01 -1.612225174903869629e-01 7.225877791643142700e-02 -4.206158816814422607e-01 1.943875700235366821e-01 1.200600937008857727e-01 2.055371850728988647e-01 -1.312416940927505493e-01 -3.605844080448150635e-02 -7.720918953418731689e-02 -7.406704127788543701e-02 -2.150892168283462524e-01 -7.064152043312788010e-03 -5.603823065757751465e-02 -2.652451395988464355e-02
-6.586353480815887451e-02 -1.370094865560531616e-01 -6.064558029174804688e-02 -1.606622040271759033e-01 3.288662135601043701e-01 9.025599062442779541e-02 2.329001128673553467e-01 1.169674769043922424e-01 -2.344979792833328247e-01 4.162414371967315674e-02 -1.905378103256225586e-01 -1.481689810752868652e-01 2.035967558622360229e-01 6.922809034585952759e-02 2.172294408082962036e-01 -2.592383027076721191e-01 -2.770880982279777527e-02 -2.149624824523925781e-01 -4.006292223930358887e-01 -4.788965359330177307e-02 -1.521594822406768799e-01 -8.673287928104400635e-02 2.218385972082614899e-02 1.734700240194797516e-02 -9.943820536136627197e-02 -2.238878309726715088e-01 1.038562804460525513e-01 -2.154734879732131958e-01 -2.569510787725448608e-02 2.468348145484924316e-01 -2.383486628532409668e-01 -1.033968254923820496e-01
-1.638526916503906250e-01 4.283563420176506042e-02 2.841407358646392822e-01 -2.664864659309387207e-01 1.371230781078338623e-01 -7.103963196277618408e-02 9.396131336688995361e-02 1.415124982595443726e-01 -2.967631518840789795e-01 -5.015631765127182007e-02 3.886503353714942932e-02 -2.321829833090305328e-02 9.699566662311553955e-02 1.436401903629302979e-01 -3.102831076830625534e-03 -1.097523123025894165e-01 4.052544236183166504e-01 1.166849806904792786e-01 -3.212557435035705566e-01 -3.638339638710021973e-01 -2.274440973997116089e-01 3.252864256501197815e-02 2.516924142837524414e-01 -5.256225820630788803e-03 2.453687414526939392e-02 -3.801025450229644775e-02 1.005099117755889893e-01 1.111268252134323120e-01 -2.233858257532119751e-01 -3.238580375909805298e-02 -2.480791136622428894e-02 -1.627165526151657104e-01
6.622536573559045792e-03 1.283563822507858276e-01 5.939194187521934509e-02 1.213013287633657455e-02 3.556956648826599121e-01 -2.088174521923065186e-01 2.262399643659591675e-01 1.340146958827972412e-01 1.843323372304439545e-02 -1.397195756435394287e-01 -4.373660311102867126e-02 7.146093994379043579e-02 1.241224166005849838e-02 9.170788526535034180e-02 5.918249860405921936e-02 -5.333896353840827942e-02 -1.230564713478088379e-01 -8.457991480827331543e-02 -4.039218649268150330e-02 -2.795351445674896240e-01 -2.410974353551864624e-01 3.267691284418106079e-02 3.049505650997161865e-01 -6.744872312992811203e-03 -1.189538687467575073e-01 5.121110007166862488e-02 1.690770387649536133e-01 -1.211738958954811096e-01 -4.300138056278228760e-01 1.331810355186462402e-01 -3.909528553485870361e-01 -1.700138151645660400e-01
3.290551900863647461e-02 7.248320430517196655e-02 -1.117752343416213989e-01 -2.946602553129196167e-02 1.151106581091880798e-01 1.328176707029342651e-01 3.460793793201446533e-01 1.880445331335067749e-01 2.815733104944229126e-02 -2.838095724582672119e-01 -1.715265810489654541e-01 -1.433804035186767578e-01 -9.789793193340301514e-02 1.016846895217895508e-01 -2.246488481760025024e-01 -1.431134343147277832e-01 3.543764352798461914e-02 -3.309164047241210938e-01 -2.490918189287185669e-01 1.001585274934768677e-01 -1.203481405973434448e-01 -3.888431936502456665e-02 1.840026862919330597e-02 -1.063600778579711914e-01 1.228381320834159851e-01 -1.094428151845932007e-01 -7.114360574632883072e-03 -2.162144184112548828e-01 -4.491714537143707275e-01 -5.125588923692703247e-02 2.587829530239105225e-01 -1.279951483011245728e-01
-1.993097960948944092e-01 -7.358781993389129639e-02 -4.071554914116859436e-02 1.969627290964126587e-01 2.826255746185779572e-02 1.057203672826290131e-02 3.460592925548553467e-01 1.142875477671623230e-01 -4.525135830044746399e-02 -6.688234955072402954e-02 -1.493552327156066895e-01 -6.386793404817581177e-02 -1.803493499755859375e-02 -2.797780558466911316e-02 -8.766192942857742310e-02 4.822991322726011276e-03 -2.606870532035827637e-01 8.228354156017303467e-02 -4.051625430583953857e-01 2.936819195747375488e-02 -3.938489854335784912e-01 -1.679815351963043213e-01 -1.766413599252700806e-01 2.001282125711441040e-01 9.522902220487594604e-02 -1.289367973804473877e-01 -3.796604275703430176e-02 1.008671298623085022e-01 -3.979951143264770508e-01 -3.956091403961181641e-02 -1.932643353939056396e-01 9.997683018445968628e-02
3.188006952404975891e-02 9.742017090320587158e-02 1.683817356824874878e-01 -1.748446673154830933e-01 4.113432466983795166e-01 -1.773030459880828857e-01 1.365131437778472900e-01 3.448199629783630371e-01 -5.313258990645408630e-02 1.955100446939468384e-01 -5.635556578636169434e-02 1.570352911949157715e-01 2.644801326096057892e-02 2.267006486654281616e-01 -1.987654566764831543e-01 1.722251474857330322e-01 -5.323589965701103210e-02 -1.112064719200134277e-01 2.816848829388618469e-02 -1.279444694519042969e-01 -3.859577476978302002e-01 9.534446150064468384e-02 -3.682972397655248642e-03 -1.905571483075618744e-02 4.749430343508720398e-02 -1.243796423077583313e-01 -1.297939568758010864e-01 -2.342889271676540375e-02 -3.309292495250701904e-01 2.495490908622741699e-01 2.384030260145664215e-02 -6.304721534252166748e-02
-8.611401915550231934e-02 1.268500238656997681e-01 6.640090048313140869e-02 -1.380838006734848022e-01 1.649014949798583984e-01 1.311977580189704895e-02 1.521666347980499268e-01 1.527670770883560181e-01 2.434837520122528076e-01 2.265706211328506470e-01 1.900600194931030273e-01 -2.470559924840927124e-01 4.008670523762702942e-02 -8.763138204813003540e-02 -5.429642647504806519e-02 -1.662066727876663208e-01 -7.786726206541061401e-02 1.437084823846817017e-01 -3.371267616748809814e-01 -9.853081405162811279e-02 -2.081508785486221313e-01 -1.412165313959121704e-01 9.175013750791549683e-02 9.612348675727844238e-02 1.153293102979660034e-01 -2.285936623811721802e-01 1.068093553185462952e-01 -4.942781850695610046e-02 -2.774423360824584961e-01 -4.520629048347473145e-01 -1.896902173757553101e-01 -6.159134209156036377e-02
-1.705749779939651489e-01 -1.318274289369583130e-01 2.197867780923843384e-01 -1.007843390107154846e-01 3.704036474227905273e-01 -1.204821541905403137e-01 -1.164729297161102295e-01 4.055531919002532959e-01 -1.110200807452201843e-01 9.929997473955154419e-02 1.708457767963409424e-01 -2.165959775447845459e-01 7.962342351675033569e-02 -1.289893090724945068e-01 -2.271942794322967529e-01 1.040070131421089172e-02 -9.126795828342437744e-02 -1.605096906423568726e-01 -3.076063990592956543e-01 2.024410218000411987e-01 -2.284352481365203857e-01 -1.634720899164676666e-02 2.499317526817321777e-01 1.236299648880958557e-01 3.558994969353079796e-03 3.577511757612228394e-03 -5.003585293889045715e-02 7.187625020742416382e-02 -1.793771535158157349e-01 4.678410291671752930e-02 -2.216322124004364014e-01 3.518269583582878113e-02
1.964344978332519531e-01 3.093244433403015137e-01 -3.117964565753936768e-01 -1.721761673688888550e-01 1.563703455030918121e-02 -1.509042233228683472e-01 -1.229914873838424683e-01 8.484880626201629639e-02 -9.387835115194320679e-02 -2.472859174013137817e-01 -8.658938854932785034e-02 1.038381755352020264e-01 3.254874646663665771e-01 3.105113655328750610e-02 -6.782678514719009399e-02 -1.273072808980941772e-01 1.969875395298004150e-02 -2.470500171184539795e-01 -2.310420721769332886e-01 -1.482678055763244629e-01 -2.624336779117584229e-01 6.289884448051452637e-02 2.198391035199165344e-02 1.207216978073120117e-01 5.755266919732093811e-02 -1.094584004022181034e-04 1.310923695564270020e-01 -5.029930919408798218e-02 -2.640901207923889160e-01 1.407933607697486877e-02 -3.063432574272155762e-01 -2.570680379867553711e-01
-2.592300474643707275e-01 -5.962331220507621765e-02 -2.066112123429775238e-02 -3.589437901973724365e-01 9.957622736692428589e-03 -1.276485901325941086e-02 4.207069054245948792e-02 3.333333432674407959e-01 1.201805565506219864e-02 -1.397386044263839722e-01 1.581052131950855255e-02 -2.043783217668533325e-01 8.735118806362152100e-02 -1.578857190907001495e-03 -2.429386377334594727e-01 3.772838786244392395e-02 9.347548335790634155e-02 -3.631034865975379944e-02 4.535496979951858521e-02 6.416928768157958984e-02 -2.377432137727737427e-01 -7.987058162689208984e-02 2.167538106441497803e-01 2.638286352157592773e-01 -7.946291565895080566e-02 -8.037225157022476196e-02 5.993082001805305481e-02 6.439775228500366211e-02 -5.474813580513000488e-01 1.187951266765594482e-01 -1.348712742328643799e-01 9.378746151924133301e-02
3.471333906054496765e-02 2.135241329669952393e-01 2.868622541427612305e-01 -3.443050980567932129e-01 2.560761570930480957e-01 7.864976674318313599e-02 -3.807453671470284462e-03 2.752114832401275635e-01 -2.422221601009368896e-01 -1.215693652629852295e-01 -1.858253926038742065e-01 -1.865276992321014404e-01 2.155013009905815125e-02 2.850335836410522461e-01 -1.505889445543289185e-01 2.429213672876358032e-01 1.815776675939559937e-01 1.897477544844150543e-02 -1.252205669879913330e-01 2.872299961745738983e-02 -6.120598688721656799e-02 -8.304029703140258789e-02 1.069876775145530701e-01 8.750550448894500732e-02 2.103651911020278931e-01 -1.432413756847381592e-01 -6.000440567731857300e-02 2.694612741470336914e-01 -1.778216660022735596e-02 6.587211042642593384e-02 -2.492861747741699219e-01 -1.063847690820693970e-01
-1.035751178860664368e-01 1.692368835210800171e-01 -3.072896301746368408e-01 -2.376048564910888672e-01 1.506361514329910278e-01 5.174890905618667603e-02 1.301022768020629883e-01 1.904084831476211548e-01 -2.168173789978027344e-01 -1.792377419769763947e-02 -2.138342410326004028e-01 -1.843456774950027466e-01 -6.201168149709701538e-02 1.619706004858016968e-01 -2.079132199287414551e-01 1.582550257444381714e-01 -3.923569023609161377e-01 -7.198588550090789795e-02 -2.135841846466064453e-01 -2.213694900274276733e-01 4.072111099958419800e-02 1.502583324909210205e-01 7.179335504770278931e-02 2.612996697425842285e-01 1.677249670028686523e-01 -5.237276852130889893e-02 4.241570457816123962e-02 3.842076659202575684e-02 3.384028002619743347e-02 -7.770309224724769592e-03 -3.066828846931457520e-01 -1.580478698015213013e-01
-9.352718293666839600e-02 -3.745332360267639160e-03 -1.023750305175781250e-01 -4.536330699920654297e-01 1.215046942234039307e-01 -3.483425825834274292e-02 1.402284502983093262e-01 3.801034390926361084e-01 -5.258776247501373291e-02 -1.380935013294219971e-01 -5.662680789828300476e-02 -1.419928818941116333e-01 5.150230135768651962e-03 -1.107590645551681519e-01 -1.564142410643398762e-03 3.762626349925994873e-01 3.046797029674053192e-02 4.422619566321372986e-02 -2.850866913795471191e-01 4.513338208198547363e-02 -1.742850989103317261e-01 9.404727071523666382e-02 2.356904447078704834e-01 -6.477221846580505371e-03 2.423930913209915161e-01 3.173618316650390625e-01 -4.996272176504135132e-02 3.626105608418583870e-03 -9.958536922931671143e-02 1.388772577047348022e-01 -1.095672547817230225e-01 -1.076207831501960754e-01
-2.030700445175170898e-01 2.926978170871734619e-01 1.065896358340978622e-02 -1.516307741403579712e-01 2.405277937650680542e-01 -2.830524146556854248e-01 -1.008949205279350281e-01 3.451959192752838135e-01 4.363747686147689819e-02 1.084631830453872681e-01 2.610203251242637634e-02 -3.095295131206512451e-01 8.947246521711349487e-02 -1.329374015331268311e-01 1.113784015178680420e-01 8.065256476402282715e-02 -6.960841268301010132e-02 -1.394912600517272949e-01 -1.879478842020034790e-01 1.460557281970977783e-01 -1.009804755449295044e-01 -2.731943726539611816e-01 -8.655831217765808105e-02 1.200820058584213257e-01 -3.180612251162528992e-02 4.773421213030815125e-02 -4.280410706996917725e-02 7.551382482051849365e-02 -4.236851930618286133e-01 1.101065725088119507e-01 -8.396424353122711182e-02 -1.752578318119049072e-01
3.295710384845733643e-01 -2.977131493389606476e-02 -4.199402779340744019e-02 -2.847256958484649658e-01 1.579916477203369141e-01 1.540738195180892944e-01 -6.009807065129280090e-02 1.111448630690574646e-01 -2.137734293937683105e-01 -1.887620091438293457e-01 -3.289507925510406494e-01 -1.112614292651414871e-02 2.035104036331176758e-01 -2.702726423740386963e-02 8.445842564105987549e-02 9.264142066240310669e-02 -3.491629660129547119e-01 -1.144918724894523621e-01 -4.055385291576385498e-01 -4.596527293324470520e-02 -1.050192862749099731e-01 -2.512606680393218994e-01 7.163338363170623779e-02 -7.059235870838165283e-02 -8.972781896591186523e-02 3.475659713149070740e-02 1.650240272283554077e-01 4.343746230006217957e-02 -8.925652503967285156e-02 -1.936990022659301758e-01 -4.417588468641042709e-03 -1.603642255067825317e-01
1.005131304264068604e-01 3.021931052207946777e-01 8.442992717027664185e-02 -1.621633172035217285e-01 2.110573351383209229e-01 -2.803741395473480225e-01 8.568120002746582031e-02 3.439269065856933594e-01 4.550937190651893616e-02 -1.081572547554969788e-01 -2.376880198717117310e-01 2.633522450923919678e-02 1.180838234722614288e-02 6.480472534894943237e-02 -2.701044976711273193e-01 -5.774552002549171448e-02 -1.761470139026641846e-01 7.191327959299087524e-02 -2.949870824813842773e-01 1.716641783714294434e-01 -8.603150397539138794e-02 -2.122730761766433716e-02 -1.148647218942642212e-01 -7.120712101459503174e-02 -2.199704200029373169e-02 6.863652914762496948e-02 2.288231700658798218e-01 -1.125963777303695679e-02 -1.325747221708297729e-01 1.067298427224159241e-01 2.580537796020507812e-01 -3.643329739570617676e-01
-3.828394412994384766e-01 1.137138232588768005e-01 2.351313531398773193e-01 -3.248485922813415527e-01 1.690333336591720581e-01 -4.094454273581504822e-02 2.063186317682266235e-01 1.417135447263717651e-01 -2.320531755685806274e-01 -5.186396092176437378e-02 -1.233478728681802750e-02 -1.422743201255798340e-01 3.117148280143737793e-01 1.194685474038124084e-01 -1.029246002435684204e-01 3.281887993216514587e-02 3.370049595832824707e-01 1.132451519370079041e-01 -3.222438395023345947e-01 -1.352399736642837524e-01 -1.246504634618759155e-01 1.514290273189544678e-01 1.243859156966209412e-01 -3.419077023863792419e-02 -1.062257029116153717e-02 -2.084528505802154541e-01 -1.313541084527969360e-02 -4.306527972221374512e-02 -1.614707708358764648e-01 -4.995035752654075623e-02 -7.447993266396224499e-04 9.460803121328353882e-02
9.167804569005966187e-02 7.325206696987152100e-02 4.574725404381752014e-03 -2.999320626258850098e-01 3.006372153759002686e-01 6.218624860048294067e-02 8.313120901584625244e-02 1.902625709772109985e-01 -3.485371544957160950e-02 4.392078146338462830e-02 -1.356144100427627563e-01 -2.446784824132919312e-01 -5.071721225976943970e-02 -2.844224572181701660e-01 1.207036450505256653e-01 -1.255440409295260906e-03 -7.051900029182434082e-02 6.083118543028831482e-02 -5.779378414154052734e-01 2.601518854498863220e-02 -1.546462904661893845e-02 -8.761410415172576904e-02 -1.081619113683700562e-01 9.334918856620788574e-02 1.093037351965904236e-01 -3.512218222022056580e-02 -2.201352417469024658e-01 -5.148455128073692322e-02 -1.751296371221542358e-01 2.605594396591186523e-01 1.743548065423965454e-01 -1.204319447278976440e-01
3.293327242136001587e-02 -5.356511101126670837e-02 -2.730273641645908356e-03 -3.666608929634094238e-01 4.679672420024871826e-01 -6.982980668544769287e-02 3.905220329761505127e-02 3.853307068347930908e-01 1.284412443637847900e-01 -2.030889540910720825e-01 1.584928631782531738e-01 4.618537425994873047e-02 1.097032725811004639e-01 2.428562343120574951e-01 -1.977880857884883881e-02 -1.875897198915481567e-01 1.962131112813949585e-01 5.454621464014053345e-02 -4.117033630609512329e-02 2.174168359488248825e-03 -1.642437726259231567e-01 -1.596006602048873901e-01 7.069046795368194580e-02 2.744036018848419189e-01 -6.920967996120452881e-02 -3.135280311107635498e-02 2.070202864706516266e-02 2.092321515083312988e-01 -2.177224457263946533e-01 -9.346067905426025391e-02 9.183237701654434204e-02 -7.527016103267669678e-02
3.003786690533161163e-02 2.421881705522537231e-01 -1.778780817985534668e-01 3.319169208407402039e-02 4.407568871974945068e-01 9.866204112768173218e-02 1.285961866378784180e-01 1.152099445462226868e-01 2.395373135805130005e-01 2.736666053533554077e-02 -2.644626982510089874e-02 -2.987740337848663330e-01 -1.204924136400222778e-01 -1.866712421178817749e-01 -7.127674669027328491e-02 1.355204135179519653e-01 -5.627411231398582458e-02 -7.430474460124969482e-02 -1.825222522020339966e-01 -5.219340696930885315e-02 -1.516593545675277710e-01 -1.274405270814895630e-01 -1.716901808977127075e-01 -1.919812336564064026e-02 1.868119239807128906e-01 -8.887110650539398193e-02 2.835318148136138916e-01 3.884764015674591064e-02 -3.273346126079559326e-01 -7.513884454965591431e-02 -3.187842965126037598e-01 -7.641690783202648163e-03
1.673587560653686523e-01 1.709672808647155762e-01 -1.863925950601696968e-03 1.118967682123184204e-01 3.204097449779510498e-01 -2.652011439204216003e-02 -6.896270066499710083e-02 2.701468169689178467e-01 -1.958664804697036743e-01 9.329743683338165283e-03 3.109885565936565399e-02 -2.145082652568817139e-01 -1.049882695078849792e-01 1.443679034709930420e-01 -4.013718862552195787e-04 -1.965754665434360504e-02 -2.491759061813354492e-01 -6.432778388261795044e-02 -5.575305819511413574e-01 5.598234385251998901e-02 -1.578552871942520142e-01 -9.391984343528747559e-02 -2.135339230298995972e-01 1.332612931728363037e-01 1.261563152074813843e-01 -3.043935894966125488e-01 -1.410383172333240509e-02 2.418169751763343811e-02 4.462122917175292969e-03 4.920979961752891541e-02 -1.645865142345428467e-01 1.235838606953620911e-01
-4.033570364117622375e-02 1.246578469872474670e-01 2.602590620517730713e-01 6.338340044021606445e-02 4.869596362113952637e-01 -1.565100401639938354e-01 -5.256786569952964783e-02 5.822416022419929504e-02 -1.821191310882568359e-01 9.216367453336715698e-02 1.174508258700370789e-01 -7.911624759435653687e-02 1.506820619106292725e-01 -1.057110726833343506e-01 7.427184283733367920e-02 1.830759942531585693e-01 2.953564934432506561e-02 -4.562156274914741516e-03 -2.438836693763732910e-01 -1.984844729304313660e-02 -3.787461221218109131e-01 1.733094602823257446e-01 -1.755570061504840851e-02 4.030620455741882324e-01 1.802764683961868286e-01 4.972431063652038574e-02 -7.639057934284210205e-02 3.910193592309951782e-02 -1.331266313791275024e-01 4.037012532353401184e-02 -1.168192774057388306e-01 -1.905778199434280396e-01
-1.264424175024032593e-01 -1.872576586902141571e-02 2.255543470382690430e-01 -2.007263451814651489e-01 3.530244231224060059e-01 4.630929324775934219e-03 -8.108421415090560913e-02 4.262617975473403931e-02 -5.812872946262359619e-02 -1.928813159465789795e-01 -2.843267917633056641e-01 -9.612886235117912292e-03 2.260741740465164185e-01 -1.072651296854019165e-01 8.241932094097137451e-02 1.754199713468551636e-01 -2.567718327045440674e-01 -9.244459681212902069e-03 -2.171031683683395386e-01 1.777723878622055054e-01 -1.946211606264114380e-01 2.010373175144195557e-01 -2.761535905301570892e-02 6.464865524321794510e-03 1.360839307308197021e-01 -4.605396091938018799e-01 -1.725289672613143921e-01 -2.427904307842254639e-02 -1.832583546638488770e-01 8.559952676296234131e-02 -9.293916076421737671e-02 -5.820691213011741638e-02
3.712577521800994873e-01 -9.029754251241683960e-02 1.994008719921112061e-01 -2.034602910280227661e-01 2.056602686643600464e-01 7.148329913616180420e-02 -2.126501351594924927e-01 2.256133407354354858e-01 -3.588684275746345520e-02 -9.954516589641571045e-02 -2.441594935953617096e-02 1.955406926572322845e-02 -7.468285504728555679e-03 -4.367623943835496902e-03 1.209159847348928452e-02 1.895920783281326294e-01 -9.891884028911590576e-02 2.658413536846637726e-02 -4.989230632781982422e-01 1.174524798989295959e-01 -1.896261870861053467e-01 1.286090165376663208e-01 -3.143163397908210754e-02 1.122671216726303101e-01 2.520380914211273193e-01 -2.063115499913692474e-02 -5.152272805571556091e-02 3.125517070293426514e-01 -9.311752766370773315e-02 -6.146969273686408997e-02 -2.544208765029907227e-01 -1.466979365795850754e-02
3.762092441320419312e-02 3.030426800251007080e-02 -1.787288114428520203e-02 -2.365746498107910156e-01 2.168294638395309448e-01 2.037200033664703369e-01 1.104176640510559082e-01 4.220023285597562790e-03 3.202757239341735840e-01 -3.019743859767913818e-01 -1.055192723870277405e-01 -1.160384789109230042e-01 -1.273146271705627441e-01 -6.233246624469757080e-02 6.965300440788269043e-02 8.370751887559890747e-02 2.788374423980712891e-01 4.214781895279884338e-02 -4.167327880859375000e-01 -6.571365147829055786e-02 5.070362985134124756e-02 -9.757049381732940674e-02 -1.299211233854293823e-01 2.173462957143783569e-01 1.527558267116546631e-01 -1.894960850477218628e-01 -1.667247861623764038e-01 -1.359120849519968033e-02 -3.386843204498291016e-01 -2.199530601501464844e-01 -5.077485367655754089e-02 6.103214994072914124e-02
-5.046525225043296814e-02 -2.859943173825740814e-02 3.255243226885795593e-02 -4.231254756450653076e-02 3.644405305385589600e-01 -6.812155246734619141e-02 -8.313208818435668945e-02 1.203716918826103210e-01 -1.347178220748901367e-01 -6.183360144495964050e-02 -1.962956786155700684e-01 -3.607375025749206543e-01 2.375289350748062134e-01 -3.533565402030944824e-01 1.162150651216506958e-01 2.452235668897628784e-01 -3.408694174140691757e-03 -1.430181264877319336e-01 -2.431692928075790405e-01 5.755653139203786850e-03 -2.717414796352386475e-01 1.039372291415929794e-02 -1.972628384828567505e-01 8.387386053800582886e-02 -1.089305281639099121e-01 -2.293341904878616333e-01 -7.424952834844589233e-02 2.036025226116180420e-01 -2.073246985673904419e-01 7.260441780090332031e-02 -1.703049540519714355e-01 -3.399144485592842102e-02
-3.402223438024520874e-02 3.823999166488647461e-01 8.208110183477401733e-02 -2.735495567321777344e-01 4.461998343467712402e-01 -2.620611488819122314e-01 1.339339166879653931e-01 7.753611356019973755e-02 -8.084496110677719116e-02 -1.937056928873062134e-01 1.982837766408920288e-01 -1.969753205776214600e-02 3.137550875544548035e-02 5.717347934842109680e-02 -2.042203098535537720e-01 -3.859312459826469421e-02 -1.800280958414077759e-01 -8.248763531446456909e-02 -9.230411052703857422e-02 -1.274836957454681396e-01 -8.606684207916259766e-02 -1.643581688404083252e-01 1.934823840856552124e-01 -1.737634278833866119e-02 -3.002406954765319824e-01 3.939085453748703003e-02 1.038674414157867432e-01 9.461939334869384766e-02 -4.309249296784400940e-02 -1.050511524081230164e-01 1.266376823186874390e-01 -2.675867378711700439e-01
3.039542119950056076e-03 4.190109670162200928e-02 1.308633852750062943e-02 -3.909423351287841797e-01 3.050448894500732422e-01 -2.243045866489410400e-01 1.550370268523693085e-02 2.535147592425346375e-02 3.380215913057327271e-02 5.369246378540992737e-02 2.888580225408077240e-02 -1.630657017230987549e-01 -5.945560708642005920e-02 -3.414756953716278076e-01 -4.477558657526969910e-02 2.826126813888549805e-01 8.299405127763748169e-02 1.054099276661872864e-01 -2.834582924842834473e-01 -6.600103527307510376e-02 -3.352048099040985107e-01 -3.192950412631034851e-02 8.016087859869003296e-02 4.179462045431137085e-02 1.788649410009384155e-01 -1.601318120956420898e-01 1.659275144338607788e-01 -1.158886626362800598e-01 -3.070210814476013184e-01 -9.539015591144561768e-02 6.924260407686233521e-02 -1.910577565431594849e-01
-3.082323260605335236e-02 -5.881461128592491150e-02 -1.639040708541870117e-01 -1.052809208631515503e-01 3.810549080371856689e-01 -1.031565442681312561e-01 1.996711194515228271e-01 3.278962373733520508e-01 -7.138442993164062500e-02 1.053008437156677246e-02 6.852655205875635147e-03 -6.300035864114761353e-02 -9.741879999637603760e-02 -2.968314588069915771e-01 -1.640082597732543945e-01 2.718088030815124512e-02 -5.077069997787475586e-02 1.195112839341163635e-01 6.334169954061508179e-02 -1.526463925838470459e-01 -2.205247431993484497e-01 -2.312697283923625946e-02 1.695789098739624023e-01 1.039814949035644531e-01 -1.415179222822189331e-01 -7.061339914798736572e-02 -7.434362173080444336e-02 -6.231145933270454407e-02 -5.778480172157287598e-01 1.409536600112915039e-02 -3.908644616603851318e-02 -1.303355246782302856e-01
-1.800133436918258667e-01 1.926497966051101685e-01 1.340885553508996964e-02 -6.605172902345657349e-02 4.430809020996093750e-01 -5.793042480945587158e-03 2.496642917394638062e-01 1.438527554273605347e-01 6.186797097325325012e-02 -9.496027231216430664e-02 -1.322403103113174438e-01 -1.795184910297393799e-01 2.475253790616989136e-01 3.939601778984069824e-02 -2.311262041330337524e-01 1.396255344152450562e-01 -1.387800369411706924e-02 1.415486186742782593e-01 -1.158920973539352417e-01 -2.260460108518600464e-01 2.917333506047725677e-02 3.639553785324096680e-01 1.210317201912403107e-02 -9.454192966222763062e-02 8.740722388029098511e-02 -4.085149243474006653e-02 3.872437179088592529e-01 -2.991887740790843964e-02 -1.228900700807571411e-01 1.232599839568138123e-02 1.403452455997467041e-01 -1.612311154603958130e-01
1.866983026266098022e-01 7.933387905359268188e-02 -9.641955047845840454e-02 -3.227978944778442383e-01 2.857925295829772949e-01 -1.651262789964675903e-01 2.892308831214904785e-01 1.300655901432037354e-01 4.143981635570526123e-02 1.824861168861389160e-01 -6.461423635482788086e-02 -2.212856411933898926e-01 1.323575377464294434e-01 1.794192194938659668e-01 -4.416170343756675720e-02 1.612044423818588257e-01 -1.957409828901290894e-01 -2.021784782409667969e-01 -7.199862599372863770e-02 -4.449540004134178162e-02 -4.135084748268127441e-01 6.226518750190734863e-02 5.344371870160102844e-02 -1.890644058585166931e-02 -2.410022616386413574e-01 1.036581844091415405e-01 5.556091293692588806e-02 3.819248452782630920e-02 -3.437416553497314453e-01 1.873641461133956909e-02 1.144879758358001709e-01 -2.465055510401725769e-02
2.253716289997100830e-01 1.589048355817794800e-01 -1.828677952289581299e-01 -2.063968479633331299e-01 1.803790777921676636e-01 1.404346376657485962e-01 9.548747912049293518e-03 -7.411517947912216187e-02 -5.262852087616920471e-02 -6.008401140570640564e-02 -2.171899825334548950e-01 -1.029605939984321594e-01 1.251164674758911133e-01 -3.645941913127899170e-01 -1.042058095335960388e-01 -1.956241130828857422e-01 -2.257862091064453125e-01 -5.591653659939765930e-02 -1.258313804864883423e-01 -2.187230139970779419e-01 -1.606244742870330811e-01 1.155672669410705566e-01 1.138788536190986633e-01 -1.286961976438760757e-02 -4.608363285660743713e-02 -1.424627900123596191e-01 -2.819221615791320801e-01 2.034572213888168335e-01 -2.423776537179946899e-01 5.998317152261734009e-02 -6.113076582551002502e-02 -3.857011795043945312e-01
2.588613517582416534e-02 5.081994086503982544e-02 4.475174844264984131e-01 -1.992334723472595215e-01 3.253217339515686035e-01 -2.386254817247390747e-01 -4.495976120233535767e-02 2.936984598636627197e-01 2.793753705918788910e-02 7.995266467332839966e-02 -1.199030727148056030e-01 -3.805758431553840637e-02 -7.773882150650024414e-02 -1.490894705057144165e-01 -1.386178880929946899e-01 -5.705969873815774918e-03 6.221582740545272827e-02 -2.230624258518218994e-01 -1.759760528802871704e-01 -3.119181096553802490e-02 -2.154658883810043335e-01 1.237637475132942200e-01 1.266879290342330933e-01 9.781644493341445923e-02 -2.725313603878021240e-01 -1.477802097797393799e-01 -1.237045824527740479e-01 3.246092796325683594e-01 -6.477525830268859863e-02 1.726551353931427002e-01 -9.612226486206054688e-02 -4.741035774350166321e-02
-1.520910859107971191e-01 1.168830543756484985e-01 -2.156121656298637390e-02 -1.565072871744632721e-02 2.354218214750289917e-01 -1.520709246397018433e-01 1.406579045578837395e-03 1.853705793619155884e-01 3.778193518519401550e-02 1.897194609045982361e-02 2.265908420085906982e-01 -2.882485985755920410e-01 -1.609162800014019012e-02 -2.007864564657211304e-01 -5.054484587162733078e-03 1.945273578166961670e-01 -1.445925533771514893e-01 8.911240845918655396e-02 -3.290520012378692627e-01 -7.924368232488632202e-02 -1.451096534729003906e-01 1.374066472053527832e-01 2.721284329891204834e-01 -1.300392150878906250e-01 -1.961289197206497192e-01 -1.370102018117904663e-01 5.375390499830245972e-02 1.375260800123214722e-01 -2.193078994750976562e-01 -1.800777912139892578e-01 -4.480313658714294434e-01 -1.798638328909873962e-02
1.695773899555206299e-01 8.167191594839096069e-02 3.251570165157318115e-01 -1.340496540069580078e-01 1.709173768758773804e-01 -1.032658219337463379e-01 1.680082231760025024e-01 1.401998251676559448e-01 4.153589904308319092e-02 -8.294393122196197510e-02 1.315577886998653412e-02 -3.406859040260314941e-01 -1.230171769857406616e-01 -1.690864413976669312e-01 -3.055937029421329498e-02 4.567637294530868530e-02 6.279270350933074951e-02 1.826474368572235107e-01 -2.741437256336212158e-01 7.072796672582626343e-02 -3.158597946166992188e-01 -2.495774328708648682e-01 1.500297337770462036e-01 2.247196584939956665e-01 1.141515225172042847e-01 -2.676488459110260010e-01 -5.787992104887962341e-02 -1.953053474426269531e-01 -1.612769961357116699e-01 2.070019841194152832e-01 -1.834471821784973145e-01 -1.819234900176525116e-02
3.125910460948944092e-01 2.962004244327545166e-01 -2.205195426940917969e-01 -1.392401456832885742e-01 3.435920774936676025e-01 -1.505955457687377930e-01 -2.983696199953556061e-02 4.556443169713020325e-02 -1.932929158210754395e-01 -7.931188680231571198e-03 -5.041326861828565598e-03 4.441852495074272156e-02 -1.491011083126068115e-01 -1.525932084769010544e-02 -2.813407480716705322e-01 2.954610250890254974e-02 -1.019565090537071228e-01 -5.218892917037010193e-02 -2.114856094121932983e-01 2.371411025524139404e-02 -5.518441274762153625e-02 1.561535000801086426e-01 -1.266985237598419189e-01 -1.675669662654399872e-02 -9.859049320220947266e-02 1.549731045961380005e-01 5.717719346284866333e-02 3.154548406600952148e-01 -4.282511174678802490e-01 1.603926345705986023e-02 -3.911166265606880188e-02 -1.924779564142227173e-01
3.449993729591369629e-01 -9.039228782057762146e-03 2.693413794040679932e-01 3.545882645994424820e-03 1.313087940216064453e-01 -1.480631083250045776e-01 -6.344018876552581787e-02 2.296134382486343384e-01 -9.652395546436309814e-02 -8.427485823631286621e-02 -1.484548449516296387e-01 2.983279339969158173e-02 -1.794078052043914795e-01 -8.766499906778335571e-02 -4.126799106597900391e-01 -9.283551946282386780e-03 -7.832267135381698608e-02 1.345198005437850952e-01 -5.134289860725402832e-01 2.742205187678337097e-02 -9.126810729503631592e-02 -7.878396660089492798e-02 2.280870266258716583e-02 -2.777318283915519714e-02 -6.123441085219383240e-02 -1.723091118037700653e-02 1.515939086675643921e-01 4.135418683290481567e-02 -2.566089928150177002e-01 -1.879279315471649170e-01 1.345930397510528564e-01 -1.018633022904396057e-01
2.606581151485443115e-01 2.321331761777400970e-02 1.724874079227447510e-01 -1.231341585516929626e-01 -1.796912215650081635e-02 2.236584573984146118e-01 5.086283385753631592e-02 2.752517163753509521e-01 -1.591428965330123901e-01 -1.447031050920486450e-01 1.057725846767425537e-01 -1.604132913053035736e-02 -1.123405992984771729e-01 1.481063365936279297e-01 -1.408628970384597778e-01 2.017321586608886719e-01 -2.786171734333038330e-01 3.229447826743125916e-02 -2.444028705358505249e-01 -2.194015532732009888e-01 2.405538223683834076e-02 6.363292783498764038e-02 1.132206395268440247e-01 2.317019104957580566e-01 1.435066014528274536e-01 -4.115543365478515625e-01 -1.053193882107734680e-01 -3.472348675131797791e-02 -3.109822869300842285e-01 2.113068550825119019e-01 -5.954666063189506531e-02 -1.596964709460735321e-02
-2.709169685840606689e-01 -2.069981545209884644e-01 -4.856462590396404266e-03 -3.181940019130706787e-01 2.360008955001831055e-01 -6.732210516929626465e-02 1.073839440941810608e-01 1.310570389032363892e-01 -1.506829857826232910e-01 6.597303599119186401e-02 -7.379306945949792862e-03 -2.114809006452560425e-01 2.378410473465919495e-02 1.105981022119522095e-01 -1.393827646970748901e-01 -1.075650826096534729e-01 1.015883833169937134e-01 1.171129941940307617e-02 -1.153210774064064026e-01 1.147368103265762329e-01 -4.546756744384765625e-01 1.150753535330295563e-02 1.400422751903533936e-01 9.753866493701934814e-02 -1.457667797803878784e-01 -1.897134631872177124e-01 -1.322958916425704956e-01 4.292087629437446594e-02 -3.958836793899536133e-01 5.692574009299278259e-02 -2.344304025173187256e-01 1.161999404430389404e-01
1.303028464317321777e-01 2.468705922365188599e-01 6.871135532855987549e-02 -2.098824083805084229e-01 2.555236518383026123e-01 1.375456154346466064e-01 8.761372417211532593e-02 1.216287612915039062e-01 1.392520368099212646e-01 -2.524129152297973633e-01 -1.701990887522697449e-02 -2.025544792413711548e-01 2.370953857898712158e-01 -2.354581654071807861e-02 5.123566091060638428e-02 1.668588668107986450e-01 1.271679848432540894e-01 -2.934525609016418457e-01 -3.777111172676086426e-01 -1.237416267395019531e-01 7.566357403993606567e-02 -9.169065952301025391e-02 -1.802060604095458984e-01 -1.595081537961959839e-01 1.856272369623184204e-01 8.540488779544830322e-02 7.822990417480468750e-02 -1.203457266092300415e-01 -1.739796996116638184e-01 -2.263069152832031250e-01 -2.534281909465789795e-01 1.207862347364425659e-01
-1.991754025220870972e-01 -9.704641252756118774e-02 -2.688462138175964355e-01 -2.807569801807403564e-01 2.016204744577407837e-01 -8.462906628847122192e-02 -1.289900094270706177e-01 3.618213534355163574e-01 -1.629892289638519287e-01 -8.775915950536727905e-02 -7.659847289323806763e-02 -7.534952461719512939e-02 4.173254594206809998e-02 -3.051999770104885101e-02 -2.667500078678131104e-01 -2.065191976726055145e-02 6.160970032215118408e-02 6.834332644939422607e-02 3.396752104163169861e-02 -5.270555242896080017e-02 -3.400564491748809814e-01 8.846396207809448242e-02 1.272375583648681641e-01 2.575622200965881348e-01 -9.310252964496612549e-02 -2.644271254539489746e-01 -1.151707619428634644e-01 6.773716211318969727e-02 -3.590975105762481689e-01 6.062992289662361145e-02 -1.907030493021011353e-01 2.340548485517501831e-02
-2.028060257434844971e-01 3.487199544906616211e-02 -8.511441946029663086e-02 -5.254366993904113770e-02 1.477269232273101807e-01 2.231203168630599976e-01 2.746165394783020020e-01 1.930074393749237061e-01 9.989613294601440430e-02 -5.626588128507137299e-03 -3.447624146938323975e-01 -9.868443757295608521e-02 2.094031423330307007e-01 -1.160596758127212524e-01 -4.120776057243347168e-01 -4.499059170484542847e-02 -1.394042074680328369e-01 -3.775431215763092041e-02 -3.007390499114990234e-01 -2.963240444660186768e-01 -1.174081303179264069e-02 -2.606979943811893463e-02 2.505062147974967957e-02 1.538933813571929932e-01 -1.845863759517669678e-01 -1.226760149002075195e-01 7.424198836088180542e-02 1.837965995073318481e-01 -5.178301781415939331e-02 -6.706387549638748169e-02 -2.517693042755126953e-01 1.113267019391059875e-01
-2.173770517110824585e-01 8.526629244443029165e-05 2.916088514029979706e-02 -1.635269373655319214e-01 5.762931704521179199e-01 1.178016439080238342e-01 1.111179962754249573e-01 2.214368730783462524e-01 -1.421839892864227295e-01 -1.193364858627319336e-01 1.263261884450912476e-01 -7.170449942350387573e-02 1.507626920938491821e-01 2.040442079305648804e-01 -1.868878901004791260e-01 1.299017965793609619e-01 -4.402119293808937073e-02 -2.473914176225662231e-01 -1.561796069145202637e-01 2.000779062509536743e-01 -3.217594623565673828e-01 2.116678059101104736e-01 3.546666353940963745e-02 1.118080411106348038e-02 -5.152878165245056152e-02 -3.192401956766843796e-03 -1.657809019088745117e-01 -2.965134382247924805e-02 -1.923945248126983643e-01 -8.762991055846214294e-03 -2.169567719101905823e-02 -1.383039541542530060e-02
-1.348384618759155273e-01 2.064982205629348755e-01 2.622879445552825928e-01 -4.139677584171295166e-01 1.666823774576187134e-01 -1.734944134950637817e-01 2.667150497436523438e-01 2.205960899591445923e-01 -3.406675159931182861e-01 -2.771965786814689636e-02 -4.971626028418540955e-02 -1.608772277832031250e-01 -8.537571132183074951e-02 -1.064453050494194031e-01 -2.359508872032165527e-01 2.266249246895313263e-02 -1.297320425510406494e-01 1.571787297725677490e-01 -6.211485713720321655e-02 -1.446542441844940186e-01 1.324942149221897125e-02 1.972758769989013672e-01 5.550328269600868225e-02 2.844418957829475403e-02 -2.547147572040557861e-01 -1.187750548124313354e-01 1.539848890388384461e-04 1.194723546504974365e-01 -2.103723734617233276e-01 -5.855874344706535339e-02 1.629396378993988037e-01 -1.566857546567916870e-01
-5.801010876893997192e-03 2.834637761116027832e-01 -1.174751371145248413e-01 -4.605880938470363617e-03 1.795774847269058228e-01 1.809412240982055664e-01 -3.806533059105277061e-03 -6.755711976438760757e-03 -3.387407585978507996e-02 -2.712427973747253418e-01 -6.662919372320175171e-02 -6.581211462616920471e-03 1.527213454246520996e-01 2.969448640942573547e-02 -1.644517779350280762e-01 5.663824826478958130e-02 -3.003824502229690552e-02 -4.695180952548980713e-01 -9.820733219385147095e-02 -1.426020264625549316e-01 -4.272340238094329834e-01 1.444282382726669312e-01 -6.800363212823867798e-02 -1.103768646717071533e-01 1.550621539354324341e-01 1.929266378283500671e-03 -2.790203690528869629e-02 1.099861040711402893e-01 -2.542291283607482910e-01 -1.612242609262466431e-01 -3.109596371650695801e-01 -1.063649207353591919e-01
2.225806266069412231e-01 5.372099950909614563e-02 1.452739387750625610e-01 -1.720368862152099609e-01 3.421270251274108887e-01 5.258961766958236694e-02 -2.680438458919525146e-01 1.893651187419891357e-01 -1.420122236013412476e-01 -4.015835374593734741e-02 -1.212002485990524292e-01 -8.349309116601943970e-02 -1.758250221610069275e-02 3.248460963368415833e-02 6.646148115396499634e-02 2.190756648778915405e-01 -2.229548394680023193e-01 1.473068143241107464e-03 -3.187483549118041992e-01 3.418662771582603455e-02 -4.149214029312133789e-01 9.354516118764877319e-02 -3.891482576727867126e-02 1.514378190040588379e-01 2.611182034015655518e-01 -1.715380251407623291e-01 2.981987781822681427e-02 1.670964211225509644e-01 1.022001728415489197e-01 9.690953791141510010e-02 -1.261290758848190308e-01 -2.283183932304382324e-01
-1.704595386981964111e-01 9.575413167476654053e-02 1.880054771900177002e-01 -3.096394836902618408e-01 2.048543840646743774e-01 1.374579071998596191e-01 -1.124765798449516296e-01 1.086748242378234863e-01 2.819465696811676025e-01 -1.392128765583038330e-01 -6.470995396375656128e-02 -1.144479215145111084e-01 1.372414231300354004e-01 8.055064827203750610e-02 -9.075025469064712524e-02 1.425181627273559570e-01 -1.115213632583618164e-01 2.246682718396186829e-02 -1.900023669004440308e-01 -3.837027847766876221e-01 -1.992707401514053345e-01 1.390436142683029175e-01 3.537396490573883057e-01 3.645067662000656128e-02 -2.347592711448669434e-01 -1.706977933645248413e-01 -1.812886148691177368e-01 1.718623749911785126e-02 -1.356063783168792725e-01 -2.329960912466049194e-01 3.828589245676994324e-02 -4.329939559102058411e-02
1.712208837270736694e-01 2.123607695102691650e-01 -4.195954650640487671e-03 -2.970980703830718994e-01 2.639750540256500244e-01 -6.301403976976871490e-03 -1.731275580823421478e-02 1.365905702114105225e-01 2.827071547508239746e-01 -2.151453047990798950e-01 -3.663090467453002930e-01 -5.145992711186408997e-02 2.045169658958911896e-02 3.916747123003005981e-02 1.461134701967239380e-01 -1.328186690807342529e-01 -6.035807356238365173e-02 -1.380878686904907227e-01 -3.170366585254669189e-01 8.113169670104980469e-02 -2.872799932956695557e-01 -2.082540988922119141e-01 1.125413738191127777e-02 8.679489046335220337e-02 -1.524318605661392212e-01 1.137438789010047913e-01 8.271327614784240723e-02 -6.637892127037048340e-02 -1.174446195363998413e-01 2.159391343593597412e-01 -2.301327288150787354e-01 -1.430680304765701294e-01
1.320303082466125488e-01 2.731447219848632812e-01 1.537946909666061401e-01 -2.822562456130981445e-01 3.027956187725067139e-01 -1.225097030401229858e-01 2.219199389219284058e-01 2.384051829576492310e-01 -2.534819543361663818e-01 -2.075097560882568359e-01 -5.814855545759201050e-02 -3.915434479713439941e-01 7.775242626667022705e-02 6.893176585435867310e-02 -3.016986548900604248e-01 -1.626507937908172607e-01 1.005687490105628967e-01 1.243528649210929871e-01 -3.725349903106689453e-02 -1.089182868599891663e-01 -1.500350981950759888e-01 -6.172014400362968445e-02 8.099245280027389526e-02 -1.457814276218414307e-01 2.224127016961574554e-02 -2.706366479396820068e-01 4.963044077157974243e-02 7.809091359376907349e-02 8.126556128263473511e-02 -1.062139943242073059e-01 -7.927498966455459595e-02 -1.236834097653627396e-02
1.143810674548149109e-01 3.336652740836143494e-02 3.585954010486602783e-02 -3.507414832711219788e-02 2.546624541282653809e-01 -1.858513951301574707e-01 1.488318741321563721e-01 1.360198706388473511e-01 -1.090788021683692932e-01 -1.258165091276168823e-01 -3.000513613224029541e-01 -8.994965255260467529e-02 -3.291044756770133972e-02 1.818486489355564117e-02 -1.676148176193237305e-01 -8.338932693004608154e-02 -1.697326153516769409e-01 -2.587325274944305420e-01 -1.304440316744148731e-03 -1.390669196844100952e-01 2.045229077339172363e-02 1.480942815542221069e-01 -2.247725278139114380e-01 1.551876217126846313e-02 -9.573958814144134521e-02 -3.747030198574066162e-01 -1.486318409442901611e-01 -1.588995158672332764e-01 -3.322942256927490234e-01 1.648360192775726318e-01 -2.175696939229965210e-01 -3.329969346523284912e-01
3.669986128807067871e-02 -1.354758348315954208e-02 5.155330896377563477e-02 -9.725440293550491333e-02 4.444119930267333984e-01 4.826830327510833740e-02 2.846333086490631104e-01 7.753923535346984863e-02 -6.864529103040695190e-03 9.549310058355331421e-02 -7.092179358005523682e-02 5.306488834321498871e-03 3.010791540145874023e-02 1.678599268198013306e-01 -2.006477862596511841e-01 1.175961419939994812e-01 -6.074411049485206604e-02 -1.565278917551040649e-01 -1.378564685583114624e-01 4.430965334177017212e-02 -1.852569580078125000e-01 3.093165755271911621e-01 6.180406734347343445e-02 -1.797179132699966431e-01 5.741687119007110596e-02 -6.176707521080970764e-02 1.587188988924026489e-01 -7.773969322443008423e-02 -5.389553904533386230e-01 5.362384393811225891e-02 -7.218603510409593582e-03 2.346826344728469849e-01
-7.078762352466583252e-02 2.701767086982727051e-01 3.307167068123817444e-02 -9.980983287096023560e-02 3.404982686042785645e-01 4.062159731984138489e-02 1.498175412416458130e-01 1.400109939277172089e-02 -6.065063923597335815e-02 -1.841941773891448975e-01 1.977985054254531860e-01 -3.620826005935668945e-01 -1.132516711950302124e-01 1.292986571788787842e-01 1.384202390909194946e-01 7.210145145654678345e-02 -7.069736719131469727e-02 -5.841140076518058777e-02 -3.691380023956298828e-01 -2.116372622549533844e-02 -1.320109367370605469e-01 4.766588807106018066e-01 -8.389456570148468018e-02 9.155233949422836304e-02 4.116003867238759995e-03 -1.445133388042449951e-01 2.416944690048694611e-02 5.604545027017593384e-02 -1.488137617707252502e-02 -2.798172235488891602e-01 -1.921325549483299255e-02 1.686388999223709106e-02
-2.229056954383850098e-01 -1.831210255622863770e-01 1.577720195055007935e-01 -2.533695101737976074e-01 5.164675116539001465e-01 -7.645532954484224319e-03 1.148367524147033691e-01 2.480801492929458618e-01 -1.819348186254501343e-01 4.720790311694145203e-04 7.911530137062072754e-02 -4.960506781935691833e-02 8.090435713529586792e-02 4.656286910176277161e-02 -1.458308398723602295e-01 1.265558451414108276e-01 1.648159921169281006e-01 -7.210285961627960205e-02 -1.085033044219017029e-01 1.521950960159301758e-01 -3.507993817329406738e-01 -2.676629126071929932e-01 5.312935682013630867e-04 -5.811671540141105652e-02 -7.013659924268722534e-02 4.715241864323616028e-02 -1.473882794380187988e-01 9.036950021982192993e-02 -2.450706511735916138e-01 5.071821063756942749e-02 -1.235983371734619141e-01 -1.342540383338928223e-01
-2.453322410583496094e-01 3.904386237263679504e-02 1.867070943117141724e-01 -2.786113619804382324e-01 3.208605945110321045e-01 3.081105463206768036e-02 -6.194897741079330444e-02 3.298271298408508301e-01 -5.745038762688636780e-02 6.640033423900604248e-02 6.639228761196136475e-02 -2.679083645343780518e-01 -1.645031757652759552e-02 2.125235199928283691e-01 -2.228676974773406982e-01 2.233079671859741211e-01 2.600293792784214020e-02 -7.939351350069046021e-02 -2.734771072864532471e-01 1.767018437385559082e-01 -3.717642128467559814e-01 7.929641753435134888e-02 1.361578851938247681e-01 6.371043622493743896e-02 -2.306480854749679565e-01 9.735942818224430084e-03 -1.648215949535369873e-02 -2.452362095937132835e-03 -1.662057191133499146e-01 1.733999233692884445e-04 -8.538498729467391968e-02 1.088137477636337280e-01
9.442247450351715088e-02 1.995423585176467896e-01 8.100383728742599487e-02 -7.159873098134994507e-02 2.129622399806976318e-01 2.613016068935394287e-01 2.616111338138580322e-01 1.889140307903289795e-01 -8.806122839450836182e-02 -4.027318060398101807e-01 -2.025262713432312012e-01 -7.364081591367721558e-02 2.802321016788482666e-01 -2.119017988443374634e-01 7.948502153158187866e-02 -9.682179987430572510e-02 -9.687951207160949707e-02 -4.254651814699172974e-02 -2.274128794670104980e-01 1.273315772414207458e-02 3.751000761985778809e-02 6.148661300539970398e-02 -4.760177060961723328e-02 -1.709894835948944092e-02 -6.532026827335357666e-02 1.362665146589279175e-01 1.268180608749389648e-01 -1.362375020980834961e-01 -4.415988922119140625e-01 -1.389242410659790039e-01 -1.139139756560325623e-01 1.035443469882011414e-01
-2.469773292541503906e-01 -2.107228338718414307e-01 1.303402185440063477e-01 -2.554569542407989502e-01 4.682494699954986572e-01 1.369580477476119995e-01 1.427102088928222656e-01 9.822417795658111572e-02 -1.526971012353897095e-01 -5.192133784294128418e-02 3.724772855639457703e-02 -1.196666881442070007e-01 2.322355359792709351e-01 2.273458242416381836e-01 -1.012487709522247314e-02 -1.990368589758872986e-02 3.075983822345733643e-01 6.862221658229827881e-02 -2.942515015602111816e-01 -7.046885043382644653e-02 -2.069759219884872437e-01 -1.249260604381561279e-01 2.044151909649372101e-02 1.241587623953819275e-01 1.154642775654792786e-01 -4.673426225781440735e-02 -9.361958503723144531e-02 -1.101412326097488403e-01 -7.024111598730087280e-02 1.698871403932571411e-01 -2.081332504749298096e-01 -1.334279775619506836e-01
-8.272878825664520264e-02 2.260645180940628052e-01 2.136752009391784668e-02 -1.369395703077316284e-01 1.405958086252212524e-01 2.498528659343719482e-01 -1.593354046344757080e-01 -1.843029707670211792e-01 -8.731815218925476074e-02 -1.561525017023086548e-01 -2.159183919429779053e-01 -3.691923618316650391e-01 3.928329050540924072e-02 -1.010899543762207031e-01 6.445591896772384644e-02 -2.779705822467803955e-02 -3.575747460126876831e-02 -3.909088671207427979e-02 -4.237203001976013184e-01 -2.035016417503356934e-01 -1.128851324319839478e-01 2.704800367355346680e-01 -2.759513631463050842e-02 1.892133951187133789e-01 1.284747868776321411e-01 -1.819217354059219360e-01 -2.556098401546478271e-01 1.382262632250785828e-02 -2.475216537714004517e-01 3.869512304663658142e-02 -1.545127779245376587e-01 4.098536819219589233e-02
6.363826990127563477e-02 -5.435777455568313599e-02 7.899548113346099854e-02 -4.469140172004699707e-01 2.758617997169494629e-01 -9.752122312784194946e-02 -6.031627207994461060e-02 -6.351381540298461914e-02 9.973599761724472046e-02 1.311616003513336182e-01 -1.052707955241203308e-01 -9.217351675033569336e-02 4.107104614377021790e-02 1.502367854118347168e-01 9.632232598960399628e-03 -6.005505099892616272e-02 -5.194243788719177246e-02 -7.676739990711212158e-02 -9.519457817077636719e-02 3.421726077795028687e-02 3.386450186371803284e-02 9.884936362504959106e-02 2.970777265727519989e-02 2.755548357963562012e-01 6.760872900485992432e-02 -2.894770503044128418e-01 3.299685120582580566e-01 3.981579467654228210e-02 -2.583514451980590820e-01 -4.292731285095214844e-01 -1.453643012791872025e-02 -2.498702853918075562e-01
4.987898841500282288e-02 3.557904958724975586e-01 2.347529381513595581e-01 -2.400468140840530396e-01 2.390715479850769043e-01 3.348046168684959412e-02 3.796837106347084045e-02 -3.995270282030105591e-02 1.123590171337127686e-01 3.096919953823089600e-01 2.239661216735839844e-01 -2.599366307258605957e-01 -4.180017113685607910e-02 -2.892289683222770691e-02 -1.288174986839294434e-01 -4.669675603508949280e-02 2.745691686868667603e-02 -5.638112127780914307e-02 -1.819665133953094482e-01 -8.161792531609535217e-03 -4.611343145370483398e-01 2.746614441275596619e-02 2.373666614294052124e-01 7.634754478931427002e-02 7.111030817031860352e-02 -7.849229872226715088e-02 1.248720288276672363e-01 4.550888761878013611e-02 -2.951416969299316406e-01 -3.669697418808937073e-02 -5.366210266947746277e-02 -1.279108375310897827e-01
8.804624527692794800e-02 2.540355026721954346e-01 3.840056359767913818e-01 -3.833318650722503662e-01 3.054362237453460693e-01 1.009454876184463501e-01 1.374405249953269958e-02 1.926265805959701538e-01 -1.788659393787384033e-01 -1.627859920263290405e-01 -2.598482370376586914e-01 -6.780882924795150757e-02 3.601920232176780701e-02 2.453968226909637451e-01 -2.125658839941024780e-01 1.528004705905914307e-01 1.589170694351196289e-01 -1.681858859956264496e-02 -1.973847672343254089e-02 -1.690002381801605225e-01 -9.085211902856826782e-02 -8.275855332612991333e-02 1.636213511228561401e-01 1.615765690803527832e-01 1.769124865531921387e-01 -2.867319434881210327e-02 -1.360428184270858765e-01 1.026993691921234131e-01 2.382950857281684875e-02 -8.161700516939163208e-02 -1.551235765218734741e-01 -1.301406770944595337e-01
9.438529610633850098e-02 2.773171961307525635e-01 -5.906116962432861328e-02 -8.643397688865661621e-02 3.116376698017120361e-01 1.103404387831687927e-01 1.073145400732755661e-02 -3.593892231583595276e-02 2.098645716905593872e-01 -3.680256307125091553e-01 -2.889863848686218262e-01 -2.365065813064575195e-01 -4.972104728221893311e-02 5.577796325087547302e-02 1.143442615866661072e-01 1.971671357750892639e-02 8.774198591709136963e-03 -1.710888743400573730e-01 -4.222759008407592773e-01 1.907366216182708740e-01 -3.127655088901519775e-01 2.719149179756641388e-02 -1.547980159521102905e-01 -9.021484851837158203e-02 1.068610325455665588e-02 1.146574877202510834e-02 1.792865246534347534e-02 7.887820899486541748e-02 -4.911888763308525085e-02 1.616365164518356323e-01 -1.441318690776824951e-01 -1.540649235248565674e-01
6.981851160526275635e-02 2.936098277568817139e-01 3.043304979801177979e-01 -2.773175239562988281e-01 3.670283854007720947e-01 9.131425619125366211e-02 6.134936213493347168e-02 1.890713870525360107e-01 -1.441387385129928589e-01 -2.401933372020721436e-01 -7.970566302537918091e-02 -1.487704664468765259e-01 -4.985474981367588043e-03 2.215602993965148926e-01 -1.734994202852249146e-01 2.160829901695251465e-01 2.063214033842086792e-01 5.468046665191650391e-02 -4.936344549059867859e-02 -8.506838232278823853e-03 -1.125328093767166138e-01 -1.084308922290802002e-01 1.891050785779953003e-01 6.249498203396797180e-02 2.138063162565231323e-01 2.462215023115277290e-03 -1.653583794832229614e-01 3.036074340343475342e-01 -8.416324853897094727e-02 1.065621990710496902e-02 -1.155100241303443909e-01 -1.613689959049224854e-01
-7.350143045186996460e-02 1.710228323936462402e-01 3.081170618534088135e-01 -3.315505385398864746e-01 3.071731030941009521e-01 1.778593659400939941e-01 1.923168003559112549e-01 1.548684835433959961e-01 -3.218899667263031006e-01 -2.157511115074157715e-01 -8.690140396356582642e-02 -1.453289687633514404e-01 1.843796521425247192e-01 2.710506319999694824e-01 -6.922676414251327515e-02 2.216340787708759308e-02 2.256030738353729248e-01 1.549008339643478394e-01 -1.462567746639251709e-01 -1.406583487987518311e-01 -1.790723353624343872e-01 9.164421260356903076e-02 1.646794527769088745e-01 -2.239870466291904449e-02 8.113018423318862915e-02 -5.123246088624000549e-02 -1.078421771526336670e-01 1.802186667919158936e-01 -9.294421225786209106e-02 8.129673451185226440e-02 -1.611100584268569946e-01 -5.720457434654235840e-02
3.037691581994295120e-03 3.258451074361801147e-02 1.283448636531829834e-01 9.441456943750381470e-02 3.350572288036346436e-01 -1.900501102209091187e-01 3.844473883509635925e-02 3.277540802955627441e-01 -4.454648867249488831e-02 1.381075382232666016e-01 -2.284972816705703735e-01 -3.133059740066528320e-01 -1.040489673614501953e-01 -1.553892623633146286e-02 -2.831040322780609131e-01 5.046200379729270935e-02 1.505395025014877319e-01 2.385207712650299072e-01 -4.445874392986297607e-01 1.349391043186187744e-01 -3.237592428922653198e-02 -3.798115998506546021e-02 -6.839271169155836105e-03 6.250091642141342163e-02 9.440815448760986328e-02 1.708974838256835938e-01 7.055187225341796875e-02 -1.010531112551689148e-01 -1.021956875920295715e-01 -2.801178991794586182e-01 -7.844198495149612427e-02 -2.884143777191638947e-02
2.570266723632812500e-01 9.219660609960556030e-02 -6.240771710872650146e-02 -2.475225180387496948e-01 2.302640527486801147e-01 -1.528926342725753784e-01 2.536516189575195312e-01 8.558204770088195801e-02 -2.396730184555053711e-01 -8.713189512491226196e-02 -2.347587794065475464e-02 -2.400282770395278931e-01 2.218489348888397217e-01 -1.179670989513397217e-01 -4.677111804485321045e-01 -1.644468307495117188e-02 -1.080804467201232910e-01 -6.529037654399871826e-02 -2.186775505542755127e-01 -4.098539426922798157e-02 -5.385853722691535950e-02 1.360540837049484253e-01 -1.491558998823165894e-01 -3.490467667579650879e-01 -1.482145301997661591e-02 -9.833814203739166260e-02 8.496829867362976074e-02 -2.380250580608844757e-02 -1.828461289405822754e-01 1.391611248254776001e-01 4.486005287617444992e-03 7.365734875202178955e-02
-4.615951701998710632e-02 2.981035709381103516e-01 -2.632019221782684326e-01 -1.040911972522735596e-01 1.477402597665786743e-01 -2.380535602569580078e-01 1.635696738958358765e-01 1.938494294881820679e-01 -3.667566552758216858e-02 1.948427855968475342e-01 -3.239952772855758667e-02 -1.057884767651557922e-01 3.871359676122665405e-02 5.127817764878273010e-02 2.469399757683277130e-02 -7.917232066392898560e-02 3.621812909841537476e-02 -2.227332442998886108e-01 -2.830417752265930176e-01 1.105597168207168579e-01 -1.353682726621627808e-01 -1.026299297809600830e-01 -3.247008323669433594e-01 -1.190810371190309525e-02 -7.994708418846130371e-02 -1.603334583342075348e-02 -2.518968284130096436e-01 1.520660221576690674e-01 -2.560423016548156738e-01 2.635597065091133118e-02 -2.970705330371856689e-01 -3.131966590881347656e-01
-2.359985709190368652e-01 -1.697711050510406494e-01 2.090931497514247894e-02 -3.996406793594360352e-01 3.664311170578002930e-01 -1.329049170017242432e-01 1.174115315079689026e-01 1.663641780614852905e-01 -2.206998914480209351e-01 1.529828608036041260e-01 -1.774042546749114990e-01 -5.845407769083976746e-02 2.285337634384632111e-02 1.382223367691040039e-01 -1.219108924269676208e-01 -1.389345973730087280e-01 2.657743692398071289e-01 8.468007296323776245e-02 -1.551172584295272827e-01 8.130230009555816650e-03 -2.737963497638702393e-01 1.092344298958778381e-01 1.155810505151748657e-01 2.416195161640644073e-02 -1.883689463138580322e-01 -2.299514263868331909e-01 -1.122105866670608521e-01 1.224291995167732239e-01 -2.108041644096374512e-01 1.108969748020172119e-01 -1.562727242708206177e-01 -3.561869263648986816e-02
7.965411990880966187e-02 7.943095266819000244e-02 1.748045235872268677e-01 -2.466185092926025391e-01 2.637353837490081787e-01 -1.889677345752716064e-01 3.534448146820068359e-01 2.863572537899017334e-01 -2.793961167335510254e-01 -1.750539541244506836e-01 -1.949096620082855225e-01 -2.819470167160034180e-01 1.539229154586791992e-01 1.654416322708129883e-02 -1.959106177091598511e-01 8.414460718631744385e-02 9.981712698936462402e-02 2.670305669307708740e-01 -1.142674461007118225e-01 1.118739768862724304e-01 9.789005666971206665e-02 2.783622220158576965e-02 -5.649378523230552673e-02 9.628423303365707397e-02 -1.379619389772415161e-01 -1.837854087352752686e-01 1.836312711238861084e-01 -1.055847629904747009e-01 -1.590493135154247284e-02 -2.075091600418090820e-01 -1.307214796543121338e-01 -2.052051201462745667e-02
1.558807492256164551e-01 6.560283899307250977e-02 1.254710853099822998e-01 -1.852151006460189819e-01 2.492617517709732056e-01 -8.313537389039993286e-02 -2.445742487907409668e-01 8.391955494880676270e-02 5.357389897108078003e-02 -1.191032603383064270e-01 -9.125154465436935425e-02 -2.047026008367538452e-01 2.472533881664276123e-01 -1.973359584808349609e-01 3.171159327030181885e-02 1.760204285383224487e-01 -5.086803063750267029e-02 -7.379712909460067749e-02 -4.329746365547180176e-01 5.219827219843864441e-02 -2.190381586551666260e-01 2.443224191665649414e-02 -1.161482632160186768e-01 -7.378368079662322998e-02 -9.365950524806976318e-02 -3.662972450256347656e-01 -2.228319942951202393e-01 2.564614713191986084e-01 -7.188870757818222046e-02 1.678456962108612061e-01 -1.606585830450057983e-01 -5.328750237822532654e-02
-1.183511167764663696e-01 -1.809643656015396118e-01 -8.590413630008697510e-02 -3.781805038452148438e-01 3.533512949943542480e-01 -1.322758644819259644e-01 7.408844679594039917e-02 2.821618616580963135e-01 -9.255853295326232910e-02 1.743167936801910400e-01 -1.525316387414932251e-01 -8.761364966630935669e-02 -2.014479599893093109e-02 1.295171082019805908e-01 -1.594949513673782349e-01 -1.213446632027626038e-01 1.863183230161666870e-01 1.538849771022796631e-01 -1.412845104932785034e-01 4.237092658877372742e-02 -3.552925288677215576e-01 -8.153303526341915131e-03 9.176431596279144287e-02 8.884304016828536987e-02 -2.398505806922912598e-01 -1.607136428356170654e-01 -1.751983612775802612e-01 1.508561223745346069e-01 -2.381368726491928101e-01 1.070836558938026428e-01 -1.260469704866409302e-01 6.715162843465805054e-02
-1.374770104885101318e-01 1.881098151206970215e-01 1.250259578227996826e-02 -7.555197924375534058e-02 3.079115152359008789e-01 -2.610063850879669189e-01 -7.733111083507537842e-02 3.893477320671081543e-01 -1.115973964333534241e-01 -2.107941545546054840e-02 6.168580800294876099e-02 -2.428261786699295044e-01 7.925102114677429199e-02 -2.827219851315021515e-02 1.309523731470108032e-02 -2.303476445376873016e-02 2.076003141701221466e-02 -2.039219588041305542e-01 -3.126977384090423584e-01 2.202345430850982666e-01 -1.334194242954254150e-01 8.299644291400909424e-02 -2.711894810199737549e-01 2.363296151161193848e-01 -1.523199826478958130e-01 1.532410737127065659e-02 -2.431986182928085327e-01 -6.519682705402374268e-02 -3.038130402565002441e-01 7.480913400650024414e-02 -9.349771589040756226e-02 6.222923286259174347e-03
8.038866519927978516e-02 1.532255113124847412e-01 -1.654065996408462524e-01 -3.432141840457916260e-01 2.396102696657180786e-01 7.004355639219284058e-02 2.385101169347763062e-01 6.685181707143783569e-02 -3.830631673336029053e-01 3.023173809051513672e-01 -6.928838044404983521e-02 -3.476120904088020325e-02 2.552013695240020752e-01 -2.896052598953247070e-02 -1.880714148283004761e-01 4.722089692950248718e-02 -1.337056457996368408e-01 2.444404214620590210e-01 -1.950436532497406006e-01 1.971340551972389221e-02 -4.197955876588821411e-02 -6.224608421325683594e-02 1.156753525137901306e-01 -7.952144742012023926e-02 -1.529238969087600708e-01 -3.425695002079010010e-01 5.929460749030113220e-02 1.354964822530746460e-01 -2.054519504308700562e-01 4.310790449380874634e-02 7.357409596443176270e-02 -4.740984179079532623e-03
1.265751123428344727e-01 -5.135573446750640869e-02 -1.387759745121002197e-01 -2.355365455150604248e-01 2.537213563919067383e-01 1.815984696149826050e-01 2.527095079421997070e-01 -8.686563372611999512e-02 2.804159224033355713e-01 -2.547890245914459229e-01 -2.425597235560417175e-02 -2.122801989316940308e-01 -5.538794025778770447e-02 -2.027360349893569946e-01 1.032192632555961609e-01 6.102973595261573792e-02 -7.454818487167358398e-02 1.874267458915710449e-01 -3.237382769584655762e-01 -1.087690517306327820e-01 -2.677799463272094727e-01 1.452961862087249756e-01 -7.203651964664459229e-02 -2.092812806367874146e-01 1.175643652677536011e-01 -6.498575955629348755e-02 4.233532398939132690e-02 3.221114724874496460e-02 -3.006226718425750732e-01 -1.155934557318687439e-01 -2.552104890346527100e-01 -3.497879207134246826e-02
-1.851558685302734375e-02 2.466868162155151367e-01 3.414759635925292969e-01 -6.709349900484085083e-02 2.408967316150665283e-01 6.009004637598991394e-02 -1.052420437335968018e-01 1.464918404817581177e-01 5.607414990663528442e-03 1.669271886348724365e-01 1.047768965363502502e-01 -3.279829025268554688e-01 -1.233944743871688843e-01 -1.958909779787063599e-01 -5.712982267141342163e-02 -6.959395017474889755e-03 -6.275942921638488770e-02 -2.656700275838375092e-02 -1.675333976745605469e-01 9.161662310361862183e-02 -1.714910715818405151e-01 2.385421991348266602e-01 3.157759904861450195e-01 -2.594988793134689331e-02 1.504640579223632812e-01 -3.038706779479980469e-01 -4.497756063938140869e-02 7.647842913866043091e-02 -4.052149951457977295e-01 -1.878444850444793701e-02 -5.340170580893754959e-03 -7.017407566308975220e-02
1.327714323997497559e-01 -4.495267942547798157e-02 1.105437949299812317e-01 -3.650366067886352539e-01 1.507236063480377197e-01 -2.377765327692031860e-01 1.589686274528503418e-01 1.874456852674484253e-01 -8.055907487869262695e-02 -1.003535985946655273e-01 -1.411949098110198975e-01 -2.857894003391265869e-01 1.900296807289123535e-01 -5.524506792426109314e-02 -9.456148743629455566e-02 -3.414228558540344238e-01 5.876751989126205444e-02 -7.295222580432891846e-02 -2.784717977046966553e-01 -1.364201456308364868e-01 -2.058539092540740967e-01 -2.018223702907562256e-01 1.351678650826215744e-02 -2.156762927770614624e-01 2.686066925525665283e-01 -2.276730388402938843e-01 -3.010857477784156799e-02 9.186572581529617310e-02 2.879274636507034302e-02 1.740353852510452271e-01 9.292654693126678467e-02 -6.743428111076354980e-02
-2.134738676249980927e-02 9.283687174320220947e-02 -1.202582381665706635e-02 -3.209972083568572998e-01 2.422573119401931763e-01 6.033334136009216309e-02 5.537848174571990967e-02 2.467205077409744263e-01 -1.407620310783386230e-01 -4.154121130704879761e-02 8.503902703523635864e-03 -1.997043341398239136e-01 2.319554388523101807e-01 2.570201754570007324e-01 -1.350064724683761597e-01 2.176821604371070862e-02 -1.037470474839210510e-01 -2.202685028314590454e-01 -9.218814969062805176e-02 -6.559945177286863327e-03 -3.615507185459136963e-01 3.277725875377655029e-01 8.855672925710678101e-02 2.599757313728332520e-01 -1.843420714139938354e-01 2.280541956424713135e-01 -1.475538164377212524e-01 -3.233854845166206360e-02 -1.363381445407867432e-01 -1.993015855550765991e-01 -9.909044206142425537e-02 5.544890463352203369e-02
-1.938620507717132568e-01 1.447643041610717773e-01 2.344749122858047485e-01 -2.793690264225006104e-01 1.714830100536346436e-01 -1.363234668970108032e-01 8.290183544158935547e-02 2.548784017562866211e-01 -3.198606371879577637e-01 -6.327796727418899536e-02 1.833853423595428467e-01 1.057863514870405197e-02 -3.529526293277740479e-02 3.276453912258148193e-02 -2.621571160852909088e-02 -1.522247493267059326e-01 1.692816764116287231e-01 1.565743237733840942e-01 -3.517316281795501709e-01 -3.150017261505126953e-01 -1.858793944120407104e-01 -3.358764201402664185e-02 3.160896599292755127e-01 3.476685658097267151e-02 -5.600506439805030823e-02 1.191560104489326477e-01 1.295053660869598389e-01 3.994848579168319702e-02 -2.518441081047058105e-01 5.962633341550827026e-02 -4.466623067855834961e-02 -6.914813816547393799e-02
2.256404608488082886e-01 -1.120396405458450317e-01 1.979402303695678711e-01 -3.943129479885101318e-01 7.963614165782928467e-02 -3.830746188759803772e-02 1.986298896372318268e-02 1.874451935291290283e-01 -3.766399621963500977e-01 -1.512650493532419205e-02 -1.130325570702552795e-01 -2.974055707454681396e-01 -3.273694962263107300e-02 3.169904649257659912e-02 1.110130921006202698e-01 -4.699601233005523682e-02 -1.724890023469924927e-01 -1.281717121601104736e-01 -3.065876066684722900e-01 1.995530575513839722e-01 -3.391919732093811035e-01 -5.993702635169029236e-02 -2.013164311647415161e-01 1.115711778402328491e-01 1.452592760324478149e-01 -1.128092408180236816e-01 7.269316166639328003e-02 6.053396314382553101e-02 1.802729815244674683e-02 1.135944798588752747e-01 -1.700273156166076660e-01 -4.558405652642250061e-02
3.076707422733306885e-01 2.732007764279842377e-02 5.773115158081054688e-02 -3.534809648990631104e-01 8.845562487840652466e-02 5.891421437263488770e-02 4.519074037671089172e-02 -4.662349447607994080e-02 -1.923030614852905273e-02 -1.553913652896881104e-01 -2.524287104606628418e-01 -1.318425834178924561e-01 1.381153240799903870e-02 -2.849354147911071777e-01 -3.137350380420684814e-01 -3.794105648994445801e-01 7.066490501165390015e-02 4.090959951281547546e-02 -7.893219590187072754e-02 -2.510946942493319511e-03 -1.933359503746032715e-01 1.674155704677104950e-02 -3.663539513945579529e-02 -6.920590996742248535e-02 -9.560845047235488892e-02 -2.713359892368316650e-01 -2.105348557233810425e-01 8.987192064523696899e-02 -2.516089975833892822e-01 1.326639354228973389e-01 -1.990549266338348389e-01 -1.379463374614715576e-01
1.368809491395950317e-01 1.902471184730529785e-01 4.616925716400146484e-01 -2.877268493175506592e-01 2.939335405826568604e-01 4.076837748289108276e-02 -1.901199519634246826e-01 -2.172411978244781494e-02 3.457766771316528320e-02 -1.898730173707008362e-02 -2.601997554302215576e-01 -7.235043495893478394e-02 -5.100276693701744080e-02 7.990355603396892548e-03 2.133673429489135742e-01 2.988898940384387970e-02 5.330514907836914062e-02 -1.915330290794372559e-01 -3.013783693313598633e-01 6.099965423345565796e-02 -4.873291775584220886e-02 2.819199264049530029e-01 -6.087782233953475952e-02 -2.530079893767833710e-02 -1.100312098860740662e-01 -1.928376108407974243e-01 3.235818585380911827e-03 1.529783457517623901e-01 -2.397575974464416504e-01 -1.315259840339422226e-02 -2.199903726577758789e-01 -4.281084239482879639e-02
2.809929428622126579e-03 5.442572385072708130e-02 -1.141220033168792725e-01 2.115392833948135376e-01 4.838588833808898926e-01 2.769712544977664948e-02 3.361093252897262573e-02 1.606328040361404419e-01 -1.888608187437057495e-01 -6.345952302217483521e-02 -3.388998284935951233e-02 -1.798325479030609131e-01 7.873125374317169189e-02 1.977220624685287476e-01 -2.383061684668064117e-02 -9.643670171499252319e-02 -3.300538957118988037e-01 -1.078749671578407288e-01 -3.389308750629425049e-01 4.070228314958512783e-04 -9.562561661005020142e-02 1.406585704535245895e-02 -2.004670202732086182e-01 -1.768480724422261119e-04 2.024716734886169434e-01 -2.055616080760955811e-01 -1.337056756019592285e-01 -2.217395044863224030e-02 -1.579770594835281372e-01 1.498971581459045410e-01 -3.089346587657928467e-01 1.401147842407226562e-01
-4.733403772115707397e-02 -1.335770338773727417e-01 3.141526132822036743e-02 8.355594426393508911e-02 6.285051256418228149e-02 1.672569289803504944e-02 3.560035228729248047e-01 -1.124982982873916626e-01 -1.186943054199218750e-01 -1.932615339756011963e-01 -1.505991816520690918e-01 -1.392025649547576904e-01 1.871453039348125458e-02 1.803160011768341064e-01 -1.442162841558456421e-01 -1.360880434513092041e-01 -1.866890862584114075e-02 3.198679089546203613e-01 -3.810708224773406982e-01 -1.470344215631484985e-01 -2.748415768146514893e-01 1.414534300565719604e-01 -2.402433902025222778e-01 1.879125684499740601e-01 1.678257435560226440e-02 -5.392069742083549500e-02 1.065640524029731750e-01 1.428287923336029053e-01 -2.733016610145568848e-01 4.254330694675445557e-02 -2.990791797637939453e-01 -6.062482669949531555e-02
1.142981275916099548e-01 -9.338112920522689819e-02 2.533598542213439941e-01 1.512948982417583466e-02 2.806131243705749512e-01 -2.029356509447097778e-01 -1.333276033401489258e-01 1.198027431964874268e-01 -9.577703475952148438e-02 -7.529722899198532104e-02 4.560742527246475220e-02 -8.601543307304382324e-02 5.758096277713775635e-02 -2.123004645109176636e-01 -1.480636447668075562e-01 3.563868999481201172e-02 4.568536952137947083e-02 -9.270097315311431885e-02 -2.324370741844177246e-01 -5.572712048888206482e-02 -3.860541582107543945e-01 -3.206717967987060547e-02 -2.484077811241149902e-01 2.322538346052169800e-01 2.134771645069122314e-01 -2.746003866195678711e-01 -4.301646724343299866e-02 -3.198209777474403381e-02 -2.523325979709625244e-01 -1.359970867633819580e-01 1.746624894440174103e-02 -3.549478054046630859e-01
8.640310913324356079e-02 6.711991131305694580e-02 5.621177330613136292e-02 -6.312703341245651245e-02 1.827775686979293823e-01 -3.160428404808044434e-01 5.347850546240806580e-02 9.591208398342132568e-02 -9.554959088563919067e-02 -2.074172794818878174e-01 -2.940990030765533447e-01 -2.884522676467895508e-01 2.150497436523437500e-01 1.791518479585647583e-01 8.410197496414184570e-02 8.498444408178329468e-02 8.700216189026832581e-03 2.504162676632404327e-02 -3.293290734291076660e-01 -8.596714586019515991e-02 -1.770697832107543945e-01 -3.667464107275009155e-02 5.218607187271118164e-02 2.162715345621109009e-01 -3.792858123779296875e-01 2.774937748908996582e-01 2.066408097743988037e-01 1.158631220459938049e-01 -1.826065629720687866e-01 -7.792063057422637939e-02 -3.802877664566040039e-02 6.672667711973190308e-02
1.913379132747650146e-01 8.498413115739822388e-02 -1.390903443098068237e-01 -3.465970754623413086e-01 3.064693212509155273e-01 -2.751466631889343262e-01 7.389745116233825684e-02 1.211636066436767578e-01 -9.884709492325782776e-03 2.126283384859561920e-02 7.910023629665374756e-02 -2.625111639499664307e-01 1.439823359251022339e-01 -2.310211770236492157e-03 -1.453357040882110596e-01 -2.247773408889770508e-01 1.620204001665115356e-01 -1.097716973163187504e-03 -2.827778831124305725e-02 3.753608092665672302e-02 -1.616218984127044678e-01 2.190444916486740112e-01 3.632436692714691162e-01 -9.512183815240859985e-02 -2.812916412949562073e-02 -3.621945381164550781e-01 -4.067664034664630890e-03 -1.315718740224838257e-01 -1.983917504549026489e-01 5.121071636676788330e-02 -1.517724394798278809e-01 3.068961761891841888e-02
5.137501284480094910e-02 1.848923116922378540e-01 -8.799929916858673096e-02 6.306293886154890060e-03 2.992979288101196289e-01 6.097552925348281860e-02 5.912039056420326233e-02 -2.084856927394866943e-01 -2.218083739280700684e-01 -3.047375679016113281e-01 7.750704139471054077e-02 -2.365463525056838989e-01 2.125911712646484375e-01 -8.553194999694824219e-02 -4.016996175050735474e-02 6.348780542612075806e-02 -9.065717458724975586e-02 -5.817071348428726196e-02 -3.523573875427246094e-01 -1.532322019338607788e-01 -2.767249643802642822e-01 -5.625089630484580994e-02 -2.341728359460830688e-01 1.058144215494394302e-02 1.166589409112930298e-01 -9.009056538343429565e-02 -3.791313767433166504e-01 -1.502335220575332642e-01 -2.632926106452941895e-01 2.457255125045776367e-02 -1.215870119631290436e-02 -3.022374212741851807e-02
1.052450165152549744e-01 -2.278140187263488770e-01 3.122924268245697021e-01 -1.623983383178710938e-01 4.394511282444000244e-01 -1.433918625116348267e-02 -1.931548118591308594e-02 2.603607773780822754e-01 -3.802444040775299072e-01 -7.502683252096176147e-02 1.793490909039974213e-02 2.516639977693557739e-02 1.256061196327209473e-01 -1.558970510959625244e-01 9.759920835494995117e-02 1.126023828983306885e-01 1.185706034302711487e-01 1.553902924060821533e-01 -1.935307681560516357e-01 -6.231680884957313538e-02 -7.271184027194976807e-02 -1.736669987440109253e-02 8.854774385690689087e-02 2.239622920751571655e-01 2.511657774448394775e-01 -1.027733087539672852e-01 1.299586612731218338e-03 -1.134900599718093872e-01 -1.960705369710922241e-01 1.036077141761779785e-01 -2.424271255731582642e-01 2.401203289628028870e-02
-5.481677874922752380e-02 2.020187824964523315e-01 3.029918670654296875e-01 -2.114373892545700073e-01 4.185586273670196533e-01 1.749622672796249390e-01 3.304412588477134705e-02 1.164875403046607971e-01 -1.503740102052688599e-01 -1.065417826175689697e-01 -1.742016077041625977e-01 -1.991282850503921509e-01 1.751042753458023071e-01 2.991112768650054932e-01 -1.061153635382652283e-01 -6.571721751242876053e-04 7.103984802961349487e-02 -2.101906016469001770e-02 -1.704312413930892944e-01 -1.628423780202865601e-01 -6.548562645912170410e-02 -1.122006680816411972e-03 2.129534780979156494e-01 -8.128015697002410889e-02 1.241841986775398254e-01 1.933116279542446136e-02 -1.360080838203430176e-01 2.757123112678527832e-01 9.009336680173873901e-02 1.139695197343826294e-01 -3.295310437679290771e-01 -8.094410598278045654e-02
-9.204107522964477539e-02 1.101949140429496765e-01 5.276601761579513550e-02 -1.547261625528335571e-01 8.010847121477127075e-02 1.262703537940979004e-01 -8.061385713517665863e-03 -9.956419467926025391e-02 -3.436143323779106140e-02 -1.912550777196884155e-01 1.996513009071350098e-01 -4.797090291976928711e-01 -1.393169909715652466e-01 1.269933134317398071e-01 -1.461672782897949219e-01 1.007753685116767883e-01 -2.952547743916511536e-02 -2.512454986572265625e-01 -1.397488266229629517e-01 -1.763224601745605469e-01 -5.707652121782302856e-02 -8.860683068633079529e-03 4.582715779542922974e-02 -1.696072816848754883e-01 4.105312004685401917e-02 -2.105054855346679688e-01 8.439788222312927246e-02 -4.305980983190238476e-04 -5.197358727455139160e-01 -1.604170799255371094e-01 -9.917283803224563599e-02 -1.946535259485244751e-01
1.671451628208160400e-01 6.754506379365921021e-02 -1.539662666618824005e-02 -3.046799898147583008e-01 2.827703766524791718e-02 -3.120501041412353516e-01 1.664052456617355347e-01 6.631720811128616333e-02 -1.351256668567657471e-01 -9.496548771858215332e-02 -1.646257787942886353e-01 -4.039898514747619629e-01 1.053134724497795105e-01 -1.823777146637439728e-02 -1.992010697722434998e-02 -2.832522690296173096e-01 6.030214577913284302e-02 -9.393104165792465210e-02 -2.240486741065979004e-01 -1.607491523027420044e-01 -1.063166335225105286e-01 1.593679338693618774e-01 -5.697375163435935974e-02 -2.576660513877868652e-01 -1.752297393977642059e-02 -2.689900994300842285e-01 -1.096756383776664734e-01 -6.333551555871963501e-02 -2.235791385173797607e-01 2.135376483201980591e-01 4.896268993616104126e-02 -2.302339524030685425e-01
-1.871500909328460693e-01 -7.996818050742149353e-03 6.524590402841567993e-02 -2.255871891975402832e-01 3.142681121826171875e-01 -8.782200515270233154e-02 1.314032375812530518e-01 2.352859377861022949e-01 -2.606833586469292641e-04 -1.941819489002227783e-01 9.860508143901824951e-02 -1.599360108375549316e-01 -1.547390818595886230e-01 -2.338858246803283691e-01 1.164830476045608521e-01 -8.214994519948959351e-02 5.330949276685714722e-02 1.757248193025588989e-01 -2.814079523086547852e-01 2.547433413565158844e-02 -2.899857163429260254e-01 1.333898212760686874e-02 2.836224138736724854e-01 4.272739589214324951e-02 -1.388384997844696045e-01 5.373487621545791626e-02 3.908751904964447021e-02 -1.429377794265747070e-01 -3.052400350570678711e-01 3.084291219711303711e-01 -1.840879619121551514e-01 -1.108146309852600098e-01
1.797238737344741821e-01 2.863660156726837158e-01 3.134170174598693848e-01 -1.560229510068893433e-01 1.956888586282730103e-01 5.900932475924491882e-02 1.958750337362289429e-01 2.202053815126419067e-01 -1.371508687734603882e-01 -1.145338341593742371e-01 -3.696892559528350830e-01 -1.837848126888275146e-01 4.852096363902091980e-02 2.488629817962646484e-01 -6.431166082620620728e-02 6.940744072198867798e-02 2.481690049171447754e-01 2.697866782546043396e-02 -3.233666298910975456e-03 4.981139674782752991e-02 -1.586316972970962524e-01 -1.252675801515579224e-01 2.434380501508712769e-01 -1.783461123704910278e-01 2.847792394459247589e-02 -2.300353497266769409e-01 -7.372186332941055298e-02 1.335792690515518188e-01 -1.688154488801956177e-01 2.218423970043659210e-02 -1.472249180078506470e-01 -1.856517195701599121e-01
2.642588317394256592e-01 1.905829906463623047e-01 1.631606221199035645e-01 -3.391937613487243652e-01 1.529050022363662720e-01 8.314321935176849365e-02 1.986435353755950928e-01 2.941595315933227539e-01 -1.910083442926406860e-01 -2.926077842712402344e-01 -2.440329343080520630e-01 -3.229151964187622070e-01 1.393628120422363281e-01 1.193660348653793335e-01 -8.665639162063598633e-02 1.045608520507812500e-01 2.244363874197006226e-01 6.977324932813644409e-02 -1.396460086107254028e-01 -4.807897657155990601e-02 -4.397043585777282715e-02 -1.637593954801559448e-01 2.182587683200836182e-01 -1.007885560393333435e-01 -4.633551090955734253e-02 -8.860830962657928467e-02 1.095901504158973694e-01 1.167506426572799683e-01 -7.754792273044586182e-02 4.014963749796152115e-03 -1.860181987285614014e-01 -1.340789049863815308e-01
4.147721081972122192e-02 -1.691718101501464844e-01 6.938993185758590698e-02 -1.428021192550659180e-01 3.860543966293334961e-01 -2.565223872661590576e-01 -1.220839098095893860e-01 1.187152415513992310e-01 -1.150869503617286682e-01 -4.468644782900810242e-02 -9.440299868583679199e-02 -1.721229702234268188e-01 3.711229935288429260e-02 -1.174574866890907288e-01 9.816831909120082855e-03 3.484863340854644775e-01 -9.900067746639251709e-02 -3.282843530178070068e-01 -2.986497581005096436e-01 -1.802678257226943970e-01 -2.876350879669189453e-01 4.276888910681009293e-03 -1.013398915529251099e-01 1.479788124561309814e-01 2.177798897027969360e-01 -1.195633187890052795e-01 -2.044484578073024750e-02 -1.467250883579254150e-01 -1.438008844852447510e-01 -2.366987988352775574e-02 -1.277287453413009644e-01 -1.863273084163665771e-01
1.385821551084518433e-01 1.248278692364692688e-01 -6.769603490829467773e-02 3.811301197856664658e-03 -5.167264118790626526e-02 -5.482009425759315491e-02 1.341491192579269409e-01 2.616901695728302002e-01 1.445441395044326782e-01 1.401006877422332764e-01 6.753340363502502441e-02 -2.048044651746749878e-01 1.622095555067062378e-01 -1.131426990032196045e-01 1.835726760327816010e-02 -1.912754587829113007e-02 9.811735153198242188e-02 -1.462097615003585815e-01 -2.429365515708923340e-01 -2.468908429145812988e-01 -3.494645059108734131e-01 -9.853919595479965210e-02 2.492801696062088013e-01 1.849478930234909058e-01 3.884173557162284851e-02 -1.952623873949050903e-01 -4.148199409246444702e-02 3.020149767398834229e-01 -2.365729957818984985e-01 -3.426867127418518066e-01 -1.702072769403457642e-01 -1.658889204263687134e-01
1.371279507875442505e-01 -5.472779273986816406e-02 9.948189556598663330e-02 -3.673481047153472900e-01 5.623802915215492249e-02 -7.535930722951889038e-02 -1.784159392118453979e-01 -6.804761290550231934e-02 2.611422538757324219e-02 -1.991618275642395020e-01 -2.421999424695968628e-01 -3.417782485485076904e-01 6.705962866544723511e-02 1.075533851981163025e-01 -1.744038015604019165e-01 8.320746570825576782e-02 -1.605778634548187256e-01 -1.158118620514869690e-01 -4.437008798122406006e-01 6.889089941978454590e-02 -3.326107934117317200e-02 -2.444326528348028660e-04 2.531163394451141357e-01 -1.285186596214771271e-02 -2.670217156410217285e-01 -9.700905531644821167e-02 9.555578231811523438e-02 2.206289023160934448e-02 -1.474629789590835571e-01 -2.892566621303558350e-01 1.300520598888397217e-01 4.325781483203172684e-03
4.400198534131050110e-02 -1.062275692820549011e-01 9.436919540166854858e-02 4.129949584603309631e-02 3.767008185386657715e-01 -3.133004903793334961e-02 1.356267035007476807e-01 1.643857061862945557e-01 -2.059033662080764771e-01 3.747384250164031982e-02 -2.066320776939392090e-01 5.840520188212394714e-02 -2.534252591431140900e-02 1.343638151884078979e-01 1.627485752105712891e-01 -1.519017666578292847e-01 3.541580215096473694e-02 -1.195697113871574402e-01 -4.551843702793121338e-01 -1.948683112859725952e-01 -3.863395005464553833e-02 -1.148692667484283447e-01 1.069646850228309631e-01 2.786605656147003174e-01 -6.845968775451183319e-03 -4.794579371809959412e-02 -2.021208964288234711e-02 -1.051450744271278381e-01 -1.635808348655700684e-01 2.487406879663467407e-01 -4.022498130798339844e-01 -3.093542903661727905e-02
1.376263890415430069e-02 -3.658796474337577820e-02 1.908255219459533691e-01 -3.740427196025848389e-01 2.577102482318878174e-01 1.782420575618743896e-01 1.314976960420608521e-01 3.728713393211364746e-01 -2.575445175170898438e-01 1.119168698787689209e-01 3.801535442471504211e-02 -4.339307174086570740e-02 1.165237836539745331e-02 -2.440109699964523315e-01 -8.720569312572479248e-02 8.371625095605850220e-02 2.109039276838302612e-01 6.395221501588821411e-02 -2.874002754688262939e-01 9.551273286342620850e-02 -2.234548181295394897e-01 -1.047075986862182617e-01 1.372861713171005249e-01 2.735028266906738281e-01 1.811736524105072021e-01 -1.072224974632263184e-01 -3.888912126421928406e-02 -6.072051823139190674e-02 4.938993975520133972e-02 2.320328950881958008e-01 -8.918283134698867798e-02 -5.075573548674583435e-02
2.319154888391494751e-02 -4.030083864927291870e-02 3.038825690746307373e-01 -4.157255291938781738e-01 2.411971688270568848e-01 1.514598131179809570e-01 1.280660629272460938e-01 3.452911078929901123e-01 -1.841087341308593750e-01 -7.016556710004806519e-02 -3.514574095606803894e-02 -3.470623493194580078e-01 -1.083756238222122192e-02 1.897575110197067261e-01 -1.209490224719047546e-01 2.631186544895172119e-01 1.900793425738811493e-02 -5.164707452058792114e-02 -4.695022478699684143e-02 -1.861024796962738037e-01 -6.475637108087539673e-02 -1.165900286287069321e-02 2.981435954570770264e-01 1.893873699009418488e-02 1.973624080419540405e-01 -3.349867090582847595e-02 -1.424040496349334717e-01 1.909392327070236206e-01 -3.883121535181999207e-02 9.491077624261379242e-03 -1.217010430991649628e-02 -5.855767428874969482e-02
3.363535925745964050e-02 2.945041358470916748e-01 8.473697304725646973e-02 2.497427016496658325e-01 8.512913435697555542e-02 -6.674364954233169556e-02 -7.716470211744308472e-02 3.406825363636016846e-01 -1.549903601408004761e-01 -9.622064232826232910e-02 -1.074833795428276062e-01 -2.312450110912322998e-01 5.931769311428070068e-02 3.448019921779632568e-02 -9.658798575401306152e-02 1.936079859733581543e-01 -7.001245021820068359e-02 -2.287419885396957397e-01 -4.492925703525543213e-01 1.863839030265808105e-01 -3.112159073352813721e-01 -1.392666399478912354e-01 -1.449310034513473511e-01 1.206448599696159363e-01 1.744504645466804504e-02 -1.182343140244483948e-01 1.399364471435546875e-01 9.420516341924667358e-02 -4.863611981272697449e-02 -4.932714626193046570e-02 -2.507460117340087891e-01 -5.463120713829994202e-02
-4.984560236334800720e-02 -2.017947658896446228e-02 -3.370932489633560181e-02 1.106728464365005493e-01 3.292729556560516357e-01 -1.293633431196212769e-01 -3.788823261857032776e-02 1.229799315333366394e-01 -5.626368522644042969e-02 7.818155735731124878e-02 6.331933289766311646e-02 -4.003209471702575684e-01 6.542679388076066971e-03 -2.452410310506820679e-01 -2.708941465243697166e-03 5.171026289463043213e-02 -2.454185187816619873e-01 9.428416192531585693e-02 -1.899192482233047485e-01 -1.676835417747497559e-01 -1.064587160944938660e-01 -1.309388130903244019e-01 2.014234215021133423e-01 -6.244129687547683716e-02 -1.855681687593460083e-01 -6.716831028461456299e-02 1.495321840047836304e-01 2.198803722858428955e-01 -3.586529791355133057e-01 -1.460556238889694214e-01 -3.336663246154785156e-01 -1.684918999671936035e-01
1.507577598094940186e-01 6.046562641859054565e-02 8.998201787471771240e-02 -1.212883368134498596e-01 3.219655156135559082e-01 -3.047704696655273438e-01 9.782608598470687866e-02 1.511242687702178955e-01 3.134135156869888306e-02 -1.476541161537170410e-01 -1.081528216600418091e-01 -3.071723282337188721e-01 2.962203621864318848e-01 -4.692426696419715881e-02 -2.397638410329818726e-01 -2.192426919937133789e-01 1.126704271882772446e-03 -4.825111106038093567e-02 -2.794690132141113281e-01 1.611027270555496216e-01 -1.313290148973464966e-01 8.410669118165969849e-02 -1.941136457026004791e-02 -1.731855869293212891e-01 2.267961353063583374e-01 -2.322283089160919189e-01 -2.230879813432693481e-01 1.622626334428787231e-01 8.161313086748123169e-02 2.048254162073135376e-01 -1.897786185145378113e-02 -7.745252549648284912e-02
1.622562259435653687e-01 1.721716076135635376e-01 6.370256096124649048e-02 -7.590155303478240967e-02 3.969642817974090576e-01 5.210916325449943542e-02 1.739425063133239746e-01 4.677240923047065735e-02 -6.672217696905136108e-02 -1.433933675289154053e-01 -2.192780822515487671e-01 -1.958331838250160217e-02 -4.509238991886377335e-03 -6.761836260557174683e-02 -9.607335180044174194e-02 -4.973994195461273193e-02 -6.488683819770812988e-02 -8.971629291772842407e-02 -5.184673070907592773e-01 -2.068764418363571167e-01 1.387546360492706299e-01 -6.655933707952499390e-02 -2.744589447975158691e-01 6.632719933986663818e-02 -2.463202178478240967e-02 -1.680843085050582886e-01 -1.724609434604644775e-01 2.708562910556793213e-01 -7.518848776817321777e-02 2.359158098697662354e-01 7.863426953554153442e-02 -1.579917818307876587e-01
5.322122573852539062e-02 6.059142202138900757e-02 1.195255219936370850e-01 -2.980929315090179443e-01 2.021119445562362671e-01 -1.127960309386253357e-01 8.403293043375015259e-02 1.477498412132263184e-01 -2.314645349979400635e-01 -2.724072337150573730e-01 -1.382782608270645142e-01 -1.468103379011154175e-01 1.235228925943374634e-01 -1.660071313381195068e-01 -1.796674281358718872e-01 -7.704552263021469116e-03 -1.040903776884078979e-01 4.169160723686218262e-01 -4.126078262925148010e-02 2.447280101478099823e-02 -1.500735282897949219e-01 1.316961646080017090e-01 1.754911392927169800e-01 1.125194057822227478e-01 1.377619653940200806e-01 -1.065713539719581604e-01 1.148328483104705811e-01 -9.107803553342819214e-02 -3.436965942382812500e-01 -2.062565833330154419e-01 2.844184935092926025e-01 2.481149882078170776e-02
9.122526273131370544e-03 -6.790770590305328369e-02 9.541499614715576172e-02 -1.064482256770133972e-01 3.048956692218780518e-01 -2.249694894999265671e-03 4.149186983704566956e-02 -8.875975757837295532e-02 -4.532491043210029602e-02 -1.591774076223373413e-01 -2.455100417137145996e-01 -1.547853052616119385e-01 -4.503840953111648560e-02 -1.494684964418411255e-01 -1.653158664703369141e-01 1.127677261829376221e-01 -2.542100846767425537e-01 -1.404262036085128784e-01 -5.635242462158203125e-01 1.679757982492446899e-02 -8.837611228227615356e-02 -8.716467767953872681e-02 1.787985116243362427e-01 -1.421768963336944580e-01 2.260850816965103149e-01 2.916441559791564941e-01 4.978615045547485352e-02 1.684965491294860840e-01 -1.081766262650489807e-01 -1.571163386106491089e-01 3.544330969452857971e-02 -1.476602852344512939e-01
-1.246184632182121277e-01 2.141202092170715332e-01 4.030709341168403625e-02 -1.067771241068840027e-01 3.234924972057342529e-01 1.890975385904312134e-01 -4.499705508351325989e-02 -7.831853628158569336e-02 -7.361147087067365646e-03 -6.793064624071121216e-02 1.297223269939422607e-01 -2.469742149114608765e-01 -1.739833801984786987e-01 8.613741397857666016e-02 8.054903149604797363e-02 6.503627635538578033e-03 2.275478327646851540e-03 -6.610038876533508301e-02 -6.490253657102584839e-02 -3.160404041409492493e-02 9.161449968814849854e-03 -2.242669016122817993e-01 1.866373866796493530e-01 -2.606129832565784454e-02 1.593213714659214020e-02 -2.290551215410232544e-01 1.132099255919456482e-01 6.901045143604278564e-02 -5.356466174125671387e-01 -1.436677128076553345e-01 -3.344164192676544189e-01 -2.552465498447418213e-01
2.073702402412891388e-02 8.636783063411712646e-02 4.642932415008544922e-01 -1.539031565189361572e-01 2.313359230756759644e-01 -3.064550459384918213e-01 -1.980958431959152222e-01 1.559854000806808472e-01 -1.969186067581176758e-01 -1.180167775601148605e-02 1.008018925786018372e-01 7.394617050886154175e-02 -7.030818611383438110e-02 -1.015454679727554321e-01 1.704916171729564667e-02 5.700208619236946106e-02 -1.267031282186508179e-01 6.243442371487617493e-02 -3.371819555759429932e-01 -7.263704389333724976e-02 -2.076222300529479980e-01 2.402254939079284668e-01 2.369485497474670410e-01 2.174564078450202942e-02 -9.132388234138488770e-02 -1.716723591089248657e-01 9.181712567806243896e-02 2.198304533958435059e-01 -2.552447021007537842e-01 8.436976373195648193e-02 6.982984393835067749e-02 -2.116556279361248016e-02
-4.294215142726898193e-02 1.706693172454833984e-01 1.966782063245773315e-01 -2.630569934844970703e-01 2.642568573355674744e-02 -1.081147938966751099e-01 1.519148200750350952e-01 1.148223727941513062e-01 -3.078320324420928955e-01 -1.816609650850296021e-01 1.178030967712402344e-01 -1.638541370630264282e-01 3.407302200794219971e-01 1.004057750105857849e-01 -9.521826170384883881e-03 -1.948190480470657349e-02 3.537965118885040283e-01 1.330961436033248901e-01 -4.045619070529937744e-01 -1.486980617046356201e-01 -1.611932963132858276e-01 1.440393328666687012e-01 7.593635469675064087e-02 1.405574264936149120e-03 -2.218668907880783081e-01 -1.501305773854255676e-02 -1.348694264888763428e-01 1.173584982752799988e-01 -1.823845207691192627e-01 -1.222182065248489380e-01 -7.250308990478515625e-02 3.638123720884323120e-02
5.542941763997077942e-02 6.893683224916458130e-02 3.500066101551055908e-01 -3.729080855846405029e-01 4.106304943561553955e-01 -5.890627857297658920e-03 2.248083949089050293e-01 1.609495282173156738e-01 -1.715758889913558960e-01 -1.655590534210205078e-01 -2.220320254564285278e-01 -1.868753731250762939e-01 7.342927623540163040e-03 1.799103170633316040e-01 -2.246983535587787628e-02 2.262752950191497803e-01 7.503801584243774414e-02 2.885043807327747345e-02 -1.094838678836822510e-01 -5.500563234090805054e-02 -4.111358895897865295e-02 -5.457120016217231750e-02 2.518650889396667480e-01 -3.983680531382560730e-02 2.696170210838317871e-01 -2.471010573208332062e-02 -8.385117352008819580e-02 2.410902976989746094e-01 -1.399114821106195450e-02 -2.380442433059215546e-02 -1.033895686268806458e-01 -1.387112885713577271e-01
1.130880415439605713e-01 4.134678244590759277e-01 1.730441674590110779e-02 -3.423747122287750244e-01 1.767674684524536133e-01 -1.262138783931732178e-01 -2.012995332479476929e-01 1.088662818074226379e-01 -2.784711718559265137e-01 -2.510680817067623138e-02 -8.570025116205215454e-02 -2.165903151035308838e-01 -2.532367706298828125e-01 9.763193130493164062e-02 -2.492435127496719360e-01 1.512898653745651245e-01 -8.818934857845306396e-02 -7.368664443492889404e-02 -2.696803398430347443e-02 -7.767520099878311157e-02 2.189753353595733643e-01 6.469236686825752258e-03 -7.916176319122314453e-02 4.239068925380706787e-02 -2.976224571466445923e-02 -1.549403518438339233e-01 9.816175699234008789e-02 1.959670335054397583e-02 -4.420868158340454102e-01 -2.659364789724349976e-02 -5.676926579326391220e-03 -3.107425384223461151e-02
-4.941007494926452637e-02 4.173712804913520813e-02 3.670078217983245850e-01 -4.333625733852386475e-01 3.322499394416809082e-01 1.114936694502830505e-01 2.124201804399490356e-01 2.032347321510314941e-01 -2.322521507740020752e-01 -5.994524434208869934e-02 -1.802448928356170654e-01 -1.469975262880325317e-01 1.412646770477294922e-01 1.919003576040267944e-01 -1.249241828918457031e-01 7.994998991489410400e-02 1.873639076948165894e-01 -2.061040140688419342e-02 -1.129872798919677734e-01 -1.671911403536796570e-02 -9.437128156423568726e-02 -1.846141926944255829e-02 2.420884519815444946e-01 8.405570685863494873e-02 2.328819409012794495e-02 2.292934805154800415e-02 -8.435232192277908325e-02 2.765180468559265137e-01 -7.190765440464019775e-02 1.283474266529083252e-01 -2.057503908872604370e-01 -3.928844630718231201e-02
7.953635603189468384e-02 1.848632395267486572e-01 -9.810050576925277710e-02 -8.802155405282974243e-02 2.041267305612564087e-01 -1.108185201883316040e-01 -1.500393599271774292e-01 4.440539702773094177e-02 -2.470041960477828979e-01 -1.473618745803833008e-01 2.784442603588104248e-01 6.135458499193191528e-02 -8.943111449480056763e-02 1.865799278020858765e-01 -6.767806410789489746e-02 -2.928917855024337769e-02 2.595097757875919342e-02 -4.572289437055587769e-02 -2.873491048812866211e-01 -3.147454559803009033e-01 -2.627568878233432770e-02 -3.767309337854385376e-02 5.098149552941322327e-02 -1.568559110164642334e-01 -3.014925122261047363e-01 -1.914808154106140137e-01 1.369559168815612793e-01 2.597308754920959473e-01 -4.075454771518707275e-01 -3.435283154249191284e-02 -2.170010209083557129e-01 -9.783944487571716309e-02
3.921292349696159363e-02 4.733642190694808960e-02 -5.720614641904830933e-02 -4.385226070880889893e-01 2.093223780393600464e-01 -7.293927669525146484e-02 1.246691271662712097e-01 1.691697388887405396e-01 -8.094433695077896118e-03 -2.949281632900238037e-01 1.035129427909851074e-01 -5.845754593610763550e-02 -6.856434047222137451e-02 1.915735602378845215e-01 -3.123305141925811768e-01 4.831360653042793274e-02 7.739651203155517578e-02 -9.591234475374221802e-02 -1.014333963394165039e-01 1.582539677619934082e-01 -3.515871465206146240e-01 -6.146085914224386215e-03 1.471590101718902588e-01 2.584326267242431641e-01 -1.818361580371856689e-01 7.951455563306808472e-02 -5.148015543818473816e-02 -3.862540796399116516e-02 -3.462752699851989746e-01 1.448267884552478790e-02 -9.305966645479202271e-02 1.730940043926239014e-01
-1.382223069667816162e-01 1.820575743913650513e-01 1.284126490354537964e-01 -3.319005966186523438e-01 8.802694827318191528e-02 -2.477078139781951904e-01 -2.962489426136016846e-01 3.664349019527435303e-02 7.762944698333740234e-02 -9.683042019605636597e-02 -2.061274796724319458e-01 -1.219240352511405945e-01 -1.086697448045015335e-02 1.935692876577377319e-01 1.468897759914398193e-01 3.025904856622219086e-02 -1.459792852401733398e-01 -6.056386232376098633e-02 -1.696805208921432495e-01 -2.531470954418182373e-01 -6.420838832855224609e-02 2.358363419771194458e-01 -1.224553305655717850e-02 2.987828552722930908e-01 4.727354273200035095e-02 -1.206332370638847351e-01 -2.348386682569980621e-02 2.916558086872100830e-01 -3.379036188125610352e-01 9.079045057296752930e-02 2.739703655242919922e-02 -1.935516595840454102e-01
1.589166969060897827e-01 1.404863893985748291e-01 5.045986920595169067e-02 -1.215457469224929810e-01 1.616315096616744995e-01 1.013841927051544189e-01 2.506658136844635010e-01 -1.823686063289642334e-02 4.540451988577842712e-02 -8.480191975831985474e-02 -2.352854907512664795e-01 7.359614968299865723e-02 5.159384757280349731e-02 -1.699609123170375824e-02 -6.245164945721626282e-02 -2.293457537889480591e-01 1.928582042455673218e-01 -2.504066936671733856e-02 -3.816539645195007324e-01 -1.271284818649291992e-01 -9.871926903724670410e-02 2.076036036014556885e-01 -1.671070307493209839e-01 3.547886013984680176e-01 1.353610008955001831e-01 -3.078691363334655762e-01 -3.215037286281585693e-01 2.955347765237092972e-03 -2.766527235507965088e-01 -4.675207659602165222e-02 -5.984843149781227112e-02 5.975012853741645813e-02
7.895931601524353027e-02 1.636468619108200073e-01 -1.670672930777072906e-02 -1.333332955837249756e-01 2.171912789344787598e-01 -1.416777223348617554e-01 3.207798302173614502e-01 1.034310162067413330e-01 -1.728365421295166016e-01 3.569542616605758667e-02 -3.285001814365386963e-01 8.447165787220001221e-02 2.699919044971466064e-01 3.039608895778656006e-01 -1.321286261081695557e-01 2.543934062123298645e-02 6.225648522377014160e-02 1.142982300370931625e-02 -6.699069589376449585e-02 -3.877960741519927979e-01 -1.717493087053298950e-01 1.410378813743591309e-01 2.281803078949451447e-02 -4.815635457634925842e-02 1.563224494457244873e-01 2.361068688333034515e-02 2.976338863372802734e-01 -5.216893553733825684e-02 -1.990865170955657959e-01 1.579493284225463867e-01 -2.099244445562362671e-01 4.935615137219429016e-02
1.554078906774520874e-01 2.257642596960067749e-01 1.626200377941131592e-01 -2.847337424755096436e-01 3.912200033664703369e-01 1.496791243553161621e-01 -7.128533720970153809e-02 -1.600784957408905029e-01 -3.292648792266845703e-01 -1.507566869258880615e-01 1.248926371335983276e-01 -2.034188956022262573e-01 -1.678280979394912720e-01 7.075666636228561401e-02 -6.186759471893310547e-02 -6.440974026918411255e-02 -4.239247646182775497e-03 -1.442752033472061157e-01 -1.901629865169525146e-01 -2.289932072162628174e-01 1.347911804914474487e-01 -4.486776515841484070e-02 -7.209714502096176147e-02 1.436321437358856201e-01 8.449556306004524231e-03 -7.936003059148788452e-02 1.850669644773006439e-02 1.307415962219238281e-01 -4.145638048648834229e-01 -5.442029330879449844e-03 -1.524987965822219849e-01 -8.677810430526733398e-02
1.899670995771884918e-02 2.347537875175476074e-02 9.827175736427307129e-02 -3.487482964992523193e-01 1.780235469341278076e-01 -1.705441921949386597e-01 1.204375177621841431e-01 4.246561527252197266e-01 -3.352943360805511475e-01 2.658416144549846649e-02 -1.589573621749877930e-01 -1.853701844811439514e-02 1.192753948271274567e-02 4.209817200899124146e-02 -2.256088256835937500e-01 1.364143043756484985e-01 -1.673838347196578979e-01 3.105008900165557861e-01 1.490493584424257278e-02 -2.058931887149810791e-01 -1.725119203329086304e-01 -2.604438662528991699e-01 -1.223341375589370728e-01 6.874494254589080811e-02 2.227402180433273315e-01 -1.495970692485570908e-02 -8.319443464279174805e-02 9.374190121889114380e-02 -1.699702143669128418e-01 1.514218300580978394e-01 -6.222243420779705048e-03 1.727925799787044525e-02
1.297716423869132996e-02 -4.649568349123001099e-02 -1.136600300669670105e-01 -1.141575351357460022e-01 2.763940095901489258e-01 -8.743050694465637207e-02 2.099698781967163086e-01 -4.123380407691001892e-02 4.643792752176523209e-03 -4.948448017239570618e-02 -2.020729929208755493e-01 -2.092229872941970825e-01 5.234444513916969299e-02 2.817543447017669678e-01 -3.014895617961883545e-01 9.282365441322326660e-02 -3.377211987972259521e-01 9.777146577835083008e-02 -3.163045942783355713e-01 -2.238960266113281250e-01 5.675126239657402039e-02 5.937799811363220215e-02 6.665390729904174805e-02 2.834399938583374023e-01 5.558756366372108459e-02 -5.304499343037605286e-02 -2.071809209883213043e-02 1.149037927389144897e-01 3.738556057214736938e-02 5.717789009213447571e-02 -2.921493351459503174e-01 -3.135344386100769043e-01
2.730145864188671112e-02 1.986124068498611450e-01 2.528081648051738739e-02 -9.013053029775619507e-02 4.728207588195800781e-01 -2.002986222505569458e-01 1.067647114396095276e-01 1.139841601252555847e-01 -1.057589948177337646e-01 3.923353925347328186e-02 -1.245425716042518616e-01 8.581192046403884888e-02 7.339697331190109253e-02 3.241905570030212402e-01 -8.974704146385192871e-02 9.994666278362274170e-02 -2.406750619411468506e-01 -1.086818128824234009e-01 -1.343159526586532593e-01 4.789467528462409973e-02 -3.437761068344116211e-01 2.054566890001296997e-01 9.033444523811340332e-02 -1.996916830539703369e-01 -1.542504429817199707e-01 -7.006578147411346436e-02 2.017895458266139030e-03 2.006684988737106323e-02 -3.417501449584960938e-01 1.465499699115753174e-01 -1.077627465128898621e-01 1.461215317249298096e-01
-1.752825379371643066e-01 -8.772727102041244507e-02 -2.301537245512008667e-01 -1.899356544017791748e-01 4.608345031738281250e-01 4.770509898662567139e-02 2.552349269390106201e-01 1.981557011604309082e-01 -7.104872912168502808e-02 -1.749037578701972961e-02 -1.469518095254898071e-01 -1.139368265867233276e-01 -1.080629602074623108e-02 -3.674693107604980469e-01 -2.387082278728485107e-01 -4.956821445375680923e-03 -1.303387582302093506e-01 -4.425283521413803101e-02 4.226503893733024597e-02 7.431730628013610840e-02 -2.516151666641235352e-01 -1.401123255491256714e-01 -3.779247635975480080e-03 -7.512395735830068588e-03 1.905523985624313354e-02 -2.708137966692447662e-03 7.923469692468643188e-02 4.341292381286621094e-02 -3.411576747894287109e-01 -5.439416039735078812e-03 1.408113390207290649e-01 -2.595081925392150879e-01
2.373781520873308182e-03 2.730986177921295166e-01 -1.876710206270217896e-01 -2.273238450288772583e-01 1.909332126379013062e-01 -3.050398230552673340e-01 -2.394230961799621582e-01 -4.206754267215728760e-02 1.724751889705657959e-01 1.169966310262680054e-01 -1.743904501199722290e-01 -2.784411311149597168e-01 -2.005943842232227325e-02 9.766567498445510864e-02 2.957773953676223755e-02 5.271307379007339478e-02 -3.113032132387161255e-02 -8.916976302862167358e-02 -1.147337108850479126e-01 -3.548318287357687950e-03 -1.537095606327056885e-01 1.739713102579116821e-01 4.246820881962776184e-02 3.958975672721862793e-01 1.926819235086441040e-01 -2.001041769981384277e-01 -8.731602132320404053e-02 1.664392948150634766e-01 -2.885273993015289307e-01 -1.500314474105834961e-01 -8.006756752729415894e-02 -1.604831069707870483e-01
-1.555330604314804077e-01 2.263474762439727783e-01 1.276451200246810913e-01 -2.767955064773559570e-01 3.376004695892333984e-01 -2.277406118810176849e-02 6.893119215965270996e-02 3.395814001560211182e-01 -1.033803373575210571e-01 -2.764889299869537354e-01 1.113218143582344055e-01 -4.884634912014007568e-01 8.259550668299198151e-03 1.959801763296127319e-01 -2.507199719548225403e-02 -2.091685496270656586e-02 1.694966703653335571e-01 2.137293964624404907e-01 3.521483764052391052e-02 -8.495102077722549438e-02 -1.995071768760681152e-01 5.872571840882301331e-02 6.661411374807357788e-02 1.193530559539794922e-01 -1.208857968449592590e-01 -1.793471425771713257e-01 -1.655922853387892246e-03 1.928286999464035034e-02 -7.913602888584136963e-02 -7.672989368438720703e-02 -7.144295424222946167e-02 -1.011644974350929260e-01
1.118472516536712646e-01 1.939439475536346436e-01 3.072026968002319336e-01 6.467949599027633667e-02 3.634049892425537109e-01 1.559685021638870239e-01 1.071854084730148315e-01 -9.670186787843704224e-02 2.113984897732734680e-02 -1.341376155614852905e-01 -1.612090319395065308e-01 1.518264319747686386e-02 8.305290341377258301e-02 1.139803752303123474e-01 -5.811162665486335754e-02 2.147946953773498535e-01 8.568972349166870117e-02 -1.845472455024719238e-01 -3.910431265830993652e-01 -1.453098207712173462e-01 -2.677125297486782074e-02 -1.593224555253982544e-01 -3.776237964630126953e-01 5.741431936621665955e-02 -2.878503128886222839e-02 -1.940975338220596313e-01 -2.482002973556518555e-02 3.094968572258949280e-02 -3.470496535301208496e-01 3.664397075772285461e-02 -9.591494500637054443e-02 3.923172876238822937e-02
1.028925850987434387e-01 -2.826272323727607727e-02 -1.615797430276870728e-01 -9.512606263160705566e-02 3.489107191562652588e-01 1.447952631860971451e-02 2.426151335239410400e-01 1.226171106100082397e-01 5.233885347843170166e-02 -4.793542250990867615e-02 -1.465274542570114136e-01 -1.252781003713607788e-01 -4.961741715669631958e-02 1.697156578302383423e-01 -6.570938974618911743e-02 -2.670523524284362793e-02 -1.423519551753997803e-01 -1.621108651161193848e-01 -1.376307755708694458e-01 1.936574429273605347e-01 -5.238071680068969727e-01 -1.235161535441875458e-02 1.323496252298355103e-01 -4.603255167603492737e-02 1.040023006498813629e-02 -1.156181544065475464e-01 -2.510437369346618652e-02 -1.692222952842712402e-01 -4.557633399963378906e-01 1.423160880804061890e-01 1.017680764198303223e-01 -2.981946058571338654e-02
-2.882804274559020996e-01 2.193276584148406982e-01 -5.136270076036453247e-02 -3.278103768825531006e-01 2.591356635093688965e-01 -9.227615594863891602e-02 6.219868361949920654e-02 1.760545521974563599e-01 -3.869670629501342773e-02 -1.561888903379440308e-01 -1.543215960264205933e-01 -1.049728915095329285e-01 -2.237882316112518311e-01 -1.023752316832542419e-01 1.377632766962051392e-01 2.592181265354156494e-01 1.990102417767047882e-02 5.616369470953941345e-02 3.373140469193458557e-02 -3.058014810085296631e-01 -4.035804867744445801e-01 -1.056749522686004639e-01 -9.838920831680297852e-02 3.795633837580680847e-02 2.466589584946632385e-02 -1.464683115482330322e-01 -1.807066202163696289e-01 3.478758409619331360e-02 -2.102864384651184082e-01 -1.249657347798347473e-01 1.002946868538856506e-01 -1.775110810995101929e-01
-6.918139755725860596e-02 4.145569726824760437e-02 5.502662062644958496e-02 -5.440929532051086426e-01 5.956399440765380859e-02 -1.049245148897171021e-01 -2.882305681705474854e-01 1.819316148757934570e-01 8.499965816736221313e-02 4.673715308308601379e-02 -1.414165049791336060e-01 -1.061451509594917297e-01 -7.397263776510953903e-03 9.476526826620101929e-02 -1.534455567598342896e-01 -5.452271923422813416e-02 -2.488204985857009888e-01 -1.614849567413330078e-01 -1.874735802412033081e-01 2.711765654385089874e-02 -6.869071722030639648e-02 -6.870014220476150513e-02 -1.013049390166997910e-02 8.652764558792114258e-02 -1.416664272546768188e-01 -3.186113238334655762e-01 2.392521947622299194e-01 2.304427027702331543e-01 -1.637622863054275513e-01 -2.698690295219421387e-01 -6.386112421751022339e-02 -1.044843122363090515e-01
[truncated: 3,279,535 more chars]
