# Supplementary material for: The Language of Innovation
Source: PLoS One. 2020 Apr 30;15(4):e0230107. doi: 10.1371/journal.pone.0230107 (PMC7194493; doi:10.1371/journal.pone.0230107)
Supplement: S16 File — (GZ) [file pone.0230107.s016.tar.gz › 1994-1998/V2Run_11_VS_4500_embeddings1994-1998ED32.txt]

-5.005255714058876038e-02 -1.261151582002639771e-01 3.572208285331726074e-01 1.115369796752929688e-01 1.827971078455448151e-02 -1.738167703151702881e-01 2.098693996667861938e-01 9.480918943881988525e-02 -1.730617433786392212e-01 2.139529138803482056e-01 7.574564963579177856e-02 -1.857279092073440552e-01 2.809015847742557526e-02 1.116001531481742859e-01 -5.221505090594291687e-02 -2.337623834609985352e-01 -2.163736820220947266e-01 9.734316170215606689e-02 4.311730340123176575e-02 -9.940908104181289673e-02 4.256024658679962158e-01 -1.020346581935882568e-02 -3.523122370243072510e-01 -1.852792203426361084e-01 8.771973848342895508e-02 -1.509980708360671997e-01 1.392440497875213623e-01 -1.054008975625038147e-01 1.979704480618238449e-03 3.087909221649169922e-01 4.965570941567420959e-02 -6.961148977279663086e-02
-3.357187807559967041e-01 2.601350545883178711e-01 -1.170281991362571716e-01 2.058298140764236450e-01 2.626739740371704102e-01 -5.517748743295669556e-02 2.939574420452117920e-01 1.500118821859359741e-01 -4.115034639835357666e-02 1.292932331562042236e-01 2.425833344459533691e-01 -1.197246611118316650e-01 -8.769930899143218994e-02 2.172681689262390137e-01 -1.640024036169052124e-01 -2.482350617647171021e-01 -1.810408085584640503e-01 6.719963997602462769e-02 1.844576001167297363e-01 2.364272624254226685e-02 3.556795120239257812e-01 -5.395073443651199341e-02 -2.777585983276367188e-01 8.160484582185745239e-02 9.209349006414413452e-02 1.042395979166030884e-01 1.187204569578170776e-01 5.431980639696121216e-02 -5.846307799220085144e-02 2.677787467837333679e-02 -1.481783390045166016e-01 -3.540076548233628273e-03
2.997249364852905273e-01 2.010073959827423096e-01 -1.138385478407144547e-02 5.031475797295570374e-02 1.605918854475021362e-01 -1.710410416126251221e-01 2.001087367534637451e-01 1.119644269347190857e-01 1.740464419126510620e-01 -2.721899189054965973e-02 2.989637553691864014e-01 -6.647791713476181030e-02 1.465383768081665039e-01 -6.209244951605796814e-03 -4.556440562009811401e-02 -2.302140742540359497e-01 -2.229062914848327637e-01 1.804023087024688721e-01 1.006133034825325012e-01 -1.627444406040012836e-03 3.686212599277496338e-01 -1.306290924549102783e-01 7.503406703472137451e-02 -1.081051528453826904e-01 8.676078915596008301e-02 -9.059184789657592773e-02 2.477326989173889160e-01 4.039326012134552002e-01 1.642752438783645630e-01 -1.957695186138153076e-02 -4.470056667923927307e-02 -1.606287956237792969e-01
2.197246253490447998e-01 -1.143167912960052490e-01 1.872308552265167236e-01 2.280515432357788086e-01 1.318190842866897583e-01 -7.140208035707473755e-02 -9.724737703800201416e-02 1.596520096063613892e-02 1.853484362363815308e-01 -3.309448016807436943e-03 -1.780398488044738770e-01 1.797890514135360718e-01 -8.776522427797317505e-02 1.357867717742919922e-01 -3.835277259349822998e-01 -3.824441730976104736e-01 -8.068919926881790161e-02 2.509768605232238770e-01 -1.495527196675539017e-02 -1.418816447257995605e-01 1.912245750427246094e-01 -5.751435086131095886e-02 -2.076876461505889893e-01 -1.965877562761306763e-01 4.308430477976799011e-02 -2.121731638908386230e-01 -5.412931088358163834e-03 -3.346376493573188782e-02 1.481161117553710938e-01 -1.940972805023193359e-01 -1.897589564323425293e-01 -2.153255492448806763e-01
2.868868410587310791e-02 1.758897155523300171e-01 -3.332392126321792603e-02 -1.127821803092956543e-01 5.405871942639350891e-02 -1.381658464670181274e-01 2.122904807329177856e-01 1.430604010820388794e-01 -1.541173607110977173e-01 1.274829059839248657e-01 3.202352523803710938e-01 -1.558364331722259521e-01 -6.529178470373153687e-02 -4.946617782115936279e-02 -2.013016492128372192e-01 -5.976898223161697388e-02 -2.761667966842651367e-01 3.528864681720733643e-02 -1.746427267789840698e-01 -8.689924329519271851e-02 3.754313588142395020e-01 -1.138422042131423950e-01 -2.784994840621948242e-01 1.285783499479293823e-01 1.011642143130302429e-01 -3.599217534065246582e-01 2.439587563276290894e-01 2.548984587192535400e-01 1.046685501933097839e-01 -1.883044652640819550e-02 -4.599195346236228943e-02 -8.921534568071365356e-02
3.863688558340072632e-02 9.925837069749832153e-02 9.799828752875328064e-03 3.595664352178573608e-02 1.102611869573593140e-01 -2.752448245882987976e-02 1.483974903821945190e-01 -1.025638058781623840e-01 6.966838985681533813e-02 4.341887310147285461e-02 2.962604761123657227e-01 -2.249726951122283936e-01 -4.796511679887771606e-02 4.147487506270408630e-02 -3.207609951496124268e-01 2.440471760928630829e-02 1.883820742368698120e-01 -7.318641245365142822e-02 1.027782708406448364e-01 -1.711892336606979370e-01 2.350185215473175049e-01 -1.533838808536529541e-01 -9.570239484310150146e-02 2.495625317096710205e-01 -7.274968177080154419e-02 -2.304792255163192749e-01 4.060828089714050293e-01 1.063828617334365845e-01 4.123244285583496094e-01 -6.127084046602249146e-02 -1.751226633787155151e-01 -1.385734826326370239e-01
-1.354049053043127060e-02 4.530132189393043518e-02 -6.865996122360229492e-02 -8.294382132589817047e-03 -4.028834775090217590e-02 -1.307260841131210327e-01 4.937297105789184570e-02 2.430463768541812897e-02 2.747291624546051025e-01 1.899352222681045532e-01 3.143148720264434814e-01 -6.378279626369476318e-02 -6.036284379661083221e-03 -1.216802000999450684e-02 -3.567355573177337646e-01 -8.556856960058212280e-02 -1.398012042045593262e-01 3.237223327159881592e-01 9.516199678182601929e-02 1.162367872893810272e-02 3.127829432487487793e-01 -4.025703296065330505e-02 -2.074166834354400635e-01 -1.352632790803909302e-01 2.627026103436946869e-02 -3.611941933631896973e-01 8.941571414470672607e-02 2.882187366485595703e-01 2.064063847064971924e-01 1.564034670591354370e-01 -1.199964880943298340e-01 1.551635712385177612e-01
4.040402919054031372e-02 -6.595525890588760376e-02 1.928324699401855469e-01 1.305216252803802490e-01 1.002303659915924072e-01 -1.987375319004058838e-01 3.260636329650878906e-01 2.305557131767272949e-01 7.992800325155258179e-02 8.847529441118240356e-02 5.522992834448814392e-02 1.156358886510133743e-02 1.953855603933334351e-01 3.426903858780860901e-02 -3.841064274311065674e-01 -3.283271938562393188e-02 -4.833272397518157959e-01 1.537314653396606445e-01 2.066244184970855713e-01 -5.600935965776443481e-02 1.992804110050201416e-01 -1.766875237226486206e-01 -2.540062367916107178e-01 -4.065349232405424118e-03 -6.983835250139236450e-02 -2.686047554016113281e-02 1.348994970321655273e-01 -8.560907095670700073e-02 -1.121878996491432190e-01 9.169283509254455566e-02 -4.896168783307075500e-02 -1.798948347568511963e-01
2.587580122053623199e-02 3.215885907411575317e-02 -2.059491425752639771e-01 1.594177782535552979e-01 2.479130774736404419e-01 1.925067976117134094e-02 5.117278546094894409e-02 2.522000074386596680e-01 1.301008313894271851e-01 -1.190066263079643250e-01 -5.262598767876625061e-02 -1.554719209671020508e-01 1.953843086957931519e-01 7.420010864734649658e-02 -1.528625935316085815e-01 -3.847899287939071655e-02 -2.679264247417449951e-01 1.168732270598411560e-01 2.849130034446716309e-01 -1.165351793169975281e-01 4.554971158504486084e-01 -1.170937269926071167e-01 -2.875959575176239014e-01 -2.674932181835174561e-01 -1.078326478600502014e-01 -1.611492633819580078e-01 3.277541324496269226e-02 -2.087677083909511566e-02 1.000667959451675415e-01 2.112295031547546387e-01 -1.573834419250488281e-01 4.115524515509605408e-02
1.600259840488433838e-01 -1.491361111402511597e-01 1.531388014554977417e-01 8.395938575267791748e-02 -3.695104643702507019e-02 -1.621543020009994507e-01 1.042511239647865295e-01 2.219781726598739624e-01 1.556084454059600830e-01 2.127466946840286255e-01 2.247740030288696289e-01 -2.159550487995147705e-01 1.252776086330413818e-01 1.782079972326755524e-02 4.658685624599456787e-02 -1.573213189840316772e-01 -1.329025328159332275e-01 1.284337043762207031e-01 -4.032617434859275818e-02 1.727176606655120850e-01 2.139650136232376099e-01 -4.734766185283660889e-01 -6.039533391594886780e-02 -1.518496870994567871e-01 1.355565488338470459e-01 -2.755163609981536865e-01 2.533468604087829590e-01 2.632537186145782471e-01 -1.986953616142272949e-02 -3.964633215218782425e-03 -1.685533672571182251e-01 -7.351564615964889526e-02
1.342165656387805939e-02 -7.646806538105010986e-02 1.273060888051986694e-01 1.630639582872390747e-01 3.822712600231170654e-01 -2.122823148965835571e-01 3.603754639625549316e-01 2.203363180160522461e-01 2.199542075395584106e-01 7.403099536895751953e-02 1.011162698268890381e-01 -7.709681242704391479e-02 -1.643489487469196320e-02 1.466266214847564697e-01 -1.744285225868225098e-01 -2.738502919673919678e-01 -1.044222936034202576e-01 4.105912521481513977e-02 8.079183846712112427e-02 -1.281279772520065308e-01 2.229459136724472046e-01 1.451786700636148453e-02 -2.127109766006469727e-01 -8.870877325534820557e-02 -1.754813641309738159e-01 1.243039071559906006e-01 8.240932226181030273e-02 -1.729538664221763611e-02 1.439931690692901611e-01 1.814618259668350220e-01 -1.938848346471786499e-01 3.181043565273284912e-01
4.900699108839035034e-02 -1.475804448127746582e-01 -2.884065965190529823e-03 1.976857632398605347e-01 2.149733155965805054e-01 -1.821882128715515137e-01 1.429437845945358276e-01 1.938608139753341675e-01 1.428885459899902344e-01 8.205490559339523315e-02 1.708947308361530304e-02 -1.951995044946670532e-01 -1.033585332334041595e-02 -2.158236652612686157e-01 -2.392018213868141174e-02 -3.225826323032379150e-01 -1.978311389684677124e-01 1.448993831872940063e-01 1.410006433725357056e-01 -1.064666062593460083e-01 1.498143523931503296e-01 -7.892658561468124390e-02 -4.260362088680267334e-01 -4.784566909074783325e-02 -5.019671469926834106e-02 -3.774982094764709473e-01 -1.016071904450654984e-02 3.134633898735046387e-01 1.238037943840026855e-01 -9.514554403722286224e-03 1.024328991770744324e-01 9.658823162317276001e-02
1.058813109993934631e-01 -2.264955490827560425e-01 -2.579377777874469757e-02 1.259582191705703735e-01 -1.453896313905715942e-01 9.851656854152679443e-02 4.348500072956085205e-02 2.764186263084411621e-01 5.903688818216323853e-02 1.740068942308425903e-01 2.917369902133941650e-01 -1.021614149212837219e-01 -9.140411764383316040e-02 3.590810671448707581e-02 -2.370605468750000000e-01 -1.805806010961532593e-01 -8.133406937122344971e-02 2.236086875200271606e-01 2.584211230278015137e-01 -1.341850012540817261e-01 3.601683378219604492e-01 -2.066012322902679443e-01 -2.045138478279113770e-01 -1.533773392438888550e-01 6.683414429426193237e-02 -1.736647039651870728e-01 1.903839260339736938e-01 3.513353466987609863e-01 -4.875900223851203918e-02 -8.229160308837890625e-02 2.845522947609424591e-02 -2.504098229110240936e-02
2.421546727418899536e-02 2.231210283935070038e-02 -6.685953587293624878e-02 1.484673917293548584e-01 2.325797677040100098e-01 -2.116252332925796509e-01 2.815550565719604492e-01 5.250487476587295532e-02 1.930776685476303101e-01 1.623951792716979980e-01 1.419644355773925781e-01 1.455557048320770264e-01 6.454662233591079712e-02 2.711218595504760742e-01 -1.604376174509525299e-02 -1.527144908905029297e-01 3.883901983499526978e-02 2.859595715999603271e-01 1.203124225139617920e-01 -1.437887549400329590e-01 3.361177742481231689e-01 -5.603551492094993591e-02 -3.062143325805664062e-01 5.573727935552597046e-02 3.495746059343218803e-03 9.350647777318954468e-02 2.689834237098693848e-01 -1.657657921314239502e-01 4.361492022871971130e-02 3.581770360469818115e-01 -1.621020399034023285e-02 1.216063275933265686e-01
1.741030812263488770e-01 1.240240782499313354e-01 -1.723553389310836792e-01 3.668203651905059814e-01 1.776059269905090332e-01 3.700612112879753113e-02 1.959674656391143799e-01 1.281400024890899658e-01 2.753331363201141357e-01 -1.495954692363739014e-01 -8.882711082696914673e-02 -4.126239195466041565e-02 5.077198520302772522e-02 2.260175645351409912e-01 -4.576227813959121704e-02 -2.004575431346893311e-01 -2.180573195219039917e-01 5.248226691037416458e-03 1.849153041839599609e-01 1.438386738300323486e-01 4.449484050273895264e-01 -1.528824400156736374e-02 -2.373651415109634399e-01 -2.071301192045211792e-01 1.551553905010223389e-01 -3.510375693440437317e-02 2.224597781896591187e-01 8.175705373287200928e-02 7.248927652835845947e-02 4.882275685667991638e-02 -5.050968378782272339e-02 8.367539197206497192e-02
-1.930646300315856934e-01 6.784635037183761597e-02 1.624961048364639282e-01 3.623067960143089294e-02 8.895361423492431641e-02 1.466204319149255753e-02 6.750312447547912598e-02 -3.458455577492713928e-02 1.702803224325180054e-01 1.099000796675682068e-01 -1.268510222434997559e-01 -8.161743171513080597e-03 -9.472867101430892944e-02 2.901435792446136475e-01 -4.072571918368339539e-02 -5.612018704414367676e-01 -1.325095146894454956e-01 1.535999178886413574e-01 -1.664143353700637817e-01 -8.732999116182327271e-02 2.266384512186050415e-01 -3.179173171520233154e-01 -2.188912034034729004e-01 3.545607998967170715e-02 1.134959682822227478e-01 -3.002209961414337158e-01 -6.459643691778182983e-02 -4.902103915810585022e-02 1.656189262866973877e-01 -6.767793744802474976e-02 -7.174705713987350464e-02 -1.571764051914215088e-01
-5.276919901371002197e-02 3.166356682777404785e-02 -3.665143251419067383e-02 3.124428680166602135e-03 -2.877352945506572723e-02 -1.917110383510589600e-01 6.566288322210311890e-02 1.595313400030136108e-01 2.323669493198394775e-01 1.570454090833663940e-01 1.697425693273544312e-01 -2.098582684993743896e-01 -1.125564277172088623e-01 -5.877163726836442947e-03 -1.145711317658424377e-01 -3.034974932670593262e-01 -1.927369982004165649e-01 1.505733281373977661e-01 7.759610563516616821e-02 -3.432877957820892334e-01 2.883045971393585205e-01 -2.237228155136108398e-01 -1.025080233812332153e-01 -1.761751919984817505e-01 -1.481529474258422852e-01 -2.893993854522705078e-01 1.507803052663803101e-01 3.512006103992462158e-01 1.352761387825012207e-01 1.147890463471412659e-01 1.125265955924987793e-01 -6.119215860962867737e-02
-1.066845431923866272e-01 -4.021849483251571655e-02 -3.929661214351654053e-02 1.957742571830749512e-01 2.139233648777008057e-01 -8.891159296035766602e-02 -1.260068416595458984e-01 8.887575939297676086e-03 1.324430108070373535e-01 1.616368591785430908e-01 -5.494188517332077026e-03 -2.528063952922821045e-01 4.898814857006072998e-02 2.009733468294143677e-01 -5.930742621421813965e-02 -3.209172785282135010e-01 -2.425897270441055298e-01 1.713543981313705444e-01 -1.561749875545501709e-01 2.555787563323974609e-01 2.998024225234985352e-01 -2.636632621288299561e-01 -1.541209369897842407e-01 5.658854916691780090e-02 -9.014875441789627075e-02 -2.821892499923706055e-01 1.038150861859321594e-01 -2.030121088027954102e-01 1.697988361120223999e-01 -5.135731771588325500e-02 1.130180899053812027e-02 -2.915046215057373047e-01
-3.286626935005187988e-02 1.963599324226379395e-01 8.901936560869216919e-02 1.696763634681701660e-01 3.316486626863479614e-02 -3.157077431678771973e-01 3.404250144958496094e-01 1.150458306074142456e-01 1.746031343936920166e-01 2.186451852321624756e-01 1.746373623609542847e-01 -1.407752782106399536e-01 1.261069774627685547e-01 1.141942739486694336e-01 -4.880961030721664429e-02 6.687816232442855835e-02 4.903313517570495605e-02 -2.022140845656394958e-02 -1.886626482009887695e-01 -4.968828707933425903e-02 3.454833030700683594e-01 1.199707835912704468e-01 -1.997182369232177734e-01 -1.162662506103515625e-01 -5.059649422764778137e-02 -3.815134465694427490e-01 1.744505763053894043e-01 9.298676997423171997e-02 1.637611240148544312e-01 8.785734325647354126e-02 9.456994384527206421e-02 -2.657834887504577637e-01
5.629804916679859161e-03 -5.289858207106590271e-02 3.429518640041351318e-02 2.364532649517059326e-01 1.873976737260818481e-01 2.126031182706356049e-02 -1.525011956691741943e-01 -2.888026535511016846e-01 1.173851937055587769e-01 -3.557056188583374023e-03 -1.133359894156455994e-01 -4.028466716408729553e-02 -1.600346062332391739e-03 1.715953201055526733e-01 -1.546362489461898804e-01 -3.579959273338317871e-01 -1.200759857892990112e-01 9.520756453275680542e-02 9.551291912794113159e-02 -8.338167518377304077e-02 2.434414625167846680e-01 -2.130710184574127197e-01 -3.136920332908630371e-01 -2.381016463041305542e-01 7.356882840394973755e-02 -4.382942318916320801e-01 -1.111883372068405151e-01 -1.425916403532028198e-01 7.870361208915710449e-02 -6.003992632031440735e-02 -8.826103061437606812e-02 -2.023734003305435181e-01
1.764207482337951660e-01 1.370370984077453613e-01 6.326315551996231079e-02 1.056703366339206696e-02 -5.922121554613113403e-02 -6.856343708932399750e-03 1.301894038915634155e-01 -1.280560195446014404e-01 4.573762044310569763e-02 2.427520602941513062e-01 1.302557140588760376e-01 1.789343506097793579e-01 8.940861374139785767e-02 2.213131338357925415e-01 -3.114090263843536377e-01 -4.894908964633941650e-01 2.587151527404785156e-02 3.143616020679473877e-01 9.563094377517700195e-02 1.040259674191474915e-01 2.644047737121582031e-01 -2.157939411699771881e-02 -6.160173192620277405e-02 -9.354478865861892700e-02 1.731843054294586182e-01 -1.191955506801605225e-01 3.805461153388023376e-02 -2.178545445203781128e-01 -5.135202780365943909e-02 4.471718892455101013e-02 -5.530006252229213715e-03 -3.246067166328430176e-01
1.462233662605285645e-01 3.975177183747291565e-02 1.104651093482971191e-01 1.178819220513105392e-02 2.188352644443511963e-01 -1.888670027256011963e-02 -5.248641967773437500e-02 -5.542387068271636963e-02 8.063367009162902832e-02 1.001815497875213623e-01 -2.737850844860076904e-01 -5.921074375510215759e-02 1.093028113245964050e-01 1.781165450811386108e-01 -3.838490694761276245e-02 -4.623845815658569336e-01 1.727630035020411015e-03 1.892671138048171997e-01 -9.653387218713760376e-02 2.020080387592315674e-02 1.800252646207809448e-01 -2.615562081336975098e-01 -3.228087425231933594e-01 -2.304333895444869995e-01 4.981584474444389343e-02 -3.234616219997406006e-01 9.117257595062255859e-02 -1.523993909358978271e-01 9.457983076572418213e-02 -4.565893858671188354e-02 -2.874260246753692627e-01 -1.439048200845718384e-01
1.021990999579429626e-01 3.153986297547817230e-03 -2.779906690120697021e-01 -2.732176892459392548e-02 2.240206599235534668e-01 -2.120540477335453033e-02 2.040183991193771362e-01 -1.965056359767913818e-02 1.726876348257064819e-01 3.230183720588684082e-01 7.281418144702911377e-02 -3.026625216007232666e-01 1.119602769613265991e-01 -8.021113276481628418e-02 -1.134491935372352600e-01 -1.354849040508270264e-01 -9.575200825929641724e-02 1.454136818647384644e-01 2.162480205297470093e-01 1.065544486045837402e-01 2.283978462219238281e-01 -3.185123205184936523e-01 -2.671042978763580322e-01 -6.865093111991882324e-02 1.368279010057449341e-01 -3.094610273838043213e-01 6.516769528388977051e-02 2.483056783676147461e-01 6.574892997741699219e-02 1.321642994880676270e-01 -4.603268951177597046e-02 -1.233174279332160950e-01
1.543434057384729385e-02 -6.252766400575637817e-02 -3.564145648851990700e-03 2.516717612743377686e-01 3.061545193195343018e-01 -2.691558599472045898e-01 3.777766525745391846e-01 -1.790305525064468384e-01 -8.554867655038833618e-02 -7.768758106976747513e-03 1.452049762010574341e-01 5.012498795986175537e-02 1.927371919155120850e-01 -4.700796306133270264e-02 -1.287440955638885498e-01 -3.278083726763725281e-02 -9.418737143278121948e-02 -2.265975438058376312e-02 -9.375083446502685547e-02 -2.550719678401947021e-01 4.965566098690032959e-01 -1.897269338369369507e-01 -8.957897871732711792e-02 9.066361933946609497e-02 7.558696717023849487e-02 -2.477628141641616821e-01 -1.519083827733993530e-01 -5.766508728265762329e-02 1.418627947568893433e-01 -7.385484874248504639e-02 -4.488015919923782349e-02 2.086505107581615448e-02
1.292304843664169312e-01 2.008495479822158813e-01 4.563773050904273987e-02 3.460488319396972656e-01 1.828343868255615234e-01 -3.624155223369598389e-01 3.726174235343933105e-01 8.653105050325393677e-02 1.287932097911834717e-01 1.316492855548858643e-01 -1.789454519748687744e-01 -2.146566510200500488e-01 2.752521634101867676e-01 1.663946956396102905e-01 -2.432768493890762329e-01 -1.555626392364501953e-01 -1.643741726875305176e-01 -1.012237593531608582e-01 6.037859246134757996e-02 2.376122027635574341e-02 2.039080113172531128e-02 6.109587103128433228e-02 -2.262937724590301514e-01 9.719799458980560303e-02 6.997001171112060547e-02 -2.045617252588272095e-01 6.562651693820953369e-02 -2.565716765820980072e-02 2.060426324605941772e-01 -1.681195758283138275e-02 -1.020606905221939087e-01 -5.472750402987003326e-03
1.146434843540191650e-01 -3.169325739145278931e-02 5.559914186596870422e-02 -1.822208166122436523e-01 6.135431677103042603e-02 -1.668480336666107178e-01 1.251397579908370972e-01 9.845829010009765625e-02 8.860298991203308105e-02 1.416593790054321289e-02 1.322586648166179657e-02 -2.542452812194824219e-01 6.204019859433174133e-02 -1.604939699172973633e-01 -1.429069340229034424e-01 -1.451019644737243652e-01 -4.571676254272460938e-02 1.813967227935791016e-01 1.771938949823379517e-01 -2.649528905749320984e-02 5.691012144088745117e-01 -1.804563403129577637e-01 -2.890302613377571106e-02 -3.756113052368164062e-01 5.536470189690589905e-02 -1.596255153417587280e-01 9.831864386796951294e-02 1.545884162187576294e-01 -1.004549264907836914e-01 -2.265291064977645874e-01 -1.686804890632629395e-01 1.767062395811080933e-01
1.452747136354446411e-01 -1.027518063783645630e-01 1.187023669481277466e-01 2.136736959218978882e-01 -7.674439344555139542e-03 -1.087104305624961853e-01 1.607382893562316895e-01 3.206830322742462158e-01 -1.563855409622192383e-01 -2.880127727985382080e-01 -2.633787691593170166e-01 4.919765517115592957e-02 1.463780403137207031e-01 2.268947511911392212e-01 -9.711393713951110840e-02 -3.098698556423187256e-01 2.256447672843933105e-01 1.151799112558364868e-01 -2.413045167922973633e-01 2.167039737105369568e-02 2.412357926368713379e-01 -6.490033119916915894e-02 -1.806726753711700439e-01 5.283399298787117004e-02 -1.055813655257225037e-01 -2.979126945137977600e-02 1.246194913983345032e-01 1.584662348031997681e-01 1.571129411458969116e-01 4.746118187904357910e-02 -1.326513886451721191e-01 -3.042274415493011475e-01
-6.327991932630538940e-02 -1.859224885702133179e-01 4.158764705061912537e-02 1.341722309589385986e-01 1.429792866110801697e-02 4.070703312754631042e-02 1.006513535976409912e-01 6.486080586910247803e-02 -3.972477093338966370e-02 7.603446021676063538e-03 3.681483566761016846e-01 -8.436106145381927490e-02 1.634027510881423950e-01 3.884065449237823486e-01 1.570282280445098877e-01 -1.076717525720596313e-01 -1.126292720437049866e-01 -1.507382988929748535e-01 -7.804176211357116699e-02 -2.942914664745330811e-01 3.296833336353302002e-01 -1.129707992076873779e-01 -2.261894643306732178e-01 -2.806217372417449951e-01 1.654406338930130005e-01 5.151642113924026489e-02 1.558965295553207397e-01 5.526395887136459351e-02 -6.254757940769195557e-02 -3.114973008632659912e-01 -1.567183583974838257e-01 -7.103291898965835571e-02
6.010807678103446960e-02 -2.854027226567268372e-02 1.500952243804931641e-01 2.062397152185440063e-01 1.765008717775344849e-01 -1.810937523841857910e-01 1.932329684495925903e-01 -2.282288484275341034e-02 -6.175449118018150330e-02 1.333667188882827759e-01 2.337147854268550873e-02 2.711727619171142578e-01 2.533911168575286865e-01 -9.278479218482971191e-02 -3.991635143756866455e-01 -3.032014667987823486e-01 2.160847485065460205e-01 -7.499787211418151855e-02 8.204607665538787842e-02 2.083436958491802216e-02 4.764196574687957764e-01 2.486337721347808838e-02 -4.141689836978912354e-02 -5.880212038755416870e-02 -2.547644451260566711e-02 -2.243140786886215210e-01 1.421541571617126465e-01 4.824745282530784607e-02 -2.177058346569538116e-02 4.764203447848558426e-03 -1.528605073690414429e-01 1.390243619680404663e-01
1.708869822323322296e-02 -1.075281649827957153e-01 -7.665733993053436279e-02 1.539277732372283936e-01 2.702162265777587891e-01 -2.721591591835021973e-01 3.756428062915802002e-01 2.276595830917358398e-01 5.661549046635627747e-02 6.111023947596549988e-02 9.155421704053878784e-02 -1.295637041330337524e-01 6.425761152058839798e-03 1.057163905352354050e-02 -3.215794563293457031e-01 -1.271238923072814941e-01 4.756353050470352173e-02 1.950026303529739380e-01 6.340040266513824463e-02 -1.179135665297508240e-01 3.220738172531127930e-01 -5.769315734505653381e-02 -2.092679440975189209e-01 -2.142207324504852295e-01 -3.450252115726470947e-02 -4.450632631778717041e-02 1.407109946012496948e-01 6.681562960147857666e-02 -2.131226509809494019e-01 1.527251750230789185e-01 -2.184502333402633667e-01 2.604977786540985107e-01
-1.316947638988494873e-01 -1.847442798316478729e-02 1.480207443237304688e-01 -1.267533749341964722e-01 1.435197293758392334e-01 -3.846613690257072449e-02 1.976310461759567261e-01 1.367995738983154297e-01 -2.317134477198123932e-02 1.137556433677673340e-01 2.809554934501647949e-01 -1.501258015632629395e-01 2.110026217997074127e-02 1.734777837991714478e-01 -2.577563226222991943e-01 3.444688022136688232e-02 1.075341254472732544e-01 -6.069837510585784912e-02 -5.556119978427886963e-02 -6.471029669046401978e-02 2.639115750789642334e-01 -3.182303011417388916e-01 -2.032348662614822388e-01 4.609354212880134583e-02 -2.410940080881118774e-02 -3.778432607650756836e-01 3.820752501487731934e-01 1.150597706437110901e-01 2.118191421031951904e-01 2.370862364768981934e-01 1.368968188762664795e-02 -1.032976284623146057e-01
-8.582558482885360718e-02 -5.945311859250068665e-03 1.095100045204162598e-01 -1.557582896202802658e-02 1.640561521053314209e-01 -7.146719098091125488e-02 4.201485309749841690e-03 1.785013973712921143e-01 2.567146122455596924e-01 7.538352161645889282e-02 4.429147541522979736e-01 -9.150614589452743530e-02 -3.049235045909881592e-02 1.681323200464248657e-01 4.760684818029403687e-02 -2.648198902606964111e-01 -1.821495443582534790e-01 2.022372558712959290e-02 2.317821532487869263e-01 -8.383502066135406494e-02 4.080968797206878662e-01 -5.128907039761543274e-02 -2.629271149635314941e-01 -1.892506927251815796e-01 4.356740415096282959e-02 -3.000199794769287109e-01 4.624464362859725952e-02 2.147293388843536377e-01 3.942611813545227051e-02 1.177418008446693420e-01 2.698718383908271790e-02 -1.182074844837188721e-01
-1.821961402893066406e-01 -1.663577370345592499e-02 8.771173888817429543e-04 1.643492877483367920e-01 3.077337443828582764e-01 -1.278544813394546509e-01 3.056743927299976349e-02 1.465299278497695923e-01 2.904627323150634766e-01 -3.350719809532165527e-02 -8.987503498792648315e-02 -1.667309105396270752e-01 -1.740087866783142090e-01 1.144730672240257263e-01 -3.172374367713928223e-01 -1.144071146845817566e-01 -1.581903249025344849e-01 1.646699458360671997e-01 3.248317539691925049e-02 1.387309581041336060e-01 3.741745948791503906e-01 -2.788003981113433838e-01 -2.397027909755706787e-01 -1.844241917133331299e-01 -1.101152878254652023e-02 -1.704249531030654907e-02 2.514742612838745117e-01 1.692861467599868774e-01 -4.430220276117324829e-02 8.362582325935363770e-02 1.922203004360198975e-01 8.788147568702697754e-02
3.401651978492736816e-01 -8.889660984277725220e-02 -4.087233170866966248e-02 1.485389918088912964e-01 3.100118339061737061e-01 2.467601373791694641e-02 -9.960546344518661499e-02 2.635054290294647217e-02 -5.082554370164871216e-02 -2.181881107389926910e-02 1.965480744838714600e-01 9.236570447683334351e-02 -3.446414694190025330e-02 6.734735518693923950e-02 -1.538023352622985840e-01 -5.574976801872253418e-01 2.697524614632129669e-02 1.749238669872283936e-01 1.330135948956012726e-02 6.984312832355499268e-02 2.682654261589050293e-01 -1.632619500160217285e-01 -2.269576638936996460e-01 -4.695296660065650940e-02 1.504906862974166870e-01 -1.605096757411956787e-01 1.384258829057216644e-02 -2.489338517189025879e-01 1.078249048441648483e-02 2.073459140956401825e-02 -2.106168866157531738e-01 -1.035492271184921265e-01
7.715624570846557617e-02 -1.370617188513278961e-02 1.659535467624664307e-01 -1.562845557928085327e-01 -1.364995092153549194e-01 -5.592152848839759827e-02 1.974949240684509277e-01 2.061810642480850220e-01 -1.566876769065856934e-01 1.416103839874267578e-01 -7.426480203866958618e-02 -8.373663574457168579e-02 -1.198908537626266479e-01 -1.424948573112487793e-01 -1.812725812196731567e-01 -1.927306801080703735e-01 -3.253158181905746460e-02 2.718896865844726562e-01 1.040571480989456177e-01 6.326548010110855103e-02 5.103809833526611328e-01 -3.313480317592620850e-01 -1.928804516792297363e-01 -2.520737051963806152e-01 5.113885179162025452e-02 -1.978531330823898315e-01 -1.030788850039243698e-02 2.172049880027770996e-01 -1.156893149018287659e-01 8.260615915060043335e-02 3.000588621944189072e-03 8.188600838184356689e-02
-1.768168061971664429e-02 1.063196547329425812e-02 4.723583161830902100e-02 3.291763663291931152e-01 -9.556430578231811523e-02 -6.887128204107284546e-02 3.027589917182922363e-01 2.279719263315200806e-01 3.124826550483703613e-01 2.758122980594635010e-01 1.262747198343276978e-01 3.461999446153640747e-02 1.257398426532745361e-01 3.062363266944885254e-01 -5.982743203639984131e-02 8.938300609588623047e-02 -1.755555272102355957e-01 2.902162075042724609e-01 -8.607681840658187866e-02 2.603554725646972656e-02 3.260272145271301270e-01 -9.218648076057434082e-02 -1.807570159435272217e-01 -1.119341105222702026e-01 -4.061371833086013794e-02 8.419684320688247681e-02 2.031490206718444824e-01 1.050250902771949768e-01 1.829603165388107300e-01 -1.298941820859909058e-01 -1.508094966411590576e-01 4.689249396324157715e-02
9.654816985130310059e-02 1.570209115743637085e-02 1.003886088728904724e-01 2.013841867446899414e-01 1.450063195079565048e-02 -3.494728803634643555e-01 1.008143052458763123e-01 -5.306912958621978760e-02 1.931501030921936035e-01 -9.696415066719055176e-02 3.220728039741516113e-01 -3.189826905727386475e-01 -6.091007217764854431e-02 -1.067594811320304871e-01 -2.046522647142410278e-01 -3.032549843192100525e-02 -5.850890278816223145e-02 3.597281128168106079e-02 1.333407461643218994e-01 -6.596380472183227539e-02 3.252229094505310059e-01 -3.142612874507904053e-01 -2.431165724992752075e-01 -3.083515167236328125e-01 5.650586262345314026e-02 -7.391251623630523682e-02 1.323124021291732788e-01 1.492988020181655884e-01 9.750974178314208984e-02 1.134037598967552185e-02 1.097972169518470764e-01 1.966412067413330078e-01
-7.767327874898910522e-02 -2.124492377042770386e-01 -1.127311736345291138e-01 1.348396837711334229e-01 2.122766375541687012e-01 -8.605130761861801147e-02 2.775617241859436035e-01 6.823843717575073242e-02 3.332834318280220032e-02 1.906710676848888397e-02 -1.550455540418624878e-01 -1.287314295768737793e-01 1.575408726930618286e-01 3.082507476210594177e-02 -6.398572027683258057e-02 -1.078897342085838318e-01 -3.134877681732177734e-01 2.086575776338577271e-01 -1.746587269008159637e-02 1.609030961990356445e-01 2.630411684513092041e-01 9.124097228050231934e-02 -3.604505360126495361e-01 1.090666204690933228e-01 1.300038490444421768e-02 -3.221905827522277832e-01 1.552360206842422485e-01 9.660713374614715576e-02 -9.749854914844036102e-03 4.372002929449081421e-02 1.515761911869049072e-01 -3.878892064094543457e-01
1.861435025930404663e-01 6.744406372308731079e-02 1.246828809380531311e-01 2.908909693360328674e-02 2.982586026191711426e-01 -8.239135146141052246e-02 1.549452729523181915e-02 1.436304748058319092e-01 1.496093273162841797e-01 1.487217396497726440e-01 2.684692144393920898e-01 -1.032100543379783630e-01 -8.837245404720306396e-02 1.124987285584211349e-02 -1.197999864816665649e-01 -2.626073956489562988e-01 -1.249021291732788086e-01 1.395094990730285645e-01 7.294173538684844971e-02 -2.536608651280403137e-02 2.031985223293304443e-01 -2.046343833208084106e-01 -4.932797849178314209e-01 -1.637553870677947998e-01 -9.184634685516357422e-02 -2.201133370399475098e-01 7.133886963129043579e-02 3.335418403148651123e-01 1.020030975341796875e-01 1.279180943965911865e-01 1.145834326744079590e-01 4.311054572463035583e-02
8.512033522129058838e-02 1.330225542187690735e-02 -2.837439253926277161e-02 1.293579190969467163e-01 1.159485355019569397e-01 -1.393562406301498413e-01 -1.463589966297149658e-01 1.613766551017761230e-01 1.416884213685989380e-01 1.824445426464080811e-01 2.924258112907409668e-01 -2.877310812473297119e-01 1.103283092379570007e-01 6.041361019015312195e-02 -4.641509801149368286e-02 -2.509025335311889648e-01 -5.623508617281913757e-02 5.902505666017532349e-02 1.775785535573959351e-01 -2.029436081647872925e-01 3.993257582187652588e-01 -1.756217777729034424e-01 -2.564424276351928711e-01 -4.837581887841224670e-02 -1.647852212190628052e-01 -2.256531566381454468e-01 4.161410778760910034e-02 3.450917601585388184e-01 1.180158853530883789e-01 1.386093162000179291e-02 1.340773552656173706e-01 1.528249830007553101e-01
-6.019744090735912323e-03 -1.453342139720916748e-01 1.707725822925567627e-01 3.357137441635131836e-01 5.180518701672554016e-02 9.397239238023757935e-02 2.542434073984622955e-02 1.034559961408376694e-02 -3.605249524116516113e-01 -2.068584561347961426e-01 -8.724348992109298706e-02 -4.800311755388975143e-03 1.555053889751434326e-01 1.248668506741523743e-01 5.245568230748176575e-02 -2.938188314437866211e-01 -2.703599035739898682e-01 -6.962942332029342651e-02 -3.725784365087747574e-03 -1.382015794515609741e-01 3.923356831073760986e-01 -1.548031717538833618e-01 9.429007768630981445e-02 3.056768514215946198e-02 2.968153543770313263e-02 -1.093971729278564453e-01 -4.503957927227020264e-02 1.946609616279602051e-01 8.822615444660186768e-02 1.165117323398590088e-01 7.406576722860336304e-02 -3.886663019657135010e-01
-2.037983685731887817e-01 -2.137414515018463135e-01 1.084753498435020447e-01 7.944528013467788696e-02 3.446283340454101562e-01 -2.350967824459075928e-01 2.530483305454254150e-01 3.804537057876586914e-01 1.022775694727897644e-01 1.601424217224121094e-01 3.443665206432342529e-01 -5.279450491070747375e-02 1.206132695078849792e-01 2.039520442485809326e-01 1.682364940643310547e-02 -2.601527571678161621e-01 -6.339810043573379517e-02 4.546269029378890991e-02 5.397436022758483887e-02 3.880824893712997437e-02 1.227921545505523682e-01 2.456708066165447235e-02 1.185512691736221313e-01 -2.421654462814331055e-01 8.841591328382492065e-02 -1.627348363399505615e-01 1.983357369899749756e-01 -2.993027307093143463e-02 1.014652997255325317e-01 5.422343686223030090e-02 -2.071543037891387939e-01 -2.701478078961372375e-02
2.387751340866088867e-01 -7.675006985664367676e-02 2.212699949741363525e-01 2.915065735578536987e-02 2.272302843630313873e-02 -1.876883655786514282e-01 2.174717038869857788e-01 7.757810503244400024e-02 8.911154419183731079e-02 -1.100381836295127869e-01 4.120365530252456665e-02 -1.712422072887420654e-01 -7.349126785993576050e-02 -5.641996860504150391e-02 -1.819702684879302979e-01 -5.971900746226310730e-02 8.184125274419784546e-02 3.862198591232299805e-01 2.329681962728500366e-01 -2.228786796331405640e-01 2.771210968494415283e-01 -3.534001111984252930e-01 3.026677668094635010e-02 -7.565829157829284668e-02 -1.755104959011077881e-01 -2.637536823749542236e-01 1.347895711660385132e-01 2.706256508827209473e-01 7.691011577844619751e-02 -1.285343021154403687e-01 -1.345680654048919678e-01 3.786176815629005432e-02
-5.298016965389251709e-02 -4.613420367240905762e-02 1.138220578432083130e-01 3.369089914485812187e-03 1.273319721221923828e-01 -2.864320278167724609e-01 -1.127540096640586853e-01 -1.033299565315246582e-01 -4.051707312464714050e-02 1.821501702070236206e-01 -7.817757874727249146e-02 1.114823296666145325e-02 4.060120135545730591e-02 1.641187584027647972e-03 -4.366993904113769531e-01 -4.857535660266876221e-01 1.419124007225036621e-01 1.970012634992599487e-01 -7.114375382661819458e-02 -7.796313613653182983e-02 1.412505209445953369e-01 -3.762950897216796875e-01 2.499912120401859283e-02 -2.841943688690662384e-02 1.389383375644683838e-01 -1.163062825798988342e-01 -2.991405725479125977e-01 7.381455507129430771e-03 3.403525054454803467e-02 1.775148957967758179e-01 -1.412017922848463058e-02 -5.262725800275802612e-02
-7.128456979990005493e-02 4.313865676522254944e-02 -9.925018996000289917e-02 1.306159198284149170e-01 1.976066678762435913e-01 -1.522645652294158936e-01 3.147695660591125488e-01 -1.448232680559158325e-01 -2.369693666696548462e-01 1.449126303195953369e-01 -6.382008641958236694e-02 9.718991070985794067e-02 2.415049821138381958e-01 2.502401918172836304e-02 -3.177450597286224365e-01 -2.194015681743621826e-01 5.559612438082695007e-02 -3.146079182624816895e-02 1.532564312219619751e-01 -1.866871491074562073e-02 4.321590960025787354e-01 -1.022514253854751587e-01 -8.805087953805923462e-02 -7.551982253789901733e-02 -9.065986424684524536e-02 -3.749529123306274414e-01 1.683043390512466431e-01 -1.619050800800323486e-01 -9.253793209791183472e-02 -9.897223114967346191e-02 -7.271859049797058105e-02 1.398286223411560059e-01
7.557585090398788452e-02 -7.195884734392166138e-02 1.255387663841247559e-01 6.556083261966705322e-02 1.289296597242355347e-01 -1.670509874820709229e-01 -8.656194061040878296e-02 -7.385037839412689209e-02 1.538847833871841431e-01 -2.961168438196182251e-02 -1.869863867759704590e-01 1.349177062511444092e-01 -1.631476879119873047e-01 5.101848766207695007e-02 -3.139807283878326416e-01 -4.381628930568695068e-01 -1.527160853147506714e-01 8.750255405902862549e-02 3.221638873219490051e-02 -5.077816173434257507e-02 3.332275450229644775e-01 -7.592378556728363037e-02 -3.013112246990203857e-01 -1.007118672132492065e-01 5.431061983108520508e-02 -2.645890116691589355e-01 -9.655080735683441162e-03 -1.909863352775573730e-01 2.287993207573890686e-03 6.612648814916610718e-02 -3.576893210411071777e-01 -1.410121172666549683e-01
1.877685636281967163e-02 -1.989914290606975555e-02 8.560048416256904602e-03 3.442697823047637939e-01 7.397214323282241821e-02 -3.235632181167602539e-01 -1.275676190853118896e-01 2.112964540719985962e-01 -2.619608342647552490e-01 4.923724755644798279e-02 8.559127338230609894e-03 -1.081719994544982910e-01 2.742098085582256317e-02 -1.381096541881561279e-01 -2.371336705982685089e-02 -3.497270047664642334e-01 -1.166793480515480042e-01 9.111765027046203613e-02 1.468162517994642258e-02 -9.300986677408218384e-02 3.703045845031738281e-01 -1.333674639463424683e-01 1.692484132945537567e-02 7.917395979166030884e-02 -6.479164958000183105e-02 -2.001032084226608276e-01 4.696741998195648193e-01 -7.173068821430206299e-02 -5.343399569392204285e-02 -3.157667117193341255e-03 6.173805147409439087e-02 1.230714172124862671e-01
1.180751919746398926e-01 -1.883673220872879028e-01 -7.459159940481185913e-02 1.029528975486755371e-01 3.081634938716888428e-01 -1.201154664158821106e-01 3.598890602588653564e-01 5.418566614389419556e-02 2.104591764509677887e-02 2.498563975095748901e-01 2.453279914334416389e-03 -1.730893999338150024e-01 1.236623246222734451e-02 1.792239025235176086e-02 5.407996103167533875e-02 -9.128800034523010254e-02 -3.080718517303466797e-01 2.738840878009796143e-01 -4.563440382480621338e-02 5.361390486359596252e-02 4.146057739853858948e-02 -1.052822992205619812e-01 -1.530571728944778442e-01 -6.900033913552761078e-03 1.457793414592742920e-01 -1.804046630859375000e-01 1.120780482888221741e-01 2.439451813697814941e-01 4.180554449558258057e-01 2.710640132427215576e-01 -3.952366113662719727e-02 3.410533815622329712e-02
1.035574600100517273e-01 -5.226410552859306335e-02 -1.074786931276321411e-01 2.215806245803833008e-01 6.481369584798812866e-02 -1.136910691857337952e-01 4.694185554981231689e-01 1.836411952972412109e-01 7.120737433433532715e-02 2.039878070354461670e-01 1.545114517211914062e-01 1.941673904657363892e-01 9.889774769544601440e-02 1.164619922637939453e-01 -1.341085582971572876e-01 -1.239300053566694260e-02 -3.441826701164245605e-01 7.727112621068954468e-02 8.759474754333496094e-02 -1.594126224517822266e-02 3.098870515823364258e-01 -6.560087949037551880e-02 -3.073047846555709839e-02 3.492325916886329651e-02 2.197964787483215332e-01 -1.967959403991699219e-01 7.775906473398208618e-02 1.451951414346694946e-01 6.306078284978866577e-02 1.232431735843420029e-02 -3.760811388492584229e-01 -1.017902493476867676e-01
-1.347649097442626953e-01 1.529243141412734985e-01 5.689800903201103210e-02 4.028983786702156067e-02 3.668888807296752930e-01 -2.343089431524276733e-01 8.088214695453643799e-02 2.684711515903472900e-01 1.978658884763717651e-01 3.119137287139892578e-01 1.931597888469696045e-01 3.023538365960121155e-02 3.947259485721588135e-02 2.491322159767150879e-01 -1.322697550058364868e-01 -1.062474027276039124e-01 -2.394933402538299561e-01 1.772079467773437500e-01 1.246436964720487595e-02 8.700893260538578033e-03 2.879616618156433105e-01 9.840734302997589111e-02 8.965293318033218384e-02 -1.408146917819976807e-01 1.630701273679733276e-01 -2.998166680335998535e-01 1.747983694076538086e-01 -7.970368117094039917e-02 7.936733216047286987e-02 -2.180008143186569214e-01 -1.103251986205577850e-02 -3.991112858057022095e-02
2.684056758880615234e-01 -1.597271859645843506e-01 2.234553247690200806e-01 -7.964980602264404297e-02 -6.602186709642410278e-02 -7.595001906156539917e-02 -8.232185617089271545e-03 2.487468421459197998e-01 1.506077349185943604e-01 1.299583762884140015e-01 9.995771944522857666e-02 -2.475050836801528931e-01 -1.210557520389556885e-01 -1.547269523143768311e-01 -2.300785183906555176e-01 -2.813690602779388428e-01 -2.988980524241924286e-02 2.712971866130828857e-01 -3.683819249272346497e-02 -2.843856513500213623e-01 2.962328493595123291e-01 -9.231934696435928345e-02 -2.647537589073181152e-01 -1.388561129570007324e-01 -1.560009270906448364e-01 -1.193412095308303833e-01 1.680555790662765503e-01 2.530626654624938965e-01 -4.840945824980735779e-02 2.396414242684841156e-02 -9.977342188358306885e-02 -8.039250224828720093e-02
3.360490500926971436e-02 -2.343366295099258423e-01 1.506741493940353394e-01 1.091447025537490845e-01 4.995716214179992676e-01 -4.963910207152366638e-02 1.716978102922439575e-01 5.420897528529167175e-02 8.851034194231033325e-02 6.121323630213737488e-02 -2.053626999258995056e-02 1.371684484183788300e-02 2.908123731613159180e-01 2.908538579940795898e-01 -3.538006842136383057e-01 7.442542165517807007e-02 1.085722669959068298e-01 5.473072454333305359e-02 2.430611252784729004e-01 -9.704300761222839355e-02 3.004226386547088623e-01 -6.516380608081817627e-02 -2.586050517857074738e-02 3.376220166683197021e-02 4.052482545375823975e-02 -1.567308753728866577e-01 1.748293638229370117e-01 2.121952176094055176e-01 1.367473453283309937e-01 -6.475038081407546997e-02 2.828954532742500305e-02 8.794577419757843018e-02
8.215779066085815430e-02 -2.510825395584106445e-01 1.625285446643829346e-01 7.372797001153230667e-03 -7.039377093315124512e-02 -2.058388739824295044e-01 1.766167022287845612e-02 8.367825299501419067e-02 1.317468732595443726e-01 2.780054211616516113e-01 1.740882396697998047e-01 -1.892801672220230103e-01 -3.748871386051177979e-02 -1.864459365606307983e-01 -5.775563418865203857e-02 -1.217877417802810669e-01 2.819238416850566864e-02 3.195602297782897949e-01 1.480900794267654419e-01 1.220327802002429962e-03 4.217833578586578369e-01 -1.395539343357086182e-01 -9.683702886104583740e-02 -2.548069953918457031e-01 -7.323209196329116821e-02 -1.407505273818969727e-01 1.379601359367370605e-01 3.814550340175628662e-01 7.724373787641525269e-02 -5.816250666975975037e-02 -1.902853697538375854e-02 -1.950209736824035645e-01
-4.250695183873176575e-02 -8.748772670514881611e-04 9.039167314767837524e-02 -8.667929470539093018e-02 8.722884953022003174e-02 -2.790492773056030273e-01 1.049318835139274597e-01 3.610351681709289551e-01 -2.165405452251434326e-01 -3.330124914646148682e-02 2.229054123163223267e-01 -1.711733341217041016e-01 1.646205335855484009e-01 7.002676278352737427e-02 -2.163870185613632202e-01 -2.474493235349655151e-01 -2.337257862091064453e-01 4.120009019970893860e-02 2.394418418407440186e-01 2.259238623082637787e-02 1.246826797723770142e-01 -1.777171641588211060e-01 -9.721963107585906982e-02 -3.339829742908477783e-01 9.273321926593780518e-02 -3.351144194602966309e-01 4.174108058214187622e-02 1.579986512660980225e-01 1.687176376581192017e-01 -9.667652659118175507e-03 1.575283855199813843e-01 -7.317759841680526733e-02
-6.326362490653991699e-02 -1.379386633634567261e-01 1.479462385177612305e-01 3.682941496372222900e-01 3.188305795192718506e-01 -3.064514100551605225e-01 1.469621956348419189e-01 7.222591899335384369e-03 -1.014210507273674011e-01 2.017969340085983276e-01 1.613069325685501099e-02 1.397140920162200928e-01 1.942257583141326904e-01 1.556148529052734375e-01 -9.865781664848327637e-02 -1.004941165447235107e-01 6.417654454708099365e-02 5.650575459003448486e-02 -7.586078345775604248e-02 -1.024096384644508362e-01 5.029370784759521484e-01 -1.173888985067605972e-02 -4.565104469656944275e-02 2.080329507589340210e-02 -7.211205363273620605e-02 -2.408217340707778931e-01 1.751817464828491211e-01 -2.170987725257873535e-01 -8.803147822618484497e-03 -9.933136403560638428e-02 -1.133752688765525818e-01 8.183818310499191284e-02
2.055454999208450317e-01 -6.190288439393043518e-02 1.133467108011245728e-01 2.963894791901111603e-02 -3.893404081463813782e-02 1.868771016597747803e-02 6.406935863196849823e-03 1.932369321584701538e-01 1.863307505846023560e-01 4.764260351657867432e-02 2.337402105331420898e-01 -1.059212759137153625e-01 1.399808470159769058e-02 2.358227968215942383e-02 -1.294790208339691162e-01 -2.025788724422454834e-01 -4.258550330996513367e-02 3.322675526142120361e-01 2.949536591768264771e-02 -1.627466976642608643e-01 4.413232803344726562e-01 -3.134541809558868408e-01 -1.590228676795959473e-01 -2.810483872890472412e-01 -1.180834472179412842e-01 -2.294399589300155640e-01 -6.584409624338150024e-02 3.098883926868438721e-01 3.860592469573020935e-02 4.488332942128181458e-02 1.348732858896255493e-01 -1.184578463435173035e-01
1.249215528368949890e-01 -1.083716675639152527e-01 6.094548106193542480e-02 1.082619577646255493e-01 1.135264635086059570e-01 -6.856562197208404541e-02 1.639410555362701416e-01 -1.166106201708316803e-02 1.031256467103958130e-01 -3.954287245869636536e-02 -1.573271006345748901e-01 -2.666339278221130371e-01 -1.825730204582214355e-01 1.455266624689102173e-01 -1.505508869886398315e-01 -3.464985787868499756e-01 -1.529762446880340576e-01 1.075450703501701355e-01 -1.426266580820083618e-01 1.753783822059631348e-01 2.815375328063964844e-01 -3.833054602146148682e-01 -3.490459620952606201e-01 2.732380107045173645e-02 -1.597556471824645996e-02 -2.365357875823974609e-01 -1.688292324542999268e-01 -1.790866702795028687e-01 1.363244801759719849e-01 6.715477257966995239e-02 -6.530134379863739014e-02 -1.684026122093200684e-01
1.661085784435272217e-01 -1.287683006376028061e-02 -1.664537936449050903e-02 1.229682192206382751e-01 1.038325503468513489e-01 -1.392715275287628174e-01 -6.412509083747863770e-02 -2.965492196381092072e-02 2.968900799751281738e-01 5.598122626543045044e-02 9.105115383863449097e-02 -6.408904492855072021e-02 -9.885591268539428711e-02 1.159415990114212036e-01 -3.548949956893920898e-02 -2.677861452102661133e-01 -7.957285642623901367e-02 1.905438750982284546e-01 1.499739736318588257e-01 1.951863057911396027e-02 3.586578965187072754e-01 -1.673721820116043091e-01 -3.034143745899200439e-01 3.869056934490799904e-03 2.002675831317901611e-01 -1.550822407007217407e-01 -7.055472116917371750e-03 4.523221552371978760e-01 3.357002511620521545e-02 -5.306589230895042419e-02 3.365374505519866943e-01 -1.468880623579025269e-01
-1.224654987454414368e-01 -7.842989265918731689e-02 5.241082981228828430e-02 6.972129642963409424e-02 -9.972158819437026978e-02 -2.080267220735549927e-01 1.071982011198997498e-01 -1.696113646030426025e-01 2.228687889873981476e-02 1.230701357126235962e-01 -2.561495602130889893e-01 -3.674450144171714783e-02 -9.231679886579513550e-02 7.812492549419403076e-02 -1.214096471667289734e-01 -4.140239953994750977e-01 -1.140724271535873413e-01 3.140586987137794495e-02 -2.747734189033508301e-01 -5.069697648286819458e-02 1.411676853895187378e-01 -3.939221501350402832e-01 -2.453502118587493896e-01 -2.240184843540191650e-01 8.210543543100357056e-02 -3.018474280834197998e-01 5.798377096652984619e-02 -6.583440303802490234e-02 8.771140873432159424e-02 -1.123899519443511963e-01 -8.330032974481582642e-02 -2.898438274860382080e-01
1.000378131866455078e-01 -1.371977757662534714e-02 -1.511105000972747803e-01 -2.392360940575599670e-02 2.315321564674377441e-01 -3.627592921257019043e-01 3.333520591259002686e-01 -1.317190080881118774e-01 -3.158616274595260620e-02 1.759989857673645020e-01 3.528019785881042480e-02 3.722544386982917786e-02 -1.929500848054885864e-01 3.316114097833633423e-02 -6.354388594627380371e-02 -1.986074447631835938e-01 4.583187773823738098e-02 3.249162733554840088e-01 2.906527370214462280e-02 4.208195954561233521e-02 3.089702725410461426e-01 -2.877766191959381104e-01 -1.422672718763351440e-01 -3.447265625000000000e-01 -2.075495570898056030e-01 6.684749387204647064e-03 1.927279680967330933e-01 9.355068951845169067e-02 -1.165669858455657959e-01 6.151884794235229492e-02 4.664015769958496094e-02 -1.001352723687887192e-02
-5.221749097108840942e-02 -1.022417992353439331e-01 -5.062464997172355652e-02 2.877327203750610352e-01 3.526401147246360779e-02 -3.773945942521095276e-02 2.276016212999820709e-02 8.103345334529876709e-02 7.366395741701126099e-02 2.306024357676506042e-02 2.733826935291290283e-01 1.244843378663063049e-02 -5.723057687282562256e-02 1.164147406816482544e-01 3.870775178074836731e-02 -3.490425050258636475e-01 -2.463775873184204102e-01 1.992819458246231079e-01 8.025744557380676270e-02 2.930070273578166962e-03 3.187371492385864258e-01 -1.531787365674972534e-01 -1.976996064186096191e-01 -2.430390417575836182e-01 -1.154970005154609680e-01 -3.579925894737243652e-01 1.495724320411682129e-01 2.634563148021697998e-01 -9.182272851467132568e-02 1.240455061197280884e-01 2.764928936958312988e-01 8.417373150587081909e-02
-1.727970540523529053e-01 -1.851662844419479370e-01 5.344640463590621948e-02 -3.602746501564979553e-02 -4.909777641296386719e-02 -7.682324200868606567e-02 -3.408001735806465149e-02 4.573938623070716858e-02 -5.104540660977363586e-02 1.132040619850158691e-01 -1.894327551126480103e-01 -1.787727884948253632e-02 -2.898106910288333893e-02 2.562414109706878662e-01 -2.120522409677505493e-01 -3.901661038398742676e-01 -1.362041532993316650e-01 1.464316844940185547e-01 -4.005451500415802002e-02 -1.345695406198501587e-01 1.649114638566970825e-01 -3.862387537956237793e-01 -3.315342068672180176e-01 -1.194478124380111694e-01 -5.364067852497100830e-02 -1.799178272485733032e-01 9.761978685855865479e-02 -2.407661825418472290e-01 2.775012850761413574e-01 -1.097074300050735474e-01 -1.221889108419418335e-01 -1.944971531629562378e-01
3.030647337436676025e-01 1.484844386577606201e-01 -8.196052908897399902e-02 -4.572633281350135803e-02 -1.017706543207168579e-01 -1.620465368032455444e-01 9.370580315589904785e-03 1.151136681437492371e-01 1.618472188711166382e-01 3.523675352334976196e-02 1.490940749645233154e-01 -9.753093868494033813e-02 9.251853823661804199e-02 -5.555161833763122559e-02 -2.220692113041877747e-02 -1.939304322004318237e-01 -2.621079683303833008e-01 2.405243664979934692e-01 9.340919554233551025e-02 -1.117765307426452637e-01 3.198309838771820068e-01 -1.423963606357574463e-01 -3.224466145038604736e-01 -1.040641590952873230e-01 1.402151286602020264e-01 -3.806653916835784912e-01 1.853486150503158569e-01 1.566393822431564331e-01 1.406984776258468628e-01 2.782563865184783936e-01 3.881008177995681763e-02 -1.053007096052169800e-01
1.566107422113418579e-01 8.351340889930725098e-02 -6.462964415550231934e-02 2.000198066234588623e-01 -4.196593537926673889e-02 -4.758209586143493652e-01 2.357003837823867798e-01 8.190451562404632568e-02 1.087718680500984192e-01 9.692602604627609253e-02 3.101158328354358673e-02 7.369756698608398438e-02 1.446064002811908722e-02 -6.521613895893096924e-02 -1.081278994679450989e-01 -7.376022636890411377e-02 -4.779113829135894775e-01 1.577678918838500977e-01 -1.200927887111902237e-02 -1.026610508561134338e-01 4.007229804992675781e-01 -2.985915169119834900e-02 -1.057839319109916687e-01 -1.321658790111541748e-01 -8.382013440132141113e-02 -2.226820290088653564e-01 -2.078622783301398158e-04 1.110479757189750671e-01 -9.999671578407287598e-02 2.180419415235519409e-01 -6.258968263864517212e-02 -1.282500382512807846e-02
2.359530925750732422e-01 -3.465627506375312805e-02 -9.595046937465667725e-02 2.207496017217636108e-01 1.287897229194641113e-01 3.148711472749710083e-02 1.490489840507507324e-01 -1.706774681806564331e-01 3.042079806327819824e-01 -9.116392582654953003e-02 8.044484071433544159e-03 -1.932252049446105957e-01 -1.819572411477565765e-02 9.828931838274002075e-02 7.232063263654708862e-02 -2.036027908325195312e-01 -9.768355637788772583e-02 5.284155011177062988e-01 -6.479056552052497864e-03 1.200517755933105946e-03 1.626095622777938843e-01 -2.202634513378143311e-01 -8.244774490594863892e-02 3.085664473474025726e-02 -5.571109801530838013e-02 -2.890731096267700195e-01 -6.182282790541648865e-02 2.160057574510574341e-01 6.955477595329284668e-02 9.495250135660171509e-02 -2.982788681983947754e-01 -9.922448545694351196e-02
1.452127844095230103e-01 -6.739782541990280151e-02 1.318727731704711914e-01 3.491100072860717773e-01 1.676646471023559570e-01 9.134938009083271027e-03 3.128863573074340820e-01 -1.957913637161254883e-01 -9.587775915861129761e-02 2.253644764423370361e-01 1.904450654983520508e-01 1.637608557939529419e-01 1.521337777376174927e-01 1.935942471027374268e-01 -2.141498327255249023e-01 -2.206302583217620850e-01 1.427397876977920532e-01 1.547576040029525757e-01 -1.269472837448120117e-01 -7.379019260406494141e-02 3.236210644245147705e-01 1.344998478889465332e-01 -6.520724296569824219e-02 2.447837591171264648e-02 -1.860573589801788330e-01 -3.530837297439575195e-01 5.978223681449890137e-02 9.352267533540725708e-02 2.317706309258937836e-02 -1.318482756614685059e-01 3.969765268266201019e-03 9.667331725358963013e-02
1.338690221309661865e-01 -2.814393676817417145e-02 9.646906703710556030e-02 9.189693629741668701e-02 1.038887351751327515e-01 -9.471166878938674927e-02 2.668772935867309570e-01 3.152620196342468262e-01 6.552383303642272949e-02 -7.227581925690174103e-03 1.672732830047607422e-01 3.048886656761169434e-01 7.577256858348846436e-02 2.420883066952228546e-02 -3.136586248874664307e-01 -1.741147786378860474e-01 -3.717322647571563721e-02 -5.258840695023536682e-02 -1.490177214145660400e-01 -3.074692785739898682e-01 1.803764849901199341e-01 6.781572848558425903e-02 -2.660602331161499023e-01 7.820388674736022949e-02 3.388509154319763184e-01 -3.080594837665557861e-01 1.272114459425210953e-02 1.826589405536651611e-01 1.632682383060455322e-01 1.697752811014652252e-02 2.827686071395874023e-02 -8.324709534645080566e-02
2.925349213182926178e-02 -8.701475709676742554e-02 1.474858075380325317e-01 9.825162589550018311e-02 -1.586349308490753174e-01 -5.643561109900474548e-02 1.945200115442276001e-01 1.260341852903366089e-01 4.638199880719184875e-02 1.781407892704010010e-01 2.507063448429107666e-01 -1.232809349894523621e-01 -1.683856546878814697e-01 -1.148689985275268555e-01 -1.137387454509735107e-01 -2.315746247768402100e-01 -1.938658058643341064e-01 2.354963570833206177e-01 3.424130007624626160e-02 -1.549874544143676758e-01 3.744378387928009033e-01 -4.164207875728607178e-01 -1.652202457189559937e-01 -1.860123425722122192e-01 -2.275695204734802246e-01 -6.994956731796264648e-02 -7.969464361667633057e-02 1.831423640251159668e-01 2.891970798373222351e-02 -4.408533498644828796e-02 -1.967956870794296265e-01 -1.619237959384918213e-01
1.881465464830398560e-01 1.403638720512390137e-01 -1.325361132621765137e-01 1.752061396837234497e-01 2.115976959466934204e-01 -3.271302878856658936e-01 3.738142251968383789e-01 9.579229354858398438e-02 -1.266808360815048218e-01 -1.539030484855175018e-02 5.784263834357261658e-02 1.217734143137931824e-01 1.725546717643737793e-01 -5.428848415613174438e-02 -1.802538633346557617e-01 -3.392696678638458252e-01 3.614959865808486938e-02 -1.066140383481979370e-01 -1.423619128763675690e-02 -2.646204829216003418e-01 2.380643486976623535e-01 -1.559479385614395142e-01 5.381333455443382263e-02 -2.910116910934448242e-01 2.241477929055690765e-02 -2.330559343099594116e-01 1.268751621246337891e-01 -6.258928775787353516e-02 2.206668108701705933e-01 -5.245605856180191040e-02 -4.715559631586074829e-02 -3.432211279869079590e-02
2.033966928720474243e-01 -3.280211985111236572e-02 -4.455066099762916565e-02 3.269814252853393555e-01 1.019821390509605408e-01 1.539622843265533447e-01 3.379594981670379639e-01 -1.626419089734554291e-02 2.240820089355111122e-03 -2.004771977663040161e-01 -1.265112012624740601e-01 -3.088122308254241943e-01 -4.696833901107311249e-03 1.771820336580276489e-02 -1.536701023578643799e-01 -1.341726928949356079e-01 1.873079389333724976e-01 7.676549255847930908e-02 1.134057044982910156e-01 -1.008599475026130676e-01 5.582199692726135254e-01 3.602044656872749329e-03 1.123257577419281006e-01 -1.539734303951263428e-01 6.611515302211046219e-03 -1.231472715735435486e-01 1.190160885453224182e-01 -2.125676572322845459e-01 1.165806204080581665e-01 2.044374309480190277e-02 5.108226463198661804e-02 -5.841247737407684326e-02
2.537684142589569092e-01 1.439761370420455933e-01 2.925381362438201904e-01 5.158296972513198853e-02 1.597913652658462524e-01 1.869354099035263062e-01 6.971061974763870239e-02 -2.505634725093841553e-01 3.634196892380714417e-02 4.267893731594085693e-02 -1.013476699590682983e-01 -3.667213022708892822e-01 9.398740530014038086e-02 8.951520174741744995e-02 -5.116067081689834595e-02 -1.860517710447311401e-01 -1.076449975371360779e-01 2.060787007212638855e-02 8.995740860700607300e-02 -5.978794395923614502e-02 2.623533010482788086e-01 -2.175725549459457397e-01 -3.926348313689231873e-02 -2.323873043060302734e-01 -3.641735613346099854e-01 -1.740414500236511230e-01 2.141310870647430420e-01 1.717532724142074585e-01 9.397347271442413330e-02 1.411621272563934326e-01 -9.797998517751693726e-02 -1.565958410501480103e-01
1.983782947063446045e-01 2.030474133789539337e-02 5.668111145496368408e-02 -1.179075334221124649e-02 5.964215099811553955e-02 -1.446010172367095947e-01 1.674961000680923462e-01 1.379321608692407608e-02 -2.124466188251972198e-02 4.046975821256637573e-02 3.299010992050170898e-01 -1.269996315240859985e-01 -6.115406379103660583e-02 7.062159013003110886e-03 -8.519044518470764160e-02 1.223949193954467773e-01 4.504872485995292664e-02 9.097088873386383057e-02 7.514290511608123779e-02 -2.793942689895629883e-01 3.637252748012542725e-01 -2.310672216117382050e-02 -4.402928650379180908e-01 -6.592948734760284424e-02 -6.483647227287292480e-02 -4.629027247428894043e-01 1.521406620740890503e-01 4.373414814472198486e-02 1.908843070268630981e-01 1.201340183615684509e-01 8.076925575733184814e-02 -1.584544181823730469e-01
3.691394925117492676e-01 4.511285573244094849e-02 1.347566246986389160e-01 -8.376940339803695679e-02 1.001374199986457825e-01 -7.268472015857696533e-02 1.515295207500457764e-01 -9.066944569349288940e-02 2.175765484571456909e-01 2.282687872648239136e-01 -5.081582814455032349e-02 -1.096078529953956604e-01 1.612348295748233795e-02 -4.563630372285842896e-02 4.505493119359016418e-02 -2.219901680946350098e-01 -1.828915923833847046e-01 1.158283203840255737e-01 -2.756374515593051910e-02 4.015503823757171631e-02 2.998843491077423096e-01 -1.732874512672424316e-01 -1.305965185165405273e-01 -2.264195680618286133e-02 2.525899410247802734e-01 -2.937580272555351257e-02 2.113068103790283203e-01 4.984538555145263672e-01 1.268724948167800903e-01 1.255651116371154785e-01 -5.047457665205001831e-02 2.083017379045486450e-01
-1.400375515222549438e-01 -2.665908038616180420e-01 3.095965366810560226e-03 2.894734740257263184e-01 9.699961543083190918e-02 -1.241092383861541748e-01 1.998668313026428223e-01 -1.850793063640594482e-01 1.151148788630962372e-02 2.646521627902984619e-01 -2.450549155473709106e-01 1.949195116758346558e-01 1.072401180863380432e-01 1.301310956478118896e-01 -1.808273643255233765e-01 -8.909887075424194336e-02 8.013193309307098389e-02 2.685863710939884186e-02 7.533498853445053101e-02 -1.816321313381195068e-01 4.773958027362823486e-01 -2.042091265320777893e-02 -5.026556551456451416e-02 1.555263102054595947e-01 1.646864265203475952e-01 -1.116708368062973022e-01 1.698561012744903564e-01 2.500267624855041504e-01 1.423546299338340759e-02 -1.826583892107009888e-01 5.422476306557655334e-02 1.445690095424652100e-01
2.466439269483089447e-02 -1.112135574221611023e-01 -7.812404632568359375e-02 5.607578903436660767e-02 1.489568203687667847e-01 -1.314879804849624634e-01 -1.126890480518341064e-01 3.093372285366058350e-02 1.821653544902801514e-01 -5.936271976679563522e-03 1.299046576023101807e-01 -2.318754494190216064e-01 -6.337910890579223633e-02 -1.005918905138969421e-01 -8.048726618289947510e-02 -2.679886817932128906e-01 -1.551274955272674561e-01 2.608836591243743896e-01 4.206085577607154846e-03 -7.076022773981094360e-02 3.615951240062713623e-01 -9.347598999738693237e-02 -2.478488981723785400e-01 -5.830080062150955200e-02 2.441610395908355713e-01 -3.498218357563018799e-01 -1.011993885040283203e-01 2.831241190433502197e-01 -2.716308087110519409e-02 2.999348640441894531e-01 2.346609234809875488e-01 -9.342563897371292114e-02
1.352998465299606323e-01 5.746630206704139709e-02 1.160502508282661438e-01 3.705242574214935303e-01 -2.604749426245689392e-02 -9.738505817949771881e-03 1.637878566980361938e-01 1.869085617363452911e-02 1.286944895982742310e-01 8.455666899681091309e-02 -1.931858509778976440e-01 -1.567674614489078522e-02 -9.179931133985519409e-02 5.374602973461151123e-03 -3.753165602684020996e-01 -3.494527339935302734e-01 -1.837046593427658081e-01 -1.157839074730873108e-01 2.859445288777351379e-02 -1.082966253161430359e-01 2.016727775335311890e-01 -8.674999326467514038e-02 1.288836151361465454e-01 -6.024732068181037903e-02 -7.325319200754165649e-02 -3.291638493537902832e-01 -7.422598451375961304e-02 2.095608860254287720e-01 2.340597212314605713e-01 4.065050929784774780e-02 -1.196402981877326965e-01 -3.239515125751495361e-01
1.077328622341156006e-01 2.045478075742721558e-01 -4.870553687214851379e-02 3.137874603271484375e-01 -2.250780910253524780e-02 -2.423819601535797119e-01 8.113309741020202637e-02 3.344554081559181213e-02 1.412997692823410034e-01 1.982204802334308624e-02 -6.668195128440856934e-02 7.428237050771713257e-02 8.637889474630355835e-02 -2.011620402336120605e-01 -4.990144446492195129e-02 -1.240859031677246094e-01 -3.591798543930053711e-01 6.178163364529609680e-02 4.897508304566144943e-03 -7.935263961553573608e-02 2.880421876907348633e-01 -8.902706205844879150e-02 -2.660124003887176514e-01 -1.533471196889877319e-01 -5.672651808708906174e-03 -2.875287234783172607e-01 2.864502072334289551e-01 3.055174350738525391e-01 -2.191992243751883507e-03 2.030370086431503296e-01 -2.249372005462646484e-01 9.153857082128524780e-02
4.099466279149055481e-02 7.210866082459688187e-03 9.016621112823486328e-02 4.198742508888244629e-01 2.521160542964935303e-01 -1.237797364592552185e-01 3.808448314666748047e-01 1.686723679304122925e-01 3.455318510532379150e-02 -3.287925720214843750e-01 3.567664325237274170e-02 -1.114398390054702759e-01 1.362096667289733887e-01 1.761219799518585205e-01 -1.417980790138244629e-01 -1.665558815002441406e-01 -1.623434126377105713e-01 6.864349544048309326e-02 -2.411154657602310181e-02 -8.380359411239624023e-02 3.742816746234893799e-01 8.555729687213897705e-02 1.521882861852645874e-01 3.528707846999168396e-02 1.743043065071105957e-01 -8.256070315837860107e-02 1.228614971041679382e-01 3.363129496574401855e-02 2.391756474971771240e-01 1.333189010620117188e-01 4.611190780997276306e-02 -6.481048651039600372e-03
-1.316901594400405884e-01 -4.392754659056663513e-02 1.870811171829700470e-02 2.995794415473937988e-01 1.683436185121536255e-01 -1.851385831832885742e-01 2.023808658123016357e-01 -8.144034445285797119e-02 8.377949707210063934e-04 1.486182957887649536e-01 2.833803743124008179e-02 2.432918101549148560e-01 3.067790269851684570e-01 8.442052640020847321e-03 -2.541073560714721680e-01 -3.149017393589019775e-01 1.446630340069532394e-02 -7.732151076197624207e-03 -1.014207229018211365e-01 -2.220829389989376068e-02 4.461369514465332031e-01 -1.110133379697799683e-01 -2.133483737707138062e-01 -1.207028254866600037e-01 -5.213201791048049927e-02 -3.146049082279205322e-01 -4.704029299318790436e-03 -2.122797667980194092e-01 5.293102934956550598e-03 1.573702320456504822e-02 -3.859554976224899292e-02 9.686081111431121826e-02
-2.878543920814990997e-02 -2.141497284173965454e-01 9.869202226400375366e-02 1.713623404502868652e-01 -5.776585265994071960e-02 -5.315457284450531006e-02 5.492210015654563904e-02 -3.327271714806556702e-02 -5.873627588152885437e-02 2.320598363876342773e-01 -3.144141435623168945e-01 -1.496919989585876465e-02 3.823285456746816635e-03 1.938360482454299927e-01 -1.122353896498680115e-01 -5.117748975753784180e-01 -1.255386918783187866e-01 1.313946843147277832e-01 2.417241921648383141e-03 1.123922094702720642e-01 -2.634969726204872131e-02 -2.181799858808517456e-01 -2.452625036239624023e-01 -1.323057115077972412e-01 2.076856493949890137e-01 -3.205605149269104004e-01 9.895074367523193359e-02 -1.045837253332138062e-01 1.597925722599029541e-01 -9.148322045803070068e-02 -2.056321352720260620e-01 -1.449637711048126221e-01
1.080813556909561157e-01 -1.609636545181274414e-01 -6.992067396640777588e-02 2.951890602707862854e-02 1.384525895118713379e-01 1.467560976743698120e-02 -1.820404082536697388e-02 -8.424257487058639526e-02 9.466433525085449219e-02 1.664120256900787354e-01 -8.185463398694992065e-02 1.078879907727241516e-01 -3.818710800260305405e-03 -2.854411303997039795e-02 -1.517828702926635742e-01 -4.991433620452880859e-01 6.276422739028930664e-02 2.034804373979568481e-01 1.505470424890518188e-01 -2.217680513858795166e-01 3.245337009429931641e-01 -1.046968996524810791e-01 -1.034849807620048523e-01 -1.265208274126052856e-01 8.331075310707092285e-02 -2.959487438201904297e-01 3.007012605667114258e-02 -3.023941814899444580e-01 1.137476041913032532e-01 -5.050789937376976013e-02 -2.841788232326507568e-01 -2.419117242097854614e-01
4.168932139873504639e-02 -8.249462395906448364e-02 1.111187562346458435e-01 5.156001821160316467e-02 9.457958489656448364e-02 -4.911831114441156387e-03 -9.337052702903747559e-02 -1.075896397233009338e-01 6.776500493288040161e-02 -3.456665202975273132e-02 -2.208239287137985229e-01 -8.165198564529418945e-02 1.074189767241477966e-01 1.230173856019973755e-01 -2.108969539403915405e-02 -5.213567018508911133e-01 -9.287913888692855835e-02 6.482397019863128662e-02 -1.370564401149749756e-01 -4.907524213194847107e-02 2.167823463678359985e-01 -3.313205838203430176e-01 -3.012131452560424805e-01 -7.018246501684188843e-02 2.376713454723358154e-01 -3.056401312351226807e-01 1.231061518192291260e-01 -2.411976456642150879e-01 2.573067843914031982e-01 1.052879355847835541e-02 7.152564078569412231e-02 -7.699359208345413208e-02
6.060929223895072937e-02 -1.827969849109649658e-01 4.826449975371360779e-02 2.006732970476150513e-01 2.584616839885711670e-01 4.605592414736747742e-02 -2.321328222751617432e-02 2.214495986700057983e-01 1.276310682296752930e-01 2.839466035366058350e-01 1.998136490583419800e-01 -1.933417767286300659e-01 -2.834553718566894531e-01 1.467617899179458618e-01 -2.254582047462463379e-01 -8.047988265752792358e-02 -2.326610833406448364e-01 1.423127204179763794e-01 1.605040132999420166e-01 -2.639310434460639954e-02 1.690533310174942017e-01 1.046285033226013184e-01 -2.733725309371948242e-01 -1.888081133365631104e-01 3.367776051163673401e-02 -7.455567270517349243e-02 5.310786888003349304e-02 4.101746678352355957e-01 -4.377920646220445633e-03 1.822067648172378540e-01 1.308261416852474213e-02 -8.061237633228302002e-02
3.112693130970001221e-01 -8.346320688724517822e-02 -2.150478214025497437e-02 2.973007559776306152e-01 1.188711002469062805e-01 7.600660622119903564e-02 -1.125891581177711487e-01 -1.758545488119125366e-01 1.926547884941101074e-01 2.190994657576084137e-02 2.339170314371585846e-02 -3.280882239341735840e-01 8.476791530847549438e-02 -8.605115115642547607e-02 3.171864897012710571e-02 -1.626471290364861488e-03 9.550052136182785034e-02 1.992500126361846924e-01 7.555626332759857178e-02 -8.749781548976898193e-02 3.296394348144531250e-01 -1.317026466131210327e-01 -2.478558421134948730e-01 -2.700568437576293945e-01 3.102968037128448486e-01 -3.628683835268020630e-02 1.812148466706275940e-02 -1.194012910127639771e-01 1.077339649200439453e-01 -9.054591506719589233e-02 -2.636862397193908691e-01 -2.415042370557785034e-01
1.007558181881904602e-01 -3.484506309032440186e-01 -5.938386917114257812e-02 2.050045281648635864e-01 3.264292776584625244e-01 -4.966368377208709717e-01 2.325368486344814301e-02 -9.649823606014251709e-02 -1.881898194551467896e-01 1.070474646985530853e-02 1.258173584938049316e-01 -4.137428849935531616e-02 2.214166522026062012e-01 3.644701465964317322e-02 -9.466053545475006104e-02 -2.100495994091033936e-02 -9.378183633089065552e-02 9.449868649244308472e-02 2.535596117377281189e-02 2.395982295274734497e-02 9.878414124250411987e-02 -1.563393324613571167e-01 -2.748178839683532715e-01 -1.790091395378112793e-01 1.726391017436981201e-01 -1.306193917989730835e-01 -2.255288511514663696e-01 -5.518798902630805969e-02 -2.742533013224601746e-02 2.513628602027893066e-01 -8.345355838537216187e-02 -1.208589151501655579e-01
1.009047329425811768e-01 -2.242452949285507202e-01 -1.061911508440971375e-01 -1.007651314139366150e-01 2.424544841051101685e-01 -1.071551516652107239e-01 2.700082063674926758e-01 -4.496621899306774139e-03 2.341656386852264404e-01 2.042642384767532349e-01 1.645420342683792114e-01 -3.636859059333801270e-01 1.312643140554428101e-01 -7.670405507087707520e-02 -9.681794047355651855e-02 -2.285795062780380249e-01 -2.880406975746154785e-01 6.332214176654815674e-02 2.052687853574752808e-02 2.388721890747547150e-02 1.509577035903930664e-01 -1.165339797735214233e-01 -2.838350534439086914e-01 -4.656304791569709778e-02 1.271760165691375732e-01 -1.450302153825759888e-01 -4.021315276622772217e-02 2.997504472732543945e-01 1.025079041719436646e-01 1.991895586252212524e-01 -1.271989494562149048e-01 -1.793576180934906006e-01
1.729017496109008789e-01 -1.080053225159645081e-01 -2.160230465233325958e-02 1.736898571252822876e-01 -1.555168032646179199e-01 -8.666355907917022705e-02 4.726189747452735901e-02 -1.369960159063339233e-01 -3.578959964215755463e-03 1.945778876543045044e-01 6.684076040983200073e-02 2.662742137908935547e-01 -1.380246505141258240e-02 4.422666877508163452e-02 -2.242894470691680908e-01 -5.595980882644653320e-01 -1.595766167156398296e-03 1.134719103574752808e-01 1.022918075323104858e-01 1.184945181012153625e-01 2.783623933792114258e-01 -6.582143902778625488e-02 -1.031229272484779358e-01 -1.906711608171463013e-01 3.314435184001922607e-01 -1.336584687232971191e-01 -1.304523050785064697e-01 -8.582773804664611816e-02 1.711217761039733887e-01 -7.207182794809341431e-02 -1.325363218784332275e-01 -1.610110998153686523e-01
2.523296745494008064e-03 -1.985472254455089569e-02 1.022972241044044495e-01 7.503075152635574341e-02 1.894990503787994385e-01 -3.184523805975914001e-02 -4.794537648558616638e-02 -2.096986025571823120e-01 8.065578341484069824e-02 1.475362628698348999e-01 -2.530086040496826172e-01 1.278996281325817108e-02 -1.409816741943359375e-01 1.898411512374877930e-01 -6.979151070117950439e-02 -4.960249960422515869e-01 -1.449815034866333008e-01 1.357489377260208130e-01 -8.182957768440246582e-02 4.223594442009925842e-02 2.959979176521301270e-01 -2.368412166833877563e-01 -2.925220131874084473e-01 -1.452291905879974365e-01 1.395815145224332809e-02 -2.862651944160461426e-01 2.585410326719284058e-02 -1.389543116092681885e-01 2.807430028915405273e-01 -3.352062031626701355e-02 -1.433496475219726562e-01 1.128580793738365173e-02
1.091710180044174194e-01 6.917319446802139282e-02 -1.617765277624130249e-01 1.332415491342544556e-01 -9.547678381204605103e-02 -2.880957722663879395e-01 1.998171061277389526e-01 2.068316489458084106e-01 1.777078807353973389e-01 -8.477579802274703979e-02 4.510871693491935730e-02 -9.911289811134338379e-02 2.016194015741348267e-01 -1.049693766981363297e-02 -2.083042114973068237e-01 -1.936224848031997681e-01 -2.513085901737213135e-01 1.282969415187835693e-01 -5.140045657753944397e-02 1.085595507174730301e-02 2.547680735588073730e-01 -6.047700345516204834e-02 1.566337607800960541e-02 -1.011538207530975342e-01 2.588320076465606689e-01 -3.081722557544708252e-01 3.579649031162261963e-01 3.364342153072357178e-01 3.940810635685920715e-02 1.778456754982471466e-02 -1.190049797296524048e-01 -1.074456274509429932e-01
-2.343572862446308136e-02 5.754373595118522644e-02 9.536867588758468628e-02 1.210423856973648071e-01 -3.177538886666297913e-02 -1.692929565906524658e-01 2.573940530419349670e-02 2.024711109697818756e-02 8.204730600118637085e-02 7.968847639858722687e-03 -1.472648829221725464e-01 -1.636667549610137939e-02 -1.833701878786087036e-01 1.383344735950231552e-02 -1.896384358406066895e-01 -5.542782545089721680e-01 -6.246805563569068909e-02 2.663691937923431396e-01 3.986957669258117676e-02 -6.743761897087097168e-02 2.920287847518920898e-01 -9.321752935647964478e-02 -2.110616564750671387e-01 -3.171119391918182373e-01 -4.699862003326416016e-02 -3.416483700275421143e-01 -1.173022538423538208e-01 -1.752947717905044556e-01 1.305437367409467697e-02 -4.409111663699150085e-02 -2.030639052391052246e-01 -9.517287462949752808e-02
2.226095646619796753e-01 2.794290333986282349e-02 2.694994807243347168e-01 -6.950373947620391846e-02 -8.884468674659729004e-02 -2.175776958465576172e-01 1.204054728150367737e-01 8.948289602994918823e-02 7.990116626024246216e-02 5.035380274057388306e-02 1.495137512683868408e-01 -1.438987702131271362e-01 -1.736626476049423218e-01 -4.332961142063140869e-02 4.971429705619812012e-03 -6.935413181781768799e-02 -2.151945605874061584e-02 2.768716216087341309e-01 1.025445833802223206e-01 -3.965097293257713318e-02 5.408097505569458008e-01 -2.972643375396728516e-01 -2.388602495193481445e-01 -1.229821220040321350e-01 1.131253093481063843e-01 -1.505492180585861206e-01 1.632720381021499634e-01 2.097771465778350830e-01 3.900071606040000916e-02 -2.360856533050537109e-01 -3.844123275484889746e-04 7.194016943685710430e-04
-1.007321327924728394e-01 3.663022071123123169e-02 -6.913873553276062012e-02 4.246682822704315186e-01 8.922220021486282349e-02 -4.968321323394775391e-02 -7.487767934799194336e-02 2.910650335252285004e-02 -4.293436557054519653e-02 1.096190791577100754e-02 -2.473617345094680786e-02 3.248809650540351868e-02 -2.146610617637634277e-01 -1.676584966480731964e-02 -1.969572305679321289e-01 -3.124492764472961426e-01 -1.798107288777828217e-02 2.711929194629192352e-02 -1.363006513565778732e-02 -3.127950131893157959e-01 3.614020645618438721e-01 -4.537725746631622314e-01 1.456296890974044800e-01 1.510362885892391205e-02 4.648591578006744385e-02 -3.673471882939338684e-02 2.207865118980407715e-01 -1.852423697710037231e-02 2.095103114843368530e-01 1.252681463956832886e-01 -7.501222938299179077e-02 1.588735133409500122e-01
6.050413846969604492e-02 8.157446980476379395e-02 2.178618907928466797e-01 1.322434246540069580e-01 3.987429291009902954e-02 -1.495591551065444946e-01 -7.135733962059020996e-02 2.696798415854573250e-03 1.341314464807510376e-01 1.549993902444839478e-01 -1.357452720403671265e-01 -2.203362435102462769e-02 -1.973387897014617920e-01 -1.757047139108181000e-02 -1.950803250074386597e-01 -4.439304471015930176e-01 -1.604886651039123535e-01 2.207192331552505493e-01 -5.422325804829597473e-02 -3.614336252212524414e-02 3.042049109935760498e-01 -7.107172906398773193e-02 -3.519859015941619873e-01 -2.135228961706161499e-01 -1.323144300840795040e-03 -3.103751242160797119e-01 -7.991883903741836548e-02 -2.018692046403884888e-01 1.297521442174911499e-01 2.453183196485042572e-02 -1.149462759494781494e-01 -2.011085003614425659e-01
1.142723932862281799e-01 -2.775471843779087067e-02 -7.087741792201995850e-02 6.724189221858978271e-02 1.636355221271514893e-01 -9.224276989698410034e-02 -1.672137677669525146e-01 1.049077487550675869e-03 1.545390784740447998e-01 8.519145101308822632e-02 -2.703441083431243896e-01 -1.025968715548515320e-01 -1.372236609458923340e-01 5.333272367715835571e-02 -5.232773348689079285e-02 -5.111904144287109375e-01 -4.044625908136367798e-02 1.927916659042239189e-03 -3.419340029358863831e-02 -1.200322359800338745e-01 3.612445294857025146e-01 -2.177359312772750854e-01 -3.278137445449829102e-01 -1.255316436290740967e-01 5.826627835631370544e-02 -2.479600161314010620e-01 -1.228052005171775818e-01 -9.103411436080932617e-02 2.360640019178390503e-01 -1.819426715373992920e-01 -3.042900748550891876e-02 -1.286603212356567383e-01
2.143244147300720215e-01 4.282658174633979797e-02 -8.208651095628738403e-02 2.491560429334640503e-01 -2.665220526978373528e-03 -1.372480578720569611e-02 1.783278137445449829e-01 -7.753320783376693726e-02 7.506693899631500244e-02 -1.418526917695999146e-01 2.925455942749977112e-02 -3.300355970859527588e-01 7.992885261774063110e-02 2.161208391189575195e-01 -1.924369484186172485e-01 -2.703253030776977539e-01 1.254609674215316772e-01 2.229435145854949951e-01 2.026163786649703979e-02 -4.086818993091583252e-01 1.506143957376480103e-01 2.153472155332565308e-01 2.234712541103363037e-01 -2.454614490270614624e-01 9.670913219451904297e-02 -1.637237966060638428e-01 1.926815658807754517e-01 1.242154091596603394e-01 6.023680325597524643e-03 9.594406187534332275e-02 -1.643648892641067505e-01 -9.781944751739501953e-02
1.318498253822326660e-01 -8.426941186189651489e-02 5.536899715662002563e-02 3.022857904434204102e-01 3.910107016563415527e-01 1.301331352442502975e-02 3.745671212673187256e-01 2.507123053073883057e-01 2.794403582811355591e-02 -1.603933423757553101e-01 -8.906810730695724487e-02 -1.647978723049163818e-01 7.353872805833816528e-02 1.651945859193801880e-01 -7.529554516077041626e-02 -2.727358043193817139e-01 -1.512912809848785400e-01 -1.522790826857089996e-02 2.591340541839599609e-01 -1.429988294839859009e-01 3.573354780673980713e-01 -9.677474200725555420e-02 1.320516169071197510e-01 7.342561334371566772e-02 5.665385723114013672e-02 9.002456814050674438e-02 7.895303517580032349e-02 2.506460063159465790e-02 1.607533693313598633e-01 5.584944039583206177e-02 -2.619406767189502716e-02 -1.791097223758697510e-01
-2.437525838613510132e-01 -1.216602846980094910e-01 -9.182517975568771362e-02 5.644668638706207275e-02 3.845416009426116943e-01 1.121973320841789246e-01 2.332089692354202271e-01 3.539022430777549744e-02 3.163923323154449463e-02 -8.937220275402069092e-02 -1.318721026182174683e-01 -1.194940507411956787e-02 -3.186168149113655090e-02 8.356012403964996338e-02 9.583352506160736084e-02 -1.939141601324081421e-01 -1.548127830028533936e-01 2.733902037143707275e-01 -5.316022783517837524e-02 -2.958445996046066284e-02 3.258547186851501465e-01 -2.204018235206604004e-01 -2.736334204673767090e-01 4.696644842624664307e-02 -1.638221889734268188e-01 -2.834463119506835938e-01 1.736303120851516724e-01 -2.168813953176140785e-03 2.138823121786117554e-01 1.627727299928665161e-01 1.164253428578376770e-01 -2.436869591474533081e-01
-1.195508986711502075e-01 -2.509895153343677521e-02 1.036373805254697800e-02 2.822110652923583984e-01 1.693149060010910034e-01 -2.870159745216369629e-01 2.310754507780075073e-01 -3.235692274756729603e-04 -1.957544684410095215e-01 7.891855388879776001e-02 -2.429318279027938843e-01 1.963727772235870361e-01 1.924468129873275757e-01 1.500031650066375732e-01 -2.524873316287994385e-01 -1.959266662597656250e-01 -1.857159845530986786e-02 -1.812790185213088989e-01 -3.320627659559249878e-02 8.401823788881301880e-02 4.586304724216461182e-01 1.021130457520484924e-01 -9.755763411521911621e-02 -2.753343880176544189e-01 1.624287664890289307e-01 -5.027804523706436157e-02 3.323214873671531677e-02 -1.931940764188766479e-01 1.959654130041599274e-02 -1.459171995520591736e-03 -1.275184154510498047e-01 -7.506639510393142700e-02
2.550805807113647461e-01 -3.274711966514587402e-01 7.255761325359344482e-02 -2.712260745465755463e-02 1.614114791154861450e-01 -3.991298750042915344e-02 4.200181663036346436e-01 -2.140054404735565186e-01 -1.741155087947845459e-01 5.521053448319435120e-02 -1.211404502391815186e-01 -2.566157281398773193e-01 1.145162284374237061e-01 4.519392177462577820e-02 -7.215322554111480713e-02 -1.300026774406433105e-01 -2.112600207328796387e-01 2.429786175489425659e-01 1.358927488327026367e-01 1.282361596822738647e-01 1.483370810747146606e-01 -7.129528373479843140e-02 -2.222302258014678955e-01 -1.068068295717239380e-01 1.080550346523523331e-02 -2.997755706310272217e-01 1.023490056395530701e-01 5.751649290323257446e-02 -1.601281017065048218e-01 -7.612472772598266602e-02 1.182529106736183167e-01 2.122135460376739502e-01
-3.203473985195159912e-02 -2.913555502891540527e-01 7.399640977382659912e-02 3.167489469051361084e-01 -3.176522552967071533e-01 9.081220254302024841e-03 1.512361913919448853e-01 -3.247936442494392395e-02 -1.435475349426269531e-01 1.746937930583953857e-01 -5.869329720735549927e-02 -1.037360578775405884e-01 1.030136868357658386e-01 2.788838446140289307e-01 -1.665772944688796997e-01 -2.978310286998748779e-01 5.316673964262008667e-02 2.063701897859573364e-01 3.140075877308845520e-02 -7.724235206842422485e-02 3.266412913799285889e-01 -2.212559878826141357e-01 -3.053116798400878906e-02 2.317816764116287231e-02 -2.231536209583282471e-01 -2.841543778777122498e-02 -1.228361576795578003e-01 1.015084795653820038e-02 2.574130296707153320e-01 -6.371147930622100830e-02 2.511337399482727051e-01 -6.728395074605941772e-02
-5.770143494009971619e-02 5.686100106686353683e-03 1.446173638105392456e-01 5.182108283042907715e-02 1.168961748480796814e-01 -9.932786971330642700e-02 -2.029411494731903076e-02 -1.372095048427581787e-01 2.156567573547363281e-01 -4.916404932737350464e-02 -2.526088953018188477e-01 -1.041429489850997925e-01 -1.413074731826782227e-01 1.633701324462890625e-01 -7.996539771556854248e-02 -5.883711576461791992e-01 -1.233305037021636963e-01 1.770286113023757935e-01 4.788290336728096008e-02 1.147221587598323822e-02 2.164982259273529053e-01 -1.311745643615722656e-01 -3.254456520080566406e-01 -1.072477623820304871e-01 -3.341088443994522095e-02 -2.422276288270950317e-01 8.998066931962966919e-02 -8.570729196071624756e-02 1.438079625368118286e-01 -9.988734126091003418e-02 -1.102753952145576477e-01 -2.427635788917541504e-01
9.063795208930969238e-02 -3.282832354307174683e-02 2.010588198900222778e-01 -1.321065612137317657e-02 1.402089893817901611e-01 -1.850866824388504028e-01 -6.374162435531616211e-02 -2.179760858416557312e-02 1.587545685470104218e-02 1.024309024214744568e-01 -1.432794928550720215e-01 7.267309352755546570e-03 -1.573441922664642334e-01 -3.006511367857456207e-02 -2.346563339233398438e-01 -4.377588629722595215e-01 -2.768939733505249023e-01 1.660608798265457153e-01 2.325968351215124130e-03 -1.005780175328254700e-01 2.673758864402770996e-01 7.478833943605422974e-02 -2.833196222782135010e-01 -2.288229018449783325e-01 1.101558208465576172e-01 -3.476769626140594482e-01 -9.730714559555053711e-02 -1.298412829637527466e-01 1.526427734643220901e-02 -6.762795150279998779e-02 -2.131684273481369019e-01 -2.330269068479537964e-01
6.881972402334213257e-02 -1.283944249153137207e-01 -1.950349062681198120e-01 1.371678858995437622e-01 1.930099278688430786e-01 -6.206870451569557190e-02 3.459777235984802246e-01 2.996942400932312012e-01 -8.600594848394393921e-02 -7.452065497636795044e-02 -2.593785896897315979e-02 -1.913840174674987793e-01 1.654716022312641144e-02 -3.435414656996726990e-02 -1.910381019115447998e-01 -4.284711554646492004e-03 -3.735491633415222168e-01 -8.849900215864181519e-02 -1.631152629852294922e-02 -5.022073537111282349e-02 4.497689902782440186e-01 -2.627445757389068604e-01 -2.888170480728149414e-01 -1.799225062131881714e-01 7.116740196943283081e-02 -2.294585108757019043e-02 1.681641340255737305e-01 5.820686463266611099e-03 1.720777899026870728e-02 3.841381147503852844e-02 9.983278810977935791e-02 -1.294163614511489868e-02
2.359564974904060364e-02 -8.689738065004348755e-02 -4.414788261055946350e-02 6.741593033075332642e-02 2.678678035736083984e-01 -4.948727437295019627e-04 -2.416356932371854782e-03 5.870694667100906372e-02 1.163306459784507751e-01 -1.976156085729598999e-01 1.731752753257751465e-01 -6.648486852645874023e-02 1.901481896638870239e-01 -5.884872749447822571e-02 -1.206987947225570679e-01 -4.293046593666076660e-01 -2.593042850494384766e-01 -8.198216557502746582e-02 1.336612701416015625e-01 -7.145450264215469360e-02 3.045417964458465576e-01 1.015490218997001648e-01 -3.341472744941711426e-01 -1.955616176128387451e-01 -1.512054260820150375e-02 -1.954527050256729126e-01 2.778636515140533447e-01 1.186960563063621521e-01 1.682131290435791016e-01 3.618707507848739624e-02 6.370823085308074951e-02 2.672617733478546143e-01
1.871044784784317017e-01 1.129505038261413574e-01 1.447524279356002808e-01 2.942375540733337402e-01 1.439887136220932007e-01 4.167087376117706299e-02 3.523438274860382080e-01 9.028269350528717041e-02 -6.427431851625442505e-02 3.340510427951812744e-01 -1.075829267501831055e-01 1.327288001775741577e-01 2.064885348081588745e-01 -9.978072345256805420e-02 -1.533135622739791870e-01 -1.656362414360046387e-01 5.907968431711196899e-02 8.743764460086822510e-02 6.567668914794921875e-02 -2.012225389480590820e-01 4.151138067245483398e-01 -5.737463384866714478e-02 -1.948790848255157471e-01 -1.555029535666108131e-03 4.484059661626815796e-02 -1.183066796511411667e-02 -1.322887092828750610e-01 -8.582277595996856689e-02 3.319564759731292725e-01 -2.284996770322322845e-02 -1.677698194980621338e-01 -7.797951251268386841e-02
3.815033659338951111e-02 -2.605033814907073975e-01 1.430317312479019165e-01 2.694482207298278809e-01 1.757502406835556030e-01 -2.296674996614456177e-01 2.841997742652893066e-01 -1.207187101244926453e-01 -7.464461028575897217e-02 -3.684991970658302307e-02 -6.543671339750289917e-02 8.443241566419601440e-02 2.390263676643371582e-01 2.305112034082412720e-01 4.706881940364837646e-02 -1.217091754078865051e-01 -8.351410180330276489e-02 1.544731259346008301e-01 -1.988172978162765503e-01 -3.356802761554718018e-01 4.078826308250427246e-01 -6.785520911216735840e-02 -1.770325750112533569e-01 1.208245307207107544e-01 7.813747227191925049e-02 -1.847939640283584595e-01 8.524212241172790527e-02 -8.569903671741485596e-02 -8.918873965740203857e-02 -2.184955924749374390e-01 1.975508965551853180e-02 4.581032693386077881e-02
1.253552883863449097e-01 -2.659163810312747955e-02 1.406515687704086304e-01 2.174823582172393799e-01 3.166861087083816528e-02 -4.052610602229833603e-03 2.635775208473205566e-01 2.047824859619140625e-01 4.137071967124938965e-02 2.678491175174713135e-02 3.347527235746383667e-02 8.321459591388702393e-02 -1.425522416830062866e-01 -1.009536832571029663e-01 1.033523306250572205e-01 6.425247341394424438e-02 -3.054471611976623535e-01 2.008093744516372681e-01 1.073334179818630219e-02 -9.424076229333877563e-02 4.754315614700317383e-01 1.531705725938081741e-02 -2.471149861812591553e-01 -3.262501955032348633e-01 -8.043205738067626953e-02 -1.696410179138183594e-01 1.743807345628738403e-01 2.799360156059265137e-01 3.419835492968559265e-02 -1.671434640884399414e-01 -4.261186346411705017e-02 -1.921872198581695557e-01
1.800824999809265137e-01 6.664645671844482422e-02 2.502171881496906281e-02 2.561251223087310791e-01 -6.742281466722488403e-02 -2.529031932353973389e-01 2.408749461174011230e-01 1.762106716632843018e-01 -2.027552574872970581e-03 1.834830045700073242e-01 3.355977311730384827e-02 1.358015984296798706e-01 1.608734428882598877e-01 1.000942364335060120e-01 -2.119809854775667191e-03 5.179042369127273560e-02 -3.951288759708404541e-01 2.105766385793685913e-01 1.855768412351608276e-01 -3.322352841496467590e-02 1.929302066564559937e-01 -2.130021452903747559e-01 -2.113567739725112915e-01 -6.519774347543716431e-02 2.871583700180053711e-01 -1.865651160478591919e-01 2.146839052438735962e-01 1.375171989202499390e-01 1.208349615335464478e-01 1.488805860280990601e-01 -2.165811136364936829e-02 -2.459122538566589355e-01
3.209175914525985718e-02 5.468456819653511047e-02 -1.044888049364089966e-01 -3.887380659580230713e-02 -6.118901818990707397e-02 -5.208384990692138672e-01 2.427984923124313354e-01 -7.880333811044692993e-02 -8.220218122005462646e-02 -4.745222255587577820e-02 -5.256114527583122253e-02 -2.174019068479537964e-01 1.104984283447265625e-01 -7.469983398914337158e-02 6.608339492231607437e-03 -8.435066044330596924e-02 -1.451557576656341553e-01 3.089127503335475922e-02 1.689438074827194214e-01 -4.054545611143112183e-02 2.356802672147750854e-01 -2.292777001857757568e-01 2.548148483037948608e-02 -2.675024792551994324e-03 2.135771512985229492e-01 -1.244880557060241699e-01 2.378936707973480225e-01 2.740792334079742432e-01 2.891056239604949951e-01 8.805242180824279785e-02 -3.094131946563720703e-01 -1.360571086406707764e-01
1.468596160411834717e-01 4.688469320535659790e-02 8.611557632684707642e-02 1.298937201499938965e-01 7.200507819652557373e-02 -2.705231606960296631e-01 -1.943156495690345764e-02 6.646004319190979004e-02 1.201785057783126831e-01 2.165112793445587158e-01 9.990947693586349487e-02 -1.789677888154983521e-01 -1.153658702969551086e-01 6.053508073091506958e-02 -1.226304937154054642e-02 -2.651931047439575195e-01 8.234921842813491821e-03 2.067706435918807983e-01 8.507800102233886719e-02 2.874476835131645203e-02 3.844714760780334473e-01 -1.370308995246887207e-01 -3.052304685115814209e-01 7.233914453536272049e-03 4.336306080222129822e-02 -3.237917721271514893e-01 -7.198201119899749756e-02 4.349867701530456543e-01 -1.858527660369873047e-01 9.109672158956527710e-02 1.524635702371597290e-01 -9.965871460735797882e-03
-6.231559067964553833e-02 1.550715714693069458e-01 1.574756205081939697e-01 1.684706807136535645e-01 -1.159017831087112427e-01 2.631117403507232666e-02 1.921511143445968628e-01 -1.048917765729129314e-03 -1.321658939123153687e-01 1.140212118625640869e-01 -1.604603528976440430e-01 -7.721561938524246216e-02 -1.171730235219001770e-01 4.325921460986137390e-02 -5.082593560218811035e-01 -3.766479790210723877e-01 -1.359627395868301392e-01 -6.571625918149948120e-02 2.180725149810314178e-02 -9.709197282791137695e-02 4.325057864189147949e-01 -3.122581169009208679e-03 -2.681879140436649323e-02 4.206620901823043823e-02 -1.571167558431625366e-01 1.275782473385334015e-02 9.705164283514022827e-02 3.588913008570671082e-02 -8.526895940303802490e-02 4.140218347311019897e-02 2.605129964649677277e-02 -3.498333990573883057e-01
-1.976163126528263092e-02 -3.117028623819351196e-02 2.674441337585449219e-01 1.834033131599426270e-01 1.344537436962127686e-01 -3.672941774129867554e-02 -1.335183233022689819e-01 -7.257644832134246826e-02 1.191707327961921692e-01 1.196131780743598938e-01 -1.130520850419998169e-01 4.934955388307571411e-02 -1.074836477637290955e-01 -6.824567168951034546e-02 -2.881204187870025635e-01 -4.505424201488494873e-01 -2.231133580207824707e-01 1.924004703760147095e-01 -2.095516026020050049e-02 -1.101469993591308594e-01 3.115036189556121826e-01 -4.019856452941894531e-02 -3.145121335983276367e-01 -2.317784279584884644e-01 1.044536307454109192e-01 -2.174854129552841187e-01 -6.806710269302129745e-03 -1.694375872611999512e-01 -2.036142162978649139e-02 3.241063328459858894e-03 -2.388354539871215820e-01 -9.962151944637298584e-02
6.197599694132804871e-02 -1.105936318635940552e-01 -1.674356311559677124e-01 1.253382712602615356e-01 3.905735611915588379e-01 -1.844551265239715576e-01 3.370115160942077637e-01 -4.181154444813728333e-02 -1.133325025439262390e-01 9.737601876258850098e-02 1.109030246734619141e-01 2.122607380151748657e-01 2.529531121253967285e-01 8.666243404150009155e-02 6.483739614486694336e-02 -3.150113224983215332e-01 -1.243854686617851257e-01 -6.117253005504608154e-02 -1.290170848369598389e-01 -3.409897387027740479e-01 2.677775323390960693e-01 4.665955528616905212e-02 -7.078944891691207886e-02 -4.496091976761817932e-02 6.024744734168052673e-02 -8.319371193647384644e-02 2.376813590526580811e-01 -6.757824122905731201e-02 2.043400555849075317e-01 2.102012513205409050e-03 1.261670235544443130e-02 -1.926100850105285645e-01
-6.152766570448875427e-02 -4.362422041594982147e-03 -3.424574434757232666e-02 3.576344996690750122e-02 3.110099732875823975e-01 -3.689295351505279541e-01 1.789959520101547241e-01 -2.864103205502033234e-02 -2.656039223074913025e-02 -1.076557040214538574e-01 4.816010221838951111e-02 6.086068227887153625e-02 -1.070826426148414612e-01 7.514335215091705322e-02 -1.833968907594680786e-01 1.329338699579238892e-01 -3.883000835776329041e-02 2.592516839504241943e-01 9.585098177194595337e-02 -3.365198969841003418e-01 3.103344738483428955e-01 -1.912905722856521606e-01 -3.202320337295532227e-01 -3.072010874748229980e-01 -1.738990098237991333e-01 -1.255854684859514236e-02 1.935957372188568115e-01 1.631342023611068726e-01 -1.419554185122251511e-02 1.186180785298347473e-01 -1.059783026576042175e-01 1.852147653698921204e-02
2.751283943653106689e-01 -6.569986697286367416e-03 -7.226703315973281860e-02 2.123568393290042877e-02 6.163201481103897095e-02 -1.790021657943725586e-01 2.840132713317871094e-01 1.997901946306228638e-01 -6.947649270296096802e-02 -4.104502871632575989e-02 -4.236767441034317017e-02 -1.856788098812103271e-01 3.261642158031463623e-02 2.373295724391937256e-01 -1.077938675880432129e-01 2.188755571842193604e-01 -2.022684514522552490e-01 1.096618697047233582e-01 2.297343909740447998e-01 1.307690143585205078e-02 2.917670607566833496e-01 -1.835410594940185547e-01 -1.754196435213088989e-01 -9.550572931766510010e-02 4.044628739356994629e-01 -7.954593002796173096e-02 1.653565317392349243e-01 6.772895902395248413e-02 1.427600383758544922e-01 8.308574557304382324e-02 -2.292314916849136353e-01 -2.370547354221343994e-01
1.456304490566253662e-01 -5.235120654106140137e-02 -6.666667014360427856e-02 -8.473678678274154663e-02 3.091946244239807129e-01 -2.772442400455474854e-01 3.432482481002807617e-01 4.609702154994010925e-02 1.115265041589736938e-01 -9.490621834993362427e-02 2.154440879821777344e-01 -1.651705205440521240e-01 -2.292139530181884766e-01 2.339326776564121246e-02 -1.948520988225936890e-01 -2.196330875158309937e-01 5.478011071681976318e-02 1.868940144777297974e-01 2.023720890283584595e-01 -5.965865030884742737e-02 3.474656641483306885e-01 -2.472694218158721924e-01 -1.324359774589538574e-01 -8.918134123086929321e-02 1.875064969062805176e-01 -2.722410857677459717e-01 -5.897397175431251526e-02 1.040066778659820557e-01 8.225025609135627747e-03 -9.638806432485580444e-02 1.993789337575435638e-02 1.201886981725692749e-01
2.759695798158645630e-02 -5.898169055581092834e-02 4.424371290951967239e-03 1.075831353664398193e-01 -1.197987888008356094e-02 -1.299889087677001953e-01 2.085373699665069580e-01 1.446675956249237061e-01 1.953958123922348022e-01 1.474415212869644165e-01 -1.591873317956924438e-01 1.115963608026504517e-01 1.831013709306716919e-01 3.475440442562103271e-01 -2.108253538608551025e-01 -2.137984633445739746e-01 2.337844371795654297e-01 -5.843324586749076843e-03 2.287197560071945190e-01 1.965022385120391846e-01 2.334889918565750122e-01 -1.951152980327606201e-01 -1.811878681182861328e-01 -2.623285651206970215e-01 3.413563221693038940e-02 -1.538250148296356201e-01 -6.953547149896621704e-02 -9.177026152610778809e-02 4.884107410907745361e-02 -1.330359280109405518e-02 -2.566441297531127930e-01 -3.378832042217254639e-01
-2.819256111979484558e-02 -2.239442914724349976e-01 1.064061969518661499e-01 1.528424173593521118e-01 2.871175110340118408e-01 -2.591580450534820557e-01 1.843453049659729004e-01 -1.216719001531600952e-01 -2.198103070259094238e-01 -4.538584966212511063e-03 2.730050086975097656e-01 9.778524190187454224e-02 1.767940819263458252e-01 1.687369793653488159e-01 -1.439837962388992310e-01 -2.371254861354827881e-01 -3.130022436380386353e-02 2.364126741886138916e-01 1.158636808395385742e-02 -1.723062843084335327e-01 1.905448883771896362e-01 -3.855914250016212463e-02 -8.744145929813385010e-02 1.732667684555053711e-01 1.185631230473518372e-01 -1.328631341457366943e-01 -2.516049444675445557e-01 2.345502525568008423e-01 6.238448433578014374e-03 7.722044363617897034e-03 -3.104502260684967041e-01 -1.954560130834579468e-01
-1.749740168452262878e-02 -2.899626456201076508e-02 1.756564378738403320e-01 4.753231629729270935e-02 1.726418584585189819e-01 -2.758809924125671387e-01 1.323682442307472229e-02 2.981631830334663391e-02 1.696867644786834717e-01 -1.066495850682258606e-01 2.284310758113861084e-01 -2.918503582477569580e-01 9.961351752281188965e-02 1.297861784696578979e-01 -2.854999303817749023e-01 -2.901423722505569458e-02 -1.414778530597686768e-01 4.306115955114364624e-02 3.012172281742095947e-01 -8.765118569135665894e-02 1.295384317636489868e-01 -1.603305488824844360e-01 6.981008499860763550e-02 -3.839927613735198975e-01 2.781791388988494873e-01 -2.614840865135192871e-01 1.963253170251846313e-01 1.060456335544586182e-01 1.745364814996719360e-01 -1.757076978683471680e-01 2.135361079126596451e-03 1.149126607924699783e-02
1.947093307971954346e-01 1.946668624877929688e-01 1.175218522548675537e-01 2.006314396858215332e-01 1.045078337192535400e-01 -1.324953585863113403e-01 -2.920795418322086334e-02 2.540228515863418579e-02 -2.069270052015781403e-02 -5.560601595789194107e-03 1.790516823530197144e-01 -4.509068131446838379e-01 -1.336012408137321472e-02 -2.809734642505645752e-02 -3.270801603794097900e-01 -4.791158810257911682e-02 -1.049839854240417480e-01 9.744198061525821686e-03 -2.447339147329330444e-02 1.220347657799720764e-01 4.526912868022918701e-01 -1.329760104417800903e-01 -2.092377096414566040e-01 -2.549215853214263916e-01 -1.102093607187271118e-01 1.208157539367675781e-01 3.014532625675201416e-01 2.794204652309417725e-02 -2.561775967478752136e-02 7.022123038768768311e-02 -1.081290021538734436e-01 2.027368545532226562e-02
4.971353709697723389e-02 -2.706424146890640259e-02 4.918296635150909424e-02 6.115872412919998169e-02 1.715935170650482178e-01 -1.028691083192825317e-01 -1.839438974857330322e-01 8.012596517801284790e-02 -1.603365242481231689e-01 -5.189856514334678650e-02 1.280481070280075073e-01 -8.713753521442413330e-02 -2.816001176834106445e-01 4.528349265456199646e-02 -7.725325971841812134e-02 -1.187541335821151733e-01 -2.006128877401351929e-01 9.034859389066696167e-02 9.772555530071258545e-02 -1.123262494802474976e-01 4.039700329303741455e-01 -4.870652854442596436e-01 -1.465750634670257568e-01 4.636985436081886292e-02 1.499935286119580269e-03 1.566798686981201172e-01 3.717252910137176514e-01 8.202746510505676270e-02 4.575410112738609314e-02 1.043308824300765991e-01 -2.258408218622207642e-01 1.687252521514892578e-01
-2.231027930974960327e-01 -1.312704682350158691e-01 -2.690274454653263092e-02 2.136190533638000488e-01 3.975601196289062500e-01 -4.548878222703933716e-02 1.634909361600875854e-01 -2.506210207939147949e-01 1.484836935997009277e-01 2.075365483760833740e-01 -3.034768439829349518e-02 7.227701134979724884e-03 2.948761284351348877e-01 1.615728586912155151e-01 -1.422996819019317627e-01 -1.033661141991615295e-01 -1.457179803401231766e-02 8.528853207826614380e-02 2.528097331523895264e-01 -1.742772310972213745e-01 2.916547656059265137e-01 -1.654912630328908563e-04 -3.915297985076904297e-02 -2.154773660004138947e-02 2.326186746358871460e-01 -5.035989359021186829e-02 2.483849525451660156e-01 9.721090644598007202e-02 2.092082351446151733e-01 -1.820532083511352539e-01 1.546946447342634201e-02 1.819738298654556274e-01
1.102038696408271790e-01 -8.003139495849609375e-02 1.595732271671295166e-01 -2.721624448895454407e-02 2.404710948467254639e-01 -1.247775480151176453e-01 2.480282038450241089e-01 -2.331042736768722534e-01 -2.909807302057743073e-02 1.005417928099632263e-01 6.704637408256530762e-02 -6.464961171150207520e-02 -1.384411156177520752e-01 1.056651324033737183e-01 -6.792233884334564209e-02 -1.055017951875925064e-02 -1.875744163990020752e-01 1.510937213897705078e-01 4.436658695340156555e-02 -3.992456942796707153e-02 3.378730714321136475e-01 -2.636988759040832520e-01 -1.428937613964080811e-01 -2.890050113201141357e-01 -2.309305369853973389e-01 -1.260243952274322510e-01 4.035325944423675537e-01 1.962957829236984253e-01 -2.780814841389656067e-02 -1.381385624408721924e-01 2.661220729351043701e-01 2.892360277473926544e-02
-6.453415751457214355e-02 3.137993812561035156e-02 -3.066775947809219360e-02 -2.053180336952209473e-02 2.031120061874389648e-01 -2.071636021137237549e-01 -5.190758407115936279e-02 1.687906086444854736e-01 -4.233197122812271118e-02 6.949816644191741943e-02 2.152621001005172729e-01 -1.650179922580718994e-01 2.857711315155029297e-01 9.917360544204711914e-02 -1.441591084003448486e-01 -1.101047843694686890e-01 -2.239914387464523315e-01 2.707709670066833496e-01 1.534851044416427612e-01 -1.476054191589355469e-01 1.658441126346588135e-01 -2.767115533351898193e-01 6.433837860822677612e-02 -2.694703936576843262e-01 2.191861569881439209e-01 -4.256738424301147461e-01 2.666463144123554230e-02 2.672395408153533936e-01 1.242910400032997131e-01 6.754451245069503784e-02 -2.182216010987758636e-02 -4.493918642401695251e-02
-8.014095574617385864e-02 -4.504084289073944092e-01 -3.999659046530723572e-02 8.886943757534027100e-02 2.754480838775634766e-01 -2.560979314148426056e-02 2.646091580390930176e-01 -8.638956397771835327e-02 -1.389071792364120483e-01 2.326828092336654663e-01 -8.277647197246551514e-02 1.939765363931655884e-01 1.352272778749465942e-01 1.671634465456008911e-01 -2.295346260070800781e-01 -9.858022630214691162e-02 5.288371443748474121e-02 1.211263611912727356e-01 -4.858878441154956818e-03 -3.453877940773963928e-02 4.586394429206848145e-01 -3.464831784367561340e-02 -8.172525465488433838e-02 1.905485391616821289e-01 1.062944680452346802e-01 -1.644614338874816895e-01 2.408811599016189575e-01 -2.324956469237804413e-02 9.442406892776489258e-02 -1.285628080368041992e-01 -7.044244557619094849e-02 -1.068226154893636703e-02
3.467454807832837105e-03 5.349512398242950439e-02 -1.061346158385276794e-01 -1.320916563272476196e-01 1.346654891967773438e-01 -3.987355232238769531e-01 3.065620362758636475e-01 8.284972608089447021e-02 1.606022268533706665e-01 1.684674248099327087e-02 1.754161417484283447e-01 8.614638447761535645e-02 9.748651064001023769e-04 3.910104185342788696e-02 -1.285527944564819336e-01 -2.051941752433776855e-01 1.820066384971141815e-02 7.277695089578628540e-02 1.124113574624061584e-01 -9.991844743490219116e-02 5.739024281501770020e-01 -9.977029263973236084e-02 -8.776362985372543335e-02 8.290733397006988525e-02 1.746935844421386719e-01 -2.746066153049468994e-01 -2.130844146013259888e-01 5.475085973739624023e-02 5.249699950218200684e-02 -6.503908894956111908e-03 1.634394079446792603e-01 5.776095669716596603e-03
-1.165427034720778465e-03 1.237618923187255859e-01 1.933692693710327148e-01 2.660786509513854980e-01 2.884158492088317871e-01 -7.883328944444656372e-02 2.739326059818267822e-01 -9.351692348718643188e-02 9.422853589057922363e-02 2.865976095199584961e-01 -7.597636431455612183e-02 2.850007712841033936e-01 -2.332217618823051453e-02 -6.637917459011077881e-02 -2.015649080276489258e-01 -1.685379594564437866e-01 3.799747303128242493e-02 -2.024509906768798828e-01 -1.043656188994646072e-02 -2.483873218297958374e-01 4.418165683746337891e-01 -2.024127691984176636e-01 -2.790234796702861786e-02 -2.241574376821517944e-01 9.516520798206329346e-02 -7.343184202909469604e-02 3.374256193637847900e-02 -4.523449763655662537e-02 4.351393878459930420e-02 -1.986605525016784668e-01 7.356549613177776337e-03 -2.881654538214206696e-02
7.077925652265548706e-02 -1.331553608179092407e-01 7.505320012569427490e-03 2.322095185518264771e-01 6.859513372182846069e-02 3.231974318623542786e-02 -1.869073957204818726e-01 -2.797094881534576416e-01 1.661649718880653381e-02 8.358680456876754761e-02 -1.443209499120712280e-01 1.911419779062271118e-01 -1.190587133169174194e-01 1.333814412355422974e-01 -7.225273642688989639e-03 -4.597361385822296143e-01 -3.656088560819625854e-02 2.302219271659851074e-01 -1.397888213396072388e-01 -1.836027652025222778e-01 3.131294846534729004e-01 -2.124418169260025024e-01 -2.095700651407241821e-01 -9.999536722898483276e-02 4.088322166353464127e-03 -1.698707938194274902e-01 8.798019960522651672e-03 -1.183791458606719971e-01 1.018691062927246094e-01 8.170872181653976440e-02 -2.826564013957977295e-01 -2.275014668703079224e-01
2.671389877796173096e-01 8.398003131151199341e-02 1.371011584997177124e-01 7.055871933698654175e-02 2.512359321117401123e-01 1.855049133300781250e-01 5.809343606233596802e-02 -1.799219995737075806e-01 -1.077569201588630676e-01 -3.679523989558219910e-02 1.694175414741039276e-02 3.013331629335880280e-02 6.971870362758636475e-02 2.739327847957611084e-01 -8.457479625940322876e-02 -1.143564805388450623e-01 1.238834038376808167e-01 2.080737650394439697e-01 -2.875918745994567871e-01 1.410493701696395874e-01 1.719825118780136108e-01 -4.401822015643119812e-02 -2.787286043167114258e-01 -2.700384855270385742e-01 4.415412992238998413e-02 1.959949918091297150e-02 2.648861110210418701e-01 2.510173916816711426e-01 3.383983969688415527e-01 2.381773293018341064e-01 -7.194768171757459641e-03 -8.144091814756393433e-03
-1.270798146724700928e-01 -1.905783778056502342e-03 6.302485615015029907e-02 1.398862153291702271e-01 8.661357313394546509e-02 4.278038814663887024e-02 3.441391885280609131e-01 2.043303549289703369e-01 -6.360616069287061691e-03 -2.008562535047531128e-02 1.911445893347263336e-02 -6.905570626258850098e-02 1.087869405746459961e-01 -2.152782864868640900e-02 -2.010287493467330933e-01 1.149471178650856018e-01 -2.866454124450683594e-01 1.408354043960571289e-01 1.242292150855064392e-01 -2.921024709939956665e-02 5.661596655845642090e-01 1.546753048896789551e-01 -3.114648759365081787e-01 -2.207987457513809204e-01 4.333968088030815125e-02 4.119213297963142395e-02 -3.867426142096519470e-02 1.700534820556640625e-01 2.342951893806457520e-01 -3.552397713065147400e-02 -4.279058799147605896e-02 -1.371298730373382568e-01
1.454994380474090576e-01 -5.373178049921989441e-02 7.971749454736709595e-02 -2.254205942153930664e-01 7.577200978994369507e-02 2.917083539068698883e-02 2.800272032618522644e-02 3.484678640961647034e-02 1.679489165544509888e-01 2.783949077129364014e-01 -9.758792072534561157e-02 2.626200392842292786e-02 -2.189954742789268494e-02 1.044343188405036926e-01 -1.744072511792182922e-02 -2.331509739160537720e-01 -3.675363361835479736e-01 2.829352021217346191e-01 2.854871451854705811e-01 -4.466123506426811218e-02 3.884199261665344238e-01 -6.503602862358093262e-02 -6.374853104352951050e-02 5.207020044326782227e-02 2.112929522991180420e-01 -3.531889617443084717e-01 1.856122761964797974e-01 1.802141964435577393e-01 4.991739615797996521e-02 8.065288513898849487e-02 -8.991967886686325073e-03 1.493586897850036621e-01
1.803128048777580261e-02 -9.513285011053085327e-02 1.567502021789550781e-01 1.258977800607681274e-01 1.751448810100555420e-01 -1.038423702120780945e-01 -5.396395176649093628e-02 -3.545460850000381470e-02 9.807282127439975739e-03 3.523677960038185120e-02 -1.863646805286407471e-01 2.568071335554122925e-02 -2.470667362213134766e-01 1.257706284523010254e-01 -2.111268192529678345e-01 -4.880021512508392334e-01 -1.138478890061378479e-01 2.208718657493591309e-01 -8.837150782346725464e-02 -9.991321712732315063e-02 2.297766655683517456e-01 3.291891142725944519e-02 -2.166544646024703979e-01 -2.725012302398681641e-01 9.822678565979003906e-02 -3.668876588344573975e-01 3.402560576796531677e-02 -1.501809954643249512e-01 6.925188004970550537e-02 -2.764363214373588562e-02 -1.972288638353347778e-01 -2.030374705791473389e-01
1.196989864110946655e-01 5.761406198143959045e-02 -9.701181203126907349e-02 1.917402595281600952e-01 1.434483528137207031e-01 -3.414166718721389771e-02 3.997941017150878906e-01 1.612678319215774536e-01 1.438588201999664307e-01 -2.650900743901729584e-02 -7.399550825357437134e-02 1.270997375249862671e-01 1.975335478782653809e-01 3.145302534103393555e-01 -3.439304605126380920e-02 -1.611583977937698364e-01 -1.665649861097335815e-01 1.076414138078689575e-01 -9.026855975389480591e-02 -3.661631792783737183e-02 1.411205828189849854e-01 -8.794485032558441162e-02 -1.565361022949218750e-01 8.225008845329284668e-03 7.015720009803771973e-02 -1.644808501005172729e-01 2.717140913009643555e-01 8.181980997323989868e-02 -1.774741411209106445e-01 4.084427952766418457e-01 -2.749432921409606934e-01 -1.816705763339996338e-01
-4.789235442876815796e-02 -8.326323330402374268e-02 -2.035255730152130127e-02 -1.194925904273986816e-01 3.238658607006072998e-02 -2.765009552240371704e-02 2.808720767498016357e-01 2.580003440380096436e-01 1.012550890445709229e-01 8.583497256040573120e-02 1.425445228815078735e-01 -1.446917355060577393e-01 2.742684483528137207e-01 -7.508832961320877075e-02 -1.015604212880134583e-01 -3.936487436294555664e-01 -2.321866154670715332e-02 3.401835262775421143e-01 1.396910473704338074e-02 3.258254751563072205e-02 1.618950664997100830e-01 -2.764575555920600891e-02 -1.658225655555725098e-01 -3.094182610511779785e-01 -6.197509821504354477e-03 -3.811033070087432861e-01 2.867858298122882843e-02 2.659043371677398682e-01 4.513917863368988037e-02 9.140200912952423096e-02 -8.919285237789154053e-02 -1.446346044540405273e-01
2.948284521698951721e-02 -2.119159102439880371e-01 -3.052914142608642578e-01 2.639639973640441895e-01 2.699028849601745605e-01 -2.938962578773498535e-01 -1.405123770236968994e-01 -9.820223599672317505e-02 -5.336060747504234314e-02 2.170162647962570190e-01 1.020953133702278137e-01 -8.832065761089324951e-02 -3.851372376084327698e-02 1.886340975761413574e-01 -1.855249851942062378e-01 -3.505925238132476807e-01 -9.011627733707427979e-02 5.194538738578557968e-03 -5.272217094898223877e-02 1.275146454572677612e-01 1.578456610441207886e-01 2.026536464691162109e-01 -2.616057991981506348e-01 4.582893475890159607e-02 2.173606753349304199e-01 -1.217225268483161926e-01 1.305868774652481079e-01 2.031560391187667847e-01 7.164353132247924805e-02 1.482474356889724731e-01 1.627345681190490723e-01 -4.975404590368270874e-02
2.346668690443038940e-01 1.111406758427619934e-01 -5.182713270187377930e-02 1.539316177368164062e-01 -1.553758978843688965e-01 -1.992845684289932251e-01 1.382310036569833755e-02 -1.091639623045921326e-01 -1.082250699400901794e-01 1.555679589509963989e-01 -3.519487008452415466e-02 2.101187556982040405e-01 -1.105821039527654648e-02 1.774675548076629639e-01 -3.220638036727905273e-01 -3.935751318931579590e-01 5.253113806247711182e-02 1.056318078190088272e-02 2.689349055290222168e-01 5.020988732576370239e-02 1.727154105901718140e-01 -7.437986135482788086e-02 -1.206171736121177673e-01 -4.805508628487586975e-02 3.270027041435241699e-01 -2.708267867565155029e-01 8.539760857820510864e-02 -1.537673920392990112e-01 8.040858805179595947e-02 -3.193268552422523499e-02 -2.822163701057434082e-01 -1.743645370006561279e-01
4.990965873003005981e-02 1.455327123403549194e-01 3.743303418159484863e-01 1.339160650968551636e-01 2.062712162733078003e-01 -3.632269501686096191e-01 1.540090739727020264e-01 4.204563796520233154e-02 -3.080091178417205811e-01 6.845931708812713623e-02 9.418608993291854858e-02 -8.932265639305114746e-02 2.191704511642456055e-02 2.814383804798126221e-01 2.060186862945556641e-02 -7.334397733211517334e-02 -1.819319278001785278e-01 -5.993182212114334106e-02 -2.867112755775451660e-01 -1.436010450124740601e-01 2.387861609458923340e-01 -8.532594889402389526e-02 3.163749724626541138e-02 -7.779673486948013306e-02 1.441130340099334717e-01 -1.817126641981303692e-03 1.664182543754577637e-01 1.955941021442413330e-01 5.009981244802474976e-02 1.632929295301437378e-01 -1.213769540190696716e-01 2.736923992633819580e-01
-8.668446680530905724e-04 -2.427727431058883667e-01 1.940086483955383301e-01 3.251326829195022583e-02 2.470656037330627441e-01 -2.629522681236267090e-01 7.765106111764907837e-02 1.396314054727554321e-01 -2.191434949636459351e-01 2.032116986811161041e-02 1.228550896048545837e-01 -3.517539799213409424e-02 -1.657726764678955078e-01 -8.097379654645919800e-02 -2.383552938699722290e-01 -1.185940876603126526e-01 -3.121305489912629128e-03 1.293481290340423584e-01 -3.723080828785896301e-02 -2.352207452058792114e-01 3.525949716567993164e-01 -3.538215458393096924e-01 4.403481259942054749e-03 1.561272144317626953e-01 -3.374454751610755920e-02 -1.113392934203147888e-01 3.689548075199127197e-01 -1.917275227606296539e-02 -2.028853595256805420e-01 1.260088533163070679e-01 -1.322180032730102539e-01 7.108634710311889648e-02
2.028737068176269531e-01 -2.614983022212982178e-01 1.513671725988388062e-01 2.569410800933837891e-01 -8.818549662828445435e-02 -1.382354050874710083e-01 6.637488305568695068e-02 1.300088167190551758e-01 1.071784198284149170e-01 -1.146784424781799316e-01 1.233197078108787537e-01 -2.213668674230575562e-01 1.255913674831390381e-01 3.388757109642028809e-01 -2.037671953439712524e-01 -2.591278776526451111e-02 8.029445074498653412e-03 -2.945246398448944092e-01 -1.575647890567779541e-01 -2.369782775640487671e-01 3.190161883831024170e-01 -2.075367718935012817e-01 -3.033157885074615479e-01 -1.924826353788375854e-01 -3.778564184904098511e-02 2.270712144672870636e-02 8.977573364973068237e-02 5.880888178944587708e-02 1.023541241884231567e-01 -1.552481353282928467e-01 -7.523688487708568573e-03 4.359650239348411560e-02
1.965873837471008301e-01 -5.151800066232681274e-02 5.400723218917846680e-02 2.638030052185058594e-01 2.711591720581054688e-01 -3.101807534694671631e-01 3.175326883792877197e-01 6.787459831684827805e-03 -5.376117676496505737e-02 1.752536185085773468e-02 1.362580358982086182e-01 1.340329349040985107e-01 1.660468578338623047e-01 1.291808784008026123e-01 -1.229679360985755920e-01 -9.794088080525398254e-03 -1.468287706375122070e-01 9.934616088867187500e-02 -2.236472964286804199e-01 -2.773389518260955811e-01 5.281686782836914062e-01 -7.559807598590850830e-02 -2.026382833719253540e-02 5.768648907542228699e-02 1.764371991157531738e-01 -1.424681395292282104e-01 -9.033311158418655396e-02 -3.302165865898132324e-02 -8.708943426609039307e-02 -3.449191898107528687e-02 -1.144418865442276001e-02 -3.364371834322810173e-03
5.657095462083816528e-02 -1.165719628334045410e-01 4.174116253852844238e-02 2.224775999784469604e-01 2.785267531871795654e-01 -3.500391542911529541e-01 4.805245101451873779e-01 -1.035227999091148376e-01 -2.894883602857589722e-02 4.616457968950271606e-03 6.811822950839996338e-02 -4.161615855991840363e-03 1.472438573837280273e-01 1.014816537499427795e-01 -1.414484828710556030e-01 -1.797948479652404785e-01 -6.857175379991531372e-02 9.722373634576797485e-02 -9.794540703296661377e-02 -5.059977769851684570e-01 2.495904713869094849e-01 -1.238502860069274902e-01 6.973730027675628662e-02 1.589067839086055756e-02 -3.864331543445587158e-02 -3.488411754369735718e-02 4.754986241459846497e-02 -3.197357431054115295e-02 -5.629555881023406982e-02 1.300632953643798828e-01 -1.073901355266571045e-01 1.653205975890159607e-02
6.890125572681427002e-02 5.593867972493171692e-02 1.909329146146774292e-01 6.714022904634475708e-02 1.080144755542278290e-02 -3.103884402662515640e-03 1.553221195936203003e-01 2.401711940765380859e-01 3.654276207089424133e-02 2.398158013820648193e-01 1.164018437266349792e-01 1.747176609933376312e-02 -7.889695465564727783e-02 -1.538157910108566284e-01 -1.948764473199844360e-01 -1.726923733949661255e-01 -2.500557303428649902e-01 1.766220927238464355e-01 -1.302910149097442627e-01 -2.448908835649490356e-01 3.430173695087432861e-01 -2.969169020652770996e-01 -1.859169900417327881e-01 -3.203830420970916748e-01 -7.282824814319610596e-02 -1.155879199504852295e-01 8.462737500667572021e-02 2.966055274009704590e-01 1.115240305662155151e-01 -2.110512256622314453e-01 1.887665875256061554e-02 -1.183330118656158447e-01
5.333222821354866028e-02 -2.958557009696960449e-01 1.031339317560195923e-01 2.137355804443359375e-01 2.578341960906982422e-01 -1.460467875003814697e-01 2.391106188297271729e-01 -2.671725153923034668e-01 1.578667014837265015e-01 1.333850622177124023e-01 -1.202217414975166321e-01 -2.934044599533081055e-02 3.213036954402923584e-01 1.326013654470443726e-01 -1.899601221084594727e-01 3.765855729579925537e-02 9.687731415033340454e-02 1.107950508594512939e-01 1.140243113040924072e-01 -1.032341364771127701e-02 4.779102206230163574e-01 1.020205952227115631e-02 -1.086350623518228531e-02 -9.216958284378051758e-02 1.909462660551071167e-01 -2.874187007546424866e-02 1.517366766929626465e-01 1.830731332302093506e-01 -3.168765455484390259e-02 4.559985548257827759e-02 1.255612075328826904e-01 1.898229867219924927e-01
4.017902538180351257e-02 -1.678395271301269531e-01 -1.035628374665975571e-03 1.268357485532760620e-01 3.225599527359008789e-01 1.489034388214349747e-02 1.223234534263610840e-01 6.490202248096466064e-02 1.046362221240997314e-01 -1.039631813764572144e-01 -2.672690153121948242e-01 -3.360105752944946289e-01 2.785717137157917023e-03 2.001769840717315674e-01 -7.024480402469635010e-02 -1.918949037790298462e-01 -5.331600084900856018e-02 9.389354288578033447e-02 -5.577787756919860840e-02 1.375036984682083130e-01 3.538042604923248291e-01 -1.562269926071166992e-01 -2.129075229167938232e-01 1.721667051315307617e-01 9.057687968015670776e-02 -8.365041017532348633e-02 1.943161711096763611e-02 7.234989106655120850e-02 3.201211094856262207e-01 2.591285854578018188e-02 3.459671884775161743e-02 -3.992041945457458496e-01
-6.451204419136047363e-02 -1.846030056476593018e-01 1.506986618041992188e-01 3.511669337749481201e-01 2.177454233169555664e-01 -2.367247939109802246e-01 2.304658889770507812e-01 -1.169800609350204468e-01 -2.766624093055725098e-03 1.702010184526443481e-01 1.852798759937286377e-01 1.447740644216537476e-01 1.609633415937423706e-01 -4.106147959828376770e-02 -2.383778989315032959e-01 -2.019622772932052612e-01 8.412270992994308472e-02 2.747511025518178940e-03 7.124428451061248779e-02 -1.761808395385742188e-01 3.064538538455963135e-01 -5.368981137871742249e-02 -5.967295169830322266e-02 -5.973904952406883240e-02 -7.228664308786392212e-02 -4.414636492729187012e-01 7.920084148645401001e-02 -1.320779919624328613e-01 1.300753206014633179e-01 -1.038507670164108276e-01 -1.284629255533218384e-01 1.443700343370437622e-01
1.342780143022537231e-01 5.202843621373176575e-02 7.184512168169021606e-02 -4.111959785223007202e-02 1.617656946182250977e-01 -3.036431409418582916e-02 1.421349942684173584e-01 -3.679568320512771606e-02 2.761303484439849854e-01 1.540148407220840454e-01 1.762704104185104370e-01 -2.480249106884002686e-01 2.626816928386688232e-01 -7.102734595537185669e-02 -5.949946492910385132e-02 -2.014614939689636230e-01 -1.806275844573974609e-01 1.376228332519531250e-01 1.665414720773696899e-01 -1.170220896601676941e-01 2.528857588768005371e-01 -8.173453062772750854e-02 -2.512326836585998535e-01 9.709441661834716797e-02 1.726728975772857666e-01 -3.751856088638305664e-01 1.704506725072860718e-01 3.284472227096557617e-01 4.537401255220174789e-03 2.525009512901306152e-01 -5.639903992414474487e-02 -4.889950528740882874e-02
2.102850377559661865e-02 -3.126539289951324463e-02 -9.224217385053634644e-02 3.638689219951629639e-01 2.676334679126739502e-01 1.331573724746704102e-01 2.733898535370826721e-02 -6.026503071188926697e-02 5.204181745648384094e-02 1.226952001452445984e-01 9.475992061197757721e-03 -1.015185788273811340e-01 4.775164648890495300e-02 -3.477201238274574280e-02 1.645472347736358643e-01 -2.757065296173095703e-01 -2.912045083940029144e-02 2.215799689292907715e-01 8.211383968591690063e-02 -2.341789454221725464e-01 2.553043663501739502e-01 4.708594456315040588e-02 -2.380225062370300293e-01 8.226045221090316772e-02 2.080135047435760498e-01 -1.707255244255065918e-01 2.402661740779876709e-01 3.472907468676567078e-02 3.832329064607620239e-02 -3.820293843746185303e-01 -2.915055751800537109e-01 -1.520108878612518311e-01
5.687601491808891296e-02 -1.151203438639640808e-01 1.646747738122940063e-01 -1.743750274181365967e-02 6.193071231245994568e-02 -3.571092486381530762e-01 2.189849317073822021e-01 3.130261898040771484e-01 -1.457943171262741089e-01 1.151245012879371643e-01 1.214275881648063660e-02 -7.813423871994018555e-03 1.530357003211975098e-01 2.342579886317253113e-03 -2.327679842710494995e-01 -3.184957504272460938e-01 -2.404961735010147095e-01 7.802571356296539307e-02 -6.478616595268249512e-02 -3.574237972497940063e-02 2.644173800945281982e-01 5.533659458160400391e-02 9.574174880981445312e-02 2.971968948841094971e-01 2.811845541000366211e-01 -2.275962233543395996e-01 1.496572196483612061e-01 -8.651996403932571411e-02 1.919439136981964111e-01 2.303163334727287292e-02 -1.064577326178550720e-01 -1.252921670675277710e-01
1.396315246820449829e-01 4.475509747862815857e-02 2.915900759398937225e-02 1.063345819711685181e-01 -1.525052823126316071e-02 -1.675023436546325684e-01 -1.674789190292358398e-01 -6.124722212553024292e-02 -4.461944848299026489e-02 -1.394206006079912186e-02 -1.224707663059234619e-01 2.366120964288711548e-01 8.648848161101341248e-03 8.604914695024490356e-02 -2.945314049720764160e-01 -5.263205170631408691e-01 -4.897025972604751587e-02 1.908093243837356567e-01 2.897563762962818146e-02 -9.751147031784057617e-02 3.262503445148468018e-01 -5.626524239778518677e-02 -2.141966223716735840e-01 -1.144257783889770508e-01 1.831990778446197510e-01 -2.880277037620544434e-01 1.120071858167648315e-01 -1.726701259613037109e-01 2.008929662406444550e-02 8.209096640348434448e-02 -1.503373682498931885e-01 -2.355471402406692505e-01
-2.844255976378917694e-02 -1.118295043706893921e-01 7.321786135435104370e-02 -2.024599462747573853e-01 -9.226207435131072998e-02 -1.371781378984451294e-01 3.692353963851928711e-01 -2.233123406767845154e-03 -4.932090267539024353e-02 5.450231581926345825e-02 1.083835214376449585e-01 2.141210883855819702e-01 1.938572153449058533e-02 1.433523893356323242e-01 1.476987600326538086e-01 -2.674739658832550049e-01 -2.490434050559997559e-02 3.062718808650970459e-01 1.049362868070602417e-01 4.921250790357589722e-02 4.656581878662109375e-01 -1.286162286996841431e-01 -2.391200810670852661e-01 -1.809165626764297485e-01 1.846489310264587402e-01 9.034141898155212402e-02 2.185553014278411865e-01 1.760506927967071533e-01 -2.331063337624073029e-02 -5.651373416185379028e-02 -1.062082275748252869e-01 1.794549524784088135e-01
1.124780774116516113e-01 5.181365832686424255e-02 1.220230385661125183e-01 -3.984488081187009811e-03 2.416324317455291748e-01 1.553957909345626831e-01 -6.245569139719009399e-02 -1.349122077226638794e-01 1.692749001085758209e-02 1.766469329595565796e-01 3.746131807565689087e-02 -4.143186807632446289e-01 -5.760208703577518463e-03 2.174123227596282959e-01 2.616488933563232422e-02 -2.165060341358184814e-01 -2.022741883993148804e-01 1.395840793848037720e-01 1.962445676326751709e-01 -1.262934952974319458e-01 4.739721119403839111e-01 -8.593143522739410400e-02 -4.336794838309288025e-02 -1.645067036151885986e-01 -3.095710277557373047e-01 3.761755302548408508e-02 1.290450245141983032e-01 1.678576916456222534e-01 -1.077661663293838501e-01 1.152275800704956055e-01 -9.213520586490631104e-02 -1.200508847832679749e-01
-2.270439453423023224e-02 -1.308469288051128387e-02 -3.752297908067703247e-02 2.974039912223815918e-01 2.923614382743835449e-01 3.158039227128028870e-02 2.536920607089996338e-01 2.743734717369079590e-01 3.375114873051643372e-02 1.909050196409225464e-01 -2.718767710030078888e-02 -1.628389954566955566e-01 1.830027699470520020e-01 2.378201037645339966e-01 1.467516720294952393e-01 -2.087026983499526978e-01 -2.066297382116317749e-01 2.390307784080505371e-01 1.500292271375656128e-01 6.715563684701919556e-02 2.768259942531585693e-01 -7.475576549768447876e-02 -3.941652178764343262e-02 -7.547060400247573853e-02 4.106779396533966064e-02 -1.226193979382514954e-01 -1.666971445083618164e-01 7.371982210315763950e-04 4.098587110638618469e-02 4.215403497219085693e-01 -1.005039438605308533e-01 -1.142529249191284180e-01
1.378403455018997192e-01 1.831970512866973877e-01 -1.002882793545722961e-02 -2.941134851425886154e-03 9.863203018903732300e-02 -9.285635501146316528e-02 2.892756164073944092e-01 6.644000764936208725e-03 1.365639865398406982e-01 1.723885685205459595e-01 5.047500506043434143e-02 -1.100069880485534668e-01 1.474597603082656860e-01 4.915683716535568237e-02 -2.131789028644561768e-01 2.969998717308044434e-01 -1.099126413464546204e-01 1.557891517877578735e-01 1.002107933163642883e-01 -2.281962661072611809e-03 3.239300549030303955e-01 -1.063429117202758789e-01 -1.674173623323440552e-01 -3.771301209926605225e-01 3.592020571231842041e-01 -5.967544764280319214e-02 2.039530873298645020e-01 1.216855943202972412e-01 2.590496540069580078e-01 9.775686264038085938e-02 -8.200974762439727783e-02 -1.383796632289886475e-01
-3.867647051811218262e-02 -1.008668020367622375e-01 1.309828907251358032e-01 -9.719794243574142456e-02 -5.636522173881530762e-02 1.389347016811370850e-01 1.009146571159362793e-01 2.447405904531478882e-01 6.419655680656433105e-02 3.562943637371063232e-02 6.392684578895568848e-02 9.115507826209068298e-03 1.821337044239044189e-01 -9.031851589679718018e-02 -4.779971018433570862e-02 -3.449168205261230469e-01 -2.399168610572814941e-01 1.757337301969528198e-01 1.569846123456954956e-01 -1.991695612668991089e-01 4.848776459693908691e-01 -3.035251796245574951e-01 -3.171834722161293030e-02 -1.791132390499114990e-01 -1.523224413394927979e-01 -1.145676672458648682e-01 2.270412743091583252e-01 2.851231992244720459e-01 -1.158996019512414932e-03 -7.996952533721923828e-02 -4.023484885692596436e-02 -8.221194148063659668e-02
6.004483439028263092e-03 -1.998624503612518311e-01 4.714694246649742126e-02 8.247914910316467285e-02 3.535715937614440918e-01 -1.232601478695869446e-01 3.109757602214813232e-01 -1.150081306695938110e-01 -9.589017182588577271e-02 2.443302422761917114e-01 -1.831449568271636963e-02 -7.154388725757598877e-02 6.212255358695983887e-02 1.008360832929611206e-01 -2.440911978483200073e-01 1.359875947237014771e-01 4.878082126379013062e-02 2.490327060222625732e-01 -4.612469300627708435e-02 -2.838096618652343750e-01 4.465070664882659912e-01 -2.027074061334133148e-02 -2.071889191865921021e-01 2.272600084543228149e-01 9.121345728635787964e-02 -1.115987263619899750e-02 4.343205317854881287e-02 2.207662910223007202e-01 1.097373589873313904e-01 -1.307496428489685059e-01 -5.747535079717636108e-02 -3.836994990706443787e-02
1.144686639308929443e-01 -3.432164376135915518e-04 8.035846054553985596e-02 2.156549394130706787e-01 1.249431073665618896e-01 -9.492262452840805054e-02 -1.608994305133819580e-01 6.305511924438178539e-04 1.485477536916732788e-01 7.328753918409347534e-02 -1.359309554100036621e-01 1.361253112554550171e-01 -1.851966381072998047e-01 3.031509183347225189e-02 -1.647209525108337402e-01 -4.481500387191772461e-01 -1.707634478807449341e-01 1.298302710056304932e-01 2.749955281615257263e-02 -1.920246928930282593e-01 3.624381721019744873e-01 -6.892880797386169434e-02 -2.070713639259338379e-01 -2.870931029319763184e-01 8.918724954128265381e-02 -2.429099231958389282e-01 -4.239936545491218567e-02 -1.394550651311874390e-01 -2.423315308988094330e-02 1.725374348461627960e-02 -2.318755537271499634e-01 -2.605254948139190674e-01
9.282561391592025757e-02 -1.033505573868751526e-01 2.911795377731323242e-01 1.175676435232162476e-01 1.027781143784523010e-01 -2.118733823299407959e-01 -1.435091346502304077e-01 -5.397198349237442017e-02 2.221912378445267677e-03 6.094095483422279358e-02 -1.062602624297142029e-01 1.016955524682998657e-01 -4.784400761127471924e-02 2.944004163146018982e-02 -2.240023612976074219e-01 -4.244152307510375977e-01 -2.315557152032852173e-01 1.564060598611831665e-01 8.312729746103286743e-02 -1.837859004735946655e-01 2.630232870578765869e-01 -1.545790135860443115e-01 -2.248573601245880127e-01 -1.143249422311782837e-01 8.816339075565338135e-02 -1.861485987901687622e-01 -4.972716420888900757e-02 -1.904650330543518066e-01 -2.020379155874252319e-02 3.913222625851631165e-02 -3.073267638683319092e-01 -3.021283149719238281e-01
-2.943668514490127563e-03 -8.817655593156814575e-02 -6.474842876195907593e-02 2.373407334089279175e-01 -1.507270243018865585e-02 -1.747851669788360596e-01 2.322363294661045074e-02 -3.078707754611968994e-01 -2.408640533685684204e-01 -1.348647624254226685e-01 1.846293732523918152e-02 -3.921688534319400787e-03 2.404465377330780029e-01 8.342104405164718628e-02 -7.940004020929336548e-02 1.113459840416908264e-02 -1.356880962848663330e-01 -3.167865797877311707e-03 -1.982733793556690216e-02 -2.151209861040115356e-01 3.365028500556945801e-01 -1.197076737880706787e-01 -9.410741180181503296e-02 -4.081010520458221436e-01 7.794373482465744019e-02 1.225981190800666809e-01 1.878375709056854248e-01 4.029680788516998291e-01 1.389681994915008545e-01 -1.357424557209014893e-01 -3.011336317285895348e-03 -1.823543608188629150e-01
8.912428468465805054e-02 -1.310919821262359619e-01 -4.853610694408416748e-02 -1.424748916178941727e-02 1.229270026087760925e-01 -3.932016789913177490e-01 1.798445135354995728e-01 1.299346387386322021e-01 1.440725773572921753e-01 -1.476267725229263306e-01 1.079101935029029846e-01 -2.004081755876541138e-02 -2.728810310363769531e-01 6.202574819326400757e-02 4.753343760967254639e-03 -2.673743963241577148e-01 4.404971376061439514e-02 1.353561729192733765e-01 1.016127765178680420e-01 -6.853749603033065796e-02 3.180279433727264404e-01 -9.517535567283630371e-02 -1.924402713775634766e-01 -1.051710769534111023e-01 2.010539621114730835e-01 -4.158477783203125000e-01 1.683623939752578735e-01 2.821776568889617920e-01 -6.943599879741668701e-02 4.705218225717544556e-02 -2.842010371387004852e-02 1.618761867284774780e-01
1.318029910326004028e-01 -2.991195023059844971e-02 5.252182856202125549e-02 6.548678129911422729e-02 -5.085136741399765015e-02 1.179126184433698654e-02 -2.267053872346878052e-01 -2.395336627960205078e-01 7.165949046611785889e-02 6.944017112255096436e-02 1.432892382144927979e-01 2.118035107851028442e-01 -1.174319386482238770e-01 1.339409053325653076e-01 -2.736273109912872314e-01 -4.585285186767578125e-01 4.912118241190910339e-02 9.611009061336517334e-02 -7.991921156644821167e-02 -1.777798384428024292e-01 3.312622606754302979e-01 -2.351249903440475464e-01 -1.932118237018585205e-01 -1.250928640365600586e-01 1.118646264076232910e-01 -7.900813966989517212e-02 5.323104560375213623e-02 -1.007753610610961914e-01 1.282297521829605103e-01 -8.831788785755634308e-03 -2.402899414300918579e-01 -3.119996190071105957e-01
1.995652541518211365e-02 1.097003091126680374e-02 -9.530407190322875977e-02 3.416154384613037109e-01 1.211024448275566101e-01 1.825391314923763275e-02 6.800036132335662842e-02 -2.220806926488876343e-01 -6.527885794639587402e-02 6.451702862977981567e-02 1.208016872406005859e-01 3.619911670684814453e-01 1.142982989549636841e-01 1.545278578996658325e-01 -4.310363829135894775e-01 -1.689210981130599976e-01 1.422091200947761536e-02 -9.976101666688919067e-02 4.458405449986457825e-02 -4.694013297557830811e-02 3.932200670242309570e-01 -1.913321390748023987e-02 -8.090346306562423706e-02 -2.240526080131530762e-01 2.108618617057800293e-01 -1.416285336017608643e-01 1.952757835388183594e-01 -2.268130928277969360e-01 8.107938617467880249e-02 4.011289030313491821e-02 -8.181502670049667358e-02 -6.615962833166122437e-02
8.509974926710128784e-02 9.456956386566162109e-02 1.771808415651321411e-01 3.965704888105392456e-02 -1.542958021163940430e-01 2.627507597208023071e-02 2.009603939950466156e-02 3.153292536735534668e-01 9.231410175561904907e-02 -5.164369475096464157e-03 2.497266978025436401e-01 -4.261254146695137024e-02 5.297012627124786377e-02 -2.652112627401947975e-03 1.595586165785789490e-02 -3.118710219860076904e-01 -1.270655691623687744e-01 5.755701661109924316e-02 -4.284782335162162781e-03 -2.112586647272109985e-01 4.043435752391815186e-01 -1.336467266082763672e-01 -8.075289428234100342e-02 -3.285284340381622314e-01 4.720358923077583313e-02 -7.117388397455215454e-02 2.194240540266036987e-01 3.874736428260803223e-01 1.192474663257598877e-01 1.467278450727462769e-01 -2.227951139211654663e-01 5.077936872839927673e-02
2.558134198188781738e-01 8.747880905866622925e-02 2.971943616867065430e-01 3.514054417610168457e-01 -5.340098962187767029e-02 -1.944635622203350067e-02 2.334864735603332520e-01 9.259383380413055420e-02 -1.696294099092483521e-01 2.216997593641281128e-01 3.360230103135108948e-02 -1.713548898696899414e-01 3.240029513835906982e-02 -3.586981445550918579e-02 -2.221185714006423950e-01 -8.169301599264144897e-02 6.230840459465980530e-02 -9.392771124839782715e-02 1.817440688610076904e-01 9.946583956480026245e-02 4.229581058025360107e-01 -8.250246196985244751e-02 -1.385744847357273102e-02 5.866955965757369995e-02 6.475991010665893555e-02 -1.291424781084060669e-01 -1.127292588353157043e-01 6.349148601293563843e-02 2.454582452774047852e-01 -2.076294869184494019e-01 -3.084748089313507080e-01 -3.038515336811542511e-02
9.889846295118331909e-02 -2.614089250564575195e-01 -2.751998975872993469e-02 6.129702180624008179e-02 -2.756561525166034698e-02 -2.080475389957427979e-01 1.835829615592956543e-01 -2.001573890447616577e-01 2.845604158937931061e-02 1.223808899521827698e-01 9.768299758434295654e-02 2.782917022705078125e-02 -1.124052852392196655e-01 2.458236217498779297e-01 -2.824398875236511230e-01 -8.476771414279937744e-03 -1.993943154811859131e-01 2.456935346126556396e-01 -1.845016032457351685e-01 -9.125814586877822876e-02 3.066047728061676025e-01 -2.290101647377014160e-01 -1.361945420503616333e-01 -1.942767649888992310e-01 -7.920140773057937622e-02 2.695555984973907471e-01 2.679342329502105713e-01 1.352230161428451538e-01 -1.201705932617187500e-01 -6.088521704077720642e-02 -2.634023129940032959e-01 1.370264142751693726e-01
8.938672393560409546e-02 -9.632004052400588989e-02 1.237424463033676147e-01 7.987314462661743164e-02 6.668623536825180054e-02 5.010146182030439377e-03 1.698412150144577026e-01 -2.073906958103179932e-01 -1.070172898471355438e-02 -1.196989342570304871e-01 7.693462818861007690e-02 -3.403617143630981445e-01 5.817939713597297668e-02 1.045163720846176147e-01 -3.738838136196136475e-01 -2.579539120197296143e-01 -1.379626989364624023e-01 4.766722023487091064e-02 1.079852730035781860e-01 -4.112046957015991211e-01 3.613257408142089844e-02 1.420175880193710327e-01 -1.573935337364673615e-02 -1.662895381450653076e-01 2.225865721702575684e-01 -5.046828463673591614e-02 1.191883459687232971e-01 -1.383577287197113037e-01 2.354084253311157227e-01 3.552493751049041748e-01 -8.136419206857681274e-02 -5.249455571174621582e-02
3.471165895462036133e-02 -1.270226687192916870e-01 -1.476417183876037598e-01 -2.987547486554831266e-04 9.671311825513839722e-02 -1.696852296590805054e-01 1.216136440634727478e-01 7.945755869150161743e-02 2.386774867773056030e-01 8.325336128473281860e-02 2.216812074184417725e-01 3.310628607869148254e-02 -1.180243790149688721e-01 1.527952849864959717e-01 1.071691792458295822e-02 -3.812270164489746094e-01 -5.634978413581848145e-02 3.176578879356384277e-02 1.915190517902374268e-01 -8.945444226264953613e-02 2.240770161151885986e-01 -2.835211157798767090e-01 -1.211188808083534241e-01 -1.934517323970794678e-01 -3.979545459151268005e-02 -4.036258757114410400e-01 1.112455129623413086e-01 4.284609854221343994e-01 -4.458319023251533508e-02 4.830927774310112000e-02 -7.150429487228393555e-02 5.753428116440773010e-02
-4.312885925173759460e-02 1.506404131650924683e-01 2.489942461252212524e-01 1.811279654502868652e-01 -1.673633456230163574e-01 -2.504573464393615723e-01 6.908649951219558716e-02 6.785519421100616455e-02 1.324016153812408447e-01 1.872973330318927765e-02 -1.946480013430118561e-02 1.673204824328422546e-02 2.070801407098770142e-01 7.036519795656204224e-02 -1.784131675958633423e-01 -4.821398556232452393e-01 -1.207066401839256287e-01 3.947812318801879883e-02 -1.311764121055603027e-01 -2.670857906341552734e-01 2.257482260465621948e-01 7.917509973049163818e-02 -2.379941642284393311e-01 -2.687281072139739990e-01 -5.214972794055938721e-02 -1.984863877296447754e-01 -1.208960413932800293e-01 -8.491151034832000732e-02 3.446077182888984680e-02 -1.315162330865859985e-02 -2.906263470649719238e-01 -9.663084894418716431e-02
9.248240292072296143e-02 -1.377949863672256470e-02 1.720822751522064209e-01 -5.187511816620826721e-02 -2.456535771489143372e-02 1.099683940410614014e-01 2.900338768959045410e-01 1.366459857672452927e-02 3.061894094571471214e-03 8.200635761022567749e-02 -1.541339308023452759e-01 -1.920106410980224609e-01 1.708898842334747314e-01 6.688620150089263916e-02 3.214436769485473633e-02 -1.821593567728996277e-02 -1.727464348077774048e-01 1.618389189243316650e-01 1.599862873554229736e-01 2.772697508335113525e-01 3.451674282550811768e-01 4.423068821779452264e-05 -3.357564508914947510e-01 -1.169238165020942688e-01 1.946116685867309570e-01 -2.363705039024353027e-01 1.318884342908859253e-01 3.248790502548217773e-01 1.351918186992406845e-02 -1.090969368815422058e-01 -3.446191251277923584e-01 8.924485743045806885e-02
4.953173920512199402e-02 -2.392690628767013550e-02 -8.021380752325057983e-02 1.596174389123916626e-01 1.440760940313339233e-01 -2.619467973709106445e-01 2.454371303319931030e-01 -8.712257258594036102e-03 1.384974867105484009e-01 7.294280827045440674e-02 -3.091465122997760773e-02 -8.538006991147994995e-02 -1.335534602403640747e-01 2.733258605003356934e-01 -1.358980089426040649e-01 -1.236550211906433105e-01 3.688736632466316223e-02 3.808690905570983887e-01 1.064593344926834106e-02 -2.069355398416519165e-01 2.668236196041107178e-01 -1.529577225446701050e-01 -6.809630244970321655e-02 -1.545132845640182495e-01 -3.123359680175781250e-01 2.198996394872665405e-02 3.944238424301147461e-01 9.844291210174560547e-02 -1.406173855066299438e-01 -9.828674048185348511e-02 -2.239895761013031006e-01 -3.097602352499961853e-02
3.103876411914825439e-01 2.273122966289520264e-02 -2.109598368406295776e-02 8.465179055929183960e-02 1.547902971506118774e-01 1.281086057424545288e-01 2.586250603199005127e-01 2.457321286201477051e-01 1.561575531959533691e-01 -4.809489846229553223e-02 -1.283974349498748779e-01 -6.040224805474281311e-02 6.572493817657232285e-03 1.121165305376052856e-01 -2.407215833663940430e-01 1.317928135395050049e-01 -2.299432158470153809e-01 2.368840016424655914e-02 3.223472237586975098e-01 -2.262256592512130737e-01 4.362117648124694824e-01 -8.400100469589233398e-02 -2.903774678707122803e-01 -2.084428630769252777e-02 -4.643799737095832825e-02 -1.116383075714111328e-01 1.919090002775192261e-01 -6.706995517015457153e-02 1.765417158603668213e-01 2.110225893557071686e-02 -8.273705095052719116e-02 -9.005872160196304321e-02
4.406018182635307312e-02 6.853307038545608521e-02 1.343912333250045776e-01 3.789456784725189209e-01 2.639788091182708740e-01 -5.495629739016294479e-03 2.685953974723815918e-01 -1.228302437812089920e-02 9.148392826318740845e-02 1.302414685487747192e-01 5.748751014471054077e-02 2.125278562307357788e-01 5.046501755714416504e-02 -2.536918269470334053e-03 -3.269732594490051270e-01 -2.312451750040054321e-01 -2.427298761904239655e-02 -1.464220583438873291e-01 3.004362583160400391e-01 -3.166979849338531494e-01 2.317021340131759644e-01 -5.103569850325584412e-02 -2.892653346061706543e-01 5.125305149704217911e-03 -6.529214978218078613e-02 7.323330733925104141e-03 1.986151933670043945e-01 -3.594176843762397766e-02 3.674373496323823929e-03 -2.930994145572185516e-02 -2.327428311109542847e-01 1.643013395369052887e-02
1.087364833801984787e-02 3.812066838145256042e-02 6.031546741724014282e-02 2.062536180019378662e-01 6.568486243486404419e-02 1.873490959405899048e-02 1.578700989484786987e-01 -3.007298335433006287e-03 2.068456448614597321e-02 2.675755620002746582e-01 4.316051304340362549e-02 3.170595765113830566e-01 -2.385711818933486938e-01 -8.858371526002883911e-02 -2.693801820278167725e-01 -4.287251532077789307e-01 -1.991145461797714233e-01 -1.698100715875625610e-01 -7.544303312897682190e-03 -1.309340298175811768e-01 3.520070314407348633e-01 -1.382266581058502197e-01 -9.381758421659469604e-02 -6.611016578972339630e-04 1.681259600445628166e-03 1.338855177164077759e-02 -7.462009042501449585e-02 8.743095397949218750e-02 2.391922026872634888e-01 -1.166406571865081787e-01 -2.449964135885238647e-01 -2.129977643489837646e-01
-4.448637738823890686e-02 3.849108889698982239e-02 5.932659283280372620e-02 2.823447883129119873e-01 6.790819019079208374e-02 -1.479218751192092896e-01 4.349334537982940674e-01 -9.759675711393356323e-02 9.044817090034484863e-02 5.387559905648231506e-02 -1.169664338231086731e-01 -1.464644968509674072e-01 3.870975971221923828e-02 8.249685168266296387e-02 -3.142518922686576843e-02 7.551227509975433350e-02 -1.938248276710510254e-01 2.834043204784393311e-01 1.605063378810882568e-01 -3.335299193859100342e-01 2.903277575969696045e-01 2.015708684921264648e-01 -1.337919235229492188e-01 4.646053537726402283e-02 2.667227387428283691e-01 1.097807940095663071e-02 1.767064183950424194e-01 1.543692797422409058e-01 1.131470575928688049e-01 8.647381514310836792e-02 9.962120652198791504e-02 -2.655462324619293213e-01
1.008458435535430908e-01 -1.413222402334213257e-01 3.196949660778045654e-01 1.863217055797576904e-01 7.908216863870620728e-02 -9.774357825517654419e-02 -1.483414024114608765e-01 -9.461794793605804443e-02 6.308826804161071777e-02 -1.053143478929996490e-02 -1.146295070648193359e-01 9.714443981647491455e-02 -9.358441829681396484e-02 -6.291528046131134033e-02 -2.231027930974960327e-01 -5.142870545387268066e-01 -1.467839032411575317e-01 1.694887131452560425e-01 9.689714759588241577e-02 -8.728120476007461548e-02 3.018204271793365479e-01 -6.669738888740539551e-02 -2.120351195335388184e-01 -2.108649760484695435e-01 1.554436981678009033e-01 -1.916428953409194946e-01 1.723547279834747314e-02 -1.435728222131729126e-01 -2.579831518232822418e-02 -4.660196229815483093e-02 -2.409951388835906982e-01 -1.938025653362274170e-01
-7.486077956855297089e-03 -9.034280478954315186e-02 -6.676351279020309448e-02 1.736839860677719116e-01 -1.888103783130645752e-01 6.204333901405334473e-02 4.303848743438720703e-02 1.933023333549499512e-02 -2.099362313747406006e-01 6.606769561767578125e-02 -2.655384540557861328e-01 -7.475169003009796143e-02 1.243959292769432068e-01 2.944105565547943115e-01 -4.871553182601928711e-02 -4.254843592643737793e-01 1.803975403308868408e-01 1.744396239519119263e-02 -1.459130048751831055e-01 1.388318836688995361e-01 3.270987868309020996e-01 -2.767219841480255127e-01 -2.994221150875091553e-01 1.145880594849586487e-01 -1.143359765410423279e-01 -1.012616902589797974e-01 -4.855858162045478821e-02 1.749895662069320679e-01 -4.855139926075935364e-02 1.543715596199035645e-01 -2.505062520503997803e-01 -1.797092333436012268e-02
1.299600005149841309e-01 -1.222755014896392822e-01 -1.337234973907470703e-01 1.144345477223396301e-01 -6.478707492351531982e-02 8.278476446866989136e-02 3.360610008239746094e-01 3.768077865242958069e-02 -2.494811713695526123e-01 -3.979865461587905884e-02 4.818825051188468933e-02 -2.981564998626708984e-01 1.419302262365818024e-02 3.543428331613540649e-02 -3.705080226063728333e-02 -2.770869135856628418e-01 9.304486960172653198e-02 -1.665059179067611694e-01 -1.344488710165023804e-01 -6.692220270633697510e-02 5.252878665924072266e-01 -2.103268206119537354e-01 -1.469298303127288818e-01 -2.468770146369934082e-01 9.126560389995574951e-02 -8.513273298740386963e-02 -3.036304935812950134e-02 -1.904928237199783325e-01 1.380387544631958008e-01 -2.013491988182067871e-01 -3.494757041335105896e-02 4.337193071842193604e-02
-4.925535619258880615e-02 7.601153105497360229e-02 -5.703712254762649536e-02 3.311518952250480652e-02 1.593420058488845825e-01 1.128529608249664307e-01 1.173991337418556213e-01 -4.486877471208572388e-02 -3.690093755722045898e-01 1.647760905325412750e-02 -1.353102773427963257e-01 -1.168609261512756348e-01 -1.166163533926010132e-01 1.548725813627243042e-01 4.278941825032234192e-02 -1.989755630493164062e-01 -1.208605319261550903e-01 9.165811538696289062e-02 2.325360290706157684e-02 -3.137074708938598633e-01 3.528198599815368652e-01 -2.605233490467071533e-01 8.788034319877624512e-02 -1.055741608142852783e-01 -6.722413748502731323e-02 -8.149718493223190308e-02 3.249879777431488037e-01 1.330687254667282104e-01 -1.884683817625045776e-01 -1.570563018321990967e-02 -1.470218878239393234e-02 -4.271533191204071045e-01
1.726709753274917603e-01 -7.193524390459060669e-02 2.565675973892211914e-02 2.208097428083419800e-01 -5.293623358011245728e-02 -1.159427035599946976e-02 2.078591287136077881e-01 -2.955563962459564209e-01 -2.253942750394344330e-02 1.337657868862152100e-01 2.113666981458663940e-01 2.693189075216650963e-03 1.193874850869178772e-01 -2.650094218552112579e-02 -4.226723313331604004e-02 -2.547719776630401611e-01 7.347034662961959839e-02 1.488195657730102539e-01 5.083889141678810120e-02 -3.047593235969543457e-01 2.815108597278594971e-01 -1.500019580125808716e-01 -3.281761407852172852e-01 3.147034347057342529e-01 1.625932902097702026e-01 -1.435433477163314819e-01 1.005857437849044800e-01 -8.609119057655334473e-02 -1.012194603681564331e-01 -2.105064690113067627e-01 -7.228762656450271606e-02 -2.855079174041748047e-01
-7.807639241218566895e-02 -1.140553802251815796e-01 -3.018081933259963989e-02 1.996376365423202515e-02 4.664888605475425720e-02 -7.444550842046737671e-02 3.182918429374694824e-01 -2.474277615547180176e-01 -1.688968688249588013e-01 -9.068059921264648438e-02 1.053849980235099792e-01 -4.365860670804977417e-02 1.079381257295608521e-01 -8.789753168821334839e-02 -2.821037471294403076e-01 -3.077438101172447205e-02 -8.842112869024276733e-02 1.956153959035873413e-01 -2.264832705259323120e-01 -6.982637196779251099e-02 5.357993841171264648e-01 -1.175512187182903290e-02 -1.835665553808212280e-01 -5.058215931057929993e-02 7.420330494642257690e-02 8.654758334159851074e-02 7.869991473853588104e-03 2.303002029657363892e-02 1.547440141439437866e-01 4.071725308895111084e-01 8.942823857069015503e-02 1.504004299640655518e-01
-4.543077573180198669e-02 8.258209377527236938e-02 2.156466245651245117e-02 2.643768191337585449e-01 2.155756801366806030e-01 8.439309895038604736e-02 3.068077862262725830e-01 1.088861078023910522e-01 -2.304718196392059326e-01 8.211157470941543579e-02 -1.987067759037017822e-01 -4.581797868013381958e-02 1.167451590299606323e-01 5.625156313180923462e-02 -2.591048181056976318e-01 -3.660248816013336182e-01 -1.285695433616638184e-01 7.807669788599014282e-02 -8.007286489009857178e-02 4.725291952490806580e-02 3.218216598033905029e-01 -3.123079538345336914e-01 -1.246748268604278564e-01 2.502335794270038605e-02 -2.869077213108539581e-02 1.278748810291290283e-01 -7.932863384485244751e-02 1.972992345690727234e-02 2.624299824237823486e-01 1.838648766279220581e-01 1.194248721003532410e-01 -2.290983051061630249e-01
3.915229439735412598e-01 -7.387395203113555908e-02 -2.717248722910881042e-02 -6.945101171731948853e-02 9.254480898380279541e-02 2.197723090648651123e-01 -1.164206303656101227e-02 -9.569397568702697754e-02 -3.504274040460586548e-02 1.310615539550781250e-01 -1.348582506179809570e-01 -7.534334063529968262e-02 -2.431402057409286499e-01 3.647220432758331299e-01 -4.654607176780700684e-02 -1.647354662418365479e-01 -1.286353319883346558e-01 3.327137604355812073e-02 2.194489538669586182e-01 -4.118611291050910950e-02 2.475576251745223999e-01 -2.934571206569671631e-01 7.806247472763061523e-02 -2.255737036466598511e-01 1.920540481805801392e-01 -1.275459676980972290e-01 1.936335861682891846e-01 2.191040217876434326e-01 1.446562558412551880e-01 2.268124222755432129e-01 -1.513328552246093750e-01 -3.142886329442262650e-03
-2.187882363796234131e-02 -9.867995977401733398e-02 -2.032583802938461304e-01 2.141861766576766968e-01 2.763401567935943604e-01 -2.794692516326904297e-01 2.280662655830383301e-01 3.261304646730422974e-02 -1.560927480459213257e-01 1.323898136615753174e-01 -7.527454197406768799e-02 7.560092955827713013e-02 3.602149486541748047e-01 -2.436002902686595917e-02 -5.190106853842735291e-02 -1.515223979949951172e-01 -1.477973461151123047e-01 -7.754895091056823730e-02 1.409289892762899399e-02 -3.585939407348632812e-01 1.057731062173843384e-01 -1.742893159389495850e-01 -1.705430448055267334e-01 -6.378139555454254150e-02 1.216765940189361572e-01 -1.305677741765975952e-02 2.045346647500991821e-01 -9.504622966051101685e-02 3.521478474140167236e-01 1.497768461704254150e-01 -8.651880174875259399e-02 -1.861181408166885376e-01
1.166852414608001709e-01 -7.168885320425033569e-02 -9.924945980310440063e-02 -7.260763645172119141e-02 2.419910281896591187e-01 -4.175633192062377930e-02 2.755601406097412109e-01 1.234127022325992584e-02 2.481500208377838135e-01 8.318191766738891602e-02 1.588391959667205811e-01 -2.659601569175720215e-01 5.413645878434181213e-02 9.239380806684494019e-02 1.113268435001373291e-01 -1.906382590532302856e-01 1.123637799173593521e-02 2.295367270708084106e-01 1.095158606767654419e-01 5.050783231854438782e-02 2.824128270149230957e-01 -2.128456085920333862e-01 -2.867424190044403076e-01 3.006932325661182404e-02 1.190353780984878540e-01 -4.066533446311950684e-01 1.789595633745193481e-01 2.807754278182983398e-01 -7.273071911185979843e-03 9.604934602975845337e-02 1.990312524139881134e-02 -1.716145724058151245e-01
1.243228316307067871e-01 -2.000099867582321167e-01 -1.892233937978744507e-01 1.217206865549087524e-01 6.465715169906616211e-02 -1.825586706399917603e-01 2.327875494956970215e-01 -8.422923088073730469e-02 -2.441769652068614960e-02 -1.869111694395542145e-02 -1.285998523235321045e-02 -5.121127143502235413e-02 1.061065942049026489e-01 3.330968320369720459e-01 -1.769178658723831177e-01 -1.953878998756408691e-01 -1.002996116876602173e-01 -2.568585276603698730e-01 -1.036188825964927673e-01 -3.784279525279998779e-01 3.657915294170379639e-01 -3.653655648231506348e-01 -1.854423135519027710e-01 -1.136155724525451660e-01 8.226543664932250977e-02 5.990538001060485840e-02 9.665145538747310638e-03 -6.457433104515075684e-02 -1.567739248275756836e-01 -9.461968392133712769e-02 -8.344209194183349609e-02 -4.111994057893753052e-03
-9.650741703808307648e-03 9.350672364234924316e-02 1.539429873228073120e-01 2.503144927322864532e-02 -1.473827846348285675e-02 1.407114323228597641e-02 -6.807445734739303589e-02 6.663000583648681641e-02 5.470544099807739258e-02 8.418947458267211914e-02 4.576131701469421387e-02 -6.361053138971328735e-02 1.664396189153194427e-02 1.002369262278079987e-02 -4.383332729339599609e-01 -3.939697444438934326e-01 -2.947107851505279541e-01 -5.537759978324174881e-03 -1.758920215070247650e-02 -2.054713964462280273e-01 2.104627341032028198e-01 -2.032414078712463379e-02 -2.491364181041717529e-01 -2.250911146402359009e-01 2.051253616809844971e-01 -2.710036039352416992e-01 2.735747210681438446e-02 -8.405993878841400146e-02 4.491576924920082092e-02 -1.879289299249649048e-01 -3.801419734954833984e-01 -3.702604398131370544e-02
-1.644837856292724609e-01 -1.951872557401657104e-01 1.973180919885635376e-01 4.494030028581619263e-03 -8.239163458347320557e-02 -1.786254532635211945e-02 7.986766844987869263e-02 4.199146330356597900e-01 1.054968461394309998e-01 3.807847388088703156e-04 2.056217938661575317e-02 -4.523623734712600708e-02 9.954465180635452271e-02 3.290259465575218201e-02 -8.715061843395233154e-02 -3.339485526084899902e-01 -8.304965496063232422e-02 1.787047982215881348e-01 5.786784738302230835e-02 -1.059625446796417236e-01 3.618260920047760010e-01 -1.224259436130523682e-01 -1.298676282167434692e-01 -2.229317873716354370e-01 -4.910699278116226196e-02 -1.555708646774291992e-01 1.493637859821319580e-01 4.784129858016967773e-01 5.669511109590530396e-02 -7.210391014814376831e-02 -7.903982698917388916e-02 6.346312910318374634e-02
3.721802234649658203e-01 4.364473000168800354e-02 1.724747009575366974e-02 1.721293777227401733e-01 1.861953437328338623e-01 -3.973577618598937988e-01 2.918792068958282471e-01 1.195285543799400330e-01 -8.097942918539047241e-02 9.849921613931655884e-02 2.780028432607650757e-02 4.011888429522514343e-02 5.463730171322822571e-02 1.812309473752975464e-01 -3.315563797950744629e-01 -9.557801485061645508e-02 1.055163294076919556e-01 9.234074503183364868e-02 6.524183601140975952e-02 -2.189365029335021973e-01 3.721864819526672363e-01 -1.647300831973552704e-02 -2.415684312582015991e-01 1.577958464622497559e-01 1.249092519283294678e-01 -1.182191632688045502e-02 -9.335295110940933228e-02 -1.500377357006072998e-01 2.751495502889156342e-02 -1.141557916998863220e-01 9.685147553682327271e-02 -5.970071069896221161e-03
1.353773474693298340e-01 -2.563950419425964355e-01 1.237796321511268616e-01 -7.889610528945922852e-02 -1.546179652214050293e-01 -2.022416293621063232e-01 -3.844064846634864807e-02 2.110161632299423218e-01 -3.398883342742919922e-02 4.502663388848304749e-02 1.241500079631805420e-01 -2.126883566379547119e-01 -1.475868932902812958e-02 1.622232198715209961e-01 -7.246132940053939819e-02 -7.495321333408355713e-03 -2.816810607910156250e-01 1.717065125703811646e-01 1.322100590914487839e-02 -5.585277453064918518e-02 3.554626107215881348e-01 -3.088137805461883545e-01 -1.291266381740570068e-01 -2.387249618768692017e-01 -6.095917895436286926e-02 -1.276028007268905640e-01 1.169011890888214111e-01 4.026890397071838379e-01 1.933385133743286133e-01 2.154136151075363159e-01 1.928137242794036865e-02 2.048382163047790527e-02
-6.667234003543853760e-02 1.035633683204650879e-02 5.098455026745796204e-02 3.756634518504142761e-02 1.678698658943176270e-01 -7.323116809129714966e-02 1.633134484291076660e-01 -1.733255237340927124e-01 1.570648699998855591e-01 -8.080525323748588562e-03 7.003267109394073486e-02 -3.085448145866394043e-01 -1.753001473844051361e-02 2.722852528095245361e-01 -2.084046788513660431e-02 7.153701037168502808e-02 -3.490238785743713379e-01 2.402999848127365112e-01 9.721984714269638062e-02 1.180593818426132202e-01 3.480105102062225342e-01 4.471835866570472717e-02 -1.330493837594985962e-01 -4.922332465648651123e-01 1.924065649509429932e-01 -1.715763062238693237e-01 1.205839067697525024e-01 -7.675443775951862335e-03 5.634535849094390869e-02 8.225636929273605347e-02 -4.829906299710273743e-02 -1.302043497562408447e-01
9.701327234506607056e-02 -6.399100273847579956e-02 7.299132645130157471e-02 2.720455452799797058e-02 1.546978205442428589e-01 -3.425249084830284119e-02 -7.675746083259582520e-02 -1.040578037500381470e-01 4.496563971042633057e-02 6.058586761355400085e-03 -1.335876286029815674e-01 1.472837775945663452e-01 -2.563812583684921265e-02 1.773690059781074524e-02 -2.806782536208629608e-02 -5.314475297927856445e-01 -1.535135507583618164e-01 2.203636318445205688e-01 -2.800079993903636932e-02 -2.326643094420433044e-02 3.479116559028625488e-01 -6.492047011852264404e-02 -2.701642215251922607e-01 -1.676575541496276855e-01 1.560240834951400757e-01 -3.517089486122131348e-01 3.718191385269165039e-02 -1.222306489944458008e-01 5.338189750909805298e-02 -1.409398764371871948e-01 -2.381161898374557495e-01 -2.631026506423950195e-01
-8.468277752399444580e-02 9.510640054941177368e-02 8.049455285072326660e-02 3.799704313278198242e-01 3.374182805418968201e-02 8.012749254703521729e-03 1.556516438722610474e-01 -6.491673737764358521e-02 -7.361694425344467163e-02 7.369196508079767227e-03 -1.569042205810546875e-01 -5.265960469841957092e-02 2.956227958202362061e-01 7.118644565343856812e-02 -1.627040803432464600e-01 -3.241048753261566162e-01 5.934569612145423889e-02 1.277900338172912598e-01 1.139813382178544998e-02 -2.053078114986419678e-01 4.537721276283264160e-01 -2.151015847921371460e-01 -1.184881553053855896e-01 7.048674672842025757e-02 -2.239129245281219482e-01 -1.340020447969436646e-01 -1.027177721261978149e-01 -9.450439363718032837e-02 -1.302850991487503052e-02 -5.331282317638397217e-02 7.702274620532989502e-02 -3.414684832096099854e-01
-6.349847465753555298e-02 -4.974548891186714172e-02 -2.251924015581607819e-02 3.982413560152053833e-02 2.154861539602279663e-01 -1.140991318970918655e-02 1.548010408878326416e-01 -7.716710865497589111e-02 7.179526239633560181e-02 -1.436408460140228271e-01 5.556586384773254395e-02 -1.365658640861511230e-01 -1.480669528245925903e-01 -9.382190555334091187e-02 8.702098578214645386e-02 -2.456929236650466919e-01 -1.225853040814399719e-01 3.858824372291564941e-01 1.204371675848960876e-01 2.476506829261779785e-01 5.169383287429809570e-01 1.647810935974121094e-01 -4.009669180959463120e-03 -8.820506930351257324e-02 1.615566611289978027e-01 -2.386029511690139771e-01 1.927934885025024414e-01 -7.721070945262908936e-02 2.348751574754714966e-01 1.585124284029006958e-01 -5.938512738794088364e-03 -1.424623429775238037e-01
-6.656125932931900024e-02 -3.583375811576843262e-01 -7.055009156465530396e-02 2.346708476543426514e-01 6.185093149542808533e-02 -1.835410594940185547e-01 2.547233998775482178e-01 -1.718851327896118164e-01 1.236732751131057739e-01 -1.020715013146400452e-01 5.534051358699798584e-02 1.622848957777023315e-01 -7.491126656532287598e-02 4.030506014823913574e-01 3.174952790141105652e-02 1.921193301677703857e-02 -1.284053474664688110e-01 -2.469920367002487183e-01 -1.413036137819290161e-01 -1.582054048776626587e-01 4.485343992710113525e-01 -5.637816712260246277e-02 -9.603123366832733154e-02 -1.724407523870468140e-01 -6.643063854426145554e-03 -1.373834311962127686e-01 -6.579902837984263897e-04 1.813912093639373779e-01 5.436066910624504089e-02 6.738214939832687378e-02 -1.834555715322494507e-02 -1.586255133152008057e-01
1.618744283914566040e-01 -2.937590889632701874e-02 1.421113312244415283e-01 -1.232601106166839600e-01 -1.509933620691299438e-01 -8.672767318785190582e-03 9.724584221839904785e-02 3.410613834857940674e-01 -2.596842311322689056e-02 -1.827550828456878662e-01 -7.927539758384227753e-03 -1.750642508268356323e-01 1.937550753355026245e-01 -2.515332028269767761e-02 -9.939274191856384277e-02 -3.106302618980407715e-01 -4.236400499939918518e-02 2.181558459997177124e-01 6.987829692661762238e-03 -8.914986252784729004e-02 4.156400263309478760e-01 -2.937798500061035156e-01 -8.722887933254241943e-02 -3.267621994018554688e-01 9.250622242689132690e-02 -2.430600821971893311e-01 1.732289046049118042e-01 1.506937891244888306e-01 1.158028692007064819e-01 -3.432804718613624573e-02 3.280854597687721252e-02 1.127698495984077454e-01
2.956545539200305939e-02 -6.406950205564498901e-02 4.629178345203399658e-02 2.341913133859634399e-01 1.369257271289825439e-01 -4.258703440427780151e-02 2.858792543411254883e-01 -9.804494678974151611e-02 -1.719398498535156250e-01 2.601503133773803711e-01 -7.153714448213577271e-02 2.669391334056854248e-01 2.356132119894027710e-01 6.533674150705337524e-02 -3.080627322196960449e-01 -2.713242471218109131e-01 1.032830104231834412e-01 -2.445725351572036743e-02 8.236957341432571411e-02 -5.199730023741722107e-02 4.296797811985015869e-01 -1.571159511804580688e-01 -1.361465156078338623e-01 6.128128245472908020e-02 1.094615086913108826e-01 -2.105401307344436646e-01 5.068132281303405762e-02 -2.160688787698745728e-01 2.260754257440567017e-01 -3.328280150890350342e-02 -8.920802175998687744e-02 7.821917533874511719e-02
-6.676406413316726685e-02 2.146119624376296997e-01 8.459319919347763062e-02 1.757563054561614990e-01 2.171067148447036743e-01 -3.365303575992584229e-01 2.737743258476257324e-01 -1.486370265483856201e-01 -6.307521462440490723e-02 2.875249981880187988e-01 -1.220628917217254639e-01 -1.944285184144973755e-01 2.108002826571464539e-02 2.655553519725799561e-01 -1.774562299251556396e-01 -1.550748348236083984e-01 1.027917116880416870e-01 5.938183143734931946e-02 -1.752525009214878082e-02 -1.186787411570549011e-01 8.558892458677291870e-02 -8.443420380353927612e-02 2.476011961698532104e-01 -3.005269765853881836e-01 1.114744991064071655e-01 -1.301271021366119385e-01 5.367303639650344849e-02 1.023843958973884583e-01 2.641205787658691406e-01 2.190476953983306885e-01 -4.394461587071418762e-02 1.766172051429748535e-01
7.109608501195907593e-02 -7.224303483963012695e-02 -2.014864794909954071e-02 3.585394844412803650e-02 1.568225771188735962e-01 -2.851083874702453613e-01 1.932169795036315918e-01 2.136915177106857300e-01 1.994767598807811737e-02 1.374475210905075073e-01 5.732431635260581970e-02 -1.161807700991630554e-01 1.362833529710769653e-01 -8.360791951417922974e-02 -1.904210746288299561e-01 8.921714872121810913e-02 -2.587460540235042572e-02 -8.562712371349334717e-02 9.454549103975296021e-02 6.318310648202896118e-02 4.035929441452026367e-01 3.092679940164089203e-02 -2.399395108222961426e-01 9.754849970340728760e-02 2.279424220323562622e-01 -1.680385470390319824e-01 2.824381291866302490e-01 2.891254723072052002e-01 1.912726461887359619e-01 2.879645228385925293e-01 -1.478865295648574829e-01 -2.376957088708877563e-01
-1.711302995681762695e-01 -3.314159438014030457e-02 -2.568386495113372803e-01 1.871766000986099243e-01 5.009659007191658020e-02 -3.077197372913360596e-01 1.790799498558044434e-01 -3.989281877875328064e-02 7.657623291015625000e-02 -1.507401373237371445e-02 -2.578606009483337402e-01 -8.344451338052749634e-02 4.202668070793151855e-01 1.781124472618103027e-01 -1.233007013797760010e-01 -1.723977029323577881e-01 1.469742357730865479e-01 7.746551185846328735e-02 1.090124696493148804e-01 7.800325751304626465e-02 2.012212127447128296e-01 -1.252182573080062866e-02 -2.123956531286239624e-01 -1.576966941356658936e-01 2.352062314748764038e-01 5.902830883860588074e-02 1.133864000439643860e-02 1.330611854791641235e-01 2.949202954769134521e-01 2.099293619394302368e-01 -1.146990433335304260e-01 -1.670098900794982910e-01
1.812104880809783936e-01 1.198012977838516235e-01 -1.288020461797714233e-01 -1.280584465712308884e-02 1.524165868759155273e-01 -1.544480919837951660e-01 -2.625115402042865753e-02 1.373869031667709351e-01 7.338227587752044201e-04 -1.986904144287109375e-01 5.041506886482238770e-02 -1.798558086156845093e-01 -1.542563736438751221e-01 3.071922110393643379e-03 -1.514247506856918335e-01 -9.801154583692550659e-02 -1.450476944446563721e-01 1.794424839317798615e-02 -3.605358302593231201e-02 6.694916170090436935e-03 5.291342139244079590e-01 -1.140746623277664185e-01 -3.025377392768859863e-01 -2.552903294563293457e-01 4.324534162878990173e-02 -5.924007296562194824e-02 4.020210802555084229e-01 3.257614374160766602e-02 1.028248220682144165e-01 2.903012931346893311e-01 3.516466170549392700e-02 4.635616764426231384e-02
6.581328809261322021e-02 5.502657219767570496e-02 1.158574521541595459e-01 2.858344018459320068e-01 1.436349153518676758e-01 -7.125300168991088867e-02 1.995765119791030884e-01 8.482208102941513062e-02 -1.072181612253189087e-01 2.234172374010086060e-01 -1.713659018278121948e-01 -5.075727775692939758e-02 -1.106677800416946411e-01 -4.209941998124122620e-02 -4.246249794960021973e-01 -3.523471057415008545e-01 -4.721578210592269897e-02 -9.363532066345214844e-02 -2.124377153813838959e-02 1.795007660984992981e-02 4.067353010177612305e-01 5.237035453319549561e-02 -3.663265705108642578e-02 -1.879760809242725372e-02 -2.035551965236663818e-01 -1.369835436344146729e-01 4.268910735845565796e-02 9.477016329765319824e-02 1.462358981370925903e-01 -1.889981329441070557e-01 -1.974129825830459595e-01 -2.534418106079101562e-01
1.509498506784439087e-01 1.002500876784324646e-01 5.410209298133850098e-02 -5.468188971281051636e-02 4.963658377528190613e-02 -1.048745885491371155e-01 2.455698251724243164e-01 4.655113071203231812e-02 3.668240457773208618e-02 -2.351305484771728516e-01 8.701689541339874268e-02 -1.267760246992111206e-01 -2.903392910957336426e-02 6.956766545772552490e-02 -1.809413135051727295e-01 -1.526250988245010376e-01 -3.030200600624084473e-01 1.561682522296905518e-01 2.271458804607391357e-01 4.495605453848838806e-02 3.756281733512878418e-01 -4.038759507238864899e-03 -2.674037814140319824e-01 -3.272120356559753418e-01 -1.707027554512023926e-01 -6.684194505214691162e-02 2.222422212362289429e-01 1.220446154475212097e-01 3.510643243789672852e-01 1.334836930036544800e-01 6.302510201930999756e-02 1.043013632297515869e-01
1.166763901710510254e-01 -2.841200530529022217e-01 -1.142283976078033447e-01 3.474518060684204102e-01 8.395129442214965820e-02 -1.260632276535034180e-02 2.667617499828338623e-01 -9.970510751008987427e-02 4.681735858321189880e-02 -3.451577201485633850e-02 7.029627263545989990e-02 -2.753127180039882660e-02 1.726214885711669922e-01 3.778380453586578369e-01 1.673359051346778870e-02 -1.964590251445770264e-01 5.895356088876724243e-02 -1.535569876432418823e-01 -5.959836021065711975e-02 -3.469474017620086670e-01 3.231988251209259033e-01 -2.764824032783508301e-01 -1.008573621511459351e-01 -1.713545918464660645e-01 6.172081083059310913e-02 -1.713838241994380951e-02 1.946037262678146362e-02 1.817973256111145020e-01 -2.055339962244033813e-01 -8.058402687311172485e-02 3.377674520015716553e-02 -6.509900093078613281e-02
2.181785702705383301e-01 -2.676956653594970703e-01 1.482102423906326294e-01 2.099772170186042786e-02 -1.937866657972335815e-01 -2.329004257917404175e-01 2.414758354425430298e-01 -1.812524348497390747e-01 -2.308592572808265686e-02 3.738578408956527710e-02 1.791244894266128540e-01 -5.317334458231925964e-02 -2.439561486244201660e-01 3.549424707889556885e-01 1.252896189689636230e-01 -1.674212217330932617e-01 -1.183609813451766968e-01 -3.697896376252174377e-02 5.363450944423675537e-02 1.977799646556377411e-02 3.713382780551910400e-01 -7.252815365791320801e-02 -4.516268521547317505e-02 2.592676319181919098e-02 -9.739731997251510620e-02 -4.434967413544654846e-02 1.320460885763168335e-01 3.040121793746948242e-01 -3.718074411153793335e-02 -8.310407400131225586e-02 -1.986185163259506226e-01 -2.752122581005096436e-01
1.332472562789916992e-01 -6.675492227077484131e-02 1.642123534111306071e-04 -5.671783909201622009e-02 9.571448713541030884e-02 -3.670140206813812256e-01 1.520077586174011230e-01 -2.723523415625095367e-02 1.426695585250854492e-01 -1.839350908994674683e-01 1.244210377335548401e-01 9.194942563772201538e-02 -2.041169255971908569e-01 5.869342759251594543e-02 -1.376696825027465820e-01 -3.673998713493347168e-01 2.731979079544544220e-02 1.470159888267517090e-01 8.818763494491577148e-02 1.441438216716051102e-03 2.367151677608489990e-01 -2.840068638324737549e-01 -2.358528822660446167e-01 -3.735204041004180908e-02 1.343712657690048218e-01 -2.604177296161651611e-01 -1.087921634316444397e-01 4.230323135852813721e-01 -3.115511499345302582e-02 1.201774552464485168e-01 1.172547265887260437e-01 3.885103156790137291e-03
1.049681305885314941e-01 -5.197249725461006165e-02 1.620250195264816284e-01 1.913917809724807739e-01 -5.846314504742622375e-02 9.188334643840789795e-02 2.348976582288742065e-01 1.332469880580902100e-01 5.123705416917800903e-02 5.379362031817436218e-02 -1.287778019905090332e-01 1.271204650402069092e-01 1.573064327239990234e-01 1.864500045776367188e-01 -3.829734325408935547e-01 -3.337627947330474854e-01 1.860023587942123413e-01 3.709808923304080963e-03 2.011854648590087891e-01 3.258822485804557800e-02 7.771588116884231567e-02 -5.912548676133155823e-02 -2.145724147558212280e-01 -2.468003034591674805e-01 2.925622463226318359e-01 1.588505133986473083e-02 1.121662929654121399e-01 5.613601580262184143e-02 1.242586411535739899e-02 -8.984223939478397369e-03 -2.814900875091552734e-01 -3.302771449089050293e-01
2.053999602794647217e-01 2.177774719893932343e-02 -7.376486808061599731e-02 7.221966236829757690e-02 5.978425592184066772e-02 -2.082722485065460205e-01 -1.351224035024642944e-01 8.802225440740585327e-02 1.202704533934593201e-01 1.478319913148880005e-01 1.387784481048583984e-01 -7.479040324687957764e-02 -1.915171444416046143e-01 8.737818151712417603e-02 -9.276648610830307007e-02 -2.273672521114349365e-01 1.221141405403614044e-02 2.022310495376586914e-01 7.838048785924911499e-02 -1.126454249024391174e-01 3.026922941207885742e-01 -1.904512941837310791e-01 -2.709199488162994385e-01 -7.857050001621246338e-02 2.272704541683197021e-01 -3.172356486320495605e-01 -1.382385492324829102e-01 4.936513602733612061e-01 -1.298966109752655029e-01 7.947258651256561279e-02 -1.441883016377687454e-02 -4.584238305687904358e-02
2.047543823719024658e-01 4.130784422159194946e-03 -6.102214381098747253e-02 4.975545406341552734e-02 1.268683522939682007e-01 1.873268862254917622e-03 2.569284141063690186e-01 6.146381422877311707e-02 2.064249105751514435e-02 3.275839239358901978e-02 1.412601172924041748e-01 -3.592067360877990723e-01 2.948381006717681885e-01 -6.440939009189605713e-02 -1.810790002346038818e-01 -9.416589885950088501e-02 -7.014475762844085693e-02 1.609898358583450317e-01 1.327715516090393066e-01 1.187666505575180054e-01 2.442177534103393555e-01 -5.840360000729560852e-02 -2.652032077312469482e-01 1.596559584140777588e-02 6.500205397605895996e-02 -4.584306180477142334e-01 6.644541025161743164e-02 2.270238995552062988e-01 8.089582622051239014e-02 2.170378714799880981e-01 -1.988638639450073242e-01 -1.516711860895156860e-01
1.322685554623603821e-02 -1.095938980579376221e-01 -6.730651855468750000e-02 1.209107339382171631e-01 1.744302809238433838e-01 -4.483231008052825928e-01 9.884420037269592285e-02 6.560319662094116211e-02 -9.891328960657119751e-02 -5.467192828655242920e-02 3.133614957332611084e-01 -7.767616212368011475e-02 2.474800217896699905e-03 2.409355193376541138e-01 -1.948519200086593628e-01 -4.828513041138648987e-02 -1.316982209682464600e-01 2.067120969295501709e-01 4.249458312988281250e-01 -2.055887430906295776e-01 1.793139427900314331e-01 -8.519788831472396851e-02 1.038549691438674927e-01 -2.145999521017074585e-01 -4.663336277008056641e-02 -2.202887535095214844e-01 3.966713789850473404e-03 1.192708462476730347e-01 6.125246733427047729e-02 -5.796026438474655151e-02 -2.163700759410858154e-01 9.885859489440917969e-02
2.861937135457992554e-02 -2.783991210162639618e-02 -6.564109772443771362e-02 2.838172316551208496e-01 3.412303626537322998e-01 -1.919185370206832886e-01 4.653065204620361328e-01 6.968128681182861328e-02 -7.907151430845260620e-02 1.486791074275970459e-01 3.347748517990112305e-02 1.681721359491348267e-01 2.920564115047454834e-01 -2.226993674412369728e-03 -1.624784618616104126e-01 -2.527239918708801270e-01 -8.723125793039798737e-03 7.248972356319427490e-02 -3.060891479253768921e-02 -1.730527132749557495e-01 3.726436197757720947e-01 -1.149989813566207886e-01 -4.448063205927610397e-03 6.631962209939956665e-02 1.356066018342971802e-01 -2.126263529062271118e-01 1.880558580160140991e-02 1.669105491600930691e-03 1.267661713063716888e-02 -1.353899240493774414e-01 -1.012720838189125061e-01 -1.419631242752075195e-01
5.883263424038887024e-02 -1.000894308090209961e-01 1.335189193487167358e-01 4.056935608386993408e-01 2.499792724847793579e-01 -1.054624915122985840e-01 1.999513953924179077e-01 -2.394113242626190186e-01 -1.835560798645019531e-01 6.890097260475158691e-02 6.395833194255828857e-02 2.212539911270141602e-01 2.365257591009140015e-01 1.200864911079406738e-01 -6.999259442090988159e-02 -2.361171841621398926e-01 5.757382512092590332e-02 -1.472155153751373291e-01 3.546939417719841003e-02 5.025668069720268250e-03 4.136813580989837646e-01 -3.223151564598083496e-01 -1.255753636360168457e-01 1.083591058850288391e-01 -3.109719976782798767e-02 -9.137704968452453613e-02 1.900289803743362427e-01 -4.254223778843879700e-02 7.238151878118515015e-02 -1.475246995687484741e-01 6.096830219030380249e-02 -6.275539845228195190e-02
1.877982318401336670e-01 6.173043325543403625e-02 -4.412475973367691040e-02 2.355410307645797729e-01 -4.441631585359573364e-02 5.207164958119392395e-02 2.406043261289596558e-01 3.103725612163543701e-01 7.866095006465911865e-02 1.971813738346099854e-01 -2.202862687408924103e-02 -3.316079080104827881e-02 -6.040337309241294861e-02 9.728265553712844849e-02 -4.734403267502784729e-02 5.139973387122154236e-02 -3.744839429855346680e-01 4.028879404067993164e-01 -6.827183812856674194e-02 -1.630842536687850952e-01 4.058818221092224121e-01 3.929346427321434021e-02 -2.023944705724716187e-01 -1.488825529813766479e-01 1.608382314443588257e-01 4.564021155238151550e-02 7.352714985609054565e-02 -8.888090029358863831e-03 2.059946209192276001e-01 1.686983704566955566e-01 -6.364183127880096436e-02 -9.127759188413619995e-02
4.377615079283714294e-02 6.357644218951463699e-03 4.225002974271774292e-02 -1.115300413221120834e-02 1.152445450425148010e-01 -2.299443632364273071e-01 -6.122629344463348389e-02 -5.761730298399925232e-02 -5.583365634083747864e-02 -5.279855802655220032e-02 -1.513607949018478394e-01 -1.164150908589363098e-01 -1.994419097900390625e-01 1.014683693647384644e-01 -4.909249022603034973e-02 -4.948662221431732178e-01 -9.298114478588104248e-02 2.267560213804244995e-01 -9.768064320087432861e-02 -1.051832921802997589e-02 3.094828724861145020e-01 -2.531179189682006836e-01 -2.045918256044387817e-01 -1.239113211631774902e-01 5.422512069344520569e-02 -2.869462072849273682e-01 2.467598207294940948e-02 -2.060037404298782349e-01 2.860403060913085938e-01 -1.903513669967651367e-01 -8.246593922376632690e-02 -2.078750580549240112e-01
-1.402903348207473755e-01 -1.535575687885284424e-01 -7.528698537498712540e-03 7.089763879776000977e-02 4.122536778450012207e-01 -9.504170715808868408e-02 2.121217995882034302e-01 -2.689424902200698853e-03 1.068161353468894958e-01 1.575741916894912720e-01 -1.289334446191787720e-01 -3.942450881004333496e-01 -6.396342813968658447e-02 1.533022522926330566e-01 8.179450035095214844e-02 4.040091484785079956e-02 -2.950436174869537354e-01 1.128206551074981689e-01 1.028032507747411728e-02 -1.089307945221662521e-02 2.529747188091278076e-01 -8.244823664426803589e-02 -1.852647215127944946e-01 -1.469758599996566772e-01 2.904551327228546143e-01 -2.920372784137725830e-01 2.126015722751617432e-02 1.234733685851097107e-01 2.195441722869873047e-01 1.493111848831176758e-01 -1.568648964166641235e-02 -2.548186667263507843e-02
1.647295951843261719e-01 -8.217109739780426025e-02 -3.662935793399810791e-01 1.937294751405715942e-01 -1.446920633316040039e-01 -5.483034998178482056e-02 1.517814397811889648e-01 -1.474959254264831543e-01 -8.636287599802017212e-02 1.699600666761398315e-01 8.273668587207794189e-02 -3.182586729526519775e-01 -6.402564048767089844e-02 2.850393950939178467e-01 -6.073780357837677002e-02 -1.289761066436767578e-01 -1.656594425439834595e-01 -5.013859644532203674e-02 -2.841855883598327637e-01 -2.633264660835266113e-01 1.801107227802276611e-01 -1.314335614442825317e-01 -3.105215430259704590e-01 -8.903193473815917969e-02 1.461616605520248413e-01 -1.258474076166749001e-03 -1.197626888751983643e-01 1.655268967151641846e-01 4.617604613304138184e-02 3.742773830890655518e-02 -1.838359832763671875e-01 2.024001628160476685e-01
1.526240557432174683e-01 3.442184627056121826e-01 3.475508391857147217e-01 1.950706541538238525e-02 2.086264044046401978e-01 -1.049760635942220688e-02 4.195762798190116882e-02 -7.759188860654830933e-02 -2.499787956476211548e-01 2.592578232288360596e-01 -1.412724405527114868e-01 -1.497149616479873657e-01 -3.235053271055221558e-02 2.810979187488555908e-01 -3.176677599549293518e-02 -2.135058641433715820e-01 -7.773683965206146240e-02 1.888492256402969360e-01 1.361706554889678955e-01 -2.469583600759506226e-01 3.257148563861846924e-01 6.726898252964019775e-02 -1.832123845815658569e-01 -7.757687568664550781e-02 -1.426602602005004883e-01 -1.850462257862091064e-01 7.192723453044891357e-02 3.438650071620941162e-02 -1.587370336055755615e-01 1.344739198684692383e-01 8.022323600016534328e-04 -1.059664189815521240e-01
1.608170121908187866e-01 8.244498632848262787e-03 -8.500305563211441040e-02 1.475372631102800369e-02 4.392356146126985550e-03 3.812055336311459541e-03 3.042771518230438232e-01 2.481481730937957764e-01 -1.600910350680351257e-02 1.211835294961929321e-01 1.965169012546539307e-01 -3.868517279624938965e-01 2.981013953685760498e-01 8.756774663925170898e-02 -1.836332678794860840e-01 -3.055931627750396729e-01 -5.396819859743118286e-02 1.956103146076202393e-01 8.912641555070877075e-02 1.025519985705614090e-02 1.073654517531394958e-01 -1.000119522213935852e-01 -9.402807056903839111e-02 -9.602490812540054321e-02 1.724367737770080566e-01 -2.838640213012695312e-01 1.173283904790878296e-01 3.955003321170806885e-01 9.304090053774416447e-04 -7.984142750501632690e-03 -5.201047286391258240e-02 -1.161429956555366516e-01
2.488659694790840149e-02 6.684263795614242554e-02 4.853098094463348389e-02 -9.323171339929103851e-03 5.944229289889335632e-02 -2.492083907127380371e-01 1.768642663955688477e-01 -1.033715158700942993e-01 2.018150091171264648e-01 1.112081035971641541e-01 2.355256080627441406e-01 -1.563253253698348999e-01 2.239086627960205078e-01 1.856899820268154144e-02 -1.143649816513061523e-01 -3.484288230538368225e-02 -9.504388086497783661e-03 4.422189667820930481e-02 1.825576834380626678e-02 -2.826468944549560547e-01 2.324011772871017456e-01 -6.651777029037475586e-02 -3.824608027935028076e-01 -1.088788062334060669e-01 1.206998676061630249e-01 -4.805198907852172852e-01 1.613330096006393433e-01 2.930992245674133301e-01 8.858311921358108521e-02 2.221182221546769142e-03 1.267323791980743408e-01 -8.327852934598922729e-02
4.263109341263771057e-02 -9.306104481220245361e-02 -3.419916331768035889e-01 1.559594720602035522e-01 2.952903211116790771e-01 -3.710657656192779541e-01 1.202395185828208923e-01 -8.029104024171829224e-02 1.251480132341384888e-01 1.404019743204116821e-01 5.872865766286849976e-02 -2.245137840509414673e-01 -1.516573727130889893e-01 3.211450576782226562e-01 -1.625483930110931396e-01 -1.194378659129142761e-01 -1.310368180274963379e-01 2.777907550334930420e-01 1.607360541820526123e-01 -7.675742357969284058e-02 2.266891747713088989e-01 1.251918375492095947e-01 -2.659960985183715820e-01 1.983685642480850220e-01 -3.341649472713470459e-02 3.729842975735664368e-02 1.394566297531127930e-01 6.542544066905975342e-02 5.318132415413856506e-02 1.698555797338485718e-02 -1.065698638558387756e-01 4.957106709480285645e-02
-1.256569325923919678e-01 3.864442929625511169e-02 1.919541209936141968e-01 1.172119975090026855e-01 5.638077482581138611e-02 -1.957553774118423462e-01 4.889205843210220337e-02 -4.215676337480545044e-02 -1.778093725442886353e-01 -5.438543856143951416e-02 -9.067239612340927124e-02 2.696257084608078003e-03 2.446938604116439819e-01 2.090455442667007446e-01 -3.779814541339874268e-01 -1.735083162784576416e-01 -1.859448105096817017e-01 5.264011025428771973e-02 3.291740640997886658e-02 -1.294299662113189697e-01 2.428983002901077271e-01 -2.173431068658828735e-01 -2.584683597087860107e-01 -3.185054957866668701e-01 9.588064253330230713e-02 2.459673583507537842e-01 -4.287352412939071655e-02 3.203481137752532959e-01 -2.043611854314804077e-01 4.344137012958526611e-02 8.721723407506942749e-02 -1.096793934702873230e-01
-1.526365876197814941e-01 -8.564196527004241943e-02 1.120316833257675171e-01 -1.118210181593894958e-01 -3.762239962816238403e-02 -1.416426599025726318e-01 1.079996228218078613e-01 -9.254899621009826660e-02 1.850506104528903961e-02 7.651156187057495117e-02 1.629984676837921143e-01 -9.418707340955734253e-03 -9.120783209800720215e-02 1.396828889846801758e-01 -9.634888172149658203e-02 -2.049514465034008026e-02 1.448634117841720581e-01 -1.663426682353019714e-02 1.123325005173683167e-01 -2.227420210838317871e-01 2.886090576648712158e-01 1.043816283345222473e-01 -3.737188577651977539e-01 1.381601244211196899e-01 9.992789477109909058e-02 -4.749397933483123779e-01 2.833819389343261719e-01 1.819058954715728760e-01 1.761028766632080078e-01 1.867456883192062378e-01 -7.469616364687681198e-03 -2.844089567661285400e-01
8.019717037677764893e-02 -2.681200392544269562e-02 -6.144466623663902283e-02 8.495308458805084229e-02 1.205672994256019592e-01 -1.416466236114501953e-01 2.877348959445953369e-01 -1.164787039160728455e-01 -5.539149045944213867e-02 9.294359385967254639e-02 3.816657513380050659e-02 -1.660178005695343018e-01 3.695313632488250732e-02 1.354925185441970825e-01 -1.651765257120132446e-01 -1.647101528942584991e-02 2.700088322162628174e-01 -1.310564726591110229e-01 1.056862846016883850e-01 -1.149502024054527283e-02 2.462226599454879761e-01 -6.404719781130552292e-03 -1.987957805395126343e-01 1.298249810934066772e-01 1.350442320108413696e-01 -4.674296379089355469e-01 1.514940261840820312e-01 3.479713797569274902e-01 2.869167923927307129e-01 2.720836102962493896e-01 3.102119266986846924e-02 -7.997628301382064819e-02
-1.133080199360847473e-01 8.658968657255172729e-02 1.741557866334915161e-01 1.159986928105354309e-01 4.683950915932655334e-02 -3.623489141464233398e-01 -6.588511168956756592e-02 -8.805978298187255859e-02 -1.492761969566345215e-01 7.772833108901977539e-02 -1.123402416706085205e-01 -1.150275841355323792e-01 -7.667257636785507202e-02 2.356637865304946899e-01 -1.499821692705154419e-01 9.894018620252609253e-02 1.074717845767736435e-02 -1.033899607136845589e-03 1.774622946977615356e-01 2.369955554604530334e-02 3.347061276435852051e-01 -1.776717901229858398e-01 1.440432071685791016e-01 -3.484863936901092529e-01 1.456252112984657288e-02 -1.991052925586700439e-01 3.762444555759429932e-01 2.219478636980056763e-01 2.194209247827529907e-01 1.603725701570510864e-01 -1.387366503477096558e-01 -2.585373446345329285e-02
1.604028344154357910e-01 4.468264803290367126e-02 -3.036924405023455620e-03 3.144712448120117188e-01 2.665908634662628174e-01 -1.022515967488288879e-01 4.173212647438049316e-01 -1.234336122870445251e-01 -6.546854227781295776e-02 1.569480150938034058e-01 -1.470762491226196289e-02 2.085917592048645020e-01 -2.335914596915245056e-02 7.066851854324340820e-02 -1.999731808900833130e-01 -2.531892061233520508e-01 1.051516830921173096e-01 -1.011467874050140381e-01 1.888210475444793701e-01 -2.095067650079727173e-01 3.772608637809753418e-01 7.318432629108428955e-02 -1.911138743162155151e-01 1.486900029703974724e-03 -1.419395953416824341e-01 -2.002675682306289673e-01 1.428400725126266479e-01 -4.050139337778091431e-02 1.910762302577495575e-02 1.131321415305137634e-01 -1.147808283567428589e-01 1.627756953239440918e-01
-1.042021661996841431e-01 1.027725338935852051e-01 1.284362375736236572e-02 2.620269954204559326e-01 1.302285790443420410e-01 7.734136283397674561e-02 3.180575072765350342e-01 2.230388522148132324e-01 2.219326496124267578e-01 -2.197697386145591736e-02 -1.401558220386505127e-01 -7.810619473457336426e-02 -4.294494912028312683e-02 1.716517060995101929e-01 -1.773433089256286621e-01 -1.082749813795089722e-01 -1.215059459209442139e-01 7.048898935317993164e-02 3.659724816679954529e-02 -3.579270094633102417e-03 5.741248726844787598e-01 -3.731768520083278418e-04 3.122996538877487183e-02 -1.758215576410293579e-01 3.915866091847419739e-02 8.720377460122108459e-03 1.100843772292137146e-01 -1.027234345674514771e-01 3.809824585914611816e-01 7.274849712848663330e-02 1.281758695840835571e-01 -1.104667335748672485e-01
4.051279649138450623e-02 2.087650150060653687e-01 -1.681438088417053223e-01 -5.208073183894157410e-02 -8.588794618844985962e-02 -1.738433539867401123e-01 2.206549048423767090e-01 -1.115469932556152344e-01 -2.200284600257873535e-02 2.296581566333770752e-01 -1.776500642299652100e-01 6.848871707916259766e-02 3.700951486825942993e-02 2.512991428375244141e-01 -2.450966238975524902e-01 -3.213937953114509583e-02 -2.480820566415786743e-01 -1.405527889728546143e-01 1.760930716991424561e-01 -8.396898210048675537e-02 3.889335989952087402e-01 -3.379871547222137451e-01 -2.315314114093780518e-01 -8.526934543624520302e-04 -8.615147322416305542e-02 -2.360808290541172028e-02 1.568915694952011108e-01 2.106353342533111572e-01 -7.256800681352615356e-02 -1.882087588310241699e-01 -2.320212125778198242e-01 1.578444032929837704e-03
-7.510744780302047729e-02 6.361015141010284424e-02 1.918483972549438477e-01 1.816740073263645172e-02 9.462120383977890015e-02 -4.429985284805297852e-01 3.507861122488975525e-02 -3.032494522631168365e-02 -1.610993742942810059e-01 1.599754244089126587e-01 -1.602829992771148682e-01 -1.039533242583274841e-01 -1.049688607454299927e-01 2.060209512710571289e-01 -3.105828166007995605e-01 1.651736944913864136e-01 9.006887674331665039e-02 1.934326887130737305e-01 1.431690156459808350e-01 -5.556881427764892578e-02 3.656434416770935059e-01 -6.077259778976440430e-02 1.096098050475120544e-01 -3.901081383228302002e-01 -6.923063844442367554e-02 -1.229010000824928284e-01 1.713588982820510864e-01 5.432416498661041260e-02 5.835516378283500671e-02 1.249245777726173401e-01 -1.949124485254287720e-01 -2.570252493023872375e-02
6.968804635107517242e-03 4.153447225689888000e-02 2.645731717348098755e-02 2.615846395492553711e-01 -6.573836505413055420e-02 -1.292730271816253662e-01 8.479470759630203247e-02 9.748618304729461670e-02 1.212543435394763947e-02 5.454740673303604126e-02 2.376844435930252075e-01 3.901214152574539185e-02 2.155812233686447144e-01 2.294443845748901367e-01 -2.290258705615997314e-01 -5.291322469711303711e-01 1.569599211215972900e-01 1.996740847826004028e-01 -1.512691974639892578e-01 -2.511585950851440430e-01 1.976959854364395142e-01 -5.188906192779541016e-02 -9.584551304578781128e-02 -2.131818532943725586e-01 -2.230848185718059540e-02 -7.538887858390808105e-02 -1.841726154088973999e-01 -4.185172170400619507e-02 1.390448361635208130e-01 -2.470638900995254517e-01 -1.667096912860870361e-01 -4.224176332354545593e-02
-2.006090581417083740e-01 6.414983421564102173e-02 1.307419091463088989e-01 2.042532712221145630e-01 2.520315647125244141e-01 -2.135542482137680054e-01 1.301601082086563110e-01 1.994642429053783417e-03 -1.667428016662597656e-02 -4.491707310080528259e-03 2.256170958280563354e-01 -7.276370376348495483e-02 -9.440919011831283569e-02 9.581264108419418335e-02 -1.386346817016601562e-01 -1.197852268815040588e-01 -2.044994086027145386e-01 1.252165883779525757e-01 3.492841422557830811e-01 -4.915312305092811584e-02 1.613586992025375366e-01 -1.211156174540519714e-01 1.488189846277236938e-01 -2.020618766546249390e-01 2.575775682926177979e-01 -2.748652100563049316e-01 1.861094236373901367e-01 1.372817158699035645e-01 4.021899104118347168e-01 -6.615809351205825806e-02 -1.214272603392601013e-01 -2.729911170899868011e-02
6.547798961400985718e-02 1.804069876670837402e-01 7.268046587705612183e-02 1.988386511802673340e-01 1.925433129072189331e-01 -1.651268303394317627e-01 1.861833781003952026e-01 5.124913528561592102e-02 1.473409831523895264e-01 7.983904331922531128e-02 7.378166168928146362e-02 -1.395336240530014038e-01 3.407518863677978516e-01 9.126988798379898071e-02 -1.164432540535926819e-01 -1.078333035111427307e-01 -2.005720287561416626e-01 7.854939252138137817e-02 -2.188040465116500854e-01 -4.205298796296119690e-02 2.512674331665039062e-01 -1.641390174627304077e-01 2.168740332126617432e-02 -2.690727710723876953e-01 1.505033522844314575e-01 -1.235487833619117737e-01 2.231173664331436157e-01 -5.561867728829383850e-03 -3.032787442207336426e-01 3.089215457439422607e-01 -2.737146914005279541e-01 -7.100543379783630371e-02
5.359894409775733948e-02 4.883045703172683716e-02 -4.338268190622329712e-02 3.045597970485687256e-01 6.515195593237876892e-03 -2.019495964050292969e-01 -1.565385311841964722e-01 -1.024553254246711731e-01 -2.364187091588973999e-01 1.896197199821472168e-01 -7.391131669282913208e-02 -1.718363016843795776e-01 3.273096382617950439e-01 2.326095998287200928e-01 -2.609491348266601562e-01 -3.716085851192474365e-02 1.370116174221038818e-01 2.161481231451034546e-02 7.447078078985214233e-02 -1.071285679936408997e-01 1.787195503711700439e-01 3.557348251342773438e-02 -5.610847100615501404e-02 -5.280843377113342285e-01 -2.176768332719802856e-02 -4.748183488845825195e-02 1.471630334854125977e-01 2.510799765586853027e-01 -1.224785968661308289e-01 9.558696299791336060e-02 -3.072131983935832977e-02 -5.220152437686920166e-02
7.154995948076248169e-02 1.345550268888473511e-01 7.121954858303070068e-02 2.943853139877319336e-01 1.209282279014587402e-01 -6.698684766888618469e-03 2.565612196922302246e-01 5.246512219309806824e-02 -1.185969784855842590e-01 3.114234507083892822e-01 1.717557758092880249e-01 2.798787057399749756e-01 2.905593216419219971e-01 1.060702949762344360e-01 -2.630178928375244141e-01 -2.044064700603485107e-01 4.091615602374076843e-02 -9.459762950427830219e-04 5.312152579426765442e-02 -6.847970932722091675e-02 4.415360391139984131e-01 -1.008869856595993042e-01 -2.220335602760314941e-01 -1.215317249298095703e-01 1.290470510721206665e-01 -2.014842182397842407e-01 -4.390270262956619263e-02 -7.273729145526885986e-02 -5.804731044918298721e-03 -8.471871167421340942e-02 -1.192957609891891479e-01 1.094565391540527344e-01
-9.520733356475830078e-02 -2.711452841758728027e-01 3.239152207970619202e-02 1.193340420722961426e-01 3.231471776962280273e-01 -1.224737018346786499e-01 2.358011156320571899e-01 -1.474285423755645752e-01 1.455453336238861084e-01 2.935596704483032227e-01 1.041966527700424194e-01 4.307335987687110901e-02 2.427474409341812134e-01 1.648373901844024658e-01 -1.987947374582290649e-01 -5.135112628340721130e-02 -7.467421889305114746e-02 1.134772077202796936e-01 -6.345190107822418213e-02 -2.259980589151382446e-01 5.109971165657043457e-01 -9.113768488168716431e-02 6.681529432535171509e-02 1.525169014930725098e-01 1.287448704242706299e-01 -1.254385560750961304e-01 1.458021551370620728e-01 7.883675396442413330e-02 -1.993305049836635590e-02 -1.536530107259750366e-01 5.000235512852668762e-02 6.558481138199567795e-03
8.334378898143768311e-02 -1.226117014884948730e-01 3.900834918022155762e-02 -1.753738224506378174e-01 1.054401919245719910e-01 -5.021973326802253723e-02 3.367758393287658691e-01 -8.547409437596797943e-03 -7.992649823427200317e-02 1.455441415309906006e-01 -1.059593036770820618e-01 -9.581322222948074341e-02 1.024791747331619263e-01 5.589059367775917053e-02 1.557368785142898560e-01 -2.097393423318862915e-01 -3.111878223717212677e-02 2.318412959575653076e-01 9.313922375440597534e-02 2.754226922988891602e-01 3.860142529010772705e-01 -2.738894224166870117e-01 -1.792447715997695923e-01 -1.441253125667572021e-01 1.414498835802078247e-01 -1.339602470397949219e-01 -7.792451232671737671e-02 3.164459764957427979e-01 1.285145580768585205e-01 1.680323034524917603e-01 -4.067520052194595337e-02 2.863896191120147705e-01
1.349467784166336060e-01 -2.491899877786636353e-01 3.392272591590881348e-01 9.814446419477462769e-02 7.893595099449157715e-02 -1.090887859463691711e-01 1.922119408845901489e-01 -3.542624413967132568e-01 -4.194796085357666016e-02 -1.030282154679298401e-01 -1.263757497072219849e-01 9.649654477834701538e-02 -8.924527466297149658e-02 1.096923425793647766e-01 -2.749679386615753174e-01 -1.377288848161697388e-01 -1.473227590322494507e-01 1.760100722312927246e-01 1.531367842108011246e-02 -7.982990145683288574e-02 1.259142309427261353e-01 2.315729670226573944e-02 -1.738358438014984131e-01 1.429643779993057251e-01 1.650159247219562531e-02 -1.273107677698135376e-01 1.748264133930206299e-01 4.179081916809082031e-01 1.415073573589324951e-01 4.363370314240455627e-02 -8.163397014141082764e-02 2.924957573413848877e-01
1.759074926376342773e-01 -8.479285985231399536e-02 2.171225100755691528e-02 1.469266861677169800e-01 8.563375473022460938e-02 2.646521665155887604e-02 1.092591807246208191e-01 2.895019948482513428e-01 1.376338452100753784e-01 -1.716075390577316284e-01 1.769942641258239746e-01 -2.304510325193405151e-01 1.201267316937446594e-01 2.098783664405345917e-02 3.019230999052524567e-02 -3.293518722057342529e-01 -1.227123737335205078e-01 9.160298854112625122e-03 1.491740494966506958e-01 -8.027156442403793335e-02 3.718605041503906250e-01 3.749545663595199585e-02 -3.534085452556610107e-01 -3.392429947853088379e-01 -1.194608509540557861e-01 -4.902634397149085999e-02 2.432207763195037842e-01 1.559670269489288330e-01 5.821979418396949768e-02 2.122976630926132202e-01 -1.288265362381935120e-02 8.156447112560272217e-02
1.590038836002349854e-01 -1.023224368691444397e-01 -1.930510438978672028e-02 6.948349531739950180e-03 2.665617167949676514e-01 -4.359702467918395996e-01 4.753044340759515762e-03 -1.550513654947280884e-01 -1.214700564742088318e-01 1.647832393646240234e-01 2.691785991191864014e-01 -9.667558223009109497e-02 8.679917454719543457e-02 2.423615306615829468e-01 -1.864505857229232788e-01 -2.784690819680690765e-02 6.637178361415863037e-02 1.841501593589782715e-01 -6.651072949171066284e-02 -2.950250506401062012e-01 2.294726222753524780e-01 -2.005313783884048462e-01 -8.894467353820800781e-02 1.060202624648809433e-02 2.910010702908039093e-02 -1.913159191608428955e-01 -1.102708652615547180e-01 5.564197525382041931e-02 -1.094966381788253784e-01 3.965867683291435242e-02 -2.032161653041839600e-01 -3.389341831207275391e-01
-6.238328642211854458e-04 -2.476010769605636597e-01 -1.079467236995697021e-01 -6.947888527065515518e-03 1.611436754465103149e-01 -4.685651063919067383e-01 1.472338289022445679e-01 -8.497302979230880737e-02 3.638138622045516968e-02 -1.905924268066883087e-02 1.651710271835327148e-01 -6.258406490087509155e-02 -4.500700160861015320e-02 -3.371021524071693420e-02 -1.331370174884796143e-01 9.956251829862594604e-02 1.277293078601360321e-02 1.870078742504119873e-01 6.890399754047393799e-02 -2.743624746799468994e-01 4.363440275192260742e-01 -2.346234768629074097e-01 -8.494676649570465088e-02 -2.154466062784194946e-01 -1.110416054725646973e-01 2.551244571805000305e-02 2.215911149978637695e-01 2.755607366561889648e-01 3.315865248441696167e-02 1.312755495309829712e-01 -8.303152024745941162e-02 1.068119034171104431e-01
-4.174279794096946716e-02 -8.035048097372055054e-02 5.121199786663055420e-02 1.128549873828887939e-01 7.871858030557632446e-02 -5.262232199311256409e-02 -1.830312423408031464e-02 1.059305369853973389e-01 6.421269848942756653e-03 5.958649795502424240e-03 -2.480800151824951172e-01 -5.106026306748390198e-02 -8.613890409469604492e-02 1.165287196636199951e-01 2.520430646836757660e-02 -5.730013251304626465e-01 -2.574530541896820068e-01 9.829466789960861206e-02 1.594961434602737427e-02 4.762460663914680481e-02 1.849004924297332764e-01 -2.946888208389282227e-01 -1.954277306795120239e-01 -1.148834452033042908e-01 -3.081064298748970032e-02 -4.015343785285949707e-01 3.981598466634750366e-02 -6.635548174381256104e-02 1.919469088315963745e-01 6.707004457712173462e-02 -1.197426170110702515e-01 -2.588320374488830566e-01
2.505392432212829590e-01 -4.120576009154319763e-02 2.324843406677246094e-02 3.540668189525604248e-01 1.549481600522994995e-01 -1.261146366596221924e-01 8.587653748691082001e-03 -1.583853214979171753e-01 1.447963714599609375e-01 2.705152519047260284e-02 2.736142277717590332e-01 -1.945042610168457031e-01 7.989664375782012939e-02 8.970616012811660767e-02 1.060992181301116943e-01 -1.898934841156005859e-01 -3.845168277621269226e-02 3.124105930328369141e-01 -1.145288720726966858e-01 9.758403152227401733e-02 3.160713911056518555e-01 2.888908237218856812e-02 -8.577819913625717163e-02 6.475132703781127930e-02 3.243110477924346924e-01 2.369624376296997070e-02 6.941436231136322021e-02 1.232865899801254272e-01 -1.297831535339355469e-02 -2.329266816377639771e-01 -2.095267921686172485e-01 -3.005438446998596191e-01
9.623653441667556763e-02 -6.994388252496719360e-02 -1.190762035548686981e-03 6.329287588596343994e-02 9.188433736562728882e-02 1.019857674837112427e-01 7.185629010200500488e-02 -1.570701301097869873e-01 -1.006102114915847778e-01 2.450403571128845215e-01 1.438823640346527100e-01 -1.511194556951522827e-01 -3.221939876675605774e-02 3.603145182132720947e-01 7.047784328460693359e-02 -2.530732750892639160e-01 -1.582844406366348267e-01 1.313758939504623413e-01 6.935633718967437744e-02 3.125003576278686523e-01 3.259461522102355957e-01 -2.727157175540924072e-01 1.595874130725860596e-01 -4.230324327945709229e-01 6.129126623272895813e-02 -7.562019675970077515e-02 1.752852648496627808e-01 1.808175444602966309e-01 -3.310348093509674072e-02 4.074973240494728088e-02 -1.969729922711849213e-02 1.171215698122978210e-01
-1.667268872261047363e-01 -1.648176312446594238e-01 3.402647003531455994e-02 1.154179275035858154e-01 3.548050522804260254e-01 -1.141024082899093628e-01 1.712744086980819702e-01 -7.850468903779983521e-02 1.365427225828170776e-01 2.187979221343994141e-02 -1.147191449999809265e-01 -3.609586358070373535e-01 -9.339077025651931763e-02 8.283474296331405640e-02 1.112833395600318909e-01 2.504149079322814941e-02 -2.409240454435348511e-01 2.405860126018524170e-01 -3.016708232462406158e-02 6.269388645887374878e-02 3.232696354389190674e-01 -3.107594326138496399e-03 -1.713418811559677124e-01 -3.075473606586456299e-01 1.587297618389129639e-01 -2.810398042201995850e-01 1.198339685797691345e-01 7.138635963201522827e-02 1.560101658105850220e-01 2.510982155799865723e-01 -6.883502751588821411e-02 -4.133776528760790825e-04
-2.313777571544051170e-03 -5.378145724534988403e-03 1.350749135017395020e-01 2.164894193410873413e-01 9.614628553390502930e-02 -6.527598202228546143e-02 2.843684554100036621e-01 -2.166705727577209473e-01 -1.451750844717025757e-02 1.185643449425697327e-01 8.858994394540786743e-02 -2.624303400516510010e-01 1.164184510707855225e-01 -1.586263300850987434e-03 -1.386778503656387329e-01 -3.530635535717010498e-01 -1.193291395902633667e-01 1.904865056276321411e-01 -1.039917841553688049e-01 -3.096918165683746338e-01 -5.364290997385978699e-02 1.927962005138397217e-01 5.666246637701988220e-02 -3.169932663440704346e-01 -3.083738684654235840e-02 -2.619597613811492920e-01 2.398402094841003418e-01 3.156343474984169006e-02 7.620083540678024292e-02 2.928571105003356934e-01 -1.188273578882217407e-01 -1.016478464007377625e-01
1.881729364395141602e-01 -6.219109892845153809e-02 5.154975131154060364e-02 2.838283479213714600e-01 1.964333094656467438e-02 5.740948393940925598e-02 -1.733791977167129517e-01 -2.466903179883956909e-01 1.417054384946823120e-01 7.424642145633697510e-02 2.084682136774063110e-01 -8.251637965440750122e-02 2.658020853996276855e-01 1.653184294700622559e-01 -1.669990271329879761e-01 -2.236874103546142578e-01 -7.220011949539184570e-02 2.133687138557434082e-01 -6.969833374023437500e-02 -1.106537505984306335e-01 4.285192191600799561e-01 1.119646336883306503e-02 -2.765165865421295166e-01 2.698762416839599609e-01 2.262756526470184326e-01 -1.134674996137619019e-01 9.579622000455856323e-02 -1.086082309484481812e-01 -1.333224028348922729e-01 -1.647065877914428711e-01 -5.815961631014943123e-04 1.734933443367481232e-02
1.186123341321945190e-01 -2.071301788091659546e-01 -3.522732555866241455e-01 -1.000687777996063232e-01 2.223616838455200195e-01 -1.560739278793334961e-01 2.708694897592067719e-03 -1.119079515337944031e-01 -2.247423231601715088e-01 1.445172131061553955e-01 2.007952630519866943e-01 1.284495741128921509e-01 1.604800820350646973e-01 1.502424627542495728e-01 -1.274071782827377319e-01 -7.861746102571487427e-02 7.745967805385589600e-02 2.106097340583801270e-01 1.921047084033489227e-02 -6.557106971740722656e-02 3.160270750522613525e-01 1.221226528286933899e-01 -1.622597277164459229e-01 -2.951561845839023590e-02 1.374728530645370483e-01 -2.253433465957641602e-01 -1.318672895431518555e-01 4.419510066509246826e-02 2.409182935953140259e-01 2.713243961334228516e-01 -2.443257272243499756e-01 -2.150474190711975098e-01
5.606882739812135696e-03 -3.219461068511009216e-02 -6.383431144058704376e-03 2.268727272748947144e-01 2.135548926889896393e-02 1.295980513095855713e-01 2.309128195047378540e-01 -4.441896826028823853e-02 -1.425652652978897095e-01 -6.918551865965127945e-03 1.897304877638816833e-02 3.868372365832328796e-02 1.416908204555511475e-01 1.511283963918685913e-01 -2.332170009613037109e-01 -3.018328845500946045e-01 -1.374678462743759155e-01 -1.224697306752204895e-01 -4.552316293120384216e-02 -3.224146664142608643e-01 5.389032363891601562e-01 -4.194552451372146606e-02 7.975048571825027466e-02 1.261781156063079834e-01 -9.415552020072937012e-02 1.405241340398788452e-01 7.887027412652969360e-02 1.064031198620796204e-01 -9.442653506994247437e-02 7.197318226099014282e-02 -6.423170864582061768e-02 -3.814220428466796875e-01
1.518955379724502563e-01 1.038324981927871704e-01 2.692558169364929199e-01 -1.910685002803802490e-01 -8.059715852141380310e-03 -1.557987928390502930e-01 1.496281921863555908e-01 -6.713849306106567383e-02 5.105879530310630798e-02 3.025067746639251709e-01 1.683266088366508484e-02 -1.451247334480285645e-01 1.520577818155288696e-02 2.176820859313011169e-02 -1.864337362349033356e-02 -2.237267345190048218e-01 -3.856042623519897461e-01 2.100830078125000000e-01 2.117392271757125854e-01 -1.005606055259704590e-01 4.573438167572021484e-01 -9.276951104402542114e-02 -2.723055891692638397e-02 1.606550961732864380e-01 1.181132122874259949e-01 -2.390563488006591797e-01 -1.047358438372612000e-01 1.548904329538345337e-01 5.334419384598731995e-02 1.457306146621704102e-01 1.303386241197586060e-01 1.071845553815364838e-02
6.151163578033447266e-02 1.014974415302276611e-01 2.110783308744430542e-01 2.811685949563980103e-02 2.848990857601165771e-01 -2.593698203563690186e-01 2.499105334281921387e-01 -4.252562671899795532e-02 -1.520725935697555542e-01 1.456507891416549683e-01 -6.070730835199356079e-02 -9.392313659191131592e-02 1.424784064292907715e-01 2.868273258209228516e-01 -7.275412976741790771e-02 -2.446367591619491577e-01 1.743911951780319214e-01 1.609515771269798279e-02 -2.474242448806762695e-01 -1.348473131656646729e-02 4.035510420799255371e-01 1.187608614563941956e-01 2.005754858255386353e-01 -9.367443621158599854e-02 -1.145511865615844727e-02 1.806488484144210815e-01 1.983820497989654541e-01 2.861951887607574463e-01 2.634967304766178131e-02 8.174291253089904785e-02 6.257292628288269043e-02 1.412577033042907715e-01
1.755792647600173950e-01 -1.470424085855484009e-01 -1.490368992090225220e-01 2.401429861783981323e-01 1.092234998941421509e-01 7.555230706930160522e-02 -2.654866315424442291e-02 1.066436022520065308e-01 9.148780256509780884e-03 1.283619552850723267e-01 1.854905933141708374e-01 -2.648097574710845947e-01 1.919107288122177124e-01 -3.988569229841232300e-02 3.451106324791908264e-02 -4.345827177166938782e-02 -9.506206214427947998e-02 2.690534889698028564e-01 1.404148340225219727e-01 -8.327484130859375000e-03 3.083025515079498291e-01 5.080696940422058105e-02 -1.380051672458648682e-01 -3.476867452263832092e-02 1.408796310424804688e-01 -1.859319768846035004e-02 2.646746933460235596e-01 1.605431735515594482e-01 -5.168850347399711609e-02 -1.890187263488769531e-01 -3.960821926593780518e-01 -3.807408809661865234e-01
2.998750284314155579e-02 -7.828453928232192993e-02 6.962377578020095825e-02 3.051893413066864014e-01 -3.100103512406349182e-02 -1.616806983947753906e-01 2.109444439411163330e-01 -1.341493129730224609e-01 -9.301178902387619019e-02 1.179490834474563599e-01 9.622753411531448364e-02 -2.356287688016891479e-01 -2.061396278440952301e-02 2.974163889884948730e-01 2.171787992119789124e-02 -1.582158654928207397e-01 -3.404089510440826416e-01 2.448926419019699097e-01 -4.077529534697532654e-02 -3.560875654220581055e-01 4.572662338614463806e-02 6.586715579032897949e-02 -2.262722253799438477e-01 -1.685631126165390015e-01 9.203667938709259033e-02 2.094026654958724976e-01 2.090601474046707153e-01 3.925296664237976074e-02 -1.870729774236679077e-02 3.070918917655944824e-01 9.822148084640502930e-02 -1.069397255778312683e-01
-9.891073405742645264e-02 8.270440250635147095e-02 -4.608406499028205872e-02 1.956185251474380493e-01 1.011905744671821594e-01 -1.333141475915908813e-01 5.397373437881469727e-02 -3.221195423975586891e-03 1.337905973196029663e-01 -1.409242153167724609e-01 5.904312804341316223e-02 -1.731469482183456421e-02 3.511986434459686279e-01 1.355622708797454834e-01 -1.059125959873199463e-01 -4.295085072517395020e-01 1.151489317417144775e-01 2.354714721441268921e-01 -9.362961351871490479e-02 3.643493726849555969e-02 4.336281716823577881e-01 -1.924578398466110229e-01 -1.045529171824455261e-01 2.097220346331596375e-02 1.070280969142913818e-01 6.918555498123168945e-02 -1.795992404222488403e-01 2.268001995980739594e-02 3.557423129677772522e-02 -1.724723726511001587e-01 -2.209156900644302368e-01 -2.983620762825012207e-01
1.663295626640319824e-01 -2.678933143615722656e-01 1.826242953538894653e-01 5.922472104430198669e-02 8.964111655950546265e-02 -1.344965696334838867e-01 3.455667495727539062e-01 -2.639791667461395264e-01 -4.491061717271804810e-02 1.467470675706863403e-01 7.909225672483444214e-02 -4.756228253245353699e-02 2.500667273998260498e-01 2.356414049863815308e-01 -1.190057918429374695e-01 1.851194351911544800e-02 -1.798826456069946289e-01 -5.589212849736213684e-02 1.377254575490951538e-01 -2.887226045131683350e-01 2.586975693702697754e-01 -8.653176575899124146e-02 -9.071898460388183594e-02 -1.013809163123369217e-02 1.012831181287765503e-01 -2.162971198558807373e-01 1.400689631700515747e-01 2.379224896430969238e-01 -3.218025863170623779e-01 -1.431328356266021729e-01 -3.562502935528755188e-02 6.862658262252807617e-02
-6.372639536857604980e-02 1.979157477617263794e-01 1.333627551794052124e-01 8.096713572740554810e-02 2.450319081544876099e-01 -2.092872112989425659e-01 1.294911950826644897e-01 -2.530104853212833405e-02 1.344084143638610840e-01 -9.943697601556777954e-02 1.263015270233154297e-01 -5.698157474398612976e-02 1.794631332159042358e-01 5.869125947356224060e-02 -3.785465657711029053e-01 -2.296377122402191162e-01 2.507596649229526520e-02 4.476881325244903564e-01 -1.484384089708328247e-01 -2.466825023293495178e-02 2.491280138492584229e-01 4.905159771442413330e-02 -7.794230431318283081e-02 -2.447031885385513306e-01 -1.276988983154296875e-01 8.379066735506057739e-02 3.706582188606262207e-01 -1.002829428762197495e-02 7.593838125467300415e-02 9.441005438566207886e-02 -4.237449169158935547e-02 3.048664517700672150e-02
1.609686762094497681e-01 7.314854115247726440e-02 -3.350566700100898743e-02 1.246738154441118240e-02 1.221466362476348877e-01 2.349492860957980156e-04 1.431711167097091675e-01 2.837696671485900879e-01 -6.379028409719467163e-02 -2.579942941665649414e-01 -8.057008497416973114e-03 -1.026504039764404297e-01 -6.996395438909530640e-02 4.735578224062919617e-02 -2.434498220682144165e-01 -2.728531658649444580e-01 -2.853711247444152832e-01 2.873809337615966797e-01 1.748199015855789185e-01 2.167130261659622192e-02 2.202615439891815186e-01 -1.439542919397354126e-01 -2.001750469207763672e-01 -3.904896378517150879e-01 2.121501564979553223e-01 -1.959420926868915558e-02 1.243235915899276733e-01 1.308011859655380249e-01 1.379696875810623169e-01 7.221737504005432129e-02 -1.820876896381378174e-01 1.929269880056381226e-01
2.272794544696807861e-01 -1.311369091272354126e-01 -1.267572119832038879e-02 -2.700421400368213654e-02 8.946863561868667603e-02 -1.615893095731735229e-01 9.493926167488098145e-02 1.635092198848724365e-01 1.927897483110427856e-01 1.280609369277954102e-01 2.897511720657348633e-01 -1.792821288108825684e-01 -4.987217858433723450e-02 -6.841684877872467041e-02 -8.086863160133361816e-02 -4.161075353622436523e-01 5.789718031883239746e-02 6.045881193131208420e-03 8.729980140924453735e-02 1.618297584354877472e-02 3.517926931381225586e-01 -3.151980340480804443e-01 3.436833247542381287e-02 -1.941089928150177002e-01 1.174235064536333084e-02 -1.850668787956237793e-01 -1.441512629389762878e-02 4.330862164497375488e-01 5.856391787528991699e-02 1.857751421630382538e-02 -6.633304059505462646e-02 1.735016331076622009e-02
-1.373627632856369019e-01 -1.062480285763740540e-01 -1.555748283863067627e-01 -7.956375181674957275e-02 6.895920634269714355e-02 -3.710267245769500732e-01 9.274424985051155090e-03 -3.990830108523368835e-02 -4.183549061417579651e-02 -2.330230921506881714e-02 2.442311346530914307e-01 -1.564655005931854248e-01 1.058632973581552505e-02 6.604022532701492310e-02 -1.696791350841522217e-01 -1.480366736650466919e-01 -2.710661292076110840e-01 3.921121358871459961e-02 2.680895030498504639e-01 -6.490724533796310425e-02 1.745205670595169067e-01 -1.986685842275619507e-01 1.113682314753532410e-01 -3.117755055427551270e-01 3.171421289443969727e-01 -3.269945085048675537e-01 2.751226127147674561e-01 6.647531688213348389e-02 1.492976993322372437e-01 -8.971306681632995605e-02 -2.163402922451496124e-02 -6.750062108039855957e-02
1.898506432771682739e-01 -2.994748950004577637e-01 2.381690591573715210e-01 -4.184063524007797241e-02 1.968822479248046875e-01 -1.121138483285903931e-01 1.496944874525070190e-01 -3.064903914928436279e-01 -8.669981360435485840e-02 5.066330730915069580e-02 -3.318319097161293030e-02 1.654741317033767700e-01 2.177293412387371063e-02 1.615942865610122681e-01 -1.766395270824432373e-01 -1.449683159589767456e-01 -2.446132451295852661e-01 -1.185993924736976624e-01 -1.175247598439455032e-02 -2.606377899646759033e-01 2.193684130907058716e-01 5.062058940529823303e-02 9.701820672489702702e-04 -1.187688335776329041e-01 4.399069026112556458e-02 -1.780734956264495850e-01 3.407340347766876221e-01 3.809469640254974365e-01 5.137266963720321655e-02 -1.333330571651458740e-01 6.379451602697372437e-02 6.806776672601699829e-02
1.173094753175973892e-02 -1.201056241989135742e-01 -2.073792517185211182e-01 1.472646743059158325e-01 1.433056294918060303e-01 -1.079693958163261414e-01 1.057976707816123962e-01 -9.077560156583786011e-02 -2.864957088604569435e-03 7.341361790895462036e-02 1.416840404272079468e-01 -1.295759975910186768e-01 -5.381222441792488098e-02 1.238087192177772522e-01 -2.816856503486633301e-01 6.090179085731506348e-02 1.550098061561584473e-01 -2.079543769359588623e-01 -9.303194470703601837e-03 -5.625449120998382568e-02 2.108449637889862061e-01 -1.379942446947097778e-01 -2.435169219970703125e-01 -9.713757783174514771e-02 2.654008865356445312e-01 -3.828071355819702148e-01 1.384059935808181763e-01 3.368494510650634766e-01 8.758217096328735352e-02 1.873825639486312866e-01 8.959484100341796875e-02 -3.498616814613342285e-01
1.371528953313827515e-01 1.555822342634201050e-01 -4.117062687873840332e-02 -6.799612939357757568e-02 2.732023596763610840e-03 -6.969514489173889160e-02 4.750666618347167969e-01 -1.611339673399925232e-02 2.578610368072986603e-02 2.278546392917633057e-01 -5.909892916679382324e-02 9.436603635549545288e-02 1.687299609184265137e-01 -5.431413277983665466e-02 -3.117921352386474609e-01 -1.518859416246414185e-01 -7.043589651584625244e-02 -1.320301555097103119e-02 5.035758763551712036e-02 -2.057789117097854614e-01 2.028138786554336548e-01 -6.771052628755569458e-02 -2.191837430000305176e-01 -2.294551730155944824e-01 2.392987161874771118e-01 -3.811959624290466309e-01 -7.202087901532649994e-03 -1.804346293210983276e-01 2.343867570161819458e-01 8.753444999456405640e-02 -9.458806365728378296e-02 -3.638740163296461105e-03
-3.586282953619956970e-02 4.004100337624549866e-02 -1.887004673480987549e-01 2.673495411872863770e-01 1.383566260337829590e-01 -2.605918422341346741e-02 4.240388274192810059e-01 1.023458838462829590e-01 -7.216917723417282104e-02 -1.270892024040222168e-01 -1.450884193181991577e-01 -1.456960737705230713e-01 1.016883254051208496e-01 1.661128848791122437e-01 -1.537744104862213135e-01 -2.217423021793365479e-01 1.739802397787570953e-02 -2.324859425425529480e-02 -2.133402973413467407e-02 -3.047932982444763184e-01 4.420570731163024902e-01 -1.450454741716384888e-01 2.112946473062038422e-02 -2.683775722980499268e-01 1.652791500091552734e-01 2.858212403953075409e-02 5.962740629911422729e-02 -2.602169811725616455e-01 1.363141536712646484e-01 -3.566663712263107300e-02 5.039565637707710266e-02 2.480158954858779907e-02
-1.164613291621208191e-01 -3.576231300830841064e-01 1.889986246824264526e-01 2.885475754737854004e-01 2.577536404132843018e-01 -1.102177724242210388e-01 3.228735029697418213e-01 -1.567390263080596924e-01 1.085046157240867615e-01 2.551822960376739502e-01 -1.545720398426055908e-01 -5.241526290774345398e-02 1.758709996938705444e-01 2.192541509866714478e-01 -1.990981400012969971e-02 -1.957892440259456635e-02 5.446264520287513733e-02 1.052744761109352112e-01 -2.095837844535708427e-03 -2.236523479223251343e-01 4.162363409996032715e-01 -1.051530987024307251e-01 -3.036105446517467499e-02 2.329817414283752441e-02 6.523346900939941406e-02 -1.909263432025909424e-02 2.138781547546386719e-01 6.729047000408172607e-02 -1.114094778895378113e-01 -1.080361828207969666e-01 -1.119463369250297546e-01 8.656343072652816772e-02
-1.039994508028030396e-02 -1.716778576374053955e-01 -1.600022986531257629e-02 1.874958723783493042e-01 -1.874885521829128265e-02 -3.599552810192108154e-01 3.858712315559387207e-01 6.578666716814041138e-02 -3.946270421147346497e-02 -2.149659693241119385e-01 2.294308245182037354e-01 -6.240926310420036316e-02 1.038517579436302185e-01 -2.077671140432357788e-02 -5.645120888948440552e-02 -5.565640702843666077e-02 -7.579650729894638062e-02 2.296641319990158081e-01 -7.201342284679412842e-02 -2.727284729480743408e-01 4.565387666225433350e-01 -1.262146830558776855e-01 -7.110111415386199951e-02 -1.672629117965698242e-01 -3.600455820560455322e-02 1.181057188659906387e-02 1.479269117116928101e-01 4.870401322841644287e-02 -1.006127595901489258e-01 2.090252190828323364e-01 -1.261819452047348022e-01 1.979582905769348145e-01
3.052886426448822021e-01 -1.280639916658401489e-01 1.474456787109375000e-01 -2.240062318742275238e-02 2.594763636589050293e-01 9.836351126432418823e-02 -9.985707700252532959e-02 -1.086259782314300537e-01 -1.603194922208786011e-01 1.580977588891983032e-01 -1.047315523028373718e-01 -7.521890103816986084e-02 5.904878024011850357e-03 2.184294462203979492e-01 3.160187229514122009e-02 -2.210858911275863647e-01 -3.436258137226104736e-01 -1.886834943434223533e-04 2.612669467926025391e-01 2.745462208986282349e-02 4.075125157833099365e-01 -1.784675717353820801e-01 3.758450224995613098e-02 -1.998922526836395264e-01 2.494508214294910431e-02 -1.238043159246444702e-01 2.482002824544906616e-01 1.799317300319671631e-01 -1.336431354284286499e-01 2.137301862239837646e-01 7.426174823194742203e-03 -6.730548292398452759e-02
-5.835882201790809631e-02 -4.768874030560255051e-03 1.241370216012001038e-01 2.972319126129150391e-01 1.838269829750061035e-01 -2.568150162696838379e-01 2.014961242675781250e-01 -6.436842959374189377e-03 1.098039224743843079e-01 3.657799065113067627e-01 -4.184483084827661514e-03 1.634117215871810913e-01 3.378836065530776978e-02 -2.645609201863408089e-03 -3.174621844664216042e-03 -3.078223764896392822e-01 1.469555795192718506e-01 -6.849005818367004395e-02 7.982922345399856567e-02 -2.035665363073348999e-01 3.459070026874542236e-01 -2.106789648532867432e-01 7.996433228254318237e-02 1.501139104366302490e-01 -7.423757761716842651e-02 -3.029567897319793701e-01 -1.734019815921783447e-02 -5.213264003396034241e-02 1.410196572542190552e-01 -1.414314359426498413e-01 -2.533029615879058838e-01 -1.118539422750473022e-01
-1.059053465723991394e-02 -3.123434782028198242e-01 -2.259672433137893677e-01 -6.520003080368041992e-02 7.872761040925979614e-02 5.040270835161209106e-02 -1.567436195909976959e-02 -6.456696242094039917e-02 -4.466381669044494629e-02 -1.448020488023757935e-01 6.874754279851913452e-02 -6.750763207674026489e-02 1.474271714687347412e-01 4.233017265796661377e-01 -3.119325637817382812e-01 -1.110311131924390793e-02 1.705746203660964966e-01 9.241734445095062256e-02 -1.492375135421752930e-01 4.729333519935607910e-02 3.962555229663848877e-01 -1.774895638227462769e-01 -1.324619650840759277e-01 -3.396614789962768555e-01 2.063924819231033325e-01 -1.688127405941486359e-02 -2.518028579652309418e-02 1.155061870813369751e-01 1.998356729745864868e-01 -1.482708156108856201e-01 -4.063034895807504654e-03 -2.996622584760189056e-02
1.417365074157714844e-01 1.405051201581954956e-01 -9.583079814910888672e-02 1.090208590030670166e-01 1.249409094452857971e-01 -4.710006713867187500e-02 -6.061948835849761963e-02 1.665094345808029175e-01 -1.109808683395385742e-01 -1.558617800474166870e-01 1.513825058937072754e-01 -1.611967831850051880e-01 3.948658413719385862e-04 5.435192584991455078e-02 -3.079551756381988525e-01 -1.769872307777404785e-01 -9.470996260643005371e-02 1.560118347406387329e-01 4.886655882000923157e-02 1.876548826694488525e-01 5.145058035850524902e-01 -1.580281555652618408e-01 -2.686739563941955566e-01 -1.495579630136489868e-01 -8.133894205093383789e-02 -8.487699180841445923e-02 3.321785628795623779e-01 7.600116729736328125e-02 1.088071689009666443e-01 2.317155152559280396e-01 1.501798536628484726e-02 1.561899930238723755e-01
-8.153564482927322388e-02 7.934971898794174194e-02 -8.985448628664016724e-02 2.377029135823249817e-02 1.541708558797836304e-01 -1.616344749927520752e-01 2.930577695369720459e-01 -6.247998401522636414e-02 -6.077184900641441345e-02 -2.462117671966552734e-01 1.918019205331802368e-01 -1.279181987047195435e-01 1.815773546695709229e-02 1.769277751445770264e-01 -2.394428551197052002e-01 -4.567096829414367676e-01 9.258922189474105835e-02 1.037977188825607300e-01 -1.260931938886642456e-01 -1.545961014926433563e-02 2.209486961364746094e-01 -5.965181440114974976e-02 2.239778637886047363e-01 -1.621211767196655273e-01 1.345636546611785889e-01 -2.147753238677978516e-01 2.313897311687469482e-01 -1.459419578313827515e-01 1.426601558923721313e-01 2.401715815067291260e-01 -1.561873257160186768e-01 1.338115334510803223e-01
-6.827397644519805908e-02 -6.833449006080627441e-02 -3.429740294814109802e-02 -4.631866142153739929e-02 1.383632272481918335e-01 -9.407581761479377747e-03 -1.265560686588287354e-01 1.247107982635498047e-01 -2.107840776443481445e-01 -1.942157447338104248e-01 -2.718560993671417236e-01 -1.108659580349922180e-01 2.131369858980178833e-01 4.012217223644256592e-01 -2.133789807558059692e-01 -9.203819185495376587e-02 1.377955824136734009e-01 1.402701288461685181e-01 -2.356276363134384155e-01 -1.567403078079223633e-01 4.277940690517425537e-01 -2.134997099637985229e-01 -1.385372430086135864e-01 5.524794012308120728e-02 3.705212473869323730e-02 -1.327049434185028076e-01 3.961572051048278809e-02 1.773066669702529907e-01 7.285580784082412720e-02 2.654067277908325195e-01 -3.941963240504264832e-02 -9.440197050571441650e-02
2.704874873161315918e-01 -4.300527647137641907e-02 -5.293447524309158325e-02 3.661914467811584473e-01 1.604587584733963013e-01 -2.118789032101631165e-02 3.455450534820556641e-01 1.859750002622604370e-01 8.710166811943054199e-02 1.832701563835144043e-01 5.649657174944877625e-02 1.367625892162322998e-01 2.969763576984405518e-01 1.550977975130081177e-01 -1.723977476358413696e-01 -8.913077414035797119e-02 -3.422712385654449463e-01 4.713040590286254883e-02 2.387722767889499664e-02 -3.366516903042793274e-02 2.936560809612274170e-01 -1.624806970357894897e-01 3.123465366661548615e-02 -4.807398468255996704e-02 1.600435972213745117e-01 -1.779892444610595703e-01 1.996233165264129639e-01 -8.747688680887222290e-02 -1.011700090020895004e-02 -1.046729311347007751e-01 -1.319720596075057983e-01 -1.570115983486175537e-01
-1.828503422439098358e-02 5.318775773048400879e-02 9.115501306951045990e-03 2.502961754798889160e-01 -3.463862836360931396e-02 5.281070247292518616e-03 8.640713989734649658e-02 -1.978729665279388428e-01 -2.718567550182342529e-01 -1.638239920139312744e-01 -1.351030170917510986e-01 -2.100213170051574707e-01 2.654745876789093018e-01 2.383401691913604736e-01 -1.946347951889038086e-01 -1.836985945701599121e-01 3.162561450153589249e-03 2.344350703060626984e-02 1.130287051200866699e-01 -2.242624759674072266e-02 3.997049331665039062e-01 -1.030892282724380493e-01 -1.750094890594482422e-01 8.527620136737823486e-02 1.487265378236770630e-01 4.562491551041603088e-02 2.064465731382369995e-01 3.070105314254760742e-01 -1.722302287817001343e-01 -3.104135394096374512e-02 1.968766301870346069e-01 -2.676694989204406738e-01
-5.733075737953186035e-02 -5.690536648035049438e-02 1.906634122133255005e-01 1.112041547894477844e-01 -4.210387170314788818e-02 4.725681617856025696e-02 1.602064669132232666e-01 2.603322565555572510e-01 2.550798840820789337e-02 -1.948484480381011963e-01 1.935223788022994995e-01 -1.679933220148086548e-01 4.987087473273277283e-02 -4.355258494615554810e-02 -2.207968384027481079e-01 -2.367376238107681274e-01 -2.872630059719085693e-01 1.357498317956924438e-01 6.809158623218536377e-02 -1.509571671485900879e-01 4.308125674724578857e-01 -1.959060579538345337e-01 1.284379977732896805e-02 -2.957901358604431152e-01 3.037853911519050598e-02 -1.894292384386062622e-01 1.607955396175384521e-01 3.303371965885162354e-01 2.310683019459247589e-02 -2.383640781044960022e-02 -3.185257688164710999e-02 1.411850154399871826e-01
1.061969473958015442e-01 -3.435418307781219482e-01 1.257411539554595947e-01 -1.135413050651550293e-01 2.858385071158409119e-02 -1.212380006909370422e-01 3.249510228633880615e-01 -2.229441106319427490e-01 -4.569138213992118835e-02 -5.287435278296470642e-02 1.923746317625045776e-01 -6.420822441577911377e-02 -4.113142844289541245e-03 2.838322520256042480e-01 -1.973502635955810547e-01 -2.223088294267654419e-01 -1.231474578380584717e-01 -1.553893089294433594e-01 4.504114016890525818e-02 -4.462179169058799744e-02 3.585226535797119141e-01 7.379987835884094238e-02 9.134092926979064941e-02 1.793200336396694183e-02 5.418881773948669434e-02 -9.485038369894027710e-02 2.880969941616058350e-01 3.638833761215209961e-01 6.863583624362945557e-02 -1.036917343735694885e-01 2.231530100107192993e-02 1.641345620155334473e-01
-3.053625114262104034e-03 -3.496958911418914795e-01 -6.783121079206466675e-02 1.445524096488952637e-01 4.502539336681365967e-01 -1.983240991830825806e-01 7.034052163362503052e-02 -1.307825148105621338e-01 -9.640239924192428589e-02 1.405331939458847046e-01 9.910165518522262573e-02 1.117787361145019531e-01 2.359855771064758301e-01 1.899186968803405762e-01 -2.601021230220794678e-01 -2.141970209777355194e-02 1.052139848470687866e-01 4.127269610762596130e-02 8.489842712879180908e-02 -2.000882476568222046e-01 2.492122203111648560e-01 -1.798037253320217133e-02 -1.846288703382015228e-02 -2.748413570225238800e-02 -4.922927543520927429e-02 -2.317588478326797485e-01 -7.818285375833511353e-02 1.699892878532409668e-01 6.152108684182167053e-02 9.993180632591247559e-02 -3.522095978260040283e-01 -1.560612618923187256e-01
6.054307147860527039e-02 -4.407778382301330566e-02 -9.185222536325454712e-02 1.871500611305236816e-01 1.339398771524429321e-01 -2.586035728454589844e-01 -1.345417499542236328e-01 3.400897979736328125e-02 -1.034259889274835587e-02 1.782048791646957397e-01 -1.163193583488464355e-02 -1.232069507241249084e-01 -2.773207426071166992e-01 1.183656677603721619e-01 -1.004879623651504517e-01 -1.595093458890914917e-01 -2.275753319263458252e-01 5.192266404628753662e-02 2.262614518404006958e-01 -8.769060671329498291e-02 3.107337951660156250e-01 -1.905813813209533691e-01 -2.953541874885559082e-01 4.300771281123161316e-02 2.193812727928161621e-01 -1.723376065492630005e-01 -1.633787453174591064e-01 4.445802569389343262e-01 -4.879965633153915405e-02 5.856774002313613892e-02 1.729128062725067139e-01 -2.103500999510288239e-03
3.888746723532676697e-02 -5.669660866260528564e-02 -1.225019712001085281e-02 3.341133520007133484e-02 2.407059669494628906e-01 -4.928384423255920410e-01 3.635356724262237549e-01 -1.266230493783950806e-01 1.268192231655120850e-01 7.014957815408706665e-02 3.753549978137016296e-02 -4.880025237798690796e-02 -1.505193412303924561e-01 -5.970145110040903091e-03 -1.229627132415771484e-01 -2.589710056781768799e-01 3.567766770720481873e-02 2.403694540262222290e-01 3.673287481069564819e-02 -6.980378925800323486e-02 1.656370609998703003e-01 -4.354831203818321228e-02 -2.262138277292251587e-01 -2.407391667366027832e-01 -1.639396883547306061e-02 -2.766788378357887268e-02 3.954142630100250244e-01 1.205260530114173889e-01 -6.976547837257385254e-02 -4.381088539958000183e-02 -9.708453714847564697e-02 1.531546860933303833e-01
2.020366340875625610e-01 6.152489036321640015e-02 1.616595238447189331e-01 1.253812909126281738e-01 -6.839201599359512329e-02 -6.135553866624832153e-02 -1.428132969886064529e-02 1.125258486717939377e-02 8.288317173719406128e-02 -6.342569738626480103e-02 3.992204740643501282e-02 1.821725629270076752e-02 -6.611030548810958862e-02 1.756230741739273071e-02 -3.712741434574127197e-01 -4.966508448123931885e-01 -3.039242923259735107e-01 -5.194339901208877563e-02 -8.293918520212173462e-02 -1.003223285079002380e-01 2.952662706375122070e-01 -2.402660809457302094e-02 -1.944928020238876343e-01 -1.364787369966506958e-01 5.357643961906433105e-02 -3.389225602149963379e-01 5.817550048232078552e-02 -2.711492404341697693e-02 6.289043813012540340e-04 -1.677000671625137329e-01 -2.883434295654296875e-01 -1.158290430903434753e-01
-9.220752120018005371e-02 -3.467767732217907906e-03 3.501428663730621338e-02 4.934343043714761734e-03 1.122462823987007141e-01 -4.728315472602844238e-01 3.724727928638458252e-01 1.035215854644775391e-01 2.278781086206436157e-01 -6.309296935796737671e-02 8.994243294000625610e-02 -1.244356930255889893e-01 -2.072083503007888794e-01 9.578009694814682007e-02 -2.566311880946159363e-02 -6.447900831699371338e-02 -8.742866106331348419e-03 1.941438019275665283e-01 6.780184805393218994e-02 4.769559577107429504e-02 3.825062215328216553e-01 -4.260143637657165527e-02 -1.341929435729980469e-01 -4.385925084352493286e-02 2.067255526781082153e-01 -2.744567692279815674e-01 7.355519384145736694e-02 3.222692608833312988e-01 7.083392888307571411e-02 -4.579454287886619568e-02 -1.394030749797821045e-01 4.037906974554061890e-02
1.496784240007400513e-01 1.238768845796585083e-01 2.506535947322845459e-01 3.810071349143981934e-01 7.444436103105545044e-02 -8.488253504037857056e-02 2.583571076393127441e-01 5.146633367985486984e-03 -1.225767955183982849e-01 2.755703330039978027e-01 -8.663167059421539307e-02 1.033100783824920654e-01 2.149810642004013062e-01 -1.037971160258166492e-04 -1.930337548255920410e-01 -1.789911091327667236e-01 6.332895904779434204e-02 9.153878316283226013e-03 7.211836054921150208e-03 -8.341252058744430542e-02 3.822710812091827393e-01 -4.046884551644325256e-02 -2.095078676939010620e-01 2.332863770425319672e-02 -8.558341115713119507e-02 -1.353354752063751221e-01 -7.197320461273193359e-02 -1.501773893833160400e-01 3.954392373561859131e-01 -7.628397643566131592e-02 -1.577533632516860962e-01 -7.946505397558212280e-02
-2.650384306907653809e-01 -4.965363536030054092e-03 -8.285197545774281025e-04 2.161492593586444855e-02 2.928569912910461426e-01 -3.900932669639587402e-01 7.220968604087829590e-02 1.638663560152053833e-01 2.297678776085376740e-02 5.257611349225044250e-02 4.234723150730133057e-01 -6.604205071926116943e-02 7.909354567527770996e-02 2.305952906608581543e-01 -2.382311522960662842e-01 -1.084422096610069275e-01 -4.830254241824150085e-02 1.354191005229949951e-01 2.410543262958526611e-01 -1.609535664319992065e-01 2.500115036964416504e-01 -1.143739838153123856e-02 5.438365414738655090e-02 -3.458177670836448669e-03 2.044458091259002686e-01 -1.777899265289306641e-01 2.258085645735263824e-02 1.850371062755584717e-01 1.723908036947250366e-01 -1.304648816585540771e-01 -1.358387768268585205e-01 -2.631926909089088440e-02
1.170908287167549133e-01 -1.141274198889732361e-01 1.615166068077087402e-01 -7.202958315610885620e-02 2.564683556556701660e-01 -1.127221155911684036e-02 1.678430736064910889e-01 -3.297620415687561035e-01 -3.292151689529418945e-01 -1.848924309015274048e-01 -6.361037492752075195e-02 -1.142905950546264648e-01 1.101866140961647034e-01 1.138929948210716248e-01 -4.267072677612304688e-01 -7.402393966913223267e-02 -1.849697977304458618e-01 1.168142855167388916e-01 2.160606533288955688e-01 -2.407052926719188690e-02 2.624881863594055176e-01 -4.685354605317115784e-02 -1.521605104207992554e-01 -2.661249041557312012e-01 -1.137327328324317932e-01 2.659135125577449799e-02 -7.487729657441377640e-03 2.883021533489227295e-01 -3.354839608073234558e-02 8.333636820316314697e-02 3.105341643095016479e-02 2.794203907251358032e-02
1.515667587518692017e-01 -4.104953631758689880e-02 -2.010770142078399658e-01 1.107589527964591980e-02 3.320941329002380371e-01 -3.633560240268707275e-02 1.216648891568183899e-01 1.949799358844757080e-01 9.662844985723495483e-02 -1.273567527532577515e-01 1.385039091110229492e-01 -1.858393698930740356e-01 -4.664853587746620178e-02 1.255938261747360229e-01 -1.863094121217727661e-01 -4.239267706871032715e-01 -2.898073196411132812e-01 -1.256778091192245483e-01 1.342689245939254761e-01 -4.182844981551170349e-02 2.927003502845764160e-01 -1.334762573242187500e-01 -2.764613330364227295e-01 -1.835157573223114014e-01 -5.373973026871681213e-02 -1.536394953727722168e-01 1.328433584421873093e-02 1.028350740671157837e-01 1.146263778209686279e-01 1.202728897333145142e-01 -4.937611520290374756e-02 2.413782030344009399e-01
1.635625213384628296e-01 -1.817379891872406006e-01 2.773697674274444580e-01 3.038389384746551514e-01 5.182297527790069580e-02 -1.780127882957458496e-01 2.024013698101043701e-01 2.759303711354732513e-02 -7.094099372625350952e-02 8.403468132019042969e-02 2.206676639616489410e-02 -9.711217135190963745e-02 1.348401308059692383e-01 -2.832805551588535309e-02 5.955640599131584167e-02 -7.587438821792602539e-02 3.098737001419067383e-01 3.471005335450172424e-02 1.713326573371887207e-02 1.821229979395866394e-02 3.095418512821197510e-01 -2.867529392242431641e-01 -1.912849545478820801e-01 8.497471921145915985e-03 8.558561652898788452e-02 -3.900319635868072510e-01 2.317238748073577881e-01 -2.452354729175567627e-01 3.678625822067260742e-02 -1.405011489987373352e-02 -2.385592162609100342e-01 -1.611756347119808197e-02
2.684137821197509766e-01 -1.113281399011611938e-02 -6.013763323426246643e-02 -2.893036417663097382e-02 4.768561944365501404e-02 -3.887666165828704834e-01 2.548402845859527588e-01 5.401247739791870117e-02 -4.254393279552459717e-02 2.593487799167633057e-01 -1.082658171653747559e-01 -1.530773490667343140e-01 7.707577943801879883e-02 1.244485080242156982e-01 1.872983425855636597e-01 6.305718328803777695e-03 -2.920851707458496094e-01 6.903660297393798828e-02 4.049178585410118103e-02 -8.325075358152389526e-02 1.354928463697433472e-01 -2.142806947231292725e-01 -3.986404463648796082e-02 -1.735908836126327515e-01 1.282045394182205200e-01 -1.236425712704658508e-01 3.016921579837799072e-01 7.387948036193847656e-02 2.158746421337127686e-01 1.175465509295463562e-01 -1.696628779172897339e-01 -3.595489859580993652e-01
4.697904735803604126e-02 -1.201612129807472229e-02 8.420187234878540039e-02 1.681333407759666443e-02 1.216576993465423584e-02 -1.969754844903945923e-01 -1.506700813770294189e-01 1.194927394390106201e-01 -4.604083672165870667e-02 -1.118288859724998474e-01 2.461336404085159302e-01 -6.001159548759460449e-02 1.332601755857467651e-01 1.319893598556518555e-01 -1.372456550598144531e-01 -1.652925312519073486e-01 -3.807897567749023438e-01 3.289955258369445801e-01 1.683864146471023560e-01 -1.181584671139717102e-01 1.962833702564239502e-01 -1.486096680164337158e-01 -1.038221716880798340e-01 -1.396676152944564819e-01 1.056570336222648621e-01 -4.162479043006896973e-01 6.996530294418334961e-02 3.361059129238128662e-01 4.733574390411376953e-02 -1.356660872697830200e-01 -2.115030735731124878e-01 9.086412377655506134e-03
3.096677958965301514e-01 -6.658486276865005493e-02 -1.466517597436904907e-01 -1.016022339463233948e-01 1.839875429868698120e-01 -4.092781841754913330e-01 3.137095868587493896e-01 -1.635633036494255066e-02 1.820719987154006958e-01 6.990199536085128784e-02 1.478060632944107056e-01 7.949977368116378784e-02 -6.979223806411027908e-03 1.759326010942459106e-01 -1.851694881916046143e-01 -4.874437674880027771e-02 3.480322659015655518e-02 1.874417811632156372e-01 -4.736242815852165222e-03 -8.789935708045959473e-02 4.494829773902893066e-01 -4.362107068300247192e-02 -1.349726617336273193e-01 1.036761328577995300e-01 1.256431192159652710e-01 -2.978108227252960205e-01 -1.839198619127273560e-01 4.705594480037689209e-02 9.246690571308135986e-02 -7.608187198638916016e-02 -4.519830271601676941e-02 -5.895754788070917130e-03
1.049622222781181335e-01 6.826750934123992920e-02 -1.353113502264022827e-01 5.587732046842575073e-02 1.576265878975391388e-02 -1.262269020080566406e-01 8.096294850111007690e-02 9.149133414030075073e-02 2.863375842571258545e-01 -1.277187913656234741e-01 2.914988994598388672e-01 -2.615473419427871704e-02 1.751275211572647095e-01 4.395575076341629028e-02 2.486241608858108521e-02 -3.778551816940307617e-01 -2.213609218597412109e-01 4.985438287258148193e-02 7.916145026683807373e-02 -6.457910686731338501e-02 3.236293494701385498e-01 -1.026250422000885010e-01 -3.358144164085388184e-01 -3.484717309474945068e-01 7.064471952617168427e-03 -1.769717484712600708e-01 1.117638349533081055e-01 4.459038004279136658e-02 2.666927278041839600e-01 1.142575442790985107e-01 1.103489026427268982e-01 1.350271254777908325e-01
1.118814349174499512e-01 8.189206570386886597e-02 -3.841727226972579956e-02 1.699352823197841644e-02 1.546618342399597168e-02 -1.830855011940002441e-01 2.159085124731063843e-01 9.142149984836578369e-02 1.071026027202606201e-01 1.824841946363449097e-01 1.481610834598541260e-01 -3.309467732906341553e-01 3.650334775447845459e-01 -1.033807843923568726e-01 -9.872227162122726440e-02 -2.124190628528594971e-01 -7.210538536310195923e-02 1.920208632946014404e-01 9.655062109231948853e-02 2.905613183975219727e-02 2.907406091690063477e-01 2.464900352060794830e-02 -2.388137876987457275e-01 1.983307115733623505e-02 6.850167363882064819e-02 -3.672128319740295410e-01 2.038409262895584106e-01 2.771579921245574951e-01 6.207431107759475708e-02 1.865558773279190063e-01 -1.376505196094512939e-01 -7.009965181350708008e-02
1.242245286703109741e-01 -3.897279128432273865e-02 4.904905706644058228e-02 4.053883552551269531e-01 2.223124355077743530e-01 1.073729321360588074e-01 -1.665362715721130371e-01 -7.595345377922058105e-02 -1.608817279338836670e-01 -1.207762062549591064e-01 -6.102401390671730042e-02 -1.516746580600738525e-01 -4.966261330991983414e-03 5.906483158469200134e-02 -3.935548663139343262e-02 -8.026223629713058472e-02 1.635421961545944214e-01 4.326056540012359619e-01 -7.902199774980545044e-02 6.690885871648788452e-02 3.295158743858337402e-01 -1.078049913048744202e-01 -2.214232534170150757e-01 -7.815745472908020020e-02 1.964135468006134033e-01 -2.423148155212402344e-01 3.838721290230751038e-02 1.085762213915586472e-02 1.388639211654663086e-01 -1.408419907093048096e-01 -1.407503187656402588e-01 -2.921893894672393799e-01
3.623440861701965332e-03 3.329953411594033241e-03 7.365991920232772827e-02 1.100766062736511230e-01 1.074711531400680542e-01 -1.303713470697402954e-01 -1.785215362906455994e-02 8.016760647296905518e-02 5.523008853197097778e-02 7.244949229061603546e-03 -3.557860106229782104e-02 -3.121276572346687317e-02 -1.605428755283355713e-02 -1.189251765608787537e-01 -5.074383616447448730e-01 -4.729621112346649170e-01 -2.570510208606719971e-01 -6.572428345680236816e-02 -1.271621435880661011e-01 -5.814065411686897278e-02 2.790631353855133057e-01 9.284417331218719482e-02 -1.066255420446395874e-01 -1.344309598207473755e-01 2.057444490492343903e-02 -2.039366066455841064e-01 1.711993850767612457e-02 -3.811159729957580566e-02 1.670382618904113770e-01 -3.739016503095626831e-02 -3.745830655097961426e-01 -1.641843169927597046e-01
-4.764308780431747437e-02 -1.448413580656051636e-01 -1.259109973907470703e-01 2.661166191101074219e-01 1.992101036012172699e-02 -3.155052065849304199e-01 3.423574566841125488e-01 -2.615834958851337433e-02 -4.428511112928390503e-02 1.524970233440399170e-01 -1.132805249653756618e-03 -1.478756815195083618e-01 -2.424004673957824707e-01 3.191044032573699951e-01 -2.006201297044754028e-01 -1.445009261369705200e-01 2.852535620331764221e-02 3.707019686698913574e-01 -1.128554157912731171e-02 4.819255787879228592e-03 1.388879120349884033e-01 -9.684300422668457031e-02 -1.361493319272994995e-01 -7.874736934900283813e-02 5.216229334473609924e-02 3.101782500743865967e-02 3.493544757366180420e-01 7.371703535318374634e-02 -1.209671124815940857e-01 8.076676726341247559e-02 -1.287971735000610352e-01 2.067499607801437378e-01
-1.177679672837257385e-01 -4.618264362215995789e-02 4.367690999060869217e-03 1.409700512886047363e-01 -6.554955989122390747e-02 -8.131607621908187866e-02 -1.138978078961372375e-02 1.279207915067672729e-01 1.443488895893096924e-01 -1.384251117706298828e-01 3.207677602767944336e-02 1.431969553232192993e-02 2.216723412275314331e-01 -2.296558767557144165e-01 -7.172209769487380981e-02 -2.690237164497375488e-01 -1.290113925933837891e-01 1.460087448358535767e-01 1.522727608680725098e-01 1.237924210727214813e-02 3.785397112369537354e-01 -1.991771459579467773e-01 -9.918233752250671387e-02 -4.828028976917266846e-01 5.096907541155815125e-02 -1.494767814874649048e-01 1.342845559120178223e-01 2.516610920429229736e-01 1.432933807373046875e-01 2.047172784805297852e-01 -1.736636608839035034e-01 1.730981171131134033e-01
2.882029116153717041e-01 -6.457149982452392578e-02 -1.807366758584976196e-01 7.366719096899032593e-02 -1.284119188785552979e-01 -1.821006089448928833e-01 -3.542904928326606750e-02 1.158907264471054077e-02 -1.045193672180175781e-01 2.050881385803222656e-01 -4.563141241669654846e-02 1.814689934253692627e-01 1.204375103116035461e-01 9.589854627847671509e-02 -3.789584934711456299e-01 -3.696645796298980713e-01 9.929183870553970337e-02 9.215553104877471924e-02 9.915310889482498169e-02 2.156814374029636383e-02 2.960305809974670410e-01 -3.737141564488410950e-02 -5.899638310074806213e-02 -1.879076361656188965e-01 2.755085527896881104e-01 -1.977624744176864624e-01 1.755670309066772461e-01 -2.599909007549285889e-01 9.318792819976806641e-02 -3.454453870654106140e-02 -7.621959084644913673e-04 -2.278045713901519775e-01
2.178431861102581024e-02 -4.708520136773586273e-03 -1.777670830488204956e-01 3.932117670774459839e-02 1.720445454120635986e-01 -2.670704126358032227e-01 4.329473674297332764e-01 -1.701799221336841583e-02 -1.422039270401000977e-01 1.256122440099716187e-01 -1.349683152511715889e-03 1.378667503595352173e-01 2.562787830829620361e-01 7.601694762706756592e-02 -8.286597579717636108e-02 -2.506515979766845703e-01 -1.827782541513442993e-01 2.086134813725948334e-02 -9.751863777637481689e-02 -4.294779300689697266e-01 3.476358652114868164e-01 -1.329570561647415161e-01 6.096147745847702026e-02 -2.826770581305027008e-02 1.567632555961608887e-01 -1.309423893690109253e-01 1.047135293483734131e-01 -1.053899899125099182e-01 1.336427032947540283e-01 -1.073469780385494232e-02 -3.743111714720726013e-02 -1.658912450075149536e-01
-4.536958411335945129e-03 -6.199820712208747864e-02 -1.289393454790115356e-01 -3.303461149334907532e-02 4.507655799388885498e-01 -1.137123554944992065e-01 2.998296022415161133e-01 -3.832112764939665794e-03 3.408355638384819031e-02 -5.349659174680709839e-02 1.666552275419235229e-01 -1.455344706773757935e-01 -9.231060743331909180e-02 1.341955512762069702e-01 -2.399677187204360962e-01 -3.299234807491302490e-01 1.048404425382614136e-01 2.216868251562118530e-01 -9.876525960862636566e-03 2.956211194396018982e-02 2.963501513004302979e-01 5.009841546416282654e-02 2.012717276811599731e-01 -1.703706085681915283e-01 6.756345927715301514e-02 -7.337710261344909668e-02 3.235763311386108398e-01 -1.033639982342720032e-01 9.514882415533065796e-02 2.217437773942947388e-01 -1.220784150063991547e-02 -1.475119441747665405e-01
9.586268663406372070e-02 -2.548840343952178955e-01 -5.643971636891365051e-02 5.333526432514190674e-02 3.733609020709991455e-01 -4.071052074432373047e-01 7.855061441659927368e-02 -1.712478995323181152e-01 -1.772895455360412598e-01 1.251768469810485840e-01 2.010138779878616333e-01 -8.895844966173171997e-02 1.790635287761688232e-01 2.078807502985000610e-01 -7.439041510224342346e-03 -8.337318152189254761e-02 1.834873668849468231e-02 1.107544898986816406e-01 1.018117275089025497e-02 -2.173522114753723145e-01 2.576326727867126465e-01 -1.017301231622695923e-01 -1.154784038662910461e-01 2.379642426967620850e-02 -2.612867392599582672e-02 -1.177325099706649780e-01 -2.056313753128051758e-01 1.197120845317840576e-01 1.961848139762878418e-01 1.399045437574386597e-01 -2.626215219497680664e-01 -2.295974493026733398e-01
2.922216355800628662e-01 -6.229253858327865601e-02 9.504219144582748413e-02 -7.008642423897981644e-03 2.218374609947204590e-01 1.828373372554779053e-01 -5.064286291599273682e-02 -2.421276569366455078e-01 -1.905108541250228882e-01 1.479325145483016968e-01 -1.137805581092834473e-01 -7.468604296445846558e-02 -3.692844137549400330e-02 1.361986547708511353e-01 -6.274796277284622192e-02 -2.099406272172927856e-01 -2.903612554073333740e-01 2.705021575093269348e-02 2.776235342025756836e-01 1.178335398435592651e-01 3.915758132934570312e-01 -1.796579211950302124e-01 7.163851521909236908e-03 -6.609406322240829468e-02 1.238989979028701782e-01 -2.179324179887771606e-01 3.203485012054443359e-01 3.573360294103622437e-02 -5.313030909746885300e-03 2.809114158153533936e-01 3.719566389918327332e-02 9.265914559364318848e-03
1.685380339622497559e-01 -2.857043743133544922e-01 2.652683109045028687e-02 1.032927185297012329e-01 5.670554935932159424e-02 -1.097635328769683838e-01 1.208817660808563232e-01 -7.356692105531692505e-02 -1.373253413476049900e-03 -6.354087591171264648e-02 3.095093071460723877e-01 -5.131807923316955566e-02 1.780703216791152954e-01 2.056603282690048218e-01 -2.004543244838714600e-01 -2.484243512153625488e-01 5.273805186152458191e-02 -3.921086713671684265e-02 -4.171802476048469543e-02 -4.251562356948852539e-01 2.321344763040542603e-01 -3.643331527709960938e-01 -2.296186089515686035e-01 -2.341042160987854004e-01 9.212023019790649414e-02 1.333317309617996216e-01 -4.720075230579823256e-04 -1.185831613838672638e-02 1.764581911265850067e-02 -1.643656492233276367e-01 1.484457850456237793e-01 9.053607285022735596e-02
-8.905886113643646240e-02 -7.177715748548507690e-02 -1.830265522003173828e-01 1.224477067589759827e-01 -9.528850018978118896e-02 -2.009390890598297119e-01 1.987457424402236938e-01 -1.699285209178924561e-01 -1.080671101808547974e-01 7.979379594326019287e-02 -2.331747440621256828e-03 -1.456742733716964722e-01 -1.172746419906616211e-01 9.657228738069534302e-02 -1.969629377126693726e-01 -1.850946061313152313e-02 1.715181022882461548e-01 7.534760981798171997e-02 6.115760654211044312e-02 -1.193960756063461304e-01 2.528437376022338867e-01 -1.686577200889587402e-01 -1.890133172273635864e-01 1.445243954658508301e-01 2.703365385532379150e-01 -4.138241112232208252e-01 8.489236235618591309e-02 3.813177645206451416e-01 1.123796701431274414e-01 2.713656127452850342e-01 7.425977289676666260e-02 -1.682224720716476440e-01
2.165100425481796265e-01 1.614131331443786621e-01 2.621468901634216309e-01 2.196899205446243286e-01 2.359594702720642090e-01 -4.335094243288040161e-02 2.755969464778900146e-01 -1.079557463526725769e-01 -5.537397414445877075e-02 1.768878251314163208e-01 -4.748212546110153198e-02 9.647960215806961060e-02 3.770807981491088867e-01 1.024808958172798157e-01 -3.354946374893188477e-01 -1.912626773118972778e-01 1.008498743176460266e-01 1.335263252258300781e-02 1.320652812719345093e-01 -2.645449480041861534e-03 3.194946348667144775e-01 -5.030278861522674561e-02 -6.687648594379425049e-02 -2.687932923436164856e-02 1.261221915483474731e-01 -3.131990432739257812e-01 -8.531294018030166626e-02 -2.867975831031799316e-02 9.703274071216583252e-02 8.180096000432968140e-02 -4.824263975024223328e-02 1.975767016410827637e-01
1.094477325677871704e-01 -1.159837469458580017e-01 -1.269162893295288086e-01 3.738634586334228516e-01 2.794264554977416992e-01 1.943986117839813232e-01 2.148000523447990417e-02 -1.438724398612976074e-01 7.793061435222625732e-02 1.145652085542678833e-01 2.782817780971527100e-01 -2.147852033376693726e-01 -1.143563725054264069e-02 -1.305622309446334839e-01 -5.749560147523880005e-02 -1.262460649013519287e-01 1.507474035024642944e-01 2.953087687492370605e-01 -1.034841462969779968e-01 -8.743743412196636200e-03 2.346658408641815186e-01 -1.688619703054428101e-01 -2.398727834224700928e-01 -1.360750794410705566e-01 2.766211032867431641e-01 -1.989770494401454926e-02 1.538513898849487305e-01 1.016811281442642212e-01 1.048257499933242798e-01 -1.748402118682861328e-01 -2.310912162065505981e-01 -1.273710876703262329e-01
4.036846384406089783e-02 -5.569793656468391418e-02 -7.332550734281539917e-02 2.207940369844436646e-01 7.915031164884567261e-02 6.426517665386199951e-02 1.885778605937957764e-01 2.570536918938159943e-02 -1.321514248847961426e-01 -5.856139212846755981e-02 2.725112736225128174e-01 -3.063712082803249359e-02 5.303933098912239075e-02 3.531160950660705566e-01 -9.634540975093841553e-02 -5.202562361955642700e-02 -2.340354770421981812e-01 -1.301160901784896851e-01 -3.067628145217895508e-01 -7.582888007164001465e-02 3.896392583847045898e-01 -1.940512657165527344e-01 -3.017343580722808838e-01 9.808021597564220428e-03 -9.553595632314682007e-02 4.387601092457771301e-02 1.390765905380249023e-01 3.096457123756408691e-01 1.090164668858051300e-02 -2.086812555789947510e-01 -1.907827407121658325e-01 2.064809389412403107e-02
-2.297999709844589233e-01 -2.231141179800033569e-01 9.594907611608505249e-02 2.053147554397583008e-01 -3.422442078590393066e-01 3.866431489586830139e-02 -4.584555327892303467e-02 -2.174349576234817505e-01 -2.671221792697906494e-01 1.197228059172630310e-01 -1.826990954577922821e-02 -3.889083862304687500e-02 -4.336760565638542175e-02 -7.651139050722122192e-02 -3.507975116372108459e-02 -4.172104597091674805e-01 -8.138710260391235352e-02 1.756872087717056274e-01 1.408625952899456024e-02 -8.505932986736297607e-02 3.533424735069274902e-01 3.635409101843833923e-02 -1.276130080223083496e-01 -1.341604441404342651e-01 8.843365311622619629e-02 1.357444375753402710e-01 2.807589769363403320e-01 1.725007146596908569e-01 2.580471634864807129e-01 2.306156605482101440e-02 -1.187111251056194305e-02 3.409621072933077812e-03
2.995291352272033691e-01 -9.101051092147827148e-02 -7.548783719539642334e-02 -2.479735910892486572e-01 2.467234246432781219e-02 -9.002457372844219208e-03 3.998556360602378845e-02 -8.991364389657974243e-02 -2.422025650739669800e-01 1.503141820430755615e-01 -1.482815891504287720e-01 -1.666689068078994751e-01 -9.462869167327880859e-02 3.105427324771881104e-01 3.638934285845607519e-04 -8.509679883718490601e-02 -1.070125177502632141e-01 8.381159603595733643e-02 3.258692845702171326e-02 -1.632124632596969604e-01 2.473959028720855713e-01 5.647187307476997375e-02 -1.565863639116287231e-01 -2.332722246646881104e-01 9.377509355545043945e-02 -2.162349820137023926e-01 2.091606706380844116e-01 3.377553820610046387e-01 3.796025514602661133e-01 6.233864696696400642e-04 -1.808120682835578918e-02 1.829556673765182495e-01
-1.639866083860397339e-02 -3.388321399688720703e-01 5.669579654932022095e-02 4.304820001125335693e-01 1.681813150644302368e-01 -7.303699105978012085e-02 1.879099756479263306e-01 -1.360259354114532471e-01 4.914541170001029968e-02 2.262779921293258667e-01 1.617887765169143677e-01 1.298747062683105469e-01 2.383513897657394409e-01 5.937435850501060486e-02 -1.584113538265228271e-01 -9.474303573369979858e-02 -1.185690332204103470e-02 9.410612285137176514e-02 -6.149235740303993225e-02 -6.165349110960960388e-02 3.503500223159790039e-01 -2.864608168601989746e-01 1.015859618782997131e-01 1.749801784753799438e-01 7.056910544633865356e-02 -3.432359993457794189e-01 8.927135914564132690e-02 1.334427446126937866e-01 8.173886686563491821e-02 -1.145503390580415726e-02 6.597420666366815567e-03 1.224819384515285492e-02
2.693322300910949707e-01 -1.044493988156318665e-01 9.484661370515823364e-02 3.225019872188568115e-01 1.164457499980926514e-01 2.638892084360122681e-02 4.173330217599868774e-02 9.274375438690185547e-02 -2.846689820289611816e-01 2.433624416589736938e-01 6.124003324657678604e-03 -1.466247439384460449e-01 2.312803864479064941e-01 -6.779446732252836227e-03 -3.284824788570404053e-01 -1.398336440324783325e-01 -1.230480521917343140e-01 -3.199561312794685364e-02 9.721338748931884766e-03 6.320644915103912354e-02 4.277172684669494629e-01 8.426844328641891479e-02 8.331675082445144653e-02 3.784881159663200378e-02 -1.160160228610038757e-01 -2.792204320430755615e-01 -1.499304026365280151e-01 2.106904983520507812e-02 2.511834204196929932e-01 -3.533446788787841797e-02 -1.965685635805130005e-01 -1.265699509531259537e-02
3.442945480346679688e-01 -1.092437282204627991e-01 2.767179608345031738e-01 -1.550598740577697754e-01 3.169709146022796631e-01 1.892955899238586426e-01 2.075408399105072021e-01 -7.290852069854736328e-02 -6.243970245122909546e-02 1.139878705143928528e-01 2.911350689828395844e-02 -8.445829898118972778e-02 -1.947007887065410614e-02 1.766132265329360962e-01 -2.283325232565402985e-02 -9.559714049100875854e-02 -2.981883883476257324e-01 7.679626345634460449e-02 1.224344894289970398e-01 1.802812069654464722e-01 3.334776461124420166e-01 -1.729719787836074829e-01 -8.025597780942916870e-02 2.207440882921218872e-02 2.502321898937225342e-01 -1.618814915418624878e-01 1.813235133886337280e-01 2.895292043685913086e-01 9.493644535541534424e-02 1.130936965346336365e-01 -1.969671621918678284e-02 5.952234379947185516e-03
-6.449210643768310547e-02 -9.312746673822402954e-02 -1.370147615671157837e-02 1.574797779321670532e-01 5.006021261215209961e-02 -2.748419642448425293e-01 -1.102642118930816650e-01 -5.633560568094253540e-02 -1.699533760547637939e-01 -2.019954174757003784e-01 -1.300162076950073242e-01 -7.769107073545455933e-02 2.010479867458343506e-01 1.853360235691070557e-01 -2.769507467746734619e-01 -4.454159364104270935e-02 -2.761147916316986084e-01 -1.082973927259445190e-02 7.213696837425231934e-03 -1.773859709501266479e-01 4.185005426406860352e-01 -2.709527313709259033e-01 -1.442309021949768066e-01 -2.648761570453643799e-01 9.377389401197433472e-02 2.464677542448043823e-01 -3.466975316405296326e-02 1.684156060218811035e-01 -6.286188215017318726e-02 9.289567172527313232e-02 2.145564109086990356e-01 -1.326905339956283569e-01
1.166618242859840393e-01 -1.988400667905807495e-01 -1.023640483617782593e-01 2.756094336509704590e-01 2.084983587265014648e-01 -4.098768234252929688e-01 -1.596739292144775391e-01 1.709724031388759613e-02 -2.609986253082752228e-02 6.829114258289337158e-02 -6.858855485916137695e-02 -5.842883884906768799e-02 -1.970594935119152069e-02 1.128020584583282471e-01 6.055774065316654742e-05 -2.368804812431335449e-02 -5.086354911327362061e-02 2.162357605993747711e-02 1.635214984416961670e-01 1.045042574405670166e-01 1.785829663276672363e-01 1.053937450051307678e-01 -4.683531224727630615e-01 -2.046674042940139771e-01 1.335881054401397705e-01 -1.977175176143646240e-01 -9.731505066156387329e-02 4.063383638858795166e-01 -3.634516149759292603e-02 -2.263910509645938873e-02 -7.922089099884033203e-02 1.069180369377136230e-01
8.373880386352539062e-02 -1.316101104021072388e-01 -2.568936673924326897e-03 1.805549263954162598e-01 2.050166875123977661e-01 -7.809828221797943115e-02 -1.700292825698852539e-01 1.056365519762039185e-01 1.766554079949855804e-02 1.542930603027343750e-01 7.794137299060821533e-02 -2.259289026260375977e-01 -3.953641653060913086e-02 1.496489346027374268e-01 -5.580580234527587891e-02 -5.068762972950935364e-02 -2.946045398712158203e-01 2.771188616752624512e-01 1.368823051452636719e-01 -1.102342754602432251e-01 3.101687729358673096e-01 -5.919653177261352539e-02 -1.804920583963394165e-01 -1.096623018383979797e-01 -1.922740787267684937e-01 -1.863841861486434937e-01 1.004939302802085876e-01 4.124516844749450684e-01 1.133064776659011841e-01 1.362535357475280762e-01 3.301067650318145752e-01 -1.135614514350891113e-01
6.419422477483749390e-02 -5.924304574728012085e-02 -4.203591495752334595e-02 2.192925810813903809e-01 -1.777389794588088989e-01 -1.495262533426284790e-01 1.032960787415504456e-01 -9.323916584253311157e-02 -2.620037794113159180e-01 -1.725082397460937500e-01 1.152698248624801636e-01 2.710970304906368256e-02 1.823826879262924194e-01 1.766290962696075439e-01 -1.442774832248687744e-01 -2.896399199962615967e-01 -3.831851482391357422e-02 1.385595202445983887e-01 1.664780676364898682e-01 -1.217604950070381165e-01 3.611943721771240234e-01 -1.640056371688842773e-01 -1.763607859611511230e-01 -3.631665185093879700e-02 -1.307298522442579269e-02 7.947690784931182861e-02 8.526662713848054409e-05 -5.144761130213737488e-02 -1.754534542560577393e-01 -1.880553662776947021e-01 -1.579358130693435669e-01 -4.841373264789581299e-01
2.569236233830451965e-02 -6.040800362825393677e-02 2.022126503288745880e-02 2.435143440961837769e-01 -7.150460034608840942e-02 -1.701122820377349854e-01 8.366949111223220825e-02 4.172744974493980408e-02 6.997954100370407104e-02 1.001072525978088379e-01 -9.532604366540908813e-02 -2.800264209508895874e-02 3.576129376888275146e-01 2.097079604864120483e-01 -2.988687455654144287e-01 -4.694497287273406982e-01 2.487329542636871338e-01 9.930022060871124268e-03 1.659486293792724609e-01 1.657059341669082642e-01 5.583196505904197693e-02 -5.606818944215774536e-02 -1.102615743875503540e-01 -1.601523905992507935e-01 2.819383442401885986e-01 -1.593646556138992310e-01 1.044993847608566284e-01 9.480594098567962646e-02 -8.234436810016632080e-02 -8.240988105535507202e-02 -1.388953626155853271e-01 -2.610365748405456543e-01
2.422451674938201904e-01 2.376670762896537781e-02 3.195371851325035095e-02 -2.116162180900573730e-01 7.099068909883499146e-02 -1.719835400581359863e-01 3.915496766567230225e-01 -2.309776693582534790e-01 7.464177440851926804e-03 1.534392088651657104e-01 -2.594489455223083496e-01 2.056447230279445648e-02 1.404832899570465088e-01 8.579818159341812134e-02 -1.685152053833007812e-01 -6.463521718978881836e-02 -2.730987668037414551e-01 6.560560315847396851e-03 2.316444069147109985e-01 4.220299888402223587e-03 3.475710749626159668e-01 -2.057159841060638428e-01 -8.571054041385650635e-02 -1.019267365336418152e-01 -2.253264933824539185e-01 -1.147221922874450684e-01 2.147455513477325439e-01 2.551549375057220459e-01 9.113398939371109009e-02 -7.366303354501724243e-02 4.051342979073524475e-02 5.452788621187210083e-02
-1.403001602739095688e-02 -6.822440773248672485e-02 2.700521647930145264e-01 6.679348647594451904e-02 1.206165775656700134e-01 -1.895741224288940430e-01 5.457024276256561279e-02 -6.416214257478713989e-02 -1.938508152961730957e-01 5.832679197192192078e-02 2.792352251708507538e-02 -1.667568087577819824e-01 6.107971444725990295e-02 1.499218940734863281e-01 -3.143551945686340332e-01 -1.972044631838798523e-02 1.714295148849487305e-01 1.604684889316558838e-01 3.255678117275238037e-01 9.101862460374832153e-02 2.590400278568267822e-01 -1.441593933850526810e-02 1.337119489908218384e-01 -3.891943991184234619e-01 -2.229963056743144989e-02 -2.079674005508422852e-01 3.359644114971160889e-01 -8.998005650937557220e-03 3.855867683887481689e-02 1.495633274316787720e-01 -2.416020333766937256e-01 -1.420864611864089966e-01
1.404856145381927490e-01 -7.775188423693180084e-03 1.011480614542961121e-01 3.794967532157897949e-01 8.629387617111206055e-02 2.609677799046039581e-02 2.678995430469512939e-01 -5.019094794988632202e-02 -2.551302015781402588e-01 2.426021099090576172e-01 5.088471248745918274e-02 2.464252710342407227e-01 1.533916443586349487e-01 2.156694829463958740e-01 -3.253067433834075928e-01 -7.209618389606475830e-02 5.277970060706138611e-02 8.887422084808349609e-02 -5.147200450301170349e-02 -2.249629497528076172e-01 3.126802146434783936e-01 -1.030581369996070862e-01 -3.958173468708992004e-02 -6.163580715656280518e-02 -9.496057033538818359e-02 -3.498868644237518311e-01 3.727821260690689087e-02 -3.693668171763420105e-02 1.880110651254653931e-01 5.398936197161674500e-02 -2.124331891536712646e-02 1.568664908409118652e-01
8.680417388677597046e-02 -1.252184808254241943e-01 1.856241971254348755e-01 3.219133019447326660e-01 -3.735166788101196289e-02 -5.957375094294548035e-02 2.832722961902618408e-01 8.494651317596435547e-02 -1.772113516926765442e-02 1.765237152576446533e-01 2.564849853515625000e-01 6.113081425428390503e-02 1.382016986608505249e-01 1.544865518808364868e-01 4.682317003607749939e-02 -2.103782743215560913e-01 2.332088500261306763e-01 6.182394549250602722e-02 -2.679400146007537842e-02 -1.226147413253784180e-01 2.167519629001617432e-01 -1.645491272211074829e-01 -2.345898747444152832e-01 -1.364206820726394653e-01 2.564762532711029053e-01 -1.734535843133926392e-01 2.439701557159423828e-01 -2.127013504505157471e-01 -7.547718286514282227e-02 -2.260459810495376587e-01 -2.600062191486358643e-01 -9.589733183383941650e-02
-3.096680156886577606e-02 -4.853526875376701355e-02 2.747839316725730896e-02 1.850971877574920654e-01 2.599545717239379883e-01 -1.302971392869949341e-01 -9.143707342445850372e-03 2.441425770521163940e-01 1.312290579080581665e-01 -1.171211525797843933e-01 2.133802473545074463e-01 -1.355698853731155396e-01 9.568609297275543213e-02 2.092196792364120483e-01 6.587042659521102905e-02 -3.926702737808227539e-01 -1.520323455333709717e-01 -1.871069520711898804e-02 1.285543739795684814e-01 -7.554937154054641724e-02 1.942227035760879517e-01 -1.682098507881164551e-01 -4.366921782493591309e-01 -1.064259409904479980e-01 -1.039550527930259705e-01 -1.353439539670944214e-01 2.612182199954986572e-01 -3.194374591112136841e-02 2.532518506050109863e-01 -6.979502737522125244e-03 9.299107640981674194e-02 1.617597788572311401e-01
-3.361543267965316772e-02 -3.844565749168395996e-01 1.492283642292022705e-01 2.791967391967773438e-01 3.184597492218017578e-01 -1.188836842775344849e-01 1.981610357761383057e-01 -9.674614295363426208e-03 -2.860130555927753448e-02 2.579147815704345703e-01 3.315582498908042908e-02 -7.425669580698013306e-03 1.413363963365554810e-01 2.791129350662231445e-01 -8.642905950546264648e-02 -5.865039303898811340e-02 8.244611322879791260e-02 1.280917879194021225e-02 8.522765338420867920e-02 -1.605796366930007935e-01 4.186922013759613037e-01 -4.742207378149032593e-02 -5.999622121453285217e-02 1.984542012214660645e-01 1.588780581951141357e-01 -6.328077614307403564e-02 2.876571416854858398e-01 7.098969817161560059e-02 1.522731408476829529e-02 -1.713260710239410400e-01 2.194470353424549103e-02 1.048993244767189026e-01
-2.240358293056488037e-01 -1.742592453956604004e-01 3.647985458374023438e-01 2.973038554191589355e-01 2.183608859777450562e-01 -2.517866790294647217e-01 8.502801507711410522e-02 -1.135947480797767639e-01 -4.672320559620857239e-02 -9.316024184226989746e-02 7.564439624547958374e-02 5.263701453804969788e-02 2.271473705768585205e-01 1.383679360151290894e-01 -1.878419667482376099e-01 -3.438642621040344238e-01 8.734016120433807373e-02 1.843680441379547119e-01 -6.119562685489654541e-02 -2.558162994682788849e-02 1.818473935127258301e-01 -9.954465180635452271e-02 -1.274867206811904907e-01 -1.795477122068405151e-01 3.785976395010948181e-02 -2.501802332699298859e-02 -3.114034533500671387e-01 3.671499341726303101e-02 2.408033981919288635e-02 5.768022686243057251e-02 -1.156701445579528809e-01 -2.607417106628417969e-01
1.018607318401336670e-01 -4.715317115187644958e-02 2.659866809844970703e-01 -1.422839611768722534e-01 -1.570690274238586426e-01 -1.740744411945343018e-01 4.862529691308736801e-03 2.073627263307571411e-01 1.776588708162307739e-01 4.349544271826744080e-02 3.772580623626708984e-02 -5.750407278537750244e-02 -1.792442798614501953e-01 -7.813882082700729370e-03 -1.009985804557800293e-01 -2.001845687627792358e-01 1.408440293744206429e-03 3.022477626800537109e-01 1.143645271658897400e-01 -1.015253812074661255e-01 5.541154742240905762e-01 -3.126077055931091309e-01 -1.899617761373519897e-01 -1.658999770879745483e-01 6.131620705127716064e-02 -1.313854306936264038e-01 1.337219178676605225e-01 1.537885367870330811e-01 -2.841423638164997101e-02 -1.514831781387329102e-01 -3.927029669284820557e-02 -8.242692798376083374e-02
3.425191342830657959e-02 -2.179661691188812256e-01 -9.154878556728363037e-02 2.794423885643482208e-02 1.949329674243927002e-01 -3.060807585716247559e-01 1.520210951566696167e-01 -8.804665505886077881e-02 -2.953119277954101562e-01 2.489551603794097900e-01 1.303101330995559692e-01 -6.328419316560029984e-03 9.088903665542602539e-02 1.894196569919586182e-01 -1.257999390363693237e-01 -7.943480461835861206e-02 8.247499912977218628e-02 1.502985358238220215e-01 -9.612841159105300903e-02 -1.136278733611106873e-01 2.837062478065490723e-01 -7.104533910751342773e-02 -5.798500031232833862e-02 2.106860466301441193e-02 1.306772232055664062e-01 -1.428601592779159546e-01 -3.304351866245269775e-01 1.033599153161048889e-01 2.167887799441814423e-02 6.822855025529861450e-02 -4.445567429065704346e-01 -2.147680670022964478e-01
1.108427420258522034e-01 -1.593681871891021729e-01 -7.348234206438064575e-02 1.115374118089675903e-01 -1.729718446731567383e-01 -1.940348297357559204e-01 -1.713807582855224609e-01 -5.545562505722045898e-02 1.236252412199974060e-01 -1.448675990104675293e-01 1.094503551721572876e-01 -7.892997562885284424e-02 1.418840885162353516e-01 2.168587595224380493e-01 -1.309394240379333496e-01 -8.384330570697784424e-02 -8.062135428190231323e-02 -6.200398504734039307e-02 -2.874159812927246094e-01 -2.275121212005615234e-01 4.379425942897796631e-01 -3.636735677719116211e-01 -2.528243362903594971e-01 -5.902733281254768372e-02 1.327244639396667480e-01 1.033985167741775513e-01 1.066504940390586853e-01 3.162745237350463867e-01 -8.625289052724838257e-02 7.685402035713195801e-02 -8.793741464614868164e-02 4.106903076171875000e-02
7.247972488403320312e-02 9.038513153791427612e-02 3.375472500920295715e-02 2.002176791429519653e-01 2.756990790367126465e-01 -1.407524049282073975e-01 3.381584882736206055e-01 6.042328476905822754e-02 3.737430274486541748e-01 1.847444176673889160e-01 8.480140566825866699e-02 -1.079063639044761658e-01 1.915384531021118164e-01 1.576878726482391357e-01 -1.709271818399429321e-01 -2.139216214418411255e-01 -1.623767763376235962e-01 -6.171263381838798523e-02 1.499512195587158203e-01 -2.943190559744834900e-02 2.308725416660308838e-01 5.500623583793640137e-02 -2.238469123840332031e-01 1.651113331317901611e-01 1.732241958379745483e-01 -7.258368283510208130e-02 -5.527499690651893616e-02 1.247672662138938904e-01 1.922963112592697144e-01 2.923076748847961426e-01 4.024008661508560181e-02 -1.928357332944869995e-01
-8.053801953792572021e-02 -8.754246681928634644e-02 4.791690036654472351e-03 1.607780754566192627e-01 -2.814223766326904297e-01 -1.513566523790359497e-01 -3.139914944767951965e-02 1.098491027951240540e-01 -2.215376943349838257e-01 1.240989565849304199e-01 -1.308656483888626099e-01 -6.046668067574501038e-02 9.745322167873382568e-02 2.682915031909942627e-01 -6.587348878383636475e-02 -4.422050714492797852e-01 1.347898691892623901e-01 1.219016909599304199e-01 -1.935988813638687134e-01 2.886107005178928375e-02 5.579387545585632324e-01 -1.160389259457588196e-01 -6.523444503545761108e-02 1.187933161854743958e-01 -4.580186307430267334e-02 -1.472134026698768139e-03 -7.247941195964813232e-02 8.041288703680038452e-02 1.652070134878158569e-01 3.049047896638512611e-03 9.868305176496505737e-02 -1.134168729186058044e-01
-8.308285474777221680e-02 3.082385957241058350e-01 -1.273935586214065552e-01 3.698284924030303955e-02 2.929090559482574463e-01 3.414355218410491943e-02 1.877374649047851562e-01 -1.418173965066671371e-02 -1.185063347220420837e-01 -7.057281583547592163e-02 -2.070173621177673340e-01 -1.910330057144165039e-01 2.081673741340637207e-01 9.153434634208679199e-02 -1.677775084972381592e-01 -2.684783563017845154e-02 -1.434322446584701538e-01 2.030300647020339966e-01 4.772977903485298157e-02 -2.915215212851762772e-03 2.892895340919494629e-01 3.840392455458641052e-03 -1.452121883630752563e-01 -5.004865676164627075e-02 1.776561886072158813e-01 -9.800556302070617676e-02 4.045023620128631592e-01 3.018743358552455902e-02 3.436784446239471436e-01 7.231075316667556763e-02 -1.836398243904113770e-01 2.120898365974426270e-01
3.704693019390106201e-01 -1.338387280702590942e-01 1.782963126897811890e-01 2.603370696306228638e-02 1.005762964487075806e-01 -1.167183592915534973e-01 -5.175223201513290405e-02 -1.243024393916130066e-01 -2.871292531490325928e-01 2.302675247192382812e-01 -2.189801633358001709e-01 -1.335455179214477539e-01 -2.313072532415390015e-01 3.115220367908477783e-01 -1.563277691602706909e-01 -7.221508026123046875e-02 -2.301141917705535889e-01 6.708846241235733032e-02 1.986281871795654297e-01 -1.778296828269958496e-01 2.449368834495544434e-01 -2.360499352216720581e-01 2.088696360588073730e-01 -1.443162113428115845e-01 2.250657416880130768e-02 -1.752196103334426880e-01 8.811832964420318604e-02 1.973604410886764526e-02 1.902966946363449097e-01 5.375055968761444092e-02 4.231889545917510986e-02 -9.786342270672321320e-03
2.211028337478637695e-01 -1.122901681810617447e-03 -2.201700806617736816e-01 -2.396175637841224670e-02 4.585317522287368774e-02 -1.494732201099395752e-01 6.628736853599548340e-02 5.519770830869674683e-02 3.573383390903472900e-02 2.764092683792114258e-01 -7.337686419486999512e-02 -2.056682109832763672e-02 2.717024981975555420e-01 -2.808881225064396858e-03 8.760917000472545624e-03 5.629906430840492249e-03 -2.069293856620788574e-01 4.107641875743865967e-01 -1.201727539300918579e-01 3.699378296732902527e-02 3.670844733715057373e-01 -1.449693441390991211e-01 -5.132864043116569519e-02 -7.897266000509262085e-02 2.671026289463043213e-01 -1.022038236260414124e-02 2.904868423938751221e-01 1.862995177507400513e-01 1.283727139234542847e-01 1.122549758292734623e-03 -1.856047958135604858e-01 -2.815834283828735352e-01
7.148464024066925049e-02 2.063700463622808456e-03 7.121059298515319824e-02 8.065314590930938721e-02 3.285637199878692627e-01 -5.568476393818855286e-02 4.612774252891540527e-01 7.234006375074386597e-02 -1.481352150440216064e-01 3.280130401253700256e-02 -8.575937896966934204e-02 1.159261763095855713e-01 1.333464384078979492e-01 2.252699881792068481e-01 -2.088860869407653809e-01 -1.716389507055282593e-01 3.963360562920570374e-02 2.859721481800079346e-01 -7.635886222124099731e-02 7.882812619209289551e-02 3.327664136886596680e-01 -8.059643208980560303e-02 -2.296555042266845703e-02 -1.481115072965621948e-01 -2.135405093431472778e-01 -3.551344946026802063e-02 2.811305522918701172e-01 -2.249267101287841797e-01 1.972408145666122437e-01 -5.287796258926391602e-03 -5.551946535706520081e-02 1.233681216835975647e-01
-8.617906272411346436e-02 4.641144350171089172e-02 1.231216453015804291e-02 2.881225757300853729e-02 1.620042473077774048e-01 1.022011339664459229e-01 -2.084698677062988281e-01 -2.238198369741439819e-01 2.132935971021652222e-01 2.170951664447784424e-02 -9.934458136558532715e-02 -1.798076778650283813e-01 3.759851455688476562e-01 1.665545552968978882e-01 -2.179993689060211182e-02 -1.145717650651931763e-01 -2.069580107927322388e-01 2.170384228229522705e-01 -6.268237531185150146e-02 1.072288826107978821e-01 4.481598138809204102e-01 -1.279288977384567261e-01 -1.961786895990371704e-01 -1.764329820871353149e-01 7.790032774209976196e-03 3.695723786950111389e-02 9.165095537900924683e-02 2.435055375099182129e-01 3.279211521148681641e-01 1.318857520818710327e-01 8.549343794584274292e-03 -4.479502141475677490e-02
2.933152616024017334e-01 -3.617320060729980469e-01 -8.894140273332595825e-02 -1.510734856128692627e-01 1.488227397203445435e-01 -2.945403158664703369e-01 3.032414019107818604e-01 1.716955602169036865e-01 7.871266454458236694e-02 -6.355374306440353394e-02 -4.776035435497760773e-03 -1.737533658742904663e-01 -4.706583451479673386e-03 2.137472853064537048e-02 3.182639181613922119e-02 -2.315086275339126587e-01 -1.349710971117019653e-01 1.952183246612548828e-01 9.119438938796520233e-03 1.464870274066925049e-01 3.743975460529327393e-01 1.388621143996715546e-02 4.302186425775289536e-03 1.404649810865521431e-03 -1.278985291719436646e-01 -2.138696014881134033e-01 9.977685660123825073e-02 3.221566081047058105e-01 1.001251637935638428e-01 -1.439642161130905151e-02 -1.479348987340927124e-01 -1.726783439517021179e-02
-6.002901121973991394e-03 2.485330030322074890e-02 -5.125984176993370056e-02 1.560213714838027954e-01 -3.813862428069114685e-02 -2.868059575557708740e-01 4.286140203475952148e-01 6.649504601955413818e-02 -1.180190369486808777e-01 5.770488828420639038e-02 6.540040671825408936e-02 2.896783053874969482e-01 8.815410733222961426e-02 -2.599257417023181915e-02 -1.527252197265625000e-01 -4.102022051811218262e-01 -6.478118896484375000e-02 -1.173643097281455994e-01 3.457148745656013489e-02 -2.317637354135513306e-01 3.115343749523162842e-01 -9.716136753559112549e-02 5.182813853025436401e-02 -2.751626968383789062e-01 1.400108039379119873e-01 -2.087516486644744873e-01 -2.431381307542324066e-02 -1.288995593786239624e-01 2.088120877742767334e-01 1.002868041396141052e-01 -2.701133117079734802e-02 -4.994223266839981079e-02
8.740486204624176025e-02 -5.982151255011558533e-02 2.664737105369567871e-01 2.863075435161590576e-01 -1.994468085467815399e-02 -2.124327719211578369e-01 1.767391413450241089e-01 -4.655250161886215210e-02 -1.746104657649993896e-01 6.667286157608032227e-02 -5.810745060443878174e-02 1.377229765057563782e-02 1.731011122465133667e-01 9.306676685810089111e-02 -1.724056899547576904e-02 -1.422086954116821289e-01 1.588726937770843506e-01 2.827833890914916992e-01 -1.312471628189086914e-01 -2.682867050170898438e-01 3.844749927520751953e-01 -2.394525110721588135e-01 -3.155792057514190674e-01 1.368827670812606812e-01 1.981247365474700928e-01 -1.097183078527450562e-01 1.242730617523193359e-01 -2.274906039237976074e-01 -1.162643358111381531e-01 -4.731390625238418579e-02 8.313895761966705322e-02 -1.320958789438009262e-02
1.140480265021324158e-01 1.279316544532775879e-01 -1.208137795329093933e-01 1.954969614744186401e-01 -1.342492252588272095e-01 -3.752156198024749756e-01 1.162040308117866516e-01 8.133923262357711792e-02 5.202244967222213745e-02 1.603660732507705688e-01 7.976951450109481812e-02 4.322216287255287170e-02 3.057331144809722900e-01 2.616063505411148071e-02 -1.153836846351623535e-01 1.006033793091773987e-01 -2.130658030509948730e-01 1.483309169998392463e-04 9.731946885585784912e-02 1.308389306068420410e-01 4.352488517761230469e-01 -1.997818648815155029e-01 -2.282667011022567749e-01 -6.842214614152908325e-02 2.684210240840911865e-01 -1.746828556060791016e-01 2.663280069828033447e-01 1.509796530008316040e-01 3.080287249758839607e-03 2.022518962621688843e-02 -1.308088004589080811e-01 -1.126426309347152710e-01
-8.549375832080841064e-02 -3.022231459617614746e-01 -8.230222016572952271e-02 1.865070313215255737e-02 9.549230337142944336e-02 -2.181504815816879272e-01 1.155809834599494934e-01 1.948341876268386841e-01 -2.256209999322891235e-01 1.815617829561233521e-01 5.065204203128814697e-02 1.395573914051055908e-01 2.772942483425140381e-01 2.684949040412902832e-01 -1.545825451612472534e-01 -2.297889888286590576e-01 -1.020943149924278259e-01 -3.713319078087806702e-02 -8.858477696776390076e-03 -2.222193330526351929e-01 1.450030207633972168e-01 -8.408338576555252075e-02 -3.766739666461944580e-01 -3.267895057797431946e-02 -2.720501422882080078e-01 -1.863318830728530884e-01 -8.052518963813781738e-02 1.583236455917358398e-01 -9.315062314271926880e-02 -2.238534390926361084e-02 -2.587498426437377930e-01 7.675084471702575684e-02
-1.991108246147632599e-02 -1.728775165975093842e-02 8.431632071733474731e-02 1.343045085668563843e-01 -1.933045238256454468e-01 -2.093522250652313232e-01 1.526632308959960938e-01 1.954344809055328369e-01 -5.662669241428375244e-02 2.901657111942768097e-02 1.330610960721969604e-01 -2.108695209026336670e-01 5.643407255411148071e-02 -8.198555558919906616e-02 -1.386618614196777344e-01 -2.024634331464767456e-01 -2.692189514636993408e-01 4.660247862339019775e-01 -7.735129445791244507e-02 -1.444739010185003281e-02 3.950760364532470703e-01 -7.497294992208480835e-02 -7.491017132997512817e-02 -2.739450633525848389e-01 -4.856090992689132690e-02 -5.874704197049140930e-02 1.644592136144638062e-01 3.134796619415283203e-01 -1.169954519718885422e-02 -1.371331214904785156e-01 3.732025250792503357e-02 7.377702742815017700e-02
2.835704386234283447e-01 -4.263419806957244873e-01 8.203525841236114502e-02 -1.382296681404113770e-01 4.579120874404907227e-02 -8.769806474447250366e-02 9.649747610092163086e-02 1.482019424438476562e-01 4.297970980405807495e-02 5.555593222379684448e-02 8.071278780698776245e-02 -6.243036314845085144e-02 -2.005760520696640015e-01 2.854555472731590271e-02 -1.358548365533351898e-02 -2.072947621345520020e-01 -2.267177850008010864e-01 3.009848296642303467e-01 -7.060050219297409058e-02 9.813737124204635620e-02 3.356579244136810303e-01 -2.258799523115158081e-01 -5.923213437199592590e-02 5.129111465066671371e-03 4.028693214058876038e-02 -9.961700439453125000e-02 2.394662946462631226e-01 2.972471714019775391e-01 2.484551370143890381e-01 -1.493616495281457901e-02 9.418620169162750244e-02 -1.395390480756759644e-01
-1.675762981176376343e-01 -1.412951350212097168e-01 1.950695663690567017e-01 3.127152621746063232e-01 1.904769688844680786e-01 1.091291010379791260e-01 2.229215949773788452e-01 1.808613836765289307e-01 -3.334907889366149902e-01 -1.030000820755958557e-01 -9.510335326194763184e-02 -9.648802876472473145e-02 -1.523762494325637817e-01 -1.032107397913932800e-01 -2.338492423295974731e-01 -2.300364822149276733e-01 -8.240514434874057770e-03 5.579087138175964355e-02 -3.134121745824813843e-02 -1.621823608875274658e-01 4.832791984081268311e-01 -1.247337087988853455e-01 -1.593314707279205322e-01 -9.224493987858295441e-03 2.753587253391742706e-02 -8.730480074882507324e-02 8.951588720083236694e-02 -1.879704296588897705e-01 1.021716743707656860e-01 1.178274676203727722e-01 1.016715764999389648e-01 -1.114534735679626465e-01
-1.506716012954711914e-01 -8.017665147781372070e-02 6.845018267631530762e-02 1.434337943792343140e-01 2.565242946147918701e-01 -1.376592814922332764e-01 1.096523031592369080e-01 2.623367905616760254e-01 1.021146848797798157e-01 -2.048766054213047028e-02 2.762397229671478271e-01 2.757129259407520294e-03 6.756564974784851074e-02 1.829374581575393677e-01 -2.284931838512420654e-01 -1.192657127976417542e-01 -3.100991249084472656e-01 1.294830143451690674e-01 1.412508189678192139e-01 5.179761722683906555e-02 2.952814996242523193e-01 -8.514215797185897827e-02 1.232719197869300842e-01 -1.931183934211730957e-01 3.451655507087707520e-01 -2.625330388545989990e-01 1.535527706146240234e-01 1.471503870561718941e-03 2.783947288990020752e-01 -2.942248433828353882e-02 -1.254153400659561157e-01 -1.222270075231790543e-02
1.083473041653633118e-01 1.523026078939437866e-01 2.258253991603851318e-01 1.901076883077621460e-01 1.051392257213592529e-01 -1.341257244348526001e-01 1.738257110118865967e-01 -2.006802707910537720e-03 -2.676625847816467285e-01 -1.485404968261718750e-01 4.312381520867347717e-02 -1.926039904356002808e-01 3.283983469009399414e-01 2.320145815610885620e-01 1.214907243847846985e-01 -3.335613384842872620e-02 -1.543360054492950439e-01 2.397690862417221069e-01 -1.651114672422409058e-01 -1.431066989898681641e-01 3.739592730998992920e-01 -9.262396395206451416e-02 -7.629068195819854736e-02 1.651966199278831482e-02 3.168812766671180725e-02 -1.595407277345657349e-01 5.196611583232879639e-02 3.093318045139312744e-01 -1.224529445171356201e-01 -1.632111817598342896e-01 -4.546076431870460510e-02 2.373596131801605225e-01
-7.315578311681747437e-02 3.348655626177787781e-02 1.546058803796768188e-01 1.615082174539566040e-01 2.357784658670425415e-01 1.311182826757431030e-01 3.555630147457122803e-02 6.455154716968536377e-02 -4.316674917936325073e-02 8.698769658803939819e-02 6.098144501447677612e-02 4.586300253868103027e-02 -1.123249344527721405e-02 9.019657224416732788e-02 -3.874075710773468018e-01 -3.890875577926635742e-01 -6.784284859895706177e-02 5.228714644908905029e-02 2.302827127277851105e-02 -9.423404000699520111e-03 3.253394365310668945e-01 -8.274655044078826904e-02 -6.498258560895919800e-02 -1.490508764982223511e-01 -5.586786195635795593e-02 -4.027274250984191895e-01 4.287894815206527710e-03 -2.380263805389404297e-01 2.117857336997985840e-01 -1.960799545049667358e-01 -2.439844906330108643e-01 -1.686266511678695679e-01
1.524061663076281548e-03 -8.059559762477874756e-02 7.430551946163177490e-02 2.459544092416763306e-01 2.533260285854339600e-01 2.044335240498185158e-03 3.808869421482086182e-02 -5.349191278219223022e-02 1.465469598770141602e-01 1.646500676870346069e-01 -2.848375141620635986e-01 -1.382606327533721924e-01 -8.257970213890075684e-02 2.461125850677490234e-01 -1.568859517574310303e-01 -4.982823431491851807e-01 -2.295982688665390015e-01 1.217192038893699646e-01 4.947025794535875320e-03 -2.141261100769042969e-02 2.162648737430572510e-01 -2.049096822738647461e-01 -1.345218569040298462e-01 -2.474907413125038147e-02 -7.338830083608627319e-02 -2.499788850545883179e-01 -5.845283344388008118e-02 -2.115268111228942871e-01 -5.368530377745628357e-02 2.718084491789340973e-02 5.654720123857259750e-03 -2.733201384544372559e-01
2.437803000211715698e-01 9.751638025045394897e-02 1.198648288846015930e-01 2.599585652351379395e-01 1.553460359573364258e-01 -2.594775334000587463e-02 2.341149449348449707e-01 -1.763126552104949951e-01 -1.118497103452682495e-01 2.689480483531951904e-01 1.735422462224960327e-01 1.661261618137359619e-01 4.211550951004028320e-01 1.264584660530090332e-01 -2.686946988105773926e-01 -9.670577198266983032e-02 9.006046503782272339e-02 3.269110992550849915e-02 1.590530723333358765e-01 -1.560148410499095917e-02 3.814139366149902344e-01 -7.046709209680557251e-02 -1.172919198870658875e-01 -1.552839577198028564e-01 -5.294837057590484619e-02 -2.782922685146331787e-01 -4.314495250582695007e-02 1.710028015077114105e-02 4.150869697332382202e-02 4.995475336909294128e-02 -5.445595830678939819e-02 9.122787415981292725e-02
1.207454036921262741e-02 6.017519161105155945e-02 2.999475896358489990e-01 1.374090760946273804e-01 1.866537779569625854e-01 -2.049154341220855713e-01 -7.592862844467163086e-02 -7.104407250881195068e-02 4.203210398554801941e-02 -8.117912337183952332e-03 -2.242910414934158325e-01 -3.437837213277816772e-02 -1.547957211732864380e-01 4.465454071760177612e-02 -1.464844197034835815e-01 -4.721255004405975342e-01 -1.522283107042312622e-01 7.007763534784317017e-02 6.967885419726371765e-03 -1.246344670653343201e-01 3.040597140789031982e-01 -3.854794800281524658e-02 -2.486535757780075073e-01 -1.036178991198539734e-01 1.651811748743057251e-01 -2.711131274700164795e-01 -1.946664974093437195e-02 -2.301943749189376831e-01 -5.020979791879653931e-03 -6.165840476751327515e-02 -2.478267103433609009e-01 -2.157161533832550049e-01
8.314829319715499878e-02 -1.126087754964828491e-01 1.998077630996704102e-01 -2.337432801723480225e-01 -1.218015477061271667e-01 -6.494032591581344604e-02 1.719040721654891968e-01 1.213709861040115356e-01 7.529401779174804688e-02 3.278740048408508301e-01 -1.143361479043960571e-01 -1.361662745475769043e-01 -1.261040121316909790e-01 -4.941827431321144104e-02 9.196344763040542603e-02 -2.254046052694320679e-01 -2.253726571798324585e-01 1.451610475778579712e-01 2.708511054515838623e-01 -2.403958514332771301e-02 4.517513215541839600e-01 -1.504959315061569214e-01 -1.022510528564453125e-01 -2.453253604471683502e-02 2.594308257102966309e-01 -2.124619334936141968e-01 9.813825041055679321e-02 2.052999883890151978e-01 1.632110327482223511e-01 1.504735439084470272e-03 -4.275263100862503052e-02 1.543976366519927979e-01
7.166407257318496704e-02 -9.624005109071731567e-02 -1.121569946408271790e-01 1.019337177276611328e-01 8.172658085823059082e-02 -1.116556376218795776e-01 1.358704455196857452e-02 1.149071939289569855e-02 2.398732006549835205e-01 1.880410462617874146e-01 -9.374687820672988892e-02 -6.094144284725189209e-02 1.527695953845977783e-01 4.041229486465454102e-01 8.171828836202621460e-02 -2.291574180126190186e-01 2.896530367434024811e-02 1.234456663951277733e-03 -3.935378193855285645e-01 -2.221935093402862549e-01 3.612342178821563721e-01 4.806216806173324585e-02 -1.757703721523284912e-01 -9.098067879676818848e-02 -1.329727768898010254e-01 -3.991416469216346741e-02 2.103856392204761505e-02 2.829990088939666748e-01 1.334252655506134033e-01 -2.452460378408432007e-01 -1.488143503665924072e-01 1.223478764295578003e-01
2.027295529842376709e-01 -9.963989257812500000e-02 8.854979276657104492e-02 -1.392709612846374512e-01 4.007315263152122498e-02 -9.990616142749786377e-02 -1.285745878703892231e-03 3.562595844268798828e-01 8.221962489187717438e-03 9.734308719635009766e-02 8.008553832769393921e-02 9.228659793734550476e-03 8.686801046133041382e-02 7.473343610763549805e-02 7.061501592397689819e-02 -2.793628871440887451e-01 -1.734615862369537354e-01 2.390069216489791870e-01 1.507651805877685547e-01 -7.674735039472579956e-02 3.283192813396453857e-01 -2.575038671493530273e-01 -1.032290384173393250e-01 -2.742821276187896729e-01 1.786180734634399414e-01 -2.788043618202209473e-01 -3.201738698408007622e-03 3.917007148265838623e-01 9.803897701203823090e-03 -1.789816655218601227e-02 -1.075519919395446777e-01 -1.419155448675155640e-01
3.480090200901031494e-01 -2.220775187015533447e-01 3.251563310623168945e-01 -1.289464980363845825e-01 4.386218730360269547e-03 1.200097352266311646e-01 5.384309589862823486e-02 -1.724818944931030273e-01 4.071752354502677917e-02 2.324866652488708496e-01 -9.550721943378448486e-02 -1.424361020326614380e-01 -1.586378663778305054e-01 1.971721351146697998e-01 -8.076227456331253052e-02 -1.848321259021759033e-01 -2.365720868110656738e-01 9.174025058746337891e-02 2.149128913879394531e-01 -5.432334169745445251e-02 3.229905366897583008e-01 -3.565999865531921387e-02 -5.373709648847579956e-02 -7.383159548044204712e-02 4.340075701475143433e-02 4.347379133105278015e-02 2.428734004497528076e-01 6.326737254858016968e-02 1.757469028234481812e-01 3.714185655117034912e-01 -8.489321917295455933e-02 6.088202819228172302e-03
-2.035125046968460083e-01 -2.209656834602355957e-01 6.424321234226226807e-02 -5.067702755331993103e-02 1.049179807305335999e-01 -1.143621876835823059e-01 2.920891940593719482e-01 -8.150621503591537476e-02 -1.704024076461791992e-01 -6.524851918220520020e-02 6.639704853296279907e-02 -1.159166991710662842e-01 -6.636585295200347900e-02 1.429281383752822876e-01 -3.534232974052429199e-01 -6.575904786586761475e-02 -1.341561675071716309e-01 3.584236502647399902e-01 -1.646100133657455444e-01 -1.062659397721290588e-01 4.204384088516235352e-01 1.184489354491233826e-01 -4.270720481872558594e-02 -5.281925573945045471e-02 -1.477398630231618881e-02 -4.757837951183319092e-02 -7.116337865591049194e-02 -5.159918218851089478e-02 7.579410076141357422e-02 4.203499555587768555e-01 9.379965066909790039e-02 -9.912788867950439453e-03
7.464612275362014771e-02 -2.598806843161582947e-02 1.503085494041442871e-01 1.292027067393064499e-02 1.580864787101745605e-01 -1.542236208915710449e-01 -2.022679597139358521e-01 -8.320394903421401978e-02 2.072304114699363708e-02 1.709095388650894165e-02 -1.606061458587646484e-01 -2.684906870126724243e-02 -7.044950872659683228e-02 -1.735132746398448944e-02 -2.747555673122406006e-01 -3.985711336135864258e-01 -2.101871818304061890e-01 1.925276964902877808e-01 4.430517926812171936e-02 -1.170466616749763489e-01 3.133915364742279053e-01 2.530456893146038055e-02 -1.835321038961410522e-01 -2.723367810249328613e-01 1.104549467563629150e-01 -2.663399577140808105e-01 -7.147274911403656006e-02 -1.834710985422134399e-01 1.360925883054733276e-01 -7.559588551521301270e-02 -3.199514150619506836e-01 -2.353816032409667969e-01
9.002840518951416016e-02 7.930132001638412476e-02 1.387121677398681641e-01 4.378606379032135010e-02 1.822873204946517944e-01 2.631002962589263916e-01 3.205550462007522583e-02 -2.042311131954193115e-01 -1.352446377277374268e-01 3.988231346011161804e-02 -1.123327016830444336e-01 2.563167549669742584e-02 1.085197553038597107e-01 2.889410555362701416e-01 7.196205109357833862e-02 -1.936145722866058350e-01 8.207973837852478027e-02 3.415853157639503479e-02 2.027853876352310181e-01 -1.699455231428146362e-01 3.981851339340209961e-01 2.236731164157390594e-02 -2.725269496440887451e-01 -1.293914616107940674e-01 -1.116531118750572205e-01 -9.079931676387786865e-02 3.027942180633544922e-01 2.382009029388427734e-01 -5.866326391696929932e-02 1.456362307071685791e-01 -1.877260394394397736e-02 -3.550534546375274658e-01
-1.906528174877166748e-01 -6.184950470924377441e-02 1.157711148262023926e-01 2.223319262266159058e-01 1.191932260990142822e-01 -1.452193260192871094e-01 -7.176491618156433105e-02 1.507659852504730225e-01 -2.384278774261474609e-01 2.199203334748744965e-02 -1.805015802383422852e-01 -1.849743127822875977e-01 1.236527115106582642e-01 3.296324014663696289e-01 -2.580898255109786987e-02 -1.707280874252319336e-01 2.270963191986083984e-01 1.784803271293640137e-01 -2.610051333904266357e-01 -5.564476549625396729e-02 3.111318945884704590e-01 -2.866038680076599121e-01 -1.489005833864212036e-01 -4.934397339820861816e-02 1.560638993978500366e-01 -1.794059127569198608e-01 5.478133261203765869e-02 2.561808228492736816e-01 -6.557494401931762695e-02 3.091090731322765350e-02 1.103621050715446472e-01 -2.347753793001174927e-01
-4.575879871845245361e-02 1.767818629741668701e-02 2.538491189479827881e-01 3.168520927429199219e-01 -5.235687270760536194e-02 -1.823513507843017578e-01 2.497791945934295654e-01 6.607820838689804077e-02 -8.197034895420074463e-02 7.145787030458450317e-02 3.947420790791511536e-02 -5.109138414263725281e-02 1.665700972080230713e-02 1.609881818294525146e-01 -8.697732537984848022e-02 -9.100749343633651733e-02 2.431842684745788574e-01 1.362097859382629395e-01 -6.472007930278778076e-02 -2.417259961366653442e-01 2.540981173515319824e-01 -2.749643325805664062e-01 -2.353082150220870972e-01 -1.255989670753479004e-01 1.569787412881851196e-01 -2.194223105907440186e-01 2.295356839895248413e-01 -1.670921891927719116e-01 -5.732289701700210571e-02 -3.197627961635589600e-01 -2.293807715177536011e-01 -9.381385147571563721e-02
7.300928235054016113e-02 4.632558301091194153e-02 6.217589601874351501e-02 2.098420411348342896e-01 1.628526151180267334e-01 6.693406403064727783e-02 2.462968826293945312e-01 3.689889982342720032e-02 9.504714980721473694e-03 4.380277916789054871e-02 6.305710971355438232e-02 8.376371115446090698e-02 -9.775649011135101318e-02 -9.858527034521102905e-02 -3.586365580558776855e-01 -2.668625712394714355e-01 -1.118840128183364868e-01 -1.049913931638002396e-02 5.532927066087722778e-02 3.710545599460601807e-02 4.994252026081085205e-01 3.589048609137535095e-02 -3.350367397069931030e-02 -1.712011694908142090e-01 -8.496191352605819702e-03 -9.531199187040328979e-02 6.498178094625473022e-02 -1.873993426561355591e-01 2.787836492061614990e-01 -2.735590934753417969e-01 -3.077692687511444092e-01 -1.596860736608505249e-01
2.098187245428562164e-02 -1.110955923795700073e-01 1.739914864301681519e-01 1.721154004335403442e-01 2.062996178865432739e-01 -2.115834951400756836e-01 1.496245432645082474e-02 -4.965527728199958801e-02 1.849830597639083862e-01 -1.154957059770822525e-02 1.667691618204116821e-01 -1.173234581947326660e-01 -2.278467863798141479e-01 1.131682842969894409e-02 -8.636287599802017212e-02 -3.490720391273498535e-01 9.165009856224060059e-02 5.499653518199920654e-02 7.760858535766601562e-02 -3.283762559294700623e-02 3.173471093177795410e-01 -7.131925225257873535e-02 -1.152945384383201599e-01 9.137977659702301025e-02 1.014523804187774658e-01 -4.172842800617218018e-01 8.646716922521591187e-02 4.611077010631561279e-01 -7.231923192739486694e-02 1.860634051263332367e-02 4.203482717275619507e-02 -1.489956974983215332e-01
1.526290457695722580e-02 -2.891488373279571533e-01 4.273069277405738831e-02 2.149413675069808960e-01 2.050927728414535522e-01 -2.766431272029876709e-01 2.782654166221618652e-01 -1.211205199360847473e-01 -2.532182335853576660e-01 1.668076813220977783e-01 2.460820823907852173e-01 1.047346293926239014e-01 1.674916446208953857e-01 2.149776667356491089e-01 -2.001413702964782715e-01 -1.485928446054458618e-01 -8.119671791791915894e-02 1.589009314775466919e-01 -6.270032376050949097e-02 -1.583482027053833008e-01 3.043578267097473145e-01 -1.176961436867713928e-01 -2.575806900858879089e-02 6.030073389410972595e-02 6.880997866392135620e-02 -2.765959501266479492e-01 -1.952091902494430542e-01 -5.382831767201423645e-02 -1.614421159029006958e-01 1.485614757984876633e-02 -3.364526480436325073e-02 -1.904433965682983398e-01
1.209887489676475525e-01 -1.425447016954421997e-01 -1.574050635099411011e-01 2.316474765539169312e-01 1.491948124021291733e-02 -1.473779827356338501e-01 -2.246024273335933685e-02 1.522450894117355347e-01 2.104775607585906982e-01 4.281163215637207031e-02 2.664504572749137878e-02 -4.451253414154052734e-01 1.636256575584411621e-01 -2.169266045093536377e-01 1.171197369694709778e-01 -2.964196801185607910e-01 -7.541302591562271118e-02 1.048225313425064087e-01 -3.232738748192787170e-02 -2.227571420371532440e-02 2.895010113716125488e-01 -2.777669951319694519e-02 -2.013480216264724731e-01 2.015406638383865356e-01 8.270222693681716919e-02 -1.742641627788543701e-01 2.277275174856185913e-01 1.393861919641494751e-01 5.573815479874610901e-02 2.124091424047946930e-02 -3.238762319087982178e-01 -1.402841955423355103e-01
7.673854380846023560e-02 -1.100968420505523682e-01 7.957995682954788208e-02 1.046974435448646545e-01 4.235821217298507690e-02 -2.089779376983642578e-01 6.992203742265701294e-02 5.597761273384094238e-02 -1.711248606443405151e-01 -1.279871463775634766e-01 1.255766451358795166e-01 -2.597353160381317139e-01 -2.068700045347213745e-01 1.291862279176712036e-01 -3.498336970806121826e-01 -8.222363144159317017e-02 -2.508068084716796875e-01 5.787228792905807495e-02 1.610379964113235474e-01 2.445250749588012695e-01 3.732282519340515137e-01 -1.820195019245147705e-01 -2.799255847930908203e-01 -2.277843207120895386e-01 -1.805250644683837891e-01 -5.512940511107444763e-02 2.391713112592697144e-01 -2.556208893656730652e-02 7.009414583444595337e-02 1.686590909957885742e-01 9.044116735458374023e-02 6.328313052654266357e-02
2.347576171159744263e-01 1.328349560499191284e-01 -2.211988903582096100e-03 1.231906116008758545e-01 1.132986694574356079e-01 -7.565968483686447144e-02 1.389905214309692383e-01 2.178227454423904419e-01 3.107331097126007080e-01 -1.236771978437900543e-02 -1.637250781059265137e-01 1.916145347058773041e-02 1.188327223062515259e-01 1.378333382308483124e-02 -3.165734112262725830e-01 -1.278099715709686279e-01 -2.172159552574157715e-01 -5.907958000898361206e-02 -1.153794303536415100e-01 9.315751492977142334e-03 5.519378185272216797e-01 -1.071937233209609985e-01 -1.652433723211288452e-01 -4.842232540249824524e-02 -2.856939658522605896e-02 -2.132955640554428101e-01 2.879680395126342773e-01 -7.334014773368835449e-02 -5.843305587768554688e-02 -1.874872669577598572e-02 -1.301100254058837891e-01 8.265557140111923218e-02
1.249960958957672119e-01 -4.225762560963630676e-02 4.822175577282905579e-02 -2.831565449014306068e-03 -1.704378984868526459e-02 -2.320094257593154907e-01 -2.225822955369949341e-02 1.496474593877792358e-01 -6.587266921997070312e-02 -7.089947164058685303e-02 8.815812319517135620e-02 -3.427673280239105225e-01 -6.457576900720596313e-02 1.451188772916793823e-01 -2.493320107460021973e-01 -2.460196763277053833e-01 -2.087335288524627686e-01 1.790515333414077759e-01 8.051013946533203125e-02 4.357728734612464905e-02 2.818397283554077148e-01 -1.085852831602096558e-01 -3.443978130817413330e-01 -1.214454919099807739e-01 -3.232148587703704834e-01 -2.707932610064744949e-03 3.629783093929290771e-01 -2.062758896499872208e-03 1.804345250129699707e-01 1.173276975750923157e-01 2.108458429574966431e-02 1.706062257289886475e-01
6.904724985361099243e-02 1.241021417081356049e-02 1.827754167607054114e-04 6.200117990374565125e-02 1.813364475965499878e-01 -3.894758224487304688e-01 2.629157155752182007e-02 -5.743456631898880005e-02 6.763284653425216675e-02 6.233751401305198669e-02 3.104231953620910645e-01 5.480285361409187317e-02 1.063143089413642883e-02 3.699440062046051025e-01 -1.549807488918304443e-01 -1.414953470230102539e-01 -6.598263978958129883e-02 1.484241187572479248e-01 3.547689914703369141e-01 2.107969857752323151e-02 6.332474946975708008e-02 -1.904435455799102783e-01 5.380745977163314819e-02 -1.223435997962951660e-01 2.915389835834503174e-01 -2.157795280218124390e-01 2.046982198953628540e-01 1.703730821609497070e-01 3.127031624317169189e-01 3.043462708592414856e-02 -5.526739638298749924e-03 4.215801134705543518e-02
5.984102934598922729e-02 -1.955123096704483032e-01 -1.200917735695838928e-01 4.428934678435325623e-02 9.708458185195922852e-02 -2.543306327424943447e-04 1.781916767358779907e-01 1.657139807939529419e-01 -6.959082931280136108e-02 2.392306476831436157e-01 1.877858191728591919e-01 -3.723742812871932983e-02 1.453451067209243774e-01 -1.920921355485916138e-01 -3.387732207775115967e-01 -2.503280639648437500e-01 1.598245799541473389e-01 -9.097585082054138184e-02 -1.416167765855789185e-01 8.693716675043106079e-02 3.006244897842407227e-01 -2.739430405199527740e-02 -4.107495397329330444e-02 -1.138177961111068726e-01 1.418596208095550537e-01 -3.467049598693847656e-01 8.165970444679260254e-02 -9.613452851772308350e-02 3.536453247070312500e-01 2.982931137084960938e-01 2.119399420917034149e-02 -3.253854066133499146e-02
9.441394358873367310e-02 6.777366250753402710e-02 1.731953173875808716e-01 3.810251653194427490e-01 2.213420569896697998e-01 -4.992299154400825500e-02 3.126579821109771729e-01 2.230710089206695557e-01 -3.698222711682319641e-02 -5.876756738871335983e-03 -4.989259410649538040e-03 -2.116678059101104736e-01 4.304009303450584412e-02 3.636273443698883057e-01 -1.492537111043930054e-01 -1.305794715881347656e-01 -1.989341378211975098e-01 2.775886952877044678e-01 1.109752058982849121e-02 -5.700990557670593262e-02 2.026213258504867554e-01 -5.492386221885681152e-02 -2.917860262095928192e-02 -1.376170367002487183e-01 -1.122479513287544250e-01 1.086935177445411682e-01 -7.706729322671890259e-02 -6.899629533290863037e-02 1.339886635541915894e-01 2.119670957326889038e-01 1.716856509447097778e-01 -2.852052450180053711e-01
-1.549868136644363403e-01 9.092111885547637939e-02 -2.340539991855621338e-01 -2.840253897011280060e-02 1.273972690105438232e-01 1.623296737670898438e-01 2.153612077236175537e-01 -1.089116558432579041e-01 -4.017836228013038635e-02 1.697417348623275757e-01 1.355607807636260986e-01 -4.997932612895965576e-01 -4.095137119293212891e-03 2.193854451179504395e-01 -2.256082892417907715e-01 -4.151569008827209473e-01 -1.267024129629135132e-01 1.368697136640548706e-01 -2.718541584908962250e-02 -2.016072422266006470e-01 3.727879747748374939e-02 2.360360231250524521e-03 1.461624726653099060e-02 -1.101674586534500122e-01 1.455861628055572510e-01 -2.336351275444030762e-01 1.685158014297485352e-01 -2.916305512189865112e-02 1.658259928226470947e-01 7.042827457189559937e-02 1.178637742996215820e-01 -2.718979027122259140e-03
1.906429231166839600e-02 -4.546353593468666077e-02 1.051483675837516785e-01 2.948368489742279053e-01 1.675222665071487427e-01 -1.542662978172302246e-01 2.830354273319244385e-01 -4.169240593910217285e-03 -3.738230839371681213e-02 1.849295794963836670e-01 -2.875804714858531952e-02 2.060510367155075073e-01 2.212143838405609131e-01 1.292880773544311523e-01 -2.664440870285034180e-01 -2.585132718086242676e-01 1.880665123462677002e-01 5.058956146240234375e-02 1.070747002959251404e-01 -5.401531234383583069e-02 4.447115659713745117e-01 -1.258749365806579590e-01 3.193267807364463806e-02 -6.154571101069450378e-02 -4.412741959095001221e-02 -2.946291267871856689e-01 1.522456407546997070e-01 -5.377735942602157593e-02 -8.826698362827301025e-02 9.156127274036407471e-02 -5.986722931265830994e-02 2.827168107032775879e-01
2.686332166194915771e-01 -2.554329112172126770e-03 -1.506434082984924316e-01 1.960264891386032104e-01 -4.964501038193702698e-02 -9.069042652845382690e-02 2.540655136108398438e-01 -1.203371435403823853e-01 4.686750099062919617e-02 1.678310483694076538e-01 -1.132965981960296631e-01 2.499850243330001831e-01 -3.858321532607078552e-02 -4.156466200947761536e-02 -1.277661025524139404e-01 1.688790470361709595e-01 -2.412234395742416382e-01 3.688677772879600525e-02 1.388880014419555664e-01 -2.884648367762565613e-02 4.522146284580230713e-01 -3.526205122470855713e-01 -2.141188979148864746e-01 -2.228090316057205200e-01 7.592151314020156860e-02 -5.249557271599769592e-02 1.129775792360305786e-01 2.239928543567657471e-01 1.548752188682556152e-01 1.690537855029106140e-02 -1.304755657911300659e-01 -8.051703125238418579e-02
-6.394745409488677979e-02 5.619823560118675232e-02 3.748947754502296448e-02 2.435487806797027588e-01 -7.460334151983261108e-02 -2.859534695744514465e-02 2.065291255712509155e-01 -5.696634575724601746e-02 -8.779510110616683960e-02 1.947110742330551147e-01 -1.802527606487274170e-01 -7.565879821777343750e-02 -1.035133972764015198e-01 -3.010085411369800568e-02 -4.371732175350189209e-01 -4.038557410240173340e-01 -1.466459780931472778e-01 -4.495560750365257263e-02 1.847152598202228546e-02 -1.828213334083557129e-01 3.751343190670013428e-01 3.514762222766876221e-02 4.235148429870605469e-02 -4.068710375577211380e-03 -2.926085591316223145e-01 -6.445459276437759399e-02 3.757984144613146782e-03 4.363778233528137207e-02 3.461143001914024353e-02 4.315266758203506470e-02 -2.045493125915527344e-01 -3.040002584457397461e-01
-9.570085443556308746e-03 -2.824762165546417236e-01 1.694341599941253662e-01 2.314145863056182861e-01 2.117581069469451904e-01 -1.928774267435073853e-01 2.384237796068191528e-01 -1.055242270231246948e-01 -1.362017095088958740e-01 -3.822978585958480835e-02 8.445736020803451538e-02 1.910027116537094116e-02 1.213580891489982605e-01 1.616274416446685791e-01 -5.130841583013534546e-02 -2.495851600542664528e-03 -2.091830521821975708e-01 3.145010024309158325e-02 -1.908090412616729736e-01 -4.427288770675659180e-01 4.852943718433380127e-01 -5.851032212376594543e-02 -1.203666552901268005e-01 1.047166213393211365e-01 1.904701888561248779e-01 -7.473096996545791626e-02 -3.237489983439445496e-02 -2.452398277819156647e-02 -1.165842711925506592e-01 -4.227673262357711792e-02 4.707400873303413391e-02 -1.190402507781982422e-01
1.811184883117675781e-01 -3.827250301837921143e-01 3.605605065822601318e-01 2.313300818204879761e-01 6.663545966148376465e-02 -1.896325647830963135e-01 5.298624932765960693e-02 -3.026281595230102539e-01 -4.246236011385917664e-02 -1.763032674789428711e-01 -2.846213616430759430e-02 -1.471616476774215698e-01 1.444963663816452026e-01 2.680019475519657135e-02 -3.188389539718627930e-01 -1.959702931344509125e-02 -6.624466925859451294e-02 1.780435144901275635e-01 1.887297630310058594e-01 -1.162467822432518005e-01 1.035955101251602173e-01 -1.889238357543945312e-01 -2.842102050781250000e-01 6.557421386241912842e-02 9.867879562079906464e-03 -6.632786989212036133e-02 7.848229259252548218e-02 1.592253595590591431e-01 2.146099060773849487e-01 -6.451265513896942139e-02 4.820453003048896790e-02 1.346996277570724487e-01
-1.240960806608200073e-01 -1.621496379375457764e-01 -4.297787381801754236e-04 -7.092005759477615356e-02 -5.916309356689453125e-02 -4.293154180049896240e-01 1.518763601779937744e-01 6.235722824931144714e-02 9.997594356536865234e-02 -3.775897994637489319e-02 2.967114448547363281e-01 -2.804240584373474121e-01 -1.040087342262268066e-01 2.041192948818206787e-01 -1.268459260463714600e-01 -3.420345485210418701e-01 1.898178644478321075e-02 4.701152443885803223e-02 3.765640258789062500e-01 1.991430856287479401e-02 3.347272574901580811e-01 -1.690505295991897583e-01 -1.714204698801040649e-01 3.130208700895309448e-02 5.126810818910598755e-02 -1.177426502108573914e-01 -5.516825988888740540e-02 8.318500965833663940e-02 -8.946628123521804810e-02 1.391133517026901245e-01 6.105499342083930969e-02 -3.952942788600921631e-02
6.769695132970809937e-02 -3.317315578460693359e-01 1.417029299773275852e-03 3.617324531078338623e-01 2.755622565746307373e-01 -1.499600857496261597e-01 3.920011520385742188e-01 -4.372432827949523926e-02 -6.854633986949920654e-02 1.710643619298934937e-01 2.982909418642520905e-02 1.280316412448883057e-01 7.306616753339767456e-02 -6.528581678867340088e-02 -8.790677785873413086e-02 -1.673575639724731445e-01 4.684974625706672668e-02 1.749873459339141846e-01 -6.055675446987152100e-02 -3.504193946719169617e-02 3.449693620204925537e-01 -6.867589801549911499e-02 2.923864126205444336e-02 1.213016435503959656e-01 1.193927004933357239e-01 -4.079786241054534912e-01 4.072718322277069092e-02 8.751432597637176514e-02 1.214400380849838257e-01 -1.374504268169403076e-01 -5.497501045465469360e-02 1.606136560440063477e-02
-2.046311944723129272e-01 -5.454087257385253906e-02 1.627990156412124634e-01 2.547528147697448730e-01 5.323326215147972107e-02 6.755471229553222656e-02 1.522899717092514038e-01 -1.667349636554718018e-01 -2.319217100739479065e-02 -2.560139261186122894e-02 -7.024812698364257812e-02 -3.086762726306915283e-01 7.283014059066772461e-02 1.637554466724395752e-01 -2.825214862823486328e-01 -2.416582107543945312e-01 -4.622901976108551025e-02 2.303794473409652710e-01 -2.031572163105010986e-02 -3.698728382587432861e-01 6.212142482399940491e-02 2.039465904235839844e-01 4.668920114636421204e-02 -1.061138734221458435e-01 2.340918630361557007e-01 -1.413653641939163208e-01 2.711110413074493408e-01 2.366437204182147980e-02 2.321043610572814941e-01 1.885889172554016113e-01 -1.827961057424545288e-01 -1.029149144887924194e-01
7.710499316453933716e-02 -3.755045309662818909e-02 8.075031451880931854e-03 2.942174971103668213e-01 1.105112582445144653e-01 -1.311104446649551392e-01 3.454917967319488525e-01 1.093768924474716187e-01 5.292727425694465637e-02 2.820208854973316193e-02 8.150370419025421143e-02 9.481396526098251343e-02 -1.280179247260093689e-02 -5.143560469150543213e-02 -3.371598720550537109e-01 -2.334608435630798340e-01 -2.085748873651027679e-02 1.714984774589538574e-01 -7.828531414270401001e-02 -2.277701199054718018e-01 3.890485763549804688e-01 -2.016193568706512451e-01 -6.393963098526000977e-02 -4.722172766923904419e-02 -9.222390502691268921e-02 -6.058088690042495728e-02 2.600105702877044678e-01 -2.472174465656280518e-01 1.247137188911437988e-01 2.393146604299545288e-01 -1.047755405306816101e-01 2.101990580558776855e-01
-6.764341890811920166e-02 -1.088458597660064697e-01 1.048501431941986084e-01 8.775221556425094604e-02 -5.308710411190986633e-02 -1.532876491546630859e-01 6.765328347682952881e-02 3.505423665046691895e-02 -8.155490458011627197e-02 -1.481689140200614929e-02 1.194127574563026428e-01 -1.064536646008491516e-01 3.281345963478088379e-02 5.164996981620788574e-01 -3.026600554585456848e-02 -3.917671367526054382e-02 -2.713387608528137207e-01 3.658950701355934143e-02 -2.401878833770751953e-01 -3.457729220390319824e-01 2.251905351877212524e-01 -3.503617942333221436e-01 -9.563485532999038696e-02 -2.646413743495941162e-01 2.142273820936679840e-02 -2.398137189447879791e-02 -1.723984032869338989e-01 1.077575683593750000e-01 1.136578395962715149e-01 1.131419166922569275e-01 -7.305739074945449829e-02 2.274172753095626831e-01
1.522706896066665649e-01 3.721597045660018921e-02 1.244645789265632629e-01 2.434260100126266479e-01 1.399658769369125366e-01 -3.156593441963195801e-01 3.279994130134582520e-01 2.583923516795039177e-03 -9.082505106925964355e-02 2.188361883163452148e-01 1.396325826644897461e-01 1.297228485345840454e-01 1.009278222918510437e-01 -4.853023961186408997e-02 3.010721504688262939e-02 -3.481969833374023438e-01 -1.475792378187179565e-01 -2.295456379652023315e-01 5.870054289698600769e-02 -2.562905848026275635e-01 2.690198421478271484e-01 -2.410103976726531982e-01 7.026415318250656128e-02 -2.629790902137756348e-01 6.685520708560943604e-02 -1.158838570117950439e-01 1.748750209808349609e-01 -1.445820480585098267e-01 1.077620163559913635e-01 -6.110861152410507202e-02 5.443201586604118347e-02 -1.042044609785079956e-01
-1.065616011619567871e-01 -4.915229231119155884e-02 2.164839655160903931e-01 1.490658372640609741e-01 1.260507404804229736e-01 -1.442541480064392090e-01 -4.244871437549591064e-03 5.396661348640918732e-03 1.395083665847778320e-01 -8.275534957647323608e-02 5.951957032084465027e-02 -3.039179369807243347e-02 -9.289611130952835083e-02 -1.077004149556159973e-01 -3.462763428688049316e-01 -4.535608291625976562e-01 -2.792975604534149170e-01 -4.313711076974868774e-02 -1.511547565460205078e-01 -6.485433131456375122e-02 2.917517423629760742e-01 8.492796123027801514e-02 -1.968516707420349121e-01 -1.876812428236007690e-01 2.736642360687255859e-01 -2.361885756254196167e-01 -3.828450664877891541e-02 3.161478787660598755e-02 5.120118707418441772e-02 -1.467628777027130127e-01 -2.700225710868835449e-01 -1.796070486307144165e-02
-8.531265892088413239e-03 -7.365504652261734009e-02 -2.935356274247169495e-02 6.969337910413742065e-02 -1.728199422359466553e-02 -4.641078040003776550e-02 2.409287840127944946e-01 -8.536098897457122803e-02 8.072694391012191772e-02 6.354583054780960083e-02 3.092960119247436523e-01 -7.426762580871582031e-02 -9.586915373802185059e-02 3.002228140830993652e-01 -2.869897186756134033e-01 1.115788221359252930e-01 9.150501340627670288e-02 4.620111361145973206e-02 9.623456746339797974e-02 -4.993117600679397583e-02 1.908482760190963745e-01 -1.258049160242080688e-02 -3.567522764205932617e-01 -9.023360908031463623e-02 2.928104996681213379e-01 -5.078178644180297852e-01 1.234892085194587708e-01 8.089172840118408203e-02 1.639736443758010864e-01 4.149707779288291931e-02 -2.062809420749545097e-03 -1.638419777154922485e-01
-3.682008385658264160e-02 -1.097639743238687515e-02 -1.923974007368087769e-01 1.010812595486640930e-01 2.761410176753997803e-01 -1.327240914106369019e-01 3.009408898651599884e-02 1.725937724113464355e-01 1.988332532346248627e-02 2.294208109378814697e-01 1.587234996259212494e-02 1.072555854916572571e-01 5.085189640522003174e-02 -5.127728357911109924e-02 -3.833563327789306641e-01 -1.607531905174255371e-01 -1.897709965705871582e-01 -8.802329748868942261e-02 -2.213247418403625488e-01 -4.409860074520111084e-02 2.594393491744995117e-01 5.515885353088378906e-02 -1.017976775765419006e-01 -3.759392350912094116e-02 3.646442666649818420e-02 -3.767134547233581543e-01 2.376047074794769287e-01 -1.266454458236694336e-01 3.979696929454803467e-01 1.232341751456260681e-01 1.268142014741897583e-01 -4.144913703203201294e-02
2.474275883287191391e-03 -2.539258599281311035e-01 -1.612321436405181885e-01 3.338564038276672363e-01 5.962608382105827332e-02 -2.263442240655422211e-02 3.281781971454620361e-01 1.111031025648117065e-01 1.081293076276779175e-02 2.148170769214630127e-01 2.081181704998016357e-01 6.185345724225044250e-02 8.401748724281787872e-03 3.268865048885345459e-01 -5.928779393434524536e-02 -3.965593129396438599e-02 -3.344173729419708252e-02 3.263715207576751709e-01 -4.017946124076843262e-02 2.214148640632629395e-02 2.538429796695709229e-01 -2.461591176688671112e-02 -6.059702485799789429e-02 -1.044387370347976685e-01 -8.915972709655761719e-02 -1.007208749651908875e-01 4.531171023845672607e-01 -1.277075111865997314e-01 1.599000841379165649e-01 7.867050915956497192e-02 8.525143563747406006e-02 -2.062964625656604767e-02
8.968480676412582397e-02 7.244861125946044922e-02 -1.572255045175552368e-02 8.069676160812377930e-02 -8.595541864633560181e-02 -5.432342737913131714e-02 4.267261549830436707e-02 -1.259663254022598267e-01 -2.337160259485244751e-01 -2.623960375785827637e-01 7.042324542999267578e-02 -2.151157855987548828e-01 -2.730518020689487457e-02 1.386122703552246094e-01 -3.372573554515838623e-01 -8.400037139654159546e-02 -2.785645425319671631e-01 1.079522743821144104e-01 1.442589312791824341e-01 1.270837802439928055e-02 3.458329439163208008e-01 -1.112820804119110107e-01 -3.419332504272460938e-01 -3.357431292533874512e-01 -4.072591662406921387e-02 1.220728978514671326e-01 -9.242385625839233398e-02 3.184093534946441650e-01 7.836177945137023926e-02 -1.858931779861450195e-02 3.919434919953346252e-02 -1.734787374734878540e-01
-7.303551584482192993e-02 -2.995879650115966797e-01 -9.631305932998657227e-02 9.677799046039581299e-02 -8.961930125951766968e-02 1.122148782014846802e-01 -4.229872487485408783e-03 -2.985974214971065521e-02 -1.868426240980625153e-02 -2.118485271930694580e-01 1.066686734557151794e-01 4.547797515988349915e-02 3.526360392570495605e-01 3.743797242641448975e-01 -1.033651009202003479e-01 -3.444341942667961121e-02 1.377070248126983643e-01 1.009535193443298340e-01 -1.312449574470520020e-01 -7.715843617916107178e-02 3.809278905391693115e-01 -2.924508750438690186e-01 -2.795838713645935059e-01 1.386985182762145996e-01 1.224189475178718567e-01 -5.988009274005889893e-02 9.221404790878295898e-02 2.236210405826568604e-01 1.295979022979736328e-01 1.746503263711929321e-01 -1.482419967651367188e-01 -5.432874709367752075e-02
1.275585591793060303e-01 -1.353636831045150757e-01 8.856497704982757568e-02 3.076638281345367432e-01 1.282390858978033066e-02 -8.409968763589859009e-02 2.458054870367050171e-01 -3.473762795329093933e-02 -1.102155968546867371e-01 2.168723344802856445e-01 7.018972188234329224e-02 6.612679921090602875e-03 -1.874544918537139893e-01 -8.135051466524600983e-03 -4.750463664531707764e-01 -4.994211196899414062e-01 -9.701558947563171387e-02 -7.936865091323852539e-02 -1.229564920067787170e-01 -1.326317060738801956e-02 1.254848986864089966e-01 -1.126150116324424744e-01 -4.932270199060440063e-02 -4.141476936638355255e-03 -1.071865707635879517e-01 -1.377110034227371216e-01 2.965711057186126709e-02 9.085686504840850830e-02 1.576205790042877197e-01 -4.335516691207885742e-02 -1.010091528296470642e-01 -2.849466502666473389e-01
1.005404219031333923e-01 -1.534800231456756592e-01 -1.674728393554687500e-01 -2.765731327235698700e-02 1.989228278398513794e-01 -2.939846366643905640e-02 3.225681185722351074e-01 1.575531363487243652e-01 1.159236133098602295e-01 -1.071913465857505798e-01 -2.878843992948532104e-02 -1.575858443975448608e-01 5.603244155645370483e-02 3.016874939203262329e-02 -1.457695811986923218e-01 -4.025144875049591064e-02 -3.102338612079620361e-01 1.214928776025772095e-01 2.938179485499858856e-02 8.141620457172393799e-02 2.699922621250152588e-01 -2.092545926570892334e-01 -3.106394112110137939e-01 3.428229317069053650e-02 -8.132889866828918457e-03 7.405148819088935852e-03 2.497841566801071167e-01 2.448589056730270386e-01 2.307642996311187744e-01 -7.946910045575350523e-05 -3.950596153736114502e-01 -1.614323854446411133e-01
-9.322165511548519135e-03 -1.215500235557556152e-01 9.984885156154632568e-02 4.151388704776763916e-01 -1.397782564163208008e-01 -1.995031237602233887e-01 3.096667528152465820e-01 7.333975285291671753e-03 -7.891562581062316895e-02 4.181275516748428345e-02 2.248309701681137085e-01 1.221043895930051804e-02 2.102162316441535950e-02 8.370654284954071045e-02 -6.797681003808975220e-02 -2.923295199871063232e-01 2.173480540513992310e-01 2.299352735280990601e-02 -8.038482815027236938e-02 -1.110345963388681412e-02 1.802329868078231812e-01 -9.218510985374450684e-02 -2.536929845809936523e-01 -2.028114795684814453e-01 2.320829629898071289e-01 -2.225135117769241333e-01 1.422707587480545044e-01 -1.468106955289840698e-01 -2.200909145176410675e-02 -2.330933213233947754e-01 -2.456099241971969604e-01 -1.737900972366333008e-01
2.063317447900772095e-01 -1.239602044224739075e-01 -1.457289457321166992e-01 1.629011482000350952e-01 3.253340721130371094e-01 -2.990643680095672607e-01 1.918366551399230957e-01 -1.263287961483001709e-01 -1.903529614210128784e-01 2.107266187667846680e-01 8.241850882768630981e-02 -2.423709332942962646e-01 -2.819582521915435791e-01 2.027194499969482422e-01 -6.676527857780456543e-02 -1.070137321949005127e-01 2.114335261285305023e-02 -6.524661090224981308e-03 -3.225263673812150955e-03 -1.021167356520891190e-02 2.573547065258026123e-01 8.353100717067718506e-02 -3.362087905406951904e-01 -8.691755682229995728e-02 1.795871853828430176e-01 2.140203714370727539e-01 1.417965739965438843e-01 1.440992504358291626e-01 1.901753619313240051e-02 1.825976371765136719e-01 1.281818449497222900e-01 -9.915033355355262756e-03
-5.749098956584930420e-02 -6.396785378456115723e-02 7.326723635196685791e-02 -1.207982301712036133e-01 -2.356564551591873169e-01 -3.264028429985046387e-01 2.216831594705581665e-01 -1.282686889171600342e-01 3.113032318651676178e-02 2.528811059892177582e-02 1.726208180189132690e-01 -1.636867672204971313e-01 -7.109938561916351318e-02 2.012143582105636597e-01 -3.252638578414916992e-01 -6.530972570180892944e-02 -2.363589555025100708e-01 1.652180105447769165e-01 1.776012182235717773e-01 -2.671000547707080841e-02 2.477972358465194702e-01 -2.537306249141693115e-01 -2.848375141620635986e-01 -2.852634787559509277e-01 -1.554053425788879395e-01 -2.385539375245571136e-02 2.773462533950805664e-01 1.972858794033527374e-02 4.111015051603317261e-02 1.349644958972930908e-01 7.119609415531158447e-02 -2.137191407382488251e-02
-6.694404873996973038e-03 -1.346979737281799316e-01 -1.899476647377014160e-01 3.370285406708717346e-02 2.912531197071075439e-01 9.828629903495311737e-03 2.634645998477935791e-01 2.068102955818176270e-01 1.152295991778373718e-01 2.623943611979484558e-02 -6.389591842889785767e-03 -1.698437146842479706e-02 7.414378225803375244e-02 6.086404900997877121e-03 -2.232914865016937256e-01 -3.428944647312164307e-01 8.987250179052352905e-02 2.488332092761993408e-01 -3.129312768578529358e-02 -3.529340401291847229e-02 5.211856365203857422e-01 3.497295081615447998e-02 -1.934858039021492004e-02 3.929873928427696228e-02 -1.322322785854339600e-01 1.201627496629953384e-02 2.631091475486755371e-01 -8.619539439678192139e-02 -5.442978069186210632e-02 1.349803507328033447e-01 -1.999980360269546509e-01 2.403273284435272217e-01
-1.056041792035102844e-01 5.810045171529054642e-03 4.372111335396766663e-02 5.834789201617240906e-02 5.561129748821258545e-02 -2.135225385427474976e-02 2.289276570081710815e-02 1.755837649106979370e-01 3.244397044181823730e-02 -2.943259850144386292e-02 1.022963300347328186e-01 5.967619945295155048e-04 2.019294202327728271e-01 -1.565655618906021118e-01 -2.442432753741741180e-02 -3.197557032108306885e-01 -2.323249876499176025e-01 1.442324668169021606e-01 9.326680749654769897e-02 1.007006131112575531e-02 3.809796869754791260e-01 -5.541044846177101135e-02 -2.831503748893737793e-01 -4.397837817668914795e-01 -4.694336280226707458e-02 -1.068608835339546204e-01 3.041428327560424805e-01 1.856293827295303345e-01 2.161242514848709106e-01 2.266077697277069092e-01 -6.992103904485702515e-02 1.384622752666473389e-01
7.400998473167419434e-02 6.159534305334091187e-02 -3.834096342325210571e-02 1.398478001356124878e-01 1.338190734386444092e-01 -9.503437578678131104e-02 -2.999363243579864502e-01 2.437983006238937378e-01 -6.984411925077438354e-02 -1.347951218485832214e-02 1.507672965526580811e-01 -1.728184521198272705e-01 -1.866001635789871216e-01 1.363597363233566284e-01 -3.947404026985168457e-01 -7.423286139965057373e-02 -2.516204416751861572e-01 2.354271858930587769e-01 -9.812431782484054565e-02 -2.201909199357032776e-02 3.121983110904693604e-01 -1.072057113051414490e-01 -3.044605851173400879e-01 -1.215326189994812012e-01 -1.802671849727630615e-01 -9.151433408260345459e-02 3.010793328285217285e-01 1.457262486219406128e-01 -6.096841301769018173e-03 1.396830976009368896e-01 -3.128995373845100403e-02 -4.897517710924148560e-02
9.299652278423309326e-02 -1.900335401296615601e-01 -1.495385635644197464e-02 -1.477568298578262329e-01 -2.774450695142149925e-03 -3.224753588438034058e-02 7.544622570276260376e-02 2.498117508366703987e-03 -2.745708823204040527e-01 3.085688948631286621e-01 6.198446080088615417e-02 -1.562832891941070557e-01 7.358038425445556641e-02 8.471945673227310181e-02 5.082681775093078613e-02 -1.537684947252273560e-01 -3.612613081932067871e-01 1.282371133565902710e-01 2.289001792669296265e-01 2.089748904109001160e-02 3.275284767150878906e-01 -4.850212484598159790e-02 -2.567490339279174805e-01 -1.516619324684143066e-01 3.469165563583374023e-01 -1.119671463966369629e-01 3.068856336176395416e-02 2.455597966909408569e-01 6.519071757793426514e-02 1.643161922693252563e-01 1.753804385662078857e-01 1.851345002651214600e-01
-1.286057829856872559e-01 -9.207435697317123413e-02 1.104640960693359375e-01 3.101424872875213623e-01 2.370737046003341675e-01 -3.267800509929656982e-01 1.656112521886825562e-01 1.352194696664810181e-01 1.160280182957649231e-01 -5.004018917679786682e-02 -1.708425730466842651e-01 -2.940029650926589966e-02 -2.071428485214710236e-02 1.793237775564193726e-01 -5.021935328841209412e-02 -1.869613677263259888e-01 -2.002560496330261230e-01 3.877233862876892090e-01 3.211284801363945007e-02 2.799271233379840851e-02 1.762883663177490234e-01 -1.032211035490036011e-01 -3.517847955226898193e-01 -7.922911643981933594e-02 -1.564193367958068848e-01 1.676546782255172729e-02 2.066423147916793823e-01 1.660502403974533081e-01 -5.287615582346916199e-02 1.795690059661865234e-01 -7.725139707326889038e-02 2.043808102607727051e-01
-2.245383411645889282e-01 3.378497436642646790e-02 8.399365097284317017e-02 3.469276428222656250e-01 4.755126312375068665e-02 -3.393771126866340637e-02 1.200854703783988953e-01 -4.281169176101684570e-02 -1.924997121095657349e-01 -1.087935566902160645e-01 -1.172932609915733337e-01 -1.578167676925659180e-01 2.863944470882415771e-01 2.535492777824401855e-01 -4.531932994723320007e-02 -1.796209365129470825e-01 1.813888996839523315e-01 1.439812779426574707e-01 -1.165702119469642639e-01 -2.944667041301727295e-01 3.769063651561737061e-01 -2.661807835102081299e-01 -1.438720077276229858e-01 2.619537897408008575e-02 2.271191962063312531e-02 -2.051388025283813477e-01 2.408607862889766693e-02 6.915482878684997559e-02 -1.647037714719772339e-01 -2.054234407842159271e-02 1.413198262453079224e-01 -2.224185317754745483e-01
-9.536320716142654419e-02 -2.226119115948677063e-02 1.548384279012680054e-01 4.266501069068908691e-01 2.977531254291534424e-01 3.970409184694290161e-02 3.704912960529327393e-01 2.867231965065002441e-01 5.360605195164680481e-02 -3.438916057348251343e-02 -1.051060333847999573e-01 -5.954122915863990784e-02 6.128196604549884796e-03 2.331949472427368164e-01 -2.889486402273178101e-02 -3.258995711803436279e-01 -2.304065525531768799e-01 2.515718899667263031e-02 4.534487798810005188e-02 1.460152119398117065e-02 1.987349390983581543e-01 -1.087738722562789917e-01 -1.314681619405746460e-01 -1.658037006855010986e-01 1.279083192348480225e-01 -3.281610831618309021e-02 1.471617668867111206e-01 5.713873729109764099e-02 1.116889864206314087e-01 2.425584048032760620e-01 9.522743523120880127e-02 -1.405656933784484863e-01
-1.137882098555564880e-01 -1.109539940953254700e-01 -2.230475395917892456e-01 1.956860274076461792e-01 2.237707227468490601e-01 -2.367495447397232056e-01 3.530001640319824219e-01 4.848219826817512512e-02 -1.174758598208427429e-01 1.349654942750930786e-01 -3.441411303356289864e-03 9.636293351650238037e-02 2.397681325674057007e-01 9.440242499113082886e-02 -1.388630568981170654e-01 -3.482609391212463379e-01 -1.906276792287826538e-01 -9.301805496215820312e-02 -1.274003833532333374e-02 -4.175986051559448242e-01 1.354449242353439331e-01 -1.756579130887985229e-01 -4.512513801455497742e-02 5.080161243677139282e-02 1.831391900777816772e-01 2.212684787809848785e-02 1.506031453609466553e-01 -5.076306685805320740e-02 1.758101135492324829e-01 3.564674034714698792e-02 1.447239145636558533e-02 -2.007353901863098145e-01
2.053644508123397827e-01 -9.531471133232116699e-02 -9.585902094841003418e-03 1.517307758331298828e-01 3.155324161052703857e-01 -2.148926854133605957e-01 3.586553037166595459e-02 -8.522427082061767578e-02 -3.800986111164093018e-01 8.076361566781997681e-02 1.891981959342956543e-01 -8.904866874217987061e-02 2.382631003856658936e-01 2.522026598453521729e-01 -9.591154754161834717e-02 -1.335230916738510132e-01 8.767366409301757812e-02 2.681173980236053467e-01 3.576815873384475708e-02 4.715063795447349548e-02 1.457954347133636475e-01 9.190222620964050293e-02 -7.447689026594161987e-02 5.749179050326347351e-02 1.011622548103332520e-01 -1.198450624942779541e-01 -1.546547096222639084e-02 7.139963656663894653e-02 3.081088960170745850e-01 1.593030989170074463e-01 -3.616017699241638184e-01 -1.630414128303527832e-01
-8.487340807914733887e-02 -1.770099848508834839e-01 1.106090247631072998e-01 3.354048728942871094e-01 1.798101067543029785e-01 -9.108752012252807617e-02 1.776306480169296265e-01 -1.794411391019821167e-01 1.189388185739517212e-01 4.141361713409423828e-01 -2.600679639726877213e-03 -6.191870570182800293e-02 3.215495347976684570e-01 1.308212429285049438e-01 -2.535916268825531006e-01 -6.531552225351333618e-02 1.159934327006340027e-02 7.261173427104949951e-02 -2.647378295660018921e-02 -1.802765429019927979e-01 2.938145101070404053e-01 -7.062979042530059814e-02 1.852126978337764740e-02 2.218650430440902710e-01 1.710825711488723755e-01 7.546605169773101807e-02 2.841965258121490479e-01 1.779972016811370850e-01 1.190883740782737732e-01 -9.417811781167984009e-02 -5.634713545441627502e-02 -2.533968351781368256e-02
-5.196381825953722000e-03 -5.032696202397346497e-02 6.335902214050292969e-02 5.570174381136894226e-02 2.378140538930892944e-01 1.659946143627166748e-01 1.309757530689239502e-01 -1.473613828420639038e-02 1.319869142025709152e-02 -5.486985296010971069e-02 -1.264868974685668945e-01 -3.671767413616180420e-01 2.926909923553466797e-01 1.922940164804458618e-01 6.011746451258659363e-02 -8.733778260648250580e-03 -1.707739979028701782e-01 2.781003713607788086e-01 -1.784774512052536011e-01 6.710308045148849487e-02 2.965891659259796143e-01 -9.085031598806381226e-02 -3.648579418659210205e-01 7.847175002098083496e-02 1.086373329162597656e-01 -1.878891140222549438e-01 1.303755789995193481e-01 1.680801212787628174e-01 1.717441678047180176e-01 1.885967887938022614e-02 -3.003085851669311523e-01 1.332478374242782593e-01
-2.808619104325771332e-02 -8.931060880422592163e-02 7.918994873762130737e-02 3.322823047637939453e-01 1.358820050954818726e-01 -2.025772482156753540e-01 -3.226974979043006897e-02 2.001185268163681030e-01 -3.274742066860198975e-01 1.363317519426345825e-01 2.076839096844196320e-02 -3.281755745410919189e-02 -2.143004834651947021e-01 -2.029353380203247070e-01 -2.800198197364807129e-01 -1.484049707651138306e-01 -1.648330688476562500e-02 2.304331660270690918e-01 1.114709489047527313e-02 -2.092036157846450806e-01 3.220838904380798340e-01 -2.283173799514770508e-01 -1.744795143604278564e-01 2.221072465181350708e-02 5.448884889483451843e-02 -9.767843782901763916e-02 3.252582252025604248e-01 -1.412828117609024048e-01 1.179535612463951111e-01 4.599687235895544291e-04 5.935157835483551025e-02 1.389996111392974854e-01
9.904874861240386963e-02 -1.053335145115852356e-01 5.256385356187820435e-02 2.552803754806518555e-01 2.080389261245727539e-01 -4.707992076873779297e-02 3.393823206424713135e-01 -1.295175496488809586e-02 6.550197303295135498e-02 1.317565441131591797e-01 -2.860548906028270721e-02 -1.951096504926681519e-01 -7.545994967222213745e-02 -1.034338176250457764e-01 -1.908655017614364624e-01 -4.281756579875946045e-01 1.074450649321079254e-02 1.401312649250030518e-01 -2.311641583219170570e-03 -3.707065880298614502e-01 9.359953552484512329e-02 2.909220568835735321e-02 -1.372379660606384277e-01 -1.851691901683807373e-01 1.495765298604965210e-01 2.686992287635803223e-01 3.391589224338531494e-01 -3.875721618533134460e-02 -5.606675520539283752e-02 1.004139259457588196e-01 8.556737750768661499e-02 -4.542622342705726624e-02
1.926031112670898438e-01 4.280618205666542053e-02 -7.480646669864654541e-02 6.087652221322059631e-02 3.500972315669059753e-02 -5.839386582374572754e-02 3.606751859188079834e-01 1.688394509255886078e-02 1.712782680988311768e-01 -1.323911845684051514e-01 -1.198862791061401367e-01 -9.240967780351638794e-02 2.712719142436981201e-01 -1.926310546696186066e-02 -5.792218819260597229e-02 -2.095583826303482056e-01 -1.508200168609619141e-01 4.035424441099166870e-02 -8.709908276796340942e-02 2.332397503778338432e-03 3.837151825428009033e-01 -1.461435407400131226e-01 3.569910186342895031e-04 -1.236425191164016724e-01 2.116271853446960449e-01 -1.771831959486007690e-01 1.764711439609527588e-01 1.972657442092895508e-02 -1.989953666925430298e-01 4.371540844440460205e-01 -2.207633554935455322e-01 -1.508550792932510376e-01
-1.034176908433437347e-02 -4.653654620051383972e-02 -3.439756482839584351e-02 -3.165472671389579773e-02 2.246831059455871582e-01 1.840721629559993744e-02 2.004603445529937744e-01 -1.211751326918601990e-01 -8.210037648677825928e-02 1.684644073247909546e-01 -1.192202419042587280e-01 -1.480379253625869751e-01 2.825422883033752441e-01 3.258157670497894287e-01 -1.003597453236579895e-01 -1.482645142823457718e-02 -6.697778403759002686e-02 1.985082179307937622e-01 -3.633643388748168945e-01 -1.510244309902191162e-01 3.120293617248535156e-01 -6.858640350401401520e-03 -2.701574936509132385e-02 -1.774152070283889771e-01 1.840973049402236938e-01 5.993428826332092285e-02 1.243901774287223816e-01 3.196628987789154053e-01 2.313079833984375000e-01 -1.815564632415771484e-01 1.328838765621185303e-01 -1.863097846508026123e-01
-2.514421343803405762e-01 -1.205032393336296082e-01 -3.336045518517494202e-02 -8.814137428998947144e-02 2.825715765357017517e-02 1.386342197656631470e-01 1.027152985334396362e-01 3.589563770219683647e-03 -1.724386960268020630e-01 -2.899728119373321533e-01 7.963892072439193726e-02 1.496530175209045410e-01 -8.910820633172988892e-02 1.991976648569107056e-01 -2.543410956859588623e-01 -2.048254907131195068e-01 5.290054157376289368e-02 1.930810064077377319e-01 -3.968376666307449341e-02 -1.151860207319259644e-01 3.176041543483734131e-01 -2.058668434619903564e-01 -3.141687810420989990e-01 -4.795195534825325012e-02 1.525551974773406982e-01 5.309345573186874390e-02 2.190850824117660522e-01 4.036418497562408447e-01 1.487383246421813965e-01 4.057164490222930908e-02 -1.310836672782897949e-01 -9.395149350166320801e-02
7.666264474391937256e-02 4.327612742781639099e-02 3.191598057746887207e-01 8.122235536575317383e-03 -1.278196871280670166e-01 -2.424644231796264648e-01 -2.435494959354400635e-01 1.664807349443435669e-01 7.030802965164184570e-02 3.205172345042228699e-02 9.290625900030136108e-02 -2.317271679639816284e-01 2.720344960689544678e-01 1.323840767145156860e-01 -1.650674194097518921e-01 -1.479562669992446899e-01 -6.702365726232528687e-02 2.028603702783584595e-01 2.580430209636688232e-01 -6.184517405927181244e-03 1.973136216402053833e-01 -6.723101437091827393e-02 -1.256493926048278809e-01 -1.212560161948204041e-01 -6.637222319841384888e-02 -4.549663960933685303e-01 9.778723120689392090e-02 1.285652220249176025e-01 1.836422979831695557e-01 -3.680905699729919434e-02 -2.303567528724670410e-01 8.572432398796081543e-02
3.040664792060852051e-01 2.075625211000442505e-02 2.568155759945511818e-03 3.843862116336822510e-01 8.491470664739608765e-02 2.322380989789962769e-02 3.736373186111450195e-01 5.718186870217323303e-02 1.234480179846286774e-02 3.194940388202667236e-01 6.580913811922073364e-02 4.610857367515563965e-02 1.112516671419143677e-01 -5.238234624266624451e-02 -2.016420513391494751e-01 -1.674974113702774048e-01 -1.488491054624319077e-02 -1.509201228618621826e-01 2.158842086791992188e-01 -2.313265353441238403e-01 3.126246035099029541e-01 -1.615051627159118652e-01 -1.777574270963668823e-01 -1.281856298446655273e-01 1.757883280515670776e-01 -6.357097625732421875e-02 4.304722324013710022e-02 -1.570760756731033325e-01 1.465131640434265137e-01 -6.519074738025665283e-02 -1.843456476926803589e-01 -8.709711022675037384e-03
1.032563373446464539e-01 -4.813601076602935791e-02 -2.801777608692646027e-02 -1.466540843248367310e-01 1.289558410644531250e-01 -1.505377143621444702e-01 -2.320732772350311279e-01 -2.254147678613662720e-01 -1.819311976432800293e-01 1.986043602228164673e-01 -2.609745040535926819e-02 2.999135525897145271e-03 -1.505891084671020508e-01 2.659070789813995361e-01 -1.259824484586715698e-01 -1.930020377039909363e-02 -3.138367533683776855e-01 5.598439276218414307e-02 -6.566485762596130371e-02 -8.004830032587051392e-02 3.313108980655670166e-01 6.461175531148910522e-02 -2.991194725036621094e-01 -1.063630580902099609e-01 3.195434510707855225e-01 -2.022510319948196411e-01 1.651539057493209839e-01 2.874165475368499756e-01 6.768192350864410400e-02 7.574227056466042995e-04 -9.221682697534561157e-02 2.117777764797210693e-01
2.542111873626708984e-01 1.271949112415313721e-01 1.026240959763526917e-01 2.177271544933319092e-01 5.041031539440155029e-02 -1.544305384159088135e-01 2.595894336700439453e-01 1.888001561164855957e-01 -1.466185897588729858e-01 1.835143417119979858e-01 1.038184389472007751e-01 2.026140689849853516e-01 2.753681242465972900e-01 3.351172804832458496e-02 2.091181464493274689e-02 -3.368182480335235596e-01 -1.038463115692138672e-01 -1.579464524984359741e-01 1.260207146406173706e-01 -4.279707670211791992e-01 2.982682585716247559e-01 1.620037667453289032e-02 -9.418207406997680664e-02 -1.301998049020767212e-01 9.358122944831848145e-02 -1.305433660745620728e-01 8.855097740888595581e-02 -7.625817507505416870e-02 1.257673352956771851e-01 -3.969100117683410645e-02 -1.616398394107818604e-01 -3.469552099704742432e-02
1.780274696648120880e-02 -6.183298304677009583e-02 1.444311905652284622e-02 6.088833883404731750e-02 9.908621013164520264e-02 -2.328120321035385132e-01 1.635075062513351440e-01 -2.962304651737213135e-01 8.145371079444885254e-02 1.930468529462814331e-02 1.831241399049758911e-01 -1.620994657278060913e-01 -2.402046322822570801e-01 -6.796298921108245850e-02 -1.757042706012725830e-01 -2.918505370616912842e-01 8.228334784507751465e-02 -2.340719848871231079e-02 1.646117866039276123e-01 -4.443749785423278809e-02 1.752109080553054810e-01 -2.558256983757019043e-01 -2.959836125373840332e-01 1.406674832105636597e-01 1.212607026100158691e-01 -2.642960250377655029e-01 3.525187447667121887e-02 3.971464335918426514e-01 -7.997946441173553467e-02 9.983830899000167847e-02 4.687939956784248352e-02 -2.573651969432830811e-01
-7.615140173584222794e-03 -7.031871937215328217e-03 1.482626944780349731e-01 2.805971205234527588e-01 2.420651167631149292e-01 -7.275287061929702759e-02 3.144516348838806152e-01 -1.610797345638275146e-01 -3.823631629347801208e-02 1.932057291269302368e-01 1.928437352180480957e-01 1.913388967514038086e-01 5.438116192817687988e-02 1.088763251900672913e-01 -1.687146574258804321e-01 -2.599565088748931885e-01 1.736052185297012329e-01 5.098440870642662048e-02 1.009573880583047867e-02 8.619662374258041382e-02 4.228948354721069336e-01 -1.562514156103134155e-01 -6.727767735719680786e-02 2.977780438959598541e-02 4.428823664784431458e-02 -3.961036205291748047e-01 1.350870169699192047e-02 -1.256105154752731323e-01 5.979824811220169067e-03 8.205328136682510376e-02 -1.091624349355697632e-01 2.111293971538543701e-01
-1.793873906135559082e-01 -2.499087154865264893e-02 3.284669294953346252e-02 4.960021078586578369e-01 1.337574608623981476e-02 2.945058047771453857e-02 -2.127126045525074005e-02 1.019023731350898743e-01 -9.302092343568801880e-02 1.165073066949844360e-01 -1.989652663469314575e-01 -1.049367785453796387e-01 7.943898439407348633e-02 2.217459082603454590e-01 -2.065210342407226562e-01 -6.461881846189498901e-02 1.188883408904075623e-01 3.834600746631622314e-02 -1.462465673685073853e-01 5.480665713548660278e-03 2.884166538715362549e-01 -2.731731832027435303e-01 -2.896774113178253174e-01 -2.767039090394973755e-02 -5.168873071670532227e-02 -1.592819243669509888e-01 1.811041147448122501e-03 5.894034355878829956e-02 -2.075000293552875519e-02 1.356831341981887817e-01 -2.776430845260620117e-01 -3.551431000232696533e-01
-5.680406931787729263e-03 -1.010662168264389038e-01 2.576682567596435547e-01 2.437108159065246582e-01 2.137962132692337036e-01 -1.827404946088790894e-01 8.982692658901214600e-02 -2.055280506610870361e-01 -2.402749806642532349e-01 4.224039986729621887e-02 2.117512226104736328e-01 6.313498318195343018e-02 -2.588123381137847900e-01 2.778525054454803467e-01 1.421584784984588623e-01 -4.932527989149093628e-02 -2.754302024841308594e-01 6.525313854217529297e-02 -1.894292384386062622e-01 -2.026904821395874023e-01 2.920625507831573486e-01 -6.499449908733367920e-02 -4.897501319646835327e-02 -2.191042900085449219e-01 8.142008632421493530e-02 -9.175261855125427246e-02 5.453418195247650146e-02 7.185455411672592163e-02 3.271058797836303711e-01 -9.249424189329147339e-02 5.089687556028366089e-02 1.450438201427459717e-01
1.848902255296707153e-01 5.563406273722648621e-02 7.851746678352355957e-02 1.334736645221710205e-01 8.132369816303253174e-02 -2.279064245522022247e-02 -8.737633377313613892e-02 1.138863861560821533e-01 -6.300321966409683228e-02 -4.736990667879581451e-04 5.292448028922080994e-02 -1.722121238708496094e-01 -5.273712053894996643e-02 -5.683377012610435486e-02 -3.343674838542938232e-01 -1.308604627847671509e-01 -1.550019085407257080e-01 1.368396878242492676e-01 -3.912282641977071762e-03 1.604067236185073853e-01 4.225647151470184326e-01 7.381450384855270386e-02 -3.115183115005493164e-01 -2.411579042673110962e-01 -1.346177905797958374e-01 8.292783796787261963e-02 3.480680584907531738e-01 1.288948506116867065e-01 9.430059231817722321e-03 2.674474120140075684e-01 -2.642747461795806885e-01 1.664586812257766724e-01
1.377517823129892349e-02 1.627612709999084473e-01 1.749338358640670776e-01 2.721148133277893066e-01 2.317550331354141235e-01 -1.826313585042953491e-01 2.900669872760772705e-01 -2.167706340551376343e-01 -1.308093965053558350e-01 1.089569032192230225e-01 2.906190045177936554e-02 -2.237101644277572632e-02 -1.204302757978439331e-01 1.579222232103347778e-01 -3.165380358695983887e-01 -2.707387804985046387e-01 4.041293635964393616e-02 -1.509669981896877289e-02 4.168650880455970764e-02 -1.088663041591644287e-01 9.335239976644515991e-02 1.344378590583801270e-01 -6.600368767976760864e-02 -3.331871330738067627e-01 7.295011077076196671e-03 -1.716738492250442505e-01 4.223151877522468567e-02 5.650976300239562988e-02 3.669728040695190430e-01 -7.863651216030120850e-02 2.229887396097183228e-01 -1.565994322299957275e-01
2.070211619138717651e-01 -3.334659934043884277e-01 1.075156033039093018e-02 2.225899249315261841e-01 -4.835027828812599182e-02 -3.021786510944366455e-01 2.121448367834091187e-01 -2.072614617645740509e-02 3.082172758877277374e-02 -1.787667162716388702e-02 1.185015067458152771e-01 -2.938545867800712585e-02 -8.592185564339160919e-03 2.201817780733108521e-01 -9.905500710010528564e-02 8.761601150035858154e-02 -1.908523887395858765e-01 -2.965789437294006348e-01 -1.483112871646881104e-01 1.768035739660263062e-01 4.593351781368255615e-01 -1.182836070656776428e-01 -1.039730831980705261e-01 -1.998694539070129395e-01 1.187431588768959045e-01 2.400922775268554688e-02 1.805347800254821777e-01 2.253267467021942139e-01 -1.656465465202927589e-04 2.425512671470642090e-02 -1.486488729715347290e-01 -2.957584522664546967e-02
-5.303904414176940918e-03 -7.928155362606048584e-02 1.227493194164708257e-04 2.395672351121902466e-01 1.274906396865844727e-01 3.070050291717052460e-02 -2.799419760704040527e-01 -1.533772144466638565e-02 -6.098775938153266907e-02 6.138393655419349670e-02 1.150888428092002869e-01 5.464138835668563843e-02 -5.886804684996604919e-02 2.518278174102306366e-02 -1.575238704681396484e-01 -4.767193794250488281e-01 4.999304935336112976e-02 2.982053458690643311e-01 -2.087693475186824799e-02 -1.365177929401397705e-01 4.161883890628814697e-01 -5.841093510389328003e-02 -1.451517492532730103e-01 -1.877056360244750977e-01 1.639848202466964722e-01 -8.636549115180969238e-02 2.272186055779457092e-02 -2.056405246257781982e-01 9.338082373142242432e-02 -7.269968092441558838e-02 -2.417499572038650513e-01 -2.599480450153350830e-01
7.968723773956298828e-02 -4.610984027385711670e-02 1.402536630630493164e-01 1.395239681005477905e-02 -2.898856066167354584e-02 -1.602582782506942749e-01 -1.920402981340885162e-02 1.098997890949249268e-02 -2.357979118824005127e-01 2.728318050503730774e-02 2.304204255342483521e-01 -2.521045506000518799e-02 2.151646912097930908e-01 3.232875093817710876e-02 6.804633885622024536e-02 -6.160723511129617691e-03 -2.246453315019607544e-01 4.314055442810058594e-01 9.079895913600921631e-02 -1.256244182586669922e-01 3.906769156455993652e-01 -1.027425974607467651e-01 -1.345613300800323486e-01 5.468388088047504425e-03 3.957287967205047607e-02 -1.330464482307434082e-01 2.436067014932632446e-01 1.341091394424438477e-01 -5.344366282224655151e-02 -4.047956690192222595e-02 -4.706697165966033936e-01 1.342274248600006104e-01
-4.444437101483345032e-02 -2.301688641309738159e-01 6.633610278367996216e-02 1.453117281198501587e-01 4.099272489547729492e-01 -7.071688771247863770e-02 9.908442199230194092e-02 -1.833222508430480957e-01 6.341318786144256592e-02 3.099001646041870117e-01 -2.453850954771041870e-02 -1.757159270346164703e-02 2.718983888626098633e-01 2.026869058609008789e-01 -1.865349262952804565e-01 1.999655179679393768e-02 1.682533919811248779e-01 -8.074795827269554138e-03 1.703689396381378174e-01 -1.283558905124664307e-01 3.454873263835906982e-01 -2.163073122501373291e-01 -1.287241466343402863e-04 1.017242446541786194e-01 -7.799232006072998047e-02 -1.791458278894424438e-01 -8.043728023767471313e-02 2.630736231803894043e-01 1.959839165210723877e-01 -3.583935275673866272e-02 -2.140809148550033569e-01 4.622644186019897461e-02
-5.988126154989004135e-03 -1.479964852333068848e-01 2.256034165620803833e-01 1.847133785486221313e-01 7.769745588302612305e-02 -8.958287537097930908e-02 1.184016317129135132e-01 -7.881225645542144775e-02 -1.580698490142822266e-01 3.047956824302673340e-01 -4.822352528572082520e-02 -2.366409003734588623e-01 1.365991495549678802e-02 4.114823043346405029e-01 -1.245079711079597473e-01 -1.745668202638626099e-01 -1.036364361643791199e-01 -1.482394784688949585e-01 5.934107583016157150e-03 1.297043263912200928e-01 1.860376447439193726e-01 -1.325072199106216431e-01 7.793499529361724854e-02 -3.240655958652496338e-01 4.077111929655075073e-02 -2.947470843791961670e-01 1.254308521747589111e-01 -3.497707098722457886e-02 -2.117489874362945557e-01 2.600355446338653564e-01 1.129266545176506042e-01 1.533774435520172119e-01
1.202280726283788681e-02 1.028453931212425232e-02 9.012622386217117310e-02 4.567992687225341797e-01 1.604537218809127808e-01 -2.143543064594268799e-01 3.925467133522033691e-01 4.192591831088066101e-02 1.407420784235000610e-01 1.300582438707351685e-01 -1.106517668813467026e-02 2.264260202646255493e-01 -7.985822111368179321e-02 -1.069547906517982483e-01 -2.490686029195785522e-01 -3.372174799442291260e-01 1.062227319926023483e-02 8.744223974645137787e-03 1.014412939548492432e-02 2.062898315489292145e-02 3.004995286464691162e-01 -2.467663139104843140e-01 -1.351579278707504272e-01 3.524780273437500000e-02 6.474359333515167236e-02 -1.314022541046142578e-01 4.881339147686958313e-02 -1.989814490079879761e-01 1.016777306795120239e-01 1.357745230197906494e-01 -9.987314790487289429e-02 -1.146631501615047455e-02
5.085363239049911499e-02 5.144534632563591003e-02 2.291512787342071533e-01 2.591030895709991455e-01 1.850580871105194092e-01 -4.604662954807281494e-02 2.619929313659667969e-01 -6.442026048898696899e-02 -1.889853179454803467e-01 2.655010521411895752e-01 1.126669421792030334e-01 2.150732725858688354e-01 1.794113516807556152e-01 7.237698882818222046e-02 -3.287785053253173828e-01 -2.909389138221740723e-01 5.420487374067306519e-02 5.514352023601531982e-02 2.496895492076873779e-01 -2.491621859371662140e-02 3.226888775825500488e-01 -1.117088869214057922e-01 -1.247925311326980591e-01 2.186285797506570816e-03 -9.909720718860626221e-02 -2.561465501785278320e-01 1.821661591529846191e-01 -1.718883961439132690e-01 -1.081329137086868286e-01 1.350133270025253296e-01 -1.317757554352283478e-02 3.543015196919441223e-02
1.241295635700225830e-01 -1.965340524911880493e-01 -2.115542255342006683e-02 -1.760216057300567627e-01 3.048297576606273651e-02 -2.481565177440643311e-01 2.077372744679450989e-02 -3.769124746322631836e-01 -2.536649107933044434e-01 4.969433322548866272e-02 -1.429061144590377808e-01 -6.637885421514511108e-02 1.427538245916366577e-01 2.063062489032745361e-01 -9.032299369573593140e-02 -2.340258806943893433e-01 -8.130157738924026489e-02 -1.030697822570800781e-01 -9.764471091330051422e-03 -9.379596263170242310e-02 2.059789896011352539e-01 -2.023902088403701782e-01 -3.374245166778564453e-01 -3.552597388625144958e-02 3.378777951002120972e-02 -2.647366560995578766e-02 1.354783680289983749e-02 4.269281923770904541e-01 2.389644533395767212e-01 -1.295729577541351318e-01 -9.043631702661514282e-02 3.193947300314903259e-02
2.586048543453216553e-01 4.496277775615453720e-03 9.513960033655166626e-02 4.972687065601348877e-01 -1.837285161018371582e-01 -3.031375408172607422e-01 2.269862294197082520e-01 1.248512268066406250e-01 1.356241106986999512e-01 1.794753819704055786e-01 -7.992166094481945038e-03 1.109780147671699524e-01 -1.544927805662155151e-01 -1.198075115680694580e-01 -3.227410316467285156e-01 -1.459928900003433228e-01 -1.900164335966110229e-01 -1.063280105590820312e-01 -2.157460665330290794e-03 -2.192855172324925661e-04 1.761433482170104980e-01 -1.085283830761909485e-01 -6.635875254869461060e-02 -7.586329430341720581e-02 7.877109944820404053e-02 -2.255086153745651245e-01 1.088217794895172119e-01 5.875857174396514893e-02 1.134553328156471252e-01 -2.137300185859203339e-02 -2.634963989257812500e-01 -4.290033131837844849e-02
-4.168589785695075989e-02 -1.075903922319412231e-01 2.544401288032531738e-01 1.000081971287727356e-01 1.450978517532348633e-01 -6.635840982198715210e-02 6.288053095340728760e-02 -1.247448697686195374e-01 2.365950644016265869e-01 1.742189526557922363e-01 -1.492139883339405060e-02 -3.064933419227600098e-01 2.679106406867504120e-02 1.155578792095184326e-01 1.676785573363304138e-02 -9.329513460397720337e-02 -2.722672522068023682e-01 1.796952933073043823e-01 2.018177062273025513e-01 2.173622250556945801e-01 3.249943554401397705e-01 -3.287903219461441040e-02 9.710054099559783936e-02 -3.359987735748291016e-01 1.357195079326629639e-01 -3.612486273050308228e-02 1.546351909637451172e-01 2.491691559553146362e-01 9.927556663751602173e-02 2.714071869850158691e-01 -1.816023886203765869e-01 1.333589702844619751e-01
8.951015025377273560e-02 2.985718250274658203e-01 -6.975726783275604248e-02 2.407431453466415405e-01 1.655924879014492035e-02 -1.465290635824203491e-01 2.075173556804656982e-01 -3.399632573127746582e-01 -1.418669670820236206e-01 7.128304243087768555e-02 -9.265761077404022217e-02 -1.257897764444351196e-01 -2.863190174102783203e-01 2.692190408706665039e-01 -3.342425823211669922e-02 -3.171557784080505371e-01 2.394642978906631470e-01 2.496391534805297852e-02 1.706281006336212158e-01 -6.563271582126617432e-02 3.246994912624359131e-01 9.726945310831069946e-03 1.700203120708465576e-02 -2.482823729515075684e-01 2.274077199399471283e-02 -1.058798134326934814e-01 -1.350168734788894653e-01 2.332800030708312988e-01 -2.533128485083580017e-02 -4.250023141503334045e-02 -7.206784188747406006e-02 5.471441894769668579e-02
-1.305721551179885864e-01 -6.992460042238235474e-02 3.021206893026828766e-02 4.129891991615295410e-01 2.444624751806259155e-01 1.418358534574508667e-01 1.657702475786209106e-01 -3.835335373878479004e-03 1.076161768287420273e-02 2.358071133494377136e-02 1.268767118453979492e-01 -2.996937334537506104e-01 3.783987835049629211e-02 2.468860596418380737e-01 -2.123132944107055664e-01 -3.629817366600036621e-01 3.201467096805572510e-01 9.889587759971618652e-02 3.121374547481536865e-02 -2.323377430438995361e-01 2.458660006523132324e-01 3.268695669248700142e-03 1.024078279733657837e-01 -6.111758574843406677e-02 -4.118299856781959534e-02 -5.668168514966964722e-02 2.259546816349029541e-01 3.938102349638938904e-02 1.100743785500526428e-01 1.704382002353668213e-01 -1.251043565571308136e-02 1.125237792730331421e-01
-4.610263556241989136e-02 1.174710243940353394e-01 1.756146252155303955e-01 6.640522927045822144e-02 1.754195243120193481e-01 -1.394956707954406738e-01 -7.510262727737426758e-02 1.986882388591766357e-01 4.665648192167282104e-02 4.918774962425231934e-02 -4.666731506586074829e-02 -1.278590112924575806e-01 3.393971920013427734e-02 -8.268917351961135864e-02 -4.296926856040954590e-01 -3.949807882308959961e-01 -1.882425844669342041e-01 4.145603254437446594e-02 -1.953270137310028076e-01 -1.590975075960159302e-01 2.893412411212921143e-01 2.030070312321186066e-02 -9.191469103097915649e-02 -2.649393677711486816e-01 1.567979305982589722e-01 -2.783079147338867188e-01 -7.049828022718429565e-02 -4.801882430911064148e-03 -6.941898167133331299e-02 -1.514764577150344849e-01 -2.890103757381439209e-01 2.063459949567914009e-03
1.079529747366905212e-01 -3.406609594821929932e-01 5.433346610516309738e-03 7.599052786827087402e-02 -1.401074975728988647e-01 -2.255678921937942505e-01 2.101511061191558838e-01 -9.134779870510101318e-02 -1.273188740015029907e-01 -7.033933699131011963e-02 -4.599742963910102844e-02 -2.253873050212860107e-01 1.546864770352840424e-02 3.702017068862915039e-01 -5.639596283435821533e-02 1.673393510282039642e-02 -2.110123485326766968e-01 -1.838214397430419922e-01 1.338938027620315552e-01 1.777691841125488281e-01 3.584990799427032471e-01 3.651093691587448120e-02 -9.663978219032287598e-02 -1.535668373107910156e-01 -5.804081633687019348e-02 -1.743272691965103149e-01 3.174268305301666260e-01 2.491169124841690063e-01 1.327779144048690796e-01 7.057183235883712769e-02 -9.415534883737564087e-02 9.987805783748626709e-02
4.201477859169244766e-03 -3.984135389328002930e-02 2.424373477697372437e-01 6.448755413293838501e-02 2.212920039892196655e-02 -1.089010015130043030e-01 3.847874328494071960e-02 3.491209819912910461e-02 2.082499265670776367e-01 -9.105594456195831299e-02 6.355219334363937378e-02 -1.214778944849967957e-01 -5.022297799587249756e-02 -9.235802292823791504e-02 -4.364643394947052002e-01 -3.362281620502471924e-01 -1.745264232158660889e-01 -3.871643915772438049e-03 -3.561588749289512634e-02 -1.945895403623580933e-01 2.965000867843627930e-01 -8.628097921609878540e-02 -1.213376820087432861e-01 -2.370304614305496216e-01 1.450943797826766968e-01 -3.275392055511474609e-01 1.521780993789434433e-02 -1.732365489006042480e-01 -2.163532003760337830e-02 -1.265612840652465820e-01 -3.255628347396850586e-01 -1.357550024986267090e-01
1.229535862803459167e-01 1.327181002125144005e-03 1.815109997987747192e-01 6.212345883250236511e-02 -1.180405961349606514e-03 -3.432144597172737122e-02 6.488730013370513916e-02 2.997872978448867798e-02 -3.173715248703956604e-02 2.224191464483737946e-02 -7.102960348129272461e-02 3.417348116636276245e-02 -7.252293825149536133e-02 -2.930428273975849152e-02 -4.953275024890899658e-01 -4.994656443595886230e-01 -1.812859028577804565e-01 -1.097554787993431091e-01 -1.560252904891967773e-01 -9.000289440155029297e-02 3.101117610931396484e-01 -8.643233776092529297e-02 -9.353417158126831055e-02 -5.930256843566894531e-02 -7.034937385469675064e-03 -1.497653871774673462e-01 5.565443634986877441e-02 -1.394669115543365479e-01 2.041340768337249756e-01 3.717618063092231750e-02 -3.417138159275054932e-01 -1.871598660945892334e-01
-1.862299442291259766e-01 -1.613717675209045410e-01 2.048576921224594116e-01 3.564500063657760620e-02 1.132679060101509094e-01 -2.516121976077556610e-02 1.958040297031402588e-01 -1.396694779396057129e-01 -1.970300823450088501e-01 -9.795994497835636139e-03 2.664127945899963379e-01 5.347783118486404419e-02 -9.971774369478225708e-02 3.167218267917633057e-01 -2.992206811904907227e-01 -1.483711749315261841e-01 3.431525081396102905e-03 2.659149765968322754e-01 -2.402423471212387085e-01 -6.432848423719406128e-02 1.879079192876815796e-01 -1.891906410455703735e-01 -1.820347607135772705e-01 6.712933070957660675e-03 -1.249117255210876465e-01 -3.147374838590621948e-02 -3.108937293291091919e-02 -4.879398271441459656e-03 1.067583113908767700e-01 3.564342558383941650e-01 -3.111976087093353271e-01 -2.105204202234745026e-02
1.070917323231697083e-01 -6.878266483545303345e-02 -1.296314746141433716e-01 1.627449840307235718e-01 2.768477499485015869e-01 6.491045653820037842e-02 -8.968382328748703003e-02 -2.316080778837203979e-01 -1.304563507437705994e-02 1.801842302083969116e-01 1.389617472887039185e-01 -1.161711737513542175e-01 8.093747496604919434e-02 -4.831539466977119446e-02 2.839506231248378754e-02 -1.935307979583740234e-01 2.070054262876510620e-01 4.499378502368927002e-01 -2.420189790427684784e-02 8.439695090055465698e-02 4.606623649597167969e-01 2.354100905358791351e-02 -1.901532560586929321e-01 8.140165358781814575e-03 -4.577788338065147400e-02 -1.192906424403190613e-01 3.363979607820510864e-02 2.160934731364250183e-02 2.335005998611450195e-01 -1.147387772798538208e-01 -2.336558848619461060e-01 -2.077951729297637939e-01
7.251854240894317627e-02 -3.027029037475585938e-01 -1.619866788387298584e-01 1.253405213356018066e-01 1.023857668042182922e-01 -8.501894772052764893e-02 2.068909406661987305e-01 5.963973701000213623e-02 -3.899158164858818054e-02 3.753209710121154785e-01 6.981667131185531616e-02 9.126904606819152832e-02 -2.729587852954864502e-01 1.530807316303253174e-01 -9.394267201423645020e-02 -1.272521726787090302e-02 -1.036184728145599365e-01 3.257138729095458984e-01 -2.056804746389389038e-01 -4.833715781569480896e-02 1.686451733112335205e-01 -3.009769693017005920e-02 -2.667937576770782471e-01 -2.588797807693481445e-01 -5.394130200147628784e-02 6.245595589280128479e-02 3.060819506645202637e-01 2.970943227410316467e-02 2.679616212844848633e-01 -1.412075608968734741e-01 -8.079879730939865112e-02 7.687497138977050781e-02
1.851349472999572754e-01 7.599806040525436401e-02 1.403631567955017090e-01 4.610709547996520996e-01 6.347595155239105225e-02 -5.924726277589797974e-02 2.188778668642044067e-01 8.824031800031661987e-02 -7.985795289278030396e-02 3.418672382831573486e-01 -4.975267499685287476e-02 6.212746351957321167e-02 2.012598961591720581e-01 -3.728985413908958435e-02 -2.590886652469635010e-01 -1.822552978992462158e-01 -1.579379290342330933e-01 -6.056084483861923218e-02 -1.228993684053421021e-01 -6.891060620546340942e-02 2.596664726734161377e-01 -1.501106917858123779e-01 -2.806262075901031494e-01 -1.574056893587112427e-01 8.360929042100906372e-02 -2.867738716304302216e-02 -1.953231543302536011e-01 -1.904623806476593018e-01 2.050030082464218140e-01 -7.760725170373916626e-02 -1.062761470675468445e-01 -9.521551430225372314e-02
-4.977057501673698425e-02 -1.336868852376937866e-01 2.242377698421478271e-01 1.038270518183708191e-01 1.887802779674530029e-01 -3.148861229419708252e-02 -2.001647353172302246e-01 -5.364111438393592834e-02 -2.515003383159637451e-01 1.634683012962341309e-01 -1.953297294676303864e-02 1.636950969696044922e-01 2.485475316643714905e-02 1.421541422605514526e-01 -2.273837924003601074e-01 -2.794821262359619141e-01 2.687908336520195007e-02 1.268681287765502930e-01 -1.118163112550973892e-02 -1.041840687394142151e-01 2.752760946750640869e-01 -2.890417873859405518e-01 -2.958881556987762451e-01 -1.270070970058441162e-01 1.766117811203002930e-01 2.359039708971977234e-02 -2.571120262145996094e-01 -7.225225120782852173e-02 1.452661454677581787e-01 1.883133053779602051e-01 -2.971383035182952881e-01 -1.802598685026168823e-01
-1.403722763061523438e-01 -1.635054051876068115e-01 8.021641522645950317e-02 1.561389565467834473e-01 1.692299097776412964e-01 -1.456929147243499756e-01 4.996932577341794968e-03 1.952824443578720093e-01 8.980299532413482666e-02 -2.265559136867523193e-01 -1.416933257132768631e-02 -2.090633362531661987e-01 -1.028550118207931519e-01 1.177082024514675140e-02 -1.607891172170639038e-01 -2.750188410282135010e-01 -2.800839245319366455e-01 2.221216708421707153e-01 -1.115707866847515106e-02 1.287400573492050171e-01 3.028781414031982422e-01 -1.819562017917633057e-01 -2.983630597591400146e-01 -1.802841126918792725e-01 -5.719266831874847412e-02 -8.014936745166778564e-02 4.015403985977172852e-01 1.433586180210113525e-01 9.791531600058078766e-03 1.665222048759460449e-01 -4.409729689359664917e-02 8.434792608022689819e-02
2.684890031814575195e-01 1.490253806114196777e-01 1.401266455650329590e-01 4.097314476966857910e-01 9.606192260980606079e-02 1.059554796665906906e-02 3.238017857074737549e-01 1.108714267611503601e-01 -1.265787184238433838e-01 2.795704305171966553e-01 -9.930028021335601807e-02 1.213937923312187195e-01 2.279414534568786621e-01 8.911243826150894165e-02 -2.132715284824371338e-01 -1.134113967418670654e-01 -1.313730701804161072e-02 1.692534075118601322e-03 4.483878985047340393e-02 -1.324840933084487915e-01 2.993248701095581055e-01 -2.521328628063201904e-02 -2.393517792224884033e-01 -1.600696742534637451e-01 2.189943194389343262e-01 -7.744977623224258423e-02 -1.825373172760009766e-01 -1.438569724559783936e-01 1.530411839485168457e-01 -1.200752705335617065e-01 -9.723122417926788330e-02 -8.086765557527542114e-02
2.075919657945632935e-01 -3.327737450599670410e-01 -1.147994771599769592e-01 5.806573480367660522e-02 1.620832979679107666e-01 -7.447890937328338623e-02 4.353927671909332275e-01 8.481803350150585175e-03 -3.959136083722114563e-02 9.704649448394775391e-02 1.084570065140724182e-01 1.067021861672401428e-01 1.312118619680404663e-01 1.281032264232635498e-01 -3.069182336330413818e-01 -9.384369850158691406e-02 4.569836705923080444e-02 3.177221119403839111e-01 3.097705543041229248e-02 1.496161893010139465e-02 1.508205235004425049e-01 -2.260279953479766846e-01 -1.002310141921043396e-01 -1.968173682689666748e-01 -2.017492651939392090e-01 -1.245867684483528137e-01 2.749654352664947510e-01 -1.341797709465026855e-01 1.081571429967880249e-01 2.611930482089519501e-02 -1.514014303684234619e-01 1.594317108392715454e-01
-7.065984606742858887e-02 -1.132219880819320679e-01 2.252853475511074066e-02 1.548317521810531616e-01 9.813596308231353760e-02 -1.931746155023574829e-01 4.856142401695251465e-02 -4.494127258658409119e-02 -1.206640154123306274e-01 2.957507595419883728e-02 -2.162235081195831299e-01 -1.385356206446886063e-02 1.188686341047286987e-01 1.006778329610824585e-01 6.024040654301643372e-02 -3.385604619979858398e-01 -1.492170691490173340e-01 1.244762912392616272e-01 -1.928771585226058960e-01 2.419337034225463867e-01 3.124257028102874756e-01 -4.006064832210540771e-01 -2.698163688182830811e-01 1.590643674135208130e-01 -3.138040751218795776e-02 -1.111553162336349487e-01 4.929381981492042542e-02 6.277018040418624878e-02 3.091687262058258057e-01 7.901256904006004333e-03 2.871526172384619713e-03 -3.105287253856658936e-01
8.995550125837326050e-02 3.400994092226028442e-02 -7.762643694877624512e-02 3.706845045089721680e-01 9.723933041095733643e-02 -1.786626279354095459e-01 4.804556816816329956e-02 2.402757527306675911e-03 -1.382757574319839478e-01 1.446179002523422241e-01 -6.492231041193008423e-02 -3.301025629043579102e-01 -1.965722590684890747e-01 1.554033458232879639e-01 -2.210510894656181335e-02 -1.334988139569759369e-02 -2.921399176120758057e-01 1.452417075634002686e-01 2.288354039192199707e-01 -2.148098349571228027e-01 1.533380448818206787e-01 8.573876321315765381e-02 -3.424828648567199707e-01 -1.049341931939125061e-01 2.205486744642257690e-01 -7.408003509044647217e-02 2.528663910925388336e-02 2.228056490421295166e-01 2.792201340198516846e-01 -8.384243585169315338e-03 1.971919685602188110e-01 -3.878398239612579346e-02
-2.654243819415569305e-02 1.082479730248451233e-01 -9.850464761257171631e-02 2.923559844493865967e-01 1.349358409643173218e-01 9.405282139778137207e-02 7.325943559408187866e-02 -2.521552890539169312e-02 1.351686567068099976e-01 9.808224439620971680e-02 6.994023174047470093e-02 -2.932570576667785645e-01 -2.629761397838592529e-02 1.894988566637039185e-01 -1.650065630674362183e-01 -3.089083135128021240e-01 1.565427631139755249e-01 5.652353167533874512e-02 -3.485223650932312012e-02 -3.072658479213714600e-01 3.123540878295898438e-01 -1.331138759851455688e-01 1.883590072393417358e-01 -1.454207450151443481e-01 -3.427396714687347412e-02 -1.849106997251510620e-01 4.393150210380554199e-01 -1.121810823678970337e-02 1.108565405011177063e-01 1.351835876703262329e-01 1.581276208162307739e-01 4.488797858357429504e-02
2.630704343318939209e-01 8.420636504888534546e-02 -1.483437865972518921e-01 2.782251536846160889e-01 -1.381592303514480591e-01 1.051489710807800293e-01 1.394219249486923218e-01 -1.933833584189414978e-02 2.743924856185913086e-01 -5.291416775435209274e-03 6.969215720891952515e-02 -1.653614342212677002e-01 4.373814910650253296e-02 7.696810178458690643e-03 -1.553457230329513550e-01 -3.343174159526824951e-01 -1.419071108102798462e-01 4.269857704639434814e-01 -3.944762051105499268e-02 -2.715233713388442993e-02 4.392724633216857910e-01 -7.948923856019973755e-02 -1.811144649982452393e-01 1.233260408043861389e-01 1.188088729977607727e-01 9.433898329734802246e-02 -1.361800730228424072e-01 -1.569934771396219730e-03 3.194729611277580261e-02 -3.396641090512275696e-02 -1.505723595619201660e-01 -1.024221554398536682e-01
7.682158797979354858e-02 2.401091344654560089e-02 1.265836209058761597e-01 2.168490141630172729e-01 -9.304212778806686401e-02 -1.651788949966430664e-01 2.399854511022567749e-01 -2.408706247806549072e-01 -2.559148967266082764e-01 2.359648495912551880e-01 3.473018482327461243e-02 3.098150901496410370e-02 2.689023613929748535e-01 1.213038191199302673e-01 -2.739859223365783691e-01 -2.939716875553131104e-01 9.438586980104446411e-02 -9.525801241397857666e-02 -6.047820299863815308e-02 -9.677162021398544312e-02 3.097476065158843994e-01 -3.259818069636821747e-03 -1.680061034858226776e-02 7.107721269130706787e-02 -3.501597046852111816e-02 -2.907438874244689941e-01 2.354682385921478271e-01 -5.727466940879821777e-02 1.588100492954254150e-01 -6.136080250144004822e-03 -1.110569387674331665e-01 3.044741451740264893e-01
-5.661512166261672974e-02 7.178103178739547729e-02 2.839521318674087524e-02 2.921760678291320801e-01 6.001180410385131836e-02 -1.746107637882232666e-02 2.103165984153747559e-01 2.511568926274776459e-02 -1.797529309988021851e-01 4.535971209406852722e-02 -1.625969558954238892e-01 -5.230882205069065094e-03 6.294808536767959595e-02 1.319248527288436890e-01 -3.392431437969207764e-01 -2.833925187587738037e-01 -1.280995905399322510e-01 -1.463271379470825195e-01 -5.075381696224212646e-02 -1.436541676521301270e-01 5.257541537284851074e-01 2.896776795387268066e-02 8.359397202730178833e-02 -2.231437154114246368e-02 -1.975576430559158325e-01 -1.042739748954772949e-01 8.694172650575637817e-02 7.191744446754455566e-02 2.376408502459526062e-02 -5.570569261908531189e-02 -8.169876039028167725e-02 -4.004367589950561523e-01
3.631058037281036377e-01 1.712976396083831787e-01 -8.291819691658020020e-02 1.085662320256233215e-01 8.055919408798217773e-02 -1.346847563982009888e-01 3.021836653351783752e-02 1.444267481565475464e-01 -3.655646741390228271e-02 -9.639431536197662354e-02 -1.517172530293464661e-02 4.660782963037490845e-02 4.817603901028633118e-02 1.648699194192886353e-01 -1.837340891361236572e-01 -9.971302002668380737e-02 -4.349927976727485657e-02 6.944567710161209106e-02 9.905513375997543335e-02 1.103716567158699036e-01 4.142095744609832764e-01 -8.395311236381530762e-02 -2.396178692579269409e-01 6.391162425279617310e-02 -2.206301242113113403e-01 4.400094598531723022e-02 4.295853674411773682e-01 1.892050504684448242e-01 2.013809792697429657e-02 2.708911001682281494e-01 -2.353276014328002930e-01 -1.362438648939132690e-01
2.258043587207794189e-01 -1.221633749082684517e-03 1.765727549791336060e-01 2.152434587478637695e-01 7.053069025278091431e-02 1.429190188646316528e-01 5.690393224358558655e-02 -7.151810824871063232e-02 1.647137105464935303e-03 -4.298982769250869751e-02 7.125780731439590454e-02 -1.497986763715744019e-01 1.455387920141220093e-01 -3.558070957660675049e-02 2.763110995292663574e-01 -6.992022693157196045e-02 -9.364879876375198364e-02 3.146125078201293945e-01 -2.784632518887519836e-02 1.403232812881469727e-01 4.164333045482635498e-01 -3.993222489953041077e-02 -1.271915286779403687e-01 1.104038804769515991e-01 1.172051951289176941e-01 -3.232737183570861816e-01 1.531397849321365356e-01 1.736519783735275269e-01 3.070135116577148438e-01 6.872279196977615356e-02 -3.126945495605468750e-01 -6.704194098711013794e-02
2.413364499807357788e-01 6.830231100320816040e-02 1.003853902220726013e-01 1.740848571062088013e-01 2.345673888921737671e-01 -6.962985545396804810e-02 -1.474603414535522461e-01 -1.035665646195411682e-01 -3.297376334667205811e-01 6.799375265836715698e-02 7.699029147624969482e-02 -2.436557114124298096e-01 -2.401636838912963867e-01 4.664997570216655731e-03 -1.407503038644790649e-01 -1.789463907480239868e-01 -1.721925586462020874e-01 1.309472024440765381e-01 1.322475969791412354e-01 7.034334540367126465e-02 3.856008350849151611e-01 -2.699510753154754639e-01 7.276912033557891846e-02 -5.371538177132606506e-02 1.271698325872421265e-01 8.211696892976760864e-02 4.166114330291748047e-01 9.681288897991180420e-02 4.586344957351684570e-02 4.365335404872894287e-02 -2.459581568837165833e-02 8.212796598672866821e-02
-4.240093007683753967e-02 -1.408647745847702026e-01 9.029265493154525757e-02 -1.613455712795257568e-01 -3.883221745491027832e-02 -2.143807113170623779e-01 2.327842265367507935e-01 -2.493340075016021729e-01 9.986615926027297974e-02 1.752979010343551636e-01 3.230966627597808838e-01 -1.153604462742805481e-01 3.744726255536079407e-02 5.807431787252426147e-02 -1.532039940357208252e-01 9.505572728812694550e-03 -1.647346317768096924e-01 5.815712735056877136e-02 3.343416452407836914e-01 -1.069260090589523315e-01 3.500242233276367188e-01 -1.330294311046600342e-01 -2.712650895118713379e-01 -1.683111786842346191e-01 -5.787266045808792114e-02 -7.280988991260528564e-02 3.882435858249664307e-01 -4.233572632074356079e-02 -4.550691321492195129e-02 1.966553553938865662e-02 1.765301227569580078e-01 -5.432762950658798218e-02
1.449183821678161621e-01 -8.299104869365692139e-02 3.453698009252548218e-02 -5.968011915683746338e-02 -2.579909265041351318e-01 -3.374347090721130371e-01 5.772706866264343262e-02 -1.579061746597290039e-01 1.250705271959304810e-01 1.448707729578018188e-01 3.303378820419311523e-01 -2.013300545513629913e-02 1.969236694276332855e-02 2.084552496671676636e-02 -1.087389364838600159e-01 -3.756653964519500732e-01 -9.320859611034393311e-02 1.545806825160980225e-01 2.456595301628112793e-01 -9.659024886786937714e-03 1.403378695249557495e-01 -2.879900634288787842e-01 -1.827982366085052490e-01 -2.960387058556079865e-02 2.257265299558639526e-01 -1.568774431943893433e-01 -7.215112447738647461e-02 1.029390916228294373e-01 1.085841357707977295e-01 3.542937040328979492e-01 8.183295838534832001e-03 -6.535471882671117783e-03
2.967677265405654907e-02 -3.974938392639160156e-02 1.572179347276687622e-01 -8.024343103170394897e-02 7.802294194698333740e-02 -3.434146195650100708e-02 4.806111752986907959e-01 1.396506428718566895e-01 -1.041958224959671497e-03 -8.810692280530929565e-02 -1.029327958822250366e-01 -3.788344189524650574e-02 6.786239682696759701e-04 -7.484237104654312134e-02 1.556999236345291138e-02 -2.588731348514556885e-01 5.234139040112495422e-02 3.572013676166534424e-01 7.448665797710418701e-02 -5.466045811772346497e-02 2.695885896682739258e-01 -4.010624438524246216e-02 -2.963491678237915039e-01 -3.887136876583099365e-01 -4.504627734422683716e-02 -2.007766626775264740e-02 2.696154713630676270e-01 -1.134157776832580566e-01 1.580432653427124023e-01 1.647170037031173706e-01 -8.974827826023101807e-02 1.254770159721374512e-01
-6.071107089519500732e-02 -9.618643671274185181e-02 2.550909519195556641e-01 8.598819375038146973e-02 2.398050278425216675e-01 -2.225419580936431885e-01 6.407451629638671875e-02 -3.070069253444671631e-01 4.228530451655387878e-02 -2.025541812181472778e-01 1.145401000976562500e-01 5.757087841629981995e-02 2.573300004005432129e-01 5.068856105208396912e-02 -1.841909885406494141e-01 -1.395417898893356323e-01 -2.991592977195978165e-03 -1.869447082281112671e-01 -1.213745772838592529e-01 -8.951157331466674805e-02 5.412004590034484863e-01 1.142351105809211731e-01 -1.294764429330825806e-01 -1.280319243669509888e-01 -1.238365024328231812e-01 2.410146966576576233e-02 -1.196781843900680542e-01 2.853693962097167969e-01 -1.382710505276918411e-02 2.392318286001682281e-02 -8.202021569013595581e-02 -1.086240857839584351e-01
1.055796369910240173e-01 -8.234816789627075195e-02 -5.704355239868164062e-02 4.895014464855194092e-01 3.444359600543975830e-01 4.675476253032684326e-02 5.958673357963562012e-02 -5.202177446335554123e-03 -7.362349331378936768e-02 1.833069920539855957e-01 -4.211616888642311096e-02 -5.134836956858634949e-02 2.576793121988885105e-05 -5.912219360470771790e-02 1.365591734647750854e-01 -3.762987554073333740e-01 -5.483057349920272827e-02 9.954910725355148315e-02 6.623077206313610077e-04 -1.603908538818359375e-01 2.198812365531921387e-01 -2.698216140270233154e-01 -8.172126859426498413e-02 -4.763730615377426147e-02 2.687065005302429199e-01 -1.465120017528533936e-01 4.753633216023445129e-02 -2.207875698804855347e-01 -1.826062798500061035e-02 -2.002836763858795166e-01 -2.297645062208175659e-01 -3.120311163365840912e-02
-1.419375371187925339e-02 5.558404326438903809e-02 1.828526258468627930e-01 8.632633835077285767e-02 2.811842858791351318e-01 -6.184916943311691284e-02 3.519789278507232666e-01 -2.325383871793746948e-01 7.616786658763885498e-02 -1.698372066020965576e-01 -1.670831143856048584e-01 -1.323563158512115479e-01 -4.140073806047439575e-02 7.290305942296981812e-02 1.826908066868782043e-02 -2.388360202312469482e-01 -4.608184099197387695e-01 5.978162214159965515e-02 1.404571533203125000e-01 -2.275202237069606781e-02 1.898582726716995239e-01 -7.407525088638067245e-03 -6.518816202878952026e-02 -1.242979243397712708e-01 -6.057123094797134399e-02 -1.478393673896789551e-01 9.037564694881439209e-02 2.379645705223083496e-01 2.753955423831939697e-01 1.317610293626785278e-01 -1.688240319490432739e-01 2.155986428260803223e-01
1.598514020442962646e-01 4.623629152774810791e-02 8.920260705053806305e-03 1.078970134258270264e-01 6.812623888254165649e-02 1.057324931025505066e-01 8.434683084487915039e-02 2.011287510395050049e-01 2.779512107372283936e-01 9.767337888479232788e-02 -8.429534733295440674e-02 8.005081675946712494e-03 6.967149674892425537e-02 -1.084693372249603271e-01 -2.285426706075668335e-01 -2.023938298225402832e-01 -3.659791648387908936e-01 -1.665109843015670776e-01 5.594991520047187805e-02 -9.402710199356079102e-02 5.500279664993286133e-01 -8.733515441417694092e-02 -1.639727056026458740e-01 2.175219560740515590e-04 4.045057110488414764e-03 -1.946398764848709106e-01 3.095143437385559082e-01 -1.607351452112197876e-01 -1.247731316834688187e-02 1.385550349950790405e-01 -5.386704951524734497e-02 -3.074227273464202881e-02
2.162340879440307617e-01 -4.251940920948982239e-02 2.608869075775146484e-01 1.148505285382270813e-01 -9.425705298781394958e-03 -1.055068224668502808e-01 -3.792840242385864258e-02 2.999070286750793457e-02 1.868608035147190094e-02 -1.541301491670310497e-03 4.737711325287818909e-02 -7.952053099870681763e-02 -5.575346201658248901e-02 -7.207825779914855957e-03 -4.131603837013244629e-01 -3.839275240898132324e-01 -2.164954096078872681e-01 3.202166408300399780e-02 -6.077428162097930908e-02 -1.423008888959884644e-01 3.026022613048553467e-01 7.672222331166267395e-03 -8.908730745315551758e-02 -2.157141864299774170e-01 9.511576592922210693e-02 -2.982072532176971436e-01 5.797703936696052551e-02 -4.561530426144599915e-02 8.903266489505767822e-02 -1.244127973914146423e-01 -4.253724515438079834e-01 2.726280316710472107e-02
1.717946380376815796e-01 1.167732402682304382e-01 4.567435383796691895e-02 1.971434056758880615e-02 3.915137946605682373e-01 5.233733728528022766e-02 7.521703839302062988e-02 -1.261337846517562866e-01 5.591930821537971497e-02 1.148858815431594849e-01 -9.984300285577774048e-02 -2.239696234464645386e-01 -1.402653008699417114e-01 4.821207821369171143e-01 -8.637125045061111450e-02 -2.150374948978424072e-01 4.216832667589187622e-02 -3.204705566167831421e-02 4.858961328864097595e-02 -3.221577703952789307e-01 2.216796576976776123e-01 -5.442539229989051819e-03 -3.380340337753295898e-02 -1.048868373036384583e-01 -1.023464575409889221e-01 -1.769295185804367065e-01 -8.931491523981094360e-03 1.494532078504562378e-01 -8.539100736379623413e-02 3.647491633892059326e-01 -1.384331434965133667e-01 -2.353926748037338257e-02
5.699378252029418945e-02 1.957447500899434090e-03 4.714289680123329163e-02 3.082167804241180420e-01 -9.787139482796192169e-03 1.031870692968368530e-01 1.569483801722526550e-02 2.789326943457126617e-02 -4.421422258019447327e-02 1.115789040923118591e-01 3.227881714701652527e-02 -1.556369364261627197e-01 4.407666623592376709e-03 -1.441283077001571655e-01 1.084256023168563843e-01 -7.058752328157424927e-02 -1.271123439073562622e-01 5.007241964340209961e-01 -3.561684116721153259e-02 -1.128598451614379883e-01 4.173086285591125488e-01 1.004794761538505554e-01 -3.338041603565216064e-01 -9.393489360809326172e-02 2.076285481452941895e-01 3.803601115942001343e-02 1.000045016407966614e-01 2.495127357542514801e-02 1.728688552975654602e-02 -4.206788167357444763e-02 -3.115383088588714600e-01 -2.662238478660583496e-01
1.328105330467224121e-01 -8.678994327783584595e-02 -2.548814415931701660e-01 3.142852485179901123e-01 -9.767276234924793243e-03 -1.545061320066452026e-01 4.453753232955932617e-01 1.493812650442123413e-01 -1.205314546823501587e-01 2.156712301075458527e-02 4.873863887041807175e-03 7.922147959470748901e-02 1.056728214025497437e-01 3.015129566192626953e-01 -1.452666074037551880e-01 -1.245116665959358215e-01 -2.503948211669921875e-01 -9.703199565410614014e-02 5.829460918903350830e-03 -9.084179997444152832e-02 3.800812661647796631e-01 -1.533916294574737549e-01 1.376458555459976196e-01 -1.271977573633193970e-01 1.223597750067710876e-01 -1.126034259796142578e-01 8.405306190252304077e-02 -1.479087918996810913e-01 -1.062214095145463943e-02 9.720914810895919800e-02 1.931461319327354431e-02 -2.375463396310806274e-01
1.150555610656738281e-01 -1.629330664873123169e-01 1.058933883905410767e-01 1.426596473902463913e-02 1.813383996486663818e-01 -1.878942102193832397e-01 -3.157162666320800781e-01 -4.409360513091087341e-02 1.616044640541076660e-01 9.809225052595138550e-02 -9.504163265228271484e-02 6.949985865503549576e-03 -8.845167234539985657e-03 6.536220759153366089e-02 -2.493263632059097290e-01 -3.975590169429779053e-01 -2.018816620111465454e-01 1.227823644876480103e-01 -5.385565757751464844e-02 -1.547480672597885132e-01 3.757792711257934570e-01 5.537318065762519836e-02 -2.242600917816162109e-01 -1.917328685522079468e-01 -1.737353764474391937e-02 -2.767472565174102783e-01 1.587342121638357639e-03 -9.394935518503189087e-02 -7.564032077789306641e-02 -2.774512581527233124e-02 -1.595651805400848389e-01 -2.791433632373809814e-01
-2.822272246703505516e-03 -1.073490269482135773e-02 1.444808244705200195e-01 1.103999167680740356e-01 1.633426398038864136e-01 -2.266020923852920532e-01 -2.583352029323577881e-01 -8.970239013433456421e-02 5.256340652704238892e-02 5.064670462161302567e-03 -9.865723550319671631e-02 -3.462535887956619263e-02 -1.718235909938812256e-01 7.706288993358612061e-02 -2.917704880237579346e-01 -4.366964101791381836e-01 -1.158519983291625977e-01 2.123831063508987427e-01 1.466577220708131790e-02 -1.286432594060897827e-01 2.935749888420104980e-01 6.766260415315628052e-02 -2.250236123800277710e-01 -9.340428560972213745e-02 1.039833948016166687e-01 -3.276903331279754639e-01 5.839482694864273071e-02 -1.568225324153900146e-01 1.453739702701568604e-01 -8.062924258410930634e-03 -2.879159450531005859e-01 -1.152244731783866882e-01
1.363035738468170166e-01 -1.804437488317489624e-03 -1.790893031284213066e-03 1.165299937129020691e-01 2.599200308322906494e-01 -2.124532312154769897e-01 3.405694663524627686e-01 8.073458820581436157e-02 7.786469906568527222e-02 -2.190422415733337402e-01 -4.097442701458930969e-02 -1.035486683249473572e-01 -1.217102259397506714e-01 -2.500749379396438599e-02 -8.191864937543869019e-02 -1.798413507640361786e-02 -1.081330552697181702e-01 -3.342021722346544266e-03 1.925739496946334839e-01 -2.196939587593078613e-01 5.449770689010620117e-01 1.816444844007492065e-02 -3.094211220741271973e-01 -2.493113726377487183e-01 -1.194209977984428406e-01 -1.001329906284809113e-02 1.929123401641845703e-01 4.634325206279754639e-02 -8.400338143110275269e-02 1.599461883306503296e-01 -2.489051781594753265e-02 6.673461943864822388e-02
1.641629040241241455e-01 -1.759127378463745117e-01 -9.014724940061569214e-02 1.274139583110809326e-01 1.621325463056564331e-01 -3.656696528196334839e-02 1.447677314281463623e-01 -1.212583705782890320e-01 7.344821095466613770e-02 2.818004488945007324e-01 1.718108542263507843e-02 -2.304845452308654785e-01 5.031356588006019592e-02 2.554502785205841064e-01 -2.528398931026458740e-01 -2.993380725383758545e-01 -1.599892228841781616e-01 1.495607495307922363e-01 1.964904926717281342e-02 -3.291963338851928711e-01 -1.111466884613037109e-01 3.295573592185974121e-01 -2.912663295865058899e-02 -1.838240921497344971e-01 6.954947113990783691e-02 -2.378338873386383057e-01 1.541705876588821411e-01 1.710830628871917725e-02 4.748187214136123657e-02 2.468404620885848999e-01 -1.789799332618713379e-01 -4.373143613338470459e-02
1.943849958479404449e-02 1.579521000385284424e-01 2.181487530469894409e-01 1.667589694261550903e-01 9.411036968231201172e-02 -1.346852332353591919e-01 1.874437928199768066e-01 -2.489825636148452759e-01 -1.352630704641342163e-01 3.986263647675514221e-02 -7.609315216541290283e-03 1.632123021408915520e-03 2.968682721257209778e-02 2.439850755035877228e-02 -1.925188899040222168e-01 -1.214272826910018921e-01 -2.566036209464073181e-02 1.921499334275722504e-02 1.590868383646011353e-01 9.227995574474334717e-02 2.849867045879364014e-01 4.557257890701293945e-02 -1.795081347227096558e-01 -5.442058444023132324e-01 -1.359693706035614014e-01 1.037839800119400024e-01 -6.322845071554183960e-02 3.735274374485015869e-01 1.491120755672454834e-01 2.801613882184028625e-04 -1.476182490587234497e-01 -1.964354217052459717e-01
3.214525282382965088e-01 -9.440261870622634888e-03 4.548089578747749329e-02 -3.736979141831398010e-02 -1.636993736028671265e-01 -3.526738286018371582e-01 1.787744313478469849e-01 -4.237362369894981384e-02 1.710304617881774902e-01 4.376988485455513000e-02 -1.804946959018707275e-01 1.911093741655349731e-01 7.065125554800033569e-02 -3.217519819736480713e-02 -1.811025291681289673e-01 5.740387365221977234e-02 -2.932006120681762695e-01 -1.043823576765134931e-04 4.268657416105270386e-02 -1.028433963656425476e-01 5.508118271827697754e-01 -2.063389271497726440e-01 -2.826763987541198730e-01 3.405336290597915649e-02 3.676092252135276794e-02 -1.458512842655181885e-01 4.276933148503303528e-02 5.492791160941123962e-02 2.002225629985332489e-02 8.117354661226272583e-02 -3.099161572754383087e-02 7.051506638526916504e-02
4.493593424558639526e-02 1.570171117782592773e-01 -4.913159087300300598e-02 1.700425148010253906e-01 -5.911011621356010437e-02 -2.495455183088779449e-02 2.481031566858291626e-01 1.932691223919391632e-02 2.784826755523681641e-01 1.720224320888519287e-02 -1.105421930551528931e-01 -8.911560289561748505e-03 1.900268495082855225e-01 -1.094291433691978455e-01 -1.981347054243087769e-01 -2.662298083305358887e-01 -2.745444774627685547e-01 -1.961722522974014282e-01 -2.440364360809326172e-01 -1.628275029361248016e-02 4.711245000362396240e-01 -2.681449949741363525e-01 -8.277220278978347778e-02 -3.864985704421997070e-02 -2.997273020446300507e-02 -2.412244975566864014e-01 6.053632125258445740e-02 -1.027283594012260437e-01 1.016966775059700012e-01 2.416486889123916626e-01 -7.149698585271835327e-02 -6.744416058063507080e-02
-1.124405190348625183e-01 5.436999350786209106e-02 -6.177885923534631729e-03 2.448386512696743011e-02 1.254985183477401733e-01 2.495922893285751343e-02 7.182590663433074951e-02 2.131867110729217529e-01 1.202424522489309311e-02 1.439828276634216309e-01 9.979408234357833862e-03 5.081417784094810486e-02 -4.129050299525260925e-02 -3.432916477322578430e-02 -4.431485235691070557e-01 -3.072279989719390869e-01 -2.886923253536224365e-01 6.186431646347045898e-02 -9.803260117769241333e-02 -1.132266223430633545e-01 2.572892606258392334e-01 -1.176579818129539490e-01 -8.869519084692001343e-02 -1.149475201964378357e-01 2.658404707908630371e-01 -3.994391262531280518e-01 -6.373864412307739258e-02 -9.234309196472167969e-02 1.430749297142028809e-01 -1.173382475972175598e-01 -3.332264423370361328e-01 -2.755716443061828613e-02
1.351877599954605103e-01 -2.665203511714935303e-01 2.213042229413986206e-02 1.814477592706680298e-01 -1.214477792382240295e-01 -4.476594626903533936e-01 1.214401051402091980e-01 -1.149205118417739868e-01 1.707709282636642456e-01 -1.256709918379783630e-02 2.171347886323928833e-01 -6.131698191165924072e-02 2.056467346847057343e-02 1.816106587648391724e-01 -1.100496277213096619e-01 -1.907795220613479614e-01 -1.168955340981483459e-01 1.083233654499053955e-01 -1.032967120409011841e-01 -2.125952392816543579e-02 2.956352531909942627e-01 -1.614009141921997070e-01 -3.628001734614372253e-02 -2.960682511329650879e-01 -3.504601716995239258e-01 1.548199355602264404e-01 2.209801524877548218e-01 1.200761571526527405e-01 6.840276066213846207e-03 1.304331421852111816e-01 7.256548106670379639e-02 -2.688757702708244324e-02
-8.776459842920303345e-02 -7.128832489252090454e-02 -1.254498064517974854e-01 1.747676581144332886e-01 2.246249020099639893e-01 -1.561878770589828491e-01 4.031430482864379883e-01 -1.416396796703338623e-01 -6.204941868782043457e-02 1.259386837482452393e-01 -1.402933299541473389e-01 -2.599918842315673828e-01 -2.655391395092010498e-02 -6.895414739847183228e-02 -1.711791008710861206e-01 -1.796270012855529785e-01 -1.124706398695707321e-02 2.764855921268463135e-01 3.182951733469963074e-02 -3.624312877655029297e-01 2.195160686969757080e-01 3.747156821191310883e-03 -2.035979926586151123e-01 -1.886644214391708374e-01 7.679126411676406860e-02 2.642564773559570312e-01 2.089378982782363892e-01 2.294121868908405304e-02 4.126977175474166870e-02 1.769601851701736450e-01 -1.316158100962638855e-03 -1.495410799980163574e-01
5.798996612429618835e-02 -9.017354995012283325e-02 -1.754335761070251465e-01 1.860207319259643555e-01 2.826876007020473480e-02 7.788050919771194458e-02 -8.630454540252685547e-02 -4.137991368770599365e-02 1.554826498031616211e-01 -1.180037185549736023e-01 1.062726527452468872e-01 -2.685180678963661194e-02 -1.893458701670169830e-02 -1.422361135482788086e-01 -1.044401526451110840e-01 -2.610247135162353516e-01 -1.338173169642686844e-02 5.735563039779663086e-01 1.252750903367996216e-01 -5.661149322986602783e-02 4.679001867771148682e-01 -8.320121467113494873e-02 -2.862375378608703613e-01 1.668540202081203461e-02 2.175502926111221313e-01 -7.350606471300125122e-02 1.576829552650451660e-01 -8.842615783214569092e-02 2.588714100420475006e-02 1.205152366310358047e-03 -1.183757856488227844e-01 3.387426957488059998e-02
2.030537575483322144e-01 -3.695655763149261475e-01 3.633087500929832458e-02 -1.425636410713195801e-01 1.639858782291412354e-01 -7.698903977870941162e-02 5.716556310653686523e-02 -7.226837426424026489e-02 -2.941669709980487823e-02 3.611949831247329712e-02 3.454000921919941902e-03 -2.962895631790161133e-01 2.977203577756881714e-03 -1.687823794782161713e-02 -5.924930050969123840e-02 -1.794839650392532349e-01 -1.940611153841018677e-01 3.490821719169616699e-01 5.309042707085609436e-02 1.632369011640548706e-01 3.291113674640655518e-01 -3.769315779209136963e-01 -1.384002417325973511e-01 2.286421321332454681e-02 -8.334841579198837280e-02 -5.616993177682161331e-03 1.985697299242019653e-01 3.151191771030426025e-01 1.550710201263427734e-01 1.968976296484470367e-02 -6.124684959650039673e-02 -1.738590747117996216e-02
8.285136520862579346e-02 4.339579900261014700e-04 -1.420383751392364502e-01 8.671139925718307495e-02 1.293711513280868530e-01 3.883237019181251526e-02 -2.628207020461559296e-02 2.001474797725677490e-01 -3.331103026866912842e-01 1.821757555007934570e-01 -8.062699437141418457e-02 9.521647542715072632e-02 1.415478885173797607e-01 1.324479281902313232e-01 -3.146274685859680176e-01 -4.036925435066223145e-01 3.521402925252914429e-02 6.116231530904769897e-02 -1.650726199150085449e-01 3.148807212710380554e-02 3.311617076396942139e-01 -2.927101254463195801e-01 -1.274259835481643677e-01 8.394996076822280884e-02 2.305028140544891357e-01 1.014770120382308960e-01 -5.793057754635810852e-02 1.298524588346481323e-01 2.996205091476440430e-01 9.886356443166732788e-02 -1.625683158636093140e-02 -1.090060696005821228e-01
-8.651012182235717773e-02 -5.059340037405490875e-04 -4.263012204319238663e-03 1.057026982307434082e-01 2.304761856794357300e-01 6.949052214622497559e-02 1.548958718776702881e-01 -2.215204834938049316e-01 -1.115341410040855408e-01 -5.128113180398941040e-02 1.773689389228820801e-01 -4.003465548157691956e-02 -2.595210447907447815e-02 -5.909161269664764404e-02 -2.165408432483673096e-01 4.517325386404991150e-02 -2.185435965657234192e-02 1.952743828296661377e-01 -2.028495771810412407e-03 1.009211223572492599e-02 4.049433767795562744e-01 -1.797768920660018921e-01 -3.248979449272155762e-01 -2.130157947540283203e-01 -7.144602388143539429e-02 5.001078173518180847e-02 -1.093908585608005524e-02 2.301687896251678467e-01 3.428457677364349365e-01 3.189426362514495850e-01 2.749049365520477295e-01 -8.713241666555404663e-02
1.160242706537246704e-01 3.068203032016754150e-01 1.284661889076232910e-01 1.183121651411056519e-01 3.852179944515228271e-01 1.026372462511062622e-01 3.252159059047698975e-02 -1.523995073512196541e-03 -6.427864730358123779e-02 1.503231227397918701e-01 -1.537345498800277710e-01 -2.217243462800979614e-01 1.450060051865875721e-03 2.747665643692016602e-01 -7.942456007003784180e-02 -2.142925709486007690e-01 -1.250243093818426132e-02 6.307450681924819946e-02 6.397197395563125610e-02 -4.496602118015289307e-01 2.329762578010559082e-01 1.019717976450920105e-01 -1.040618121623992920e-01 -1.912719607353210449e-01 9.514550864696502686e-02 -2.589220404624938965e-01 1.556146144866943359e-01 1.181012317538261414e-01 -1.455581486225128174e-01 1.146730557084083557e-01 4.048929736018180847e-02 -4.373783245682716370e-02
-1.450109481811523438e-01 5.721038952469825745e-02 8.968155831098556519e-02 3.443721830844879150e-01 1.111507490277290344e-01 3.545285761356353760e-02 5.070455372333526611e-02 1.554758548736572266e-01 -4.184716045856475830e-01 -3.854400292038917542e-02 -1.215917244553565979e-01 -1.149416491389274597e-01 -1.804758235812187195e-02 -2.540427260100841522e-02 -2.882417440414428711e-01 -2.260989546775817871e-01 -1.486450284719467163e-01 2.888225018978118896e-02 -1.107241436839103699e-01 -2.079348862171173096e-01 4.161272943019866943e-01 -1.407118886709213257e-01 -8.740094304084777832e-02 1.617459505796432495e-01 -4.379654675722122192e-02 -6.548247486352920532e-02 3.208255171775817871e-01 6.099076196551322937e-02 -1.712464541196823120e-02 1.682155579328536987e-01 -2.542999386787414551e-02 1.471508145332336426e-01
1.388964653015136719e-01 -2.041483819484710693e-01 6.154367700219154358e-02 1.427653580904006958e-01 3.326658904552459717e-02 -2.580136805772781372e-02 1.778482198715209961e-01 9.037125855684280396e-02 -1.482991725206375122e-01 1.401131749153137207e-01 -1.260588765144348145e-01 1.481284573674201965e-02 -3.118256628513336182e-01 7.403449714183807373e-02 -3.884012401103973389e-01 -4.370525181293487549e-01 -5.697575211524963379e-02 -1.441868245601654053e-01 -6.430437415838241577e-02 -1.810140758752822876e-01 2.506993114948272705e-01 2.856701798737049103e-02 -3.509308770298957825e-02 1.782946139574050903e-01 -1.034804657101631165e-01 -1.193134412169456482e-01 -4.649495705962181091e-02 1.845835149288177490e-02 3.356575369834899902e-01 3.404679894447326660e-02 -1.571856141090393066e-01 -2.176423072814941406e-01
3.971446771174669266e-03 -6.227390468120574951e-02 1.378643065690994263e-01 -1.251587569713592529e-01 3.848309069871902466e-02 5.431950092315673828e-02 2.190416492521762848e-02 1.797260046005249023e-01 7.074251025915145874e-02 4.117730632424354553e-02 -5.682631582021713257e-02 -2.227999456226825714e-02 -1.797018758952617645e-02 -6.976642459630966187e-02 -3.100492954254150391e-01 -3.813309073448181152e-01 -3.173019886016845703e-01 -1.763545721769332886e-02 -8.615278452634811401e-02 -2.055737227201461792e-01 3.438448607921600342e-01 -3.420662879943847656e-02 -1.981576383113861084e-01 -2.333380877971649170e-01 1.521775722503662109e-01 -3.272311389446258545e-01 1.032322272658348083e-01 -1.539565473794937134e-01 -4.944850225001573563e-03 -1.500413715839385986e-01 -2.627406716346740723e-01 -2.170440107583999634e-01
2.618136703968048096e-01 1.828691512346267700e-01 5.576876923441886902e-02 -3.101712837815284729e-02 2.654141485691070557e-01 3.683051466941833496e-02 -1.979155838489532471e-01 2.171007916331291199e-02 -4.299287870526313782e-02 7.462871074676513672e-02 -2.415570467710494995e-01 -1.294112652540206909e-01 1.540683805942535400e-01 3.293125033378601074e-01 5.844511906616389751e-05 -2.297130413353443146e-02 1.518607288599014282e-01 1.044770404696464539e-01 -8.718379586935043335e-02 -1.975400745868682861e-01 3.258943855762481689e-01 -1.755828261375427246e-01 -8.768320083618164062e-02 -1.551982164382934570e-01 -2.035311795771121979e-02 -1.329933553934097290e-01 1.743950843811035156e-01 3.289650678634643555e-01 9.820421040058135986e-02 6.967415660619735718e-02 -8.785615116357803345e-02 -3.727048337459564209e-01
5.049088969826698303e-02 -6.300736218690872192e-02 2.080242335796356201e-01 -3.020532242953777313e-02 8.706831187009811401e-02 -5.453023314476013184e-02 -1.722023822367191315e-02 2.246263772249221802e-01 9.197510033845901489e-02 7.235706597566604614e-02 -1.307804286479949951e-01 2.238856814801692963e-02 -6.334233097732067108e-03 5.779202282428741455e-02 -4.463120698928833008e-01 -3.649364411830902100e-01 -2.698627710342407227e-01 -1.158270761370658875e-01 -1.926223188638687134e-02 -1.042775362730026245e-01 3.222047388553619385e-01 9.380592033267021179e-03 -1.186333373188972473e-01 -3.020099923014640808e-02 1.664063185453414917e-01 -3.728018999099731445e-01 2.359237149357795715e-02 -1.429771780967712402e-01 9.762749820947647095e-02 3.996817022562026978e-02 -2.775654792785644531e-01 -1.694526970386505127e-01
-5.385283753275871277e-02 1.413488090038299561e-01 9.381005167961120605e-02 -8.395199477672576904e-02 2.128292061388492584e-02 7.145244628190994263e-02 1.625983119010925293e-01 -2.633118033409118652e-01 -1.902814358472824097e-01 1.301390528678894043e-01 -2.593486905097961426e-01 -3.348264098167419434e-02 -7.336441427469253540e-02 2.854218780994415283e-01 -9.591287374496459961e-02 -1.883383244276046753e-01 -1.158803179860115051e-01 6.106510758399963379e-02 -1.220146864652633667e-01 -4.272221326828002930e-01 3.819748759269714355e-01 -1.754385679960250854e-01 3.169103711843490601e-02 -1.546821892261505127e-01 -8.739382028579711914e-02 3.592428192496299744e-02 2.850987315177917480e-01 1.679459512233734131e-01 -5.861228331923484802e-02 -2.977675572037696838e-02 1.507034748792648315e-01 -2.127697914838790894e-01
1.097791716456413269e-01 6.268786964938044548e-04 1.080034300684928894e-01 2.096983343362808228e-01 2.865899205207824707e-01 -6.171016767621040344e-02 2.854633927345275879e-01 -1.441290527582168579e-01 -7.794186007231473923e-03 3.145139515399932861e-01 1.068781390786170959e-01 2.456959635019302368e-01 1.490600109100341797e-01 2.237256430089473724e-02 -1.441587805747985840e-01 -1.715190857648849487e-01 1.541210561990737915e-01 -2.339190393686294556e-01 5.987005773931741714e-03 -1.003043800592422485e-01 3.838507235050201416e-01 -2.458803355693817139e-01 -1.700849831104278564e-01 -1.963557898998260498e-01 6.658039987087249756e-02 -2.265494465827941895e-01 2.230270951986312866e-01 -9.394755214452743530e-02 5.574604030698537827e-03 -1.185828149318695068e-01 9.025038778781890869e-02 -1.462945598177611828e-03
3.496126458048820496e-02 3.864939138293266296e-02 7.340031862258911133e-02 1.068281158804893494e-01 1.449697762727737427e-01 -3.501273095607757568e-01 -1.271276324987411499e-01 -9.248958528041839600e-02 -5.279202014207839966e-02 6.978099700063467026e-03 -1.278829872608184814e-01 -2.679206430912017822e-02 -8.014309406280517578e-02 2.751381695270538330e-01 -2.012468129396438599e-01 1.190080270171165466e-01 4.714407026767730713e-02 5.452515184879302979e-02 2.627989947795867920e-01 5.759490281343460083e-02 2.223788499832153320e-01 -2.553379833698272705e-01 1.551880734041333199e-03 -4.237343966960906982e-01 2.486389316618442535e-02 -3.023367822170257568e-01 3.444063067436218262e-01 -1.547400653362274170e-02 1.518552005290985107e-01 9.390262514352798462e-02 -1.121517345309257507e-01 -1.683823615312576294e-01
-2.510796068236231804e-03 -9.938784688711166382e-02 6.672421097755432129e-02 -2.197708785533905029e-01 -6.408147513866424561e-02 4.113781824707984924e-02 1.649119406938552856e-01 -9.916707873344421387e-03 1.098053455352783203e-01 3.213055729866027832e-01 -8.905988186597824097e-02 -1.338109746575355530e-02 -5.575818568468093872e-02 -9.186192601919174194e-02 1.554410755634307861e-01 -2.486148327589035034e-01 -2.407572567462921143e-01 2.634405493736267090e-01 1.996306627988815308e-01 -3.550552949309349060e-02 4.831696748733520508e-01 -1.341084539890289307e-01 -2.041396945714950562e-01 -3.073460422456264496e-02 3.187645375728607178e-01 -1.384426653385162354e-01 7.526566088199615479e-02 2.797543704509735107e-01 9.791405498981475830e-02 -1.761105656623840332e-02 -4.453430697321891785e-02 6.502614170312881470e-02
2.331393957138061523e-01 -2.915370464324951172e-01 -1.269516628235578537e-02 -2.115516737103462219e-02 -8.544421754777431488e-03 -3.237812519073486328e-01 1.847748160362243652e-01 -3.204078972339630127e-01 -2.323696464300155640e-01 2.918751537799835205e-01 2.035929262638092041e-01 -5.425375420600175858e-03 1.328420788049697876e-01 -3.604781255125999451e-02 -6.971123069524765015e-02 -1.939209252595901489e-01 8.749882131814956665e-02 2.443784326314926147e-01 -8.505388349294662476e-02 -1.390788257122039795e-01 3.205338418483734131e-01 2.457104623317718506e-02 -8.941628783941268921e-02 1.007005721330642700e-01 5.097702518105506897e-02 -1.325895786285400391e-01 -1.644565910100936890e-01 8.659185469150543213e-02 -3.047397546470165253e-02 7.883850485086441040e-02 -1.518577188253402710e-01 -2.754853367805480957e-01
1.947420984506607056e-01 8.599191159009933472e-02 7.477018237113952637e-02 2.111044526100158691e-02 2.576765716075897217e-01 2.609307765960693359e-01 -3.339184448122978210e-02 -2.641554176807403564e-01 -1.091718226671218872e-01 2.240109443664550781e-01 -9.522904641926288605e-03 -2.130658328533172607e-01 9.155458956956863403e-02 2.340494692325592041e-01 -8.478005230426788330e-02 -8.626206964254379272e-02 -2.515840530395507812e-01 2.207658998668193817e-02 1.901064626872539520e-02 -3.735325112938880920e-02 3.909123837947845459e-01 -1.234937980771064758e-01 -1.269957423210144043e-01 -2.990393638610839844e-01 7.101909816265106201e-02 -1.467349529266357422e-01 1.104690060019493103e-01 1.548537462949752808e-01 -2.299595326185226440e-01 2.787639200687408447e-01 -3.567489981651306152e-02 -1.552955359220504761e-01
-1.600999832153320312e-01 -1.394760049879550934e-02 7.348105311393737793e-02 3.176742000505328178e-03 1.413170099258422852e-01 -2.268720865249633789e-01 1.823862791061401367e-01 2.434552758932113647e-01 -1.138523593544960022e-01 -4.379695281386375427e-02 -1.676788367331027985e-02 -1.064835265278816223e-01 2.504994869232177734e-01 -1.376902312040328979e-01 -2.199311405420303345e-01 -2.708316743373870850e-01 -2.254602313041687012e-02 -1.234530210494995117e-01 -9.026940912008285522e-02 -6.447076052427291870e-02 2.918640971183776855e-01 -1.236409395933151245e-01 -1.897975355386734009e-01 2.469092756509780884e-01 2.746149003505706787e-01 -1.831767112016677856e-01 1.310564875602722168e-01 2.526935338973999023e-01 3.686828911304473877e-02 -2.110644429922103882e-02 -2.862919270992279053e-01 -2.749197781085968018e-01
-1.041443645954132080e-02 1.494220942258834839e-01 -3.780832514166831970e-02 -6.160170212388038635e-02 -3.007641062140464783e-02 -2.857678830623626709e-01 2.626340091228485107e-01 -2.585141174495220184e-02 1.176311448216438293e-01 1.391071081161499023e-01 2.709977030754089355e-01 -6.703235954046249390e-02 1.827837713062763214e-02 1.840683072805404663e-01 -8.247844129800796509e-02 2.276271209120750427e-02 1.367051154375076294e-01 1.464544832706451416e-01 -1.792323455447331071e-04 -2.755216360092163086e-01 2.436062097549438477e-01 -1.575569249689579010e-02 -3.310916423797607422e-01 -5.896081030368804932e-02 2.573389708995819092e-01 -4.467112421989440918e-01 1.115761697292327881e-01 2.235791981220245361e-01 2.050104141235351562e-01 5.275490507483482361e-02 -1.091969758272171021e-02 -7.475386559963226318e-02
9.113720059394836426e-02 -2.945782840251922607e-01 1.057524457573890686e-01 2.249425351619720459e-01 2.789377868175506592e-01 1.976373372599482536e-03 3.148836195468902588e-01 -2.170922011137008667e-01 -2.091014981269836426e-01 3.100832700729370117e-01 3.447069227695465088e-02 1.872495412826538086e-01 1.625358909368515015e-01 1.324612945318222046e-01 -1.377177834510803223e-01 -2.577056363224983215e-02 4.147196188569068909e-02 1.104991212487220764e-01 -6.210614368319511414e-02 -5.365279316902160645e-02 4.813880026340484619e-01 -1.068426817655563354e-01 -2.280469425022602081e-02 1.624814122915267944e-01 4.871751740574836731e-02 -1.943836361169815063e-01 2.636966109275817871e-02 1.300216466188430786e-01 1.117602214217185974e-01 -1.352199614048004150e-01 -2.623130567371845245e-03 6.861630361527204514e-03
2.471751347184181213e-02 2.661987766623497009e-02 -9.994925558567047119e-02 1.539303362369537354e-01 2.909397780895233154e-01 -3.157978653907775879e-01 1.411086022853851318e-01 8.532527089118957520e-02 -1.581583768129348755e-01 2.419640719890594482e-01 -1.236432343721389771e-01 6.749509274959564209e-02 2.657562494277954102e-01 1.126363053917884827e-01 -6.960804015398025513e-02 -1.803369671106338501e-01 -1.763688027858734131e-01 8.307569473981857300e-02 -1.087911054491996765e-01 -2.160421609878540039e-01 1.375001668930053711e-01 -1.041099876165390015e-01 -2.434458136558532715e-01 1.169446855783462524e-01 1.907887309789657593e-01 7.088851928710937500e-02 5.257598310708999634e-02 -2.119439421221613884e-03 3.953993916511535645e-01 2.858393490314483643e-01 1.108991503715515137e-01 -1.886895000934600830e-01
-1.456831991672515869e-01 -1.391832083463668823e-01 2.703913114964962006e-02 1.773640066385269165e-01 1.487604379653930664e-01 -2.742149829864501953e-01 1.939153531566262245e-03 -1.242102161049842834e-01 -7.131129037588834763e-03 1.346480846405029297e-01 6.188699975609779358e-03 3.166731074452400208e-02 -7.112028449773788452e-02 2.943535447120666504e-01 -2.282966226339340210e-01 2.226671762764453888e-02 1.487137079238891602e-01 2.339341938495635986e-01 2.296495735645294189e-01 -1.055179238319396973e-01 1.768216192722320557e-01 3.694073110818862915e-02 2.566411346197128296e-02 -3.655761480331420898e-01 4.501650109887123108e-02 -8.805432170629501343e-02 4.207770824432373047e-01 -9.947517514228820801e-02 2.242648303508758545e-01 2.503799796104431152e-01 -1.199622228741645813e-01 -1.384451240301132202e-01
2.381048649549484253e-01 -5.672359466552734375e-02 -4.853973910212516785e-02 2.191697657108306885e-01 -1.542416065931320190e-01 -6.469263136386871338e-02 1.658958196640014648e-02 1.471835561096668243e-02 -2.429745718836784363e-02 2.624018304049968719e-02 2.347600646317005157e-02 2.461347877979278564e-01 -1.381892524659633636e-02 2.157266587018966675e-01 -3.436564505100250244e-01 -4.656944870948791504e-01 7.601259648799896240e-02 1.820898801088333130e-01 1.400098353624343872e-01 1.503098756074905396e-02 3.624667525291442871e-01 3.741915524005889893e-02 -1.344558410346508026e-02 -1.721203029155731201e-01 1.149591878056526184e-01 -2.445677965879440308e-01 6.149154622107744217e-03 -2.291703522205352783e-01 -1.825577346608042717e-03 5.181552097201347351e-02 -1.969717442989349365e-01 -1.693905740976333618e-01
3.132314383983612061e-01 -2.159975767135620117e-01 2.350123673677444458e-01 -1.817406862974166870e-01 -2.239063195884227753e-02 -1.128757596015930176e-01 2.684274613857269287e-01 -1.844740062952041626e-01 8.360726386308670044e-02 -2.365363202989101410e-02 -3.829194232821464539e-02 -1.568816304206848145e-01 -2.077059596776962280e-01 1.912754178047180176e-01 6.631288677453994751e-02 -2.771086394786834717e-01 -1.578244119882583618e-01 6.100013107061386108e-02 7.305715233087539673e-02 6.425106525421142578e-02 3.603507876396179199e-01 -3.035368025302886963e-01 7.668848335742950439e-02 -1.254469305276870728e-01 -2.215973474085330963e-02 -1.265489459037780762e-01 2.589041292667388916e-01 2.720765173435211182e-01 -6.438159942626953125e-02 -2.058071270585060120e-02 7.958691567182540894e-02 -5.418583378195762634e-02
3.993799444288015366e-03 -3.210060894489288330e-01 2.514844834804534912e-01 3.072773516178131104e-01 2.819945514202117920e-01 -5.826555192470550537e-02 2.401642948389053345e-01 1.207678206264972687e-02 1.570261269807815552e-02 2.350161820650100708e-01 5.540714040398597717e-02 8.669491857290267944e-03 2.756156623363494873e-01 1.634952574968338013e-01 -1.949402838945388794e-01 -1.736385934054851532e-02 -4.539548605680465698e-02 -6.654716283082962036e-02 7.472092658281326294e-02 -7.428946346044540405e-02 3.319484591484069824e-01 -1.259427964687347412e-01 -2.234112918376922607e-01 7.466893643140792847e-02 1.036479398608207703e-01 8.328323066234588623e-02 2.823081612586975098e-01 1.882068365812301636e-01 -3.001173958182334900e-02 -2.168092280626296997e-01 7.729321718215942383e-02 1.144637390971183777e-01
-1.026070192456245422e-01 -1.541753560304641724e-01 2.675378345884382725e-04 2.429216802120208740e-01 2.417825609445571899e-01 -1.297680288553237915e-01 1.148241385817527771e-01 3.810219168663024902e-01 -1.482737134210765362e-03 9.007307887077331543e-02 -2.209073156118392944e-01 1.604718714952468872e-01 -4.450779408216476440e-02 2.276091426610946655e-01 -6.102060526609420776e-02 -2.490607500076293945e-01 -2.251750230789184570e-02 -7.044139318168163300e-03 4.295494556427001953e-01 -9.207995980978012085e-02 3.760111033916473389e-01 1.987228989601135254e-01 -9.982184320688247681e-02 -2.237680703401565552e-01 1.263226568698883057e-01 -4.572034627199172974e-02 -3.001968562602996826e-02 5.612111464142799377e-02 5.332864075899124146e-02 -1.042327284812927246e-01 9.637770242989063263e-03 -2.149131335318088531e-02
1.493642628192901611e-01 -2.827625162899494171e-02 2.089934237301349640e-02 2.866432964801788330e-01 1.444236785173416138e-01 -8.339669555425643921e-02 9.864767640829086304e-02 -2.712575495243072510e-01 -1.879725158214569092e-01 4.602236673235893250e-02 -1.283002197742462158e-01 -3.593388199806213379e-02 -1.026828959584236145e-01 3.074837028980255127e-01 -9.765721112489700317e-02 -2.861427068710327148e-01 1.355387270450592041e-01 1.216963231563568115e-01 3.439491391181945801e-01 7.488289475440979004e-02 2.619392275810241699e-01 1.706379652023315430e-01 1.098129749298095703e-01 -3.755069971084594727e-01 -3.874325752258300781e-02 5.572814028710126877e-03 -6.670101732015609741e-02 2.756833732128143311e-01 9.076852351427078247e-03 -4.117869213223457336e-02 -1.931477487087249756e-01 -5.006033927202224731e-02
2.223781868815422058e-02 7.931698858737945557e-02 -5.322960019111633301e-02 3.427390754222869873e-01 -5.852981656789779663e-02 -3.310657292604446411e-02 2.142286896705627441e-01 -1.176423951983451843e-02 -6.454652547836303711e-02 1.625392287969589233e-01 6.053513288497924805e-02 2.020653337240219116e-01 4.962518811225891113e-02 2.501710876822471619e-02 -4.167314767837524414e-01 -2.118348479270935059e-01 -1.004860103130340576e-01 -1.002184152603149414e-01 3.199508190155029297e-01 -1.096435077488422394e-02 4.357321560382843018e-01 -7.704257220029830933e-02 -1.023997887969017029e-01 -1.233924776315689087e-01 1.081999242305755615e-01 -1.721288263797760010e-01 1.531905084848403931e-01 -2.834674119949340820e-01 1.120612993836402893e-01 -1.260615289211273193e-01 1.815521623939275742e-03 -8.888332545757293701e-02
[truncated: 3,272,120 more chars]
