# Supplementary material for: The Language of Innovation
Source: PLoS One. 2020 Apr 30;15(4):e0230107. doi: 10.1371/journal.pone.0230107 (PMC7194493; doi:10.1371/journal.pone.0230107)
Supplement: S16 File — (GZ) [file pone.0230107.s016.tar.gz › 1994-1998/V2Run_12_VS_4500_embeddings1994-1998ED32.txt]

-1.142877861857414246e-01 -8.196459151804447174e-03 3.577901124954223633e-01 -2.210678011178970337e-01 -1.171326190233230591e-01 1.853767968714237213e-02 2.174116224050521851e-01 -2.644674777984619141e-01 -1.928834319114685059e-01 -1.045415177941322327e-01 1.778979599475860596e-01 1.722076535224914551e-01 1.888360232114791870e-01 -7.861916720867156982e-02 -4.611766338348388672e-02 -2.492193691432476044e-02 -2.378814667463302612e-01 3.968573212623596191e-01 -2.797321677207946777e-01 2.075901031494140625e-01 5.612082034349441528e-02 -2.726863324642181396e-01 -2.357539385557174683e-01 -6.929270923137664795e-02 1.384615805000066757e-02 1.934775523841381073e-02 -6.782791018486022949e-02 -1.132507249712944031e-01 1.806292124092578888e-02 -1.103788539767265320e-01 -2.643813006579875946e-02 1.420239210128784180e-01
-2.651662826538085938e-01 2.742762267589569092e-01 1.714831441640853882e-01 -2.985670268535614014e-01 -4.089782014489173889e-02 1.621546000242233276e-01 2.562968432903289795e-01 -7.076602429151535034e-02 -2.860941691324114799e-03 2.293342649936676025e-01 -1.494107097387313843e-01 1.063553243875503540e-01 3.644386678934097290e-02 -1.606209278106689453e-01 -3.132215142250061035e-01 5.572410300374031067e-02 -6.318353861570358276e-02 1.933417767286300659e-01 -3.113313913345336914e-01 2.470774352550506592e-01 5.118081718683242798e-02 -1.707218289375305176e-01 9.570650756359100342e-02 3.258202224969863892e-03 -3.424658253788948059e-02 2.221544086933135986e-01 1.790493354201316833e-02 1.407984495162963867e-01 -2.312934994697570801e-01 -1.345476228743791580e-02 -7.815420627593994141e-02 2.278837114572525024e-01
9.777647443115711212e-03 3.124919831752777100e-01 2.922452390193939209e-01 -3.325765952467918396e-02 -1.704054176807403564e-01 -7.419303804636001587e-02 2.097077816724777222e-01 -7.566543668508529663e-02 6.672541052103042603e-02 -4.524681344628334045e-02 9.661947190761566162e-02 9.581594169139862061e-02 1.492397487163543701e-01 -1.253756042569875717e-02 8.125622570514678955e-02 -1.740881055593490601e-01 -9.718186408281326294e-02 3.291420340538024902e-01 -2.564136683940887451e-01 -3.643468022346496582e-02 -2.223475575447082520e-01 -3.776964843273162842e-01 2.070867270231246948e-01 5.886080209165811539e-03 -4.421865567564964294e-03 -3.064898774027824402e-02 -1.232974603772163391e-01 -1.572383940219879150e-01 -3.658649027347564697e-01 4.991058632731437683e-02 -3.299730271100997925e-02 2.212489843368530273e-01
1.523860245943069458e-01 -1.027633342891931534e-02 5.716292187571525574e-02 9.524542838335037231e-03 1.709560453891754150e-01 -1.172929555177688599e-01 3.638686835765838623e-01 1.819435209035873413e-01 -1.273161023855209351e-01 1.463408172130584717e-01 1.672477275133132935e-01 3.610585629940032959e-01 -1.084762718528509140e-02 -1.368593871593475342e-01 -1.947502791881561279e-01 1.777224689722061157e-01 -9.681058675050735474e-02 2.593479454517364502e-01 -2.843677103519439697e-01 1.517682373523712158e-01 -1.764969229698181152e-01 -1.367111653089523315e-01 1.515112668275833130e-01 -1.420550793409347534e-01 2.430358976125717163e-01 1.807031482458114624e-01 -1.411030348390340805e-02 2.181008458137512207e-01 5.905518308281898499e-02 -1.965689659118652344e-01 9.472960233688354492e-02 -1.280999183654785156e-01
4.233083128929138184e-02 2.206153124570846558e-01 6.971862167119979858e-02 1.422899514436721802e-01 -1.123572364449501038e-01 3.295620903372764587e-02 4.455278515815734863e-01 1.747162640094757080e-01 -5.259618908166885376e-02 3.839764893054962158e-01 1.747169643640518188e-01 2.755811810493469238e-02 1.294748671352863312e-02 -1.765408068895339966e-01 -3.711187839508056641e-02 -1.565600484609603882e-01 -1.918954700231552124e-01 2.832548618316650391e-01 -3.512320220470428467e-01 3.813558071851730347e-02 -1.542408764362335205e-01 -2.328656464815139771e-01 -2.741971611976623535e-02 -1.006072908639907837e-01 -2.361596822738647461e-01 1.521162390708923340e-01 -1.461178809404373169e-01 -9.211910888552665710e-03 -8.213857561349868774e-02 6.497065722942352295e-02 1.792573253624141216e-03 3.005475923418998718e-02
-5.955569818615913391e-02 2.369194030761718750e-01 -5.298023298382759094e-02 -8.328319340944290161e-02 -7.996568828821182251e-02 1.914472877979278564e-01 2.851493060588836670e-01 5.200318992137908936e-02 -1.767614632844924927e-01 2.903728783130645752e-01 1.413163542747497559e-01 1.779748797416687012e-01 4.704974591732025146e-03 -8.040816336870193481e-02 1.944222003221511841e-01 1.292737014591693878e-02 5.359151959419250488e-02 4.656186401844024658e-01 -1.100790053606033325e-01 -2.685441374778747559e-01 2.118613123893737793e-01 -3.724744915962219238e-01 5.954180285334587097e-02 -4.535820044111460447e-04 -1.627783849835395813e-02 2.931989170610904694e-02 -2.157826870679855347e-01 2.126880288124084473e-01 -4.547485150396823883e-03 6.562597304582595825e-02 -5.711730197072029114e-02 1.644434593617916107e-02
-1.106433197855949402e-02 1.611043661832809448e-01 -7.069902028888463974e-03 8.871626108884811401e-02 -1.218209043145179749e-01 -2.828749418258666992e-01 3.810731172561645508e-01 -7.620132714509963989e-02 -1.937157064676284790e-01 7.336849719285964966e-02 -3.321240656077861786e-03 4.486641287803649902e-02 5.600247532129287720e-02 9.218136966228485107e-02 -8.846154063940048218e-02 -6.721531599760055542e-02 6.967756897211074829e-03 4.765842258930206299e-01 -2.383195161819458008e-01 4.159739986062049866e-02 2.543447166681289673e-02 -4.029133915901184082e-01 1.221639569848775864e-03 8.527482859790325165e-03 -1.066545248031616211e-01 1.774778589606285095e-02 -3.385649621486663818e-01 7.844849675893783569e-02 6.416294723749160767e-02 1.518937386572360992e-02 -1.455313563346862793e-01 2.108204811811447144e-01
-8.613545447587966919e-02 -1.622273214161396027e-02 2.921790480613708496e-01 -1.079636886715888977e-01 -3.684331774711608887e-01 -2.516906261444091797e-01 1.272717118263244629e-01 -3.200884163379669189e-01 -5.840156599879264832e-02 2.217049747705459595e-01 -1.231517419219017029e-01 2.031255811452865601e-01 -1.381235718727111816e-01 -1.729843616485595703e-01 -2.424523383378982544e-01 2.566851489245891571e-02 9.623524546623229980e-02 4.069367349147796631e-01 -2.070736438035964966e-01 -2.156734280288219452e-02 -6.953153759241104126e-02 -2.530237734317779541e-01 -3.204782679677009583e-02 -1.060625240206718445e-01 -1.576819717884063721e-01 7.865297794342041016e-02 -7.085085380822420120e-03 4.375468194484710693e-02 -1.169155836105346680e-01 3.672709316015243530e-02 5.571278184652328491e-02 -9.818899631500244141e-02
-5.563340708613395691e-02 -2.423333525657653809e-01 3.688075393438339233e-02 -1.268203556537628174e-01 -4.526731967926025391e-01 1.560024823993444443e-02 2.487585395574569702e-01 -2.173596322536468506e-01 8.722288906574249268e-02 2.495707571506500244e-01 -1.927818730473518372e-02 1.216684803366661072e-01 1.403026133775711060e-01 4.324133694171905518e-02 -1.343195587396621704e-01 4.962358623743057251e-02 -1.145901251584291458e-02 2.867875397205352783e-01 -3.668276965618133545e-01 9.491022676229476929e-03 -6.000919267535209656e-02 -2.442737668752670288e-01 3.270902335643768311e-01 4.672650713473558426e-03 -1.060619652271270752e-01 1.150805950164794922e-01 -1.044366508722305298e-01 1.058861389756202698e-01 -9.906555712223052979e-02 -1.597885936498641968e-01 2.715515345335006714e-02 9.653528779745101929e-02
1.215757504105567932e-01 4.991567134857177734e-02 1.098560243844985962e-01 2.659454196691513062e-02 -1.921745240688323975e-01 -9.370383806526660919e-03 2.841615974903106689e-01 -1.372476220130920410e-01 1.491712629795074463e-01 1.272017061710357666e-01 2.378112263977527618e-02 1.564437001943588257e-01 2.501377761363983154e-01 -3.096933290362358093e-02 1.187630668282508850e-01 -2.120265178382396698e-02 -1.952717304229736328e-01 2.050406932830810547e-01 -2.862474322319030762e-01 -1.942182034254074097e-01 -4.301184713840484619e-01 -3.855142891407012939e-01 -3.781320899724960327e-02 -8.817402273416519165e-02 2.044981531798839569e-02 1.559617519378662109e-01 -7.269871979951858521e-02 4.001878574490547180e-02 3.254137700423598289e-03 -7.749721407890319824e-02 -4.889238998293876648e-02 3.303019702434539795e-01
-1.803683042526245117e-01 -1.532463878393173218e-01 1.025197952985763550e-01 -2.500403523445129395e-01 -8.140885829925537109e-02 2.407185733318328857e-02 -6.955929100513458252e-02 -1.710151433944702148e-01 -2.802725434303283691e-01 3.018545452505350113e-03 -9.459050744771957397e-02 1.802380084991455078e-01 1.670453548431396484e-01 -1.911160498857498169e-01 3.858740255236625671e-02 2.275772839784622192e-01 8.136805146932601929e-02 4.760236442089080811e-01 -2.682019770145416260e-01 1.788970082998275757e-01 1.155656278133392334e-01 -3.070831298828125000e-01 7.592716813087463379e-02 -3.222233429551124573e-02 -1.419666409492492676e-01 1.370712071657180786e-01 -1.704177260398864746e-02 1.479470729827880859e-02 -2.206017673015594482e-01 -7.374670356512069702e-02 -1.831439435482025146e-01 1.150815188884735107e-01
-8.147938176989555359e-03 -1.356829702854156494e-02 1.275061815977096558e-01 3.545349463820457458e-02 -1.512017250061035156e-01 -5.877293273806571960e-02 3.772986829280853271e-01 -5.871527269482612610e-02 -1.454466730356216431e-01 -6.458657979965209961e-02 -8.540347963571548462e-02 2.263431251049041748e-02 1.617551743984222412e-01 1.089016199111938477e-01 -1.768984645605087280e-01 1.775455623865127563e-01 -4.833422973752021790e-02 1.789788901805877686e-01 -3.923165202140808105e-01 -3.915647044777870178e-02 -1.595295071601867676e-01 -3.780321776866912842e-01 -2.616946101188659668e-01 -3.198092803359031677e-02 -1.877827346324920654e-01 2.533876597881317139e-01 -2.535716295242309570e-01 -2.181395441293716431e-01 -1.663968116044998169e-01 -4.645414650440216064e-02 8.108949661254882812e-02 -2.631326764822006226e-02
-1.138286814093589783e-01 3.512344509363174438e-02 -1.444506049156188965e-01 -1.348339021205902100e-01 -9.545792639255523682e-02 -2.786217331886291504e-01 3.671445548534393311e-01 -5.661801248788833618e-02 -6.045184656977653503e-02 5.814200639724731445e-02 -1.113638803362846375e-01 1.055047586560249329e-01 5.250182747840881348e-02 -1.242220252752304077e-01 -3.615517541766166687e-02 3.641422092914581299e-02 -1.984349340200424194e-01 1.792598068714141846e-01 -2.288678735494613647e-01 4.835437610745429993e-02 -1.235914453864097595e-01 -5.027213692665100098e-01 -1.969753205776214600e-01 -1.941809058189392090e-01 -2.381620928645133972e-02 -1.341934502124786377e-01 -4.919565841555595398e-02 2.208568155765533447e-01 -2.557792663574218750e-01 -1.141808927059173584e-01 1.755210906267166138e-01 1.444030255079269409e-01
7.199647277593612671e-02 -1.210066117346286774e-02 2.048438787460327148e-01 1.365860700607299805e-01 -1.487041562795639038e-01 1.329259574413299561e-02 6.237374991178512573e-02 -1.553189605474472046e-01 -1.207999065518379211e-01 9.140360355377197266e-02 -5.338555201888084412e-02 -9.655194589868187904e-04 1.881949305534362793e-01 6.441987305879592896e-02 -2.823695242404937744e-01 1.012479290366172791e-01 -1.173749491572380066e-01 3.472099900245666504e-01 -2.694497704505920410e-01 1.878613829612731934e-01 3.369911611080169678e-01 -2.282103300094604492e-01 9.846962243318557739e-02 4.558559041470289230e-03 -1.310012191534042358e-01 1.738518327474594116e-01 -7.957430556416511536e-03 7.290088571608066559e-03 -1.380744427442550659e-01 2.453363873064517975e-02 -2.194470316171646118e-01 4.421399235725402832e-01
-1.414068192243576050e-01 -1.861215978860855103e-01 2.478137314319610596e-01 -2.543913125991821289e-01 -3.203988969326019287e-01 9.074854664504528046e-03 1.324008107185363770e-01 -1.356890983879566193e-02 1.928512938320636749e-03 -2.258361346321180463e-04 8.125733584165573120e-03 3.385345041751861572e-01 3.599159121513366699e-01 7.213570177555084229e-02 -2.983591705560684204e-02 4.157042130827903748e-02 -1.998920692130923271e-03 1.974328309297561646e-01 -5.076270103454589844e-01 -1.115422789007425308e-02 -8.328985422849655151e-03 -9.112853556871414185e-02 1.189469471573829651e-01 3.153035789728164673e-02 -4.012198001146316528e-02 1.909680962562561035e-01 -1.918253749608993530e-01 -6.955879740417003632e-03 9.932615607976913452e-02 1.561659127473831177e-01 7.077642716467380524e-03 1.311891227960586548e-01
1.501318067312240601e-01 -5.525761749595403671e-03 2.010308802127838135e-01 -1.532688736915588379e-01 4.779642447829246521e-03 -1.208457797765731812e-01 1.323279738426208496e-01 -6.737624853849411011e-02 -7.715811580419540405e-02 -2.055950760841369629e-01 1.713852435350418091e-01 3.395311534404754639e-01 3.946909680962562561e-02 5.151222273707389832e-02 -7.425542920827865601e-02 3.056812286376953125e-01 -1.837939023971557617e-01 6.269522756338119507e-02 -2.214464545249938965e-01 3.903308808803558350e-01 -2.094577699899673462e-01 -2.657389938831329346e-01 -9.370326250791549683e-02 -6.092393025755882263e-02 1.598808467388153076e-01 2.245260477066040039e-01 -2.945723533630371094e-01 9.155437350273132324e-02 1.316990889608860016e-02 -1.805791407823562622e-01 -6.688281148672103882e-02 7.956902682781219482e-02
-3.646594285964965820e-02 6.465141475200653076e-02 -2.412377798464149237e-04 -1.247207298874855042e-01 -9.179637581110000610e-02 -8.074617385864257812e-02 3.909848034381866455e-01 6.389743834733963013e-02 -1.224356368184089661e-01 1.450360268354415894e-01 1.444917172193527222e-01 4.542846232652664185e-02 4.949743300676345825e-02 1.608830243349075317e-01 -1.648674756288528442e-01 1.119282245635986328e-01 -1.312533169984817505e-01 2.843299806118011475e-01 -2.287749946117401123e-01 9.584152698516845703e-02 -3.529843688011169434e-01 -4.642267227172851562e-01 -1.219093278050422668e-01 9.307008981704711914e-02 -8.615415543317794800e-02 -3.099353052675724030e-02 -2.065599709749221802e-01 1.098121255636215210e-01 -2.420045584440231323e-01 3.141100704669952393e-02 -8.863231539726257324e-02 1.621312052011489868e-01
1.155567616224288940e-01 1.603262722492218018e-01 3.547882288694381714e-02 -1.547910273075103760e-01 -1.201329305768013000e-01 -1.596871614456176758e-01 3.079651214648038149e-04 -2.373537570238113403e-01 6.495841592550277710e-02 -2.027666270732879639e-01 -5.249150842428207397e-02 2.940311431884765625e-01 1.296001374721527100e-01 4.500186070799827576e-03 -3.030358254909515381e-01 -4.387179855257272720e-03 -8.923613280057907104e-02 7.293819636106491089e-02 -3.224309384822845459e-01 1.925472356379032135e-02 -1.313247811049222946e-02 -1.563173383474349976e-01 -3.879965841770172119e-02 -1.438628137111663818e-01 1.925174146890640259e-01 4.407037496566772461e-01 -3.613131642341613770e-01 -1.063085626810789108e-02 1.834506392478942871e-01 -1.778362095355987549e-01 -4.404065385460853577e-02 5.154403299093246460e-02
-2.625459618866443634e-02 2.523933947086334229e-01 2.182039432227611542e-02 -2.809045910835266113e-01 -2.081182465190067887e-04 -5.614493787288665771e-02 3.477600589394569397e-02 -2.421068400144577026e-01 -1.311408877372741699e-01 4.233346581459045410e-01 5.306304991245269775e-02 6.258473545312881470e-02 8.508290350437164307e-02 -2.586793527007102966e-02 1.597768962383270264e-01 -1.452869474887847900e-01 -2.970239520072937012e-01 3.243493735790252686e-01 -2.570290267467498779e-01 3.438395261764526367e-02 -4.192765802145004272e-02 -2.734487950801849365e-01 -8.896757662296295166e-02 2.415713388472795486e-03 -7.759245485067367554e-02 2.592154443264007568e-01 -1.370868831872940063e-01 -8.620424568653106689e-02 -4.424922913312911987e-02 6.704738736152648926e-02 2.903092205524444580e-01 -1.625891961157321930e-02
1.911915093660354614e-01 1.555050257593393326e-04 2.322150170803070068e-01 5.408850312232971191e-02 -8.289807289838790894e-02 -1.869937926530838013e-01 1.232611760497093201e-01 9.412830322980880737e-02 -5.149137228727340698e-02 -1.609765440225601196e-01 6.495349109172821045e-02 4.118296504020690918e-01 9.457815438508987427e-02 7.522361353039741516e-03 -1.797280460596084595e-01 2.693525254726409912e-01 -4.128542169928550720e-02 2.146584242582321167e-01 -3.776310086250305176e-01 7.559986412525177002e-02 2.882955968379974365e-02 -1.734356880187988281e-01 7.023661583662033081e-02 -2.197623951360583305e-03 1.585163623094558716e-01 2.226624451577663422e-02 -2.918849587440490723e-01 2.578549981117248535e-01 6.300858408212661743e-02 -2.851737141609191895e-01 -1.050298810005187988e-01 -1.373867094516754150e-01
1.721315979957580566e-01 -1.243455186486244202e-01 2.474428117275238037e-01 1.385165564715862274e-02 1.177783086895942688e-01 -3.201091662049293518e-03 7.092509418725967407e-02 -4.770915955305099487e-03 -3.703587353229522705e-01 5.843463540077209473e-02 6.234413012862205505e-02 3.537905514240264893e-01 -7.572299987077713013e-02 -4.196812212467193604e-01 -1.569519788026809692e-01 1.776936054229736328e-01 5.534016527235507965e-04 1.697355210781097412e-01 -1.408837437629699707e-01 8.973881602287292480e-02 1.369541734457015991e-01 -3.066927194595336914e-01 1.234320178627967834e-02 8.746849000453948975e-02 2.233337610960006714e-01 1.764166355133056641e-01 -2.811590954661369324e-02 2.486315071582794189e-01 1.673262119293212891e-01 8.784631639719009399e-02 -9.845624864101409912e-02 -2.224286645650863647e-02
2.232783138751983643e-01 5.619032680988311768e-02 1.946260780096054077e-01 -3.368353098630905151e-02 2.180856019258499146e-01 -7.931730151176452637e-02 1.351343691349029541e-01 -3.431756794452667236e-02 -5.907376483082771301e-02 -1.038623079657554626e-01 7.647743821144104004e-02 3.002403676509857178e-01 1.942812800407409668e-01 -6.227269768714904785e-02 1.213383227586746216e-01 2.638836503028869629e-01 -6.080074980854988098e-02 1.618161350488662720e-01 -3.256152272224426270e-01 1.148746907711029053e-01 -4.531193524599075317e-02 -2.319376915693283081e-01 2.554829232394695282e-02 -1.283504813909530640e-01 1.329018473625183105e-01 2.566162645816802979e-01 -4.022117555141448975e-01 2.298298627138137817e-01 -1.152082979679107666e-01 -2.213892191648483276e-01 1.098023131489753723e-01 -6.246807426214218140e-02
2.479971498250961304e-01 2.258984148502349854e-01 -4.815158620476722717e-02 -1.380601972341537476e-01 -1.972305774688720703e-01 6.279361993074417114e-02 2.949160039424896240e-01 -1.384676694869995117e-01 -1.819650456309318542e-02 4.843169823288917542e-02 -4.282379150390625000e-02 -3.186627849936485291e-02 3.035429716110229492e-01 7.800427079200744629e-02 -1.449208557605743408e-01 -3.272541984915733337e-02 -2.053643167018890381e-01 1.008243784308433533e-01 -3.226084411144256592e-01 -1.092996448278427124e-01 -1.568782925605773926e-01 -4.418872296810150146e-01 1.083161868155002594e-02 5.570668727159500122e-03 -1.425151340663433075e-02 2.147722393274307251e-01 -3.196104168891906738e-01 -8.333481848239898682e-02 2.139740251004695892e-02 1.309985071420669556e-01 -1.456131786108016968e-01 9.295590221881866455e-02
-8.583288639783859253e-02 -5.187813192605972290e-02 1.274523735046386719e-01 8.646319806575775146e-02 -2.152842879295349121e-01 -1.566712856292724609e-01 -8.333181031048297882e-03 -3.768510371446609497e-02 -7.956832647323608398e-02 2.072047144174575806e-01 -1.104044727981090546e-02 -3.994449228048324585e-02 3.431707620620727539e-01 -2.237997949123382568e-01 -1.009275168180465698e-01 1.655338406562805176e-01 -2.393244504928588867e-01 2.938931286334991455e-01 -1.255484204739332199e-02 1.407684832811355591e-01 2.444228827953338623e-01 -4.361670017242431641e-01 1.054566130042076111e-01 7.216615229845046997e-02 2.380932569503784180e-01 2.799363136291503906e-01 -2.668724628165364265e-03 -1.835809499025344849e-01 5.252635106444358826e-02 -1.158596724271774292e-01 6.747613847255706787e-02 -1.340992748737335205e-01
1.126271933317184448e-01 1.476743966341018677e-01 2.518871426582336426e-01 -4.110745713114738464e-02 -3.319016993045806885e-01 7.470292598009109497e-02 -5.324379354715347290e-02 -2.180476933717727661e-01 -1.680777221918106079e-01 1.605442315340042114e-01 -2.597491145133972168e-01 1.685965061187744141e-01 3.561370831448584795e-04 -1.845632046461105347e-01 1.013105735182762146e-02 -4.218788444995880127e-02 9.253826737403869629e-02 2.489196956157684326e-01 -3.613714277744293213e-01 3.306068107485771179e-02 2.096485048532485962e-01 -2.225851267576217651e-01 -1.053850282914936543e-03 2.074827067553997040e-02 7.980491966009140015e-02 4.017544537782669067e-02 -3.505887687206268311e-01 2.025785110890865326e-02 -2.594739496707916260e-01 -3.204688429832458496e-02 2.032492458820343018e-01 1.062153354287147522e-01
2.390228770673274994e-02 -1.594370752573013306e-01 2.183468826115131378e-02 1.388470679521560669e-01 -2.082222551107406616e-01 -1.681448966264724731e-01 4.382893741130828857e-01 1.466259658336639404e-01 1.634421199560165405e-02 -5.564447119832038879e-02 6.265972554683685303e-02 1.078711822628974915e-01 2.362519055604934692e-01 1.600676327943801880e-01 4.149936884641647339e-02 6.938739120960235596e-02 -1.654579341411590576e-01 3.032088577747344971e-01 -2.112825512886047363e-01 -5.839894060045480728e-03 -2.709286510944366455e-01 -3.852421939373016357e-01 2.371041476726531982e-01 -1.541809588670730591e-01 7.779371738433837891e-02 4.707186669111251831e-02 8.340341597795486450e-02 1.789369285106658936e-01 -1.934761255979537964e-01 4.518702626228332520e-02 -3.610767796635627747e-02 9.119588881731033325e-02
-1.887574046850204468e-02 -6.367167085409164429e-02 1.518568098545074463e-01 -1.609772592782974243e-01 -3.390365839004516602e-01 2.385325431823730469e-01 2.378976345062255859e-01 -3.053007274866104126e-02 -6.996694207191467285e-02 -2.316843122243881226e-01 6.871903687715530396e-02 5.919241532683372498e-02 1.924386173486709595e-01 -2.564795613288879395e-01 -4.045612514019012451e-01 -1.643081754446029663e-01 2.525853738188743591e-02 1.675517261028289795e-01 -4.784417152404785156e-02 1.012066786643117666e-04 2.662793397903442383e-01 -1.505978703498840332e-01 8.360388875007629395e-02 -1.208828315138816833e-01 1.873168945312500000e-01 -9.080400341190397739e-04 -1.633213832974433899e-02 2.265495061874389648e-01 -7.471562176942825317e-02 -2.125595808029174805e-01 1.234115436673164368e-01 -2.410445660352706909e-01
-1.183942779898643494e-01 1.110518909990787506e-02 2.501066625118255615e-01 2.735767327249050140e-02 -1.468083262443542480e-01 1.010138764977455139e-01 1.438711285591125488e-01 -9.295180439949035645e-02 -2.047084644436836243e-02 2.720545232295989990e-01 7.977667450904846191e-02 -7.466999441385269165e-02 1.486600041389465332e-01 -3.675289750099182129e-01 -1.466767191886901855e-01 2.593232393264770508e-01 -2.711681127548217773e-01 -3.226180374622344971e-02 -2.989381551742553711e-02 -3.340509533882141113e-01 -9.107074141502380371e-02 -4.403491020202636719e-01 -6.936139613389968872e-02 -1.083590239286422729e-01 1.589538156986236572e-01 -9.800291061401367188e-02 2.503015398979187012e-01 7.241863757371902466e-02 -5.920930206775665283e-02 -5.662989616394042969e-02 7.106991857290267944e-02 9.385802596807479858e-02
-2.127959281206130981e-01 -1.085457429289817810e-01 2.395860552787780762e-01 4.145447909832000732e-02 -1.574524044990539551e-01 -7.568192481994628906e-02 1.091844215989112854e-01 -3.154084086418151855e-02 -2.325574308633804321e-01 3.911381065845489502e-01 2.300703674554824829e-01 2.151610702276229858e-01 3.167187422513961792e-02 9.545603767037391663e-03 -7.643871009349822998e-02 1.986647993326187134e-01 -2.090875804424285889e-01 1.525418013334274292e-01 -1.997485011816024780e-01 1.735683977603912354e-01 2.296763658523559570e-01 -2.435448020696640015e-01 1.705944240093231201e-01 -6.823857873678207397e-02 3.178353905677795410e-01 -1.664902269840240479e-02 1.201975345611572266e-02 1.206538155674934387e-01 -1.253108233213424683e-01 -2.954154647886753082e-02 -2.146756500005722046e-01 -1.618070453405380249e-01
-1.100469976663589478e-01 -1.390204671770334244e-02 8.241596817970275879e-02 -2.953602373600006104e-01 -3.591212630271911621e-01 -9.788943082094192505e-02 2.496358305215835571e-01 -1.267893761396408081e-01 -2.866189181804656982e-01 -5.061645992100238800e-03 4.409211501479148865e-02 -4.955950751900672913e-02 9.230379015207290649e-02 -2.845712564885616302e-02 -9.030589461326599121e-02 9.799333661794662476e-02 8.219094946980476379e-03 4.149246811866760254e-01 -2.678417563438415527e-01 4.410663992166519165e-02 2.830774188041687012e-01 -2.778668403625488281e-01 1.049279049038887024e-01 -2.362828403711318970e-01 -1.039041019976139069e-02 3.093028254806995392e-02 1.079785078763961792e-01 -1.139492839574813843e-01 -1.000690013170242310e-01 -1.100101973861455917e-02 -1.595128476619720459e-01 1.779710948467254639e-01
-2.101323753595352173e-01 2.604917623102664948e-02 1.877060085535049438e-01 -4.619272425770759583e-02 1.735188625752925873e-02 8.594619482755661011e-02 3.325279951095581055e-01 -3.453760221600532532e-02 -1.143765076994895935e-01 3.593126237392425537e-01 8.479232341051101685e-02 1.162514165043830872e-01 1.106121614575386047e-01 -1.624500006437301636e-02 -5.470081418752670288e-02 -1.572782993316650391e-01 -1.633225232362747192e-01 4.419127702713012695e-01 -4.622446373105049133e-02 -1.450338512659072876e-01 6.857562065124511719e-02 -4.882248342037200928e-01 -4.574377555400133133e-03 1.606918871402740479e-01 -1.458478569984436035e-01 -4.180428758263587952e-02 -9.910746663808822632e-02 1.553805172443389893e-01 -2.278915420174598694e-02 7.492394745349884033e-02 1.414520293474197388e-02 -1.336584389209747314e-01
-2.461563795804977417e-01 -4.789298027753829956e-02 -5.253998679108917713e-04 -1.732306778430938721e-01 -9.378261119127273560e-02 -1.236680448055267334e-01 4.420483410358428955e-01 -8.837309479713439941e-02 3.743765875697135925e-02 1.563536226749420166e-01 1.441703736782073975e-01 6.544299423694610596e-03 1.299399435520172119e-01 -8.862569183111190796e-02 -3.694630414247512817e-02 -2.179688587784767151e-02 -2.640945464372634888e-02 2.015754878520965576e-01 -3.120240271091461182e-01 1.047100201249122620e-01 -2.258846312761306763e-01 -2.796351313591003418e-01 -1.326059699058532715e-01 -3.667061403393745422e-02 1.070918515324592590e-01 4.981144517660140991e-02 -3.807358741760253906e-01 -6.001871824264526367e-02 -2.176916450262069702e-01 -1.094953715801239014e-01 -1.188029050827026367e-01 2.696975767612457275e-01
-1.460057497024536133e-02 -1.778814196586608887e-02 2.332355082035064697e-02 -2.752234637737274170e-01 -3.158559501171112061e-01 -1.997169107198715210e-01 9.607160091400146484e-02 1.168563589453697205e-01 -1.158630251884460449e-01 1.646050252020359039e-02 -7.766573131084442139e-02 1.727440357208251953e-01 2.218400835990905762e-01 2.324884571135044098e-02 -1.017304530250839889e-04 -2.126895450055599213e-02 -6.925164908170700073e-02 -5.995291471481323242e-02 -2.967619895935058594e-01 -3.496912494301795959e-02 -2.005955390632152557e-02 -3.258713781833648682e-01 5.161279067397117615e-02 5.952629074454307556e-02 -5.058376863598823547e-02 2.347052544355392456e-01 -2.097358107566833496e-01 1.441395580768585205e-01 -2.917703092098236084e-01 -1.885254383087158203e-01 -3.129406869411468506e-01 3.307133615016937256e-01
-3.793450072407722473e-02 6.261061131954193115e-02 2.128047943115234375e-01 1.257488727569580078e-01 1.411286443471908569e-01 -9.915811941027641296e-03 1.495438860729336739e-03 -1.878509670495986938e-02 -3.885337710380554199e-01 9.288909845054149628e-03 -2.724742703139781952e-02 3.546428978443145752e-01 1.489804387092590332e-01 -5.380263924598693848e-02 -3.080494105815887451e-01 -4.679541662335395813e-02 -1.150968447327613831e-01 2.164474725723266602e-01 -1.973215043544769287e-01 8.229530602693557739e-02 7.956333458423614502e-02 -2.487114965915679932e-01 8.003479987382888794e-02 -5.280959978699684143e-02 1.959982514381408691e-01 1.210859715938568115e-01 -2.425780594348907471e-01 1.350693553686141968e-01 2.246581315994262695e-01 -3.332690596580505371e-01 1.955208182334899902e-01 1.784469932317733765e-02
-2.311364375054836273e-02 -3.384197503328323364e-02 -1.269309036433696747e-02 1.835097521543502808e-01 -2.417700588703155518e-01 -1.895382404327392578e-01 3.428901433944702148e-01 8.193004876375198364e-02 -1.465991437435150146e-01 -1.248847842216491699e-01 -8.507953584194183350e-02 2.319623529911041260e-01 2.716002166271209717e-01 4.151387512683868408e-02 -7.678101211786270142e-02 -3.246354684233665466e-02 -3.045583963394165039e-01 2.312212735414505005e-01 -3.957721889019012451e-01 -1.597856730222702026e-01 -1.610539853572845459e-01 -2.550192475318908691e-01 -2.049763649702072144e-01 -2.155109643936157227e-01 2.972448617219924927e-02 -4.942379519343376160e-02 8.913617581129074097e-02 1.590324789285659790e-01 -8.204846829175949097e-02 5.615060403943061829e-02 -1.013803035020828247e-01 2.650807052850723267e-02
8.543120324611663818e-02 1.207088977098464966e-01 8.988515287637710571e-02 -3.194776773452758789e-01 -2.021480351686477661e-01 -1.538525670766830444e-01 -1.908968947827816010e-02 -1.440648175776004791e-02 1.882289052009582520e-01 1.259710043668746948e-01 -6.333191692829132080e-02 2.221677303314208984e-01 -5.691307783126831055e-02 -3.909548372030258179e-02 -1.452597826719284058e-01 1.018633246421813965e-01 -2.416720390319824219e-01 3.049851059913635254e-01 -3.332995474338531494e-01 1.936356425285339355e-01 1.839623302221298218e-01 -3.925641477108001709e-01 7.088477164506912231e-02 -1.522187888622283936e-01 -1.045393869280815125e-01 -1.650656759738922119e-01 2.884021215140819550e-02 1.797130703926086426e-01 -3.614763543009757996e-02 2.309783250093460083e-01 -1.271025538444519043e-01 6.084254011511802673e-02
-2.109507471323013306e-01 -1.467305421829223633e-01 1.349533945322036743e-01 -1.613003760576248169e-01 -2.984280586242675781e-01 -1.440716832876205444e-01 4.334418177604675293e-01 1.369011402130126953e-01 -9.730385243892669678e-02 1.675755232572555542e-01 1.379987746477127075e-01 -9.384447336196899414e-02 1.278218775987625122e-01 7.985275983810424805e-02 1.066063810139894485e-02 -5.905438214540481567e-02 -1.834430992603302002e-01 2.064242511987686157e-01 -8.558273315429687500e-02 -1.300073112361133099e-03 -7.573644816875457764e-02 -4.148563444614410400e-01 -6.274209171533584595e-02 6.330313626676797867e-03 -8.260093629360198975e-03 1.251628063619136810e-02 -1.354022882878780365e-02 -5.404796823859214783e-02 -2.371255457401275635e-01 -4.421910643577575684e-02 -1.179448813199996948e-01 3.751837015151977539e-01
1.670734882354736328e-01 1.071135550737380981e-01 9.209370240569114685e-03 -2.129676789045333862e-01 -1.760098040103912354e-01 1.458459943532943726e-01 -1.209326907992362976e-01 -5.619826540350914001e-02 1.136064901947975159e-02 8.222338557243347168e-02 7.292947173118591309e-02 -1.663954257965087891e-01 -2.946090139448642731e-02 -2.721219323575496674e-02 -2.568481862545013428e-01 -1.023886874318122864e-01 -7.029153406620025635e-02 7.530343532562255859e-02 -4.938303828239440918e-01 1.988869458436965942e-01 -6.701129674911499023e-02 -3.896891772747039795e-01 -2.367311529815196991e-02 -1.434364169836044312e-01 -3.989141061902046204e-02 2.729787826538085938e-01 -2.787950634956359863e-01 8.425969630479812622e-03 -1.114745363593101501e-01 -1.746412813663482666e-01 -1.361737400293350220e-01 -2.007148861885070801e-01
-1.674023419618606567e-01 9.420807659626007080e-02 -1.270785331726074219e-01 -9.745105355978012085e-02 -5.559527501463890076e-02 1.398512348532676697e-02 2.901178300380706787e-01 -6.886140909045934677e-03 -1.171430423855781555e-01 -1.442468017339706421e-01 1.292463839054107666e-01 6.227602437138557434e-02 9.256749600172042847e-02 2.371425740420818329e-03 -6.285167485475540161e-02 5.785512179136276245e-02 -4.007050767540931702e-02 3.624981343746185303e-01 -3.255339860916137695e-01 1.231418699026107788e-01 -9.429379552602767944e-02 -4.112443625926971436e-01 -2.778606712818145752e-01 -1.272750347852706909e-01 -1.018070802092552185e-01 1.894699931144714355e-01 -3.083144724369049072e-01 -1.199497468769550323e-02 -2.009961009025573730e-01 -7.997912913560867310e-02 -1.899958699941635132e-01 1.704215407371520996e-01
-1.598718464374542236e-01 4.310218617320060730e-02 -1.125952452421188354e-01 -1.431473791599273682e-01 -1.345462352037429810e-01 -9.390831738710403442e-02 3.602982759475708008e-01 1.120119988918304443e-01 -2.968560159206390381e-01 -1.681791245937347412e-02 -2.777351997792720795e-02 -7.146057486534118652e-02 1.887611150741577148e-01 -1.166120320558547974e-01 -4.681255668401718140e-02 1.347705572843551636e-01 -9.643475711345672607e-02 1.117755547165870667e-01 -1.173612698912620544e-01 6.231380999088287354e-02 -2.536442577838897705e-01 -4.424882531166076660e-01 -1.527215987443923950e-01 3.791952505707740784e-02 -6.519504636526107788e-02 8.354838937520980835e-02 -4.014847576618194580e-01 6.117163971066474915e-02 -1.939119249582290649e-01 -1.718377918004989624e-01 2.314299053978174925e-04 1.965385526418685913e-01
-1.112419217824935913e-01 -2.002628147602081299e-01 1.595379859209060669e-01 1.035860255360603333e-01 -2.710524499416351318e-01 2.421196252107620239e-01 -1.726987957954406738e-01 2.847706526517868042e-02 7.146836817264556885e-02 -1.112125590443611145e-01 3.282347917556762695e-01 3.009004294872283936e-01 1.811563819646835327e-01 -1.252468675374984741e-01 -2.710668183863162994e-02 -8.438619226217269897e-02 -9.958655387163162231e-02 1.475075930356979370e-01 -6.805823184549808502e-03 -6.368809938430786133e-02 1.474700774997472763e-02 -2.794652283191680908e-01 1.062905117869377136e-01 -6.830350309610366821e-02 1.520303934812545776e-01 1.661267876625061035e-01 -1.443451195955276489e-01 1.581291407346725464e-01 -3.745535612106323242e-01 -2.679311633110046387e-01 1.756192445755004883e-01 8.345000445842742920e-02
-7.976600900292396545e-03 1.329560428857803345e-01 -8.930391632020473480e-03 -1.047673672437667847e-01 -1.674898117780685425e-01 3.183291107416152954e-02 1.985487341880798340e-01 -4.224544465541839600e-01 -2.120404243469238281e-01 1.459229886531829834e-01 -1.243320181965827942e-01 2.507813274860382080e-01 -2.549521811306476593e-02 7.076090574264526367e-02 -2.953659370541572571e-02 1.056562811136245728e-01 -6.262611597776412964e-02 3.999539911746978760e-01 -3.610447049140930176e-02 -3.143015876412391663e-02 -1.753117442131042480e-01 -2.193837314844131470e-01 1.602891683578491211e-01 -1.759975403547286987e-01 2.640801966190338135e-01 3.320825397968292236e-01 6.121862307190895081e-02 1.335713360458612442e-02 -4.921139031648635864e-02 2.137525379657745361e-02 -2.020959705114364624e-01 1.804935932159423828e-01
1.230216175317764282e-01 1.140662282705307007e-01 -8.721399307250976562e-02 -2.804644405841827393e-01 -1.012548953294754028e-01 -1.834623366594314575e-01 2.664434611797332764e-01 1.236251741647720337e-01 -2.368075549602508545e-01 1.129828952252864838e-02 5.136428400874137878e-02 4.692472890019416809e-02 4.212866723537445068e-01 -2.176929265260696411e-02 -8.510764688253402710e-02 3.331002593040466309e-02 -6.419191509485244751e-02 3.125732243061065674e-01 -1.504685431718826294e-01 -1.683195829391479492e-01 -1.200800240039825439e-01 -3.430980443954467773e-01 -4.556057602167129517e-02 -2.584531903266906738e-01 -3.264847397804260254e-02 -1.830371469259262085e-01 6.177286431193351746e-02 5.634875223040580750e-02 -2.548397481441497803e-01 -1.039081737399101257e-01 -1.613705977797508240e-02 1.915261447429656982e-01
1.922887265682220459e-01 -2.650094218552112579e-03 2.531308233737945557e-01 1.931063085794448853e-01 -6.170966476202011108e-02 4.025798290967941284e-02 1.491246521472930908e-01 2.815465629100799561e-01 -1.825958341360092163e-01 5.894534289836883545e-02 9.552532434463500977e-02 1.344548612833023071e-01 1.616033017635345459e-01 -3.058674931526184082e-01 4.731667414307594299e-02 -2.697888016700744629e-02 -9.853075444698333740e-02 1.416874378919601440e-01 -7.921032607555389404e-02 2.604876756668090820e-01 1.015444993972778320e-01 -1.486638486385345459e-01 -2.731177583336830139e-02 7.942476123571395874e-02 1.721016019582748413e-01 2.241882830858230591e-01 -3.420211374759674072e-01 1.129074767231941223e-01 7.808159291744232178e-02 -4.144828915596008301e-01 9.640118107199668884e-03 1.925910413265228271e-01
-1.896356791257858276e-01 8.223968558013439178e-03 2.128894180059432983e-01 2.177928388118743896e-01 -1.640672981739044189e-01 -3.252735361456871033e-02 9.171604365110397339e-02 1.224455684423446655e-01 -1.391277760267257690e-01 2.215437591075897217e-01 -2.052836678922176361e-02 2.233726233243942261e-01 1.522246003150939941e-01 -1.113404929637908936e-01 2.727259136736392975e-02 9.783619642257690430e-02 -2.688097655773162842e-01 2.281037271022796631e-01 -3.723564147949218750e-01 2.713054884225130081e-03 4.020470082759857178e-01 -2.519427537918090820e-01 1.452083736658096313e-01 -2.233956307172775269e-01 2.700080275535583496e-01 2.644987404346466064e-02 -5.093907937407493591e-02 2.727349521592259407e-03 -4.009925946593284607e-02 -1.240927055478096008e-01 -2.523174136877059937e-02 4.785518348217010498e-02
1.640874445438385010e-01 -7.342543452978134155e-02 2.002649903297424316e-01 -2.888604812324047089e-02 2.071130573749542236e-01 -1.103564575314521790e-01 3.101495802402496338e-01 2.352785505354404449e-02 -2.433260381221771240e-01 4.907628148794174194e-02 1.243008151650428772e-01 3.584678769111633301e-01 9.836445748805999756e-02 -7.529915124177932739e-02 -3.627372682094573975e-01 4.501151293516159058e-02 -2.505764178931713104e-02 1.419150531291961670e-01 -3.905929923057556152e-01 1.894810050725936890e-01 -7.722277939319610596e-02 -1.323844790458679199e-01 8.905310928821563721e-02 7.078263163566589355e-02 1.719661206007003784e-01 4.537906125187873840e-02 -1.906440854072570801e-01 1.971960067749023438e-01 -2.117770723998546600e-02 -2.375656068325042725e-01 6.040645763278007507e-02 -8.570647984743118286e-02
-5.271425098180770874e-02 -2.486771792173385620e-01 -4.972664266824722290e-02 -2.339735776185989380e-01 -4.484214261174201965e-02 -4.849369823932647705e-02 6.695311516523361206e-02 -6.521490961313247681e-02 -6.949111819267272949e-02 -1.188678573817014694e-02 1.852204501628875732e-01 1.207308098673820496e-01 3.254337906837463379e-01 5.093685165047645569e-02 -1.859697848558425903e-01 -1.369945257902145386e-01 -2.718368470668792725e-01 3.400407731533050537e-01 -3.152751326560974121e-01 -1.799016376025974751e-03 1.378596574068069458e-01 6.351868063211441040e-02 -1.635051220655441284e-01 -3.634201288223266602e-01 5.247833207249641418e-02 2.258835583925247192e-01 4.911262914538383484e-02 3.330210968852043152e-02 -2.133848369121551514e-01 -1.933243274688720703e-01 -1.852428317070007324e-01 -6.376685947179794312e-02
1.152600049972534180e-01 -4.807493090629577637e-02 3.638323545455932617e-01 -6.621095538139343262e-02 -1.988678127527236938e-01 7.876140624284744263e-02 1.167442426085472107e-01 -1.277997940778732300e-01 3.610379993915557861e-02 3.749765828251838684e-02 -2.211999893188476562e-01 -1.112676933407783508e-01 -3.835088387131690979e-02 1.264970190823078156e-02 -8.734263479709625244e-02 -9.361546486616134644e-02 -4.030236303806304932e-01 4.575665295124053955e-02 -4.358088076114654541e-01 -1.214264146983623505e-02 -9.656842052936553955e-02 -3.172146975994110107e-01 -5.015606060624122620e-03 -5.509531497955322266e-02 -1.444619148969650269e-02 2.499313801527023315e-01 -2.925007939338684082e-01 -1.795846670866012573e-01 5.745520070195198059e-02 8.604924380779266357e-02 -9.129020571708679199e-02 1.508594751358032227e-01
1.815161108970642090e-01 1.144942119717597961e-01 2.662160694599151611e-01 -1.240147948265075684e-01 -2.863034605979919434e-01 -1.077568531036376953e-02 6.021945923566818237e-02 -2.149754762649536133e-01 6.490426510572433472e-02 2.961015999317169189e-01 4.565975628793239594e-03 7.757413387298583984e-02 1.728362441062927246e-01 1.707277819514274597e-02 -3.031042031943798065e-02 1.918824613094329834e-01 7.536756340414285660e-03 4.277174472808837891e-01 -2.454607337713241577e-01 2.448411285877227783e-01 -1.608522725291550159e-03 -3.646917641162872314e-01 5.226723151281476021e-04 -9.492564946413040161e-02 1.248495653271675110e-01 7.176091521978378296e-02 1.212027203291654587e-02 1.439760029315948486e-01 -3.100739093497395515e-03 2.577704191207885742e-01 -1.290604472160339355e-01 -1.091028447262942791e-03
-6.447776407003402710e-02 2.825341820716857910e-01 6.632335484027862549e-02 -6.488551944494247437e-02 -2.064293771982192993e-01 -6.115927174687385559e-02 1.050774604082107544e-01 -3.327787220478057861e-01 -1.546043902635574341e-01 2.990584373474121094e-01 -1.321984976530075073e-01 2.436364740133285522e-01 1.182045638561248779e-01 -1.068246643990278244e-02 -2.127375006675720215e-01 -5.418926104903221130e-02 -8.500357717275619507e-02 3.253566324710845947e-01 -3.330501914024353027e-01 6.082596629858016968e-02 -3.334850072860717773e-01 2.714150957763195038e-02 6.536103785037994385e-02 -9.662176016718149185e-04 2.626718878746032715e-01 6.054068356752395630e-02 -1.638386249542236328e-01 -7.070862501859664917e-02 -4.926570877432823181e-02 3.469883231446146965e-03 -1.890453547239303589e-01 -1.448123529553413391e-02
4.236732050776481628e-02 7.057508081197738647e-02 -1.225096657872200012e-01 1.323232054710388184e-01 1.160319149494171143e-01 -1.776163130998611450e-01 3.211048543453216553e-01 -1.072902902960777283e-01 -9.235000610351562500e-02 -5.917130783200263977e-02 1.221995502710342407e-01 1.488641351461410522e-01 1.708828210830688477e-01 3.958329185843467712e-02 -1.206862404942512512e-01 2.131949514150619507e-01 -3.024365007877349854e-01 2.745567858219146729e-01 -2.123392671346664429e-01 -3.801139444112777710e-02 -1.151691079139709473e-01 -5.103674530982971191e-01 -5.074406787753105164e-02 -1.989672631025314331e-01 -1.950503587722778320e-01 -1.146311759948730469e-01 1.618017256259918213e-02 2.263282984495162964e-02 -2.619706988334655762e-01 9.182505309581756592e-03 -1.005617678165435791e-01 3.315387666225433350e-02
-1.434172242879867554e-01 1.466650422662496567e-02 7.909061014652252197e-02 -2.179132550954818726e-01 -3.368485569953918457e-01 -2.645508013665676117e-02 1.916811168193817139e-01 1.792745143175125122e-01 -6.867571175098419189e-02 5.767523869872093201e-02 -6.243524700403213501e-02 1.985157728195190430e-01 1.452209502458572388e-01 -1.173555031418800354e-01 -5.546132475137710571e-02 2.404211461544036865e-01 -1.807813793420791626e-01 2.665390074253082275e-01 -1.232168823480606079e-02 -1.614060997962951660e-01 1.681590527296066284e-01 -2.335476875305175781e-01 1.686154007911682129e-01 5.267842859029769897e-02 3.033665120601654053e-01 1.132311895489692688e-01 -2.123347967863082886e-01 -1.760228872299194336e-01 -6.138190627098083496e-02 2.720911204814910889e-01 -2.913211286067962646e-01 -8.825697749853134155e-02
4.153828322887420654e-02 5.050605908036231995e-02 -1.669279336929321289e-01 1.172404363751411438e-01 -1.260306090116500854e-01 -1.424400657415390015e-01 1.396605968475341797e-01 -1.257235705852508545e-01 -7.107573002576828003e-02 2.652866952121257782e-02 9.788792580366134644e-02 1.298481319099664688e-02 1.819792687892913818e-01 1.786922514438629150e-01 -6.246346235275268555e-02 -7.875280082225799561e-02 -2.806707620620727539e-01 3.523086011409759521e-01 -2.852206528186798096e-01 -1.034758687019348145e-01 -1.793852150440216064e-01 -5.357599854469299316e-01 -1.518440544605255127e-01 -2.765604108572006226e-02 -4.971494153141975403e-02 -4.287960380315780640e-02 -2.554507553577423096e-02 1.758181005716323853e-01 -2.046844512224197388e-01 -1.709293276071548462e-01 1.651759147644042969e-01 1.403802484273910522e-01
4.558529704809188843e-03 -6.037728115916252136e-02 -5.584467574954032898e-02 3.718326985836029053e-02 -2.415163666009902954e-01 4.557757824659347534e-02 3.094711899757385254e-01 -3.483461588621139526e-02 -1.767955422401428223e-01 5.258436128497123718e-02 8.284693211317062378e-02 1.047151014208793640e-01 -2.846437692642211914e-02 -7.505083829164505005e-02 -6.843611598014831543e-02 -1.980691105127334595e-01 -1.381284594535827637e-01 2.785591185092926025e-01 -3.138623386621475220e-02 1.413739770650863647e-01 -4.326629340648651123e-01 -3.104494512081146240e-01 -1.197672449052333832e-02 -3.149411380290985107e-01 1.925863176584243774e-01 1.899941563606262207e-01 -1.603394448757171631e-01 -2.487795427441596985e-02 -3.473263978958129883e-01 4.568276181817054749e-02 -9.573910385370254517e-02 -1.654204167425632477e-02
-1.584763824939727783e-02 -7.228085305541753769e-03 7.748711854219436646e-02 1.051376536488533020e-01 -1.255966871976852417e-01 6.758006289601325989e-03 -9.780575335025787354e-02 1.001665368676185608e-01 -6.456158310174942017e-02 2.803950309753417969e-01 3.550806269049644470e-02 1.741335093975067139e-01 2.065327018499374390e-02 -1.057772710919380188e-01 -8.103404939174652100e-02 2.655427753925323486e-01 -3.006250560283660889e-01 4.055157005786895752e-01 -1.179503127932548523e-01 1.763839423656463623e-01 2.858432531356811523e-01 -2.724141776561737061e-01 1.949599832296371460e-01 -1.657592207193374634e-01 3.360531926155090332e-01 8.562862873077392578e-02 -8.729831129312515259e-02 2.558227255940437317e-02 -2.916606962680816650e-01 5.365979857742786407e-03 -2.193757519125938416e-02 -9.376890212297439575e-02
-1.183550711721181870e-02 5.170908570289611816e-02 -1.670105457305908203e-01 -7.823792099952697754e-02 -1.417326629161834717e-01 -2.199395596981048584e-01 3.168363273143768311e-01 -1.881280448287725449e-03 -6.042278185486793518e-02 -9.058616124093532562e-03 1.063860580325126648e-01 2.215884923934936523e-01 2.313642203807830811e-01 8.660575002431869507e-02 -1.126848254352807999e-02 1.091817952692508698e-02 -2.447935491800308228e-01 2.374260723590850830e-01 -3.229374885559082031e-01 1.627791859209537506e-02 -1.825555115938186646e-01 -3.316931724548339844e-01 -2.103310525417327881e-01 -1.896736621856689453e-01 -4.512539878487586975e-02 -1.127509102225303650e-01 -2.857215702533721924e-01 1.281134337186813354e-01 -2.501131594181060791e-01 -8.601120114326477051e-02 -1.484245508909225464e-01 1.403549015522003174e-01
1.348615586757659912e-01 -1.773839443922042847e-02 3.292119204998016357e-01 -9.882361441850662231e-02 -1.284625083208084106e-01 -2.615621685981750488e-01 1.291622668504714966e-01 8.087335154414176941e-03 -6.445110921049490571e-05 -9.352289140224456787e-02 2.333473041653633118e-02 2.656337320804595947e-01 -5.281346291303634644e-02 -1.385817080736160278e-01 -2.831057310104370117e-01 1.193127706646919250e-01 -7.367084175348281860e-02 -4.343187436461448669e-02 -2.108761519193649292e-01 1.158222556114196777e-01 -1.417137235403060913e-01 -1.464028656482696533e-01 2.887102030217647552e-02 -1.783703416585922241e-01 1.028658077120780945e-02 4.276841580867767334e-01 -4.167858958244323730e-01 8.534758538007736206e-02 -6.831532716751098633e-02 -2.372762262821197510e-01 2.257985621690750122e-02 -2.449701167643070221e-02
-4.386828467249870300e-02 6.995573174208402634e-03 -1.469271183013916016e-01 9.458415210247039795e-02 2.291302941739559174e-02 -1.234368085861206055e-01 1.607997119426727295e-01 7.245749980211257935e-02 6.820902973413467407e-02 8.642233908176422119e-02 -2.463546097278594971e-01 4.090798646211624146e-02 2.736098468303680420e-01 -5.111609399318695068e-02 -3.578884601593017578e-01 4.576529935002326965e-02 -2.643474638462066650e-01 2.035833746194839478e-01 -2.236249148845672607e-01 -1.735061407089233398e-02 -1.872742325067520142e-01 -3.858376145362854004e-01 -1.178120523691177368e-01 1.823072880506515503e-02 1.565760374069213867e-02 1.489910185337066650e-01 -3.711417019367218018e-01 -9.066465497016906738e-02 -2.180873304605484009e-01 -1.984300762414932251e-01 -2.611427195370197296e-02 1.505592316389083862e-01
3.226949274539947510e-01 5.740920454263687134e-02 2.572436630725860596e-01 5.969246104359626770e-02 -4.662699624896049500e-02 -2.148288674652576447e-02 1.980472952127456665e-01 -1.866098642349243164e-01 -2.793370485305786133e-01 -1.953998059034347534e-01 3.017251491546630859e-01 1.911143064498901367e-01 -5.151118617504835129e-03 -1.257739067077636719e-01 -1.192153394222259521e-01 1.730479001998901367e-01 3.733552992343902588e-02 1.926005333662033081e-01 -1.588523685932159424e-01 1.756832599639892578e-01 -1.031324341893196106e-01 -1.064737513661384583e-01 -3.652736544609069824e-02 -2.126284539699554443e-01 2.138684540987014771e-01 1.344833225011825562e-01 -3.254353702068328857e-01 1.002451851963996887e-01 -1.037133857607841492e-01 -2.746242880821228027e-01 -6.892804801464080811e-02 -9.253142774105072021e-02
1.234158426523208618e-01 -2.060575187206268311e-01 4.705130681395530701e-02 -2.743327021598815918e-01 7.945144549012184143e-03 -2.489612400531768799e-01 1.235375553369522095e-01 -4.084312543272972107e-02 -2.511383891105651855e-01 8.235491812229156494e-02 1.055746600031852722e-01 -9.551150351762771606e-02 3.442321121692657471e-01 -1.479697693139314651e-02 -1.667524576187133789e-01 1.239879354834556580e-01 -1.165196597576141357e-01 3.722473084926605225e-01 -4.034191071987152100e-01 -1.247194260358810425e-01 -4.153107106685638428e-02 -9.743853658437728882e-02 1.533886045217514038e-01 6.703040003776550293e-02 -2.359909005463123322e-02 1.533039659261703491e-01 1.833470910787582397e-01 -4.275863990187644958e-02 -1.635694056749343872e-01 -2.312674932181835175e-02 -1.852441877126693726e-01 2.074874341487884521e-01
-2.986960411071777344e-01 1.456554234027862549e-02 -2.003865316510200500e-03 -2.027730494737625122e-01 -1.101419478654861450e-01 -1.667085289955139160e-01 3.548816442489624023e-01 -1.139297559857368469e-01 -1.789557188749313354e-01 -1.463525742292404175e-01 -5.555358156561851501e-02 1.364966779947280884e-01 8.224707096815109253e-02 9.784097969532012939e-02 -1.298178732395172119e-01 -5.363046750426292419e-02 -3.553187847137451172e-01 2.223811000585556030e-01 -3.613976538181304932e-01 9.787288308143615723e-02 -2.041106820106506348e-01 -2.038226127624511719e-01 -1.608037352561950684e-01 -1.361915562301874161e-02 -1.502532064914703369e-01 3.998740389943122864e-02 -2.285614162683486938e-01 -6.769935786724090576e-02 -1.489539444446563721e-01 -1.370086520910263062e-01 -1.440425962209701538e-02 1.790826469659805298e-01
2.732523381710052490e-01 1.718907207250595093e-01 2.476216703653335571e-01 -9.531538933515548706e-02 4.627598449587821960e-02 -1.371467113494873047e-01 1.338040679693222046e-01 -1.333674788475036621e-01 -5.280895158648490906e-02 -2.916784584522247314e-01 3.296309709548950195e-01 1.307811588048934937e-01 2.751920819282531738e-01 -2.519679963588714600e-01 -1.499486863613128662e-01 1.969343870878219604e-01 -1.514358669519424438e-01 4.899290204048156738e-02 -2.292634248733520508e-01 1.950568258762359619e-01 -1.878553628921508789e-02 -1.582597754895687103e-02 -7.995831221342086792e-02 -4.334159195423126221e-02 1.890377551317214966e-01 2.300937175750732422e-01 -1.141825988888740540e-01 1.248953491449356079e-01 -8.290588110685348511e-02 -2.817760109901428223e-01 -1.252198666334152222e-01 -1.027094125747680664e-01
-1.024887561798095703e-01 1.925717741250991821e-01 1.513395905494689941e-01 -1.312216520309448242e-01 -2.268287092447280884e-01 -1.614042967557907104e-01 4.479001462459564209e-01 4.949710145592689514e-02 3.282031789422035217e-02 2.152653038501739502e-02 7.422254234552383423e-02 8.310116827487945557e-02 2.900502085685729980e-01 -1.360844075679779053e-01 -9.288270771503448486e-02 -1.034858599305152893e-01 -1.144498214125633240e-02 2.931956648826599121e-01 -1.436187624931335449e-01 1.013837568461894989e-02 -2.292690277099609375e-01 -3.717134892940521240e-01 -1.639050692319869995e-01 1.903189904987812042e-02 -4.122883826494216919e-02 1.311139613389968872e-01 -3.224496841430664062e-01 3.214745968580245972e-02 1.810866291634738445e-03 1.029000803828239441e-01 -1.680207252502441406e-01 -9.097025543451309204e-02
3.178201243281364441e-02 1.134047210216522217e-01 3.157544508576393127e-02 -1.726452857255935669e-01 -3.713222742080688477e-01 -4.087274372577667236e-01 8.317682147026062012e-02 -3.470101952552795410e-02 2.005778625607490540e-02 1.178161427378654480e-01 7.714039087295532227e-02 -1.010937914252281189e-01 2.987189292907714844e-01 -2.704197764396667480e-01 -1.032049357891082764e-01 1.196920275688171387e-01 2.948092855513095856e-02 2.574904561042785645e-01 -2.227051109075546265e-01 2.621329128742218018e-01 -9.026169776916503906e-02 -3.577705323696136475e-01 1.912475936114788055e-02 4.755759239196777344e-02 -6.984225660562515259e-02 1.716045439243316650e-01 -1.145072802901268005e-01 -3.788463538512587547e-03 -1.331398487091064453e-01 1.853940784931182861e-01 -1.533153187483549118e-02 2.082329988479614258e-02
1.750653237104415894e-01 4.594775661826133728e-02 2.261900454759597778e-01 -2.075672745704650879e-01 -2.987192943692207336e-02 -7.089684158563613892e-02 2.143286317586898804e-01 1.002877131104469299e-01 4.729807749390602112e-02 4.075497388839721680e-03 9.051179513335227966e-03 1.241562291979789734e-01 3.591738641262054443e-02 1.882222890853881836e-01 -8.063719421625137329e-02 1.091636866331100464e-01 7.550730556249618530e-02 2.135967016220092773e-01 -1.274948865175247192e-01 -1.198917031288146973e-01 -1.350151747465133667e-01 -5.381032824516296387e-01 1.703630387783050537e-01 -4.540930315852165222e-02 1.589501649141311646e-02 3.435986638069152832e-01 -9.713761508464813232e-02 5.078807100653648376e-02 1.930248141288757324e-01 -2.201871573925018311e-01 -5.631962791085243225e-02 3.132572472095489502e-01
-1.745338737964630127e-01 -1.627768576145172119e-01 3.091253638267517090e-01 -4.068737104535102844e-02 -1.026399657130241394e-01 -1.701047867536544800e-01 -2.009929418563842773e-01 -1.513223052024841309e-01 -1.725859642028808594e-01 2.498776465654373169e-01 -4.368524532765150070e-03 2.271896302700042725e-01 1.112665757536888123e-01 -1.366338282823562622e-01 -1.141382455825805664e-01 8.724474161863327026e-02 -2.150297760963439941e-01 3.254809975624084473e-01 -9.016109257936477661e-02 -1.489590406417846680e-01 1.477607786655426025e-01 -1.405201852321624756e-01 1.357533782720565796e-01 -2.072846591472625732e-01 4.133892059326171875e-01 7.258577272295951843e-03 -1.296969950199127197e-01 -5.824068188667297363e-02 -5.636864528059959412e-02 -2.525877058506011963e-01 -1.388149242848157883e-02 -6.096890941262245178e-02
2.940392494201660156e-01 2.674545720219612122e-02 7.506964355707168579e-02 -9.723187237977981567e-02 -1.826326996088027954e-01 4.163446649909019470e-02 2.439270168542861938e-01 -6.545794010162353516e-02 -3.292073607444763184e-01 2.838759124279022217e-01 8.615736663341522217e-02 2.372523844242095947e-01 -5.379312485456466675e-02 -8.223529160022735596e-02 3.709227964282035828e-02 1.177044361829757690e-01 -7.838421314954757690e-02 4.454682469367980957e-01 -5.096933990716934204e-02 3.143819868564605713e-01 1.103222295641899109e-01 -3.106035590171813965e-01 -9.869652241468429565e-02 -1.075706183910369873e-01 1.134014502167701721e-01 1.254563629627227783e-01 -1.241212157765403390e-04 -1.119070723652839661e-01 8.900085836648941040e-02 1.697412729263305664e-01 7.954757660627365112e-02 3.376419097185134888e-02
2.165140658617019653e-01 -4.144943132996559143e-02 2.630456874612718821e-04 -4.036872461438179016e-02 -1.929764002561569214e-01 -1.615596860647201538e-01 2.381115257740020752e-01 -5.278290063142776489e-02 -1.332918107509613037e-01 1.291931271553039551e-01 2.257987111806869507e-01 2.674441933631896973e-01 1.442210823297500610e-01 1.835680007934570312e-01 -1.650859713554382324e-01 6.034203991293907166e-02 -2.324324995279312134e-01 1.450922787189483643e-01 -3.671041131019592285e-01 8.998674899339675903e-02 -1.538283824920654297e-01 -3.166612684726715088e-01 -2.088666558265686035e-01 -1.182961091399192810e-01 -2.139235287904739380e-01 -8.303620666265487671e-02 4.212776944041252136e-02 1.073953807353973389e-01 -1.719613671302795410e-01 2.204566495493054390e-03 4.363114014267921448e-02 2.960513830184936523e-01
-5.749111995100975037e-02 1.437503099441528320e-01 2.333095222711563110e-01 2.295700609683990479e-01 -3.603017330169677734e-01 -1.239517107605934143e-01 5.891156941652297974e-02 1.415384653955698013e-02 -3.631806671619415283e-01 1.297267526388168335e-01 -3.062075562775135040e-02 1.933492869138717651e-01 4.894644394516944885e-02 -1.713254302740097046e-01 -2.905033156275749207e-02 5.368771031498908997e-02 -2.851698398590087891e-01 3.772648796439170837e-02 -2.430575042963027954e-01 3.291058838367462158e-01 6.205740943551063538e-02 -3.662784099578857422e-01 7.273349910974502563e-02 -1.377946790307760239e-02 1.789529472589492798e-01 -7.899908348917961121e-03 1.612022221088409424e-01 -4.115077480673789978e-02 1.035516057163476944e-02 4.474657401442527771e-02 1.441680639982223511e-01 1.457173824310302734e-01
-5.853992700576782227e-02 3.271956369280815125e-02 2.176488935947418213e-01 -5.788870528340339661e-02 -2.252050489187240601e-01 3.373911380767822266e-01 -6.659011356532573700e-03 7.473754137754440308e-02 -2.356353104114532471e-01 1.016752347350120544e-01 2.004776895046234131e-01 3.087222762405872345e-02 1.203233599662780762e-01 -5.786786600947380066e-02 1.468367874622344971e-01 1.770771294832229614e-02 -3.312202394008636475e-01 -1.015003621578216553e-01 -3.295790553092956543e-01 -8.717077784240245819e-03 9.601553529500961304e-02 -2.468992620706558228e-01 3.713850677013397217e-01 -2.232076227664947510e-01 5.438997596502304077e-02 3.171480000019073486e-01 8.259028196334838867e-02 -8.238881826400756836e-02 -1.327016651630401611e-01 -3.683047369122505188e-02 7.166540622711181641e-02 2.509247278794646263e-03
-2.110617309808731079e-01 -6.951136514544487000e-03 4.453548789024353027e-02 -1.023515220731496811e-02 -2.889414131641387939e-01 -3.590927273035049438e-02 1.198759302496910095e-01 1.420641243457794189e-01 -2.940328717231750488e-01 -2.890895903110504150e-01 1.772876530885696411e-01 -7.121764868497848511e-02 1.421584002673625946e-02 4.947256669402122498e-02 -9.081734716892242432e-02 1.066224649548530579e-01 -1.695426553487777710e-01 2.378205955028533936e-01 -3.481939136981964111e-01 -1.809940189123153687e-01 -2.144318968057632446e-01 9.750609286129474640e-03 -2.087910845875740051e-02 -1.142039820551872253e-01 1.520785391330718994e-01 3.685620427131652832e-01 -2.861681878566741943e-01 1.288931667804718018e-01 -7.935909926891326904e-02 1.831588521599769592e-02 2.053812146186828613e-01 -6.962021812796592712e-03
-3.353494033217430115e-02 1.423615664243698120e-01 -6.402700394392013550e-02 -1.132699623703956604e-01 -1.318469792604446411e-01 -2.467223815619945526e-02 4.126285910606384277e-01 -5.467168986797332764e-02 -2.250037193298339844e-01 2.134373486042022705e-01 1.349967122077941895e-01 -9.642643481492996216e-02 9.978614002466201782e-02 -2.476688921451568604e-01 8.462766557931900024e-02 -1.322327405214309692e-01 -2.635118067264556885e-01 2.928087413311004639e-01 -1.607476919889450073e-01 -1.369999498128890991e-01 4.354391247034072876e-02 -3.172888159751892090e-01 -3.937840461730957031e-01 8.042949438095092773e-02 -1.284173876047134399e-01 2.104934602975845337e-01 -1.165361031889915466e-01 -4.044879972934722900e-02 -9.182534366846084595e-02 2.209928072988986969e-02 -3.953007608652114868e-02 2.002905309200286865e-02
6.187942996621131897e-02 2.384157478809356689e-01 1.738431751728057861e-01 2.796764858067035675e-02 -2.238001525402069092e-01 -2.290140837430953979e-01 2.024768590927124023e-01 2.318667471408843994e-01 -6.611995398998260498e-02 8.759006112813949585e-02 -2.086878009140491486e-02 -1.006854400038719177e-01 6.266921758651733398e-02 1.694290339946746826e-01 -9.953662008047103882e-02 -1.146444678306579590e-02 -8.882264792919158936e-02 7.030837982892990112e-02 -4.167152941226959229e-01 -2.073810845613479614e-01 -1.586306393146514893e-01 -3.304101824760437012e-01 -1.334454119205474854e-01 -7.101690024137496948e-02 3.165011703968048096e-01 8.845012634992599487e-02 -1.475349664688110352e-01 1.128252297639846802e-01 -1.106081604957580566e-01 6.158641725778579712e-02 6.798373162746429443e-02 3.097169697284698486e-01
-1.615919321775436401e-01 1.629768013954162598e-01 2.197467684745788574e-01 1.323077231645584106e-01 -2.412767857313156128e-01 1.174103096127510071e-02 1.245240792632102966e-01 9.603130072355270386e-02 -1.870518475770950317e-01 1.099745929241180420e-01 2.380245029926300049e-01 -2.835838496685028076e-02 1.296343356370925903e-01 -1.024161800742149353e-01 -3.079495728015899658e-01 3.669496178627014160e-01 -8.461240679025650024e-02 2.256348431110382080e-01 -3.997228667140007019e-02 -4.951288178563117981e-02 1.732901036739349365e-01 -1.920171380043029785e-01 1.254798173904418945e-01 -2.701281905174255371e-01 2.352192699909210205e-01 -1.651427149772644043e-02 -2.431845664978027344e-01 -1.532519012689590454e-01 -4.017423093318939209e-02 4.776122979819774628e-03 -2.601718604564666748e-01 -1.088318377733230591e-01
2.702279202640056610e-02 2.449030242860317230e-02 -1.713570952415466309e-01 6.035730987787246704e-02 3.908934071660041809e-02 -1.443752646446228027e-02 2.904665172100067139e-01 7.757984101772308350e-03 -4.232425242662429810e-02 1.038696318864822388e-01 -1.125064343214035034e-01 2.071316391229629517e-01 2.447604835033416748e-01 6.593243777751922607e-02 -3.254164755344390869e-01 3.666343912482261658e-02 -1.560900658369064331e-01 1.659012734889984131e-01 -2.265560925006866455e-01 2.294373512268066406e-02 -2.452402114868164062e-01 -4.782661497592926025e-01 -2.394723743200302124e-01 1.604673415422439575e-01 5.663632228970527649e-02 1.654873341321945190e-01 -2.600495517253875732e-01 1.083510345779359341e-03 2.063216827809810638e-02 -1.359145045280456543e-01 -2.156927287578582764e-01 2.231856621801853180e-02
-5.051954463124275208e-02 -8.962985128164291382e-02 4.502195864915847778e-02 2.591171562671661377e-01 -4.731207713484764099e-02 -1.618120372295379639e-01 2.726707756519317627e-01 -1.301952637732028961e-02 1.563252881169319153e-02 3.598949313163757324e-02 1.941165924072265625e-01 3.377001881599426270e-01 -6.453399360179901123e-02 -2.999544143676757812e-01 -1.473004370927810669e-01 -1.299368888139724731e-01 -1.610845029354095459e-01 4.823227599263191223e-02 -3.699105083942413330e-01 1.369382292032241821e-01 1.012150347232818604e-01 -1.608411520719528198e-01 8.569511771202087402e-02 -1.126026660203933716e-01 5.499882251024246216e-02 2.181563079357147217e-01 -1.500785946846008301e-01 2.750587463378906250e-01 -3.331767618656158447e-01 -2.992736874148249626e-03 1.476796269416809082e-01 -9.850855916738510132e-02
-9.962250292301177979e-02 4.965014755725860596e-02 1.480217278003692627e-01 -7.031366974115371704e-02 -3.352026045322418213e-01 -3.004434108734130859e-01 2.138738483190536499e-01 -1.218203529715538025e-01 2.415293827652931213e-02 1.513787060976028442e-01 2.484079748392105103e-01 -8.029045909643173218e-02 4.095360934734344482e-01 -4.408864770084619522e-04 -5.041534453630447388e-02 -7.485449314117431641e-02 -1.657275110483169556e-02 1.791179776191711426e-01 -2.922103404998779297e-01 1.831172704696655273e-01 -1.729656904935836792e-01 -3.287980258464813232e-01 9.683743864297866821e-02 8.200477808713912964e-02 -8.087629824876785278e-02 2.122127562761306763e-01 -1.488253772258758545e-01 1.294203549623489380e-01 -9.593214094638824463e-02 1.337963491678237915e-01 2.222963608801364899e-02 8.095081150531768799e-02
3.047140873968601227e-02 -1.860178448259830475e-02 -1.549283415079116821e-01 -1.886283755302429199e-01 -4.064730405807495117e-01 1.480079442262649536e-01 -1.132666468620300293e-01 -1.065775658935308456e-02 -8.433631062507629395e-02 1.458955258131027222e-01 -2.731425687670707703e-02 2.961655855178833008e-01 8.076665550470352173e-02 -2.166379541158676147e-01 -8.640572428703308105e-02 -4.384781792759895325e-02 -2.337924838066101074e-01 2.342301607131958008e-01 -2.215252667665481567e-01 2.474703043699264526e-01 7.071547955274581909e-02 -3.610113859176635742e-01 3.698503375053405762e-01 -6.696302443742752075e-02 7.534558326005935669e-02 1.038575917482376099e-01 -8.569692075252532959e-02 -1.121460273861885071e-01 4.221500828862190247e-02 1.313408650457859039e-02 1.426164656877517700e-01 6.520193815231323242e-02
-1.633616685867309570e-01 -2.290720585733652115e-03 2.693816721439361572e-01 -5.431067571043968201e-02 -9.690398722887039185e-02 -8.832050859928131104e-02 3.943135216832160950e-02 -7.276245206594467163e-02 -4.173852503299713135e-02 4.097659140825271606e-02 5.160316824913024902e-02 2.399356961250305176e-01 1.151720732450485229e-01 -1.713692545890808105e-01 6.178043782711029053e-02 1.246682852506637573e-01 -2.367354780435562134e-01 2.263037562370300293e-01 -2.056669443845748901e-01 2.740715444087982178e-01 3.168421983718872070e-01 -3.710241913795471191e-01 1.074657067656517029e-01 -9.294348210096359253e-02 4.060651957988739014e-01 1.352369934320449829e-01 1.520152576267719269e-02 -8.495412766933441162e-02 -7.878150045871734619e-02 -1.683901250362396240e-01 -1.434875130653381348e-01 -1.393700093030929565e-01
2.743089497089385986e-01 8.440192788839340210e-02 1.108659878373146057e-01 -3.894566325470805168e-03 -3.979547321796417236e-02 -1.321550160646438599e-01 3.809890747070312500e-01 -1.554814726114273071e-01 -1.687905490398406982e-01 -6.921539455652236938e-02 1.142180487513542175e-01 2.013950794935226440e-01 2.157427519559860229e-01 -1.925819963216781616e-01 -1.470047980546951294e-01 3.259218335151672363e-01 -8.381902426481246948e-02 1.826432347297668457e-02 -3.297255933284759521e-02 1.828183829784393311e-01 -3.415967896580696106e-02 -1.437180340290069580e-01 -2.956772968173027039e-02 -9.496722370386123657e-02 1.835790276527404785e-01 2.244067192077636719e-01 -3.421539068222045898e-01 2.020476907491683960e-01 1.569749228656291962e-02 -3.029612898826599121e-01 8.671531826257705688e-02 -5.921487882733345032e-02
2.954190075397491455e-01 -1.014781519770622253e-01 1.903397589921951294e-01 1.244257390499114990e-02 1.174632161855697632e-01 -7.617156952619552612e-02 2.047971263527870178e-02 4.673899710178375244e-02 -1.799202412366867065e-01 6.943485140800476074e-02 -3.055345080792903900e-02 4.413713812828063965e-01 8.599006384611129761e-02 -6.111130118370056152e-02 -1.268559694290161133e-01 1.818126440048217773e-01 -1.681248098611831665e-01 2.060617208480834961e-01 -3.173346221446990967e-01 1.720495074987411499e-01 1.383193284273147583e-01 -2.611842751502990723e-01 7.351040374487638474e-03 8.419382572174072266e-02 9.668643027544021606e-02 1.017377004027366638e-01 -7.608357071876525879e-02 1.406514942646026611e-01 -2.396816574037075043e-02 -4.218246042728424072e-01 1.766745150089263916e-01 -1.066271401941776276e-02
1.752490550279617310e-01 5.920195952057838440e-02 2.098991125822067261e-01 -2.504920028150081635e-02 9.978586435317993164e-02 -1.966492235660552979e-01 1.364695876836776733e-01 -6.777526438236236572e-02 -3.067943500354886055e-03 -9.972984343767166138e-02 2.038225829601287842e-01 3.636428415775299072e-01 1.886148899793624878e-01 1.296975649893283844e-02 -1.170241162180900574e-01 3.820635974407196045e-01 -8.935098350048065186e-02 -2.204883145168423653e-03 -1.212104037404060364e-01 3.438623249530792236e-02 -9.124858677387237549e-02 -2.641887068748474121e-01 1.434614509344100952e-01 -2.306343615055084229e-02 1.820650994777679443e-01 2.726297080516815186e-01 -2.959816157817840576e-01 8.617590181529521942e-03 -6.813558191061019897e-02 -3.813974559307098389e-01 -4.150114208459854126e-02 -5.014812108129262924e-03
-2.099606841802597046e-01 2.206002734601497650e-02 3.646418452262878418e-02 4.899925366044044495e-02 -1.907987706363201141e-02 -6.095290556550025940e-02 1.792205274105072021e-01 1.245207153260707855e-02 -3.929355740547180176e-02 -1.204717252403497696e-02 -8.178786933422088623e-02 3.277044892311096191e-01 -9.480956941843032837e-02 -7.449572533369064331e-02 -1.631271094083786011e-01 3.318109735846519470e-02 -2.710888683795928955e-01 2.201251089572906494e-01 -2.508385181427001953e-01 -8.957668393850326538e-02 -2.903061173856258392e-02 -4.136621654033660889e-01 -1.934304535388946533e-01 2.200655490159988403e-01 -1.252495497465133667e-01 1.262760758399963379e-01 -1.771696358919143677e-01 -2.401782758533954620e-02 -1.335022002458572388e-01 2.613288462162017822e-01 -1.507183909416198730e-01 3.663393557071685791e-01
2.425002902746200562e-01 -1.266793459653854370e-01 2.946957051753997803e-01 -1.520177870988845825e-01 2.285184413194656372e-01 1.380875855684280396e-01 -4.076145961880683899e-02 -6.953131407499313354e-02 4.800494387745857239e-02 1.283121556043624878e-01 -7.668814063072204590e-02 3.310576975345611572e-01 2.450744807720184326e-01 7.936340570449829102e-02 -2.774018049240112305e-01 -5.244501307606697083e-02 -3.145336806774139404e-01 2.948527932167053223e-01 -5.102171003818511963e-02 -1.090151891112327576e-01 -1.575243920087814331e-01 -3.148083984851837158e-01 2.731564342975616455e-01 -6.191915832459926605e-03 6.104405224323272705e-02 2.746655605733394623e-02 -7.820856757462024689e-03 1.696116030216217041e-01 1.150380596518516541e-01 -9.103529900312423706e-02 -3.026653453707695007e-02 -4.918881878256797791e-02
2.834836021065711975e-02 -2.305299490690231323e-01 3.602401614189147949e-01 -1.335430145263671875e-01 -1.773001402616500854e-01 9.250471740961074829e-02 7.467538863420486450e-02 -9.028497338294982910e-02 -3.852897509932518005e-02 2.027048543095588684e-02 -1.432971004396677017e-02 -1.432342734187841415e-02 1.784162223339080811e-01 -1.233554538339376450e-02 -2.508588321506977081e-02 -4.027398675680160522e-02 -2.018881291151046753e-01 4.743303656578063965e-01 -6.139053031802177429e-02 -1.482810825109481812e-02 6.404160708189010620e-02 -7.997997850179672241e-02 1.124989688396453857e-01 3.174248039722442627e-01 2.833427786827087402e-01 2.488328069448471069e-01 -2.674930170178413391e-02 -2.182070314884185791e-01 -3.950063884258270264e-02 -3.099630475044250488e-01 -1.577853113412857056e-01 -3.833552077412605286e-02
7.327250391244888306e-02 1.300395280122756958e-01 1.562315076589584351e-01 -1.493563652038574219e-01 -1.632543802261352539e-01 1.958846114575862885e-02 3.249442577362060547e-01 8.977173268795013428e-02 5.115075781941413879e-02 1.008268892765045166e-01 -1.867493689060211182e-01 -1.399446725845336914e-01 1.660844683647155762e-01 -3.466306999325752258e-02 -1.118445117026567459e-02 2.087738976115360856e-04 -1.640300303697586060e-01 2.761761285364627838e-02 -3.115519881248474121e-01 -9.941145777702331543e-02 -1.769365668296813965e-01 -5.004810094833374023e-01 9.101378917694091797e-02 -7.644743472337722778e-02 2.799161523580551147e-02 9.590615332126617432e-02 -4.381563961505889893e-01 -1.170890405774116516e-01 1.433303114026784897e-02 -1.059638112783432007e-01 -1.903287768363952637e-01 1.749856211245059967e-02
1.047330275177955627e-01 -1.123839169740676880e-01 1.328112930059432983e-01 -1.263719499111175537e-01 1.072088032960891724e-01 1.350607275962829590e-01 3.043766021728515625e-01 9.389468282461166382e-02 -3.708974123001098633e-01 4.759553819894790649e-02 6.899148225784301758e-02 3.154878616333007812e-01 -3.162445500493049622e-02 -1.560809463262557983e-01 -2.348092347383499146e-01 -7.422959897667169571e-03 -1.062910929322242737e-01 -2.318164147436618805e-02 -2.581087648868560791e-01 1.708837896585464478e-01 2.426777184009552002e-01 -3.078963756561279297e-01 -1.251736134290695190e-01 -6.337247788906097412e-03 3.133784234523773193e-01 7.616927474737167358e-02 -9.059940278530120850e-02 1.699907779693603516e-01 2.408261448144912720e-01 -1.003195717930793762e-01 -2.571753971278667450e-02 5.283812060952186584e-03
2.476563602685928345e-01 1.236099526286125183e-01 1.582228094339370728e-01 -4.579500108957290649e-02 1.947632059454917908e-02 -2.323414087295532227e-01 1.665874719619750977e-01 8.694005012512207031e-02 -1.834420561790466309e-01 -1.525903493165969849e-01 2.355130016803741455e-01 2.507659196853637695e-01 1.168769523501396179e-01 -3.487131372094154358e-02 -1.225193068385124207e-01 3.227387368679046631e-01 -1.573993265628814697e-01 4.333117045462131500e-03 -2.334062457084655762e-01 2.069424986839294434e-01 -3.863121569156646729e-02 -1.974170655012130737e-01 -3.488167747855186462e-02 -1.299287229776382446e-01 2.911120187491178513e-03 1.874074339866638184e-01 -4.129916429519653320e-01 2.636839747428894043e-01 -7.478780578821897507e-03 -1.955556571483612061e-01 5.537684261798858643e-02 2.120589604601264000e-03
-1.831022463738918304e-02 6.993220746517181396e-02 2.783998250961303711e-01 -9.925530105829238892e-02 -2.194497585296630859e-01 -8.366270363330841064e-02 2.775045037269592285e-01 -2.542181313037872314e-01 -1.059255329892039299e-03 6.982696708291769028e-03 1.457989960908889771e-01 -4.749842360615730286e-02 2.096474319696426392e-01 -1.722376793622970581e-01 1.761963814496994019e-01 -2.319447100162506104e-01 -9.784573316574096680e-02 2.984212636947631836e-01 -3.309491872787475586e-01 1.103977635502815247e-01 -2.318226397037506104e-01 -3.460383117198944092e-01 2.313010245561599731e-01 -1.534553170204162598e-01 -3.281766921281814575e-02 -2.479285933077335358e-02 -1.769857555627822876e-01 -1.410971581935882568e-01 2.142942324280738831e-02 6.285406649112701416e-02 -1.952546276152133942e-02 2.456348156556487083e-03
1.487660259008407593e-01 -1.577982120215892792e-02 1.441047340631484985e-02 -2.042385637760162354e-01 1.074658483266830444e-01 -2.235576212406158447e-01 1.812042444944381714e-01 2.723240479826927185e-02 -3.812068998813629150e-01 -9.058666229248046875e-02 1.290173828601837158e-01 3.375757336616516113e-01 4.571073874831199646e-02 -1.457567065954208374e-01 -2.861090898513793945e-01 1.728198677301406860e-01 4.098787158727645874e-02 1.427607834339141846e-01 -2.440395057201385498e-01 1.601662784814834595e-01 -3.285331279039382935e-02 -2.840704917907714844e-01 -1.268326025456190109e-02 1.580574735999107361e-02 1.807506531476974487e-01 7.823855429887771606e-02 -1.195949092507362366e-01 1.087326630949974060e-01 -4.869174957275390625e-02 -2.620205581188201904e-01 9.435071796178817749e-02 -2.951392233371734619e-01
3.946424461901187897e-03 1.060026288032531738e-01 -4.057005513459444046e-03 2.875038422644138336e-02 -1.685171388089656830e-02 -1.292572468519210815e-01 3.711515665054321289e-01 5.035989731550216675e-02 6.726987659931182861e-02 1.125578358769416809e-01 9.110979735851287842e-02 2.154094539582729340e-02 3.449159562587738037e-01 7.056347280740737915e-02 -1.330570434220135212e-03 9.747474640607833862e-02 -1.848352104425430298e-01 3.508849740028381348e-01 -4.112070500850677490e-01 -3.309799358248710632e-02 -1.133242174983024597e-01 -3.018717765808105469e-01 -5.813341215252876282e-02 -1.996383368968963623e-01 3.851346299052238464e-02 -4.129596054553985596e-02 1.187036931514739990e-01 2.647101283073425293e-01 -9.682757407426834106e-02 -7.418508082628250122e-02 -8.636618405580520630e-02 2.947054207324981689e-01
-3.469221666455268860e-02 -1.511161327362060547e-01 -3.202303647994995117e-01 -3.953740000724792480e-02 -1.905413866043090820e-01 3.999903425574302673e-02 6.344636529684066772e-02 -2.885259315371513367e-02 -2.113889008760452271e-01 9.291449934244155884e-02 2.025821805000305176e-01 3.189929723739624023e-01 4.957267343997955322e-01 -3.014075383543968201e-02 1.160512026399374008e-02 8.247993141412734985e-02 -1.791518628597259521e-01 9.796816855669021606e-02 -1.279955506324768066e-01 -1.423678454011678696e-02 1.322743743658065796e-01 -2.806453406810760498e-01 6.542752683162689209e-02 -1.539623886346817017e-01 1.473517864942550659e-01 2.226059436798095703e-01 8.713566511869430542e-02 8.823173493146896362e-02 -9.059560298919677734e-02 -2.935825586318969727e-01 -1.254107207059860229e-01 -9.421369060873985291e-03
9.061519056558609009e-02 -1.023009791970252991e-01 6.587053090333938599e-02 -1.959441155195236206e-01 1.379027813673019409e-01 -2.239925414323806763e-01 1.858977228403091431e-01 6.288175005465745926e-03 -2.487577944993972778e-01 3.178649349138140678e-03 1.175341755151748657e-01 3.053579926490783691e-01 5.123709514737129211e-02 -1.822890788316726685e-01 -2.112080156803131104e-01 1.309984922409057617e-01 -2.966314554214477539e-02 1.822546720504760742e-01 -3.231474757194519043e-01 2.653787732124328613e-01 -5.124245956540107727e-02 -1.984369158744812012e-01 7.472107559442520142e-02 -3.898810595273971558e-02 1.492913067340850830e-01 1.204106807708740234e-01 -2.571760416030883789e-01 2.589805126190185547e-01 -4.885177314281463623e-02 -3.371573686599731445e-01 5.453021079301834106e-02 -1.454152911901473999e-01
2.905870079994201660e-01 -1.843524426221847534e-01 4.314644634723663330e-02 -1.473836833611130714e-03 6.524203717708587646e-02 -1.197821199893951416e-01 8.078064024448394775e-02 6.558195501565933228e-02 -1.332599818706512451e-01 -1.444445997476577759e-01 1.922818273305892944e-01 2.893760204315185547e-01 2.351964265108108521e-01 1.685464195907115936e-02 -9.112261235713958740e-02 2.236656397581100464e-01 -1.210596784949302673e-01 2.528712386265397072e-03 -3.020031452178955078e-01 1.418791562318801880e-01 2.163152769207954407e-02 -3.091116249561309814e-01 5.730164423584938049e-02 -2.534987628459930420e-01 1.519918590784072876e-01 1.012914478778839111e-01 -3.160432279109954834e-01 1.765682846307754517e-01 -2.924289926886558533e-02 -3.425379097461700439e-01 -6.324283778667449951e-02 -2.908252365887165070e-02
7.248164620250463486e-03 1.806903034448623657e-01 -7.321632653474807739e-02 -1.810984909534454346e-01 -2.783895730972290039e-01 1.427280455827713013e-01 -5.058231577277183533e-02 6.015526503324508667e-02 -4.183245003223419189e-01 1.021119952201843262e-02 1.438176780939102173e-01 1.779591143131256104e-01 9.996313601732254028e-02 -2.254631519317626953e-01 -1.238753175130113959e-04 7.238060981035232544e-02 -2.749738693237304688e-01 -2.010193280875682831e-02 -2.115887254476547241e-01 -1.827028393745422363e-01 -2.047565132379531860e-01 -1.632825285196304321e-01 3.821076452732086182e-01 -1.754597723484039307e-01 1.142163872718811035e-01 -2.205307483673095703e-01 2.065696753561496735e-03 6.407940294593572617e-03 -1.984698474407196045e-01 -1.130243688821792603e-01 -6.556761916726827621e-03 1.345284879207611084e-01
1.480946084484457970e-03 5.657424405217170715e-02 8.619757369160652161e-03 -1.222272217273712158e-01 -3.376846313476562500e-01 3.002328872680664062e-01 -1.482096612453460693e-01 1.793767511844635010e-02 -1.500554978847503662e-01 8.973799645900726318e-02 1.519103348255157471e-01 3.322135806083679199e-01 6.036040931940078735e-02 -1.218570582568645477e-02 -1.792230457067489624e-01 4.287623986601829529e-02 -2.009171098470687866e-01 2.783288061618804932e-01 -4.139266908168792725e-01 1.817600429058074951e-01 -3.267352283000946045e-02 -1.628360748291015625e-01 3.470142781734466553e-01 9.537766873836517334e-02 -2.629482932388782501e-02 1.377017647027969360e-01 2.663071081042289734e-02 -7.866428792476654053e-02 -1.498171091079711914e-01 4.676109179854393005e-02 1.454000473022460938e-01 -4.395901039242744446e-02
1.663946174085140228e-02 3.247585520148277283e-02 -2.425718493759632111e-02 -1.267050653696060181e-01 -2.065018117427825928e-01 -1.395579427480697632e-02 -3.504829481244087219e-02 -1.240900456905364990e-01 1.011113077402114868e-02 -1.509133726358413696e-01 -1.704965159296989441e-02 -1.133420094847679138e-01 2.495214790105819702e-01 7.818103581666946411e-02 -1.498218774795532227e-01 1.057209223508834839e-01 -3.008278310298919678e-01 -5.028155073523521423e-02 -2.542941570281982422e-01 2.512686848640441895e-01 8.758154511451721191e-02 -4.672775566577911377e-01 9.084999561309814453e-02 -1.177353411912918091e-01 -1.013509035110473633e-01 4.485093355178833008e-01 -1.416789442300796509e-01 2.181450724601745605e-01 2.383396960794925690e-02 -1.675386279821395874e-01 -6.023234128952026367e-02 -6.504806131124496460e-02
-4.298889636993408203e-02 -1.400828808546066284e-01 2.713682129979133606e-02 -1.005797311663627625e-01 -2.208216786384582520e-01 1.276549994945526123e-01 9.018037468194961548e-02 -1.300010085105895996e-01 -1.814870685338973999e-01 9.839154034852981567e-02 1.799880713224411011e-01 3.175350725650787354e-01 1.556852553039789200e-02 -6.095432862639427185e-02 -1.422205269336700439e-01 9.459518641233444214e-02 -1.824025362730026245e-01 -8.808196336030960083e-02 -2.398291379213333130e-01 2.037561237812042236e-01 2.942253947257995605e-01 -4.335555732250213623e-01 1.007803305983543396e-01 7.896457612514495850e-02 4.153790175914764404e-01 1.346375048160552979e-01 5.551416426897048950e-02 -1.533624380826950073e-01 2.783088944852352142e-02 -4.716147668659687042e-03 -7.461412250995635986e-02 -1.182461902499198914e-01
-2.026960253715515137e-01 8.722276985645294189e-02 2.286483645439147949e-01 -2.568292617797851562e-01 -3.383542969822883606e-02 6.943995831534266472e-04 2.396810352802276611e-01 1.039832457900047302e-01 1.424980163574218750e-01 -1.571299731731414795e-01 4.720907658338546753e-02 -2.551062405109405518e-01 4.673784971237182617e-02 1.119016017764806747e-02 -2.755841007456183434e-03 7.756227999925613403e-02 -2.041425853967666626e-01 2.828292548656463623e-01 -3.363025188446044922e-01 -1.748248189687728882e-01 3.409886062145233154e-01 -3.027838766574859619e-01 -8.108586817979812622e-02 -3.169532120227813721e-01 9.402000904083251953e-02 4.339134320616722107e-02 -1.566960364580154419e-01 4.312711581587791443e-02 -6.121744215488433838e-02 4.692710191011428833e-02 -1.366557031869888306e-01 3.078625909984111786e-02
1.042440831661224365e-01 2.077361643314361572e-01 7.303445786237716675e-02 1.528120785951614380e-01 -2.877968251705169678e-01 1.698000282049179077e-01 1.671952009201049805e-01 -8.462112746201455593e-04 1.929270327091217041e-01 -2.842617630958557129e-01 2.629254460334777832e-01 3.831435739994049072e-01 1.676195710897445679e-01 9.119758754968643188e-02 -2.115854993462562561e-02 8.830472081899642944e-02 -3.412318527698516846e-01 2.261656224727630615e-01 -1.687451899051666260e-01 6.848955899477005005e-02 1.376290321350097656e-01 -1.748895347118377686e-01 -1.716436147689819336e-01 -5.724975839257240295e-02 1.243178844451904297e-01 -2.114118449389934540e-02 -2.893637306988239288e-02 -5.375552922487258911e-02 -2.326016128063201904e-01 -1.172548532485961914e-01 -1.662535034120082855e-02 -1.681837141513824463e-01
1.922380477190017700e-01 -9.161680191755294800e-02 1.288005262613296509e-01 3.695817664265632629e-02 6.721793673932552338e-03 -1.503317803144454956e-01 3.254891559481620789e-02 2.875241823494434357e-02 -5.437696725130081177e-02 -1.680049896240234375e-01 8.962400257587432861e-02 2.068102806806564331e-01 1.869723796844482422e-01 -2.252054661512374878e-01 -1.749382466077804565e-01 3.200013935565948486e-01 4.142031818628311157e-02 1.232011243700981140e-01 -3.364901244640350342e-01 2.136266976594924927e-01 -1.354498416185379028e-01 -3.399115800857543945e-01 6.030917912721633911e-02 -6.121444329619407654e-02 4.312803968787193298e-02 2.684802711009979248e-01 -2.866607308387756348e-01 2.023207843303680420e-01 -9.713009931147098541e-03 -2.893669009208679199e-01 1.132768541574478149e-01 -2.761528268456459045e-02
2.067595273256301880e-01 -1.227659359574317932e-01 5.280779302120208740e-02 -1.415123939514160156e-01 1.583222895860671997e-01 -1.379819959402084351e-01 1.788513809442520142e-01 -3.119727782905101776e-02 -1.573325991630554199e-01 1.226748079061508179e-01 1.809680312871932983e-01 2.623676955699920654e-01 5.036580935120582581e-02 -2.020768523216247559e-01 -2.399644106626510620e-01 5.794091522693634033e-02 -2.435737475752830505e-02 1.945801973342895508e-01 -2.629640102386474609e-01 2.658700942993164062e-01 -9.854078292846679688e-02 -2.227837443351745605e-01 1.989134401082992554e-01 1.015098094940185547e-01 1.698853820562362671e-01 -2.198610268533229828e-02 -2.184402942657470703e-01 3.071544468402862549e-01 -8.618948608636856079e-02 -3.116544783115386963e-01 2.470338903367519379e-02 -1.803344637155532837e-01
-5.727631598711013794e-02 -2.850964069366455078e-01 1.359341442584991455e-01 -1.590345352888107300e-01 -3.284641802310943604e-01 5.713083781301975250e-03 6.619470566511154175e-02 8.057302981615066528e-02 2.393170297145843506e-01 1.193549633026123047e-01 -2.732228934764862061e-01 1.283263862133026123e-01 3.100883364677429199e-01 -2.503187656402587891e-01 -5.698173493146896362e-02 -7.035036385059356689e-02 -1.708103567361831665e-01 3.086896836757659912e-01 -3.641228973865509033e-01 -3.878902178257703781e-03 -4.488595575094223022e-02 -1.767894774675369263e-01 -1.187966912984848022e-01 -1.078052297234535217e-01 -5.579629540443420410e-02 1.919115632772445679e-01 -1.505793910473585129e-02 1.357683539390563965e-02 -2.452324032783508301e-01 -1.394808385521173477e-02 8.039207756519317627e-02 2.572091063484549522e-03
-4.010711312294006348e-01 -1.082187145948410034e-01 1.346153020858764648e-01 -9.580361098051071167e-02 -2.384753525257110596e-01 -2.364555560052394867e-02 2.062281370162963867e-01 8.387968689203262329e-02 -2.478770315647125244e-01 -1.063249334692955017e-01 4.761372134089469910e-02 2.080039530992507935e-01 6.588844954967498779e-02 5.311475321650505066e-02 -3.061551228165626526e-02 -1.625182479619979858e-01 -1.092136953957378864e-03 2.860423326492309570e-01 -3.152829408645629883e-01 2.504164576530456543e-01 -1.284570395946502686e-01 -3.549235463142395020e-01 8.316761255264282227e-02 -1.601511053740978241e-02 -9.738384932279586792e-02 6.753800064325332642e-02 -2.338932305574417114e-01 -1.060315221548080444e-02 -9.148520231246948242e-02 -1.807041317224502563e-01 1.463676691055297852e-01 1.243130713701248169e-01
-1.956768929958343506e-01 1.038948968052864075e-01 3.389101624488830566e-01 -7.725674659013748169e-02 -2.731603384017944336e-01 -1.328658014535903931e-01 -1.307687610387802124e-01 -1.236085668206214905e-01 -2.052257955074310303e-01 3.534305095672607422e-01 1.598492413759231567e-01 2.509324848651885986e-01 4.328047856688499451e-02 -1.714872419834136963e-01 -2.579621970653533936e-01 -6.712755560874938965e-02 -9.245042502880096436e-02 5.107258260250091553e-02 -2.016048431396484375e-01 1.836977005004882812e-01 7.361787557601928711e-02 -1.797304153442382812e-01 -1.224765405058860779e-01 -1.994463205337524414e-01 2.469220608472824097e-01 2.319378256797790527e-01 -1.627266705036163330e-01 1.134779676795005798e-01 6.931789219379425049e-03 -3.625535219907760620e-02 -1.025536358356475830e-01 -5.922488495707511902e-02
-6.619261205196380615e-02 9.736074507236480713e-02 2.725426852703094482e-01 -4.748425632715225220e-02 -2.427746541798114777e-02 -8.135784417390823364e-03 -1.535992603749036789e-02 2.060102857649326324e-02 -7.509049028158187866e-02 -4.152122884988784790e-03 -8.967723697423934937e-03 -8.998252451419830322e-02 2.259660065174102783e-01 -2.021792382001876831e-01 -2.542700469493865967e-01 1.080770194530487061e-01 -2.896322906017303467e-01 4.044739603996276855e-01 -1.744714379310607910e-02 -8.105244487524032593e-02 2.197491824626922607e-01 -3.479914963245391846e-01 2.787308581173419952e-02 -2.707275748252868652e-01 3.621036708354949951e-01 6.578366458415985107e-02 1.496497541666030884e-01 -2.484146654605865479e-01 -7.426944375038146973e-02 -4.167916625738143921e-02 2.625540643930435181e-02 2.955269068479537964e-02
1.366505865007638931e-02 -7.670165598392486572e-02 1.749383518472313881e-03 -3.737405315041542053e-02 -1.166524365544319153e-02 -1.900339126586914062e-01 2.231241203844547272e-02 -4.176111519336700439e-02 -1.688295230269432068e-02 2.806527316570281982e-01 2.487464435398578644e-02 1.804883182048797607e-01 2.198349982500076294e-01 -5.279511213302612305e-02 -3.819769620895385742e-02 -3.049639798700809479e-02 -1.091115847229957581e-01 1.911534219980239868e-01 -5.268285870552062988e-01 4.461456462740898132e-02 -3.901619911193847656e-01 -2.758787274360656738e-01 -2.272019349038600922e-02 -9.939537942409515381e-02 3.903580829501152039e-02 -5.177413579076528549e-03 -6.771034002304077148e-02 1.987581402063369751e-01 -3.088279962539672852e-01 2.318203598260879517e-01 -1.600461751222610474e-01 -3.470709547400474548e-02
1.373477876186370850e-01 -1.905879750847816467e-02 3.079304993152618408e-01 -1.556165665388107300e-01 -2.688958346843719482e-01 -1.354986876249313354e-01 -1.478775870054960251e-02 -1.449773460626602173e-01 1.898186355829238892e-01 1.826799213886260986e-01 1.109282523393630981e-01 1.397150754928588867e-01 1.082935780286788940e-01 -7.545334100723266602e-02 -2.021900564432144165e-02 5.590935051441192627e-02 -1.036728173494338989e-01 3.454672992229461670e-01 -2.256123125553131104e-01 1.177634149789810181e-01 -2.716956734657287598e-01 -3.662314116954803467e-01 -1.271598786115646362e-01 -8.467578142881393433e-02 -8.408324792981147766e-03 1.545134633779525757e-01 -1.709122955799102783e-01 -7.108534872531890869e-02 -4.655810818076133728e-02 3.214285373687744141e-01 -1.943430751562118530e-01 6.169862579554319382e-03
1.882840096950531006e-01 1.308899670839309692e-01 2.539498507976531982e-01 2.094260230660438538e-02 -3.547670543193817139e-01 -1.606572717428207397e-01 1.164862960577011108e-01 1.449069678783416748e-01 -2.180653624236583710e-02 1.471685916185379028e-01 2.419513091444969177e-02 -9.287636727094650269e-02 5.107874167151749134e-04 -4.547996819019317627e-02 3.306182026863098145e-01 5.765218287706375122e-02 -3.452104032039642334e-01 2.968752086162567139e-01 -1.328913494944572449e-02 1.015365272760391235e-01 -2.796395123004913330e-01 -3.493393063545227051e-01 1.987725943326950073e-01 -4.876610264182090759e-02 2.534790837671607733e-04 8.138301223516464233e-02 -2.138947248458862305e-01 9.428599476814270020e-02 -1.829960010945796967e-02 1.555686257779598236e-02 5.656313896179199219e-02 1.588939726352691650e-01
7.750432193279266357e-02 -3.974122181534767151e-02 -1.637277603149414062e-01 1.255937851965427399e-02 8.397722989320755005e-02 -2.133671753108501434e-02 2.721447348594665527e-01 6.614768505096435547e-02 -1.430342495441436768e-01 1.568286679685115814e-02 -2.055757120251655579e-02 4.503197222948074341e-02 2.103153467178344727e-01 -1.755413040518760681e-02 -2.868713736534118652e-01 1.718251779675483704e-02 -7.928168028593063354e-02 2.178751528263092041e-01 -3.429795801639556885e-01 -1.363697201013565063e-01 -1.066234111785888672e-01 -4.211504757404327393e-01 -2.221370488405227661e-01 1.246210262179374695e-01 7.196965813636779785e-02 5.812252685427665710e-02 -3.277188241481781006e-01 -1.615893840789794922e-01 -2.240265905857086182e-01 -1.240175217390060425e-01 -5.883951857686042786e-02 2.729831337928771973e-01
-1.704108156263828278e-02 2.230124920606613159e-02 8.808334358036518097e-03 7.651709020137786865e-02 -2.133346349000930786e-01 3.403075039386749268e-02 2.492574900388717651e-01 4.366680514067411423e-03 -1.498600542545318604e-01 1.287438422441482544e-01 5.192486643791198730e-01 2.644343376159667969e-01 -9.045279771089553833e-02 -2.179194241762161255e-01 -6.556753069162368774e-02 7.090441137552261353e-02 -1.074651032686233521e-01 9.415923804044723511e-02 -1.824612766504287720e-01 9.767820686101913452e-02 2.912747673690319061e-02 -2.143793553113937378e-02 6.240847334265708923e-02 -4.978275299072265625e-02 1.715690195560455322e-01 4.654850959777832031e-01 8.822219073772430420e-02 1.094897687435150146e-01 -2.698018848896026611e-01 -4.143493995070457458e-02 1.689255237579345703e-01 3.207177296280860901e-02
1.550527364015579224e-01 -1.451303809881210327e-01 1.202504113316535950e-01 -2.782421000301837921e-02 1.226288303732872009e-01 -2.759395241737365723e-01 3.140088915824890137e-01 6.390836089849472046e-02 -1.880870461463928223e-01 1.985539123415946960e-02 1.340979188680648804e-01 2.236253023147583008e-01 4.140624403953552246e-02 -2.847215533256530762e-02 -2.449820488691329956e-01 1.038425415754318237e-01 -7.549853622913360596e-02 2.767533659934997559e-01 -2.772350311279296875e-01 2.504124939441680908e-01 3.513639047741889954e-02 -1.373055577278137207e-01 2.217295914888381958e-01 1.326421201229095459e-01 2.065428942441940308e-01 1.472253650426864624e-01 -2.229033708572387695e-01 2.426770031452178955e-01 -1.476763281971216202e-02 -2.558822035789489746e-01 7.480099797248840332e-02 -1.257104575634002686e-01
1.071380302309989929e-01 3.158373534679412842e-01 -9.313428017776459455e-05 -2.453810162842273712e-02 -3.684143126010894775e-01 -3.389279544353485107e-02 -1.725427433848381042e-02 -1.606920361518859863e-01 -3.093563318252563477e-01 2.492162585258483887e-01 -2.101000025868415833e-02 2.399173825979232788e-01 2.020185887813568115e-01 -1.550126671791076660e-01 -8.355112746357917786e-03 3.166100680828094482e-01 -2.625693976879119873e-01 1.587618738412857056e-01 -1.465830653905868530e-01 -5.666007753461599350e-03 1.592853665351867676e-01 -2.833810746669769287e-01 6.931127980351448059e-03 1.341260224580764771e-01 2.156836241483688354e-01 6.112480163574218750e-02 1.533082723617553711e-01 -2.184415981173515320e-02 -6.261003017425537109e-02 -5.757839605212211609e-02 1.113425791263580322e-01 1.046647578477859497e-01
-1.112581416964530945e-01 -3.638671338558197021e-02 -5.106234550476074219e-02 -9.333682060241699219e-02 -3.597002029418945312e-01 -2.934118211269378662e-01 7.291083037853240967e-02 1.947982981801033020e-02 -9.792022407054901123e-02 6.480420380830764771e-02 -1.202084007672965527e-03 -1.659645885229110718e-01 7.612686138600111008e-03 -2.769695222377777100e-01 -2.347629666328430176e-01 2.431928217411041260e-01 -8.813051134347915649e-02 3.864772617816925049e-01 -2.909347116947174072e-01 -5.003957822918891907e-02 -4.864740744233131409e-02 -8.170425891876220703e-02 9.248113632202148438e-02 7.278151810169219971e-02 -4.394478723406791687e-02 6.756143271923065186e-02 7.349140942096710205e-02 1.722798310220241547e-02 -3.255003988742828369e-01 -1.478040069341659546e-01 -1.504037827253341675e-01 3.027642667293548584e-01
2.432329803705215454e-01 -1.923814415931701660e-01 3.481997549533843994e-01 -9.893275797367095947e-02 -2.323803901672363281e-01 1.294456571340560913e-01 6.812466681003570557e-02 -3.878623619675636292e-02 1.562727838754653931e-01 1.927405893802642822e-01 -1.157053373754024506e-02 -9.407061338424682617e-02 8.553409576416015625e-02 -7.959841191768646240e-02 -2.777228364720940590e-03 -5.976076051592826843e-02 -2.192315608263015747e-01 4.206807911396026611e-01 -9.071997553110122681e-02 3.331987187266349792e-02 -1.119936555624008179e-01 -2.541167438030242920e-01 7.562113553285598755e-02 -2.943202257156372070e-01 2.774109132587909698e-02 1.171774864196777344e-01 -2.862080335617065430e-01 5.825350806117057800e-02 -1.859211921691894531e-01 2.218044549226760864e-01 -1.074531674385070801e-01 9.568291157484054565e-02
4.603218659758567810e-02 5.473420023918151855e-02 -1.309000402688980103e-01 -4.495407640933990479e-02 -2.081400752067565918e-01 -1.019969731569290161e-01 3.634207248687744141e-01 9.769511967897415161e-02 -1.344092488288879395e-01 1.154000833630561829e-01 -5.680304765701293945e-02 1.035102903842926025e-01 4.066690430045127869e-02 2.216020971536636353e-01 -1.471113115549087524e-01 1.064501889050006866e-02 -1.166103407740592957e-01 3.824046254158020020e-01 -4.139935076236724854e-01 3.009472787380218506e-02 -7.337427139282226562e-02 -2.465758770704269409e-01 4.277918860316276550e-02 -2.186382934451103210e-02 2.129671722650527954e-01 1.575008481740951538e-01 7.749743759632110596e-02 -3.344022333621978760e-01 -2.056669890880584717e-01 -7.096575200557708740e-02 -1.447175741195678711e-01 7.520119845867156982e-02
2.547610104084014893e-01 -6.263895332813262939e-02 2.454214394092559814e-01 7.723043859004974365e-02 2.123849838972091675e-02 7.181494683027267456e-02 1.880576610565185547e-01 -1.633785665035247803e-01 -1.754823923110961914e-01 9.852783754467964172e-03 -4.830658435821533203e-02 3.110533356666564941e-01 -1.020388901233673096e-01 -3.023057579994201660e-01 -3.055473268032073975e-01 1.227743085473775864e-02 -9.269070625305175781e-02 -5.344072706066071987e-04 -2.174814045429229736e-01 1.409692913293838501e-01 1.254674792289733887e-01 -1.443219482898712158e-01 -1.266123354434967041e-01 -9.811209142208099365e-02 3.671896457672119141e-01 2.615412771701812744e-01 -8.473360538482666016e-02 -5.539705604314804077e-02 -3.137694001197814941e-01 -8.116675913333892822e-02 -1.078577488660812378e-01 -6.227054446935653687e-02
1.720197871327400208e-02 5.205577984452247620e-02 3.747589886188507080e-01 -1.177621111273765564e-01 -1.520654559135437012e-01 1.631249636411666870e-01 1.921533495187759399e-01 1.742691844701766968e-01 -6.556857377290725708e-03 2.649121880531311035e-01 3.264266625046730042e-02 6.427650898694992065e-02 1.023554503917694092e-01 -2.481011003255844116e-01 5.765949841588735580e-03 2.403102070093154907e-01 -2.568936347961425781e-01 4.020542204380035400e-01 -1.318863593041896820e-02 -2.694031223654747009e-02 -2.732345461845397949e-02 -7.734207808971405029e-02 -3.034229762852191925e-02 1.075693964958190918e-01 3.452785015106201172e-01 3.081541359424591064e-01 4.282853379845619202e-02 -2.332255803048610687e-02 9.997921437025070190e-02 -1.995878368616104126e-01 3.820787370204925537e-02 -6.940390914678573608e-02
-7.705246657133102417e-02 -1.460407376289367676e-01 -9.934526681900024414e-02 -9.278661012649536133e-02 -1.809534430503845215e-01 -1.536633223295211792e-01 3.721396625041961670e-01 -2.402090430259704590e-01 -2.240448445081710815e-01 -1.311591826379299164e-02 -3.999014943838119507e-02 1.042120829224586487e-01 4.614825174212455750e-02 -4.230449721217155457e-02 -1.849204897880554199e-01 -1.029999926686286926e-01 -1.875129938125610352e-01 3.654292821884155273e-01 2.012279815971851349e-02 3.865044191479682922e-02 -2.524031698703765869e-01 -2.392399013042449951e-01 8.943101018667221069e-02 -4.541171714663505554e-02 3.229264914989471436e-01 -4.987940937280654907e-02 -1.665135920047760010e-01 -7.844898104667663574e-02 -1.789377927780151367e-01 2.921523749828338623e-01 -1.744235306978225708e-01 1.059966441243886948e-02
-1.358998715877532959e-01 -2.007791548967361450e-01 7.443839311599731445e-02 -1.746656596660614014e-01 -1.687763482332229614e-01 -6.224019452929496765e-02 2.044904232025146484e-01 1.151579618453979492e-01 -6.137694418430328369e-02 9.705725312232971191e-02 -5.664459615945816040e-02 -2.745439484715461731e-02 2.964596748352050781e-01 -2.129107564687728882e-01 -9.549558907747268677e-02 -1.401652097702026367e-01 -1.487842202186584473e-01 2.569871246814727783e-01 6.587534397840499878e-02 -4.428816959261894226e-02 4.583242163062095642e-02 -1.779093146324157715e-01 2.564818263053894043e-01 -5.112232267856597900e-02 -3.402249142527580261e-02 1.591343879699707031e-01 -1.962088793516159058e-01 4.358539283275604248e-01 -4.106323421001434326e-01 -4.807378351688385010e-02 -8.208939433097839355e-02 9.670989960432052612e-02
-1.524187028408050537e-01 -9.818384051322937012e-02 -2.064587026834487915e-01 -1.663966029882431030e-01 -1.808740645647048950e-01 -1.921933889389038086e-01 2.725998684763908386e-02 6.083406880497932434e-02 -5.727552995085716248e-02 -2.785732783377170563e-02 2.994912564754486084e-01 -1.052787080407142639e-01 2.735702097415924072e-01 9.004127234220504761e-02 -2.787193655967712402e-01 -2.345608621835708618e-01 -1.915596574544906616e-01 2.315167784690856934e-01 -1.848799586296081543e-01 1.094139814376831055e-01 1.229692623019218445e-02 -2.917987108230590820e-01 -2.114252373576164246e-02 1.698113232851028442e-02 1.434914916753768921e-01 1.108284145593643188e-01 8.690983057022094727e-02 2.116819769144058228e-01 -3.840449750423431396e-01 -4.553115740418434143e-02 -2.042846232652664185e-01 5.674418807029724121e-02
-1.949113756418228149e-01 1.899197995662689209e-01 8.182200044393539429e-02 -5.758553370833396912e-02 -2.057180926203727722e-02 1.375891417264938354e-01 8.091744780540466309e-02 -1.847604662179946899e-02 1.482261158525943756e-02 4.071372374892234802e-02 2.083347365260124207e-02 2.246508598327636719e-01 1.945175677537918091e-01 -1.373446583747863770e-01 -1.796032190322875977e-01 3.481457829475402832e-01 -3.575999289751052856e-02 3.205552101135253906e-01 -2.360438704490661621e-01 4.663286358118057251e-02 1.633124053478240967e-01 -2.080110460519790649e-01 2.182479053735733032e-01 3.827641252428293228e-03 2.077639251947402954e-01 -4.140113666653633118e-02 -3.426525294780731201e-01 -3.111496269702911377e-01 -1.596676260232925415e-01 2.194713205099105835e-01 -1.162412539124488831e-01 -3.087308444082736969e-02
-9.194004535675048828e-02 1.689208112657070160e-02 5.894232541322708130e-02 -1.931350082159042358e-01 -1.477262973785400391e-01 -3.092721402645111084e-01 -7.534694392234086990e-03 5.643275752663612366e-02 2.550336346030235291e-02 -7.763586193323135376e-02 2.224078178405761719e-01 -8.204004913568496704e-02 2.671903669834136963e-01 9.361053258180618286e-02 3.942183032631874084e-02 1.257156282663345337e-01 -2.518877089023590088e-01 1.243630647659301758e-01 -3.866881132125854492e-01 -2.354487180709838867e-01 1.166204959154129028e-01 -2.525309920310974121e-01 -7.092077285051345825e-02 8.507612161338329315e-03 -9.692382882349193096e-04 6.334657967090606689e-02 -7.094474881887435913e-02 3.910430241376161575e-03 -3.009526729583740234e-01 4.684858024120330811e-02 -1.282372772693634033e-01 4.298384785652160645e-01
3.408072143793106079e-02 1.736770421266555786e-01 -6.351869553327560425e-02 -1.302878856658935547e-01 -1.990228444337844849e-01 -8.418741822242736816e-02 3.510286211967468262e-01 -1.932050734758377075e-01 -9.237471222877502441e-02 7.410859689116477966e-03 -1.213890407234430313e-02 -4.315386712551116943e-02 -7.435395848006010056e-03 -1.253074854612350464e-01 -1.429814994335174561e-01 -1.663088500499725342e-01 -2.124978750944137573e-01 3.288398683071136475e-01 3.776512667536735535e-02 2.636818587779998779e-01 -3.915986418724060059e-01 -3.055673241615295410e-01 1.324825827032327652e-02 -5.747628584504127502e-02 2.531192302703857422e-01 1.195552721619606018e-01 -1.689445972442626953e-01 5.004536360502243042e-02 -2.104396671056747437e-01 6.006521731615066528e-02 3.746659681200981140e-02 1.811347901821136475e-01
-1.273254901170730591e-01 2.101839780807495117e-01 1.944338530302047729e-01 1.020441204309463501e-01 -3.008340299129486084e-01 -2.982340753078460693e-02 -1.276154816150665283e-01 2.392806261777877808e-01 -1.172700151801109314e-01 9.731141477823257446e-02 -1.597871072590351105e-02 1.802749186754226685e-01 1.529508680105209351e-01 -1.179111301898956299e-01 -1.485572308301925659e-01 1.762247085571289062e-01 -4.050007164478302002e-01 3.237492144107818604e-01 -1.180306002497673035e-01 -1.383867561817169189e-01 2.498342543840408325e-01 -2.551401853561401367e-01 1.038941666483879089e-01 -1.640332043170928955e-01 2.029821425676345825e-01 2.454411424696445465e-02 -1.607331931591033936e-01 -2.494380064308643341e-02 5.891235917806625366e-02 -5.374788492918014526e-02 -1.285978406667709351e-01 -1.475465297698974609e-01
1.678259670734405518e-01 1.057141348719596863e-01 6.692797690629959106e-02 7.069273293018341064e-02 -2.852902412414550781e-01 -1.406375467777252197e-01 1.569903492927551270e-01 2.592861652374267578e-01 -2.345007210969924927e-01 2.351522743701934814e-01 -9.030230343341827393e-02 -1.921735517680644989e-02 1.000064611434936523e-01 1.000954583287239075e-01 -4.461393877863883972e-02 -1.251500099897384644e-01 -1.275667995214462280e-01 3.904090523719787598e-01 -2.509501874446868896e-01 2.026973366737365723e-01 7.309430092573165894e-02 -2.839137613773345947e-01 -8.016162365674972534e-02 3.045417927205562592e-02 3.117087781429290771e-01 5.773785337805747986e-02 -9.911206364631652832e-02 -1.963786333799362183e-01 -1.584015488624572754e-01 -1.192130744457244873e-01 9.853466413915157318e-03 2.175124734640121460e-01
-1.681117415428161621e-01 1.174763366580009460e-01 7.149643450975418091e-02 -2.254464663565158844e-02 -8.119927346706390381e-02 -5.512440949678421021e-02 1.346676144748926163e-02 -1.280575841665267944e-01 -3.258786201477050781e-01 2.810339629650115967e-01 1.046177819371223450e-01 1.154726073145866394e-01 1.950754523277282715e-01 -1.005941182374954224e-01 -1.132173389196395874e-01 2.210480123758316040e-01 2.340224571526050568e-02 -8.935514092445373535e-02 -1.887988746166229248e-01 1.475545912981033325e-01 1.038254722952842712e-01 -4.284144341945648193e-01 4.093507677316665649e-02 -2.451304197311401367e-01 3.265760838985443115e-01 7.893204689025878906e-02 -1.621798872947692871e-01 3.102945722639560699e-02 -2.604098021984100342e-01 -7.042945921421051025e-02 1.510105133056640625e-01 -2.214455604553222656e-01
3.110241591930389404e-01 -4.285531863570213318e-02 2.605875134468078613e-01 -1.693990081548690796e-01 6.768827140331268311e-02 1.384399551898241043e-02 1.513721644878387451e-01 1.027061268687248230e-01 -1.627265661954879761e-01 -1.568365246057510376e-01 4.148266837000846863e-02 3.608242571353912354e-01 1.172080934047698975e-01 -1.533549930900335312e-02 -1.807984858751296997e-01 2.079500854015350342e-01 -1.604760438203811646e-01 2.172184735536575317e-01 -2.047242969274520874e-01 6.536722928285598755e-02 -4.511819779872894287e-02 -1.450701951980590820e-01 -2.200905233621597290e-02 -1.104869693517684937e-01 2.229180485010147095e-01 1.045121848583221436e-01 -1.823985278606414795e-01 2.745428681373596191e-01 9.446448832750320435e-02 -3.357372879981994629e-01 2.140029072761535645e-01 -4.583229124546051025e-02
-7.100518047809600830e-02 2.614857442677021027e-02 7.493085414171218872e-02 -2.411956042051315308e-01 -3.191486001014709473e-01 -2.394364774227142334e-02 1.458345353603363037e-01 -1.123689766973257065e-02 -6.911440938711166382e-02 -3.097932636737823486e-01 -1.141335889697074890e-01 -2.766271121799945831e-02 -1.503634899854660034e-01 -2.250420600175857544e-01 1.426938828080892563e-02 6.812853366136550903e-02 -3.438112139701843262e-01 2.690820395946502686e-01 -3.005103208124637604e-02 -9.746505878865718842e-03 2.231634408235549927e-01 -2.375544607639312744e-01 -5.437992140650749207e-02 1.765005439519882202e-01 1.444441527128219604e-01 8.426347374916076660e-02 -1.875382512807846069e-01 1.865991055965423584e-01 3.947361931204795837e-02 1.203217431902885437e-01 3.558052480220794678e-01 2.036736756563186646e-01
1.829104721546173096e-01 -1.856592297554016113e-01 7.657739520072937012e-02 -1.273786872625350952e-01 -1.393546015024185181e-01 1.340920478105545044e-01 2.330937385559082031e-01 -9.782137721776962280e-02 6.147663667798042297e-02 1.140568852424621582e-01 -2.331811934709548950e-01 1.754090189933776855e-01 9.765793383121490479e-02 -2.302585840225219727e-01 -1.220653206110000610e-01 1.121858060359954834e-01 -1.455989629030227661e-01 3.064700663089752197e-01 -4.840733110904693604e-01 2.207999378442764282e-01 -4.854092001914978027e-02 -2.186004072427749634e-01 1.143640875816345215e-01 1.787921041250228882e-02 -1.481315195560455322e-01 -4.227277263998985291e-02 1.393702533096075058e-02 1.183090358972549438e-01 -2.024712264537811279e-01 2.554054260253906250e-01 1.732154190540313721e-02 -1.025652363896369934e-01
-2.681799419224262238e-02 8.662593364715576172e-02 2.056927829980850220e-01 -2.332381159067153931e-02 1.180179193615913391e-01 -1.652390658855438232e-01 3.013478219509124756e-01 1.073280945420265198e-01 -5.206834059208631516e-03 1.692638732492923737e-02 2.108032442629337311e-02 -1.510716974735260010e-01 2.602973580360412598e-01 -8.265322446823120117e-02 -2.352705299854278564e-01 -1.022064015269279480e-01 -1.734212934970855713e-01 1.954625397920608521e-01 -3.946510851383209229e-01 5.089901015162467957e-02 -8.324924111366271973e-02 -1.556259989738464355e-01 -1.788486689329147339e-01 -1.995513290166854858e-01 1.069796234369277954e-01 6.492578983306884766e-02 -2.793945968151092529e-01 1.920756250619888306e-01 3.578479215502738953e-02 3.269087374210357666e-01 8.988893032073974609e-02 2.548990845680236816e-01
1.318153887987136841e-01 6.301807612180709839e-02 1.296285837888717651e-01 -1.103772521018981934e-01 2.216763645410537720e-01 -1.488437503576278687e-01 2.594267129898071289e-01 -2.202873304486274719e-02 -1.724509745836257935e-01 -1.125549897551536560e-01 1.121144741773605347e-01 3.139666318893432617e-01 5.707234377041459084e-04 -1.974580585956573486e-01 -2.019718885421752930e-01 2.560261785984039307e-01 -5.949118360877037048e-02 1.715793311595916748e-01 -3.891929984092712402e-01 2.431803345680236816e-01 -2.899164333939552307e-02 -1.663765609264373779e-01 1.595788300037384033e-01 2.715188823640346527e-02 9.885517507791519165e-02 1.605139300227165222e-02 -1.805494278669357300e-01 1.856925338506698608e-01 -4.097922891378402710e-02 -3.641883432865142822e-01 4.370616376399993896e-02 -7.503429893404245377e-03
-3.020263276994228363e-02 2.870686948299407959e-01 2.021843791007995605e-01 -2.228587120771408081e-02 -3.859054446220397949e-01 -8.435397408902645111e-03 2.065106853842735291e-02 -2.774110436439514160e-01 -1.523669958114624023e-01 2.558540105819702148e-01 2.403530329465866089e-01 -9.300520643591880798e-03 2.712470889091491699e-01 -2.440775632858276367e-01 -2.155446857213973999e-01 4.305324703454971313e-02 5.009584873914718628e-02 5.187302455306053162e-02 -2.375615686178207397e-01 -1.561588980257511139e-02 2.643239917233586311e-03 -2.757757902145385742e-01 1.430158764123916626e-01 -2.315423637628555298e-02 -2.311396747827529907e-01 5.599785596132278442e-02 -7.714685052633285522e-02 1.040668860077857971e-01 -1.350365299731492996e-02 -1.087116673588752747e-01 -2.603873312473297119e-01 9.411650151014328003e-02
1.070590615272521973e-01 1.243476644158363342e-01 -7.741469889879226685e-03 -1.071487590670585632e-01 -1.630257666110992432e-01 4.839315637946128845e-02 4.885059595108032227e-01 -2.088367491960525513e-01 -1.349527090787887573e-01 1.184450183063745499e-02 1.555950492620468140e-01 -2.894627861678600311e-02 9.148241579532623291e-02 4.153352603316307068e-02 -7.704088836908340454e-02 -1.992545425891876221e-01 -1.148872077465057373e-01 1.177680566906929016e-01 -2.823803424835205078e-01 -1.364288777112960815e-01 -2.398497462272644043e-01 -4.449977278709411621e-01 1.050814017653465271e-01 -2.250841259956359863e-01 3.104404546320438385e-02 -1.115859150886535645e-01 -1.559058129787445068e-01 3.403731063008308411e-02 -1.582925021648406982e-01 -1.603796333074569702e-01 -1.157376542687416077e-01 -7.418772578239440918e-02
1.856301277875900269e-01 -7.510425988584756851e-03 8.759717643260955811e-02 1.065169423818588257e-01 1.402036249637603760e-01 2.005295604467391968e-01 7.114548236131668091e-02 -5.322253704071044922e-02 -1.420928984880447388e-01 -6.575098633766174316e-02 -1.541323363780975342e-01 -3.186526894569396973e-02 1.125815361738204956e-01 -2.158333510160446167e-01 -3.191567361354827881e-01 -2.067109569907188416e-02 -2.334507703781127930e-01 3.122079670429229736e-01 -3.350387513637542725e-01 -1.019837707281112671e-01 1.099010556936264038e-01 -1.653789877891540527e-01 -1.770092733204364777e-02 2.462840378284454346e-01 -3.098293393850326538e-02 8.145843446254730225e-02 -2.351129651069641113e-01 -1.363478004932403564e-01 -3.251321017742156982e-01 -1.958736032247543335e-01 -2.594303190708160400e-01 -1.264339545741677284e-03
7.463621348142623901e-02 -4.069067537784576416e-02 1.410836428403854370e-01 -1.532802879810333252e-01 2.218280136585235596e-01 3.797007724642753601e-02 2.746208310127258301e-01 -6.163046881556510925e-02 -1.868168860673904419e-01 2.624838352203369141e-01 -3.273175656795501709e-02 2.457131892442703247e-01 9.923994541168212891e-02 -4.177997112274169922e-01 -1.049745157361030579e-01 3.680605068802833557e-02 1.566182472743093967e-03 -2.076152898371219635e-02 -3.298605084419250488e-01 -4.883718490600585938e-02 2.162692397832870483e-01 -1.773328483104705811e-01 -2.466270141303539276e-02 3.082211129367351532e-02 3.492118120193481445e-01 1.636160314083099365e-01 -9.946700930595397949e-02 2.211858034133911133e-01 1.283960193395614624e-01 -2.030501216650009155e-01 6.529753562062978745e-03 2.807902731001377106e-02
-2.454001903533935547e-01 -3.018142282962799072e-01 3.151726722717285156e-01 -5.525539442896842957e-02 -2.334056645631790161e-01 2.391694486141204834e-02 1.770028173923492432e-01 -2.185278683900833130e-01 -1.670972406864166260e-01 -9.469459205865859985e-02 5.937966331839561462e-02 6.733203306794166565e-03 4.013882949948310852e-02 1.097699776291847229e-01 -9.323186427354812622e-02 3.502622842788696289e-01 -3.665595054626464844e-01 2.281555384397506714e-01 -1.004354059696197510e-01 3.227700293064117432e-02 -8.592491596937179565e-02 -1.119657307863235474e-01 -7.718686014413833618e-02 3.334872052073478699e-02 1.885195970535278320e-01 -2.962937653064727783e-01 -4.943242296576499939e-02 -8.741888403892517090e-02 -1.979146152734756470e-02 2.024784237146377563e-01 -5.684940889477729797e-02 1.552208662033081055e-01
-1.517042368650436401e-01 -1.229204330593347549e-02 -1.526537835597991943e-01 -3.912894055247306824e-02 -2.500621080398559570e-01 -2.061967104673385620e-01 8.379661291837692261e-02 1.115504726767539978e-01 -2.551865279674530029e-01 1.353164315223693848e-01 9.330622106790542603e-02 -1.258465796709060669e-01 2.158858329057693481e-01 -1.659692376852035522e-01 -1.573198288679122925e-01 1.137708406895399094e-02 -3.250299394130706787e-01 3.070283532142639160e-01 -7.987551391124725342e-02 1.534427795559167862e-02 7.382804900407791138e-02 -1.037097275257110596e-01 -1.580751985311508179e-01 -2.753304541110992432e-01 5.572120100259780884e-02 3.118239641189575195e-01 1.185705512762069702e-01 1.063656136393547058e-01 -1.326920092105865479e-01 -2.468895614147186279e-01 -2.515179216861724854e-01 1.715215742588043213e-01
9.548933804035186768e-02 -1.290466636419296265e-01 2.578511536121368408e-01 2.124800384044647217e-01 -5.437292158603668213e-02 -1.582048833370208740e-01 1.950876414775848389e-02 -1.808601990342140198e-02 3.815387934446334839e-02 1.091219484806060791e-01 2.614789903163909912e-01 2.689453661441802979e-01 6.713208556175231934e-02 -2.987345457077026367e-01 -1.657355278730392456e-01 1.935642361640930176e-01 -2.608587145805358887e-01 1.760703325271606445e-01 -1.185411289334297180e-01 -4.230705201625823975e-01 -1.704316586256027222e-01 -3.048204779624938965e-01 -4.849212989211082458e-02 1.323532760143280029e-01 6.400209665298461914e-02 -4.976454004645347595e-02 1.599345058202743530e-01 -1.401016712188720703e-01 -1.510004997253417969e-01 -1.385660725645720959e-03 8.172339200973510742e-02 -7.725494354963302612e-02
1.735683158040046692e-02 -5.201524589210748672e-03 2.872547507286071777e-01 -1.598273962736129761e-01 -2.583669424057006836e-01 -8.494676649570465088e-02 -4.328863229602575302e-03 4.878841340541839600e-02 -6.769897043704986572e-02 2.259835600852966309e-01 6.807935982942581177e-02 -5.752659589052200317e-02 2.749661207199096680e-01 -2.156058549880981445e-01 -1.583068966865539551e-01 5.483540520071983337e-02 -2.291048616170883179e-01 3.880056142807006836e-01 -9.025441110134124756e-02 2.144934386014938354e-01 1.643916517496109009e-01 -3.528687357902526855e-01 5.735395848751068115e-02 3.863662853837013245e-02 2.857218682765960693e-01 1.155966594815254211e-01 1.425136923789978027e-01 -2.292053103446960449e-01 2.491822279989719391e-02 6.061640009284019470e-02 1.099435091018676758e-01 -6.120308488607406616e-02
-4.234108328819274902e-02 -1.707859151065349579e-02 1.456674188375473022e-01 6.583891808986663818e-02 -3.332366645336151123e-01 -5.933000147342681885e-02 -2.713211998343467712e-02 1.031214836984872818e-02 -3.802029192447662354e-01 2.362970113754272461e-01 1.607993035577237606e-03 2.808441780507564545e-02 2.170420885086059570e-01 -2.977285683155059814e-01 -1.876746267080307007e-01 3.473408520221710205e-01 -1.994847059249877930e-01 3.384614884853363037e-01 -9.145127236843109131e-02 2.317197620868682861e-02 4.083584994077682495e-02 -1.124861761927604675e-01 1.743118911981582642e-01 -1.255994290113449097e-01 1.580258160829544067e-01 1.274570226669311523e-01 1.211039200425148010e-01 -2.021169811487197876e-01 -7.779571413993835449e-02 -1.761760562658309937e-03 1.384348720312118530e-01 1.358972787857055664e-01
8.160083740949630737e-02 -9.154082089662551880e-02 2.034443914890289307e-01 3.761237859725952148e-02 -1.110942512750625610e-01 -1.041068583726882935e-01 2.158692032098770142e-01 -8.394681662321090698e-02 -6.387986987829208374e-02 1.724540889263153076e-01 1.762217283248901367e-01 1.480318605899810791e-01 1.694121956825256348e-01 -4.929303750395774841e-02 2.184974402189254761e-02 4.785230755805969238e-02 -1.665552407503128052e-01 1.713353842496871948e-01 -4.769677221775054932e-01 -2.945050224661827087e-02 -2.303697913885116577e-01 -1.872859597206115723e-01 -1.349891871213912964e-01 -2.158248275518417358e-01 -2.235467135906219482e-01 -1.817184984683990479e-01 -9.721100330352783203e-02 1.525435596704483032e-01 -4.039937853813171387e-01 -2.173037640750408173e-02 5.249983444809913635e-02 1.551777422428131104e-01
-1.263776570558547974e-01 -1.937748491764068604e-02 1.241254210472106934e-01 -1.690413504838943481e-01 -2.509518861770629883e-01 1.675100810825824738e-02 -1.700871624052524567e-03 -4.069849848747253418e-02 -4.381913319230079651e-02 -9.938191622495651245e-03 -1.939789578318595886e-02 6.830576807260513306e-02 3.164814114570617676e-01 6.728934496641159058e-02 -1.381169557571411133e-01 3.327791094779968262e-01 -1.551651358604431152e-01 4.733609259128570557e-01 -1.381379961967468262e-01 -1.730312705039978027e-01 2.882444560527801514e-01 -1.909494847059249878e-01 9.865336865186691284e-02 -4.331184551119804382e-02 2.017064541578292847e-01 -4.136578738689422607e-02 -2.572008073329925537e-01 -1.522225886583328247e-01 -7.703442126512527466e-02 6.564886868000030518e-02 -2.196732461452484131e-01 -1.210052818059921265e-01
2.343925237655639648e-01 3.843200951814651489e-02 1.493512541055679321e-01 -2.733546793460845947e-01 -1.970755308866500854e-01 6.576286256313323975e-02 -1.350077241659164429e-01 -6.476271152496337891e-02 -5.735074519179761410e-04 -1.948617100715637207e-01 -2.814135141670703888e-02 6.523440033197402954e-02 -4.496986418962478638e-02 -1.169971078634262085e-01 -2.491347491741180420e-01 -2.474452368915081024e-02 -2.871290445327758789e-01 5.567840114235877991e-02 -1.315892338752746582e-01 1.192013025283813477e-01 -6.374056637287139893e-02 -3.349217176437377930e-01 1.375435292720794678e-01 -3.284346312284469604e-02 -1.207817420363426208e-01 4.333592355251312256e-01 -3.014752864837646484e-01 1.898984313011169434e-01 -6.568762660026550293e-02 -2.247025966644287109e-01 -6.562065333127975464e-02 -1.334545314311981201e-01
-1.213055700063705444e-01 1.452707797288894653e-01 2.104687988758087158e-01 1.079129800200462341e-02 -1.715813279151916504e-01 -2.179826349020004272e-01 1.841355860233306885e-02 8.512228727340698242e-03 -1.550097167491912842e-01 3.195094466209411621e-01 3.726139292120933533e-02 2.623934149742126465e-01 -6.353835761547088623e-02 -8.417201787233352661e-02 4.796307161450386047e-02 1.956994980573654175e-01 -2.913383841514587402e-01 3.222886621952056885e-01 -1.847743839025497437e-01 3.807317093014717102e-02 1.698351353406906128e-01 -2.478615939617156982e-01 2.078181058168411255e-01 -2.018262743949890137e-01 2.223969250917434692e-01 2.036123536527156830e-02 -9.755832701921463013e-02 -4.915089160203933716e-02 -5.479810014367103577e-02 -3.166210353374481201e-01 -6.844889372587203979e-02 -1.613688170909881592e-01
4.483099281787872314e-02 4.640336334705352783e-02 1.750416606664657593e-01 -1.995036192238330841e-02 -2.393661998212337494e-02 3.192346915602684021e-02 4.130100011825561523e-01 -6.829562038183212280e-02 -7.874630391597747803e-02 1.126518473029136658e-01 8.006724528968334198e-03 -1.217429712414741516e-01 3.208563625812530518e-01 -2.586981840431690216e-02 -1.566906273365020752e-01 -1.860438585281372070e-01 -1.603195518255233765e-01 1.436031162738800049e-01 -8.156993240118026733e-02 -2.487382851541042328e-02 -2.615006454288959503e-02 -5.647107362747192383e-01 -9.019321948289871216e-02 1.964769139885902405e-02 -4.611565172672271729e-02 1.903939545154571533e-01 -3.061248362064361572e-01 -5.877558214706368744e-05 2.799365483224391937e-02 1.233613863587379456e-01 -6.475691683590412140e-03 2.481421828269958496e-01
1.049988120794296265e-01 1.356903761625289917e-01 2.550513148307800293e-01 -2.536776363849639893e-01 -5.743802338838577271e-02 2.201996371150016785e-02 -1.951336413621902466e-01 1.880747675895690918e-01 -7.014508545398712158e-02 1.416054666042327881e-01 3.814867883920669556e-02 3.036604821681976318e-01 2.950395345687866211e-01 1.538951992988586426e-01 -2.181845903396606445e-01 1.053930521011352539e-01 -1.302018761634826660e-01 2.330133020877838135e-01 -1.448820531368255615e-01 -6.257058680057525635e-02 -1.757821589708328247e-01 -2.737678289413452148e-01 2.609081566333770752e-01 -2.590194046497344971e-01 9.801765531301498413e-02 1.474505476653575897e-02 -1.530200392007827759e-01 7.659272104501724243e-02 -2.346627786755561829e-02 -1.877779662609100342e-01 1.423847675323486328e-01 -2.085375785827636719e-01
1.819134950637817383e-01 1.271702349185943604e-01 1.143693849444389343e-01 2.099982202053070068e-01 -3.659740090370178223e-01 7.763736695051193237e-02 3.186944723129272461e-01 -2.431266158819198608e-01 -6.499306857585906982e-02 1.986241787672042847e-01 -1.235481575131416321e-01 1.816157400608062744e-01 3.128128871321678162e-02 9.074828028678894043e-02 -1.670724749565124512e-01 -5.609262362122535706e-02 -9.739741683006286621e-02 4.237973988056182861e-01 -1.629581451416015625e-01 4.146080464124679565e-02 5.705005675554275513e-02 -1.609272807836532593e-01 1.533021479845046997e-01 -6.462102383375167847e-02 2.304928749799728394e-01 1.752994805574417114e-01 -7.706896960735321045e-02 7.958012074232101440e-02 3.550520911812782288e-02 -7.145529985427856445e-02 2.438137829303741455e-01 -1.567847430706024170e-01
1.159426867961883545e-01 -7.533720880746841431e-02 1.359159052371978760e-01 -2.230333909392356873e-02 2.160723358392715454e-01 -9.744903445243835449e-02 1.948362290859222412e-01 3.681559115648269653e-02 -3.041276037693023682e-01 4.449524357914924622e-02 6.305913627147674561e-02 4.119970500469207764e-01 1.170143112540245056e-01 -2.458275109529495239e-01 -1.485727280378341675e-01 6.454899907112121582e-02 -8.896812051534652710e-02 4.984508827328681946e-02 -3.775978982448577881e-01 7.564204186201095581e-02 -9.180441498756408691e-02 -2.097060978412628174e-01 1.546778678894042969e-01 1.704521775245666504e-01 3.325932025909423828e-01 5.067709460854530334e-02 -7.512860745191574097e-02 1.756010204553604126e-01 5.812947824597358704e-02 -2.707491517066955566e-01 -4.675664007663726807e-02 -7.233984768390655518e-02
-1.152104288339614868e-01 1.994709018617868423e-03 1.746674925088882446e-01 9.952119737863540649e-02 -7.840552926063537598e-02 -1.769756078720092773e-01 1.090144142508506775e-01 3.280957639217376709e-01 -1.759856790304183960e-01 -1.001799032092094421e-01 -1.508766412734985352e-02 5.941792577505111694e-02 7.253939658403396606e-02 -1.666628718376159668e-01 7.138150278478860855e-03 6.949505954980850220e-02 -2.217985242605209351e-01 2.961614429950714111e-01 -4.223972856998443604e-01 -8.520618081092834473e-02 -2.485748380422592163e-01 -3.173700273036956787e-01 1.871356219053268433e-01 -1.450535356998443604e-01 1.223273053765296936e-01 1.090577105060219765e-03 2.200012207031250000e-01 6.954738497734069824e-02 6.112666055560112000e-02 1.196386516094207764e-01 -2.791615128517150879e-01 3.583076596260070801e-02
-2.181380987167358398e-01 -6.410890817642211914e-02 -1.756901592016220093e-01 -9.832589328289031982e-02 -1.836706846952438354e-01 -7.546705752611160278e-02 9.304796159267425537e-02 9.864737093448638916e-02 -1.812670230865478516e-01 -1.642907708883285522e-01 1.469208747148513794e-01 -4.541765525937080383e-02 -1.680494472384452820e-02 6.109874323010444641e-02 3.853099793195724487e-02 2.386411875486373901e-01 2.104754559695720673e-03 2.596477270126342773e-01 -2.527341544628143311e-01 -1.496893018484115601e-01 -1.936976239085197449e-02 -2.464854270219802856e-01 7.766696810722351074e-02 -1.392271518707275391e-01 2.499953806400299072e-01 3.236617147922515869e-01 -3.698780536651611328e-01 2.638259828090667725e-01 -1.866387128829956055e-01 -2.570961229503154755e-02 1.540475189685821533e-01 1.756718307733535767e-01
-1.137074679136276245e-01 -1.888805627822875977e-02 2.415286153554916382e-01 -1.037095561623573303e-01 -2.528950572013854980e-01 3.758078515529632568e-01 8.101737499237060547e-02 -2.637166380882263184e-01 -7.084307819604873657e-02 -3.969978168606758118e-02 -1.138075292110443115e-01 3.356628119945526123e-02 4.174744188785552979e-01 2.906328998506069183e-02 -2.930513322353363037e-01 -9.879386425018310547e-02 -2.199781835079193115e-01 1.214518323540687561e-01 -2.713173329830169678e-01 1.482590734958648682e-01 -7.400666177272796631e-02 -1.844971328973770142e-01 1.676535904407501221e-01 -2.258216554764658213e-04 2.630962990224361420e-02 1.290677934885025024e-01 -2.178509682416915894e-01 1.131071597337722778e-01 1.344251334667205811e-01 3.708364814519882202e-02 -1.371583193540573120e-01 5.159920454025268555e-02
2.298069745302200317e-01 -9.803388267755508423e-02 2.913719117641448975e-01 -2.241319864988327026e-01 -1.640240103006362915e-01 1.215808913111686707e-01 1.681712865829467773e-01 -1.633783429861068726e-01 4.929339513182640076e-02 2.485740482807159424e-01 -1.062754988670349121e-01 1.143064722418785095e-01 2.465211302042007446e-01 -1.484553962945938110e-01 1.739620231091976166e-02 -1.732154190540313721e-01 -2.562398314476013184e-01 3.603146374225616455e-01 -1.870493739843368530e-01 -4.961362481117248535e-02 -1.570311039686203003e-01 -2.310493141412734985e-01 -1.244133990257978439e-02 2.968123182654380798e-02 3.070485219359397888e-02 -4.677195474505424500e-02 -1.668892055749893188e-01 1.128541380167007446e-01 4.800891503691673279e-02 3.216706812381744385e-01 -2.030738294124603271e-01 -3.662315011024475098e-02
2.107578516006469727e-01 3.299150243401527405e-02 -6.789318472146987915e-02 -4.139518365263938904e-02 -1.680271476507186890e-01 -1.479680538177490234e-01 3.491285145282745361e-01 -8.949893526732921600e-03 -1.444001644849777222e-01 -1.012088507413864136e-01 1.566716730594635010e-01 1.783352941274642944e-01 1.147908866405487061e-01 -8.129826933145523071e-02 2.138784900307655334e-02 2.884408086538314819e-02 -5.609412863850593567e-02 1.436355710029602051e-01 -2.996907532215118408e-01 1.215619072318077087e-01 -2.325672954320907593e-01 -4.237399697303771973e-01 2.800092799589037895e-03 -1.271485388278961182e-01 -5.111315846443176270e-02 -1.930679082870483398e-01 -9.247539192438125610e-02 3.074398338794708252e-01 -3.432619273662567139e-01 7.829494774341583252e-02 -5.857300385832786560e-02 1.378971487283706665e-01
-6.193536520004272461e-02 1.112531423568725586e-01 4.762961715459823608e-02 -6.259294599294662476e-02 -1.468198746442794800e-01 8.083081990480422974e-02 -1.131131662987172604e-03 2.267668843269348145e-01 -1.183661147952079773e-01 1.237839236855506897e-01 -7.985562086105346680e-02 -4.966815561056137085e-02 1.199029237031936646e-01 -2.726803421974182129e-01 -3.177394568920135498e-01 3.327052593231201172e-01 -1.804591417312622070e-01 4.656178653240203857e-01 -2.679075859487056732e-02 -3.678095713257789612e-02 1.333236843347549438e-01 -3.992107212543487549e-01 1.444819420576095581e-01 -4.591012746095657349e-02 1.097778230905532837e-01 -3.692873939871788025e-02 -2.473790943622589111e-01 -9.770330041646957397e-02 4.894803464412689209e-02 4.562211409211158752e-02 -6.702136248350143433e-02 -1.218075454235076904e-01
1.554163545370101929e-01 -2.119074910879135132e-01 6.066422164440155029e-02 -1.380404680967330933e-01 1.430160850286483765e-01 -2.598049044609069824e-01 2.649868726730346680e-01 1.022670343518257141e-01 -1.931233853101730347e-01 -2.020494453608989716e-02 5.485494434833526611e-02 3.395970463752746582e-01 7.876526564359664917e-02 -1.448938846588134766e-01 -1.975658386945724487e-01 9.439375251531600952e-02 -9.004736691713333130e-02 2.190395593643188477e-01 -4.176463186740875244e-01 1.529258340597152710e-01 2.685452112928032875e-03 -1.330782920122146606e-01 6.115392968058586121e-02 -4.214025568217039108e-03 2.415254265069961548e-01 8.454923331737518311e-02 -2.172225117683410645e-01 1.679529547691345215e-01 3.688169876113533974e-03 -2.629336416721343994e-01 1.013329178094863892e-01 -1.128139495849609375e-01
9.498466551303863525e-02 -3.224892541766166687e-02 2.047600001096725464e-01 -2.012176215648651123e-01 1.164578646421432495e-01 -1.413795351982116699e-01 3.488436341285705566e-01 9.866984188556671143e-02 -2.548972368240356445e-01 -3.991690650582313538e-02 1.901622675359249115e-02 2.914229929447174072e-01 9.380372613668441772e-02 -1.729223281145095825e-01 -2.421773225069046021e-01 5.094028636813163757e-02 -1.364270597696304321e-01 2.150259912014007568e-01 -2.911864519119262695e-01 2.949122786521911621e-01 -2.484786324203014374e-02 -7.559259235858917236e-02 1.750264167785644531e-01 5.302264913916587830e-02 1.162025555968284607e-01 5.175363272428512573e-02 -2.102666199207305908e-01 2.275147438049316406e-01 -2.913825400173664093e-02 -2.810391783714294434e-01 6.453666090965270996e-02 -1.349131762981414795e-01
-2.357242405414581299e-01 -7.376094162464141846e-02 1.450336575508117676e-01 6.267702579498291016e-02 -2.188092172145843506e-01 5.581687763333320618e-02 -1.555886864662170410e-02 -1.038659289479255676e-01 2.723435498774051666e-02 -6.471307575702667236e-02 2.462117075920104980e-01 -2.767048403620719910e-02 1.997367143630981445e-01 -1.546522229909896851e-01 -4.491274356842041016e-01 7.810422033071517944e-02 -2.505633533000946045e-01 1.879334449768066406e-01 4.213603958487510681e-02 -1.900988370180130005e-01 -1.988301277160644531e-01 -3.631630837917327881e-01 1.762929111719131470e-01 1.886749416589736938e-01 1.472416669130325317e-01 -6.747626513242721558e-02 1.316390931606292725e-01 2.188240736722946167e-01 -7.159753143787384033e-02 -3.428445756435394287e-02 -1.349275708198547363e-01 1.549145430326461792e-01
1.218565925955772400e-01 -4.477492347359657288e-02 -1.939083337783813477e-01 -2.565679885447025299e-02 -3.437212109565734863e-02 -3.174958378076553345e-02 3.184654414653778076e-01 1.130024418234825134e-01 -6.562302261590957642e-02 -3.339315950870513916e-02 -1.099003925919532776e-01 5.121217295527458191e-02 -2.670078352093696594e-02 7.070330530405044556e-02 8.128399960696697235e-03 1.159323565661907196e-02 -2.723408639430999756e-01 4.999927878379821777e-01 -3.530413508415222168e-01 1.535125970840454102e-01 -8.777196705341339111e-02 -2.890678048133850098e-01 -8.907521516084671021e-02 -2.142216078937053680e-03 1.841989159584045410e-01 2.596139311790466309e-01 2.059624344110488892e-02 -1.551665663719177246e-01 -1.897705048322677612e-01 -2.222291938960552216e-02 -2.161120623350143433e-01 1.478622108697891235e-01
1.437730044126510620e-01 -1.678542196750640869e-01 2.599833309650421143e-01 5.305100604891777039e-02 2.808299660682678223e-01 7.171462476253509521e-02 1.827538907527923584e-01 1.361737251281738281e-01 -1.821115612983703613e-01 -1.801639795303344727e-01 1.608676314353942871e-01 3.608382940292358398e-01 2.671479713171720505e-03 -2.113586962223052979e-01 -1.303136348724365234e-01 3.150484710931777954e-02 -1.561497896909713745e-01 2.234017997980117798e-01 -3.627991676330566406e-01 -8.668670197948813438e-04 -2.184985391795635223e-02 -1.177240535616874695e-01 -9.275274723768234253e-02 2.648176066577434540e-02 2.694506347179412842e-01 1.996821314096450806e-01 -1.217565387487411499e-01 9.950297325849533081e-02 1.954786479473114014e-01 -2.011352777481079102e-01 1.212389320135116577e-01 -1.769966818392276764e-02
-1.922896057367324829e-01 -1.482451334595680237e-02 2.761782705783843994e-01 -7.552947103977203369e-02 -9.263237565755844116e-02 -1.173724792897701263e-02 2.070167213678359985e-01 8.488342165946960449e-02 -3.199919462203979492e-01 1.350897550582885742e-01 -2.110296934843063354e-01 3.522000312805175781e-01 3.006475605070590973e-02 -2.066526859998703003e-01 -5.118297040462493896e-02 9.669270366430282593e-02 -3.429548144340515137e-01 1.795333065092563629e-02 -3.583832979202270508e-01 4.070917516946792603e-02 1.328505128622055054e-01 -1.521879136562347412e-01 -1.114619895815849304e-03 -1.202230341732501984e-03 2.807879447937011719e-01 7.673420011997222900e-02 1.041879057884216309e-01 9.889410808682441711e-03 1.082490235567092896e-01 2.029485069215297699e-02 -9.538116306066513062e-02 -2.673681378364562988e-01
3.112132288515567780e-02 -1.495135873556137085e-01 1.354608833789825439e-01 3.122320026159286499e-02 -1.373879760503768921e-01 -1.741034835577011108e-01 3.679379820823669434e-01 -8.941402286291122437e-02 -2.083079069852828979e-01 1.956609077751636505e-02 4.436325654387474060e-02 5.784529447555541992e-02 8.608084917068481445e-02 -4.961651191115379333e-02 9.939475357532501221e-02 -6.809083372354507446e-02 -1.004201993346214294e-01 1.375471949577331543e-01 -3.321266174316406250e-01 1.279816627502441406e-01 -3.246220052242279053e-01 -3.674450516700744629e-01 1.551845669746398926e-02 -1.340282112360000610e-01 -1.715515740215778351e-02 -1.559864729642868042e-01 -1.346093416213989258e-01 2.953743934631347656e-01 -2.424517571926116943e-01 -1.975481361150741577e-01 -2.216107100248336792e-01 -1.065548043698072433e-02
-1.913562417030334473e-01 -1.197215095162391663e-01 5.510121583938598633e-02 8.105669170618057251e-03 -9.285157918930053711e-02 -2.544215917587280273e-01 -1.749409884214401245e-01 -1.240508407354354858e-01 6.124799698591232300e-02 2.941941022872924805e-01 1.135009303689002991e-01 3.516857624053955078e-01 -1.075149606913328171e-02 -2.113683372735977173e-01 -1.364357471466064453e-01 1.498275846242904663e-01 -1.762416958808898926e-01 4.946348816156387329e-02 -2.901081442832946777e-01 8.745196461677551270e-02 6.453902274370193481e-02 -3.183093369007110596e-01 -3.089275956153869629e-01 -2.686373516917228699e-02 1.145337000489234924e-01 3.208044469356536865e-01 -1.269634068012237549e-01 1.068924069404602051e-01 -1.172659918665885925e-01 -1.580165931954979897e-03 1.433351933956146240e-01 -9.508214890956878662e-02
7.493872940540313721e-02 -1.438724547624588013e-01 1.812593340873718262e-01 -2.758306264877319336e-01 -1.814303398132324219e-01 -3.209992945194244385e-01 1.326570957899093628e-01 8.492045849561691284e-02 -4.755664616823196411e-02 -1.881514675915241241e-02 -7.391206175088882446e-02 -1.805793792009353638e-01 6.314462423324584961e-02 -1.301288008689880371e-01 -9.960035979747772217e-02 1.456226557493209839e-01 -4.802948236465454102e-01 2.115282863378524780e-01 -2.682898938655853271e-02 -8.431588113307952881e-02 1.115623936057090759e-01 -3.740341067314147949e-01 1.873253285884857178e-01 1.679712384939193726e-01 9.754423052072525024e-03 3.143555670976638794e-02 1.535594910383224487e-01 -3.808710351586341858e-02 -1.999702602624893188e-01 9.018537402153015137e-02 9.562335908412933350e-02 1.701683849096298218e-01
3.912114500999450684e-01 9.704027324914932251e-02 -1.066568568348884583e-01 -6.968282163143157959e-02 -1.994027495384216309e-01 1.868224292993545532e-01 7.168233394622802734e-02 -9.240811318159103394e-02 -3.809640705585479736e-01 -3.094773180782794952e-02 1.694182604551315308e-01 7.225423306226730347e-02 4.549347236752510071e-02 -4.104022681713104248e-01 7.323559373617172241e-02 2.473260462284088135e-01 -1.830492615699768066e-01 9.731579571962356567e-02 -7.350950688123703003e-02 -1.071432828903198242e-01 -5.091597512364387512e-02 -2.579590380191802979e-01 1.635938324034214020e-02 -1.788651645183563232e-01 -2.233069622889161110e-03 4.585435986518859863e-02 -9.997408837080001831e-02 9.331694990396499634e-02 -1.089722290635108948e-01 1.309654302895069122e-02 -2.177438735961914062e-01 2.727455496788024902e-01
-2.687183581292629242e-02 -8.902351558208465576e-02 -1.480307281017303467e-01 -6.723257899284362793e-02 -1.419616788625717163e-01 -1.497520357370376587e-01 4.354923665523529053e-01 -1.228413020726293325e-04 -8.203873038291931152e-02 -5.083629861474037170e-02 1.056616529822349548e-01 -5.214025452733039856e-02 -1.008296608924865723e-01 3.587824059650301933e-03 -1.440812498331069946e-01 1.367919892072677612e-01 -1.106043308973312378e-01 2.908264398574829102e-01 -4.269363582134246826e-01 1.709764748811721802e-01 -2.498772740364074707e-01 -3.800862133502960205e-01 -4.044878110289573669e-02 7.631703466176986694e-02 5.286661162972450256e-02 3.081055590882897377e-03 -1.506679803133010864e-01 -1.508780121803283691e-01 -1.211272254586219788e-01 -2.028400599956512451e-01 -4.892140999436378479e-02 1.751410216093063354e-01
-4.751564934849739075e-02 1.331141293048858643e-01 2.418945133686065674e-01 -1.951745152473449707e-01 1.379480808973312378e-01 -1.922193467617034912e-01 2.078146785497665405e-01 -1.118572056293487549e-01 -2.415523082017898560e-01 1.405249908566474915e-02 1.993751227855682373e-01 1.423521488904953003e-01 8.150459080934524536e-02 -2.528782486915588379e-01 -8.807331323623657227e-02 -1.507147401571273804e-02 1.664247214794158936e-01 1.481768786907196045e-01 -2.229833900928497314e-01 1.384153217077255249e-01 -1.041335538029670715e-01 -3.091686964035034180e-01 1.147858053445816040e-01 -1.402160972356796265e-01 4.148744642734527588e-01 8.859007805585861206e-02 7.842121273279190063e-02 4.850634722970426083e-04 -1.550190746784210205e-01 -1.941123157739639282e-01 9.397611021995544434e-02 -2.452457845211029053e-01
5.191607773303985596e-02 -2.396540343761444092e-02 2.313620299100875854e-01 -8.931966125965118408e-02 1.503516919910907745e-02 1.629379093647003174e-01 1.138805225491523743e-01 -4.597624391317367554e-02 1.543393824249505997e-02 1.589999347925186157e-02 4.413870722055435181e-02 1.357373897917568684e-03 2.651396989822387695e-01 1.252416819334030151e-01 -1.242260634899139404e-01 -1.206511110067367554e-01 2.434189803898334503e-02 1.929013580083847046e-01 -5.108798146247863770e-01 -2.872258126735687256e-01 -9.687432646751403809e-02 -3.880821764469146729e-01 7.427321374416351318e-02 -2.484275996685028076e-01 3.002256453037261963e-01 1.312494277954101562e-01 -1.159799378365278244e-02 1.215833649039268494e-01 2.119679003953933716e-02 1.954829096794128418e-01 -7.259336113929748535e-02 1.466486789286136627e-02
1.303475052118301392e-01 -1.533699929714202881e-01 -1.447088643908500671e-02 -3.959325551986694336e-01 -1.186985522508621216e-01 -2.860964238643646240e-01 5.615163594484329224e-02 3.434075042605400085e-02 -2.768137454986572266e-01 -1.119836815632879734e-03 1.869518458843231201e-01 -3.082878701388835907e-02 8.013702183961868286e-02 -2.291187047958374023e-01 -1.295248866081237793e-01 1.762026846408843994e-01 -2.089188545942306519e-01 2.035960257053375244e-01 -2.808436155319213867e-01 3.546514362096786499e-02 1.009651720523834229e-01 -2.583017349243164062e-01 1.942027360200881958e-01 -1.335601089522242546e-03 -4.651014879345893860e-02 1.571307629346847534e-01 2.299531102180480957e-01 -1.495305821299552917e-02 -9.504061192274093628e-02 1.263953093439340591e-02 -2.699542641639709473e-01 2.027063220739364624e-01
7.427843660116195679e-02 -1.281668394804000854e-01 1.252415180206298828e-01 -3.105497062206268311e-01 -4.045430719852447510e-01 1.182068698108196259e-02 1.521877497434616089e-01 -3.716852143406867981e-02 4.068709909915924072e-02 3.191399872303009033e-01 3.322676569223403931e-02 1.762066185474395752e-01 5.687319114804267883e-02 -5.808256566524505615e-02 -2.074079215526580811e-02 1.141492351889610291e-01 3.073997050523757935e-02 3.904711902141571045e-01 -4.665073752403259277e-01 -1.217270791530609131e-01 -1.496020331978797913e-02 -1.434978544712066650e-01 -1.454783678054809570e-01 -9.949945844709873199e-03 -7.264401018619537354e-02 1.186348125338554382e-01 1.106247454881668091e-01 1.058128923177719116e-01 -1.143313869833946228e-01 6.873232312500476837e-03 -1.374138444662094116e-01 -1.383482068777084351e-01
-2.374057471752166748e-01 1.445927470922470093e-01 3.100125789642333984e-01 -1.192215457558631897e-01 -2.750341594219207764e-01 -1.955500841140747070e-01 8.140115439891815186e-02 -9.508503973484039307e-02 -2.631930708885192871e-01 1.922520697116851807e-01 9.829968214035034180e-02 2.886864244937896729e-01 1.787620596587657928e-02 1.136981993913650513e-01 -1.588798016309738159e-01 3.347752988338470459e-01 -5.837519094347953796e-02 1.390569806098937988e-01 -3.258253335952758789e-01 1.352272331714630127e-01 1.719740927219390869e-01 -9.249503910541534424e-02 7.224120944738388062e-02 -9.934286028146743774e-02 1.400940120220184326e-01 2.352893166244029999e-02 9.174434095621109009e-02 2.852651663124561310e-02 -2.519387006759643555e-01 -1.349829137325286865e-01 1.719996146857738495e-02 1.457716375589370728e-01
-1.624273210763931274e-01 -1.817213147878646851e-01 2.294443845748901367e-01 1.803286075592041016e-01 -2.785003483295440674e-01 -2.181259244680404663e-01 2.662145793437957764e-01 -2.183521166443824768e-02 -1.883800178766250610e-01 5.757480114698410034e-02 2.744404077529907227e-01 4.594296813011169434e-01 8.145157247781753540e-02 -1.470133066177368164e-01 -8.894894272089004517e-02 -7.508310675621032715e-02 -3.083250671625137329e-02 4.509137012064456940e-03 -2.433129101991653442e-01 2.708066701889038086e-01 1.116526052355766296e-01 -1.631673872470855713e-01 5.127389915287494659e-03 1.317959092557430267e-02 2.196062058210372925e-01 8.240859210491180420e-02 -1.682717800140380859e-01 1.662057191133499146e-01 5.163078196346759796e-03 -5.382137373089790344e-02 3.305704100057482719e-03 7.253444194793701172e-02
3.086905181407928467e-01 -1.731510274112224579e-03 4.446783289313316345e-02 -1.120114624500274658e-01 -3.222596943378448486e-01 6.280013918876647949e-02 -1.171915791928768158e-02 7.517904043197631836e-02 -7.075800746679306030e-02 2.868696451187133789e-01 -1.897356659173965454e-01 1.728777438402175903e-01 1.372626572847366333e-01 -2.613840401172637939e-01 -3.022722005844116211e-01 1.119783669710159302e-01 -3.738825768232345581e-02 2.667886316776275635e-01 -3.352856040000915527e-01 -5.240074917674064636e-02 -6.222325377166271210e-03 -1.460096091032028198e-01 1.029689162969589233e-01 -1.134975329041481018e-01 -9.231095761060714722e-02 -6.994648277759552002e-02 -2.498570233583450317e-01 -8.223135024309158325e-02 -1.175089851021766663e-01 1.269967854022979736e-01 -9.633576869964599609e-02 2.791805565357208252e-01
1.523877233266830444e-01 -4.113361239433288574e-02 1.506992131471633911e-01 -9.122932702302932739e-02 1.839643716812133789e-01 -1.168119981884956360e-01 2.717228829860687256e-01 2.203938923776149750e-02 -1.795990914106369019e-01 -1.686036959290504456e-02 1.232809945940971375e-01 2.753271460533142090e-01 6.491760164499282837e-02 -1.475047022104263306e-01 -2.668715417385101318e-01 2.320868894457817078e-02 -1.220518648624420166e-01 2.869957089424133301e-01 -3.384655416011810303e-01 2.031514942646026611e-01 7.689113263040781021e-03 -1.533235311508178711e-01 2.398789525032043457e-01 2.385149523615837097e-02 1.873224824666976929e-01 9.802973829209804535e-03 -1.358795613050460815e-01 2.352195829153060913e-01 1.185583230108022690e-02 -3.894325196743011475e-01 -5.526691209524869919e-03 -7.345061004161834717e-02
-7.341507822275161743e-03 1.340901404619216919e-01 1.513290405273437500e-01 -1.578416675329208374e-01 -9.602561593055725098e-02 7.808321714401245117e-02 1.321763992309570312e-01 -1.428998857736587524e-01 1.472918391227722168e-01 -7.299936562776565552e-02 3.210299909114837646e-01 2.220987230539321899e-01 2.084631472826004028e-01 -2.064056396484375000e-01 -3.356367051601409912e-01 4.456414654850959778e-02 -6.274395436048507690e-02 5.119775608181953430e-02 8.675018697977066040e-02 8.580879867076873779e-02 1.061468198895454407e-01 -3.867685794830322266e-01 -3.162985444068908691e-01 2.059700345853343606e-04 1.475973054766654968e-02 7.881336659193038940e-02 -1.774633675813674927e-01 1.714516580104827881e-01 -1.164620965719223022e-01 -2.429511696100234985e-01 2.426740229129791260e-01 -1.403070688247680664e-01
-8.308062702417373657e-02 8.994229137897491455e-02 2.434635460376739502e-01 3.503045067191123962e-02 -1.663198173046112061e-01 1.497149169445037842e-01 3.367975354194641113e-02 -8.599270880222320557e-02 -2.407559603452682495e-01 -9.349487721920013428e-02 3.148570656776428223e-01 1.468552649021148682e-01 -2.433755807578563690e-02 -4.752623289823532104e-02 -3.781631961464881897e-02 2.923044860363006592e-01 -1.873299181461334229e-01 1.042253524065017700e-02 -3.927276730537414551e-01 -1.323199868202209473e-01 -1.348534040153026581e-02 -4.274320006370544434e-01 1.379615720361471176e-02 -2.329113036394119263e-01 -5.784646794199943542e-02 1.605859957635402679e-02 1.881454735994338989e-01 -1.527072340250015259e-01 -7.214793562889099121e-02 -7.957927137613296509e-02 6.208572164177894592e-02 -2.584443390369415283e-01
-1.492172330617904663e-01 -2.462957054376602173e-01 6.382453441619873047e-02 6.693168729543685913e-02 -3.986677229404449463e-01 4.184700921177864075e-02 1.105720456689596176e-02 -1.251966506242752075e-01 6.859409809112548828e-02 -2.341680079698562622e-01 3.505980074405670166e-01 4.568560421466827393e-02 1.647094786167144775e-01 -2.543709874153137207e-01 -1.209357604384422302e-01 2.474773228168487549e-01 -1.315464079380035400e-01 7.092649489641189575e-02 -1.361097246408462524e-01 -2.146595120429992676e-01 1.985428854823112488e-02 -1.172287538647651672e-01 8.522169291973114014e-02 -2.421302795410156250e-01 1.710519790649414062e-01 2.473923563957214355e-01 -1.405841112136840820e-01 1.829659193754196167e-01 -1.966917961835861206e-01 1.283578127622604370e-01 -1.815558411180973053e-02 1.167216673493385315e-01
1.934596598148345947e-01 -1.851456314325332642e-01 3.730110824108123779e-01 -1.410246640443801880e-02 6.524524837732315063e-02 7.873056083917617798e-02 -5.883773043751716614e-02 1.491521298885345459e-01 -2.903378307819366455e-01 3.110190331935882568e-01 1.004708111286163330e-01 6.016822904348373413e-02 7.536094635725021362e-02 8.433928340673446655e-02 -3.073401749134063721e-01 9.652842581272125244e-02 -1.424265950918197632e-01 2.380579859018325806e-01 1.406735368072986603e-02 6.038601323962211609e-02 8.391850441694259644e-02 -3.702125251293182373e-01 -6.850424408912658691e-02 -2.532251179218292236e-01 1.583689600229263306e-01 1.233794093132019043e-01 -2.869840897619724274e-02 3.781669214367866516e-02 3.410274162888526917e-02 -3.221182525157928467e-01 1.674770563840866089e-02 -2.428895561024546623e-03
-7.028046995401382446e-02 -1.069818884134292603e-01 1.180357933044433594e-01 -1.003397256135940552e-01 -1.358158439397811890e-01 2.739616632461547852e-01 -7.845447398722171783e-03 2.245637923479080200e-01 -5.035061389207839966e-02 5.500489473342895508e-02 1.616585701704025269e-01 -1.079807281494140625e-01 4.714603424072265625e-01 -1.668234765529632568e-01 -9.684893302619457245e-03 2.357068657875061035e-02 -3.716439902782440186e-01 2.154639065265655518e-01 -1.105439886450767517e-01 9.358488023281097412e-02 2.065285593271255493e-01 -3.438439667224884033e-01 -1.675797812640666962e-02 1.827070564031600952e-01 -1.554892510175704956e-01 1.399423480033874512e-01 1.170003414154052734e-01 1.562251448631286621e-01 3.178029507398605347e-02 6.244436651468276978e-02 -1.838869154453277588e-01 -2.946047112345695496e-02
-6.971766054630279541e-02 9.320966154336929321e-02 9.962450712919235229e-02 -3.312816098332405090e-02 -2.970480918884277344e-01 1.644372493028640747e-01 -1.348576545715332031e-01 -1.687027215957641602e-01 -4.011182859539985657e-02 -1.424703896045684814e-01 2.362134605646133423e-01 3.383294641971588135e-01 1.176590546965599060e-01 -2.052982449531555176e-01 -1.284133344888687134e-01 7.167227566242218018e-02 -5.821414291858673096e-02 2.240257412195205688e-01 -1.437405198812484741e-01 2.393733263015747070e-01 1.386074423789978027e-01 -2.682994902133941650e-01 5.323143675923347473e-02 4.774798080325126648e-02 -2.982129156589508057e-02 4.264982640743255615e-01 -1.148612722754478455e-01 2.740816175937652588e-01 -6.490037590265274048e-02 -1.447347551584243774e-01 -1.008859798312187195e-01 -9.709112346172332764e-02
-8.323540538549423218e-02 1.043373271822929382e-01 -4.930125921964645386e-02 -6.489393115043640137e-02 -1.078070178627967834e-01 3.967762365937232971e-02 1.485437154769897461e-01 1.407230645418167114e-01 -2.473492771387100220e-01 -2.613659501075744629e-01 1.806752383708953857e-01 -2.233375795185565948e-02 8.493905514478683472e-02 1.588826328516006470e-01 -8.252596482634544373e-03 -8.918265998363494873e-02 -5.090671777725219727e-01 -2.853536279872059822e-03 -3.371605277061462402e-01 1.076481342315673828e-01 3.044657967984676361e-02 -2.105203419923782349e-01 -3.045395575463771820e-02 -6.629677861928939819e-02 2.874721586704254150e-01 9.880962967872619629e-02 -3.228054642677307129e-01 1.049646083265542984e-02 6.528271734714508057e-02 1.678154319524765015e-01 2.174476906657218933e-02 2.296900451183319092e-01
2.541769994422793388e-03 2.697288393974304199e-01 2.334050834178924561e-01 -7.044527679681777954e-02 -3.519062995910644531e-01 -7.329282909631729126e-02 -5.599753558635711670e-02 -1.851326823234558105e-01 -2.959755659103393555e-01 1.835571825504302979e-01 -1.771657913923263550e-02 3.370884954929351807e-01 2.146683931350708008e-01 3.796716406941413879e-02 -1.569244116544723511e-01 1.189530938863754272e-01 -2.298330366611480713e-01 5.425396189093589783e-02 5.324662476778030396e-02 -1.612455584108829498e-02 1.090185940265655518e-01 -3.801912069320678711e-01 1.120321103371679783e-03 1.697500348091125488e-01 8.168353140354156494e-02 2.631795704364776611e-01 7.328056264668703079e-03 -1.356574445962905884e-01 -1.272763758897781372e-01 -3.013239800930023193e-02 1.470367908477783203e-01 4.914307594299316406e-02
5.824529379606246948e-02 1.674710363149642944e-01 -2.973690442740917206e-02 -1.843165308237075806e-01 4.706820845603942871e-02 1.272801309823989868e-01 3.252366483211517334e-01 -7.752034813165664673e-02 1.235913950949907303e-02 8.211227506399154663e-02 -3.531333059072494507e-02 -1.128308549523353577e-01 2.463912367820739746e-01 1.323043406009674072e-01 -2.227595150470733643e-01 -2.040979266166687012e-01 -2.636899948120117188e-01 2.940880060195922852e-01 -3.484125733375549316e-01 -6.544323265552520752e-02 -1.703203022480010986e-01 -3.835070133209228516e-01 -7.245899178087711334e-03 -1.317519992589950562e-01 7.480018585920333862e-02 1.725129783153533936e-01 -2.240461856126785278e-01 -8.285102993249893188e-02 4.531226586550474167e-03 -4.922883585095405579e-02 -1.054394617676734924e-01 1.787904947996139526e-01
8.961348235607147217e-02 -4.861814901232719421e-02 1.879445463418960571e-01 -1.302430033683776855e-01 -2.951388359069824219e-01 2.766302600502967834e-02 7.808382809162139893e-02 -5.900396034121513367e-02 -1.682141274213790894e-01 1.721140891313552856e-01 1.144758984446525574e-01 1.146844848990440369e-01 2.396915853023529053e-01 -1.188872829079627991e-01 -2.717996239662170410e-01 1.672359406948089600e-01 -2.881222963333129883e-01 1.265671849250793457e-01 -1.529033482074737549e-01 -2.346557974815368652e-01 1.487603187561035156e-01 -4.163661599159240723e-01 -7.745661586523056030e-02 2.455200068652629852e-03 1.057416126132011414e-01 -1.135871186852455139e-01 2.692288756370544434e-01 -2.492288500070571899e-01 -9.962535696104168892e-04 -1.296197474002838135e-01 1.499538272619247437e-01 -7.293445616960525513e-02
1.992908567190170288e-01 -8.182472735643386841e-02 5.352178961038589478e-02 -1.292336732149124146e-01 1.333101838827133179e-01 -2.731917798519134521e-01 2.597698271274566650e-01 -1.323349475860595703e-01 -3.574746847152709961e-02 5.517919734120368958e-02 2.706737518310546875e-01 1.905272305011749268e-01 -3.437237814068794250e-02 -1.024528145790100098e-01 -1.384396404027938843e-01 -6.489800661802291870e-02 -9.376503527164459229e-02 2.890416979789733887e-01 -3.627325296401977539e-01 3.192022442817687988e-01 1.674928814172744751e-01 -2.820764183998107910e-01 2.898352146148681641e-01 -4.500246793031692505e-02 2.052680402994155884e-01 -1.485109236091375351e-02 -6.643621623516082764e-02 3.563719987869262695e-02 1.462735142558813095e-02 -7.857302576303482056e-02 1.776182949542999268e-01 -4.746459424495697021e-02
1.629897803068161011e-01 9.398189187049865723e-02 -3.316891938447952271e-02 -1.524084955453872681e-01 -1.039628237485885620e-01 -6.881330162286758423e-02 3.965252339839935303e-01 -4.877743124961853027e-02 -2.169970124959945679e-01 -5.024513602256774902e-02 -1.898740790784358978e-02 6.262949854135513306e-02 5.437910556793212891e-02 -2.184095233678817749e-02 1.752688586711883545e-01 3.718124330043792725e-02 -2.407782375812530518e-01 1.315049380064010620e-01 -2.997640669345855713e-01 3.155359253287315369e-02 -3.015007674694061279e-01 -3.258547186851501465e-01 -1.192314475774765015e-01 -7.538276910781860352e-02 1.240528747439384460e-02 3.824562579393386841e-02 -8.290247991681098938e-03 3.155508637428283691e-01 -4.232456386089324951e-01 -8.358257263898849487e-02 -6.810982245951890945e-03 7.180250436067581177e-02
1.182004436850547791e-01 -1.499816179275512695e-01 1.979474574327468872e-01 -1.545856744050979614e-01 -2.068233788013458252e-01 -1.190662980079650879e-01 -8.676232397556304932e-02 1.229928806424140930e-01 -3.719117045402526855e-01 1.750685274600982666e-01 -1.081493794918060303e-01 -6.937810033559799194e-02 6.689799576997756958e-02 -3.836213424801826477e-02 -1.619759947061538696e-01 1.749861687421798706e-01 -1.010155528783798218e-01 2.948725521564483643e-01 -2.417746484279632568e-01 1.802087277173995972e-01 3.218958079814910889e-01 -3.566146492958068848e-01 -1.862024068832397461e-01 4.664978943765163422e-03 2.212688475847244263e-01 1.917336881160736084e-01 2.207973599433898926e-02 2.498936653137207031e-02 -8.795547485351562500e-02 5.768019333481788635e-02 6.105462461709976196e-02 -1.318086087703704834e-01
3.948320448398590088e-02 -1.611854583024978638e-01 -1.115768179297447205e-01 -9.101625531911849976e-02 -1.877840310335159302e-01 -1.755835413932800293e-01 2.184475213289260864e-01 7.313334196805953979e-02 4.874367639422416687e-02 -1.966341584920883179e-01 -1.297414768487215042e-02 -1.449672784656286240e-02 -1.316564157605171204e-02 -1.714692562818527222e-01 -6.608287990093231201e-02 -1.305745393037796021e-01 -3.114861547946929932e-01 4.262655675411224365e-01 -2.193266600370407104e-01 -1.922762840986251831e-01 -2.726509571075439453e-01 -3.678896427154541016e-01 -1.969370245933532715e-01 -7.236955221742391586e-03 -8.376862853765487671e-02 -2.741320990025997162e-03 -1.132155060768127441e-01 2.127640545368194580e-01 -1.055983603000640869e-01 -5.321375280618667603e-02 1.254731323570013046e-03 2.207762598991394043e-01
-6.777318567037582397e-02 1.418698951601982117e-02 -2.575386501848697662e-02 -2.145903855562210083e-01 -4.682615771889686584e-02 -6.410081684589385986e-02 2.495838142931461334e-02 -2.384267598390579224e-01 -1.670285910367965698e-01 1.735085397958755493e-01 -3.642774000763893127e-02 -1.181595548987388611e-01 3.637391375377774239e-03 1.519560068845748901e-01 -6.425551325082778931e-02 6.684657186269760132e-02 -1.053089275956153870e-01 1.059837415814399719e-01 -3.836901187896728516e-01 -2.383957803249359131e-01 -1.418637186288833618e-01 -4.214009940624237061e-01 3.994379937648773193e-01 -2.782806381583213806e-02 1.371727585792541504e-01 1.302386075258255005e-01 -2.890804708003997803e-01 2.346393316984176636e-01 -8.793588727712631226e-02 9.612363576889038086e-02 -1.713350228965282440e-02 6.048149615526199341e-02
2.246354818344116211e-01 -9.774964302778244019e-02 1.250645369291305542e-01 -5.529720708727836609e-02 1.193015426397323608e-01 -1.148721054196357727e-01 2.543116211891174316e-01 1.623961841687560081e-03 -2.440200448036193848e-01 -1.200145408511161804e-01 -8.238973532570526004e-05 3.846752345561981201e-01 6.810542196035385132e-02 -3.264958038926124573e-02 -1.705976575613021851e-01 1.820285916328430176e-01 -8.354067057371139526e-02 2.406357675790786743e-01 -2.835554778575897217e-01 1.215229406952857971e-01 -1.648698002099990845e-02 -3.584635555744171143e-01 1.014054641127586365e-01 -2.371609583497047424e-02 1.033539026975631714e-01 8.451732248067855835e-02 -1.633197665214538574e-01 1.896010786294937134e-01 8.313462883234024048e-02 -3.447986841201782227e-01 1.349656879901885986e-01 -1.232194826006889343e-01
-6.323711574077606201e-02 7.824908941984176636e-03 1.106249615550041199e-01 6.819779984652996063e-03 -3.544820845127105713e-02 1.619278192520141602e-01 -3.671328723430633545e-02 -4.683322831988334656e-02 -1.345287356525659561e-02 -8.093420416116714478e-02 3.050546944141387939e-01 1.179887279868125916e-01 3.478047251701354980e-02 -1.708610802888870239e-01 -2.365252226591110229e-01 1.478407233953475952e-01 -1.354515701532363892e-01 2.368875294923782349e-01 -2.867406308650970459e-01 1.214155927300453186e-01 7.705309987068176270e-02 -1.684515476226806641e-01 -8.288305252790451050e-02 -2.412712275981903076e-01 1.935801953077316284e-01 3.821598291397094727e-01 1.893823742866516113e-01 1.733102798461914062e-01 -1.172082275152206421e-01 -3.980781733989715576e-01 1.077385619282722473e-01 -1.633075177669525146e-01
-1.190912127494812012e-01 -1.578250341117382050e-02 1.542419344186782837e-01 -1.383267045021057129e-01 -9.013409167528152466e-02 -2.234188914299011230e-01 6.249520182609558105e-02 1.465987116098403931e-01 -2.147508561611175537e-01 -4.001970961689949036e-02 -9.249179810285568237e-02 1.025473922491073608e-01 2.111401781439781189e-02 -5.117732658982276917e-02 -1.714670211076736450e-01 -2.177238166332244873e-01 -2.647719085216522217e-01 3.213940933346748352e-02 -2.376770526170730591e-01 -7.841606624424457550e-03 -3.562295436859130859e-01 -2.847871184349060059e-01 3.211095035076141357e-01 -1.300441771745681763e-01 3.929913416504859924e-02 4.209004938602447510e-01 -1.545341759920120239e-01 -9.478280693292617798e-02 6.502722948789596558e-02 -8.461190760135650635e-02 -5.297708883881568909e-02 -1.762697398662567139e-01
-1.278978288173675537e-01 -1.127905026078224182e-01 2.647351324558258057e-01 -8.761652559041976929e-02 -1.395785659551620483e-01 -1.751140058040618896e-01 1.371842324733734131e-01 2.617827430367469788e-02 5.828967317938804626e-02 3.913789689540863037e-01 3.195973932743072510e-01 1.146627366542816162e-01 1.686418429017066956e-02 -3.073292970657348633e-01 -2.812503576278686523e-01 4.553906992077827454e-02 -4.212725441902875900e-03 7.236260920763015747e-02 -8.605346828699111938e-02 -3.090882897377014160e-01 9.306278079748153687e-02 -4.019955396652221680e-01 1.467673629522323608e-01 8.968722075223922729e-02 6.470499187707901001e-02 -1.434044539928436279e-01 -3.415196016430854797e-02 -1.541503518819808960e-01 8.715785294771194458e-02 -7.298386096954345703e-02 -6.275576539337635040e-03 7.104660570621490479e-02
8.811553567647933960e-02 -5.750720854848623276e-03 4.066277667880058289e-02 -1.405550837516784668e-01 -4.906374216079711914e-02 -3.953095152974128723e-02 4.573807120323181152e-01 4.157553613185882568e-02 -4.377812892198562622e-02 -1.311409920454025269e-01 1.255901753902435303e-01 2.950924038887023926e-01 8.674668520689010620e-02 -1.005838736891746521e-01 -4.652081057429313660e-02 -1.165963932871818542e-01 -1.870834231376647949e-01 1.609676778316497803e-01 -2.393174618482589722e-01 6.037935242056846619e-02 -3.921108543872833252e-01 -2.389348596334457397e-01 -1.997844502329826355e-02 -1.900177150964736938e-01 9.232891350984573364e-02 4.545257613062858582e-02 1.239220723509788513e-01 3.255334496498107910e-01 -2.430106103420257568e-01 1.226068884134292603e-01 -1.591320335865020752e-01 5.010833032429218292e-03
-1.269583553075790405e-01 1.049148663878440857e-01 2.514106631278991699e-01 1.460900902748107910e-01 -1.502407342195510864e-01 -7.324624806642532349e-02 1.212591491639614105e-02 -5.169621109962463379e-02 -2.484924793243408203e-01 1.652143001556396484e-01 4.528663307428359985e-02 3.918751776218414307e-01 1.592531502246856689e-01 -1.020556017756462097e-01 -9.745040535926818848e-02 1.330370455980300903e-01 -3.658772706985473633e-01 1.638168245553970337e-01 -1.613027751445770264e-01 1.176233515143394470e-01 3.882322013378143311e-01 -2.383607476949691772e-01 -1.147166243754327297e-03 -1.017138138413429260e-01 2.748022973537445068e-01 1.102089136838912964e-01 -1.081996262073516846e-01 5.746135488152503967e-02 4.684550687670707703e-02 -6.450216472148895264e-02 -8.914587646722793579e-02 -1.204909160733222961e-01
1.522916462272405624e-02 -7.416820526123046875e-02 -6.184576451778411865e-02 -1.507862359285354614e-01 -1.294799149036407471e-01 1.016629785299301147e-01 2.080761939287185669e-01 -1.006200835108757019e-01 -1.418330371379852295e-01 2.191280871629714966e-01 2.251869142055511475e-01 1.203838214278221130e-01 6.005450617522001266e-03 1.187172345817089081e-02 -1.472919136285781860e-01 6.646647304296493530e-02 -4.668743312358856201e-01 2.729327976703643799e-01 -2.381038479506969452e-02 5.723152682185173035e-02 -1.122467741370201111e-01 -2.395633421838283539e-02 2.081487774848937988e-01 -2.874293923377990723e-01 1.717816293239593506e-01 5.476422142237424850e-03 -2.345550507307052612e-01 -2.497617900371551514e-02 3.099125325679779053e-01 1.332887709140777588e-01 -1.767702847719192505e-01 2.487993985414505005e-01
2.508964240550994873e-01 4.370024427771568298e-02 2.134287804365158081e-01 -1.218755170702934265e-01 -3.404405117034912109e-01 1.527683287858963013e-01 2.527800798416137695e-01 -8.483497798442840576e-02 -8.311622589826583862e-02 2.538208067417144775e-01 9.737916290760040283e-02 -9.541456401348114014e-02 1.933359503746032715e-01 9.281590580940246582e-02 1.380559802055358887e-01 -9.182301163673400879e-02 -3.029027581214904785e-01 3.973576724529266357e-01 -8.962874859571456909e-02 9.872397780418395996e-02 -6.267602741718292236e-02 -2.744281589984893799e-01 1.011269749142229557e-03 1.381611227989196777e-01 -1.121218055486679077e-01 1.564437896013259888e-01 -2.964478731155395508e-01 5.573299154639244080e-02 -6.989665329456329346e-02 2.971951104700565338e-02 1.991430856287479401e-02 -3.237807750701904297e-02
2.750950455665588379e-01 -3.970829304307699203e-03 1.286633163690567017e-01 -2.033063173294067383e-01 -4.516267776489257812e-01 2.404160648584365845e-01 1.342632025480270386e-01 -2.561259083449840546e-02 -2.505704760551452637e-01 -1.877579838037490845e-01 -1.676207035779953003e-01 1.766153723001480103e-01 1.350299865007400513e-01 -1.437018364667892456e-01 -2.350687682628631592e-01 6.031189486384391785e-02 -1.417125463485717773e-01 2.566786715760827065e-03 1.802145130932331085e-02 7.496460527181625366e-02 8.783201128244400024e-02 -2.340538054704666138e-01 -8.817655593156814575e-02 1.945282071828842163e-01 2.008475363254547119e-01 1.894101500511169434e-01 -1.474644988775253296e-01 2.358559519052505493e-02 -2.966589927673339844e-01 -2.177232876420021057e-03 -9.378454834222793579e-02 3.732710331678390503e-02
-1.062001436948776245e-01 -1.132984682917594910e-01 1.082968637347221375e-01 -1.902864724397659302e-01 -2.582168281078338623e-01 -7.176603376865386963e-02 1.713419407606124878e-01 1.525336652994155884e-01 -2.144372314214706421e-01 1.368746608495712280e-01 9.506640583276748657e-02 5.890072882175445557e-02 3.697920739650726318e-01 -5.865781381726264954e-02 -2.455696091055870056e-02 -2.135862112045288086e-01 3.325725719332695007e-02 3.193512558937072754e-01 -2.459587901830673218e-01 -1.818769574165344238e-01 -1.584911495447158813e-01 -6.877484172582626343e-02 1.947229504585266113e-01 1.462825834751129150e-01 -2.099795080721378326e-02 1.880005151033401489e-01 -1.953417062759399414e-01 2.104967236518859863e-01 -3.148447871208190918e-01 -7.628154009580612183e-02 4.860961064696311951e-02 1.687317937612533569e-01
-2.160155326128005981e-01 -3.879671543836593628e-02 1.458458155393600464e-01 7.374364882707595825e-02 -2.135525494813919067e-01 -2.502497136592864990e-01 1.653510183095932007e-01 -3.064349293708801270e-02 -1.601130515336990356e-01 2.059279531240463257e-01 2.920475602149963379e-01 2.649204134941101074e-01 -1.408251672983169556e-01 -2.672642469406127930e-01 -1.079383864998817444e-01 1.865519396960735321e-02 -1.889916211366653442e-01 5.854358896613121033e-02 -2.937940359115600586e-01 1.402326375246047974e-01 -5.306057631969451904e-02 -6.710340827703475952e-02 4.727077484130859375e-02 -4.508630372583866119e-03 2.149601727724075317e-01 3.765934109687805176e-01 -3.172176191583275795e-03 1.814371496438980103e-01 -1.925057619810104370e-01 -9.977766126394271851e-02 1.868862062692642212e-01 -6.509029865264892578e-02
-1.204786673188209534e-01 -7.071872800588607788e-02 -6.590963155031204224e-02 -3.306575715541839600e-01 -2.312878221273422241e-01 -6.990192085504531860e-02 1.704082340002059937e-01 1.350104063749313354e-01 -1.839503943920135498e-01 -6.961359828710556030e-02 -1.095043048262596130e-01 5.222120881080627441e-02 1.284998059272766113e-01 -8.711247891187667847e-02 -6.380996108055114746e-02 -3.016335368156433105e-01 7.290939334779977798e-03 3.747115135192871094e-01 -3.869611024856567383e-01 3.657809272408485413e-02 -1.343531627207994461e-02 -3.833611309528350830e-01 1.373395621776580811e-01 6.272942572832107544e-02 -1.498680096119642258e-02 6.161965057253837585e-02 -9.467066824436187744e-02 2.309082001447677612e-01 -2.300656735897064209e-01 -2.791202813386917114e-02 -3.361627750564366579e-04 8.429958671331405640e-02
-7.430573552846908569e-02 -7.262343168258666992e-02 3.637578487396240234e-01 -1.404441744089126587e-01 -1.348484158515930176e-01 6.234201788902282715e-02 3.143916279077529907e-02 -4.923921823501586914e-02 -6.131065636873245239e-02 5.019116029143333435e-02 2.050609439611434937e-01 6.916011124849319458e-02 2.793238162994384766e-01 -3.769823610782623291e-01 -1.209430098533630371e-01 1.699648797512054443e-01 -1.482044011354446411e-01 1.187573596835136414e-01 -1.504541784524917603e-01 -2.189473956823348999e-01 1.391350328922271729e-01 -3.833298087120056152e-01 -4.699758440256118774e-02 2.059821039438247681e-02 1.679645329713821411e-01 -3.621955215930938721e-02 9.412037581205368042e-02 -3.711545765399932861e-01 -3.330302983522415161e-02 -5.685641989111900330e-02 1.853846907615661621e-01 6.700290739536285400e-02
-1.608979552984237671e-01 -5.762820318341255188e-02 -1.073384191840887070e-02 -1.974333822727203369e-01 -8.874879777431488037e-02 -3.267128765583038330e-01 3.464423120021820068e-01 1.318793594837188721e-01 2.735284268856048584e-01 1.977635920047760010e-02 2.441885024309158325e-01 -5.549508705735206604e-02 9.283237904310226440e-02 -2.200525701045989990e-01 -7.512785494327545166e-02 -2.003391645848751068e-02 -3.204513788223266602e-01 1.457087695598602295e-01 -3.602849841117858887e-01 -8.402528613805770874e-02 -4.588301479816436768e-02 -1.384202092885971069e-01 7.475704699754714966e-02 -3.695456683635711670e-02 2.488129585981369019e-01 -1.404073983430862427e-01 -4.728486761450767517e-02 -1.414012163877487183e-01 4.159850627183914185e-02 -2.305410951375961304e-01 1.551479287445545197e-02 1.751640588045120239e-01
2.275415062904357910e-01 -8.509863913059234619e-02 -2.559634149074554443e-01 1.213574782013893127e-03 -8.408160507678985596e-02 1.864159293472766876e-02 3.138968944549560547e-01 2.213205248117446899e-01 -5.782996863126754761e-02 2.957615815103054047e-02 -4.993539676070213318e-02 -1.524033024907112122e-02 5.310449749231338501e-02 -9.449499845504760742e-02 -2.094266861677169800e-01 -8.416365832090377808e-02 -2.263584882020950317e-01 4.522804915904998779e-01 -2.435840815305709839e-01 2.493131011724472046e-01 -1.085676401853561401e-01 -2.792802155017852783e-01 -1.692048162221908569e-01 6.690048426389694214e-02 1.624777764081954956e-01 5.843530222773551941e-02 -7.921060174703598022e-02 -1.452799141407012939e-01 -1.521906554698944092e-01 -1.399480700492858887e-01 1.320103276520967484e-02 2.249519973993301392e-01
1.908221542835235596e-01 -8.710841834545135498e-02 2.455518543720245361e-01 1.051205173134803772e-01 -1.417332589626312256e-01 8.228477090597152710e-02 3.738040030002593994e-01 -1.734136790037155151e-01 -1.855620294809341431e-01 9.376325458288192749e-02 -6.446531414985656738e-02 1.818618029356002808e-01 -1.079239323735237122e-02 -3.864305019378662109e-01 -2.608516216278076172e-01 1.147000491619110107e-01 -7.994057983160018921e-02 -1.472686082124710083e-01 -1.951833814382553101e-01 3.722454980015754700e-02 8.315101265907287598e-02 -1.372037380933761597e-01 -6.609149277210235596e-02 2.536313608288764954e-02 3.984388411045074463e-01 2.300017625093460083e-01 -7.222909480333328247e-02 7.724746596068143845e-03 6.497585028409957886e-02 -6.615116447210311890e-02 1.684338152408599854e-01 1.571089476346969604e-01
1.323397308588027954e-01 2.016324847936630249e-01 -2.514134943485260010e-01 6.926089525222778320e-02 -4.269135743379592896e-02 -1.358005851507186890e-01 3.103132247924804688e-01 1.030242629349231720e-02 1.369197480380535126e-02 5.575708672404289246e-02 -5.662587285041809082e-02 -1.425078511238098145e-02 1.809730529785156250e-01 -1.170938313007354736e-01 -2.570681869983673096e-01 1.122340708971023560e-01 -1.687420606613159180e-01 1.888633668422698975e-01 -2.408778518438339233e-01 3.291692584753036499e-03 -1.476322561502456665e-01 -4.042928218841552734e-01 -2.361701726913452148e-01 1.452269554138183594e-01 7.576477527618408203e-02 2.304473370313644409e-01 -1.601065546274185181e-01 -3.787027299404144287e-02 -2.723603844642639160e-01 -1.291764527559280396e-01 2.244398370385169983e-02 2.524578273296356201e-01
2.318176180124282837e-01 1.154844164848327637e-01 1.866661906242370605e-01 -8.091095089912414551e-02 -1.053143143653869629e-01 1.179632991552352905e-01 3.244830667972564697e-01 -1.082708984613418579e-01 -1.490811258554458618e-01 6.958468258380889893e-02 -2.598879672586917877e-02 2.457510121166706085e-02 3.059060275554656982e-01 -1.118397042155265808e-01 -5.669414997100830078e-02 -2.302480638027191162e-01 -6.357211619615554810e-02 2.174828350543975830e-01 -2.934499680995941162e-01 -1.790927499532699585e-01 -1.603481471538543701e-01 -4.985163807868957520e-01 -2.480586245656013489e-02 6.383985280990600586e-02 -6.450501829385757446e-02 1.280931979417800903e-01 -2.490339577198028564e-01 -1.024431511759757996e-01 8.639217168092727661e-02 5.477987229824066162e-02 -6.850805878639221191e-02 4.653860256075859070e-02
-8.658355474472045898e-02 -5.796844884753227234e-02 -5.065820366144180298e-02 2.841807901859283447e-03 -2.268925458192825317e-01 -1.036197245121002197e-01 2.193787097930908203e-01 4.294624552130699158e-02 -2.499566674232482910e-01 1.724282354116439819e-01 2.727087773382663727e-02 -1.112911179661750793e-01 -1.183659359812736511e-01 -1.774470955133438110e-01 -3.529782965779304504e-02 1.420332044363021851e-01 -1.923202127218246460e-01 4.868017435073852539e-01 5.644551292061805725e-02 3.561932966113090515e-02 -3.403578698635101318e-01 -2.550456225872039795e-01 2.408766746520996094e-01 -1.977551961317658424e-03 1.599262952804565430e-01 -1.027257181704044342e-02 1.889312826097011566e-02 -2.349741384387016296e-02 -2.174586206674575806e-01 -1.828729547560214996e-02 -3.294233977794647217e-01 4.532922059297561646e-02
-2.136536128818988800e-02 1.763730943202972412e-01 6.740503758192062378e-02 -5.851260945200920105e-02 -3.646988272666931152e-01 -3.382886946201324463e-02 -4.768523946404457092e-02 -4.736499395221471786e-03 -1.783996522426605225e-01 3.195233941078186035e-01 -5.391955748200416565e-02 2.078144252300262451e-01 1.674528867006301880e-01 -1.899864673614501953e-01 -1.316076368093490601e-01 1.042775362730026245e-01 -2.226804941892623901e-01 2.695318758487701416e-01 -4.590470343828201294e-02 1.859869211912155151e-01 1.519756764173507690e-01 -3.182156085968017578e-01 1.495487391948699951e-01 -1.465532481670379639e-01 3.523639440536499023e-01 2.625889182090759277e-01 -3.069180808961391449e-02 -5.588129162788391113e-03 7.089164108037948608e-02 -4.099151119589805603e-02 1.114831864833831787e-01 -1.064134836196899414e-01
-1.873706094920635223e-02 -1.728870272636413574e-01 2.879838645458221436e-01 5.554452911019325256e-02 -2.254465669393539429e-01 1.961098052561283112e-02 -5.749126151204109192e-02 1.404228806495666504e-01 1.663402840495109558e-02 1.250055134296417236e-01 1.280994154512882233e-02 1.659823060035705566e-01 3.065380156040191650e-01 -7.296290248632431030e-02 -2.000319212675094604e-02 1.990747004747390747e-01 -2.358114272356033325e-01 1.006768345832824707e-01 -3.111443109810352325e-02 1.503525972366333008e-01 3.628663122653961182e-01 -2.125035077333450317e-01 1.824429072439670563e-02 -1.083123534917831421e-01 4.809100031852722168e-01 7.012864947319030762e-02 -1.059508919715881348e-01 1.495764702558517456e-01 -2.668179869651794434e-01 -8.568777143955230713e-02 4.417510703206062317e-03 -3.387476783245801926e-03
2.442629486322402954e-01 -1.485924273729324341e-01 2.792604863643646240e-01 -2.087559401988983154e-01 -2.715887725353240967e-01 -1.360831037163734436e-02 -6.265298277139663696e-02 7.380549609661102295e-02 1.066329926252365112e-01 2.609761953353881836e-01 -1.339376419782638550e-01 3.023783862590789795e-01 1.642457991838455200e-01 -8.226086199283599854e-02 -5.294762179255485535e-02 -9.543411433696746826e-02 -1.698496192693710327e-01 2.347749024629592896e-01 -2.322313487529754639e-01 1.460908353328704834e-01 -8.707092702388763428e-02 -2.090465426445007324e-01 -5.478295963257551193e-03 -1.482970416545867920e-01 -2.960551530122756958e-03 3.580880537629127502e-02 -7.638144493103027344e-02 3.153442740440368652e-01 -1.296980977058410645e-01 2.365571558475494385e-01 -1.002753823995590210e-01 2.385734915733337402e-01
3.535715639591217041e-01 5.973209813237190247e-02 3.175488114356994629e-02 -2.699621394276618958e-02 8.844993263483047485e-02 -3.068009614944458008e-01 4.190231114625930786e-02 7.335276342928409576e-03 -1.317662745714187622e-01 -1.753914803266525269e-01 1.141516566276550293e-01 4.244084954261779785e-01 1.022631451487541199e-01 -1.866694390773773193e-01 -1.404971480369567871e-01 9.933947771787643433e-02 -1.512198597192764282e-01 1.525369286537170410e-01 -1.608649045228958130e-01 1.140802130103111267e-01 -8.054053783416748047e-02 -3.195684552192687988e-01 1.044124960899353027e-01 -9.015372395515441895e-02 6.339293718338012695e-02 1.691714078187942505e-01 -3.451465666294097900e-01 5.919736251235008240e-02 1.841398142278194427e-02 -2.833340167999267578e-01 3.706382820382714272e-03 -3.416134044528007507e-02
-2.630031295120716095e-02 7.497314363718032837e-02 2.649898529052734375e-01 -1.855115741491317749e-01 -1.028014570474624634e-01 1.168348863720893860e-01 -5.111774895340204239e-03 2.446223609149456024e-02 -3.084396123886108398e-01 1.175270378589630127e-01 -8.056999742984771729e-02 -2.173618972301483154e-01 -1.213639322668313980e-02 7.349930703639984131e-02 -2.212371826171875000e-01 5.268011242151260376e-02 -2.721367180347442627e-01 -1.370214223861694336e-01 -3.977951705455780029e-01 1.847817748785018921e-02 -2.284930497407913208e-01 -3.609350621700286865e-01 1.546387821435928345e-01 -9.672223590314388275e-03 3.503974899649620056e-02 9.462416917085647583e-02 -3.881958723068237305e-01 1.242295373231172562e-02 5.832626018673181534e-03 -6.127772387117147446e-03 -9.188129007816314697e-02 1.296270489692687988e-01
-5.476925894618034363e-02 1.824134029448032379e-02 3.899492919445037842e-01 -1.363728940486907959e-01 4.760381579399108887e-02 4.458769038319587708e-02 1.057043522596359253e-01 -1.546593904495239258e-01 -5.385385453701019287e-02 -2.239536028355360031e-03 -5.593235255219042301e-04 2.639756165444850922e-02 -1.048259250819683075e-02 -2.181213647127151489e-01 -3.853420019149780273e-01 1.709559559822082520e-01 -3.399413526058197021e-01 -6.224126089364290237e-03 -2.523160576820373535e-01 -3.515689373016357422e-01 -1.368485242128372192e-01 -2.520158290863037109e-01 -9.319745004177093506e-02 4.674314707517623901e-02 6.514909118413925171e-02 6.233985349535942078e-02 1.041990146040916443e-01 -2.772251069545745850e-01 -2.135938853025436401e-01 -7.079378515481948853e-02 3.699060901999473572e-02 -1.176502108573913574e-01
4.267550259828567505e-02 -3.354740738868713379e-01 -7.716386765241622925e-02 8.641809225082397461e-02 -2.224854230880737305e-01 6.346236169338226318e-02 9.196243435144424438e-02 3.962653502821922302e-02 -2.025396078824996948e-01 1.353967040777206421e-01 3.486303985118865967e-01 -1.336702406406402588e-01 1.889409124851226807e-01 -1.501154601573944092e-01 -2.345807617530226707e-03 2.785231769084930420e-01 -1.100777387619018555e-01 9.602008759975433350e-02 -1.035403907299041748e-01 -1.294925343245267868e-02 -1.957230269908905029e-01 -1.664293557405471802e-01 4.036097228527069092e-02 5.322032794356346130e-02 2.514333426952362061e-01 2.482630759477615356e-01 -4.246162474155426025e-01 2.007520347833633423e-01 -2.952554635703563690e-02 1.144236177206039429e-01 1.040854007005691528e-01 3.368639573454856873e-02
2.191721498966217041e-01 2.688265144824981689e-01 2.872356586158275604e-02 -1.992770135402679443e-01 -3.979309648275375366e-02 1.256038397550582886e-01 4.435286521911621094e-01 -1.601164937019348145e-01 3.865721821784973145e-02 -4.173241928219795227e-02 8.560791611671447754e-02 4.743369668722152710e-02 8.609256893396377563e-02 -1.113804504275321960e-01 5.102101713418960571e-03 -1.260404437780380249e-01 -1.141913831233978271e-01 1.283002346754074097e-01 -3.064516484737396240e-01 3.298458829522132874e-02 -2.799474895000457764e-01 -5.283777117729187012e-01 2.258421480655670166e-02 -7.933568209409713745e-02 6.322909146547317505e-02 7.514766603708267212e-02 -1.569534987211227417e-01 -4.173064604401588440e-03 -7.127975672483444214e-02 9.454952925443649292e-02 1.152992248535156250e-01 2.074044756591320038e-02
-3.405199199914932251e-02 6.561762094497680664e-02 -5.787865724414587021e-03 -1.250565946102142334e-01 1.529199443757534027e-02 -7.698918879032135010e-02 3.578699827194213867e-01 -9.543796628713607788e-02 -1.663118004798889160e-01 3.968757092952728271e-01 2.267178893089294434e-01 4.665656480938196182e-03 1.659756153821945190e-01 -2.593147009611129761e-02 8.558451384305953979e-02 -5.274558439850807190e-02 -2.030768841505050659e-01 2.857309579849243164e-01 -1.179692000150680542e-01 -7.387772202491760254e-02 -5.706190690398216248e-02 -4.410845637321472168e-01 -1.572885662317276001e-01 -9.899125434458255768e-03 -8.308202028274536133e-03 2.967775166034698486e-01 -2.168442457914352417e-01 -1.221509128808975220e-01 4.119841009378433228e-02 3.445938928052783012e-03 -1.107026934623718262e-01 1.778848618268966675e-01
3.950580582022666931e-02 5.267177149653434753e-02 9.534817934036254883e-02 -1.979701370000839233e-01 -8.339401334524154663e-02 5.752507224678993225e-02 1.618928462266921997e-02 -9.115331619977951050e-02 -8.503931015729904175e-02 2.625234127044677734e-01 -7.538728415966033936e-02 -1.254010200500488281e-01 -2.255609929561614990e-01 -7.711659371852874756e-02 -2.530706524848937988e-01 6.408621370792388916e-02 -1.263461112976074219e-01 2.710503637790679932e-01 -1.746354550123214722e-01 -1.189670413732528687e-01 2.181221693754196167e-01 -3.756992518901824951e-01 9.332458674907684326e-02 7.495222985744476318e-02 -9.877126663923263550e-02 1.289045959711074829e-01 -8.148683607578277588e-02 1.950143091380596161e-02 -3.432112038135528564e-01 -2.172641605138778687e-01 -2.461747229099273682e-01 3.314849734306335449e-01
-8.646003156900405884e-02 -1.114292591810226440e-01 1.197462975978851318e-01 -1.562927961349487305e-01 -2.087875604629516602e-01 -8.983439952135086060e-02 -1.476058959960937500e-01 -1.196361109614372253e-01 1.668882668018341064e-01 -1.527269631624221802e-01 2.617015540599822998e-01 3.702338635921478271e-01 1.318404171615839005e-02 -1.410497575998306274e-01 -1.098583862185478210e-01 2.227346599102020264e-01 -1.504053473472595215e-01 3.081842362880706787e-01 4.627426341176033020e-02 -6.663208454847335815e-02 -2.121408432722091675e-01 -3.028836548328399658e-01 -7.555571198463439941e-02 1.361309736967086792e-01 1.615222543478012085e-01 6.867686659097671509e-02 1.340217143297195435e-01 1.393711417913436890e-01 -1.455353349447250366e-01 -5.890863016247749329e-02 -1.253602802753448486e-01 3.483840227127075195e-01
1.497602760791778564e-01 -1.280045658349990845e-01 3.881420195102691650e-02 7.452002167701721191e-02 1.957380622625350952e-01 1.868562027812004089e-02 2.521069347858428955e-01 -2.965337410569190979e-02 -1.276431530714035034e-01 3.595283031463623047e-01 2.302166819572448730e-01 1.309950836002826691e-02 2.026211768388748169e-01 -1.504023969173431396e-01 1.654397100210189819e-01 -1.040421351790428162e-01 -2.509184181690216064e-01 4.081267118453979492e-01 -1.341513246297836304e-01 -1.796431988477706909e-01 1.111013889312744141e-01 -2.701037228107452393e-01 -4.463534057140350342e-02 1.126400083303451538e-01 -7.819020003080368042e-02 1.657416224479675293e-01 -3.048924207687377930e-01 -6.993248313665390015e-02 -1.965863704681396484e-01 1.214530225843191147e-02 -1.611877046525478363e-02 1.297687459737062454e-02
1.406719535589218140e-01 8.155135065317153931e-02 4.303867369890213013e-02 8.423243463039398193e-02 5.545272305607795715e-02 1.256062537431716919e-01 1.437737196683883667e-01 -6.896068155765533447e-02 -1.833562850952148438e-01 3.603122830390930176e-01 -1.237848866730928421e-02 1.646637618541717529e-01 7.917442917823791504e-02 4.576720669865608215e-02 8.787004649639129639e-02 -1.030354723334312439e-01 -4.572227597236633301e-01 4.697385430335998535e-01 -7.083442807197570801e-02 -1.122860610485076904e-01 1.210781559348106384e-01 -2.687404155731201172e-01 -9.465397894382476807e-02 1.670999228954315186e-01 4.402141785249114037e-04 -5.158855766057968140e-02 -3.042109012603759766e-01 4.531197622418403625e-02 -1.134864911437034607e-01 -3.596351668238639832e-02 -1.417624354362487793e-01 1.727358810603618622e-02
1.206997931003570557e-01 -1.454452425241470337e-01 -1.073867902159690857e-01 -2.144571542739868164e-01 -2.114075571298599243e-01 -6.450539082288742065e-02 6.883667409420013428e-02 -1.137148365378379822e-01 -9.698455035686492920e-02 1.809945702552795410e-01 3.712686002254486084e-01 5.196068063378334045e-02 -2.762012556195259094e-02 -4.531816020607948303e-02 -9.245125949382781982e-02 -1.812176406383514404e-01 -3.223139345645904541e-01 3.340311348438262939e-01 -1.902135163545608521e-01 -1.674962043762207031e-01 -4.803802073001861572e-02 -3.568350523710250854e-02 1.093858182430267334e-01 7.866120338439941406e-02 1.985063254833221436e-01 1.859984360635280609e-02 -2.311576008796691895e-01 1.473087668418884277e-01 -3.931088000535964966e-02 2.036886960268020630e-01 -2.779868245124816895e-01 2.769337296485900879e-01
-1.468246728181838989e-01 4.641646519303321838e-02 2.812261879444122314e-01 6.776147056370973587e-03 -2.370093166828155518e-01 -1.407259255647659302e-01 2.059548348188400269e-02 -4.455652832984924316e-02 -3.187772333621978760e-01 1.328229159116744995e-01 -5.550115369260311127e-03 1.259511858224868774e-01 -4.160442948341369629e-02 -1.212873309850692749e-01 -5.987296998500823975e-02 2.970302999019622803e-01 -2.113028019666671753e-01 2.094955444335937500e-01 -4.282909631729125977e-01 9.822450578212738037e-02 3.267207145690917969e-01 -1.286577899008989334e-02 1.235222145915031433e-01 -1.081474870443344116e-01 2.632196247577667236e-01 -1.240189280360937119e-02 1.233993680216372013e-03 2.183753624558448792e-02 -2.606325745582580566e-01 -5.685138329863548279e-02 -1.277558654546737671e-01 4.974654316902160645e-02
1.123855337500572205e-01 -3.330475986003875732e-01 8.324644714593887329e-02 -2.204066962003707886e-01 -2.988210618495941162e-01 1.747492700815200806e-01 2.077110297977924347e-02 8.948694169521331787e-02 -7.160189002752304077e-02 8.437097072601318359e-02 2.525719814002513885e-02 2.096860110759735107e-01 9.131791442632675171e-02 -2.249836027622222900e-01 8.608795702457427979e-03 -6.288675963878631592e-02 -3.280552327632904053e-01 5.974989756941795349e-02 -3.297877013683319092e-01 3.698588311672210693e-01 -6.144876405596733093e-02 -2.382297217845916748e-01 1.247452497482299805e-01 -7.992959767580032349e-02 -1.079974621534347534e-01 2.950580716133117676e-01 2.239535003900527954e-02 2.298703603446483612e-02 -5.255878716707229614e-02 1.340537220239639282e-01 1.131242290139198303e-01 1.800692081451416016e-02
3.417733013629913330e-01 9.792476147413253784e-02 1.545184999704360962e-01 -1.226292550563812256e-01 -3.069316446781158447e-01 -2.788409888744354248e-01 8.621171861886978149e-02 1.573443412780761719e-02 -2.704329602420330048e-02 3.751251474022865295e-02 1.409264951944351196e-01 -6.347481906414031982e-02 1.329732835292816162e-01 -7.972202729433774948e-04 1.772096008062362671e-02 2.786606252193450928e-01 -2.395205795764923096e-01 3.352354764938354492e-01 -3.776870071887969971e-01 -9.650816768407821655e-02 -7.830556482076644897e-02 -4.305484145879745483e-02 1.442004442214965820e-01 -1.398315746337175369e-02 1.294702589511871338e-01 -1.098048221319913864e-02 2.571834996342658997e-02 8.516843616962432861e-02 -2.630493938922882080e-01 3.844247385859489441e-02 -1.288108080625534058e-01 -2.657445073127746582e-01
5.117712542414665222e-02 -5.856091156601905823e-02 7.439874857664108276e-02 -2.977641820907592773e-01 -1.119079515337944031e-01 -5.934523046016693115e-02 1.273606717586517334e-01 -5.318930372595787048e-02 -2.156411856412887573e-01 8.930455148220062256e-02 3.731434047222137451e-01 -5.246995016932487488e-02 -6.588882207870483398e-02 -2.336817830801010132e-01 -1.283780932426452637e-01 -1.655301451683044434e-01 -2.683515250682830811e-01 4.044713377952575684e-01 -1.850311756134033203e-01 -1.642017215490341187e-01 -5.302793160080909729e-02 1.087788566946983337e-01 2.448804527521133423e-01 -7.561656832695007324e-02 1.446741670370101929e-01 4.811185970902442932e-02 -4.681621491909027100e-02 9.246303141117095947e-02 -1.520736515522003174e-01 2.445228248834609985e-01 -1.526585593819618225e-02 2.666229605674743652e-01
7.902448996901512146e-04 5.847018212080001831e-02 3.260805904865264893e-01 -2.082830518484115601e-01 8.916714787483215332e-02 -7.568323984742164612e-03 7.118382304906845093e-02 -1.057473197579383850e-02 -1.554002165794372559e-01 -1.054212972521781921e-01 7.953512668609619141e-02 3.095988333225250244e-01 8.798798173666000366e-02 -3.449294567108154297e-01 1.089478358626365662e-01 -6.777193397283554077e-02 -3.932482004165649414e-02 1.842594593763351440e-01 -5.038467422127723694e-02 2.091139405965805054e-01 2.766218595206737518e-02 -4.336125254631042480e-01 -4.747592902276664972e-05 -1.566202640533447266e-01 4.064123928546905518e-01 9.682812541723251343e-02 1.695293933153152466e-01 -3.502807393670082092e-02 -1.486787386238574982e-02 -1.349434703588485718e-01 1.822997778654098511e-01 4.247289896011352539e-02
-1.001190990209579468e-01 6.186231225728988647e-02 4.772622510790824890e-02 -1.172955185174942017e-01 -1.349736750125885010e-01 -1.553360074758529663e-01 1.639380119740962982e-02 -2.541384994983673096e-01 -3.644242286682128906e-01 -3.662409633398056030e-02 -1.370693445205688477e-01 1.314905472099781036e-02 -1.671115159988403320e-01 -1.656471788883209229e-01 -1.860433965921401978e-01 -1.348152458667755127e-01 -2.212174385786056519e-01 2.784200310707092285e-01 -1.124593839049339294e-01 2.011264413595199585e-01 -2.700991332530975342e-01 -2.474471479654312134e-01 1.282231509685516357e-01 -5.248350650072097778e-02 2.691189050674438477e-01 -1.968355383723974228e-03 -2.707947790622711182e-01 -7.226631045341491699e-02 -3.073631823062896729e-01 1.065735965967178345e-01 -4.480430483818054199e-02 9.949575364589691162e-02
1.342650502920150757e-01 1.693648546934127808e-01 1.127409338951110840e-01 -1.560781151056289673e-01 -5.412659645080566406e-01 -1.747634112834930420e-01 9.009386599063873291e-02 -1.686386168003082275e-01 -9.635857492685317993e-02 1.093307808041572571e-01 2.030109763145446777e-01 1.854103207588195801e-01 3.694153726100921631e-01 -3.683174848556518555e-01 -1.410039663314819336e-01 -1.919692009687423706e-01 -1.035163849592208862e-01 9.286613017320632935e-02 -6.484080851078033447e-02 -8.834876120090484619e-02 -5.119292438030242920e-02 -1.408000737428665161e-01 3.819997236132621765e-02 -7.133646309375762939e-02 -9.661872684955596924e-02 1.441381424665451050e-01 -3.661270067095756531e-02 -3.201800584793090820e-02 1.317458506673574448e-02 1.046953350305557251e-02 -1.522401273250579834e-01 1.190885752439498901e-01
-3.677877783775329590e-02 -4.264516010880470276e-02 1.072336360812187195e-01 -1.641474366188049316e-01 -5.258921161293983459e-02 -1.300731673836708069e-03 1.510382145643234253e-01 -1.609231531620025635e-01 2.125271223485469818e-02 3.760778112336993217e-03 4.567756056785583496e-01 2.851448208093643188e-02 1.101609691977500916e-01 -9.606029838323593140e-02 -3.857717216014862061e-01 1.558916568756103516e-01 -3.070026040077209473e-01 1.874653249979019165e-01 9.454028308391571045e-02 1.302375048398971558e-01 -1.680200994014739990e-01 -5.508377403020858765e-02 2.298065274953842163e-01 1.607078760862350464e-01 7.388859987258911133e-02 1.627716720104217529e-01 -1.252749655395746231e-02 1.219816952943801880e-01 -7.577231526374816895e-02 2.425393164157867432e-01 5.063898116350173950e-02 3.509744107723236084e-01
-1.174026578664779663e-01 -2.333233132958412170e-02 3.138423860073089600e-01 1.359919831156730652e-02 -2.462153732776641846e-01 -5.233142897486686707e-02 6.704656407237052917e-03 -6.039740145206451416e-02 -1.293213069438934326e-01 2.826240658760070801e-01 -3.915142733603715897e-03 2.363438755273818970e-01 6.957849115133285522e-02 -2.489509060978889465e-02 -6.681109964847564697e-02 1.288715153932571411e-01 -2.684794664382934570e-01 1.738245487213134766e-01 -3.193649053573608398e-01 1.827638745307922363e-01 2.143336236476898193e-01 -4.081509411334991455e-01 -1.239703744649887085e-01 -2.001524418592453003e-01 3.016125559806823730e-01 -4.515390098094940186e-02 7.334208581596612930e-03 8.167717605829238892e-02 1.366205960512161255e-01 -9.165501594543457031e-02 -7.954132556915283203e-02 -4.642239585518836975e-02
-4.541564732789993286e-02 1.656251102685928345e-01 4.487846791744232178e-02 -3.653952106833457947e-02 -2.114215344190597534e-01 -3.076008148491382599e-02 -6.844655424356460571e-02 3.873602673411369324e-02 -8.268862217664718628e-02 3.295604288578033447e-01 1.344569623470306396e-01 8.970510214567184448e-03 2.506845891475677490e-01 -1.022166982293128967e-01 -3.161096274852752686e-01 2.473817616701126099e-01 -1.592144519090652466e-01 3.917590677738189697e-01 -6.651944946497678757e-03 -4.555312544107437134e-02 2.643568813800811768e-01 -2.630894482135772705e-01 1.707724034786224365e-01 -1.005721539258956909e-01 2.767135500907897949e-01 -4.099955409765243530e-02 -2.467842549085617065e-01 -1.147030666470527649e-01 -1.822042316198348999e-01 3.167870268225669861e-02 3.827978298068046570e-02 -2.235231455415487289e-03
9.324400871992111206e-02 -7.192660868167877197e-02 2.469075620174407959e-01 -1.340718120336532593e-01 -4.227694496512413025e-02 -1.219579502940177917e-01 1.742874979972839355e-01 2.465076148509979248e-01 -2.892271429300308228e-02 -1.777357012033462524e-01 -1.774376034736633301e-01 1.057267934083938599e-01 1.610039621591567993e-01 -6.768979132175445557e-02 -9.291638620197772980e-03 -6.843721121549606323e-02 -1.115399077534675598e-01 5.263108760118484497e-02 -4.895212054252624512e-01 -1.164051443338394165e-01 -2.055321633815765381e-01 -3.134627044200897217e-01 -4.651065170764923096e-02 -1.441956013441085815e-01 3.605513274669647217e-01 1.058422848582267761e-01 -1.157804280519485474e-01 5.566400010138750076e-03 -3.503360599279403687e-02 1.841096729040145874e-01 -1.701003164052963257e-01 1.961717605590820312e-01
-5.544353276491165161e-02 1.437415331602096558e-01 1.552216112613677979e-01 -3.063411414623260498e-01 9.837038815021514893e-02 -1.572095006704330444e-01 2.430166602134704590e-01 1.309691220521926880e-01 -2.589469542726874352e-03 7.836907356977462769e-02 5.804049968719482422e-02 1.023608297109603882e-01 -4.325068742036819458e-02 -1.369459182024002075e-02 -7.827882654964923859e-03 2.504166066646575928e-01 -1.068786457180976868e-01 3.999968469142913818e-01 3.758033271878957748e-03 -3.904175460338592529e-01 9.654234349727630615e-02 -1.649933755397796631e-01 2.455449849367141724e-02 -1.892396360635757446e-01 2.986101210117340088e-01 -9.941270202398300171e-02 -1.438788622617721558e-01 2.421401590108871460e-01 -5.132154375314712524e-02 -2.218335866928100586e-02 -7.042188942432403564e-02 2.821593284606933594e-01
-4.111910462379455566e-01 -1.002029776573181152e-01 1.372222416102886200e-02 -1.183227673172950745e-01 -1.446494311094284058e-01 1.103405877947807312e-01 3.230717778205871582e-01 1.110837608575820923e-02 -1.501921117305755615e-01 -5.018879100680351257e-02 6.345435976982116699e-03 1.816149055957794189e-01 1.907206028699874878e-01 -4.159983620047569275e-02 1.388581097126007080e-01 -4.698832333087921143e-02 -5.550481751561164856e-02 1.794572770595550537e-01 -4.256171584129333496e-01 -1.092185899615287781e-01 -1.997729092836380005e-01 -3.050352632999420166e-01 1.059253141283988953e-01 -3.369174525141716003e-02 3.447309881448745728e-02 1.352512985467910767e-01 -1.502040624618530273e-01 7.444569468498229980e-02 -2.696898579597473145e-01 -8.823523670434951782e-02 -2.152208834886550903e-01 -5.746330693364143372e-02
1.205951347947120667e-01 -1.199300438165664673e-01 2.303781062364578247e-01 -1.731253266334533691e-01 -1.632189154624938965e-01 4.693189263343811035e-02 2.894390001893043518e-02 9.092713147401809692e-02 -1.549843326210975647e-02 3.719758987426757812e-01 2.449174225330352783e-01 -1.167783513665199280e-01 -4.485245421528816223e-02 -1.863694638013839722e-01 -3.222509473562240601e-02 1.240914240479469299e-01 -9.541441500186920166e-02 4.598639309406280518e-01 5.078282207250595093e-02 -3.474942222237586975e-02 -2.335311472415924072e-02 -2.264011353254318237e-01 1.351817976683378220e-02 2.508836686611175537e-01 2.818371653556823730e-01 2.100840210914611816e-01 -1.476103514432907104e-01 -3.954192623496055603e-02 -4.304264113306999207e-02 -2.996159493923187256e-01 -1.261505205184221268e-02 8.169126510620117188e-02
-8.832671493291854858e-02 -1.619261354207992554e-01 -4.277880117297172546e-02 -2.104242742061614990e-01 -2.796201407909393311e-01 -2.055841982364654541e-01 9.628836065530776978e-02 6.983061134815216064e-02 -1.757176071405410767e-01 1.481256633996963501e-01 2.461376413702964783e-02 -2.204951941967010498e-01 1.339265555143356323e-01 -5.019007623195648193e-02 -1.567752808332443237e-01 1.380836665630340576e-01 -1.512495875358581543e-01 5.472638010978698730e-01 -2.315793782472610474e-01 -5.247725546360015869e-02 -8.974204212427139282e-02 -2.940561175346374512e-01 9.557285159826278687e-02 3.908324614167213440e-02 -6.074553728103637695e-02 -3.772120177745819092e-02 1.511340737342834473e-01 -5.584208760410547256e-03 -3.508962690830230713e-02 -1.948392838239669800e-01 -1.127216368913650513e-01 2.351604700088500977e-01
1.455213576555252075e-01 -8.760765194892883301e-02 1.547389924526214600e-01 -1.013591587543487549e-01 -1.247137114405632019e-01 -1.896630674600601196e-01 2.284020483493804932e-01 -2.801534533500671387e-01 -1.447652131319046021e-01 -1.760183870792388916e-01 -2.601231914013624191e-03 3.811340928077697754e-01 1.701688319444656372e-01 -8.479522913694381714e-02 -8.412652462720870972e-02 3.083998262882232666e-01 -7.305213809013366699e-02 6.510460376739501953e-02 -2.278517037630081177e-01 1.115746945142745972e-01 -1.403311640024185181e-01 -2.567631006240844727e-01 -2.228982932865619659e-02 -9.170351922512054443e-02 1.403078157454729080e-02 2.204874604940414429e-01 -2.432967126369476318e-01 1.021091938018798828e-01 9.121172130107879639e-02 -3.084838092327117920e-01 6.012026220560073853e-02 -1.587845534086227417e-01
1.950965970754623413e-01 2.352817654609680176e-01 1.784283220767974854e-01 -2.100070714950561523e-01 4.974265396595001221e-02 2.610769681632518768e-02 -6.749552488327026367e-02 2.146921306848526001e-01 5.644365772604942322e-02 -2.182996831834316254e-02 -2.956189028918743134e-02 2.408926784992218018e-01 4.575914889574050903e-02 1.263132244348526001e-01 -3.195780217647552490e-01 7.593092322349548340e-02 -1.428850740194320679e-01 4.832489192485809326e-01 -5.597562063485383987e-03 4.611478745937347412e-02 -1.804998070001602173e-01 -4.748520255088806152e-01 1.435607969760894775e-01 -6.182941794395446777e-02 1.218886859714984894e-02 7.005270570516586304e-02 -7.025229185819625854e-02 -4.058392345905303955e-02 -7.613891363143920898e-02 -1.583875864744186401e-01 -4.432576522231101990e-02 -7.237351685762405396e-02
-1.164093464612960815e-01 -4.483978077769279480e-02 2.041172608733177185e-02 -2.674185037612915039e-01 -2.190289087593555450e-02 -2.593902684748172760e-02 2.933052182197570801e-01 -2.887453138828277588e-01 -9.248178452253341675e-02 -3.408847376704216003e-02 1.450099050998687744e-01 -6.288894265890121460e-02 1.179156601428985596e-01 3.062332868576049805e-01 -2.582853287458419800e-02 5.212388932704925537e-03 -4.315975904464721680e-01 1.529351025819778442e-01 -2.992486655712127686e-01 -2.536062002182006836e-01 1.389135420322418213e-01 -1.347102373838424683e-01 -3.956194221973419189e-02 -4.612656682729721069e-02 1.844059824943542480e-01 2.386621236801147461e-01 -1.110601872205734253e-01 2.155622094869613647e-01 1.475388184189796448e-02 1.176569312810897827e-01 1.390147954225540161e-01 1.051605045795440674e-01
-1.418476104736328125e-01 -1.057277098298072815e-01 1.692592799663543701e-01 -3.094494342803955078e-01 -6.518193334341049194e-02 5.984610691666603088e-02 -4.761010408401489258e-03 -5.226397141814231873e-02 -2.362571060657501221e-01 3.779832739382982254e-03 -1.789463125169277191e-02 -2.148880660533905029e-01 -8.997604250907897949e-02 1.240876913070678711e-01 -1.920641213655471802e-01 -5.308927595615386963e-02 -2.916955947875976562e-01 8.464761823415756226e-02 -3.171970844268798828e-01 6.744789890944957733e-03 -1.217496544122695923e-01 -4.306465089321136475e-01 2.428280562162399292e-01 -1.500595211982727051e-01 1.160860527306795120e-02 2.210239768028259277e-01 -3.162525892257690430e-01 -4.646347369998693466e-03 4.809664934873580933e-02 8.627261966466903687e-02 -1.569064520299434662e-02 1.856869310140609741e-01
2.537669837474822998e-01 4.360317811369895935e-02 5.962833762168884277e-02 -1.450365036725997925e-01 -1.605667918920516968e-01 -2.921620197594165802e-02 5.783073976635932922e-02 -2.025082521140575409e-02 -4.066020250320434570e-01 -8.755892515182495117e-02 1.331580281257629395e-01 3.521232604980468750e-01 2.177597731351852417e-01 -2.962857186794281006e-01 8.171047270298004150e-02 3.204943239688873291e-02 -3.293476998805999756e-01 -1.130207777023315430e-01 -9.665276855230331421e-02 -5.560961738228797913e-02 -1.484414041042327881e-01 -2.196665853261947632e-01 7.111211121082305908e-02 -1.247871667146682739e-01 4.409934952855110168e-02 -1.262968182563781738e-01 -9.981010854244232178e-02 -1.533568650484085083e-01 -1.349458247423171997e-01 2.782097086310386658e-02 -1.064223423600196838e-01 3.388471305370330811e-01
-1.108583286404609680e-01 1.633111238479614258e-01 3.791011869907379150e-01 -2.254560776054859161e-02 3.066123127937316895e-01 -9.102918207645416260e-02 -5.667467042803764343e-02 1.640738695859909058e-01 -5.045715719461441040e-02 1.330291777849197388e-01 2.346750721335411072e-02 1.115241199731826782e-01 2.072066366672515869e-01 9.445184841752052307e-03 -3.583630323410034180e-01 4.467881098389625549e-02 -1.194381117820739746e-01 4.014518260955810547e-01 4.482718184590339661e-03 -7.932829111814498901e-02 4.364779219031333923e-03 -3.016865849494934082e-01 -1.484752148389816284e-01 -1.636966168880462646e-01 7.367192208766937256e-02 1.871419399976730347e-01 -1.143754348158836365e-01 1.289132982492446899e-01 4.168807342648506165e-02 -1.939085274934768677e-01 2.050750702619552612e-01 6.743443757295608521e-02
1.901075243949890137e-02 1.489890366792678833e-01 5.979629233479499817e-02 -2.449358254671096802e-02 -4.434061422944068909e-02 1.966593414545059204e-02 4.475311934947967529e-02 1.650650799274444580e-01 -2.610310912132263184e-01 3.017193078994750977e-01 1.781141757965087891e-01 9.455533325672149658e-02 -9.748101234436035156e-02 5.418300628662109375e-03 -2.777024209499359131e-01 4.866572842001914978e-02 -3.185625672340393066e-01 2.999960482120513916e-01 -7.803072780370712280e-02 -1.281189024448394775e-01 -9.779414534568786621e-02 -1.318330317735671997e-01 -7.455842941999435425e-02 4.099442660808563232e-01 1.100069135427474976e-01 3.485036194324493408e-01 7.936073839664459229e-02 7.784666866064071655e-02 -8.060958236455917358e-02 -1.738826930522918701e-01 1.699014753103256226e-01 -1.635637730360031128e-01
7.273977249860763550e-02 -2.342099137604236603e-02 1.412361115217208862e-01 1.522450745105743408e-01 -2.804325222969055176e-01 1.697096601128578186e-02 -1.022339239716529846e-01 -1.030672714114189148e-02 -1.156805381178855896e-01 -5.010911449790000916e-02 4.231919348239898682e-01 2.779127359390258789e-01 2.134571038186550140e-02 -3.419094085693359375e-01 -4.894606024026870728e-02 1.519051492214202881e-01 -1.271749585866928101e-01 2.757695913314819336e-01 -9.928875416517257690e-02 8.204773068428039551e-03 6.353275477886199951e-02 -1.030280068516731262e-01 -1.937455870211124420e-02 -1.299153566360473633e-01 8.616159856319427490e-02 3.014079630374908447e-01 1.981124579906463623e-01 1.217183098196983337e-01 -3.011983931064605713e-01 -2.433786168694496155e-02 2.193533629179000854e-01 1.438118666410446167e-01
6.862087547779083252e-02 1.837440729141235352e-01 1.683832556009292603e-01 1.872184574604034424e-01 1.778701692819595337e-01 -2.920196950435638428e-01 2.532178163528442383e-01 3.644600883126258850e-02 -7.443567365407943726e-02 3.603795915842056274e-02 -4.234742745757102966e-02 -1.534672081470489502e-01 2.364506572484970093e-01 -3.854021430015563965e-02 -1.199892442673444748e-02 1.488490998744964600e-01 -5.266514420509338379e-02 2.674036920070648193e-01 -2.586632668972015381e-01 3.601516410708427429e-02 -7.515335828065872192e-02 -4.304655790328979492e-01 -8.670811355113983154e-02 1.337858196347951889e-02 1.964056044816970825e-01 2.533325552940368652e-01 -2.852691411972045898e-01 1.643363684415817261e-01 -9.528364986181259155e-03 1.657837033271789551e-01 -4.131720960140228271e-02 1.494590491056442261e-01
-3.158534690737724304e-02 -1.099268868565559387e-01 -2.002372033894062042e-02 -2.325698137283325195e-01 -3.533461391925811768e-01 8.090929687023162842e-02 1.469640154391527176e-02 -1.443188488483428955e-01 -5.328669399023056030e-02 -8.268991857767105103e-02 1.662879139184951782e-01 2.663980238139629364e-02 -5.680434405803680420e-02 -2.841359470039606094e-03 -1.742762625217437744e-01 3.661673963069915771e-01 -4.091614782810211182e-01 2.742545306682586670e-01 -2.110310196876525879e-01 4.796467348933219910e-02 1.059214025735855103e-02 -2.007070034742355347e-01 3.090896010398864746e-01 1.410585641860961914e-02 1.809436380863189697e-01 -1.970048248767852783e-01 2.023427747189998627e-02 4.816669225692749023e-02 1.990457922220230103e-01 1.826022863388061523e-01 2.705610170960426331e-02 -2.628435939550399780e-02
1.867054253816604614e-01 7.659950107336044312e-02 1.788107007741928101e-01 -7.545836269855499268e-02 -5.663583055138587952e-02 1.301886513829231262e-02 -2.561801858246326447e-02 2.091183662414550781e-01 6.632719933986663818e-02 1.509139835834503174e-01 -6.157539039850234985e-02 8.338251709938049316e-02 3.562839701771736145e-02 -9.126651287078857422e-02 -3.145930469036102295e-01 4.688466340303421021e-02 -1.286139637231826782e-01 2.264072895050048828e-01 -2.494596689939498901e-02 4.618397355079650879e-02 -3.939324617385864258e-01 -5.629320144653320312e-01 1.934080868959426880e-01 -1.747182905673980713e-01 -2.796746045351028442e-02 1.918150931596755981e-01 -4.840940609574317932e-02 5.878575518727302551e-02 -7.962717860937118530e-02 1.504334658384323120e-01 2.032840251922607422e-01 -3.038231097161769867e-02
1.055510118603706360e-01 1.251878403127193451e-02 8.636378496885299683e-02 3.068744949996471405e-02 -1.159406378865242004e-01 1.245482116937637329e-01 -1.366990804672241211e-01 -1.819761469960212708e-02 -8.763740956783294678e-02 -1.026366427540779114e-01 -7.924643158912658691e-02 1.996351778507232666e-01 2.042000591754913330e-01 -2.192100286483764648e-01 -3.596480488777160645e-01 3.270167112350463867e-02 -2.587841451168060303e-01 2.006995826959609985e-01 -2.406468242406845093e-01 -2.140325158834457397e-01 -9.007683396339416504e-02 -1.397439539432525635e-01 2.459658682346343994e-01 -1.173118129372596741e-01 7.429290097206830978e-03 -1.293464601039886475e-01 -1.593788564205169678e-01 -9.390149265527725220e-02 -2.443648874759674072e-01 -3.085539909079670906e-03 -8.611382916569709778e-03 4.734315574169158936e-01
2.052420526742935181e-01 2.550543248653411865e-01 3.254516720771789551e-01 -1.783829629421234131e-01 -1.172015517950057983e-01 1.523719429969787598e-01 -2.448061853647232056e-02 1.258662641048431396e-01 3.103182464838027954e-02 2.373788505792617798e-03 6.283616274595260620e-02 2.558436095714569092e-01 1.545873135328292847e-01 -1.930850744247436523e-01 -2.882996499538421631e-01 -2.767845988273620605e-02 -1.206575185060501099e-01 1.128116026520729065e-01 -6.665812432765960693e-02 1.610075086355209351e-01 -1.350145041942596436e-01 -2.208426445722579956e-01 1.108897253870964050e-01 -1.880264282226562500e-02 4.099009931087493896e-01 2.557425498962402344e-01 1.401231586933135986e-01 4.406001046299934387e-02 1.232839897274971008e-01 -2.718649804592132568e-01 1.583141391165554523e-03 6.957846134901046753e-02
-1.718131005764007568e-01 1.334139704704284668e-01 7.190473377704620361e-02 -1.968904733657836914e-01 -1.196281909942626953e-01 -1.876032650470733643e-01 -3.919776156544685364e-02 2.157466858625411987e-01 -1.416893899440765381e-01 2.512310147285461426e-01 2.752688527107238770e-01 -1.954855471849441528e-01 1.344799399375915527e-01 -5.849966779351234436e-02 -8.278536051511764526e-02 2.497483193874359131e-01 -1.189480423927307129e-01 2.439552843570709229e-01 -2.475564479827880859e-01 -3.011268377304077148e-01 1.251079291105270386e-01 -3.375966250896453857e-01 3.418459370732307434e-02 -2.767235338687896729e-01 2.498923689126968384e-01 -1.087897941470146179e-01 -6.546655297279357910e-02 -9.696042537689208984e-02 2.884493768215179443e-02 2.193706855177879333e-02 1.396367605775594711e-02 -2.777594327926635742e-02
-4.932573810219764709e-02 1.373083703219890594e-02 4.347145184874534607e-02 -5.031467601656913757e-02 -2.847093045711517334e-01 -2.890479266643524170e-01 1.268658787012100220e-01 -5.244895070791244507e-02 -3.438840806484222412e-01 2.331516891717910767e-02 1.931409090757369995e-01 1.348620504140853882e-01 6.080756708979606628e-02 -5.518561974167823792e-02 -1.546817421913146973e-01 8.178938925266265869e-02 -1.123915053904056549e-02 2.376916557550430298e-01 -1.215073186904191971e-02 -2.984622418880462646e-01 9.602400474250316620e-03 -2.212001234292984009e-01 4.469729363918304443e-01 -1.766252368688583374e-01 -7.994456589221954346e-02 2.522336244583129883e-01 -6.270376034080982208e-03 2.417324483394622803e-02 -2.569440901279449463e-01 -8.318023383617401123e-02 -9.379266947507858276e-02 1.400939971208572388e-01
-7.572183758020401001e-02 5.176492501050233841e-03 8.894985914230346680e-02 -3.307312726974487305e-02 -2.016540914773941040e-01 1.384592801332473755e-02 1.505746543407440186e-01 7.845611311495304108e-03 -1.894636750221252441e-01 -1.804059147834777832e-01 -1.951019763946533203e-01 2.731427848339080811e-01 -1.549982931464910507e-02 -3.390382230281829834e-02 -1.453329175710678101e-01 -9.269204735755920410e-02 5.130593851208686829e-02 5.083694458007812500e-01 -2.874388992786407471e-01 -2.248706668615341187e-02 -2.245358675718307495e-01 -2.964516580104827881e-01 2.594945132732391357e-01 -4.837958887219429016e-02 7.598099764436483383e-03 1.578757166862487793e-02 7.009001821279525757e-02 2.360673993825912476e-01 -2.921321094036102295e-01 -1.537316665053367615e-02 -9.870886802673339844e-02 -3.131736069917678833e-02
1.316164135932922363e-01 -1.016097515821456909e-01 -2.038273960351943970e-01 -8.962921798229217529e-02 -6.450780481100082397e-02 -9.486164897680282593e-03 4.158182144165039062e-01 8.084866404533386230e-02 -6.659620255231857300e-02 -1.180774196982383728e-01 -1.245361194014549255e-02 6.469919532537460327e-02 2.793589830398559570e-01 -6.613090634346008301e-02 2.637014025822281837e-03 -3.830929473042488098e-02 -2.934071421623229980e-01 1.699586063623428345e-01 -3.515321314334869385e-01 1.978287249803543091e-01 -2.917014956474304199e-01 -4.140184521675109863e-01 -6.829363107681274414e-02 4.837262257933616638e-02 2.965682931244373322e-02 -1.256849765777587891e-01 -1.149828881025314331e-01 -1.122365370392799377e-01 -1.022330000996589661e-01 -7.126671820878982544e-02 2.952524088323116302e-02 1.799638718366622925e-01
-8.455151319503784180e-02 -5.811866372823715210e-02 -1.199713274836540222e-01 9.848683327436447144e-02 -3.434667885303497314e-01 -1.915914863348007202e-01 1.664261072874069214e-01 -1.861366778612136841e-01 -1.237945705652236938e-01 3.719747811555862427e-02 -1.162667274475097656e-01 -9.930948726832866669e-03 -7.220591604709625244e-02 -2.527505457401275635e-01 -6.225437670946121216e-02 -1.884977370500564575e-01 -3.132731318473815918e-01 3.957948982715606689e-01 -8.384019881486892700e-02 -1.705775856971740723e-01 -3.370429873466491699e-01 -3.154969215393066406e-01 1.823408901691436768e-01 -1.777667319402098656e-03 1.806670874357223511e-01 -3.199387714266777039e-02 -1.452575922012329102e-01 -6.511395424604415894e-02 -8.825719356536865234e-02 -1.580377481877803802e-02 -6.977628916501998901e-02 1.765667274594306946e-02
-1.352999359369277954e-01 8.673882484436035156e-02 8.368192613124847412e-02 -1.042333468794822693e-01 -4.019138868898153305e-03 -3.078312873840332031e-01 -1.081672236323356628e-01 1.531051546335220337e-01 -5.360420420765876770e-02 -1.012338697910308838e-02 2.399592399597167969e-01 7.119729369878768921e-02 2.059693634510040283e-01 -1.955565661191940308e-01 2.003704458475112915e-01 3.016517460346221924e-01 -4.209156632423400879e-01 2.242766022682189941e-01 -1.319084763526916504e-01 -3.465974032878875732e-01 6.139652803540229797e-02 -1.697761267423629761e-01 -1.825186610221862793e-01 -3.903627023100852966e-02 1.861355751752853394e-01 1.433220691978931427e-02 -1.633590459823608398e-01 9.161680936813354492e-02 6.067368667572736740e-03 -2.597495913505554199e-03 -1.129670143127441406e-01 1.838079690933227539e-01
3.233510255813598633e-02 -3.313772380352020264e-02 4.693410173058509827e-02 -7.823410630226135254e-02 1.104583889245986938e-01 2.598662376403808594e-01 1.973048001527786255e-01 -4.744054377079010010e-02 -2.196748703718185425e-01 3.775238692760467529e-01 -7.062943279743194580e-02 6.325359642505645752e-02 1.794116497039794922e-01 6.389921903610229492e-02 9.696850180625915527e-02 3.728798124939203262e-03 -3.728092312812805176e-01 3.658670783042907715e-01 -1.186747327446937561e-01 -1.146178543567657471e-01 -1.879785768687725067e-02 -2.474346160888671875e-01 -1.205661520361900330e-01 8.538150042295455933e-02 -1.677900366485118866e-02 6.529914587736129761e-02 -2.687416076660156250e-01 1.126641333103179932e-01 -3.092689514160156250e-01 -1.600389033555984497e-01 -6.614110618829727173e-02 -1.568358838558197021e-01
1.638236939907073975e-01 1.313368678092956543e-01 1.578833609819412231e-01 1.104343011975288391e-01 -1.462713330984115601e-01 -1.960587054491043091e-01 2.281526029109954834e-01 -2.034075856208801270e-01 -2.269171625375747681e-01 4.241893589496612549e-01 -6.412130594253540039e-02 2.796767950057983398e-01 1.888685077428817749e-01 -3.556002378463745117e-01 8.304864913225173950e-02 -4.636198654770851135e-02 -3.776092082262039185e-02 1.535525023937225342e-01 -2.553376257419586182e-01 4.523866251111030579e-02 1.885279417037963867e-01 -2.702057659626007080e-01 -1.644435822963714600e-01 -2.393111214041709900e-02 1.364606320858001709e-01 8.095662295818328857e-02 1.950255967676639557e-02 3.302703052759170532e-02 2.309485711157321930e-02 -6.203826889395713806e-02 -1.379720717668533325e-01 4.601425677537918091e-02
-2.671476081013679504e-02 4.818526282906532288e-02 1.431967616081237793e-01 -3.110802546143531799e-02 -2.307919710874557495e-01 2.161593586206436157e-01 7.678144425153732300e-02 -5.941644683480262756e-02 -1.450300365686416626e-01 4.636659845709800720e-02 1.053153872489929199e-01 1.739807128906250000e-01 1.085465550422668457e-01 -2.064500749111175537e-01 -1.070571765303611755e-01 2.241203933954238892e-01 -1.925665438175201416e-01 1.107833534479141235e-02 -3.897113204002380371e-01 3.901428729295730591e-02 2.042930126190185547e-01 -4.261713325977325439e-01 9.147755056619644165e-02 -1.116975694894790649e-01 1.255783345550298691e-02 2.872000932693481445e-01 2.847464382648468018e-01 -2.139474153518676758e-01 -6.825287640094757080e-02 6.512732058763504028e-02 1.783711463212966919e-01 2.051807194948196411e-02
-2.805554866790771484e-02 9.502130001783370972e-02 2.344582378864288330e-01 -2.048521488904953003e-02 -8.293396234512329102e-02 -6.436727941036224365e-02 5.811923649162054062e-03 4.984439909458160400e-02 -8.288069069385528564e-02 7.839908450841903687e-02 1.632630638778209686e-02 1.137267984449863434e-02 3.437012732028961182e-01 -1.417046189308166504e-01 -2.421276867389678955e-01 3.641174733638763428e-01 -3.102952241897583008e-01 2.813172340393066406e-01 -2.243415080010890961e-02 -1.523828506469726562e-01 3.218936026096343994e-01 -2.176598012447357178e-01 1.373781561851501465e-01 -2.625669240951538086e-01 2.051827907562255859e-01 7.242465764284133911e-02 -2.125922292470932007e-01 -1.744031161069869995e-01 -9.356896579265594482e-02 6.221122667193412781e-02 -5.456208065152168274e-02 4.373907670378684998e-02
-1.912574023008346558e-01 3.817192092537879944e-02 2.437994331121444702e-01 -7.774419337511062622e-02 -3.713257908821105957e-01 -2.653021216392517090e-01 1.145560368895530701e-01 2.529818331822752953e-03 -2.404746264219284058e-01 -8.857896178960800171e-02 -3.801373997703194618e-03 2.034830302000045776e-02 1.722295731306076050e-01 -7.449936121702194214e-02 -2.199915051460266113e-01 1.399464905261993408e-01 -1.778322458267211914e-01 3.621385097503662109e-01 -1.586696356534957886e-01 -1.076071290299296379e-03 -1.233215071260929108e-02 -2.741067409515380859e-01 1.841783672571182251e-01 -1.300563961267471313e-01 -1.526594758033752441e-01 4.602057859301567078e-02 2.711769938468933105e-01 -2.444748282432556152e-01 2.892861887812614441e-02 -1.120039075613021851e-01 -1.040310189127922058e-01 9.373207390308380127e-02
-7.434385269880294800e-02 -5.291362479329109192e-02 -2.058738609775900841e-03 -1.800421029329299927e-01 -2.038394659757614136e-01 -8.075314760208129883e-02 6.916026771068572998e-02 1.257720887660980225e-01 -1.249413266777992249e-01 -2.851354181766510010e-01 1.944994628429412842e-01 -3.330574184656143188e-02 2.473822534084320068e-01 1.938930153846740723e-02 1.857081614434719086e-02 -7.494297809898853302e-03 -2.506310939788818359e-01 1.104669794440269470e-01 -3.263403475284576416e-01 -2.699253149330615997e-02 -3.672368766274303198e-04 -1.137614920735359192e-01 -1.240677461028099060e-01 -2.308417670428752899e-02 4.095800817012786865e-01 1.225016862154006958e-01 -4.024362564086914062e-01 3.038907051086425781e-01 -6.929568946361541748e-02 1.329158693552017212e-01 -2.493288367986679077e-02 1.465719938278198242e-01
-7.684835046529769897e-02 1.937791109085083008e-01 2.770098447799682617e-01 -9.861584752798080444e-02 -2.216785699129104614e-01 -2.345214486122131348e-01 1.141567751765251160e-01 -9.949402511119842529e-02 -1.350431293249130249e-01 2.290892899036407471e-01 1.652257889509201050e-02 3.632913231849670410e-01 3.922739997506141663e-02 -8.754679001867771149e-03 4.509541019797325134e-02 2.778536081314086914e-01 -2.701138257980346680e-01 2.476883977651596069e-01 4.330565407872200012e-02 9.450982511043548584e-02 1.698224544525146484e-01 -6.377467513084411621e-02 8.950891345739364624e-02 -1.536352634429931641e-01 2.441224157810211182e-01 1.462821960449218750e-01 -1.665292531251907349e-01 1.130962893366813660e-01 -2.230205982923507690e-01 -1.573241949081420898e-01 1.107030883431434631e-01 -2.031887173652648926e-01
1.333562731742858887e-01 1.648356169462203979e-01 -9.471476823091506958e-02 -1.168713346123695374e-01 -4.671043455600738525e-01 3.319395706057548523e-02 8.093986660242080688e-02 1.612353622913360596e-01 5.865503475069999695e-02 2.350333705544471741e-02 1.635307818651199341e-02 4.131086543202400208e-02 1.302155256271362305e-01 -3.035930395126342773e-01 -2.876644432544708252e-01 1.151456236839294434e-01 -1.417185664176940918e-01 -9.570214897394180298e-03 6.937529891729354858e-03 -2.731926441192626953e-01 8.233390003442764282e-02 -4.306786954402923584e-01 -1.520511787384748459e-02 1.608247905969619751e-01 1.481684744358062744e-01 -3.202833607792854309e-02 -8.972518146038055420e-02 2.260316461324691772e-01 6.015575304627418518e-02 -1.600715517997741699e-01 2.049134671688079834e-01 5.394130945205688477e-02
-2.661621868610382080e-01 -1.209049820899963379e-01 -4.825467616319656372e-02 -1.215561851859092712e-01 -2.670986354351043701e-01 -1.020395159721374512e-01 2.727544009685516357e-01 1.815593540668487549e-01 -1.073447838425636292e-01 1.033524498343467712e-01 7.691704481840133667e-02 1.459688991308212280e-01 3.138344585895538330e-01 -8.405715227127075195e-02 -1.603651940822601318e-01 -2.362632751464843750e-01 -1.386335343122482300e-01 2.417197972536087036e-01 -2.506006658077239990e-01 -1.480770111083984375e-01 -1.465968340635299683e-01 -1.441447883844375610e-01 1.716817766427993774e-01 7.882682234048843384e-02 -1.552445143461227417e-01 1.625710129737854004e-01 -1.735609918832778931e-01 1.962149739265441895e-01 -3.141289353370666504e-01 -7.100173830986022949e-02 -6.270249933004379272e-02 -6.829594075679779053e-02
-7.811883836984634399e-02 -1.997864572331309319e-03 -3.745741769671440125e-02 -5.015402566641569138e-04 -1.333584338426589966e-01 -4.483827948570251465e-02 1.235871464014053345e-01 -2.176198363304138184e-01 -4.397675693035125732e-01 -6.325409561395645142e-02 1.596081703901290894e-01 3.445006906986236572e-01 1.969427466392517090e-01 -1.476522535085678101e-01 -1.328721493482589722e-01 -3.119956701993942261e-02 -1.522135585546493530e-01 2.660061419010162354e-01 6.749352812767028809e-02 -3.179977834224700928e-02 -5.111021175980567932e-02 -3.261135220527648926e-01 3.935324549674987793e-01 -2.148892730474472046e-01 -4.604599997401237488e-02 -1.253622490912675858e-02 6.408403068780899048e-02 -4.152251407504081726e-02 8.528368175029754639e-02 -8.083681762218475342e-02 -2.397949993610382080e-01 -1.935644447803497314e-02
1.339879184961318970e-01 7.977342605590820312e-02 4.029282554984092712e-02 -2.488309144973754883e-01 -4.019839465618133545e-01 9.633073210716247559e-02 -7.130797952413558960e-02 1.622811555862426758e-01 1.162823587656021118e-01 2.299822121858596802e-02 4.049856662750244141e-01 1.439578458666801453e-02 3.429305553436279297e-02 -2.365327179431915283e-01 -4.240404069423675537e-01 6.195819005370140076e-03 2.351570874452590942e-02 1.790666580200195312e-01 -5.788823962211608887e-02 4.978066775947809219e-03 1.164899766445159912e-01 -1.781582534313201904e-01 -4.312265664339065552e-02 -9.018258005380630493e-02 9.391380846500396729e-02 2.045563608407974243e-02 -2.586570680141448975e-01 2.164584845304489136e-01 -6.301335245370864868e-02 -1.497832834720611572e-01 1.819103509187698364e-01 1.442893892526626587e-01
3.522086190059781075e-03 1.704658120870590210e-01 3.244616389274597168e-01 -1.891453750431537628e-02 -4.045052230358123779e-01 -2.267196774482727051e-02 -3.175925090909004211e-02 -1.511529386043548584e-01 3.098254837095737457e-02 3.107208609580993652e-01 -2.038895711302757263e-02 2.477651238441467285e-01 1.731713861227035522e-01 -2.224398851394653320e-01 -1.546742916107177734e-01 1.316749602556228638e-01 -6.085679680109024048e-02 2.758092582225799561e-01 -3.210039436817169189e-01 1.650688797235488892e-01 -7.807344943284988403e-02 -1.862233877182006836e-01 8.139155805110931396e-02 -2.097376137971878052e-01 2.044473886489868164e-01 8.643636852502822876e-02 4.870556294918060303e-03 5.033543333411216736e-02 -1.330706663429737091e-02 1.302933841943740845e-01 1.301162969321012497e-02 -1.632665395736694336e-01
3.363030776381492615e-02 -7.430720329284667969e-02 2.967605590820312500e-01 -8.901123702526092529e-02 -2.542166113853454590e-01 2.157238125801086426e-01 -1.841167956590652466e-01 2.191046252846717834e-02 1.908602565526962280e-01 -1.414473503828048706e-01 4.145559668540954590e-01 8.012941107153892517e-03 1.661349684000015259e-01 -1.060341000556945801e-01 -2.116970419883728027e-01 9.956073015928268433e-02 -1.602471321821212769e-01 1.547625958919525146e-01 1.589963358128443360e-04 -1.122791618108749390e-01 4.054274782538414001e-02 -1.341204047203063965e-01 8.538872003555297852e-03 -1.141671612858772278e-01 1.979301720857620239e-01 2.670271694660186768e-01 -1.034555435180664062e-01 3.648634627461433411e-02 -2.832003235816955566e-01 -5.198379233479499817e-02 -6.639741361141204834e-02 3.536722362041473389e-01
-5.726386979222297668e-02 -5.119352787733078003e-02 4.358529672026634216e-02 -1.637716591358184814e-01 -1.492558866739273071e-01 -2.543147839605808258e-02 4.696155488491058350e-01 -1.066059023141860962e-01 -9.677074849605560303e-02 -1.259446144104003906e-01 -3.939634934067726135e-02 2.133354693651199341e-01 9.066607058048248291e-02 1.018934100866317749e-01 1.141323987394571304e-02 -1.141835749149322510e-01 -2.368866205215454102e-01 2.170982062816619873e-01 -3.101072311401367188e-01 8.130162209272384644e-02 -2.992551624774932861e-01 -3.339239358901977539e-01 -2.734383568167686462e-02 -4.522243887186050415e-02 5.264004692435264587e-02 -5.328005924820899963e-02 5.983803048729896545e-02 2.309343814849853516e-01 -3.437090516090393066e-01 1.267144549638032913e-02 5.510484799742698669e-02 1.129648834466934204e-01
-2.392733544111251831e-01 -3.443468362092971802e-03 1.092248503118753433e-02 -5.325496196746826172e-02 -4.801917355507612228e-03 -2.830657064914703369e-01 8.222443610429763794e-02 1.575973778963088989e-01 -4.085437208414077759e-02 5.685281381011009216e-02 1.668481379747390747e-01 1.592313796281814575e-01 7.893192768096923828e-02 -9.287951886653900146e-02 9.777063131332397461e-02 1.856938004493713379e-01 -3.742850720882415771e-01 2.658655941486358643e-01 -1.128851622343063354e-01 -3.953983485698699951e-01 5.953605100512504578e-02 -3.738108575344085693e-01 4.034076258540153503e-02 1.864634826779365540e-02 1.356885284185409546e-01 -2.473115921020507812e-02 -9.578292071819305420e-02 -6.458787620067596436e-02 2.462768405675888062e-01 -2.533251419663429260e-02 -1.942275464534759521e-01 2.335453629493713379e-01
-4.677820205688476562e-02 4.981343820691108704e-02 1.090254634618759155e-01 -2.780369520187377930e-01 -1.664990186691284180e-01 2.553216926753520966e-02 4.255496338009834290e-02 9.498823434114456177e-02 5.309431627392768860e-02 2.894580066204071045e-01 7.153358310461044312e-02 2.219799906015396118e-01 -1.203702613711357117e-01 -1.811344772577285767e-01 -5.865016579627990723e-02 3.772135972976684570e-01 -2.425248026847839355e-01 4.494422674179077148e-01 -4.391404613852500916e-02 -6.962230056524276733e-02 1.291894912719726562e-01 1.451940089464187622e-02 -5.004652310162782669e-03 1.114427447319030762e-01 3.044560551643371582e-01 2.771354317665100098e-01 -5.433063954114913940e-02 -3.180334717035293579e-02 -1.687519550323486328e-01 -1.545779705047607422e-01 6.024146080017089844e-02 -8.066743612289428711e-02
1.234181076288223267e-01 -2.507895976305007935e-02 -2.132879495620727539e-01 -1.271487493067979813e-02 -3.747098520398139954e-02 5.226219445466995239e-02 2.867852151393890381e-01 1.496321111917495728e-01 -2.986354194581508636e-02 -4.006208106875419617e-02 -1.809413284063339233e-01 6.622681021690368652e-02 1.679370924830436707e-02 -1.322908848524093628e-01 -2.905536592006683350e-01 1.291764825582504272e-01 -1.654705554246902466e-01 2.747993171215057373e-01 -2.218633145093917847e-01 -1.972853541374206543e-01 -2.451361343264579773e-02 -2.799826264381408691e-01 -2.124681174755096436e-01 4.021950531750917435e-03 8.638511598110198975e-02 1.304526329040527344e-01 -3.382284641265869141e-01 -1.988811977207660675e-02 -3.784959018230438232e-01 3.697258071042597294e-04 -2.139334529638290405e-01 1.664633601903915405e-01
1.687254384160041809e-02 -3.819993138313293457e-02 2.141454964876174927e-01 -2.898292541503906250e-01 -8.172266930341720581e-02 -3.821743726730346680e-01 2.036038339138031006e-01 1.008167192339897156e-01 -3.846586048603057861e-01 5.108038708567619324e-02 2.817135304212570190e-02 7.017781585454940796e-02 3.899622242897748947e-03 -1.029423251748085022e-01 2.289259061217308044e-02 1.502798795700073242e-01 -1.341396123170852661e-01 2.910096943378448486e-01 -3.065578341484069824e-01 -1.123758964240550995e-02 4.431812092661857605e-03 -1.785267740488052368e-01 9.230797737836837769e-02 3.276373073458671570e-02 -2.562001720070838928e-02 2.130104452371597290e-01 1.308431476354598999e-01 -1.730609983205795288e-01 -1.215738803148269653e-01 -7.353305816650390625e-02 -2.193702012300491333e-01 2.726752161979675293e-01
-8.265436440706253052e-02 -7.247735559940338135e-02 1.178566366434097290e-01 -1.774425804615020752e-01 1.906067319214344025e-02 -3.433443605899810791e-01 2.834713160991668701e-01 -4.926409572362899780e-02 2.197006717324256897e-03 6.337688118219375610e-02 1.962476521730422974e-01 2.690891921520233154e-01 -2.018906548619270325e-02 -6.561489403247833252e-02 -1.221706569194793701e-01 9.388786740601062775e-03 -2.467026747763156891e-02 1.477895528078079224e-01 -3.502081930637359619e-01 2.680736780166625977e-01 -5.321243405342102051e-02 -3.015677928924560547e-01 2.013587653636932373e-01 8.063558489084243774e-02 3.666952848434448242e-01 -1.645039208233356476e-02 -1.697260439395904541e-01 6.151449307799339294e-02 2.814288623631000519e-02 -7.219710201025009155e-02 2.672645747661590576e-01 -6.552724540233612061e-02
1.670550256967544556e-01 7.256865501403808594e-02 -5.899681895971298218e-02 -8.666390180587768555e-02 -5.568668618798255920e-02 -7.108429074287414551e-02 2.546108067035675049e-01 1.374931484460830688e-01 -7.910201698541641235e-02 1.748712211847305298e-01 -1.645686179399490356e-01 -5.816445872187614441e-02 9.105029515922069550e-03 8.865514397621154785e-02 1.564343576319515705e-03 -1.181614175438880920e-01 -2.115350961685180664e-01 4.586847424507141113e-01 -3.719843029975891113e-01 9.324127435684204102e-02 -8.022126555442810059e-02 -3.860804438591003418e-01 6.898267567157745361e-02 2.830712497234344482e-02 2.075340300798416138e-01 1.568344235420227051e-01 -6.148890778422355652e-02 -6.793094426393508911e-02 -1.839202046394348145e-01 -5.769672989845275879e-02 -2.073087990283966064e-01 2.351301014423370361e-01
-2.121804207563400269e-01 -3.671106696128845215e-02 2.106060087680816650e-01 6.790955364704132080e-02 -1.368047744035720825e-01 -1.337210386991500854e-01 -7.528091967105865479e-02 -2.092805355787277222e-01 -1.130791231989860535e-01 3.277951478958129883e-01 1.928939670324325562e-01 3.114584088325500488e-01 1.344106644392013550e-01 -6.602606922388076782e-02 -1.511708945035934448e-01 1.018333435058593750e-01 -1.735118478536605835e-01 1.185633521527051926e-02 -2.360386699438095093e-01 2.651371061801910400e-01 1.298012584447860718e-01 -2.122374325990676880e-01 -1.473553478717803955e-01 -1.372929066419601440e-01 3.397802412509918213e-01 2.322164028882980347e-01 -1.804504841566085815e-01 1.988856047391891479e-01 -2.250696346163749695e-02 8.435312658548355103e-03 -1.381828915327787399e-02 -8.675717562437057495e-02
6.714648008346557617e-02 1.436706036329269409e-01 1.108343750238418579e-01 -5.215743184089660645e-02 -1.435596197843551636e-01 4.519664496183395386e-02 2.282596528530120850e-01 -1.458635330200195312e-01 -2.682507336139678955e-01 1.675336360931396484e-01 -3.123632073402404785e-02 -8.995220810174942017e-02 -1.237121075391769409e-01 -6.397262960672378540e-02 -1.098301932215690613e-01 1.629915684461593628e-01 -1.168865710496902466e-01 4.421936273574829102e-01 3.195806965231895447e-02 2.025733441114425659e-01 -2.291332334280014038e-01 -2.975161671638488770e-01 1.204468235373497009e-01 1.853799074888229370e-02 2.070444226264953613e-01 -1.038387697190046310e-02 -6.238937377929687500e-02 -2.389561533927917480e-01 -3.078256845474243164e-01 -1.204274892807006836e-01 -2.383809238672256470e-01 1.397107541561126709e-01
-2.401205152273178101e-01 1.775581240653991699e-01 -9.677520953118801117e-03 -3.666685819625854492e-01 -1.786521673202514648e-01 -1.350175440311431885e-01 -1.594497114419937134e-01 1.053132861852645874e-01 6.522965431213378906e-02 -1.900689899921417236e-01 2.620849609375000000e-01 1.044428795576095581e-01 -1.710028201341629028e-02 -2.744320929050445557e-01 5.209399387240409851e-02 1.700631529092788696e-01 -1.273312717676162720e-01 2.975374162197113037e-01 -1.119154170155525208e-01 -6.161301210522651672e-02 -8.714279159903526306e-03 -2.056812196969985962e-01 -6.375923752784729004e-02 8.402608335018157959e-02 2.207320034503936768e-01 7.733400166034698486e-02 -9.293422102928161621e-02 1.779249459505081177e-01 -3.502155840396881104e-02 1.682225055992603302e-02 -1.784648001194000244e-01 3.993369638919830322e-01
-3.559055328369140625e-01 -1.406062245368957520e-01 -9.163587540388107300e-02 -3.810460269451141357e-01 -2.191139012575149536e-01 -6.423074752092361450e-02 2.585001587867736816e-01 1.297590434551239014e-01 -1.597326546907424927e-01 -2.277695573866367340e-02 1.220921333879232407e-02 2.646456360816955566e-01 3.263093531131744385e-02 2.468992024660110474e-02 -4.190265014767646790e-02 2.294921688735485077e-02 -8.126479387283325195e-02 2.143441587686538696e-01 -3.605061769485473633e-01 1.368951946496963501e-01 -2.117907404899597168e-01 -3.395106494426727295e-01 8.324564248323440552e-02 5.396107211709022522e-02 9.545465931296348572e-03 1.114886403083801270e-01 -1.679508090019226074e-01 -6.408885121345520020e-02 -1.617634594440460205e-01 -3.590246289968490601e-02 1.431281715631484985e-01 -8.393424795940518379e-04
-1.337771713733673096e-01 1.838033646345138550e-01 1.690380722284317017e-01 1.893547028303146362e-01 2.003774493932723999e-01 -1.350901722908020020e-01 1.365072876214981079e-01 2.331722900271415710e-02 -1.272855326533317566e-03 1.667713671922683716e-01 2.117710560560226440e-02 -1.469083223491907120e-02 -6.183603778481483459e-02 -2.692371606826782227e-01 -1.084867417812347412e-01 1.079400107264518738e-01 -3.918292820453643799e-01 2.525883316993713379e-01 -4.113445430994033813e-02 1.073586270213127136e-01 1.520728468894958496e-01 -2.866984605789184570e-01 1.632620543241500854e-01 -3.647146224975585938e-01 1.381116062402725220e-01 1.407729536294937134e-01 -1.572632230818271637e-02 1.428398936986923218e-01 -2.679275274276733398e-01 -2.004228830337524414e-01 1.681324839591979980e-02 -1.038224920630455017e-01
2.241304665803909302e-01 1.207893267273902893e-01 2.730826139450073242e-01 3.989237174391746521e-02 -3.381044268608093262e-01 1.476767957210540771e-01 1.420572050847113132e-03 5.054838210344314575e-02 2.120446562767028809e-01 -2.079193666577339172e-02 4.307715594768524170e-02 -5.956581234931945801e-02 1.855517923831939697e-01 -1.409863680601119995e-01 5.846603587269783020e-02 1.569318771362304688e-01 -2.463134825229644775e-01 3.224032223224639893e-01 -3.186980485916137695e-01 -1.447241636924445629e-03 -3.141091763973236084e-01 -1.974571943283081055e-01 1.699070632457733154e-01 -2.525882422924041748e-02 -1.288438122719526291e-02 9.446680545806884766e-03 -3.435519635677337646e-01 -2.470406517386436462e-02 -6.837268918752670288e-02 8.391425758600234985e-02 5.771686881780624390e-02 1.410394906997680664e-01
6.243181601166725159e-02 -1.914802193641662598e-02 -8.617912977933883667e-02 6.707416474819183350e-02 -1.286642700433731079e-01 -2.125226706266403198e-01 3.286065757274627686e-01 -9.183935075998306274e-02 -1.506269276142120361e-01 -5.963944643735885620e-02 1.998908221721649170e-01 8.304909616708755493e-02 7.696161419153213501e-02 -1.012354344129562378e-01 -2.170514166355133057e-01 -4.054349660873413086e-02 1.448250412940979004e-01 4.152455329895019531e-01 -2.197570651769638062e-01 -1.728510111570358276e-01 -3.703701496124267578e-01 -3.285464942455291748e-01 -3.539426624774932861e-02 -1.481914222240447998e-01 1.525744497776031494e-01 -2.899866923689842224e-02 -1.561827361583709717e-01 -1.245267912745475769e-01 -1.217579990625381470e-01 4.113059863448143005e-02 3.711520507931709290e-02 2.140768468379974365e-01
1.557212918996810913e-01 5.020672455430030823e-02 -1.957729086279869080e-02 -1.425968110561370850e-01 -1.801343709230422974e-01 -3.086436092853546143e-01 4.436004534363746643e-02 9.346345812082290649e-02 -1.630595773458480835e-01 4.154989719390869141e-01 3.876793757081031799e-02 -5.969335138797760010e-02 1.171629950404167175e-01 5.815485492348670959e-03 -1.884638220071792603e-01 2.594065852463245392e-02 -1.934812068939208984e-01 3.906449675559997559e-01 -2.092876583337783813e-01 6.985937058925628662e-02 -7.255398668348789215e-03 -3.003706336021423340e-01 -1.589816212654113770e-01 8.632198721170425415e-02 2.507997751235961914e-01 2.240999639034271240e-01 -1.780309155583381653e-02 -2.658497989177703857e-01 8.634191751480102539e-02 -6.049686670303344727e-02 -6.859619636088609695e-03 5.344246327877044678e-02
-2.416780740022659302e-01 -1.402969956398010254e-01 -5.985478311777114868e-02 -2.459815144538879395e-01 -1.422449946403503418e-01 5.177208036184310913e-02 4.265213906764984131e-01 -5.684577673673629761e-02 -1.888253688812255859e-01 -6.669738143682479858e-02 1.731050461530685425e-01 1.737351566553115845e-01 1.398846507072448730e-01 -1.099493965739384294e-04 -4.562009871006011963e-02 -1.063484773039817810e-01 5.107742175459861755e-02 2.332004755735397339e-01 -4.090292155742645264e-01 1.991178542375564575e-01 -1.421313136816024780e-01 -3.682492375373840332e-01 1.878459006547927856e-01 -5.854433038621209562e-05 1.361364684998989105e-02 8.957071229815483093e-03 -1.971724927425384521e-01 -6.488973647356033325e-02 -3.219110891222953796e-02 2.647798322141170502e-02 -9.671723097562789917e-02 8.400879055261611938e-02
8.834882825613021851e-02 1.787750869989395142e-01 1.962488740682601929e-01 -5.859137699007987976e-02 -1.009080410003662109e-01 5.489805340766906738e-02 4.150897264480590820e-01 -1.573474407196044922e-01 -1.018707919865846634e-02 6.569775193929672241e-02 6.789863109588623047e-02 1.483784173615276814e-03 1.994475275278091431e-01 -1.132827103137969971e-01 -5.897471681237220764e-02 -2.326751500368118286e-01 -7.964917272329330444e-02 2.611728608608245850e-01 -2.756200134754180908e-01 -1.302008628845214844e-01 -1.642557680606842041e-01 -4.825532734394073486e-01 -2.794766239821910858e-02 2.181575261056423187e-02 -3.999245539307594299e-02 9.986171126365661621e-02 -3.446342349052429199e-01 -5.904376879334449768e-02 1.237534359097480774e-01 7.219078391790390015e-02 4.860597848892211914e-02 5.903407558798789978e-02
4.698619991540908813e-02 3.803982213139533997e-02 9.794429689645767212e-02 -3.748899102210998535e-01 -4.199907556176185608e-02 -1.198200415819883347e-02 -5.684316530823707581e-02 1.457699388265609741e-01 1.552275717258453369e-01 1.124708801507949829e-01 1.242445409297943115e-01 3.327251076698303223e-01 7.663130015134811401e-02 6.702666729688644409e-02 -3.246603012084960938e-01 -1.980753801763057709e-02 -1.104347780346870422e-01 2.464848309755325317e-01 8.539713919162750244e-02 -2.366528660058975220e-02 -4.992880858480930328e-03 -3.188041448593139648e-01 2.872654199600219727e-01 -1.048159971833229065e-01 1.350869983434677124e-01 1.615437269210815430e-01 -2.463214248418807983e-01 2.314562350511550903e-01 3.825040906667709351e-02 -2.705261409282684326e-01 1.687491536140441895e-01 -5.554997920989990234e-02
1.071929559111595154e-01 -9.512072801589965820e-02 1.341627240180969238e-01 -1.817485094070434570e-01 -3.450264036655426025e-02 -2.027960568666458130e-01 3.566993474960327148e-01 -1.834822148084640503e-01 -7.649829238653182983e-02 -4.947831481695175171e-02 2.833594679832458496e-01 3.418871164321899414e-01 1.054286137223243713e-01 -1.628301143646240234e-01 -4.976511374115943909e-02 -7.162617892026901245e-02 -1.494614314287900925e-02 1.953126490116119385e-01 -3.029234409332275391e-01 1.636453568935394287e-01 1.317878812551498413e-01 -1.839696168899536133e-01 2.772217094898223877e-01 3.495990484952926636e-02 2.142226696014404297e-01 1.461665034294128418e-01 -1.445195078849792480e-01 1.156916692852973938e-01 3.509311378002166748e-02 -5.417774245142936707e-02 2.531191110610961914e-01 -1.361443996429443359e-01
1.287868320941925049e-01 -1.068503558635711670e-01 2.007382959127426147e-01 -3.840180635452270508e-01 -5.145223066210746765e-02 -2.406492233276367188e-01 5.089955031871795654e-02 -1.082501485943794250e-01 -1.502177715301513672e-01 -3.236747905611991882e-02 2.729792147874832153e-02 -4.153295233845710754e-02 -4.996796324849128723e-02 -2.462520748376846313e-01 -1.495089828968048096e-01 1.246576681733131409e-01 -3.377566039562225342e-01 3.322349190711975098e-01 -2.351034134626388550e-01 3.023870661854743958e-02 2.452180385589599609e-01 -2.224563807249069214e-02 1.293876767158508301e-01 -7.616766542196273804e-02 -2.209860831499099731e-01 2.137826234102249146e-01 5.190201103687286377e-03 -1.393626779317855835e-01 -1.407293528318405151e-01 -2.919197315350174904e-03 -1.741201132535934448e-01 2.330565303564071655e-01
-3.889278322458267212e-02 -8.216255158185958862e-02 2.051166445016860962e-02 -8.396119624376296997e-02 -2.498354017734527588e-01 2.078301738947629929e-03 2.602432370185852051e-01 -1.097763776779174805e-01 -1.608853787183761597e-01 -2.000187337398529053e-01 1.782938390970230103e-01 1.455732136964797974e-01 1.479921676218509674e-02 -1.644171923398971558e-01 1.618950217962265015e-01 -1.858380138874053955e-01 5.800740048289299011e-02 2.788253426551818848e-01 -3.397591710090637207e-01 1.010748669505119324e-01 -2.600164115428924561e-01 -4.266441762447357178e-01 9.647443145513534546e-02 2.723343297839164734e-02 4.835397005081176758e-02 4.087365046143531799e-02 2.852539159357547760e-02 2.503197789192199707e-01 -1.142947152256965637e-01 8.648959547281265259e-02 -2.790918946266174316e-01 5.324796587228775024e-02
1.525224093347787857e-02 4.170449823141098022e-02 2.003002017736434937e-01 2.952659688889980316e-02 9.330705553293228149e-02 1.787112206220626831e-01 1.578917205333709717e-01 -4.695527255535125732e-02 -3.836466670036315918e-01 2.213409990072250366e-01 5.196246504783630371e-02 4.833206236362457275e-01 -8.946664631366729736e-02 -2.610224187374114990e-01 -9.798621386289596558e-02 7.877181470394134521e-02 -5.018021538853645325e-02 1.116533880122005939e-03 -2.894618809223175049e-01 -4.409469664096832275e-02 7.319164276123046875e-02 -2.819166481494903564e-01 2.770156785845756531e-02 8.436223864555358887e-02 2.795597016811370850e-01 1.259395331144332886e-01 -2.685601636767387390e-02 8.125595748424530029e-02 1.414875686168670654e-01 -2.199840843677520752e-01 -1.489281421527266502e-03 1.188133731484413147e-01
9.073132276535034180e-02 2.631138265132904053e-01 1.380709409713745117e-01 9.876541793346405029e-02 -3.511899411678314209e-01 -3.048673272132873535e-02 2.672916837036609650e-02 -1.263658702373504639e-01 -2.794184386730194092e-01 2.560373842716217041e-01 -3.272166475653648376e-02 2.452572286128997803e-01 3.471795916557312012e-01 -1.318338811397552490e-01 -1.026187837123870850e-01 8.032481372356414795e-02 -2.917780876159667969e-01 2.158944010734558105e-01 -1.807462573051452637e-01 -2.685369551181793213e-02 1.686770170927047729e-01 -1.572899818420410156e-01 -1.579952775500714779e-03 1.186613887548446655e-01 2.726896405220031738e-01 1.043612807989120483e-01 1.361831277608871460e-01 -1.034409999847412109e-01 -5.473176762461662292e-02 3.963142633438110352e-02 2.019257694482803345e-01 2.790356241166591644e-02
-1.235613524913787842e-01 1.738142818212509155e-01 7.861565798521041870e-02 -4.972057417035102844e-02 -1.413160115480422974e-01 -1.066999286413192749e-01 2.688198722898960114e-02 -7.820371538400650024e-02 -3.782392442226409912e-01 -1.459635198116302490e-01 -4.422510974109172821e-03 2.471070140600204468e-01 1.719863899052143097e-02 -1.546409577131271362e-01 -2.140607833862304688e-01 -1.271923035383224487e-01 -2.533090412616729736e-01 3.538161814212799072e-01 -1.384022980928421021e-01 -1.177556887269020081e-01 7.893316447734832764e-03 -8.758483827114105225e-02 3.608256876468658447e-01 -1.371996849775314331e-01 -6.693792343139648438e-02 3.405969440937042236e-01 -5.421203002333641052e-02 -2.188167572021484375e-01 -1.049720048904418945e-01 4.512568190693855286e-02 -1.462538242340087891e-01 1.055284962058067322e-01
2.683559432625770569e-02 1.352894306182861328e-01 1.893675774335861206e-01 -1.942154914140701294e-01 -1.873709261417388916e-01 -7.556631416082382202e-02 4.069880396127700806e-02 1.386999338865280151e-01 -1.015997305512428284e-01 1.809035539627075195e-01 2.165921479463577271e-01 7.089443504810333252e-03 -3.714818507432937622e-02 -6.136180832982063293e-02 -1.444821953773498535e-01 2.414835840463638306e-01 -1.692202538251876831e-01 3.932929337024688721e-01 -4.920147359371185303e-02 -4.674752801656723022e-02 3.245919942855834961e-02 -1.015238538384437561e-01 -3.624539822340011597e-02 3.684909045696258545e-01 2.589932382106781006e-01 3.354714214801788330e-01 -5.495110154151916504e-02 -1.494077891111373901e-01 -1.838883608579635620e-01 -3.056402504444122314e-01 4.561512172222137451e-02 -2.618540637195110321e-02
-1.473849117755889893e-01 -9.657511115074157715e-02 7.070365548133850098e-02 -1.742120534181594849e-01 -1.877424269914627075e-01 -7.013992220163345337e-02 1.784191876649856567e-01 5.400741100311279297e-02 -1.395610719919204712e-01 -2.685001194477081299e-01 1.425385922193527222e-01 1.208040677011013031e-02 2.430769801139831543e-01 1.843368262052536011e-01 -4.982765391469001770e-02 1.654495298862457275e-02 -2.532659173011779785e-01 1.514319181442260742e-01 -3.674395978450775146e-01 4.723813757300376892e-02 1.126852482557296753e-01 -7.803965359926223755e-02 -1.168491393327713013e-01 -1.790164411067962646e-02 4.317776560783386230e-01 -1.040255837142467499e-02 -2.988098561763763428e-01 2.104078531265258789e-01 -8.666621148586273193e-02 8.053724467754364014e-02 2.668888866901397705e-02 2.427754253149032593e-01
-8.621350862085819244e-03 -5.774145945906639099e-02 3.930556774139404297e-01 -7.408405840396881104e-02 -4.781855642795562744e-02 -9.111258387565612793e-02 -8.685556054115295410e-02 1.544066965579986572e-01 -1.756047159433364868e-01 5.537068098783493042e-02 7.361678034067153931e-02 9.549599885940551758e-02 1.098943799734115601e-01 -3.310567736625671387e-01 -1.142299994826316833e-01 2.645694017410278320e-01 -1.501739472150802612e-01 2.186076343059539795e-01 -1.626861840486526489e-01 -2.391502410173416138e-01 1.891144067049026489e-01 -3.800767660140991211e-01 -2.525180876255035400e-01 7.666222751140594482e-02 1.204995810985565186e-01 -7.826976478099822998e-02 2.095712572336196899e-01 2.903479337692260742e-02 -7.246502488851547241e-02 1.744649372994899750e-03 2.539855241775512695e-01 4.935266822576522827e-02
1.295183449983596802e-01 -4.372850432991981506e-02 -8.573812432587146759e-03 1.649788767099380493e-01 -3.831404820084571838e-02 1.945603638887405396e-01 1.467868238687515259e-01 -8.316300064325332642e-02 -1.638210862874984741e-01 3.601849973201751709e-01 1.268944442272186279e-01 1.131435781717300415e-01 9.501547366380691528e-02 2.546623535454273224e-02 -1.190099120140075684e-01 -1.927895992994308472e-01 -2.770040631294250488e-01 4.478993415832519531e-01 -1.628129780292510986e-01 -8.157924562692642212e-02 -8.785771206021308899e-03 -1.609532237052917480e-01 -2.227398753166198730e-01 7.257595658302307129e-02 -3.555364906787872314e-02 -2.539461851119995117e-02 -3.521907925605773926e-01 -4.105737060308456421e-02 -1.505480557680130005e-01 -2.729854285717010498e-01 -1.288787722587585449e-01 -8.339609205722808838e-02
-2.774095833301544189e-01 -2.512777969241142273e-02 2.868953347206115723e-01 -6.606085598468780518e-02 -2.607209086418151855e-01 3.306580707430839539e-02 2.561949566006660461e-02 -6.856237351894378662e-02 -1.230686232447624207e-01 3.299601674079895020e-01 -2.163265086710453033e-02 1.522661745548248291e-01 1.164108142256736755e-01 -7.533795386552810669e-02 9.919429570436477661e-02 6.399098783731460571e-02 -1.335380226373672485e-01 2.498334646224975586e-01 -2.048284113407135010e-01 4.977756366133689880e-02 2.517539262771606445e-01 -2.797950208187103271e-01 -9.206143766641616821e-02 -2.188862115144729614e-01 3.242405056953430176e-01 -7.239611446857452393e-02 -1.984885185956954956e-01 1.397666037082672119e-01 2.641604281961917877e-02 -2.756635546684265137e-01 -1.083357259631156921e-01 -3.969517536461353302e-03
-1.544502750039100647e-02 -5.326483026146888733e-02 3.940774500370025635e-02 -8.054874092340469360e-02 5.223070457577705383e-02 6.905061006546020508e-02 -1.346414983272552490e-01 2.244868278503417969e-01 1.036783009767532349e-01 1.196601390838623047e-01 2.198763191699981689e-02 2.498500347137451172e-01 1.538486480712890625e-01 -5.494780489243566990e-04 -2.983437478542327881e-01 -4.289296641945838928e-02 -1.772504895925521851e-01 3.315845429897308350e-01 -1.261963397264480591e-01 -4.425099864602088928e-02 -1.441166251897811890e-01 -5.184488892555236816e-01 3.258718848228454590e-01 -1.695791482925415039e-01 1.541389524936676025e-01 1.222354918718338013e-01 -1.360337287187576294e-01 -3.276859223842620850e-02 2.196451425552368164e-01 -9.580125659704208374e-02 9.623090922832489014e-02 -4.062188416719436646e-02
-1.135377511382102966e-01 -1.713943928480148315e-01 9.001763164997100830e-02 2.082669176161289215e-02 -2.272446006536483765e-01 9.638174623250961304e-02 8.180540055036544800e-02 1.222737133502960205e-01 2.262008190155029297e-01 2.111169546842575073e-01 2.088266164064407349e-01 9.918282181024551392e-02 2.118562906980514526e-01 -2.098757177591323853e-01 -4.089120328426361084e-01 -7.961427420377731323e-02 -2.198757082223892212e-01 3.308999165892601013e-02 -2.531231939792633057e-01 -1.107913479208946228e-01 4.406104236841201782e-02 -3.741761445999145508e-01 -8.553613722324371338e-02 1.540288031101226807e-01 1.868815571069717407e-01 -1.264816671609878540e-01 1.775868386030197144e-01 -6.519196182489395142e-02 -1.941494941711425781e-01 1.323721259832382202e-01 9.896197170019149780e-02 6.683012843132019043e-02
-2.111418172717094421e-02 1.736586391925811768e-01 1.202267780900001526e-01 5.368971824645996094e-02 -1.834490001201629639e-01 3.891493976116180420e-01 1.161922290921211243e-01 -2.148813307285308838e-01 2.325823903083801270e-02 -1.065134108066558838e-01 3.596179485321044922e-01 5.705065280199050903e-02 1.875803470611572266e-01 -5.894553847610950470e-03 7.179348170757293701e-02 2.409610152244567871e-01 -1.991910785436630249e-01 1.478140354156494141e-01 -1.701987087726593018e-01 -1.720852777361869812e-02 -1.984005272388458252e-01 -1.542212963104248047e-01 3.053634054958820343e-02 3.639853000640869141e-02 5.512434989213943481e-02 -9.569288790225982666e-02 -1.899277716875076294e-01 1.512348353862762451e-01 -3.105466067790985107e-01 -3.616334795951843262e-01 5.510748364031314850e-03 9.903506189584732056e-02
-1.335186064243316650e-01 2.274705320596694946e-01 2.324935235083103180e-02 -4.116031527519226074e-02 -1.543532963842153549e-02 -7.422619499266147614e-03 2.894432842731475830e-02 9.121927618980407715e-02 -1.983466930687427521e-02 -1.495193876326084137e-02 3.548308908939361572e-01 -7.197757810354232788e-02 -1.334490776062011719e-01 -6.987263262271881104e-02 -2.364825308322906494e-01 1.787687391042709351e-01 -3.605740666389465332e-01 -9.054690599441528320e-02 -4.787496626377105713e-01 -3.272944688796997070e-01 -1.627393066883087158e-01 -2.409853339195251465e-01 -2.142468467354774475e-02 6.342641264200210571e-02 1.362900286912918091e-01 -3.765102475881576538e-02 -2.026949822902679443e-01 1.417554020881652832e-01 2.653493359684944153e-02 1.342353522777557373e-01 -5.199576169252395630e-02 1.014539673924446106e-01
5.065325275063514709e-02 -1.240110211074352264e-02 2.844485081732273102e-02 1.671783626079559326e-01 -2.484386861324310303e-01 -1.225528642535209656e-01 -4.089203476905822754e-02 -2.017924375832080841e-02 -5.929275229573249817e-02 2.743993699550628662e-01 6.432224065065383911e-02 1.159974336624145508e-01 1.341092884540557861e-01 -1.716242283582687378e-01 -1.512661129236221313e-01 1.073605865240097046e-01 -1.283410489559173584e-01 4.367187023162841797e-01 1.010472252964973450e-01 4.743189550936222076e-03 3.014757633209228516e-01 -3.179575502872467041e-01 1.872155815362930298e-01 -2.091889083385467529e-01 2.752833962440490723e-01 1.197955757379531860e-01 -3.398048877716064453e-01 -4.255599156022071838e-02 -7.557641714811325073e-02 -2.938527427613735199e-02 -7.826565206050872803e-02 -5.584101006388664246e-02
-3.021120727062225342e-01 4.594109207391738892e-02 1.395732611417770386e-01 -6.538045592606067657e-03 -6.342770159244537354e-02 -8.847102522850036621e-02 -6.456004083156585693e-02 -8.023660629987716675e-02 5.485271662473678589e-02 6.196231767535209656e-02 9.557708352804183960e-02 1.935785263776779175e-01 -2.084727436304092407e-01 -3.229240179061889648e-01 -2.171090841293334961e-01 2.449189312756061554e-03 -2.758887410163879395e-01 2.778941094875335693e-01 -3.202248811721801758e-01 8.508390188217163086e-02 1.467743813991546631e-01 -5.202987045049667358e-02 -1.522472053766250610e-01 -1.436104029417037964e-01 2.575361132621765137e-01 3.015883862972259521e-01 -1.836010515689849854e-01 5.647333338856697083e-02 -6.764560192823410034e-02 6.379724293947219849e-02 2.822408676147460938e-01 -5.136497691273689270e-02
3.194854408502578735e-02 1.388649642467498779e-01 2.008239030838012695e-01 -1.817133724689483643e-01 3.222493454813957214e-02 -6.018593907356262207e-02 4.551700130105018616e-02 1.200610324740409851e-01 1.027571409940719604e-02 -2.008491605520248413e-01 2.053538113832473755e-01 -9.865824878215789795e-02 7.025925070047378540e-02 1.454784572124481201e-01 -4.601339343935251236e-03 -5.598916858434677124e-02 -2.258093655109405518e-01 2.176276892423629761e-01 -4.369003176689147949e-01 -1.185313314199447632e-01 4.761363193392753601e-02 -2.501751780509948730e-01 -1.754864007234573364e-01 -1.788361668586730957e-01 2.596471309661865234e-01 2.469409555196762085e-01 -2.142881006002426147e-01 1.500037461519241333e-01 -1.149645522236824036e-01 2.738485038280487061e-01 4.646332934498786926e-02 2.132869809865951538e-01
-6.915797293186187744e-02 -2.343672364950180054e-01 2.368510365486145020e-01 -8.532362990081310272e-03 -3.158141076564788818e-01 2.801333554089069366e-02 -8.402905613183975220e-02 -3.513036668300628662e-02 3.005837202072143555e-01 -1.950110793113708496e-01 1.505363881587982178e-01 1.933292597532272339e-01 -4.091672226786613464e-02 -1.015566289424896240e-01 -2.908636331558227539e-01 1.637738384306430817e-02 -1.957655251026153564e-01 2.822459936141967773e-01 -1.283397823572158813e-01 -1.069554165005683899e-01 -1.069585159420967102e-01 -2.433263510465621948e-01 6.916724890470504761e-02 1.612124741077423096e-01 1.546053737401962280e-01 1.707899197936058044e-02 1.601094156503677368e-01 1.961441012099385262e-03 -3.094612061977386475e-01 -1.897559463977813721e-01 -9.533670544624328613e-02 2.280561327934265137e-01
5.996757745742797852e-02 -1.236786246299743652e-01 1.169717758893966675e-01 1.621228158473968506e-01 -1.642811000347137451e-01 4.170388355851173401e-02 2.817337810993194580e-01 -2.476795576512813568e-02 -9.571997798047959805e-04 8.651784621179103851e-03 -3.498151302337646484e-01 7.602486759424209595e-02 -4.893716797232627869e-02 -1.350335776805877686e-01 -6.303957104682922363e-02 1.625789701938629150e-01 -2.993432879447937012e-01 8.044505119323730469e-02 -1.932003349065780640e-01 -3.058427572250366211e-01 -1.397198140621185303e-01 -2.449851483106613159e-01 1.012692674994468689e-01 3.179804980754852295e-01 1.652522981166839600e-01 6.064088270068168640e-02 -1.235419511795043945e-01 -6.316479295492172241e-02 -2.226696014404296875e-01 -2.551882266998291016e-01 -2.168619036674499512e-01 1.527910530567169189e-01
-2.045052796602249146e-01 8.203925192356109619e-02 -8.933546394109725952e-02 -8.572498708963394165e-02 -1.298641413450241089e-01 -1.209168806672096252e-01 7.619812153279781342e-03 -3.860440105199813843e-02 -6.467554718255996704e-02 -7.205571979284286499e-02 1.186136994510889053e-02 -4.050669819116592407e-02 -9.065921604633331299e-02 -1.221950128674507141e-01 -1.324371844530105591e-01 -2.531366422772407532e-02 -2.710975408554077148e-01 1.030480489134788513e-01 -2.528782486915588379e-01 -1.681420505046844482e-01 -1.806984692811965942e-01 -4.700687527656555176e-01 -2.839482724666595459e-01 9.867981821298599243e-02 -1.639132052659988403e-01 2.000083774328231812e-01 -2.945305407047271729e-01 9.340503811836242676e-02 -3.454694151878356934e-01 2.088695205748081207e-02 6.894589215517044067e-02 2.083279043436050415e-01
-4.133776575326919556e-02 2.881058678030967712e-02 3.755088746547698975e-01 7.386494427919387817e-02 -1.916741728782653809e-01 5.796092562377452850e-03 9.000337123870849609e-02 1.164682954549789429e-02 -8.573377504944801331e-03 -1.114338636398315430e-01 1.842871457338333130e-01 2.501120269298553467e-01 -1.490416657179594040e-02 -2.575718462467193604e-01 -2.414118200540542603e-01 -4.666464030742645264e-02 -2.205839939415454865e-02 2.543763816356658936e-01 -2.540748100727796555e-03 -1.557514071464538574e-01 -3.993032500147819519e-02 -2.152885198593139648e-01 4.327673092484474182e-02 -5.271216109395027161e-02 3.189341127872467041e-01 3.888795375823974609e-01 2.756874263286590576e-01 1.088965460658073425e-01 -1.008096709847450256e-02 -2.758998274803161621e-01 -9.262792766094207764e-02 4.789022728800773621e-02
3.195661902427673340e-01 -3.770591691136360168e-03 8.162106573581695557e-02 2.624454349279403687e-02 -1.118893548846244812e-01 1.540532559156417847e-01 2.898024618625640869e-01 -2.325000707060098648e-03 -8.390836417675018311e-02 7.439711689949035645e-02 -1.132255643606185913e-01 3.059330284595489502e-01 -4.779923707246780396e-02 -3.443883061408996582e-01 -1.809463351964950562e-01 1.545081436634063721e-01 -3.277031779289245605e-01 -9.654799848794937134e-02 -1.775000430643558502e-02 3.469077870249748230e-02 1.121279373764991760e-01 -1.812567561864852905e-01 2.722741663455963135e-02 2.309799566864967346e-02 4.681730568408966064e-01 2.337772548198699951e-01 -4.139152914285659790e-02 1.032510697841644287e-01 -8.932615071535110474e-02 -9.831794537603855133e-03 -1.143370568752288818e-01 3.854160383343696594e-02
6.722987443208694458e-02 1.498679220676422119e-01 1.305865794420242310e-01 -2.679277956485748291e-01 -2.649633884429931641e-01 -3.141148090362548828e-01 6.595688313245773315e-02 4.763833060860633850e-02 -4.094653297215700150e-03 -9.314037114381790161e-02 -4.206661880016326904e-02 -2.658265531063079834e-01 1.675582230091094971e-01 -9.537979960441589355e-02 1.476197391748428345e-01 1.388822793960571289e-01 -2.291811704635620117e-01 2.877319753170013428e-01 -2.733564078807830811e-01 -8.493556827306747437e-02 8.484251052141189575e-02 -2.716039121150970459e-01 -2.449969574809074402e-02 -1.341900080442428589e-01 2.540034353733062744e-01 -1.288809720426797867e-02 -1.472776681184768677e-01 2.186322212219238281e-01 6.970299407839775085e-03 8.234844356775283813e-02 -2.721334695816040039e-01 -1.319969892501831055e-01
8.502425253391265869e-02 4.584771767258644104e-02 -1.546026440337300301e-03 -5.310784280300140381e-02 -1.594764590263366699e-01 -2.156715244054794312e-01 4.970774054527282715e-02 -6.696008890867233276e-02 -2.857517004013061523e-01 7.559229433536529541e-02 3.546620309352874756e-01 1.852595061063766479e-01 -4.595550894737243652e-02 -6.560514867305755615e-02 -2.591440379619598389e-01 -1.163173168897628784e-01 -1.213451251387596130e-01 3.490572571754455566e-01 -5.109531432390213013e-02 -1.684742271900177002e-01 1.074676066637039185e-01 5.923973396420478821e-02 2.877306342124938965e-01 -1.563171744346618652e-01 1.400685906410217285e-01 2.156783081591129303e-02 -2.914250791072845459e-01 1.897147595882415771e-01 -2.568034827709197998e-02 1.609909534454345703e-01 -8.665975928306579590e-02 3.308084309101104736e-01
-2.683234512805938721e-01 -2.343272976577281952e-02 1.275753080844879150e-01 4.260941594839096069e-02 -2.016416639089584351e-01 -7.187999039888381958e-02 -1.187986135482788086e-01 -1.087392568588256836e-01 -1.377687752246856689e-01 2.140206992626190186e-01 -5.032260343432426453e-02 2.350381612777709961e-01 1.151428148150444031e-01 -1.299483329057693481e-01 -1.771383732557296753e-01 -6.782744079828262329e-02 -3.596975207328796387e-01 2.004740387201309204e-01 -2.761793136596679688e-01 -1.329942792654037476e-02 2.144877761602401733e-01 -2.796870768070220947e-01 9.105957299470901489e-02 -1.532855927944183350e-01 4.249413609504699707e-01 -1.687040477991104126e-01 -1.987932994961738586e-02 1.669979467988014221e-02 4.122695326805114746e-02 -1.558788418769836426e-01 -5.417799577116966248e-02 -9.071938693523406982e-02
1.340257748961448669e-02 1.099384427070617676e-01 3.329295814037322998e-01 1.624952256679534912e-01 4.003828018903732300e-02 -1.857266575098037720e-01 3.141779899597167969e-01 -1.148345991969108582e-01 -1.135514825582504272e-01 8.717351406812667847e-02 -5.849375948309898376e-02 3.378907591104507446e-02 -7.226689904928207397e-02 -2.520614564418792725e-01 -1.785890012979507446e-01 2.615152001380920410e-01 -3.089690208435058594e-01 1.149162203073501587e-01 -3.661986812949180603e-02 1.311976313591003418e-01 2.008677870035171509e-01 -2.873545289039611816e-01 -1.031351909041404724e-01 -2.816616296768188477e-01 2.295349240303039551e-01 2.619830369949340820e-01 1.595521867275238037e-01 1.115490272641181946e-01 1.233758986927568913e-03 -6.096842512488365173e-02 4.916353151202201843e-02 5.410788580775260925e-02
-3.451192677021026611e-01 -3.536796569824218750e-02 1.822516173124313354e-01 -2.390230596065521240e-01 -1.240722760558128357e-01 3.338044881820678711e-02 3.867202699184417725e-01 1.901081018149852753e-02 -1.854233145713806152e-01 -7.986208051443099976e-02 2.004778832197189331e-01 1.627250611782073975e-01 -9.927967330440878868e-04 1.954042911529541016e-01 -5.374607164412736893e-03 1.442011147737503052e-01 -3.957286849617958069e-02 1.423505842685699463e-01 -2.703363597393035889e-01 8.494915068149566650e-02 -1.783529669046401978e-01 -2.694689333438873291e-01 7.716003060340881348e-02 1.440771222114562988e-01 -1.248676143586635590e-02 2.856398224830627441e-01 -1.285448074340820312e-01 -4.644526541233062744e-02 -3.076183795928955078e-01 -8.391061425209045410e-02 -9.978842735290527344e-02 1.054366827011108398e-01
-7.028584182262420654e-02 1.692065596580505371e-01 2.046811431646347046e-01 -1.157335117459297180e-01 -1.642901003360748291e-01 9.314841777086257935e-02 3.790232911705970764e-02 1.941731721162796021e-01 -1.293258666992187500e-01 7.675161957740783691e-02 3.125267475843429565e-02 1.425297260284423828e-01 2.583641707897186279e-01 -1.748630553483963013e-01 -9.223449975252151489e-02 2.441782057285308838e-01 -3.123498260974884033e-01 3.088346123695373535e-01 -6.079925224184989929e-02 -6.946325302124023438e-02 2.586866319179534912e-01 -3.142720460891723633e-01 9.028732776641845703e-02 -2.082552760839462280e-01 2.150409668684005737e-01 -1.022173911333084106e-01 -2.282848805189132690e-01 -2.120239287614822388e-01 -1.064436882734298706e-01 9.321200847625732422e-02 -9.390550106763839722e-02 -1.603096723556518555e-01
-1.221249438822269440e-02 1.298913061618804932e-01 3.208891153335571289e-01 -6.362117826938629150e-02 -1.780409812927246094e-01 1.332776546478271484e-01 1.276814341545104980e-01 1.921876221895217896e-01 -1.558851301670074463e-01 -1.503173261880874634e-01 3.288568928837776184e-02 2.879312932491302490e-01 -2.069352893158793449e-03 -3.639548122882843018e-01 6.287258863449096680e-02 -9.287413209676742554e-03 -2.335605621337890625e-01 3.684573769569396973e-01 5.914954841136932373e-02 9.632897377014160156e-02 -1.006762012839317322e-01 -1.379954919684678316e-04 1.558573096990585327e-01 3.272894397377967834e-02 2.990787625312805176e-01 2.329294085502624512e-01 -7.347218692302703857e-02 4.964377358555793762e-02 -1.231182366609573364e-03 -3.087603747844696045e-01 -1.005961522459983826e-01 -1.013161242008209229e-01
3.760962560772895813e-02 1.520024687051773071e-01 -7.461594045162200928e-02 5.670800805091857910e-02 -1.216825544834136963e-01 -1.848596185445785522e-01 3.026835918426513672e-01 1.203036755323410034e-01 -1.042127236723899841e-01 -3.641892969608306885e-02 6.627365946769714355e-02 4.409695044159889221e-02 3.073196113109588623e-01 1.314223464578390121e-02 -4.241849482059478760e-02 8.100605756044387817e-02 -3.057080209255218506e-01 2.984917163848876953e-01 -2.932032048702239990e-01 1.159551590681076050e-01 -1.075968667864799500e-01 -3.555354177951812744e-01 -1.989974230527877808e-01 -2.454477548599243164e-01 -9.562239795923233032e-02 -1.328301280736923218e-01 3.401169180870056152e-02 3.006464242935180664e-01 -7.735615223646163940e-02 -1.340966820716857910e-01 1.121573615819215775e-02 1.670476496219635010e-01
9.730716049671173096e-02 -5.076954513788223267e-02 2.931608259677886963e-01 -9.164208173751831055e-02 -1.744440048933029175e-01 1.525696963071823120e-01 1.332569569349288940e-01 1.484640240669250488e-01 -4.738964140415191650e-02 3.177551925182342529e-01 1.470693200826644897e-01 -1.037151068449020386e-01 5.244679749011993408e-02 -1.856064200401306152e-01 -2.024424225091934204e-01 2.232026457786560059e-01 -1.609712392091751099e-01 3.847910165786743164e-01 -1.142072975635528564e-01 -3.117568977177143097e-02 6.097303703427314758e-03 -6.742388755083084106e-02 1.216398365795612335e-02 2.220781147480010986e-01 2.793339490890502930e-01 2.674017250537872314e-01 -6.813939660787582397e-02 -5.452058836817741394e-02 -5.508193373680114746e-02 -2.710683047771453857e-01 1.781320720911026001e-01 -1.705034226179122925e-01
-5.755784362554550171e-02 -5.545445531606674194e-02 1.962224841117858887e-01 -1.865814067423343658e-02 -3.192376494407653809e-01 -8.051566034555435181e-02 1.892380565404891968e-01 1.508386284112930298e-01 4.357656091451644897e-02 -8.057904988527297974e-02 1.418625414371490479e-01 7.258295267820358276e-02 1.782757788896560669e-01 -1.001573204994201660e-01 -4.536771178245544434e-01 -4.832997918128967285e-02 -1.123127788305282593e-01 5.698946863412857056e-02 -8.140429109334945679e-02 -2.780282795429229736e-01 -1.772370189428329468e-01 -4.414662718772888184e-01 -9.132012724876403809e-02 1.658606231212615967e-01 2.056581676006317139e-01 -1.630708426237106323e-01 2.562410198152065277e-02 -1.917410939931869507e-01 4.385263193398714066e-03 -1.288284659385681152e-01 1.247603520750999451e-01 6.009575724601745605e-02
8.785271644592285156e-02 1.860899925231933594e-01 2.478309869766235352e-01 -1.256892532110214233e-01 -2.984901666641235352e-01 2.354621887207031250e-01 7.513877004384994507e-02 -2.426510155200958252e-01 -1.372362673282623291e-01 2.176037132740020752e-01 -7.238946110010147095e-02 1.199417039752006531e-01 1.609577685594558716e-01 1.033961847424507141e-01 -8.888813853263854980e-02 -7.263050973415374756e-02 -1.122173592448234558e-01 1.516616195440292358e-01 -2.723377943038940430e-01 1.524657309055328369e-01 8.310328423976898193e-02 -4.393250644207000732e-01 -2.966831624507904053e-02 1.602349057793617249e-02 2.003236301243305206e-02 2.753271162509918213e-01 -2.407863736152648926e-01 -1.271013617515563965e-01 -1.128976643085479736e-01 -4.437699168920516968e-02 -1.317642778158187866e-01 1.389633715152740479e-01
5.973809584975242615e-02 2.789904773235321045e-01 1.386723816394805908e-01 -5.584746971726417542e-02 -1.747892051935195923e-01 3.159032464027404785e-01 8.056888729333877563e-02 -9.308451786637306213e-03 1.272580027580261230e-01 -1.794988363981246948e-01 3.198202550411224365e-01 1.802064776420593262e-01 1.017567589879035950e-01 -2.014736086130142212e-01 -1.274980157613754272e-01 -3.076480515301227570e-02 -3.392065763473510742e-01 -3.124600835144519806e-02 -1.015976071357727051e-01 6.826633214950561523e-02 1.306852698326110840e-01 -2.727729082107543945e-01 -1.056154742836952209e-01 -1.233512014150619507e-01 8.153964579105377197e-02 -1.134907156229019165e-01 -1.604527831077575684e-01 2.088584452867507935e-01 -3.002963066101074219e-01 -2.048201262950897217e-01 8.389446139335632324e-02 -1.762485951185226440e-01
-4.515075683593750000e-02 -1.486018449068069458e-01 2.438076213002204895e-02 -2.429012060165405273e-01 -2.205309569835662842e-01 1.316177994012832642e-01 2.287457138299942017e-01 -5.431433208286762238e-03 -1.166569292545318604e-01 6.528665777295827866e-03 -1.132131144404411316e-01 1.816363334655761719e-01 1.745797842741012573e-01 -1.098935306072235107e-01 -3.480401821434497833e-03 8.462651073932647705e-02 -1.676867306232452393e-01 3.865521252155303955e-01 -1.602175384759902954e-01 -2.007632404565811157e-01 1.026850119233131409e-01 -1.084082573652267456e-01 -2.129635401070117950e-02 -2.946394681930541992e-01 -1.843087077140808105e-01 3.323826491832733154e-01 -1.479662805795669556e-01 1.532125174999237061e-01 -2.514617890119552612e-02 3.711946606636047363e-01 1.881462521851062775e-02 -8.435765653848648071e-02
5.812239833176136017e-03 -1.639375239610671997e-01 9.304226189851760864e-02 -8.996538817882537842e-02 -3.235232457518577576e-02 7.851354777812957764e-03 -1.363613829016685486e-02 2.143116891384124756e-01 -2.269125431776046753e-01 -1.200920864939689636e-01 3.921581208705902100e-01 9.853328764438629150e-02 2.930611744523048401e-02 8.762019127607345581e-02 -1.628618105314671993e-03 8.310152590274810791e-02 -5.240515470504760742e-01 4.488844797015190125e-02 -2.553280591964721680e-01 -1.569630019366741180e-02 -5.943258106708526611e-02 -7.660196721553802490e-02 -2.471352741122245789e-02 8.901792019605636597e-02 3.740873038768768311e-01 5.076580494642257690e-02 -1.224280148744583130e-01 2.185428738594055176e-01 1.057020723819732666e-01 1.530003547668457031e-01 -2.422498911619186401e-01 7.556074112653732300e-02
2.905470728874206543e-01 6.773746013641357422e-02 3.036758601665496826e-01 -1.060321629047393799e-01 -1.238412111997604370e-01 1.509138792753219604e-01 -7.576549891382455826e-03 6.515773385763168335e-02 1.998506039381027222e-01 4.587024077773094177e-02 2.312853783369064331e-01 -1.525932922959327698e-02 1.378168761730194092e-01 -5.444374680519104004e-02 -1.751450598239898682e-01 -1.351574957370758057e-01 -1.174768954515457153e-01 3.759794831275939941e-01 -3.149409294128417969e-01 -1.885900087654590607e-02 -3.371404111385345459e-01 -2.935169637203216553e-01 2.162853181362152100e-01 -2.067956030368804932e-01 5.839895457029342651e-02 -3.757543861865997314e-02 -1.158125624060630798e-01 -7.000525295734405518e-02 -1.876613870263099670e-02 1.007872447371482849e-01 -7.590171694755554199e-02 -1.223731487989425659e-01
-3.391259908676147461e-01 -1.689262390136718750e-01 9.304357320070266724e-02 -8.178339898586273193e-02 -2.381698638200759888e-01 -1.991130262613296509e-01 1.021768897771835327e-01 -1.636184751987457275e-02 -2.093748599290847778e-01 2.001608163118362427e-01 6.693963706493377686e-02 3.226605951786041260e-01 2.160390093922615051e-02 -9.178458154201507568e-02 -7.931228727102279663e-02 6.847368180751800537e-02 -2.135957032442092896e-01 2.428381890058517456e-01 -2.718551158905029297e-01 -5.048111826181411743e-02 1.609741002321243286e-01 -2.988500893115997314e-01 1.461080610752105713e-01 -2.919848561286926270e-01 2.697458676993846893e-02 1.950878798961639404e-01 1.527136266231536865e-01 -6.252847611904144287e-02 5.406931787729263306e-02 2.083642631769180298e-01 -3.829697519540786743e-02 -7.051371783018112183e-02
1.350207775831222534e-01 -2.638401389122009277e-01 2.617061510682106018e-02 -2.058714255690574646e-02 -7.885179668664932251e-02 1.128104329109191895e-01 -1.189499422907829285e-01 -1.960757225751876831e-01 4.437679890543222427e-03 -1.332288086414337158e-01 7.483543362468481064e-03 -5.762540269643068314e-03 1.757181733846664429e-01 1.472246944904327393e-01 -1.460206359624862671e-01 8.391056954860687256e-02 -2.153123766183853149e-01 1.846189498901367188e-01 -2.459678053855895996e-01 -1.843776851892471313e-01 -9.622012823820114136e-02 -4.411069154739379883e-01 1.560500077903270721e-02 1.349669694900512695e-01 -1.430646399967372417e-03 3.997237086296081543e-01 -9.656399488449096680e-02 3.601798713207244873e-01 -1.978217251598834991e-02 8.698392659425735474e-03 1.671417653560638428e-01 1.275381445884704590e-01
1.100507080554962158e-01 9.366080164909362793e-02 -1.224115788936614990e-01 -6.261825561523437500e-02 -1.860291659832000732e-01 -2.165646106004714966e-01 1.079434454441070557e-01 2.854657173156738281e-01 4.932675138115882874e-02 -9.365377575159072876e-02 -2.264218591153621674e-02 -1.069671660661697388e-01 2.601519785821437836e-02 -2.505228817462921143e-01 -5.250573903322219849e-02 -1.569490283727645874e-01 -2.042832821607589722e-01 2.298764288425445557e-01 -5.068010687828063965e-01 -1.723014414310455322e-01 -2.103161513805389404e-01 -3.496961891651153564e-01 1.230629086494445801e-01 -9.583866596221923828e-02 1.066752374172210693e-01 1.371246278285980225e-01 -4.972162470221519470e-02 -2.250812202692031860e-01 5.297768861055374146e-02 -1.075553223490715027e-01 -2.019372582435607910e-02 3.892691060900688171e-02
-1.895144209265708923e-02 2.215775400400161743e-01 1.913561522960662842e-01 2.014399915933609009e-01 -2.583811879158020020e-01 -2.233224920928478241e-02 5.983946472406387329e-02 -2.863309979438781738e-01 -3.892858624458312988e-01 5.427959188818931580e-02 -3.709543868899345398e-02 2.114256173372268677e-01 2.759055420756340027e-02 -1.694232076406478882e-01 1.874951273202896118e-02 6.511735264211893082e-03 -2.834747731685638428e-01 8.378263562917709351e-02 -3.386490345001220703e-01 1.318905651569366455e-01 5.019893869757652283e-02 -3.564597964286804199e-01 9.084267169237136841e-02 -3.516503050923347473e-02 2.657882869243621826e-01 6.862647831439971924e-02 1.583848297595977783e-01 -1.418104320764541626e-01 2.719831652939319611e-02 -9.185191988945007324e-02 3.394486010074615479e-02 2.629183046519756317e-02
5.738745629787445068e-02 -6.817734986543655396e-02 3.174459040164947510e-01 2.845783159136772156e-02 1.293839514255523682e-01 -2.970573306083679199e-02 -1.627384684979915619e-02 2.974566258490085602e-02 -5.901475087739527225e-04 4.797228425741195679e-02 1.398489922285079956e-01 4.914526641368865967e-02 1.091911271214485168e-01 -7.559565454721450806e-02 -1.927798092365264893e-01 7.043648511171340942e-02 -3.676285147666931152e-01 3.436793684959411621e-01 1.665659546852111816e-01 6.565460562705993652e-02 3.122650980949401855e-01 -3.750000298023223877e-01 -2.195205539464950562e-02 -2.773787081241607666e-01 1.906144618988037109e-01 3.377994298934936523e-01 3.821054846048355103e-02 -1.192753948271274567e-02 -1.683584898710250854e-01 9.324087295681238174e-04 -5.437109619379043579e-02 5.868905037641525269e-02
1.699302643537521362e-01 1.907421499490737915e-01 2.171848565340042114e-01 -1.545864939689636230e-01 -3.868460655212402344e-01 -1.806029528379440308e-01 1.040891632437705994e-01 -1.300401389598846436e-01 1.603760421276092529e-01 2.480030804872512817e-01 2.526979148387908936e-01 -1.137936115264892578e-01 2.613078653812408447e-01 -1.643626540899276733e-01 -5.343311466276645660e-03 1.214820891618728638e-02 -5.884456913918256760e-03 3.459686338901519775e-01 -9.464514255523681641e-02 1.803833395242691040e-01 -2.095721960067749023e-01 -3.413922786712646484e-01 -4.990925267338752747e-02 -5.083010066300630569e-03 2.873920463025569916e-02 7.632657885551452637e-02 -1.711068600416183472e-01 5.112497508525848389e-02 -1.089793667197227478e-01 1.006093472242355347e-01 -9.390603005886077881e-02 -2.423921227455139160e-02
-4.362044110894203186e-02 5.652124807238578796e-02 -4.708162322640419006e-02 -2.887217104434967041e-01 5.725371837615966797e-02 2.064626477658748627e-02 2.500562556087970734e-02 -1.599048962816596031e-03 1.111049950122833252e-01 6.000398844480514526e-02 4.891050234436988831e-02 2.501976490020751953e-02 -2.915946394205093384e-02 -3.500413298606872559e-01 -1.783574670553207397e-01 7.021450437605381012e-03 -1.312977373600006104e-01 1.640367209911346436e-01 -8.421358466148376465e-02 -8.970774710178375244e-03 1.703092753887176514e-01 -4.334531128406524658e-01 -8.261273801326751709e-02 6.546408683061599731e-02 4.733157753944396973e-01 -1.415186673402786255e-01 1.305656135082244873e-01 3.700787574052810669e-02 -1.987428069114685059e-01 -4.084315896034240723e-02 -2.249448001384735107e-01 -3.118246197700500488e-01
-1.036540488712489605e-03 2.046765759587287903e-02 1.069914028048515320e-01 -7.251702249050140381e-02 -1.105603724718093872e-01 -1.265719085931777954e-01 2.494276016950607300e-01 -1.179387643933296204e-01 6.880187988281250000e-02 -1.392787396907806396e-01 1.175523474812507629e-01 1.697140485048294067e-01 7.615174353122711182e-02 2.206756025552749634e-01 -1.020496040582656860e-01 5.016492679715156555e-02 -9.756845235824584961e-02 4.031799733638763428e-01 -4.019891023635864258e-01 -2.121123820543289185e-01 -2.402284294366836548e-01 -2.894305884838104248e-01 -2.404409274458885193e-02 -1.344911754131317139e-01 -8.582020550966262817e-02 5.023449659347534180e-02 1.638159602880477905e-01 1.448852866888046265e-01 -3.739379942417144775e-01 -3.546404838562011719e-02 7.495761662721633911e-02 3.312125802040100098e-02
3.557011485099792480e-02 1.319975405931472778e-01 -1.428190767765045166e-01 -7.410468906164169312e-02 1.453938037157058716e-01 -2.533695697784423828e-01 1.372128874063491821e-01 1.652055233716964722e-01 9.743826836347579956e-02 2.699088677763938904e-02 1.788315027952194214e-01 1.024262458086013794e-01 7.468388229608535767e-02 -1.009080410003662109e-01 -1.470208764076232910e-01 -1.254428625106811523e-01 -1.658085584640502930e-01 1.986531019210815430e-01 -5.379945635795593262e-01 -2.618411183357238770e-01 -1.990369558334350586e-01 -4.636337757110595703e-01 -1.206815317273139954e-01 -3.691355139017105103e-02 -2.175677940249443054e-02 4.266332089900970459e-02 -5.896741896867752075e-02 1.243131682276725769e-01 4.574287449941039085e-04 -3.718734160065650940e-02 7.829257287085056305e-03 -6.266258191317319870e-03
-1.566869169473648071e-01 -1.033872663974761963e-01 7.507156115025281906e-03 5.511323362588882446e-02 -3.085075020790100098e-01 1.523944139480590820e-01 -6.659977138042449951e-02 3.214326873421669006e-02 3.711142390966415405e-02 2.078129351139068604e-02 2.729106843471527100e-01 2.905277013778686523e-01 1.677020788192749023e-01 -1.668165624141693115e-01 -4.129657894372940063e-02 -9.834660589694976807e-02 -3.073481917381286621e-01 3.228327259421348572e-02 -2.699067592620849609e-01 3.071360290050506592e-01 3.307326510548591614e-02 -2.818683087825775146e-01 3.140698373317718506e-02 -2.432571500539779663e-01 6.624647974967956543e-02 2.958800494670867920e-01 7.524692267179489136e-02 -3.456195117905735970e-03 -1.355363577604293823e-01 -2.334292531013488770e-01 -1.892725676298141479e-01 9.451877325773239136e-03
-6.671522278338670731e-04 1.371438503265380859e-01 9.211531281471252441e-02 -2.469050288200378418e-01 -1.967794448137283325e-01 -9.035548567771911621e-02 1.484240144491195679e-01 -2.747472524642944336e-01 -1.785932630300521851e-01 3.672276809811592102e-02 -1.976729482412338257e-01 1.036545708775520325e-01 1.189377978444099426e-01 -9.710521996021270752e-02 -2.211943356087431312e-04 4.849291220307350159e-02 -1.666758358478546143e-01 2.539270222187042236e-01 -8.524481207132339478e-02 2.568995654582977295e-01 -3.485395610332489014e-01 -1.874459981918334961e-01 2.156987935304641724e-01 -1.818195730447769165e-01 3.619965016841888428e-01 5.716718733310699463e-02 -2.129454910755157471e-01 -6.108588725328445435e-02 -1.682968884706497192e-01 6.530670076608657837e-02 -2.014788538217544556e-01 7.635017856955528259e-03
-2.583411931991577148e-01 -9.748353064060211182e-02 1.364651471376419067e-01 -5.420961603522300720e-02 -1.460033189505338669e-02 9.238622337579727173e-02 -8.116454631090164185e-02 -1.248899772763252258e-01 -1.865448802709579468e-02 -1.963471025228500366e-01 8.092207461595535278e-02 1.109553426504135132e-01 1.475897729396820068e-01 1.358843594789505005e-01 -2.391245961189270020e-01 2.043227404356002808e-01 -1.299009770154953003e-01 4.354162216186523438e-01 -9.448283910751342773e-02 -4.727768898010253906e-02 -2.192574292421340942e-01 -4.612317383289337158e-01 -1.158169806003570557e-01 -1.635328233242034912e-01 2.141766101121902466e-01 -5.122512578964233398e-02 1.945265680551528931e-01 -7.691765576601028442e-02 2.973387204110622406e-02 2.014704644680023193e-01 -1.273655705153942108e-02 1.478123813867568970e-01
-1.306973397731781006e-01 -2.524916529655456543e-01 1.590947210788726807e-01 -4.926340654492378235e-02 -6.327396631240844727e-02 -1.434626728296279907e-01 1.017380505800247192e-01 -7.874999195337295532e-02 -1.433615535497665405e-01 6.321479380130767822e-02 4.324077628552913666e-03 4.943452477455139160e-01 -7.846174389123916626e-02 -1.681942790746688843e-01 7.929602265357971191e-02 2.784789539873600006e-02 -1.915774345397949219e-01 1.244195029139518738e-01 -2.725019752979278564e-01 2.721948623657226562e-01 1.585712656378746033e-02 -3.015715181827545166e-01 1.258417665958404541e-01 -1.195041462779045105e-01 2.267166972160339355e-01 1.598483026027679443e-01 -1.665129065513610840e-01 5.130991339683532715e-02 -1.979713328182697296e-02 -2.072049081325531006e-01 2.398203462362289429e-01 -9.921190887689590454e-02
1.353403925895690918e-01 -9.264357388019561768e-03 1.487661600112915039e-01 4.609863832592964172e-02 -9.412948042154312134e-02 -1.044139862060546875e-01 2.204506546258926392e-01 7.357660681009292603e-02 -8.472645282745361328e-02 -2.883842289447784424e-01 3.730415552854537964e-02 3.047223985195159912e-01 4.278530552983283997e-02 -4.328408837318420410e-02 -2.207521498203277588e-01 2.702685296535491943e-01 -6.303684413433074951e-02 1.418258547782897949e-01 -2.627153992652893066e-01 3.478235006332397461e-01 1.211495995521545410e-01 -1.152952611446380615e-01 8.748728036880493164e-02 -1.191389337182044983e-01 1.081027463078498840e-01 3.520017862319946289e-01 -2.949210405349731445e-01 1.957642436027526855e-01 -6.563259661197662354e-02 -1.561389565467834473e-01 2.863896079361438751e-02 1.385138183832168579e-01
-1.827880740165710449e-01 9.446908533573150635e-02 1.946725398302078247e-01 9.552637115120887756e-03 -2.339735627174377441e-01 -4.611589014530181885e-02 -6.839618831872940063e-02 1.162978727370500565e-02 -1.873295158147811890e-01 3.567074239253997803e-01 5.421324074268341064e-02 1.303850412368774414e-01 -7.451839279383420944e-03 -9.909278713166713715e-03 5.901122465729713440e-02 6.428718566894531250e-02 -3.025591075420379639e-01 1.943097561597824097e-01 -3.060586452484130859e-01 -1.245057489722967148e-02 2.483203262090682983e-01 -1.816311031579971313e-01 -1.082010790705680847e-01 -2.092229872941970825e-01 4.002564549446105957e-01 -3.431292995810508728e-02 -1.649249345064163208e-01 2.011891156435012817e-01 1.906884461641311646e-02 -1.990676373243331909e-01 -1.595499515533447266e-01 1.356088370084762573e-02
1.871534883975982666e-01 -6.240245699882507324e-02 8.149024099111557007e-02 -2.143804579973220825e-01 4.133697226643562317e-02 -1.107442155480384827e-01 2.597357928752899170e-01 9.856576472520828247e-02 -1.677278280258178711e-01 -2.147522009909152985e-02 6.800288707017898560e-02 3.825785815715789795e-01 1.523861438035964966e-01 -1.519204974174499512e-01 -1.719086319208145142e-01 2.171883136034011841e-01 1.301154494285583496e-02 1.640787571668624878e-01 -2.308668345212936401e-01 2.899276316165924072e-01 -6.413204967975616455e-02 -1.966048777103424072e-01 2.384527027606964111e-01 3.370516374707221985e-02 2.031670361757278442e-01 3.659551218152046204e-02 -2.380930185317993164e-01 1.724219322204589844e-01 -1.111835539340972900e-01 -2.590409517288208008e-01 1.704723536968231201e-01 -1.093177646398544312e-01
1.658113449811935425e-01 1.215603500604629517e-01 1.240792199969291687e-01 1.753655374050140381e-01 1.274341531097888947e-02 -1.285631358623504639e-01 3.262962996959686279e-01 2.225358337163925171e-01 -9.051939845085144043e-02 -3.180920705199241638e-02 -7.201121747493743896e-02 -9.598559141159057617e-02 3.247475624084472656e-01 -1.242176294326782227e-01 -1.222596243023872375e-01 -2.016528137028217316e-02 -1.851576864719390869e-01 7.796443998813629150e-02 -3.613766431808471680e-01 -1.046239286661148071e-01 -1.653977334499359131e-01 -3.138199448585510254e-01 -4.376315977424383163e-03 -9.077047556638717651e-02 9.453567117452621460e-02 7.229419797658920288e-02 -1.772678196430206299e-01 2.854270339012145996e-01 1.209191326051950455e-02 2.444310635328292847e-01 -3.566580265760421753e-02 2.735500931739807129e-01
3.604308664798736572e-01 -8.616977185010910034e-02 1.858487129211425781e-01 -3.242648020386695862e-02 -1.126726269721984863e-01 -6.401130557060241699e-02 1.795634329319000244e-01 -1.886649429798126221e-01 8.653536438941955566e-02 -4.074690863490104675e-02 1.848247647285461426e-01 8.610255271196365356e-02 -4.945586621761322021e-02 -1.385264098644256592e-01 -1.813103854656219482e-01 1.389715671539306641e-01 -2.923887670040130615e-01 3.989693894982337952e-02 3.977138921618461609e-02 -3.551277518272399902e-01 1.259383857250213623e-01 -4.452133178710937500e-01 -1.976566202938556671e-02 1.137579306960105896e-01 2.054010331630706787e-01 4.365036264061927795e-02 8.304952643811702728e-03 -7.302250713109970093e-02 -1.851750463247299194e-01 2.109540551900863647e-01 2.176810950040817261e-01 6.214348599314689636e-03
2.265273183584213257e-01 1.077251955866813660e-01 -4.448956251144409180e-02 9.490574151277542114e-02 -1.914731413125991821e-01 -2.139546126127243042e-01 2.967234253883361816e-01 -1.195141375064849854e-01 -1.118916366249322891e-02 -1.336658298969268799e-01 5.819860845804214478e-02 -7.736171036958694458e-02 1.609667688608169556e-01 -1.545528471469879150e-01 -6.408327817916870117e-02 -9.037610143423080444e-02 -2.728046476840972900e-01 1.193403825163841248e-01 -3.968917727470397949e-01 3.448203578591346741e-02 -3.330329656600952148e-01 -2.941900789737701416e-01 -6.582039594650268555e-02 -2.698713541030883789e-01 7.937483489513397217e-02 9.538783878087997437e-02 -5.956481024622917175e-02 4.507192224264144897e-02 -2.605803310871124268e-01 4.126911982893943787e-03 6.387480348348617554e-02 1.921355426311492920e-01
-4.614778235554695129e-02 -7.136033847928047180e-03 -2.981121465563774109e-02 -9.710066020488739014e-02 -1.197210773825645447e-01 -1.377962976694107056e-01 8.703356236219406128e-02 1.237441301345825195e-01 -1.156988516449928284e-01 -2.032156437635421753e-01 1.212917417287826538e-01 -5.117803812026977539e-02 1.175507456064224243e-01 2.325186282396316528e-01 7.587184756994247437e-02 1.083254218101501465e-01 -3.163342475891113281e-01 2.236856669187545776e-01 -4.549270868301391602e-01 1.141290813684463501e-01 1.075671091675758362e-01 -2.758201956748962402e-01 1.081364378333091736e-01 3.814929351210594177e-02 2.777747213840484619e-01 -4.822195693850517273e-02 -2.539586424827575684e-01 2.476333379745483398e-01 1.055415347218513489e-01 1.302688568830490112e-01 1.272468417882919312e-01 2.311297208070755005e-01
5.224964022636413574e-02 -1.753699220716953278e-02 4.894950985908508301e-02 -7.156178355216979980e-02 -1.589874178171157837e-01 4.182973206043243408e-01 8.594260364770889282e-02 3.052549958229064941e-01 -1.793878376483917236e-01 1.522899698466062546e-02 6.613329797983169556e-02 -9.493160992860794067e-02 3.479443192481994629e-01 -2.407007068395614624e-01 -1.164542734622955322e-01 -1.512705162167549133e-02 -4.558861553668975830e-01 1.266071200370788574e-01 -1.246445998549461365e-01 3.642068430781364441e-02 3.878590837121009827e-02 -1.690533161163330078e-01 2.169355154037475586e-01 9.373927861452102661e-02 -2.261116951704025269e-01 6.955224089324474335e-03 -3.114318940788507462e-03 1.211479380726814270e-01 -1.309099346399307251e-01 -1.980037540197372437e-01 -2.489344216883182526e-02 2.364629320800304413e-02
2.328270822763442993e-01 -1.189858242869377136e-01 7.568465918302536011e-02 -5.425525829195976257e-02 2.711034715175628662e-01 -2.204685956239700317e-01 2.811977863311767578e-01 -3.808578709140419960e-03 -8.819420635700225830e-02 1.079813670367002487e-02 1.408710330724716187e-01 3.145859241485595703e-01 -5.702380463480949402e-02 -1.092934533953666687e-01 -1.906421780586242676e-01 1.517337113618850708e-01 -7.619789242744445801e-02 3.252245187759399414e-01 -2.018469870090484619e-01 1.893501877784729004e-01 -3.896296396851539612e-02 -2.217401117086410522e-01 1.271895617246627808e-01 5.387349054217338562e-02 1.883608698844909668e-01 2.277540229260921478e-02 -1.646219640970230103e-01 3.017694652080535889e-01 -5.080972239375114441e-02 -2.723559439182281494e-01 1.763739436864852905e-01 -2.310703881084918976e-02
-1.878796666860580444e-01 -1.226287707686424255e-01 -3.802021220326423645e-02 -5.906223319470882416e-03 -2.829683721065521240e-01 -3.735503181815147400e-02 -1.189810335636138916e-01 -1.650364696979522705e-01 -1.254589110612869263e-01 -2.125573903322219849e-01 2.831871211528778076e-01 -4.886395111680030823e-02 2.474424988031387329e-01 -1.702311933040618896e-01 -1.284695863723754883e-01 2.289340496063232422e-01 -2.175952494144439697e-01 1.786064058542251587e-01 -1.229335218667984009e-01 -1.521081626415252686e-01 6.584965437650680542e-02 -1.073958650231361389e-01 -9.814222157001495361e-02 1.054847091436386108e-01 1.121455505490303040e-01 2.444085329771041870e-01 -3.778174817562103271e-01 2.353885024785995483e-01 -2.038953751325607300e-01 2.474699355661869049e-02 2.142484337091445923e-01 -1.000879555940628052e-01
1.210045963525772095e-01 2.488533854484558105e-01 -3.344733268022537231e-02 -1.508932113647460938e-01 -1.044537574052810669e-01 1.486045271158218384e-01 6.009071692824363708e-02 8.958235383033752441e-02 9.324673563241958618e-02 -6.120396032929420471e-02 3.423830866813659668e-01 1.587999761104583740e-01 -2.801317349076271057e-02 -2.027532160282135010e-01 -4.878633320331573486e-01 -6.241870671510696411e-02 -6.191663071513175964e-02 2.742220461368560791e-01 -4.040531814098358154e-03 -8.442920446395874023e-02 1.720175892114639282e-01 -1.185808777809143066e-01 -1.172967813909053802e-02 -1.754566729068756104e-01 1.736860573291778564e-01 1.709202677011489868e-01 -3.443754613399505615e-01 5.318725854158401489e-02 -1.688320189714431763e-01 -5.619669333100318909e-02 1.936232894659042358e-01 7.430682331323623657e-02
-3.864258155226707458e-02 1.151801198720932007e-01 2.811692357063293457e-01 9.978453069925308228e-02 2.428217232227325439e-01 -1.214657872915267944e-01 2.503008842468261719e-01 -1.638655811548233032e-01 -1.016040518879890442e-01 1.799726486206054688e-01 6.705027073621749878e-02 1.107275187969207764e-01 -6.785679608583450317e-02 -2.618521749973297119e-01 -3.179800510406494141e-01 1.488257944583892822e-01 -2.711352705955505371e-01 1.631890833377838135e-01 5.569719150662422180e-02 9.115120768547058105e-02 1.733418405055999756e-01 -2.780821919441223145e-01 9.151609241962432861e-02 -2.960046529769897461e-01 7.048045843839645386e-02 2.282452881336212158e-01 8.560477197170257568e-02 -9.327077865600585938e-02 -2.101441174745559692e-01 -1.665782034397125244e-01 1.083647012710571289e-01 7.373949885368347168e-02
-2.206088453531265259e-01 -1.442802846431732178e-01 2.763321697711944580e-01 -5.083767324686050415e-02 -1.948549896478652954e-01 -1.481307744979858398e-01 5.219225585460662842e-02 -1.548948138952255249e-01 -1.391228437423706055e-01 1.443545222282409668e-01 3.184290975332260132e-02 3.659061193466186523e-01 -3.627293556928634644e-02 -2.740169763565063477e-01 -2.205978482961654663e-01 6.621669977903366089e-02 -4.315816238522529602e-02 5.209067091345787048e-02 -3.862110972404479980e-01 6.803182512521743774e-02 1.798555441200733185e-02 -2.019279599189758301e-01 1.747601926326751709e-01 -4.129431769251823425e-02 2.003387212753295898e-01 2.547312676906585693e-01 -6.377351284027099609e-02 1.029268279671669006e-01 1.204789131879806519e-01 -5.410800501704216003e-02 2.236721515655517578e-01 -2.038003802299499512e-01
1.250341068953275681e-02 -8.065354079008102417e-03 -2.511850297451019287e-01 5.023272335529327393e-02 1.172057166695594788e-01 6.782837212085723877e-02 4.359234273433685303e-01 5.014457181096076965e-02 -2.861086092889308929e-02 1.253311485052108765e-01 1.069101020693778992e-01 1.162349879741668701e-01 1.235425472259521484e-01 -1.405191794037818909e-02 -2.000095099210739136e-01 7.167447358369827271e-02 -8.032578974962234497e-02 3.307060897350311279e-01 -2.619746029376983643e-01 -2.142963856458663940e-01 -4.151067882776260376e-02 -3.510777652263641357e-01 2.996145002543926239e-02 4.339483380317687988e-02 1.074000000953674316e-01 1.063294410705566406e-01 -2.649324536323547363e-01 -2.876748740673065186e-01 -2.512494325637817383e-01 -9.664462506771087646e-02 4.806080833077430725e-02 1.118780821561813354e-01
1.371352970600128174e-01 4.282868932932615280e-03 2.920516133308410645e-01 -5.378967523574829102e-02 -1.234029084444046021e-01 9.132540225982666016e-02 -5.444020405411720276e-02 1.027114223688840866e-02 -1.130957528948783875e-01 2.368488013744354248e-01 1.004987861961126328e-02 5.383124575018882751e-03 1.667954772710800171e-02 -1.832290589809417725e-01 -1.238920819014310837e-02 2.679106295108795166e-01 -4.061230421066284180e-01 5.186846256256103516e-01 -5.749039724469184875e-02 1.052769497036933899e-01 1.124597936868667603e-01 -9.691101312637329102e-02 4.852894321084022522e-02 3.346406668424606323e-02 3.319808244705200195e-01 1.490150839090347290e-01 -3.492780262604355812e-03 -8.234464377164840698e-02 9.016565163619816303e-04 -2.185720801353454590e-01 9.957288205623626709e-02 -1.441547572612762451e-01
1.046129316091537476e-01 2.192932516336441040e-01 1.612144708633422852e-01 -6.935330480337142944e-02 5.952256545424461365e-02 1.579429954290390015e-03 9.987656772136688232e-02 8.553790301084518433e-02 -8.912435732781887054e-03 -4.613214358687400818e-02 -7.997108995914459229e-02 3.616524115204811096e-02 2.883190214633941650e-01 -1.325153112411499023e-01 -1.706324815750122070e-01 -2.398664206266403198e-01 -1.917120218276977539e-01 3.658759295940399170e-01 -1.611010283231735229e-01 -3.495804965496063232e-03 -2.223629802465438843e-01 -4.297777116298675537e-01 1.572477370500564575e-01 -3.467983007431030273e-02 -1.587782651185989380e-01 1.986397653818130493e-01 -2.412968575954437256e-01 -4.709351435303688049e-02 2.693144083023071289e-01 -1.381136029958724976e-01 1.037252768874168396e-01 8.908364921808242798e-02
-1.889244467020034790e-01 -1.255509406328201294e-01 -7.252657413482666016e-02 -1.794019639492034912e-01 -8.588742464780807495e-02 -1.280289739370346069e-01 7.800532877445220947e-02 4.117613285779953003e-02 -5.185857042670249939e-02 1.036350354552268982e-01 6.407618522644042969e-02 1.251115202903747559e-01 2.365738451480865479e-01 4.232121631503105164e-03 -6.568127125501632690e-02 -2.476155757904052734e-01 -3.716163635253906250e-01 1.348975449800491333e-01 -1.740149259567260742e-01 -2.150835692882537842e-01 2.362364530563354492e-02 -2.824771702289581299e-01 1.966685056686401367e-01 1.248265802860260010e-01 -1.200896278023719788e-01 1.997890025377273560e-01 -1.157968863844871521e-01 3.103145062923431396e-01 -3.144381344318389893e-01 -1.167839318513870239e-01 -2.027128189802169800e-01 1.991401910781860352e-01
-4.439972806721925735e-03 1.596582680940628052e-01 3.413238003849983215e-02 -2.214374840259552002e-01 -2.771647572517395020e-01 -2.466524839401245117e-01 7.884439826011657715e-02 -1.065772697329521179e-01 2.411083690822124481e-02 2.714144438505172729e-02 1.313446462154388428e-01 2.820274829864501953e-01 1.223392114043235779e-01 -2.439833879470825195e-01 7.785359770059585571e-02 4.222035035490989685e-02 1.425419747829437256e-01 4.417778849601745605e-01 -5.565588474273681641e-01 -6.398146599531173706e-02 6.193315610289573669e-02 -3.850364685058593750e-02 -6.720910314470529556e-03 7.042957842350006104e-02 -4.555459599941968918e-03 1.757556498050689697e-01 8.586230874061584473e-02 4.783002659678459167e-02 -1.431493647396564484e-02 4.379244521260261536e-02 5.298078060150146484e-03 -7.891118526458740234e-02
-1.492378413677215576e-01 -1.754555255174636841e-01 -1.338698416948318481e-01 -2.474743276834487915e-01 -4.007876664400100708e-02 -2.282743155956268311e-01 2.114271819591522217e-01 -3.469919413328170776e-02 -1.415305435657501221e-01 -1.048308983445167542e-02 2.474117465317249298e-02 1.794142723083496094e-01 2.279728055000305176e-01 -1.154037788510322571e-01 -6.666947156190872192e-02 -1.811035275459289551e-01 -2.383091300725936890e-01 1.695661693811416626e-01 -1.647081226110458374e-01 -1.715626269578933716e-01 4.003535211086273193e-02 -3.724540472030639648e-01 7.624703645706176758e-02 7.662273943424224854e-02 -2.288062870502471924e-01 2.159078419208526611e-01 -2.684502117335796356e-02 2.848591506481170654e-01 -3.295960128307342529e-01 -8.623643219470977783e-02 -1.469458639621734619e-01 -8.320431225001811981e-03
-6.808146834373474121e-02 -8.111304789781570435e-02 3.937022387981414795e-02 -1.025320142507553101e-01 -3.132507577538490295e-02 -2.848228253424167633e-02 1.704993844032287598e-01 -2.435710877180099487e-01 -1.946128755807876587e-01 1.513702869415283203e-01 -7.126084715127944946e-02 -9.763274341821670532e-03 -4.663984477519989014e-02 -1.860280185937881470e-01 -2.010820209980010986e-01 -2.006274461746215820e-01 -3.027599751949310303e-01 4.380829334259033203e-01 8.405357599258422852e-02 4.112390056252479553e-02 -3.155980408191680908e-01 -1.486598402261734009e-01 9.115558862686157227e-02 -1.394426971673965454e-01 2.393651604652404785e-01 -4.261969774961471558e-02 -1.775765120983123779e-01 -1.470690667629241943e-01 -3.174099028110504150e-01 -9.584099054336547852e-02 -1.251139938831329346e-01 1.531366407871246338e-01
-2.691875398159027100e-02 3.888504579663276672e-02 2.200594916939735413e-02 2.881914973258972168e-01 -1.763487309217453003e-01 1.225676685571670532e-01 1.326115429401397705e-01 -4.061264917254447937e-02 -2.653234004974365234e-01 3.678621649742126465e-01 2.552010416984558105e-01 2.298231720924377441e-01 1.023865044116973877e-01 -1.285820007324218750e-01 -3.411862626671791077e-02 -4.483807832002639771e-03 -2.014894187450408936e-01 1.512957811355590820e-01 -2.983161211013793945e-01 2.454137802124023438e-01 2.125758826732635498e-01 -3.492279350757598877e-01 -6.665012985467910767e-02 1.130368337035179138e-01 -1.476248800754547119e-01 -7.084583491086959839e-02 -1.206824630498886108e-01 1.047993898391723633e-01 5.854272097349166870e-02 -1.154578030109405518e-01 4.129298031330108643e-02 -1.705950647592544556e-01
1.795830391347408295e-02 9.337066859006881714e-02 8.371704258024692535e-03 -4.011847823858261108e-02 -3.326439261436462402e-01 4.452398121356964111e-01 -1.597334146499633789e-01 -3.206300362944602966e-02 -1.134092286229133606e-01 -4.996309801936149597e-02 -6.769918650388717651e-02 2.145373821258544922e-01 2.360339909791946411e-01 -1.035816892981529236e-01 -3.822906687855720520e-02 -3.461748710833489895e-04 -1.513405740261077881e-01 2.490952461957931519e-01 -4.434306025505065918e-01 7.258296012878417969e-02 1.580250822007656097e-02 -2.423626780509948730e-01 1.975772976875305176e-01 8.278146386146545410e-02 1.379086822271347046e-01 1.455838233232498169e-01 -4.509732127189636230e-02 2.242775559425354004e-01 7.736729830503463745e-02 -7.970119267702102661e-02 -8.093553036451339722e-02 1.296528875827789307e-01
1.329258233308792114e-01 -6.306543480604887009e-03 -1.168944910168647766e-01 -2.425554841756820679e-01 4.971724748611450195e-02 3.047441840171813965e-01 1.599390059709548950e-01 -3.258363902568817139e-01 -1.353248208761215210e-01 1.207070052623748779e-02 6.733011454343795776e-02 1.877675056457519531e-01 5.402005463838577271e-02 -2.416598349809646606e-01 -1.809418201446533203e-01 1.568473689258098602e-02 -1.626462340354919434e-01 5.175007134675979614e-02 -1.877533495426177979e-01 -2.800417542457580566e-01 7.538095861673355103e-02 -3.384945988655090332e-01 2.299353629350662231e-01 -3.007027804851531982e-01 -3.376105055212974548e-02 1.219365671277046204e-01 -1.474253833293914795e-01 -1.506629139184951782e-01 5.646792799234390259e-02 -5.022503435611724854e-02 -8.551177568733692169e-03 2.399266660213470459e-01
-2.363880425691604614e-01 -1.017795801162719727e-01 2.083879411220550537e-01 1.445604711771011353e-01 -1.333621591329574585e-01 1.169825438410043716e-02 5.232687667012214661e-02 -7.698889821767807007e-02 -1.250147372484207153e-01 1.230844557285308838e-01 5.478388816118240356e-02 1.525686085224151611e-01 -1.399591751396656036e-02 -8.512670546770095825e-02 -2.345365285873413086e-02 1.940019130706787109e-01 -3.605258166790008545e-01 3.551902174949645996e-01 -2.514450550079345703e-01 7.724934816360473633e-02 3.083417117595672607e-01 -2.301952540874481201e-01 2.114141732454299927e-01 -2.650047540664672852e-01 2.408031672239303589e-01 -1.465302556753158569e-01 3.078066930174827576e-02 2.505097351968288422e-02 -1.648005396127700806e-01 -5.871459841728210449e-02 -1.978415846824645996e-01 -3.264140710234642029e-02
2.490581572055816650e-01 -2.629902912303805351e-03 4.270232319831848145e-01 -1.137341707944869995e-01 -2.512072622776031494e-01 -2.166573852300643921e-01 -2.868393436074256897e-02 -2.921250835061073303e-02 1.412281543016433716e-01 2.147160172462463379e-01 1.107988655567169189e-01 1.304136402904987335e-02 3.330716192722320557e-01 -1.782450824975967407e-02 6.895288079977035522e-02 1.843141913414001465e-01 -4.165964201092720032e-02 2.123161405324935913e-01 -3.876214623451232910e-01 -9.339312091469764709e-03 -1.425869762897491455e-01 -1.480681747198104858e-01 -1.847276091575622559e-02 9.208948910236358643e-02 1.309311091899871826e-01 1.102856695652008057e-01 -5.528533831238746643e-03 1.367281675338745117e-01 -2.081699967384338379e-01 1.192004531621932983e-01 -2.115982919931411743e-01 -6.249067187309265137e-02
-5.808226019144058228e-02 -1.351771056652069092e-01 1.096111983060836792e-01 1.793534457683563232e-01 -2.256634533405303955e-01 -8.020525425672531128e-02 2.225574105978012085e-01 -3.384464606642723083e-02 -1.599711030721664429e-01 4.889559000730514526e-03 4.515557587146759033e-01 2.920312881469726562e-01 -1.093124151229858398e-01 -2.981470525264739990e-01 -1.322541534900665283e-01 5.106678977608680725e-02 -1.465804129838943481e-01 1.676035821437835693e-01 -2.588485479354858398e-01 1.837770938873291016e-01 1.742728054523468018e-02 -7.951602339744567871e-02 1.219018548727035522e-01 4.299525916576385498e-02 4.656944796442985535e-02 3.131862580776214600e-01 7.139407843351364136e-02 1.134304106235504150e-01 -2.365732640027999878e-01 -2.836673893034458160e-02 1.801638007164001465e-01 -9.623281657695770264e-02
3.861794993281364441e-02 1.857788674533367157e-02 3.280047774314880371e-01 1.540914271026849747e-02 -1.516549438238143921e-01 2.229798957705497742e-02 -8.553144335746765137e-02 1.130862906575202942e-01 -1.117727756500244141e-01 1.030546948313713074e-01 1.280984878540039062e-01 -9.399262070655822754e-02 2.002485394477844238e-01 -3.391222357749938965e-01 -1.815974265336990356e-01 2.390795052051544189e-01 -2.507299780845642090e-01 4.005706310272216797e-01 -7.349011301994323730e-02 5.694591905921697617e-03 1.041504442691802979e-01 -3.643090128898620605e-01 5.095275491476058960e-02 -1.089248955249786377e-01 2.054695188999176025e-01 6.705702096223831177e-02 7.763052731752395630e-02 -3.110220432281494141e-01 -7.296775281429290771e-02 3.072939114645123482e-03 1.028694957494735718e-01 3.106303140521049500e-02
-1.448821872472763062e-01 1.696694493293762207e-01 2.217735946178436279e-01 -2.086101919412612915e-01 4.689473286271095276e-02 3.260520100593566895e-02 2.271602004766464233e-01 1.601775735616683960e-01 1.890002377331256866e-02 -1.103400485590100288e-03 1.599192023277282715e-01 2.180747836828231812e-01 6.271895021200180054e-02 2.677193470299243927e-02 -8.896221220493316650e-02 4.409537464380264282e-02 -1.121392026543617249e-01 2.846291065216064453e-01 1.113042682409286499e-01 -2.900249958038330078e-01 -9.127939119935035706e-03 -3.389859199523925781e-01 3.291616216301918030e-02 -1.794670522212982178e-01 3.166600465774536133e-01 -2.882684469223022461e-01 -7.421091943979263306e-02 7.441137731075286865e-02 -1.591038405895233154e-01 -1.574909836053848267e-01 -2.865374088287353516e-01 1.548684388399124146e-01
-1.348629035055637360e-02 -3.367415443062782288e-02 1.832172274589538574e-01 -5.601520091295242310e-02 -6.354295462369918823e-02 -5.737674888223409653e-03 4.372036457061767578e-01 3.545593470335006714e-02 3.814836218953132629e-02 3.751858137547969818e-03 -1.454064697027206421e-01 6.934370845556259155e-02 2.673511803150177002e-01 2.251065671443939209e-01 2.355325594544410706e-02 1.161414012312889099e-01 -2.247462868690490723e-01 2.729359567165374756e-01 1.950729871168732643e-03 6.318659335374832153e-02 1.279806997627019882e-02 -4.433975517749786377e-01 6.891203671693801880e-02 2.974755167961120605e-01 1.261558383703231812e-01 1.467174477875232697e-02 -5.135750025510787964e-02 -1.336753517389297485e-01 -2.683663368225097656e-01 -1.089436337351799011e-01 -8.533928543329238892e-02 2.346755564212799072e-01
-5.733299255371093750e-02 2.905776165425777435e-02 1.571268215775489807e-02 3.964287042617797852e-02 -3.768989145755767822e-01 -1.146883368492126465e-01 9.083363227546215057e-03 7.222370058298110962e-02 -1.661584824323654175e-01 3.232426047325134277e-01 -3.341758996248245239e-02 1.461988240480422974e-01 2.185389585793018341e-02 -1.752508431673049927e-01 -2.200028449296951294e-01 7.088640332221984863e-02 -2.658778727054595947e-01 3.620086908340454102e-01 1.357413828372955322e-01 -4.869312420487403870e-02 1.781607866287231445e-01 -2.862957119941711426e-01 1.708421856164932251e-01 -2.095810920000076294e-01 1.564895808696746826e-01 -3.604549542069435120e-02 -2.685318887233734131e-01 -1.232808735221624374e-02 -1.075878292322158813e-01 -1.441128998994827271e-01 9.265636652708053589e-02 -2.144972980022430420e-01
1.811247617006301880e-01 -4.205037653446197510e-02 -3.311493992805480957e-02 -1.983541101217269897e-01 -1.619025766849517822e-01 4.151048660278320312e-01 1.193890646100044250e-01 2.984744310379028320e-02 -2.594317495822906494e-01 1.582412049174308777e-02 1.609622836112976074e-01 2.859567105770111084e-01 1.331852078437805176e-01 -3.644712567329406738e-01 9.596830606460571289e-02 1.842767894268035889e-01 -1.159986183047294617e-01 9.944351017475128174e-02 -1.373532973229885101e-02 -4.276049323379993439e-03 -7.354403287172317505e-02 -3.187649250030517578e-01 2.159925848245620728e-01 -3.608566941693425179e-03 -4.483607131987810135e-03 -7.975853979587554932e-02 -1.497859805822372437e-01 3.750247880816459656e-03 -9.942489862442016602e-02 -1.065364852547645569e-02 -8.391053229570388794e-02 3.452917337417602539e-01
-9.238709509372711182e-02 -1.232161074876785278e-01 2.401278913021087646e-02 -7.731694728136062622e-02 -2.205589413642883301e-01 -1.638187617063522339e-01 2.605399116873741150e-02 -1.356144249439239502e-01 -2.429274171590805054e-01 2.520669102668762207e-01 1.435446143150329590e-01 1.216464787721633911e-01 2.326932400465011597e-01 -1.798831522464752197e-01 2.334872260689735413e-03 4.919648170471191406e-02 -1.203266009688377380e-01 1.882330030202865601e-01 -3.871835470199584961e-01 1.240229979157447815e-01 2.674191594123840332e-01 -2.820681035518646240e-01 1.721870303153991699e-01 -2.407542169094085693e-01 6.943957507610321045e-02 2.964519858360290527e-01 1.612424850463867188e-01 -1.406770385801792145e-02 -1.516062114387750626e-02 -1.371053904294967651e-01 -1.709899455308914185e-01 8.505005389451980591e-02
3.103192150592803955e-02 -3.932032883167266846e-01 1.745148152112960815e-01 -1.438498347997665405e-01 -3.477726131677627563e-02 9.389275312423706055e-02 1.559651643037796021e-01 -1.261851750314235687e-02 -1.344095766544342041e-01 -3.263235464692115784e-02 9.910097718238830566e-02 -7.044349610805511475e-02 -2.057968452572822571e-02 -2.918457686901092529e-01 -3.572020828723907471e-01 2.364683002233505249e-01 -3.129408955574035645e-01 1.041359826922416687e-01 -9.397172927856445312e-02 -1.873798817396163940e-01 -1.497231125831604004e-01 -2.948290109634399414e-01 -1.921147704124450684e-01 -1.516238600015640259e-01 1.974501013755798340e-01 -1.581602543592453003e-01 2.241820544004440308e-01 1.971394382417201996e-02 -6.154033169150352478e-02 6.075351312756538391e-02 -6.301026046276092529e-02 -8.772227913141250610e-02
-3.068117797374725342e-02 2.274549156427383423e-01 3.191157281398773193e-01 1.282633095979690552e-01 -1.937702894210815430e-01 -1.569497883319854736e-01 -6.749164313077926636e-02 -2.499073445796966553e-01 -3.858087062835693359e-01 1.525925546884536743e-01 9.218475967645645142e-02 3.786222264170646667e-02 4.007263854146003723e-02 2.475053258240222931e-02 -9.170916676521301270e-02 1.782771497964859009e-01 -2.949901819229125977e-01 -3.411995992064476013e-02 -2.287687361240386963e-01 2.523745298385620117e-01 5.081940442323684692e-02 -2.602293789386749268e-01 1.780564934015274048e-01 -1.231915596872568130e-02 2.886069715023040771e-01 -8.615527302026748657e-02 -3.506787866353988647e-02 -6.227488070726394653e-02 -1.630738377571105957e-01 -4.613888636231422424e-02 2.065568268299102783e-01 4.230973124504089355e-02
1.729945987462997437e-01 -1.392924636602401733e-01 2.625874280929565430e-01 -4.787810146808624268e-02 5.037663504481315613e-02 -2.209565639495849609e-01 2.810382544994354248e-01 -2.001462578773498535e-01 -6.628094613552093506e-02 1.534101068973541260e-01 2.255827337503433228e-01 1.799078732728958130e-01 1.060929521918296814e-01 1.324579119682312012e-02 -2.534708678722381592e-01 1.239368598908185959e-02 1.653893664479255676e-02 2.682825624942779541e-01 -2.888219356536865234e-01 1.187393739819526672e-01 -6.887548416852951050e-02 -2.008140236139297485e-01 4.004279673099517822e-01 6.159865483641624451e-02 3.143118619918823242e-01 7.382924109697341919e-02 -1.007231548428535461e-01 3.091060742735862732e-02 6.380706280469894409e-02 -1.031476035714149475e-01 1.114052906632423401e-01 -2.392392978072166443e-02
2.071081548929214478e-01 3.905367106199264526e-02 1.295906603336334229e-01 3.963619470596313477e-02 8.104519546031951904e-02 5.034571886062622070e-02 3.046118617057800293e-01 -8.620245754718780518e-02 -3.080574274063110352e-01 2.891985476016998291e-01 1.121761873364448547e-01 5.593921616673469543e-02 -3.498965501785278320e-02 -2.266993746161460876e-02 9.356733411550521851e-02 -9.277562610805034637e-03 -3.437285721302032471e-01 4.752186238765716553e-01 -5.418585985898971558e-02 -1.543069779872894287e-01 1.004509851336479187e-01 -2.579745054244995117e-01 -1.546838432550430298e-01 -1.385610736906528473e-02 -1.669607311487197876e-01 2.653293907642364502e-01 -2.138257771730422974e-01 -5.281658843159675598e-02 -1.833244413137435913e-02 3.721796721220016479e-02 -4.417916759848594666e-02 3.344162553548812866e-02
-1.601825803518295288e-01 2.347715198993682861e-01 -7.671099156141281128e-02 3.973482921719551086e-02 -2.311253547668457031e-01 1.255473196506500244e-01 1.978209167718887329e-01 -1.364823710173368454e-02 -2.933019399642944336e-01 4.229357242584228516e-01 -9.391107596457004547e-03 3.641549348831176758e-01 9.245485812425613403e-02 -1.212512552738189697e-01 -7.073206454515457153e-02 1.189815159887075424e-02 -1.348549127578735352e-01 1.875533461570739746e-01 -3.954389095306396484e-01 8.913428336381912231e-02 7.696270197629928589e-02 -1.527926623821258545e-01 1.077643558382987976e-01 1.862063705921173096e-01 -5.799931660294532776e-02 1.623128727078437805e-02 -1.459392011165618896e-01 7.678364217281341553e-02 1.979617960751056671e-02 -1.639798469841480255e-02 1.143253594636917114e-01 -1.986998319625854492e-01
-1.539501398801803589e-01 -5.841971561312675476e-02 1.693864762783050537e-01 -3.339546322822570801e-01 -5.422734096646308899e-02 -2.259043157100677490e-01 -9.607675671577453613e-02 -1.138529554009437561e-01 -1.064097285270690918e-01 1.860688626766204834e-01 -2.313809469342231750e-02 2.034305185079574585e-01 1.665114462375640869e-01 -2.776023745536804199e-01 -1.340753436088562012e-01 -5.026938021183013916e-02 -4.328221380710601807e-01 2.103776186704635620e-01 -2.476553916931152344e-01 -2.493826113641262054e-02 5.811382830142974854e-02 -1.653771102428436279e-01 1.545312404632568359e-01 -1.947686634957790375e-02 -1.427523046731948853e-01 1.972217559814453125e-01 9.903176128864288330e-02 -2.387702912092208862e-01 2.040068358182907104e-01 -1.200186312198638916e-01 -1.079367101192474365e-01 3.231426328420639038e-02
-2.638936042785644531e-01 -3.345213085412979126e-02 9.955537319183349609e-02 -9.421877562999725342e-02 -1.330163478851318359e-01 -1.325338184833526611e-01 -1.000778973102569580e-01 -1.491814944893121719e-02 5.149077624082565308e-02 -4.898496717214584351e-02 1.819671094417572021e-01 1.537488698959350586e-01 -1.679183542728424072e-02 -1.352606415748596191e-01 -8.615673333406448364e-02 4.648001492023468018e-02 -9.266652911901473999e-02 1.215019747614860535e-01 -1.343084964901208878e-02 -2.126358747482299805e-01 -2.746129930019378662e-01 -4.649887084960937500e-01 -1.967911608517169952e-02 3.306311964988708496e-01 3.594989329576492310e-02 1.827756613492965698e-01 4.295478388667106628e-02 3.893022537231445312e-01 -2.748671174049377441e-01 -2.406080439686775208e-02 -1.329742670059204102e-01 1.516732573509216309e-01
1.144859492778778076e-01 1.014491170644760132e-01 4.441375285387039185e-02 -2.918872237205505371e-02 -2.430833876132965088e-01 -8.586166799068450928e-02 -1.084379944950342178e-02 1.988437324762344360e-01 -1.141665205359458923e-01 -1.925452612340450287e-02 1.524447351694107056e-01 2.656143531203269958e-02 1.879030913114547729e-01 -3.715181350708007812e-01 -4.192468523979187012e-01 7.107453793287277222e-02 -2.245283871889114380e-02 1.843031644821166992e-01 1.587345749139785767e-01 -1.421666145324707031e-01 1.542855203151702881e-01 -3.163267374038696289e-01 -3.242749273777008057e-01 -3.847137093544006348e-02 1.188240349292755127e-01 6.629789713770151138e-03 -4.938064515590667725e-02 3.021436333656311035e-01 5.570761859416961670e-02 -1.566450446844100952e-01 5.102912336587905884e-02 1.662464141845703125e-01
-1.371451765298843384e-01 -1.851113885641098022e-01 2.069108486175537109e-01 1.529300361871719360e-01 -1.139346957206726074e-01 -6.014479324221611023e-02 2.645463943481445312e-01 -1.335375308990478516e-01 -1.593577712774276733e-01 7.593381404876708984e-02 2.299016267061233521e-01 3.757632970809936523e-01 -5.329570546746253967e-02 -1.025301590561866760e-01 -1.029031798243522644e-01 -1.139682717621326447e-02 -1.221428588032722473e-01 2.026344388723373413e-01 -1.767923682928085327e-01 2.936169505119323730e-01 -1.001137401908636093e-02 -2.790015041828155518e-01 -1.017402261495590210e-01 5.880958214402198792e-02 1.519353836774826050e-01 1.069096773862838745e-01 3.208870068192481995e-02 3.249110579490661621e-01 -2.027262300252914429e-01 8.967713452875614166e-03 2.729450464248657227e-01 -7.097953557968139648e-02
8.987630158662796021e-02 -1.403401792049407959e-01 1.053281277418136597e-01 -1.811576336622238159e-01 -2.247794866561889648e-01 1.660031080245971680e-02 7.937243208289146423e-03 9.570340812206268311e-02 2.802442014217376709e-01 1.877625286579132080e-01 -5.252525582909584045e-02 -3.227680921554565430e-02 6.415170617401599884e-03 -1.860513836145401001e-01 3.720098733901977539e-02 -1.780797988176345825e-01 -1.322861015796661377e-01 2.652914524078369141e-01 -4.284440577030181885e-01 9.686850011348724365e-03 -1.289251297712326050e-01 -4.765508174896240234e-01 1.045277789235115051e-01 4.226106405258178711e-02 4.168162867426872253e-02 2.476051002740859985e-01 -1.131488084793090820e-01 1.800209879875183105e-01 -6.457777321338653564e-02 3.353607282042503357e-02 -1.998171210289001465e-01 3.869215399026870728e-02
9.336035698652267456e-02 1.665744185447692871e-02 1.737229228019714355e-01 -9.729934483766555786e-02 1.839903295040130615e-01 -1.792989671230316162e-01 3.320018053054809570e-01 -1.701468676328659058e-01 -1.854447126388549805e-01 1.444925814867019653e-01 7.947654277086257935e-02 1.454430818557739258e-01 -6.451658159494400024e-02 -2.869390249252319336e-01 -1.182253360748291016e-01 2.342898696660995483e-01 -3.376516997814178467e-01 4.916810244321823120e-02 -3.672163933515548706e-03 1.464427411556243896e-01 2.184378802776336670e-01 -2.821886241436004639e-01 -5.958610400557518005e-02 -2.761940062046051025e-01 2.105747163295745850e-01 2.816336452960968018e-01 1.477958112955093384e-01 7.476036250591278076e-02 -9.837193042039871216e-02 -2.778331004083156586e-02 2.946113422513008118e-02 2.464478462934494019e-02
8.154024183750152588e-02 -6.198562681674957275e-02 -1.192677952349185944e-02 -2.310331910848617554e-01 -1.790919303894042969e-01 7.239282876253128052e-02 8.471138775348663330e-02 -8.236893266439437866e-02 -2.242792248725891113e-01 5.587951280176639557e-03 -9.808142669498920441e-03 -7.189142704010009766e-02 -2.289021909236907959e-01 -2.489240169525146484e-01 -2.846634984016418457e-01 2.338158339262008667e-01 -3.768954575061798096e-01 2.577995061874389648e-01 -3.386785387992858887e-01 -1.244617402553558350e-01 6.013943254947662354e-02 -1.734454184770584106e-01 -1.725601404905319214e-02 2.851830422878265381e-01 -1.694442778825759888e-01 -9.535603970289230347e-02 -9.701556712388992310e-02 -1.296242177486419678e-01 -5.267250910401344299e-02 -1.097149308770895004e-02 -1.878491044044494629e-01 1.510726660490036011e-01
-9.263952076435089111e-02 1.044759824872016907e-01 -4.172021523118019104e-02 -1.663875877857208252e-01 -9.546943753957748413e-02 -4.278957247734069824e-01 1.216153129935264587e-01 -9.415368735790252686e-02 -2.046311944723129272e-01 -1.627206653356552124e-01 6.499542295932769775e-02 -1.019229879602789879e-03 3.231210112571716309e-01 -5.961953103542327881e-02 -4.941871017217636108e-02 -8.411159366369247437e-02 -2.967832982540130615e-01 3.728000223636627197e-01 -1.592147648334503174e-01 -9.745512902736663818e-02 1.564201563596725464e-01 -3.270452916622161865e-01 1.228223145008087158e-01 2.382454425096511841e-01 -1.622195988893508911e-01 2.121942676603794098e-02 -3.809383884072303772e-02 1.261512935161590576e-01 1.796470605768263340e-03 -9.948819130659103394e-02 -5.327161028981208801e-02 1.520131230354309082e-01
2.581007033586502075e-02 -1.879106909036636353e-01 1.804813891649246216e-01 -1.576630920171737671e-01 -2.347106784582138062e-01 -1.444131508469581604e-02 1.757142841815948486e-01 -1.548023056238889694e-02 -2.130340635776519775e-01 9.718821942806243896e-02 5.951095372438430786e-02 1.576850861310958862e-01 2.037249803543090820e-01 -4.914610087871551514e-02 -1.030482128262519836e-01 -5.592818185687065125e-02 -2.193222567439079285e-02 3.192668855190277100e-01 -1.366675347089767456e-01 -4.735702648758888245e-02 2.771625518798828125e-01 -1.697407364845275879e-01 2.207804471254348755e-01 -3.736325204372406006e-01 1.806136220693588257e-02 4.005858600139617920e-01 3.300041705369949341e-02 -5.308856815099716187e-02 -2.701832652091979980e-01 7.951342314481735229e-02 6.890892982482910156e-02 1.148749813437461853e-01
-1.322401762008666992e-01 -1.966968029737472534e-01 1.230954378843307495e-02 -1.724510043859481812e-01 -1.109107211232185364e-01 -2.090821787714958191e-02 3.678832650184631348e-01 -5.301393941044807434e-02 -2.329601794481277466e-01 -2.023956626653671265e-01 3.822963684797286987e-02 2.189853340387344360e-01 1.240020766854286194e-01 -1.558666676282882690e-01 6.536116451025009155e-02 -2.259982973337173462e-01 5.228702723979949951e-02 2.789018750190734863e-01 -3.174834549427032471e-01 8.309693075716495514e-03 -2.132343053817749023e-01 -3.123263120651245117e-01 1.011674553155899048e-01 -5.119835957884788513e-02 -5.690954998135566711e-02 4.103398323059082031e-02 -2.236916124820709229e-01 2.151297926902770996e-01 -1.382389068603515625e-01 -9.106440469622612000e-03 -2.495807856321334839e-01 -5.825674533843994141e-02
-1.719663850963115692e-02 -8.258280158042907715e-02 -7.884170860052108765e-02 -9.949295967817306519e-02 -1.823897361755371094e-01 -9.867651760578155518e-02 2.905083298683166504e-01 2.262143641710281372e-01 -6.971981842070817947e-03 3.292076056823134422e-03 1.911103874444961548e-01 1.446856260299682617e-01 2.071273326873779297e-01 -2.461582794785499573e-02 -3.659862279891967773e-01 -2.124573439359664917e-01 -2.202258557081222534e-01 4.733680933713912964e-02 -1.853494942188262939e-01 -6.552436202764511108e-02 9.692697785794734955e-03 -2.312303036451339722e-01 1.303765773773193359e-01 2.345000058412551880e-01 -1.475542932748794556e-01 1.292177140712738037e-01 -1.272235959768295288e-01 1.945113241672515869e-01 -4.469613134860992432e-01 3.976995497941970825e-02 3.564108395949006081e-03 9.640363603830337524e-02
3.239090368151664734e-02 8.554513007402420044e-02 3.729852437973022461e-01 1.243545487523078918e-02 9.231526404619216919e-02 4.656169563531875610e-02 2.116272151470184326e-01 2.252109646797180176e-01 -1.773669756948947906e-02 -2.358140945434570312e-01 -1.273352652788162231e-01 -7.509937882423400879e-02 3.089034557342529297e-02 -3.094648011028766632e-02 -7.056482881307601929e-02 -5.800906568765640259e-02 -1.670883446931838989e-01 1.439380645751953125e-01 -3.132917582988739014e-01 -1.057045012712478638e-01 2.399703860282897949e-02 -2.606757283210754395e-01 -4.372241348028182983e-02 7.426176965236663818e-02 2.509006261825561523e-01 -5.258693546056747437e-02 -2.869399487972259521e-01 1.062472984194755554e-01 -2.878850102424621582e-01 1.944350749254226685e-01 -1.199206113815307617e-01 3.602936863899230957e-01
-5.912510678172111511e-02 -9.784969687461853027e-02 2.169034630060195923e-01 -3.037905395030975342e-01 -1.455112397670745850e-01 -1.426222175359725952e-01 6.146434321999549866e-02 -8.642438799142837524e-02 -3.337910175323486328e-01 -7.162017375230789185e-02 1.767032295465469360e-01 -6.933578103780746460e-02 5.096237361431121826e-02 1.452277153730392456e-01 -8.656915277242660522e-02 1.298476606607437134e-01 -7.982542365789413452e-02 4.712058231234550476e-02 -4.153160750865936279e-01 8.238307386636734009e-02 5.819561332464218140e-02 -3.458400070667266846e-01 1.188644170761108398e-01 6.263439357280731201e-02 -2.134013921022415161e-01 1.702535152435302734e-01 -2.637397963553667068e-03 5.079210177063941956e-02 -2.375059872865676880e-01 -7.488072663545608521e-02 -3.403156399726867676e-01 1.017700433731079102e-01
1.085070613771677017e-02 9.631925076246261597e-02 5.852490290999412537e-02 -1.225720122456550598e-01 4.698755592107772827e-02 1.428071707487106323e-01 -1.243434920907020569e-01 2.306310273706912994e-02 5.559062957763671875e-02 -8.446809649467468262e-02 4.493544697761535645e-01 1.405382752418518066e-01 4.703432321548461914e-02 -1.717735677957534790e-01 -3.468050062656402588e-01 8.533913642168045044e-02 -1.887630969285964966e-01 3.241861164569854736e-01 1.108732447028160095e-01 -5.617080256342887878e-02 1.855201423168182373e-01 -2.182796597480773926e-01 7.839334011077880859e-02 -3.374769687652587891e-01 1.835179328918457031e-01 2.931292951107025146e-01 4.111318290233612061e-02 6.872478127479553223e-02 -2.282423377037048340e-01 -2.991037815809249878e-02 7.119382917881011963e-02 6.285212934017181396e-03
1.485921069979667664e-02 1.084830891340970993e-02 6.826798617839813232e-02 -1.722353696823120117e-01 -2.872689068317413330e-01 4.277317523956298828e-01 -4.455081000924110413e-02 -9.766463190317153931e-02 -1.408389508724212646e-01 1.367521286010742188e-01 -1.694228202104568481e-01 2.609663009643554688e-01 3.680261671543121338e-01 -2.009284347295761108e-01 -1.035055369138717651e-01 4.721574485301971436e-03 -1.258368045091629028e-01 1.801669895648956299e-01 -2.666908204555511475e-01 8.724328875541687012e-02 3.075904026627540588e-02 -2.259686589241027832e-01 2.224214524030685425e-01 -1.304932404309511185e-02 4.788888618350028992e-02 2.039529532194137573e-01 -1.891234964132308960e-01 1.457878202199935913e-01 -1.867665350437164307e-01 1.385369803756475449e-03 2.112415619194507599e-02 3.895841166377067566e-02
9.031303226947784424e-02 3.601107299327850342e-01 1.721851378679275513e-01 1.305098924785852432e-02 -3.702422678470611572e-01 4.031336680054664612e-02 -5.624692514538764954e-02 -1.928893029689788818e-01 -2.932887077331542969e-01 1.544348895549774170e-01 -3.677963092923164368e-02 3.263362944126129150e-01 2.136931121349334717e-01 -1.149835959076881409e-01 -2.552357614040374756e-01 1.787388473749160767e-01 -2.034608274698257446e-01 1.938096135854721069e-01 -6.780346482992172241e-02 9.753329306840896606e-02 6.208916753530502319e-02 -2.785144746303558350e-01 5.357772484421730042e-02 1.086058095097541809e-01 5.597700923681259155e-02 1.948878169059753418e-01 4.450744017958641052e-02 -6.955127418041229248e-02 -1.683683842420578003e-01 -1.717438804917037487e-03 1.188747510313987732e-01 -1.002922654151916504e-03
-4.875097423791885376e-02 8.748462796211242676e-02 2.280662506818771362e-01 -2.483428120613098145e-01 -1.811495423316955566e-01 3.749722614884376526e-02 8.263901621103286743e-02 2.095826156437397003e-02 -1.102984026074409485e-01 1.829529106616973877e-01 1.925752460956573486e-01 1.217579916119575500e-01 -1.625738455913960934e-03 9.239331632852554321e-02 -2.705412805080413818e-01 8.981820195913314819e-02 4.176442045718431473e-03 4.072793722152709961e-01 -2.543973028659820557e-01 -2.765710949897766113e-01 -3.854232281446456909e-02 9.827807545661926270e-03 -1.057473495602607727e-01 2.799651622772216797e-01 2.624497115612030029e-01 3.393001556396484375e-01 -5.271360278129577637e-03 1.095283683389425278e-02 5.997298657894134521e-02 -1.967928707599639893e-01 1.428052484989166260e-01 -4.823664575815200806e-02
5.077576637268066406e-02 1.369247138500213623e-01 4.445462673902511597e-02 4.585735499858856201e-02 -7.226604968309402466e-02 1.089731678366661072e-01 -3.758006170392036438e-02 1.677544713020324707e-01 -8.416667580604553223e-02 1.871584504842758179e-01 8.467873930931091309e-02 1.312043815851211548e-01 3.100816309452056885e-01 -1.137920394539833069e-01 -2.683900296688079834e-01 2.782307267189025879e-01 -1.198912486433982849e-01 2.130405157804489136e-01 -1.696408540010452271e-01 4.800248146057128906e-02 2.424107640981674194e-01 -2.439867854118347168e-01 1.300614774227142334e-01 -8.786531537771224976e-02 2.219760268926620483e-01 1.849492937326431274e-01 -3.307700455188751221e-01 -1.597100198268890381e-01 -1.465443968772888184e-01 1.471917778253555298e-01 -3.167644441127777100e-01 -8.516766875982284546e-02
5.700778961181640625e-02 -8.876419067382812500e-02 7.080273330211639404e-02 -2.836951315402984619e-01 6.262054294347763062e-02 2.423373907804489136e-01 9.732417762279510498e-02 -1.253778487443923950e-01 -2.025830373167991638e-02 -1.186653748154640198e-01 -5.043378472328186035e-02 8.136107586324214935e-03 1.789032071828842163e-01 -1.773265004158020020e-01 -2.828702330589294434e-01 1.449517458677291870e-01 -1.013041473925113678e-02 8.847723901271820068e-02 -3.016534745693206787e-01 -1.644295454025268555e-01 -1.778221577405929565e-01 -5.195103287696838379e-01 -6.278146058320999146e-02 -2.683507204055786133e-01 1.406141184270381927e-02 2.536197006702423096e-01 -1.070489659905433655e-01 1.001422703266143799e-01 1.660099029541015625e-01 1.182846538722515106e-02 -1.263692528009414673e-01 -2.916532196104526520e-02
-9.606479108333587646e-02 -9.387724101543426514e-02 -6.163517944514751434e-03 -2.181283831596374512e-01 -3.053009212017059326e-01 -1.648604571819305420e-01 -4.071019962430000305e-02 -6.344398856163024902e-02 -7.225798070430755615e-02 1.679329872131347656e-01 2.415322959423065186e-01 1.084837689995765686e-01 3.740111589431762695e-01 4.284354671835899353e-02 -1.894615888595581055e-01 -1.638886332511901855e-01 -1.819478720426559448e-01 1.462696492671966553e-01 -2.469491660594940186e-01 5.437702685594558716e-02 1.241401210427284241e-01 -1.368874311447143555e-01 -4.727282002568244934e-02 -3.220511674880981445e-01 1.698232442140579224e-01 7.827997207641601562e-02 1.191795766353607178e-01 8.546965569257736206e-02 -1.086368039250373840e-01 -3.737588822841644287e-01 -1.816298663616180420e-01 2.759026177227497101e-02
-3.606389090418815613e-02 -1.092535480856895447e-01 1.815810650587081909e-01 -1.535530239343643188e-01 -2.835643589496612549e-01 3.026935644447803497e-02 -7.049603015184402466e-02 -4.817309230566024780e-02 -2.663922905921936035e-01 6.790649890899658203e-02 -2.223245054483413696e-02 1.051983535289764404e-01 2.953200936317443848e-01 -3.253821432590484619e-01 -7.007150352001190186e-02 2.719626724720001221e-01 -1.490982770919799805e-01 -1.019722665660083294e-03 -1.109756231307983398e-01 4.490909725427627563e-02 -8.041373640298843384e-02 -1.066219955682754517e-01 1.693947911262512207e-01 -1.436905115842819214e-01 1.164820417761802673e-01 2.053971290588378906e-01 -1.358880996704101562e-01 -1.423100084066390991e-01 -5.368622019886970520e-02 -1.132604628801345825e-01 -1.145723164081573486e-01 5.054193735122680664e-01
-7.771007949486374855e-04 1.200367286801338196e-01 3.269107937812805176e-01 -1.752545088529586792e-01 -3.496549725532531738e-01 1.456196885555982590e-02 2.320576757192611694e-01 -2.720212638378143311e-01 -1.097564473748207092e-01 -3.713546786457300186e-03 7.104855030775070190e-02 -1.016880273818969727e-01 3.453625142574310303e-01 -5.321761369705200195e-01 -6.785529851913452148e-02 -1.046330630779266357e-01 -2.663923613727092743e-02 8.614747226238250732e-02 -1.880782097578048706e-01 2.970607578754425049e-02 -3.256579488515853882e-02 -1.989082396030426025e-01 -7.139068562537431717e-03 8.499430119991302490e-02 -1.109335720539093018e-01 -7.615995407104492188e-02 -7.546219974756240845e-02 9.927890449762344360e-02 -6.916235387325286865e-02 5.904094502329826355e-02 -7.290447503328323364e-02 1.125719994306564331e-01
7.770042121410369873e-02 8.152104914188385010e-02 1.476553827524185181e-01 -7.712144404649734497e-02 -2.610014081001281738e-01 9.752126783132553101e-02 -7.554148137569427490e-02 4.236320499330759048e-03 1.531569752842187881e-02 -1.495321840047836304e-01 -4.074554145336151123e-02 -4.347316175699234009e-02 1.194768548011779785e-01 6.759499665349721909e-03 -5.008441209793090820e-01 3.460418283939361572e-01 -2.879688739776611328e-01 1.902555525302886963e-01 -3.846188634634017944e-02 -4.212924093008041382e-02 1.158014908432960510e-01 -3.560696542263031006e-01 1.310360580682754517e-01 2.108705602586269379e-02 1.584119051694869995e-01 1.147899776697158813e-02 -1.514080166816711426e-01 1.762024164199829102e-01 3.136292845010757446e-02 2.527730166912078857e-01 1.821319460868835449e-01 8.786412328481674194e-02
-9.796457737684249878e-02 1.406061202287673950e-01 1.046712622046470642e-01 -1.052451059222221375e-01 -1.128568053245544434e-01 4.262953996658325195e-02 4.320875555276870728e-02 1.905142962932586670e-01 7.386095821857452393e-02 -1.849715411663055420e-01 1.223565787076950073e-01 5.158913135528564453e-02 1.057833880186080933e-01 -5.196516513824462891e-01 -1.066444069147109985e-01 8.858127146959304810e-02 1.011539548635482788e-01 3.123230338096618652e-01 -1.434296071529388428e-01 5.577357951551675797e-03 7.095063477754592896e-02 -3.015504479408264160e-01 -1.917434483766555786e-02 9.643033146858215332e-02 -8.571457862854003906e-02 -1.906066946685314178e-02 -1.361348628997802734e-01 3.302129805088043213e-01 -7.191573083400726318e-02 -1.501114517450332642e-01 2.775344848632812500e-01 2.531898617744445801e-01
-1.560347229242324829e-01 2.368507683277130127e-01 2.256902679800987244e-02 -1.749271713197231293e-02 -7.864646613597869873e-02 -2.009861618280410767e-01 2.373063415288925171e-01 -1.279203444719314575e-01 -2.291366457939147949e-01 -1.321685314178466797e-01 2.176325619220733643e-01 2.748905867338180542e-02 9.049720317125320435e-02 -2.636065185070037842e-01 -2.382297962903976440e-01 -1.291220486164093018e-01 1.767437756061553955e-01 3.769439756870269775e-01 -8.445432782173156738e-02 1.085416004061698914e-01 -2.805983424186706543e-01 -3.226773440837860107e-01 -1.800514608621597290e-01 -1.984385102987289429e-01 1.104611307382583618e-01 -8.417969942092895508e-02 -2.105457186698913574e-01 -5.688435584306716919e-02 -9.495746344327926636e-02 -2.753235585987567902e-02 -7.148902863264083862e-02 4.068112745881080627e-02
-8.438046276569366455e-02 1.859392374753952026e-01 4.199659824371337891e-01 5.853739753365516663e-02 -2.492874413728713989e-01 -9.641555696725845337e-02 -2.330977469682693481e-02 -1.440780162811279297e-01 -2.221676111221313477e-01 2.557788789272308350e-01 -2.611671015620231628e-02 9.486648440361022949e-02 1.862462051212787628e-02 -1.598429381847381592e-01 -1.430535316467285156e-01 1.875095665454864502e-01 -8.478785306215286255e-02 -9.891218692064285278e-02 -4.069560766220092773e-01 2.169825285673141479e-01 9.768105298280715942e-02 -2.364450246095657349e-01 -8.468191325664520264e-02 -1.993768215179443359e-01 2.828446328639984131e-01 1.397667974233627319e-01 -9.959851205348968506e-02 7.264323532581329346e-02 -5.892824009060859680e-02 -4.282683879137039185e-02 -2.530807070434093475e-02 -1.306341439485549927e-01
-1.076417192816734314e-01 1.811148971319198608e-01 1.739565879106521606e-01 -1.722396761178970337e-01 -4.831265658140182495e-02 -5.689761787652969360e-02 2.166363298892974854e-01 2.037268728017807007e-01 -4.105185344815254211e-02 -1.126844808459281921e-01 6.926990114152431488e-03 -1.061436533927917480e-01 -5.968173220753669739e-02 -2.049996703863143921e-01 -2.540498673915863037e-01 2.539104036986827850e-02 -3.646622002124786377e-01 2.556986361742019653e-02 -3.534625768661499023e-01 -1.768404692411422729e-01 8.868634700775146484e-02 -8.843648433685302734e-02 -1.890072822570800781e-01 2.502637207508087158e-01 2.220956087112426758e-01 -1.802360564470291138e-01 -2.070072740316390991e-01 1.738386899232864380e-01 -2.479777783155441284e-01 6.243421509861946106e-02 -1.975178271532058716e-01 4.511211439967155457e-02
-3.474259376525878906e-02 3.230659365653991699e-01 2.460533380508422852e-01 1.488621532917022705e-01 -2.654576301574707031e-01 -6.646026670932769775e-02 -1.182233244180679321e-01 -2.047280073165893555e-01 -3.460163176059722900e-01 1.791786402463912964e-01 1.277292817831039429e-01 6.691505014896392822e-02 4.653839021921157837e-02 -1.855096518993377686e-01 -7.816898822784423828e-02 1.416955739259719849e-01 -1.169639080762863159e-01 9.822727739810943604e-02 -3.589721322059631348e-01 2.020784020423889160e-01 8.520106971263885498e-02 -3.357138037681579590e-01 -1.362686324864625931e-02 1.877795718610286713e-02 3.143999278545379639e-01 -6.509111076593399048e-02 7.182347774505615234e-02 3.018863033503293991e-03 1.541757583618164062e-02 -1.003267914056777954e-01 8.306226134300231934e-02 8.105755597352981567e-02
7.995740324258804321e-02 -1.057368367910385132e-01 -1.929529309272766113e-01 6.132379639893770218e-03 3.461042642593383789e-01 1.639683395624160767e-01 3.371069431304931641e-01 1.685137003660202026e-01 -5.177837982773780823e-02 1.243667975068092346e-01 7.551751285791397095e-02 -2.363945916295051575e-02 8.908644318580627441e-02 -1.162981316447257996e-01 -3.753350675106048584e-02 6.111703440546989441e-02 -1.540622711181640625e-01 4.781842827796936035e-01 -1.349940150976181030e-01 -3.283709884271956980e-05 -9.246552735567092896e-02 -3.638848662376403809e-01 -1.997715421020984650e-02 8.596312999725341797e-02 1.237466558814048767e-01 9.416381269693374634e-02 -2.690530717372894287e-01 -1.067272350192070007e-01 -1.744872182607650757e-01 -1.466486901044845581e-01 1.270790249109268188e-01 1.000006422400474548e-01
-2.194093316793441772e-01 -6.968380417674779892e-03 1.406942456960678101e-01 -1.403894275426864624e-01 -9.075490385293960571e-02 -2.165834605693817139e-01 -3.394567174836993217e-03 -7.478053867816925049e-02 -2.159043699502944946e-01 2.512702643871307373e-01 -8.802268654108047485e-02 3.614574968814849854e-01 -5.903205368667840958e-03 -2.361935004591941833e-02 1.282792985439300537e-01 1.847157329320907593e-01 -3.422889411449432373e-01 3.493128716945648193e-01 2.631576731801033020e-02 9.926272928714752197e-02 2.905493080615997314e-01 -2.415630519390106201e-01 1.227321252226829529e-01 -9.815331548452377319e-02 2.315897047519683838e-01 1.146399974822998047e-02 -1.618790179491043091e-01 1.213250458240509033e-01 -1.019875183701515198e-01 -1.614296585321426392e-01 -5.773748829960823059e-02 2.364278584718704224e-02
6.143168732523918152e-02 6.106989830732345581e-02 8.103074878454208374e-02 -2.532204091548919678e-01 -2.581104636192321777e-01 1.310324519872665405e-01 1.896424591541290283e-01 -3.878118470311164856e-02 1.011625826358795166e-01 3.494389355182647705e-02 1.273695379495620728e-01 2.381222844123840332e-01 -8.108362555503845215e-03 1.151888445019721985e-02 -3.485115468502044678e-01 3.051741793751716614e-02 -1.053666099905967712e-01 2.039189636707305908e-01 9.264073520898818970e-02 1.797392666339874268e-01 1.942774057388305664e-01 -2.801575362682342529e-01 -7.529356330633163452e-02 -2.081268876791000366e-01 7.097619026899337769e-02 1.730217188596725464e-01 -7.133422046899795532e-02 3.927934467792510986e-01 -5.312594026327133179e-02 -3.126772642135620117e-01 1.880131214857101440e-01 6.709630042314529419e-02
-2.533681094646453857e-01 -2.290629744529724121e-01 1.267352700233459473e-01 -6.393301486968994141e-02 3.303892165422439575e-02 -1.650088578462600708e-01 1.904241293668746948e-01 -1.256404370069503784e-01 -6.680596619844436646e-02 -4.953402653336524963e-02 -1.000983640551567078e-01 7.346069812774658203e-02 1.029616072773933411e-01 -4.116094671189785004e-03 -2.428567558526992798e-01 3.157958388328552246e-01 -5.690789222717285156e-01 2.542205452919006348e-01 -4.890744015574455261e-02 -1.381561607122421265e-01 -8.374557644128799438e-02 -1.478284001350402832e-01 4.543758928775787354e-02 -3.575696796178817749e-02 2.006675004959106445e-01 -2.058529704809188843e-01 -9.643217921257019043e-02 1.242228969931602478e-01 1.395939290523529053e-01 6.209243461489677429e-02 1.110118478536605835e-01 7.716935873031616211e-02
-1.723868846893310547e-01 -4.224162921309471130e-02 -3.098471276462078094e-02 -1.701840162277221680e-01 -2.058845311403274536e-01 -9.375827014446258545e-02 2.951239049434661865e-01 1.172192320227622986e-01 -1.616025567054748535e-01 -6.890414282679557800e-03 -4.654242843389511108e-02 1.186352670192718506e-01 2.767077684402465820e-01 -2.157038003206253052e-01 -1.262451410293579102e-01 -9.834097325801849365e-02 -1.667169183492660522e-01 2.149722874164581299e-01 -1.285496801137924194e-01 -1.954353749752044678e-01 -2.543570846319198608e-02 -1.614237427711486816e-01 2.536829113960266113e-01 9.355092793703079224e-02 -3.602237999439239502e-02 1.237583607435226440e-01 -2.846061997115612030e-02 3.199825584888458252e-01 -4.745395183563232422e-01 9.174178540706634521e-02 -4.532605037093162537e-02 -1.069599688053131104e-01
-2.434293776750564575e-01 -1.657058447599411011e-01 -1.094204932451248169e-01 6.832525879144668579e-02 -6.856124382466077805e-04 5.468153208494186401e-02 9.754525870084762573e-02 -4.091539978981018066e-01 -3.020516932010650635e-01 1.149805560708045959e-01 1.417046636343002319e-01 2.059875428676605225e-01 1.137751489877700806e-01 -3.110042214393615723e-01 7.317905128002166748e-02 -4.418821260333061218e-02 -2.462840080261230469e-01 3.770565241575241089e-02 -9.112558513879776001e-02 1.514140665531158447e-01 -1.752781271934509277e-01 -3.047649264335632324e-01 1.585071533918380737e-01 -1.371157239191234112e-03 3.706327676773071289e-01 6.140528246760368347e-02 -1.625851690769195557e-01 4.761045798659324646e-02 -1.180360838770866394e-01 6.355049461126327515e-02 -4.820989072322845459e-02 -2.476555295288562775e-02
-2.002140693366527557e-02 -2.350161522626876831e-01 1.999039053916931152e-01 9.243587404489517212e-02 -2.678866684436798096e-01 -2.232119739055633545e-01 4.326257482171058655e-02 -4.033145308494567871e-02 2.470369040966033936e-01 1.889907866716384888e-01 1.889228522777557373e-01 1.616153866052627563e-01 2.385279089212417603e-01 -1.565562337636947632e-01 -4.974758625030517578e-02 -6.161721423268318176e-02 -2.058844715356826782e-01 6.999107450246810913e-02 -7.907468825578689575e-02 -2.337052971124649048e-01 4.372382536530494690e-02 -4.854496419429779053e-01 5.859494209289550781e-02 1.373156309127807617e-01 2.011586427688598633e-01 -1.203410774469375610e-01 -6.119575724005699158e-02 1.852109795436263084e-03 2.893074415624141693e-03 7.613597810268402100e-02 -2.019961029291152954e-01 2.263175845146179199e-01
1.998060941696166992e-01 -5.079795420169830322e-02 2.442747801542282104e-01 -9.739568829536437988e-02 2.109664678573608398e-01 7.306753098964691162e-02 3.927204385399818420e-02 1.502137035131454468e-01 -2.625695168972015381e-01 2.715009823441505432e-02 2.599948346614837646e-01 4.435281455516815186e-01 -1.089814305305480957e-02 -1.292932629585266113e-01 -2.475668489933013916e-01 -1.462102681398391724e-02 -2.164061814546585083e-01 1.958540380001068115e-01 -1.529182195663452148e-01 -4.266891628503799438e-03 3.091691434383392334e-02 -2.072186917066574097e-01 1.450975090265274048e-01 -3.274788614362478256e-03 1.215618327260017395e-01 1.556454449892044067e-01 -8.158658444881439209e-02 8.747067302465438843e-02 1.531716883182525635e-01 -3.306711316108703613e-01 2.054463624954223633e-01 -1.342319604009389877e-02
-5.141653120517730713e-02 1.698743738234043121e-02 1.445186510682106018e-02 -8.872343599796295166e-02 1.247633364982903004e-03 -3.923626616597175598e-02 8.042858541011810303e-02 -1.164851784706115723e-01 -1.977986395359039307e-01 -1.636955291032791138e-01 1.105641722679138184e-01 -2.333500050008296967e-02 1.295165270566940308e-01 -2.996816486120223999e-02 -1.698350012302398682e-01 1.006964966654777527e-01 -2.696624770760536194e-02 6.067005395889282227e-01 -1.206191107630729675e-01 1.939303614199161530e-02 -2.744423747062683105e-01 -4.549773633480072021e-01 -7.980099320411682129e-02 -1.829255968332290649e-01 1.267550736665725708e-01 -2.569082379341125488e-02 2.042628228664398193e-01 6.410579383373260498e-02 1.696265041828155518e-01 1.343950182199478149e-01 -6.582091748714447021e-02 1.115546599030494690e-01
-1.978065073490142822e-01 2.232966572046279907e-01 1.840140372514724731e-01 -6.669184565544128418e-02 -1.635687351226806641e-01 -4.574809595942497253e-02 5.498520284891128540e-02 1.693315356969833374e-01 -3.184232488274574280e-02 2.627938687801361084e-01 8.467021584510803223e-02 1.421135812997817993e-01 -4.130526259541511536e-02 -1.728065013885498047e-01 -2.617499530315399170e-01 2.793107628822326660e-01 -2.503038048744201660e-01 3.142054677009582520e-01 -7.673128694295883179e-02 -2.486976832151412964e-01 9.002185612916946411e-02 1.794283650815486908e-02 1.268216818571090698e-01 -8.654053509235382080e-02 3.468966782093048096e-01 1.428059935569763184e-01 -2.724025547504425049e-01 -2.577465213835239410e-02 -1.231124848127365112e-01 -3.603444248437881470e-02 -1.286142915487289429e-01 -1.640527099370956421e-01
1.612038016319274902e-01 -1.421678066253662109e-01 -1.554830670356750488e-01 -2.576796412467956543e-01 9.763275086879730225e-02 1.750032044947147369e-02 2.121767699718475342e-01 -1.418853998184204102e-01 -2.584218084812164307e-01 8.060170710086822510e-02 2.690314948558807373e-01 2.320207208395004272e-01 -2.527980366721749306e-03 8.909136056900024414e-02 4.526278004050254822e-03 2.378875166177749634e-01 -3.141209781169891357e-01 1.237266138195991516e-01 -1.540249139070510864e-01 -1.062448322772979736e-01 2.473774403333663940e-01 -1.514544039964675903e-01 -7.881546765565872192e-02 -3.871283307671546936e-02 2.199816256761550903e-01 8.841515332460403442e-02 -9.715229272842407227e-02 9.889998286962509155e-02 -8.580937981605529785e-02 2.602197825908660889e-01 3.343378752470016479e-02 3.629511892795562744e-01
-2.543185092508792877e-02 -7.998033612966537476e-02 1.600201427936553955e-01 -1.895477473735809326e-01 -2.411958277225494385e-01 -2.259553074836730957e-01 1.598304361104965210e-01 -1.348894834518432617e-01 -8.054666221141815186e-02 2.190973013639450073e-01 -1.304339915513992310e-01 2.934083938598632812e-01 1.971356719732284546e-01 -1.117171719670295715e-01 -1.190646961331367493e-01 1.370595246553421021e-01 -1.862370222806930542e-01 7.396224141120910645e-02 -1.274203807115554810e-01 3.154476881027221680e-01 3.716871142387390137e-01 -2.134453654289245605e-01 1.368906199932098389e-01 -1.291239708662033081e-01 1.167308688163757324e-01 1.977771520614624023e-01 -3.357609361410140991e-02 1.341336965560913086e-01 -2.710760831832885742e-01 -1.127826496958732605e-01 -4.885042086243629456e-03 -5.868887156248092651e-02
-1.751921176910400391e-01 -4.463183507323265076e-02 2.160309553146362305e-01 5.414978042244911194e-02 -1.596841365098953247e-01 -4.788709059357643127e-02 4.564324393868446350e-02 -1.456145346164703369e-01 -9.547954797744750977e-02 3.121497333049774170e-01 -1.184932887554168701e-01 1.575890928506851196e-01 4.698871821165084839e-02 8.808378875255584717e-02 3.024162258952856064e-03 1.842214465141296387e-01 -2.835264503955841064e-01 1.886059045791625977e-01 -2.989065647125244141e-01 1.063449978828430176e-01 2.859692871570587158e-01 -2.759215831756591797e-01 9.651697427034378052e-02 -9.866419434547424316e-02 3.707315921783447266e-01 2.398074418306350708e-02 -8.144336938858032227e-02 1.921658813953399658e-01 -1.684070676565170288e-01 -2.251645177602767944e-01 -1.387400031089782715e-01 6.189469993114471436e-02
-1.015534624457359314e-01 2.141404002904891968e-01 9.704807400703430176e-02 -1.194765418767929077e-01 8.759076893329620361e-02 -5.674493685364723206e-02 5.351754277944564819e-02 1.888453662395477295e-01 6.525358557701110840e-02 -1.427381783723831177e-01 3.636120557785034180e-01 -1.664151847362518311e-01 1.166982650756835938e-01 -3.027194142341613770e-01 -1.903754770755767822e-01 1.834065467119216919e-01 -2.515629231929779053e-01 6.384865939617156982e-02 -1.972664594650268555e-01 -2.710070610046386719e-01 -8.351578563451766968e-02 -2.716515958309173584e-01 -1.602968722581863403e-01 2.032818794250488281e-01 2.218368947505950928e-01 1.309261620044708252e-01 -9.072972089052200317e-02 5.328680574893951416e-02 -1.810896694660186768e-01 -1.428076475858688354e-01 -2.182447910308837891e-01 -7.273302972316741943e-02
-8.442326635122299194e-02 -1.150262635201215744e-02 1.467124372720718384e-01 -4.655629768967628479e-02 -2.113179266452789307e-01 -2.910347878932952881e-01 2.239004969596862793e-01 -4.020657762885093689e-02 7.860554009675979614e-02 1.157423853874206543e-01 1.659799367189407349e-01 3.700001239776611328e-01 1.115708574652671814e-01 -1.441747248172760010e-01 -1.096583902835845947e-01 5.510259885340929031e-03 1.146453153342008591e-02 2.905329167842864990e-01 -2.255152016878128052e-01 3.667282760143280029e-01 1.212183088064193726e-01 -2.435953617095947266e-01 2.720589004456996918e-02 9.272087365388870239e-02 2.261358350515365601e-01 1.789300143718719482e-02 1.613816060125827789e-02 1.833073943853378296e-01 -1.261982768774032593e-01 3.101424276828765869e-01 2.013584226369857788e-02 -8.679131418466567993e-02
3.799571096897125244e-02 -2.081330567598342896e-01 5.075392313301563263e-03 -2.810749411582946777e-01 -1.008176580071449280e-01 -4.672216624021530151e-02 1.123277619481086731e-01 -1.459359675645828247e-01 -2.154370248317718506e-01 -2.498210780322551727e-02 -4.550586640834808350e-02 -1.790385097265243530e-01 -9.705115109682083130e-02 1.813493371009826660e-01 -7.717011868953704834e-02 -8.628225326538085938e-02 -2.623384594917297363e-01 2.671237289905548096e-01 -3.398822247982025146e-01 -3.669916465878486633e-02 -1.023506671190261841e-01 -2.682523131370544434e-01 1.002019941806793213e-01 -2.636488080024719238e-01 1.794519424438476562e-01 1.904490888118743896e-01 -2.325378060340881348e-01 3.050577640533447266e-01 -5.097751691937446594e-02 1.855392754077911377e-01 2.260773815214633942e-02 1.445863395929336548e-01
-3.884068503975868225e-02 1.522029638290405273e-01 -6.268063187599182129e-02 1.140103768557310104e-02 3.431359305977821350e-02 -2.262270450592041016e-02 -4.243856668472290039e-02 -2.061859518289566040e-01 -1.394013464450836182e-01 1.289273053407669067e-01 2.219206690788269043e-01 -2.026307582855224609e-02 1.403690576553344727e-01 -1.908575743436813354e-01 7.566370535641908646e-03 1.500268131494522095e-01 -3.826045989990234375e-01 2.066685706377029419e-01 -2.367463558912277222e-01 4.013654589653015137e-02 -2.013624161481857300e-01 -8.045838028192520142e-02 3.912729024887084961e-01 3.017260432243347168e-01 1.109719350934028625e-01 1.489766538143157959e-01 -1.123541295528411865e-01 2.241132557392120361e-01 8.002694696187973022e-02 -7.742895931005477905e-02 2.508561611175537109e-01 2.241766601800918579e-01
-4.761809855699539185e-02 1.353159397840499878e-01 -1.141133308410644531e-01 -2.267321757972240448e-02 -2.106458134949207306e-02 1.665317267179489136e-01 -1.449246257543563843e-01 6.375989317893981934e-02 -1.652954518795013428e-01 -1.096498128026723862e-02 2.003304809331893921e-01 3.808078467845916748e-01 1.073287278413772583e-01 -3.094309270381927490e-01 -2.316897921264171600e-02 2.543170936405658722e-02 -2.996610999107360840e-01 1.656163632869720459e-01 -2.355970740318298340e-01 -1.636031568050384521e-01 7.844804227352142334e-02 -2.086037993431091309e-01 3.155211210250854492e-01 -2.222329825162887573e-01 1.107061058282852173e-01 2.471288293600082397e-01 -8.095999062061309814e-02 -1.782026141881942749e-01 -1.368915289640426636e-01 8.387284725904464722e-02 -1.782687902450561523e-01 1.558846235275268555e-01
3.306424617767333984e-02 -9.610322862863540649e-02 3.902969509363174438e-02 -1.967369019985198975e-01 2.577529102563858032e-02 -3.436489701271057129e-01 3.006845414638519287e-01 -2.124567925930023193e-01 -8.063169568777084351e-02 1.027817204594612122e-01 2.021511346101760864e-01 1.392093300819396973e-01 1.026254594326019287e-01 -1.526318639516830444e-01 -2.172056138515472412e-01 -8.697708696126937866e-02 -1.530586648732423782e-02 3.049868643283843994e-01 -2.121554464101791382e-01 2.490142285823822021e-01 -4.381988570094108582e-02 -2.599277794361114502e-01 2.681581676006317139e-01 -8.333962410688400269e-02 1.754583269357681274e-01 5.178065225481987000e-02 -4.716502875089645386e-02 1.065595373511314392e-01 2.011797428131103516e-01 -1.647302061319351196e-01 2.349436879158020020e-01 -1.038849577307701111e-01
-5.058100447058677673e-02 -3.155330717563629150e-01 -3.190476447343826294e-02 -1.414118260145187378e-01 -1.582962870597839355e-01 -2.683064639568328857e-01 1.352924108505249023e-02 -2.108214609324932098e-02 2.684415504336357117e-02 5.203863605856895447e-03 5.963775515556335449e-02 7.997968047857284546e-02 -2.596119418740272522e-02 -1.627738475799560547e-01 -8.726537227630615234e-02 -1.180267259478569031e-01 -1.371422410011291504e-01 1.469578593969345093e-01 -2.184360921382904053e-01 -4.398666918277740479e-01 5.468142405152320862e-02 -4.249967336654663086e-01 1.340183019638061523e-01 8.391823619604110718e-02 2.216455787420272827e-01 -2.145248949527740479e-01 -2.276307344436645508e-01 1.215859875082969666e-01 3.610409796237945557e-02 -7.007390260696411133e-02 -2.186263054609298706e-01 1.174765005707740784e-01
2.078119814395904541e-01 -1.732765138149261475e-02 2.071225792169570923e-01 -6.380076706409454346e-02 5.866637919098138809e-03 -2.871731519699096680e-01 2.600877881050109863e-01 -1.075206995010375977e-01 -1.378737688064575195e-01 1.834012866020202637e-01 2.230496108531951904e-01 2.644357085227966309e-01 -4.298929870128631592e-02 -1.126627847552299500e-01 -2.270973771810531616e-01 3.566553443670272827e-02 -1.416855957359075546e-02 2.545430958271026611e-01 -2.907576858997344971e-01 7.054149359464645386e-02 -1.696158573031425476e-02 -2.288046777248382568e-01 3.703447282314300537e-01 6.097479257732629776e-03 2.213344424962997437e-01 9.045362472534179688e-03 -1.265613585710525513e-01 1.584144309163093567e-02 3.431833535432815552e-02 -5.705298483371734619e-02 2.662111222743988037e-01 -1.521325111389160156e-01
-2.447047270834445953e-02 -1.502751708030700684e-01 9.038399904966354370e-02 1.220441656187176704e-03 3.792660683393478394e-02 -2.930039465427398682e-01 2.491830289363861084e-01 -1.259626001119613647e-01 -1.589059680700302124e-01 3.190455585718154907e-02 3.577530086040496826e-01 3.781937956809997559e-01 3.756145387887954712e-02 -1.909189671277999878e-01 -5.229070782661437988e-02 -7.678903639316558838e-02 -1.590436697006225586e-01 1.247813701629638672e-01 -2.962235510349273682e-01 2.958855330944061279e-01 3.999568521976470947e-02 -2.166435271501541138e-01 1.688169986009597778e-01 1.256728768348693848e-01 2.268794775009155273e-01 1.910332590341567993e-01 -7.492335885763168335e-02 1.262711286544799805e-01 1.298180315643548965e-02 -1.175796240568161011e-01 9.117553383111953735e-02 -1.371116638183593750e-01
4.913410171866416931e-02 1.496238559484481812e-01 1.889929622411727905e-01 -2.994361519813537598e-01 -1.712300628423690796e-02 2.732186913490295410e-01 2.221328020095825195e-01 2.198408693075180054e-01 -2.067555189132690430e-01 -3.501694276928901672e-02 4.313071817159652710e-02 -3.208675608038902283e-02 6.276565045118331909e-02 -2.948207259178161621e-01 4.765810817480087280e-02 1.747826635837554932e-01 -3.003628253936767578e-01 4.376882910728454590e-01 -1.178917884826660156e-01 5.559741333127021790e-02 8.576841652393341064e-02 3.264338523149490356e-02 4.384007677435874939e-02 1.348293274641036987e-01 -6.957097351551055908e-02 1.993341296911239624e-01 1.386270374059677124e-01 2.025326043367385864e-01 5.964570865035057068e-02 -1.694784611463546753e-01 1.861621290445327759e-01 8.724383264780044556e-02
1.144444383680820465e-02 2.393931336700916290e-02 8.848690241575241089e-02 -3.706040084362030029e-01 -6.298477947711944580e-02 2.744690980762243271e-03 3.024473972618579865e-02 2.695550918579101562e-01 9.404864907264709473e-02 7.930952310562133789e-02 -7.759518921375274658e-02 2.102939635515213013e-01 1.006056815385818481e-01 5.266425386071205139e-02 -1.796240359544754028e-01 -3.412773460149765015e-02 -3.026166856288909912e-01 1.970020532608032227e-01 2.381055988371372223e-02 -1.376518756151199341e-01 -1.902597211301326752e-02 -3.526088297367095947e-01 2.485839277505874634e-01 7.230853289365768433e-02 1.293907463550567627e-01 2.041479796171188354e-01 -2.130347788333892822e-01 1.086331754922866821e-01 1.230073645710945129e-01 -3.234883248805999756e-01 2.461758404970169067e-01 -1.651200503110885620e-01
1.987078487873077393e-01 -2.013567462563514709e-02 2.494557350873947144e-01 -1.279484331607818604e-01 1.167338564991950989e-01 -2.148617953062057495e-01 -6.104224920272827148e-02 -8.999678306281566620e-03 4.337599501013755798e-02 1.015138551592826843e-01 -1.151209399104118347e-01 5.515812337398529053e-02 4.339771345257759094e-02 -2.284391522407531738e-01 -1.592468023300170898e-01 1.338982582092285156e-01 -4.456243216991424561e-01 -6.029063090682029724e-02 -4.131928980350494385e-01 -9.160856902599334717e-02 3.313964232802391052e-02 -3.370854854583740234e-01 1.614522933959960938e-01 1.799077540636062622e-01 -1.145464181900024414e-01 1.257263273000717163e-01 9.938317537307739258e-02 3.202127758413553238e-03 -1.972980648279190063e-01 1.010155603289604187e-01 -1.642945706844329834e-01 1.504650563001632690e-01
-2.432677708566188812e-02 -6.691211462020874023e-02 3.600309491157531738e-01 -1.217528283596038818e-01 -2.299076318740844727e-01 -1.568157970905303955e-01 2.773359417915344238e-02 -2.467119991779327393e-01 -6.264206022024154663e-02 2.434847801923751831e-01 1.378107666969299316e-01 1.938422322273254395e-01 1.014115065336227417e-01 -1.910030841827392578e-01 -1.527538001537322998e-01 5.366861820220947266e-02 -1.665869913995265961e-02 9.650240093469619751e-02 -2.979916930198669434e-01 2.966220974922180176e-01 1.230474412441253662e-01 -2.344413101673126221e-01 -1.751460134983062744e-01 -1.502983421087265015e-01 1.800286024808883667e-01 1.112484559416770935e-01 -2.248003147542476654e-02 3.107634186744689941e-01 9.486247599124908447e-02 5.569231882691383362e-02 8.507239632308483124e-03 -2.342272400856018066e-01
2.103028595447540283e-01 -6.609848886728286743e-02 2.576528489589691162e-01 -1.392272114753723145e-01 6.885586678981781006e-02 2.037898451089859009e-01 2.457039356231689453e-01 5.791027471423149109e-02 -3.538959324359893799e-01 -4.264403507113456726e-02 3.224610090255737305e-01 2.364168763160705566e-01 5.870689079165458679e-02 -1.476689279079437256e-01 -1.255107074975967407e-01 -4.835398495197296143e-02 -2.331382334232330322e-01 2.529031932353973389e-01 6.362214684486389160e-02 3.660272434353828430e-02 -2.284754440188407898e-02 1.321356539847329259e-04 3.939195722341537476e-02 2.227414213120937347e-02 1.512339264154434204e-01 2.601987719535827637e-01 -1.483054012060165405e-01 2.534612715244293213e-01 7.193697988986968994e-02 -3.325357735157012939e-01 4.259701445698738098e-02 -6.861437857151031494e-02
-1.746464371681213379e-01 -1.153920888900756836e-01 8.310424536466598511e-02 -2.610424757003784180e-01 -1.440393179655075073e-01 -1.731887757778167725e-01 3.377426415681838989e-02 1.809820532798767090e-02 -2.726399302482604980e-01 2.375813573598861694e-02 9.586589038372039795e-02 9.942493587732315063e-02 1.458856761455535889e-01 1.758468598127365112e-01 -9.106122702360153198e-02 -2.336361259222030640e-01 -7.102000713348388672e-02 9.062117338180541992e-02 -3.626027405261993408e-01 -9.021985530853271484e-02 -1.483752429485321045e-01 -3.425198197364807129e-01 1.145189702510833740e-01 1.703274063766002655e-02 -8.868478238582611084e-02 2.749925851821899414e-01 -5.865152180194854736e-02 2.246632426977157593e-01 -3.265608549118041992e-01 -2.309298217296600342e-01 -1.036301776766777039e-01 7.837970554828643799e-02
-3.273584321141242981e-02 1.755558885633945465e-02 3.344793915748596191e-01 -7.943563163280487061e-02 -6.866540759801864624e-02 1.873490028083324432e-02 -9.191720187664031982e-02 -3.127065300941467285e-01 -6.671526283025741577e-02 2.007696032524108887e-01 6.192163378000259399e-02 1.507116258144378662e-01 1.055600717663764954e-01 -1.372490972280502319e-01 -1.955940872430801392e-01 1.182040106505155563e-02 -2.292556762695312500e-01 9.890633076429367065e-02 -3.222978115081787109e-01 3.717384338378906250e-01 9.442216157913208008e-02 -3.375515341758728027e-01 -1.628430336713790894e-01 -1.737153828144073486e-01 2.535543739795684814e-01 7.654077559709548950e-02 -3.662636131048202515e-02 1.651073545217514038e-01 7.845401763916015625e-02 -2.120782434940338135e-02 -1.718748733401298523e-02 -1.996020674705505371e-01
-1.218757629394531250e-01 -1.380127817392349243e-01 2.041025161743164062e-01 -2.306012213230133057e-01 -6.781706213951110840e-02 -3.270344138145446777e-01 -1.365242898464202881e-01 -1.148094236850738525e-01 -1.003700122237205505e-01 1.752642244100570679e-01 -8.747911453247070312e-02 1.392583176493644714e-02 9.965268522500991821e-02 -1.452945321798324585e-01 -6.379152089357376099e-02 -1.763314753770828247e-02 -4.621947109699249268e-01 2.704822123050689697e-01 -2.646287679672241211e-01 -5.957198888063430786e-02 2.215667665004730225e-01 -2.730833888053894043e-01 2.476058155298233032e-01 -1.400073617696762085e-01 4.997847229242324829e-02 9.516551345586776733e-02 1.961939632892608643e-01 9.845896810293197632e-02 3.530686721205711365e-02 4.273097217082977295e-02 -5.363424122333526611e-02 1.149127036333084106e-01
9.816528297960758209e-03 3.289906382560729980e-01 2.420312613248825073e-01 -7.156959176063537598e-02 -2.167327255010604858e-01 3.340409696102142334e-02 1.427814513444900513e-01 -1.746659874916076660e-01 1.108843684196472168e-01 -1.668137311935424805e-01 8.690325915813446045e-02 1.503903120756149292e-01 9.101064503192901611e-02 6.111240014433860779e-03 -2.358554154634475708e-01 1.280211955308914185e-01 -8.864160627126693726e-02 1.119177863001823425e-01 5.530839785933494568e-02 1.272227428853511810e-02 -1.249009296298027039e-01 -2.894118726253509521e-01 -1.110678631812334061e-02 -8.809450268745422363e-02 1.383306682109832764e-01 3.320939838886260986e-01 -3.325567841529846191e-01 2.765673398971557617e-01 1.131331250071525574e-01 -2.938849925994873047e-01 -1.031686291098594666e-01 -1.455710977315902710e-01
-7.104062288999557495e-02 4.475725442171096802e-02 2.344505190849304199e-01 -1.093818992376327515e-01 -1.067405268549919128e-01 9.179610759019851685e-02 -3.349095210433006287e-02 6.361889839172363281e-02 -1.422958374023437500e-01 3.597987070679664612e-02 -1.647198647260665894e-01 1.926294863224029541e-01 1.007195413112640381e-01 6.330711394548416138e-02 -1.475529521703720093e-01 3.527700901031494141e-02 -3.740715682506561279e-01 1.442928761243820190e-01 -5.523846670985221863e-02 -2.119818925857543945e-01 -2.425890415906906128e-01 -2.298566848039627075e-01 2.203023806214332581e-02 2.779031991958618164e-01 -8.454976486973464489e-04 -4.389652237296104431e-02 -4.268295764923095703e-01 -2.696533687412738800e-02 -3.502380847930908203e-01 6.393297761678695679e-02 -1.299495548009872437e-01 2.268560230731964111e-01
6.574524194002151489e-02 5.812072195112705231e-03 -1.931714117527008057e-01 -1.708672344684600830e-01 -9.338798373937606812e-02 5.013524368405342102e-02 2.944332361221313477e-02 -4.273419827222824097e-02 -9.861541539430618286e-02 -4.753099009394645691e-02 1.793239116668701172e-01 2.899172306060791016e-01 2.953185141086578369e-01 -3.139449656009674072e-01 1.358946561813354492e-01 1.155932433903217316e-02 -4.290968477725982666e-01 1.839883625507354736e-02 -2.784776985645294189e-01 -7.876736111938953400e-03 2.345503121614456177e-02 -4.259995743632316589e-02 3.240953981876373291e-01 -1.840314567089080811e-01 1.586727201938629150e-01 2.672823369503021240e-01 6.864313967525959015e-03 -1.457177698612213135e-01 -2.151623219251632690e-01 -7.556145079433917999e-03 -7.992054522037506104e-02 9.303025901317596436e-02
3.373875319957733154e-01 1.445472687482833862e-01 3.493937253952026367e-01 -6.859640032052993774e-02 -1.666427962481975555e-02 -1.000134199857711792e-01 -7.212410122156143188e-02 1.529870778322219849e-01 -7.514970749616622925e-02 -7.327118888497352600e-03 -1.571021601557731628e-02 3.063191473484039307e-01 1.741202622652053833e-01 -9.387312456965446472e-03 -2.689574956893920898e-01 -1.687543690204620361e-01 3.063361160457134247e-02 4.160242676734924316e-01 -1.167737543582916260e-01 -2.163842320442199707e-02 2.642447687685489655e-02 -3.407994508743286133e-01 1.677370965480804443e-01 -4.201311245560646057e-02 -1.310991793870925903e-01 5.064102634787559509e-02 -6.273414194583892822e-02 2.919880747795104980e-01 9.320282191038131714e-02 -6.896259635686874390e-02 -2.845277078449726105e-02 1.026984378695487976e-01
-2.074838280677795410e-01 -2.271159440279006958e-01 2.172848284244537354e-01 1.422350853681564331e-01 1.090118736028671265e-01 -1.959694176912307739e-02 -9.219684638082981110e-03 -3.181718289852142334e-02 -2.639109492301940918e-01 2.692184448242187500e-01 -1.354546565562486649e-02 2.584209442138671875e-01 1.885991692543029785e-01 -4.620881751179695129e-02 -7.528342306613922119e-02 9.202143549919128418e-02 -3.371840715408325195e-01 2.940820157527923584e-01 -2.542753517627716064e-01 3.827698528766632080e-02 2.113969177007675171e-01 -1.992788314819335938e-01 -9.400032460689544678e-02 -1.951248347759246826e-01 3.140274584293365479e-01 -1.185272037982940674e-01 -1.186597645282745361e-01 -5.349605157971382141e-02 -1.007963418960571289e-01 -8.700753748416900635e-02 -1.342371404170989990e-01 2.578422799706459045e-02
8.897675201296806335e-03 2.524344809353351593e-02 1.022357717156410217e-01 1.265530437231063843e-01 -2.101823985576629639e-01 2.826521359384059906e-02 3.830748796463012695e-02 -9.054137766361236572e-02 -9.856447577476501465e-02 8.171638846397399902e-02 4.191911816596984863e-01 3.278095424175262451e-01 9.327762527391314507e-04 -3.046473562717437744e-01 -1.052542924880981445e-01 1.212748587131500244e-01 -2.410916835069656372e-01 1.082775443792343140e-01 -1.583930552005767822e-01 6.044736877083778381e-02 8.999952673912048340e-02 -1.077946126461029053e-01 1.131717264652252197e-01 -5.695480480790138245e-02 7.496538758277893066e-02 3.372647166252136230e-01 1.554666310548782349e-01 2.258473336696624756e-01 -3.297927081584930420e-01 -7.725180685520172119e-02 2.340530902147293091e-01 -3.982821479439735413e-02
1.277887076139450073e-01 1.081227213144302368e-01 1.525783091783523560e-01 -6.482243537902832031e-02 -3.405921459197998047e-01 -1.567034423351287842e-01 5.812994763255119324e-02 2.708007097244262695e-01 -2.305048853158950806e-01 1.948215253651142120e-02 1.100933551788330078e-01 -1.084566041827201843e-01 1.522890478372573853e-01 -1.365359127521514893e-01 -8.185366541147232056e-02 -1.909024417400360107e-01 -8.019129186868667603e-02 2.537798583507537842e-01 -2.049334049224853516e-01 -1.208051517605781555e-01 -1.272088736295700073e-01 -1.902463734149932861e-01 2.293540984392166138e-01 1.868182569742202759e-01 -9.184794127941131592e-02 2.077555060386657715e-01 -2.197824046015739441e-02 2.122607380151748657e-01 -4.003503620624542236e-01 1.371558159589767456e-01 1.063147559762001038e-01 -1.000773906707763672e-01
1.281362622976303101e-01 -3.419755026698112488e-03 2.192358076572418213e-01 -3.226432600058615208e-04 6.868097186088562012e-02 1.958633065223693848e-01 -7.511836290359497070e-02 1.152159869670867920e-01 -1.419150680303573608e-01 -1.692998707294464111e-01 -1.155213639140129089e-02 1.423147320747375488e-01 1.281160861253738403e-01 1.066476199775934219e-02 -5.405849218368530273e-02 1.803507283329963684e-02 -2.208607085049152374e-02 2.525911331176757812e-01 -3.025878071784973145e-01 -7.603801786899566650e-02 -3.446438610553741455e-01 -6.116150617599487305e-01 -3.161294758319854736e-02 -1.117833107709884644e-01 5.702557414770126343e-02 1.895073801279067993e-01 -1.168909817934036255e-01 -6.250195950269699097e-02 2.299879789352416992e-01 6.215781345963478088e-02 4.211466386914253235e-02 -3.603462502360343933e-02
-1.586840897798538208e-01 -2.558049261569976807e-01 -1.210166141390800476e-02 -2.050206661224365234e-01 -1.099158897995948792e-01 5.611503124237060547e-02 1.986183673143386841e-01 2.043803185224533081e-01 -2.116078883409500122e-01 -7.795508950948715210e-02 3.445881009101867676e-01 -1.321852952241897583e-01 2.611929178237915039e-01 1.157838925719261169e-01 -1.257130354642868042e-01 -1.582452207803726196e-01 -3.172973096370697021e-01 3.164857253432273865e-02 -2.580413520336151123e-01 -6.416499614715576172e-02 6.347823888063430786e-02 -1.170213669538497925e-01 7.209267467260360718e-02 -2.887097187340259552e-02 2.649129033088684082e-01 1.172640025615692139e-01 -7.481875270605087280e-02 2.223205119371414185e-01 -2.948193550109863281e-01 -6.245098635554313660e-02 -1.740395277738571167e-01 7.079735398292541504e-02
-2.583571672439575195e-01 2.261647582054138184e-01 2.354637719690799713e-02 -2.059308737516403198e-01 2.798049151897430420e-02 -2.389782667160034180e-01 2.204352468252182007e-01 -1.023451313376426697e-01 -2.253762930631637573e-01 -5.695613101124763489e-02 7.590789347887039185e-02 -2.429274171590805054e-01 3.651427030563354492e-01 -1.110293194651603699e-01 -3.709177672863006592e-02 -2.002463862299919128e-02 -2.744500637054443359e-01 4.332187473773956299e-01 -2.756086289882659912e-01 -1.267599910497665405e-01 3.327215835452079773e-02 -2.058684527873992920e-01 7.220582664012908936e-02 9.709359705448150635e-02 -8.697761222720146179e-03 4.254212230443954468e-02 5.458157509565353394e-03 -1.549041122198104858e-01 8.093331009149551392e-02 8.186154067516326904e-02 2.973331324756145477e-02 5.221388116478919983e-02
2.142028510570526123e-01 -2.226603180170059204e-01 3.260492384433746338e-01 -5.223209783434867859e-02 -1.171692460775375366e-02 -2.064535170793533325e-01 3.381140232086181641e-01 8.033458143472671509e-02 -2.373578771948814392e-02 -4.593304917216300964e-02 2.752691507339477539e-02 7.090637832880020142e-02 7.660279422998428345e-02 3.558290377259254456e-02 4.528055712580680847e-02 -1.010840851813554764e-02 -1.843357831239700317e-01 2.585378587245941162e-01 9.387636929750442505e-02 9.532956779003143311e-02 -1.809711456298828125e-01 -3.904577493667602539e-01 -1.332627683877944946e-01 2.149207592010498047e-01 1.379133611917495728e-01 2.947139181196689606e-02 -3.264733552932739258e-01 -1.533101499080657959e-01 -2.079830467700958252e-01 3.024583868682384491e-02 9.304616600275039673e-02 2.086535245180130005e-01
-4.606793075799942017e-02 1.641450077295303345e-02 2.300567775964736938e-01 -9.154704213142395020e-02 -2.135898768901824951e-01 5.705097317695617676e-02 1.901455819606781006e-01 -1.610190235078334808e-02 -2.757145762443542480e-01 -1.278865486383438110e-01 -1.859454065561294556e-01 6.050647050142288208e-02 6.133426725864410400e-02 -1.350654810667037964e-01 -1.189001929014921188e-02 -1.999125443398952484e-02 -1.244348362088203430e-01 3.796086013317108154e-01 -3.994830548763275146e-01 -9.525243937969207764e-02 -3.480773419141769409e-02 -1.623260080814361572e-01 2.941844761371612549e-01 -3.042877614498138428e-01 2.682754769921302795e-02 1.458395570516586304e-01 1.502789407968521118e-01 1.907164156436920166e-01 -1.651524454355239868e-01 -1.058724969625473022e-01 -2.031037062406539917e-01 4.723682254552841187e-02
-2.497382014989852905e-01 -6.930892914533615112e-02 1.375371217727661133e-01 3.984311595559120178e-02 -3.172576427459716797e-01 -2.180525213479995728e-01 1.918699145317077637e-01 1.760532110929489136e-01 4.620277881622314453e-02 -3.954932093620300293e-02 6.044635176658630371e-02 2.204129248857498169e-01 2.382961809635162354e-01 -3.373435735702514648e-01 -9.810844063758850098e-02 1.995870023965835571e-01 -3.501390516757965088e-01 1.882463097572326660e-01 1.037676483392715454e-01 -8.315133303403854370e-02 -1.072210222482681274e-01 -4.769008606672286987e-02 -2.489107474684715271e-02 2.533764243125915527e-01 2.332578301429748535e-01 1.193380132317543030e-01 4.551685601472854614e-02 -1.905268058180809021e-02 4.301339015364646912e-02 -2.671066820621490479e-01 -4.936304315924644470e-02 1.389618068933486938e-01
1.116012632846832275e-01 1.968694925308227539e-01 1.892979741096496582e-01 -1.393158137798309326e-01 5.682612583041191101e-02 1.547840517014265060e-02 -1.277925372123718262e-01 -1.504421047866344452e-02 1.971863768994808197e-02 8.483354002237319946e-02 3.435302758589386940e-03 4.624145328998565674e-01 3.357241153717041016e-01 -2.264152318239212036e-01 -1.471782773733139038e-01 2.534352540969848633e-01 -1.494733989238739014e-01 1.671847999095916748e-01 -2.314869761466979980e-01 1.627443879842758179e-01 4.989064484834671021e-02 -2.449266463518142700e-01 2.067313790321350098e-01 -2.566092014312744141e-01 8.161005377769470215e-02 7.656559348106384277e-02 -1.718076318502426147e-02 3.778649866580963135e-02 1.414981782436370850e-01 -1.704072803258895874e-01 1.200266033411026001e-01 -1.519458591938018799e-01
-6.536812335252761841e-02 -6.942843645811080933e-02 2.003476917743682861e-01 -5.010523200035095215e-01 -1.167904119938611984e-02 -3.177535161375999451e-02 3.926424682140350342e-02 -7.161834836006164551e-02 -3.284320980310440063e-02 -1.983062596991658211e-03 -1.976381242275238037e-01 -1.018365025520324707e-01 1.269538328051567078e-02 9.245537966489791870e-02 1.969454288482666016e-01 1.984206289052963257e-01 -2.098651826381683350e-01 1.179798766970634460e-01 -3.749630451202392578e-01 -4.965961724519729614e-02 -1.053711324930191040e-01 -2.753230035305023193e-01 -2.443467266857624054e-02 -1.692338436841964722e-01 1.129463911056518555e-01 1.830409616231918335e-01 -6.971769034862518311e-02 1.071986705064773560e-01 -1.571402251720428467e-01 -5.943215638399124146e-02 2.891771495342254639e-01 2.507688105106353760e-01
-1.120657622814178467e-01 5.924221128225326538e-02 2.233731597661972046e-01 -5.894853919744491577e-02 -3.393200337886810303e-01 -2.233110666275024414e-01 1.525145173072814941e-01 -3.170291334390640259e-02 2.707693725824356079e-02 1.342673599720001221e-01 6.706040352582931519e-02 2.831791043281555176e-01 7.712057977914810181e-02 -2.654885351657867432e-01 -1.099126040935516357e-01 -4.374855756759643555e-02 2.880928292870521545e-02 3.110386133193969727e-01 -5.676171779632568359e-01 1.212915964424610138e-02 -7.676331792026758194e-03 2.719977870583534241e-02 6.295150518417358398e-02 2.021982967853546143e-01 -5.218544602394104004e-02 1.794059723615646362e-01 -2.657653996720910072e-03 -9.547476470470428467e-02 -2.569613419473171234e-02 -7.336901128292083740e-02 1.407798975706100464e-01 -1.093747243285179138e-01
5.980978533625602722e-02 -2.249879688024520874e-01 1.842034161090850830e-01 -1.915611475706100464e-01 -2.960150875151157379e-02 -2.630788981914520264e-01 2.909786105155944824e-01 -5.356933455914258957e-03 -1.434074342250823975e-01 5.242924392223358154e-02 2.071380764245986938e-01 2.494797706604003906e-01 3.955610096454620361e-03 -1.903738453984260559e-02 -1.294636726379394531e-01 3.369692340493202209e-02 -1.354063451290130615e-01 2.934106290340423584e-01 -3.335826992988586426e-01 2.913206219673156738e-01 -1.367507278919219971e-01 -1.805111765861511230e-01 2.550820112228393555e-01 -5.649795639328658581e-04 2.971996068954467773e-01 -4.631830006837844849e-02 -1.014722604304552078e-02 2.145149512216448784e-03 4.023473337292671204e-02 -1.000869646668434143e-01 2.089129239320755005e-01 -1.042790710926055908e-01
2.618235722184181213e-02 -3.282677829265594482e-01 -2.692574448883533478e-02 -1.638375371694564819e-01 -8.287940174341201782e-02 1.329756230115890503e-01 -2.508550137281417847e-02 1.294742822647094727e-01 -1.887562870979309082e-01 -1.746000796556472778e-01 5.637378990650177002e-02 6.429471820592880249e-02 2.212351113557815552e-01 -2.283784747123718262e-01 1.116666793823242188e-01 1.345652341842651367e-01 -3.036465048789978027e-01 2.903243601322174072e-01 -5.764669552445411682e-02 5.974098108708858490e-03 -9.606701880693435669e-02 -1.936968415975570679e-01 2.039742767810821533e-01 6.401021033525466919e-02 1.880589425563812256e-01 8.047293871641159058e-02 -4.865082502365112305e-01 1.098986435681581497e-02 5.068903043866157532e-02 2.091259360313415527e-01 1.218538209795951843e-01 6.953372806310653687e-02
1.866638064384460449e-01 3.731107711791992188e-02 1.696871370077133179e-01 -3.397954702377319336e-01 9.173300862312316895e-02 1.061544381082057953e-02 -2.711765468120574951e-01 1.873191893100738525e-01 -3.057490289211273193e-02 1.139538586139678955e-01 4.924510605633258820e-03 3.037756979465484619e-01 2.799304425716400146e-01 -8.024980872869491577e-02 -2.472076267004013062e-01 -6.286237388849258423e-02 -1.201470941305160522e-01 2.883689403533935547e-01 -1.808873414993286133e-01 1.715733233140781522e-04 -3.814888894557952881e-01 -2.928162515163421631e-01 8.055987954139709473e-02 -1.074800118803977966e-01 6.532812863588333130e-02 1.275425106287002563e-01 -9.485357441008090973e-03 1.587751954793930054e-01 -7.704535871744155884e-02 -7.284306734800338745e-02 9.378644824028015137e-02 2.769241668283939362e-02
7.450265437364578247e-02 1.915225759148597717e-02 1.917074620723724365e-01 -4.470806568861007690e-02 -5.018193125724792480e-01 2.334814146161079407e-02 2.799537777900695801e-02 -1.235775277018547058e-01 -4.110557585954666138e-02 2.406717389822006226e-01 1.228080242872238159e-01 1.528068184852600098e-01 2.117426544427871704e-01 -3.379971385002136230e-01 -1.718256622552871704e-01 7.381610572338104248e-02 -1.174336075782775879e-01 4.093424603343009949e-02 -2.452829778194427490e-01 -7.862309366464614868e-02 1.217503845691680908e-01 -3.030901551246643066e-01 1.807694435119628906e-01 1.307166367769241333e-02 2.217774093151092529e-01 1.927707791328430176e-01 2.077261209487915039e-01 2.554891072213649750e-02 1.353787332773208618e-01 1.295550316572189331e-01 -7.601287215948104858e-02 -4.928970709443092346e-02
1.486253291368484497e-01 -1.388967409729957581e-02 -3.271055594086647034e-02 -1.259972304105758667e-01 1.393900811672210693e-01 -1.424854844808578491e-01 2.529705166816711426e-01 1.586701720952987671e-02 -2.122684270143508911e-01 1.770208007656037807e-03 1.204492077231407166e-01 2.822916209697723389e-01 -3.933646902441978455e-02 -4.702035710215568542e-02 -2.221973538398742676e-01 2.437539771199226379e-02 -1.794601976871490479e-01 2.917902171611785889e-01 -2.808564305305480957e-01 1.231384277343750000e-01 -6.119549646973609924e-02 -5.608193948864936829e-02 2.571630775928497314e-01 6.134271249175071716e-02 3.144899308681488037e-01 1.027912944555282593e-01 -2.797801196575164795e-01 2.044233232736587524e-01 -4.462639987468719482e-02 -3.350290954113006592e-01 1.727020144462585449e-01 -4.514729976654052734e-02
2.248089462518692017e-01 1.127397920936346054e-02 1.220414936542510986e-01 -9.456391632556915283e-02 1.494619995355606079e-01 -2.315047532320022583e-01 1.895696967840194702e-01 1.491735577583312988e-01 -2.416197955608367920e-01 8.141266554594039917e-02 2.174852490425109863e-01 1.706201881170272827e-01 4.330380633473396301e-02 -8.993200957775115967e-02 -1.675129085779190063e-01 4.582509770989418030e-02 -5.750306416302919388e-03 3.228367865085601807e-01 -3.074394762516021729e-01 1.977654695510864258e-01 -2.439137920737266541e-02 -1.531354933977127075e-01 2.249237000942230225e-01 5.546135827898979187e-02 1.317618191242218018e-01 5.672839656472206116e-02 -1.927845329046249390e-01 2.875646650791168213e-01 8.520063944160938263e-03 -3.728879690170288086e-01 1.204866841435432434e-01 1.262750290334224701e-02
-6.034182012081146240e-02 -8.716947585344314575e-02 3.605644404888153076e-02 -1.552611589431762695e-01 -4.063771367073059082e-01 -1.346203833818435669e-01 1.427027881145477295e-01 1.409387886524200439e-01 -1.710622161626815796e-01 1.394326984882354736e-01 -7.431141287088394165e-02 5.667886137962341309e-02 2.129135094583034515e-02 -5.785588920116424561e-02 -1.430921256542205811e-01 9.476084262132644653e-02 7.992976345121860504e-03 3.992500305175781250e-01 -5.255496501922607422e-01 -2.428944781422615051e-02 6.320945173501968384e-02 -1.493117809295654297e-01 1.350809633731842041e-01 8.027491159737110138e-03 -3.356458246707916260e-02 1.655415594577789307e-01 1.524057146161794662e-02 8.201077580451965332e-02 -2.809384465217590332e-01 6.821575015783309937e-02 -1.238281093537807465e-02 2.215578854084014893e-01
1.621638387441635132e-01 6.169156357645988464e-02 1.178643107414245605e-02 -2.641571462154388428e-01 -5.784821510314941406e-02 4.002130776643753052e-02 -1.433673202991485596e-01 -3.099878728389739990e-01 -3.925320506095886230e-01 -1.199052333831787109e-01 -9.070804715156555176e-02 1.861586421728134155e-01 1.607187241315841675e-01 -4.166026711463928223e-01 7.816606760025024414e-02 1.949639618396759033e-01 -3.379426300525665283e-01 -4.092526622116565704e-03 -1.621625423431396484e-01 -1.481823176145553589e-01 -1.048796623945236206e-01 -2.350310534238815308e-01 4.182932153344154358e-02 -4.627432674169540405e-02 -9.175071865320205688e-02 -8.207771182060241699e-02 -1.868493854999542236e-01 -1.629787310957908630e-02 -4.896899312734603882e-02 -1.566569358110427856e-01 -5.213944241404533386e-03 1.167338117957115173e-01
-3.320328593254089355e-01 2.902284264564514160e-02 7.713963091373443604e-02 -5.285567790269851685e-02 -2.794694602489471436e-01 -1.209671199321746826e-01 5.194427073001861572e-02 -9.541491419076919556e-02 -7.927879691123962402e-02 -5.694425106048583984e-02 2.012288421392440796e-01 1.456794738769531250e-01 -4.567339271306991577e-02 -3.064609169960021973e-01 5.864382907748222351e-02 -3.338438982609659433e-04 -1.209230497479438782e-01 2.680053114891052246e-01 5.919959768652915955e-02 -4.123377427458763123e-02 -2.068251371383666992e-01 -1.961105763912200928e-01 1.045004129409790039e-01 1.739518940448760986e-01 3.033953011035919189e-01 2.419711276888847351e-02 -1.918505281209945679e-01 3.281934261322021484e-01 8.724411576986312866e-02 -2.452503591775894165e-01 -3.110646456480026245e-02 2.915371656417846680e-01
1.379189640283584595e-01 5.296568945050239563e-02 2.601499855518341064e-01 -4.607661440968513489e-02 -3.148984313011169434e-01 -5.095987915992736816e-01 -4.321561008691787720e-02 -8.821034431457519531e-02 -5.155680235475301743e-03 8.535462617874145508e-02 8.023038506507873535e-02 -1.216435581445693970e-01 1.847275346517562866e-01 1.220504380762577057e-02 -1.214943155646324158e-01 1.162231862545013428e-01 -1.713110655546188354e-01 3.587689399719238281e-01 -3.916955292224884033e-01 7.015408575534820557e-02 -6.962773203849792480e-02 -2.378026694059371948e-01 -1.426158994436264038e-01 1.583454012870788574e-01 1.007968634366989136e-01 1.455180998891592026e-02 1.576167531311511993e-02 -3.575563058257102966e-02 -4.902660846710205078e-02 3.869909793138504028e-02 -1.681676693260669708e-02 -9.736741334199905396e-02
1.241437718272209167e-01 9.810485690832138062e-02 1.905532181262969971e-01 8.600854128599166870e-02 -2.949719130992889404e-01 -1.393016576766967773e-01 1.131468564271926880e-01 -1.815486997365951538e-01 -1.631906256079673767e-02 1.910645216703414917e-01 1.121080964803695679e-01 5.918570980429649353e-02 1.001635789871215820e-01 -3.945595622062683105e-01 -1.193101033568382263e-01 -2.857787162065505981e-02 5.975323542952537537e-02 1.718418747186660767e-01 -5.569660663604736328e-01 9.429163485765457153e-02 6.149166449904441833e-02 -9.647844731807708740e-02 2.700171172618865967e-01 4.289758205413818359e-02 -1.123190484941005707e-02 2.281053960323333740e-01 -3.699451312422752380e-02 -1.933623477816581726e-02 1.889011561870574951e-01 -1.145644932985305786e-01 -1.024134177714586258e-02 -5.119052901864051819e-02
1.906848251819610596e-01 6.090763956308364868e-02 1.559967398643493652e-01 -7.110723853111267090e-02 -1.179517135024070740e-01 -9.748867899179458618e-02 3.168893158435821533e-01 -2.145976871252059937e-01 -1.233830526471138000e-01 1.599970459938049316e-01 2.151717394590377808e-01 2.492319792509078979e-01 -6.783328950405120850e-02 2.244550921022891998e-02 -1.204922869801521301e-01 1.031996980309486389e-01 8.148640394210815430e-03 2.110337167978286743e-01 -4.188122153282165527e-01 1.798308640718460083e-01 3.483873605728149414e-02 -2.419304996728897095e-01 1.794414371252059937e-01 6.272429227828979492e-02 1.765416413545608521e-01 9.877077490091323853e-02 -2.073999792337417603e-01 -1.160013601183891296e-01 2.083041518926620483e-01 -9.817999601364135742e-02 2.573235332965850830e-01 -1.275852471590042114e-01
1.417601760476827621e-02 -2.332108616828918457e-01 8.053752779960632324e-02 -2.712453305721282959e-01 -1.724344938993453979e-01 -3.577714264392852783e-01 1.960191875696182251e-01 -5.178253352642059326e-02 -1.484732478857040405e-01 8.466632664203643799e-02 3.758864477276802063e-02 -1.023286879062652588e-01 2.690322101116180420e-01 -1.713087707757949829e-01 6.802047602832317352e-03 1.676640808582305908e-01 -1.354289799928665161e-01 8.749437332153320312e-02 -8.906052261590957642e-02 -1.713831722736358643e-01 7.861051708459854126e-02 -3.729097545146942139e-01 1.245941594243049622e-01 2.579298019409179688e-01 -1.028206199407577515e-01 -5.087893828749656677e-02 1.280546486377716064e-01 1.317291706800460815e-01 -1.213958039879798889e-01 -2.220525592565536499e-01 3.363601118326187134e-02 3.047184050083160400e-01
7.923314720392227173e-02 -1.096436660736799240e-02 7.594259828329086304e-02 -2.742350399494171143e-01 -2.202215790748596191e-01 1.319540739059448242e-01 -1.423929929733276367e-01 8.192412555217742920e-02 -2.643249332904815674e-01 -7.419670373201370239e-02 1.220861896872520447e-01 -7.100868388079106808e-04 1.309717148542404175e-01 -3.863445818424224854e-01 -2.121707499027252197e-01 2.796085476875305176e-01 4.409515485167503357e-02 1.624032109975814819e-01 -1.919132471084594727e-01 1.618457287549972534e-01 1.066880896687507629e-01 -1.638524383306503296e-01 1.289647072553634644e-01 -5.143773555755615234e-02 -2.834462933242321014e-02 1.501867920160293579e-01 -9.856276959180831909e-02 -1.074819937348365784e-01 -1.464560180902481079e-01 -1.226914301514625549e-01 -9.648447483777999878e-02 4.478299021720886230e-01
5.536399781703948975e-02 -6.468217819929122925e-02 8.159872144460678101e-02 -1.035672351717948914e-01 7.814656943082809448e-02 -1.725901514291763306e-01 1.096473261713981628e-01 2.875920236110687256e-01 -1.342964023351669312e-01 6.873409450054168701e-02 5.324122682213783264e-02 2.845631837844848633e-01 3.105056881904602051e-01 5.764457955956459045e-02 -4.207752943038940430e-01 -4.423702880740165710e-02 -1.194159165024757385e-01 2.378710359334945679e-01 -1.246367767453193665e-01 2.933302894234657288e-02 -7.848927378654479980e-02 -3.253700733184814453e-01 1.235449686646461487e-01 -1.278493106365203857e-01 -6.913436204195022583e-02 3.159649372100830078e-01 1.423401981592178345e-01 1.780115962028503418e-01 1.050165817141532898e-01 -2.058559656143188477e-01 -1.362960338592529297e-01 -2.799356123432517052e-03
6.364393513649702072e-03 1.227256283164024353e-01 2.103769592940807343e-02 -1.430834233760833740e-01 -7.895655184984207153e-02 -2.083446979522705078e-01 1.431954503059387207e-01 1.530608087778091431e-01 2.119097858667373657e-01 -1.375693827867507935e-01 1.054913401603698730e-01 -1.510759741067886353e-01 1.723248213529586792e-01 3.802953287959098816e-02 -1.536614149808883667e-01 -6.886166334152221680e-02 -2.307177186012268066e-01 1.563610583543777466e-01 -3.859184086322784424e-01 -3.600369095802307129e-01 -1.132656708359718323e-01 -3.614510297775268555e-01 -1.250015944242477417e-01 -1.689125150442123413e-01 2.088488265872001648e-02 3.400164544582366943e-01 -3.638601303100585938e-02 1.185939982533454895e-01 -2.598543092608451843e-02 -1.877842247486114502e-01 2.472336962819099426e-02 3.566570580005645752e-02
1.034058406949043274e-01 1.455699838697910309e-02 2.099693566560745239e-01 5.901962053030729294e-03 -1.984494775533676147e-01 1.615910977125167847e-01 -9.232249855995178223e-02 -1.769341230392456055e-01 -2.447155267000198364e-01 -7.972936332225799561e-02 3.046803772449493408e-01 1.623457223176956177e-01 1.953312158584594727e-01 -1.218719035387039185e-01 -2.933017015457153320e-01 -2.818615920841693878e-02 -2.029896974563598633e-01 1.984279416501522064e-02 -5.919294431805610657e-03 -8.136218786239624023e-02 3.325898647308349609e-01 -2.101639062166213989e-01 -5.128114297986030579e-02 2.112527936697006226e-01 1.159158945083618164e-01 2.685725986957550049e-01 -1.507550925016403198e-01 3.032781779766082764e-01 1.283101141452789307e-01 -1.777303665876388550e-01 -1.168649420142173767e-01 -4.600925371050834656e-02
-2.677685022354125977e-01 3.433007746934890747e-02 3.301128372550010681e-02 -6.829079985618591309e-02 -2.762915790081024170e-01 2.033779025077819824e-01 -9.618631564080715179e-03 2.437219023704528809e-01 7.258622441440820694e-03 -8.956293761730194092e-02 8.264420926570892334e-02 7.838346064090728760e-02 7.450836151838302612e-02 -1.375495344400405884e-01 -5.349518358707427979e-02 -7.987449318170547485e-02 -3.708269000053405762e-01 3.732935786247253418e-01 -2.067538201808929443e-01 9.813933819532394409e-02 2.743669040501117706e-02 -2.534971535205841064e-01 -1.318806111812591553e-01 2.542479336261749268e-01 -2.283540070056915283e-01 7.486660033464431763e-02 -1.355378329753875732e-01 3.354065120220184326e-01 1.266563087701797485e-01 -1.364744082093238831e-02 -7.648409903049468994e-02 4.930215701460838318e-02
-7.090318948030471802e-02 -8.134748041629791260e-02 -1.136698946356773376e-01 -1.884910017251968384e-01 -9.627072513103485107e-02 1.244700700044631958e-01 4.048528522253036499e-02 9.810747206211090088e-02 -2.689027786254882812e-01 5.567426234483718872e-02 1.951323300600051880e-01 -1.111593749374151230e-02 2.628612816333770752e-01 -3.184727728366851807e-01 -7.485852390527725220e-02 2.752754986286163330e-01 -5.281666293740272522e-02 1.600024104118347168e-01 -1.072837505489587784e-02 9.343321621417999268e-02 -1.553722769021987915e-01 -1.831679940223693848e-01 2.257187366485595703e-01 -2.444387525320053101e-01 1.477108746767044067e-01 1.834830045700073242e-01 -4.119911491870880127e-01 4.030676558613777161e-02 -5.766732245683670044e-02 1.666480004787445068e-01 2.140676379203796387e-01 1.702274978160858154e-01
-1.814466863870620728e-01 -1.566704660654067993e-01 -6.430552899837493896e-02 -1.544589400291442871e-01 -2.133708000183105469e-01 -3.539324924349784851e-02 -3.457187861204147339e-02 -1.350837051868438721e-01 -4.027803987264633179e-02 -1.064737513661384583e-01 2.366323918104171753e-01 3.435795009136199951e-01 3.550624549388885498e-01 -4.656914994120597839e-02 -2.621687352657318115e-01 1.213689707219600677e-02 -3.000003695487976074e-01 1.532518565654754639e-01 -9.949130564928054810e-02 7.541339099407196045e-02 1.438240408897399902e-01 5.003521218895912170e-03 -1.787595152854919434e-01 -2.676269710063934326e-01 9.727596491575241089e-02 2.309573143720626831e-01 1.059581786394119263e-01 1.954610645771026611e-01 -2.590087354183197021e-01 3.828709572553634644e-02 -4.635060578584671021e-02 1.670336723327636719e-01
-6.267078965902328491e-02 -2.182212173938751221e-01 1.843754202127456665e-02 3.922884166240692139e-02 -2.015298902988433838e-01 6.712199747562408447e-02 2.886698544025421143e-01 -1.872774213552474976e-02 -3.081499040126800537e-01 1.528347730636596680e-01 4.135792553424835205e-01 2.694233059883117676e-01 -2.139753475785255432e-02 -2.739895284175872803e-01 -3.165189027786254883e-01 -1.682351678609848022e-01 -1.121116802096366882e-01 3.574476391077041626e-02 -2.971837818622589111e-01 1.759269386529922485e-01 8.487557992339134216e-03 -3.549682348966598511e-02 -1.524536758661270142e-01 -1.886017620563507080e-02 7.101117074489593506e-02 6.385352462530136108e-02 -6.696887314319610596e-02 1.791488081216812134e-01 -4.149054642766714096e-03 -5.842164158821105957e-02 1.926621794700622559e-01 -8.667365461587905884e-02
2.191530466079711914e-01 -4.150897637009620667e-02 2.982360310852527618e-02 -8.310142904520034790e-02 -1.928408443927764893e-02 -2.978785932064056396e-01 3.284106552600860596e-01 -1.102528497576713562e-01 -1.121688038110733032e-01 1.073285937309265137e-01 1.187725961208343506e-01 1.315027922391891479e-01 -9.219823032617568970e-02 -1.524561345577239990e-01 -7.535354793071746826e-02 -3.195025026798248291e-02 -9.032550454139709473e-02 2.060770243406295776e-01 -3.277767002582550049e-01 2.554709017276763916e-01 3.723539412021636963e-02 -3.430387675762176514e-01 2.325007617473602295e-01 -5.123908817768096924e-02 1.980149298906326294e-01 -1.617982536554336548e-01 -2.536021769046783447e-01 1.044673547148704529e-01 1.711365282535552979e-01 -2.070315033197402954e-01 1.543966382741928101e-01 -6.098834052681922913e-02
-7.531245052814483643e-02 1.767471060156822205e-02 9.805865585803985596e-03 -2.084314674139022827e-01 -2.281980663537979126e-01 -1.637214720249176025e-01 2.557677589356899261e-02 -3.801349550485610962e-02 2.045514062047004700e-02 4.071779176592826843e-02 3.177080154418945312e-01 -2.593793720006942749e-02 6.458701193332672119e-02 -8.473427593708038330e-02 -1.472380608320236206e-01 3.450905084609985352e-01 -2.641502618789672852e-01 8.615011721849441528e-02 6.547378003597259521e-02 -1.853578239679336548e-01 -3.092163801193237305e-02 -1.293784081935882568e-01 -1.918546110391616821e-01 -2.063874900341033936e-01 6.068890541791915894e-02 3.428157269954681396e-01 -3.483086228370666504e-01 2.782843112945556641e-01 -4.279329907149076462e-03 1.387071162462234497e-01 2.480389922857284546e-01 -1.881192205473780632e-03
7.799490541219711304e-02 -2.364158481359481812e-01 1.832549124956130981e-01 5.449726805090904236e-02 -3.977351635694503784e-02 -2.280475795269012451e-01 3.597136735916137695e-01 -2.180436551570892334e-01 4.516268894076347351e-02 6.001054495573043823e-02 1.010896265506744385e-01 2.905848324298858643e-01 -5.571461468935012817e-02 -8.106724172830581665e-02 -1.002010926604270935e-01 -4.581122845411300659e-02 -1.327646225690841675e-01 2.375229895114898682e-01 -3.210649490356445312e-01 2.518112957477569580e-01 1.667843461036682129e-01 -2.494215667247772217e-01 3.080006837844848633e-01 5.784573405981063843e-02 1.554010361433029175e-01 1.208967491984367371e-01 -1.541838943958282471e-01 1.601250618696212769e-01 8.915210515260696411e-02 -1.176411882042884827e-01 9.863340854644775391e-02 -1.909685879945755005e-02
-5.465738847851753235e-02 -2.452886998653411865e-01 -8.112698048353195190e-02 1.944872587919235229e-01 -3.103888630867004395e-01 2.745463140308856964e-02 9.139085561037063599e-02 -6.584420800209045410e-02 -1.338636279106140137e-01 -1.920426934957504272e-01 4.345661103725433350e-01 -1.062210351228713989e-01 1.757687479257583618e-01 -1.916277781128883362e-02 -3.421731591224670410e-01 3.360472917556762695e-01 -2.738460004329681396e-01 1.980712860822677612e-01 8.592067286372184753e-03 -1.047204732894897461e-01 2.922272123396396637e-02 -1.392241418361663818e-01 4.601370915770530701e-02 -1.360148489475250244e-01 -3.398047015070915222e-02 7.451517879962921143e-02 -1.137038245797157288e-01 1.388802975416183472e-01 -1.703717410564422607e-01 1.689350306987762451e-01 2.965412661433219910e-02 5.446681380271911621e-02
-1.990635395050048828e-01 -2.238920703530311584e-02 3.461652100086212158e-01 2.519559673964977264e-02 -1.174837052822113037e-01 -2.377681806683540344e-02 7.794331014156341553e-02 -4.147630929946899414e-02 -2.995027601718902588e-01 2.963211238384246826e-01 3.019394353032112122e-03 7.956910878419876099e-02 1.856716126203536987e-01 -2.122779004275798798e-02 -2.067460678517818451e-02 1.529284566640853882e-01 -2.285583615303039551e-01 -6.579535454511642456e-02 -1.293100565671920776e-01 1.789969354867935181e-01 2.314043045043945312e-01 -3.926466405391693115e-01 9.557889401912689209e-02 -1.069008633494377136e-01 3.770061433315277100e-01 -1.556742936372756958e-01 -1.350650489330291748e-01 -1.947782700881361961e-03 -1.311095505952835083e-01 -1.285324990749359131e-01 1.459218263626098633e-01 -3.777649998664855957e-02
9.612075239419937134e-02 -6.216667219996452332e-02 5.820320919156074524e-03 -1.003861352801322937e-01 -1.841001957654953003e-01 -1.858786493539810181e-01 1.608360409736633301e-01 -8.139792829751968384e-02 -1.908103674650192261e-01 1.355352699756622314e-01 3.311425745487213135e-01 1.304950565099716187e-01 6.103594973683357239e-02 -8.314616233110427856e-02 -9.616469591856002808e-02 -2.609353959560394287e-01 -3.416845500469207764e-01 1.820378303527832031e-01 -1.032408028841018677e-01 -1.320393681526184082e-01 -1.916798800230026245e-01 1.070707514882087708e-01 2.328264862298965454e-01 6.980323791503906250e-02 3.164734244346618652e-01 1.572271436452865601e-01 -2.788996994495391846e-01 3.335821256041526794e-02 -1.770951300859451294e-01 2.039322108030319214e-01 -1.891836374998092651e-01 9.290078282356262207e-02
1.373408436775207520e-01 1.013826299458742142e-02 2.177733182907104492e-01 1.085881441831588745e-01 7.915416359901428223e-02 1.317934365943074226e-03 2.579326033592224121e-01 2.742925882339477539e-01 -1.408492475748062134e-01 1.009519696235656738e-01 -3.821133077144622803e-02 -1.498301774263381958e-01 2.375034242868423462e-01 -3.706518560647964478e-02 -7.684319466352462769e-02 2.346539869904518127e-02 -1.194266155362129211e-01 8.271309733390808105e-02 -3.726721405982971191e-01 -1.520157456398010254e-01 -1.744881719350814819e-01 -4.216408729553222656e-01 -1.157710105180740356e-01 -1.911040544509887695e-01 1.185926273465156555e-01 8.192102424800395966e-03 -1.750827133655548096e-01 3.306671977043151855e-01 -8.463127166032791138e-02 2.225597500801086426e-01 5.970393307507038116e-03 5.919262394309043884e-02
9.054730832576751709e-02 -4.918506368994712830e-02 1.029361709952354431e-01 -1.425714641809463501e-01 -8.787800371646881104e-02 8.596033602952957153e-02 3.720739856362342834e-02 -1.622280105948448181e-02 -1.828985065221786499e-01 3.212434351444244385e-01 2.395511716604232788e-01 -1.451418548822402954e-01 1.128372624516487122e-01 -1.749383807182312012e-01 -1.123864799737930298e-01 2.195043116807937622e-01 -1.154530867934226990e-01 4.437087476253509521e-01 4.181376099586486816e-02 -1.144662201404571533e-01 -6.087376922369003296e-02 -1.912736147642135620e-01 -2.154432609677314758e-02 1.692988127470016479e-01 2.180195003747940063e-01 -4.833865445107221603e-03 -1.496585011482238770e-01 -9.745203889906406403e-03 1.461113393306732178e-01 -4.241587817668914795e-01 1.194897592067718506e-01 -2.058903425931930542e-01
-1.699037700891494751e-01 -1.644460856914520264e-01 8.901096135377883911e-02 1.220954873133450747e-04 -3.920204639434814453e-01 1.450604572892189026e-02 1.434068009257316589e-02 6.268895231187343597e-05 -2.352498918771743774e-01 -1.917668282985687256e-01 2.277413159608840942e-01 -1.291710585355758667e-01 2.142682075500488281e-01 1.909810863435268402e-02 -1.201726496219635010e-02 1.564185023307800293e-01 -1.134364977478981018e-01 1.676288545131683350e-01 -2.441540658473968506e-01 -2.485172748565673828e-01 4.008053615689277649e-02 -2.457181066274642944e-01 5.188961327075958252e-02 4.039857536554336548e-02 2.734464704990386963e-01 7.739370316267013550e-02 -3.232837319374084473e-01 1.806613951921463013e-01 5.228065326809883118e-02 1.423825621604919434e-01 2.184714227914810181e-01 1.822600811719894409e-01
2.911610007286071777e-01 2.286791205406188965e-01 3.519136458635330200e-02 -1.613574847579002380e-02 -4.131623506546020508e-01 9.356120973825454712e-02 3.070435225963592529e-01 -1.807537823915481567e-01 -6.507134437561035156e-02 2.339007258415222168e-01 1.168751791119575500e-01 7.021008431911468506e-02 -4.374083131551742554e-02 -1.103161871433258057e-01 1.130413189530372620e-01 4.784068465232849121e-02 6.702863425016403198e-02 1.209033280611038208e-01 -2.520132996141910553e-02 4.847177118062973022e-02 1.568491011857986450e-01 -4.692356884479522705e-01 1.241658329963684082e-01 6.634520739316940308e-02 1.238898783922195435e-01 1.588303148746490479e-01 -1.094368547201156616e-01 1.164652109146118164e-01 -9.392636269330978394e-02 -2.898854315280914307e-01 -1.327584590762853622e-02 -4.998924955725669861e-02
1.530782580375671387e-01 1.187544241547584534e-01 -1.144815795123577118e-02 -1.153867244720458984e-01 5.540112778544425964e-02 -1.894126385450363159e-01 2.764449417591094971e-01 -1.649479568004608154e-01 -1.742963641881942749e-01 3.938074707984924316e-01 8.961310982704162598e-02 -9.424948366358876228e-04 1.384766101837158203e-01 -2.054845690727233887e-01 -1.254776958376169205e-02 -6.931903213262557983e-02 -2.070718705654144287e-01 3.556760251522064209e-01 -7.192784547805786133e-02 -8.616079390048980713e-02 4.454749077558517456e-02 -3.596417605876922607e-01 -2.343490421772003174e-01 3.031141497194766998e-02 -5.405040085315704346e-02 2.724716365337371826e-01 -2.443874627351760864e-01 -1.180371791124343872e-01 -1.333124935626983643e-02 6.573161482810974121e-02 -1.486804038286209106e-01 3.892505075782537460e-03
-2.229083180427551270e-01 7.652303576469421387e-02 6.023595854640007019e-02 8.079136908054351807e-02 -2.338495552539825439e-01 -1.023668516427278519e-02 -1.121578514575958252e-01 1.420158743858337402e-01 -2.877259068191051483e-02 2.929342687129974365e-01 4.752578958868980408e-02 1.503929495811462402e-01 2.195302098989486694e-01 -2.213527262210845947e-01 -1.958774179220199585e-01 2.486301064491271973e-01 -2.707237601280212402e-01 3.805283308029174805e-01 1.280163321644067764e-02 -6.246817484498023987e-02 2.074518948793411255e-01 -1.899708658456802368e-01 -4.377606138586997986e-02 -1.701064407825469971e-01 3.075634837150573730e-01 6.142742186784744263e-02 -2.987729609012603760e-01 5.121666193008422852e-02 -1.417077053338289261e-02 -6.354521214962005615e-02 8.318535983562469482e-03 -1.056862920522689819e-01
1.184758916497230530e-01 2.579465210437774658e-01 2.698615193367004395e-01 -2.264011055231094360e-01 -3.589926660060882568e-01 1.073955595493316650e-01 8.550553768873214722e-02 -9.536996483802795410e-02 -3.224285542964935303e-01 1.236797347664833069e-01 -4.888623207807540894e-02 1.926453262567520142e-01 1.395591646432876587e-01 2.000482678413391113e-01 -1.109633669257164001e-01 1.183688864111900330e-01 -2.899505198001861572e-01 6.325436383485794067e-02 7.556096464395523071e-02 -5.531258136034011841e-02 1.617872416973114014e-01 -3.414697945117950439e-01 -7.829533517360687256e-02 1.806783825159072876e-01 -2.896224334836006165e-02 2.289145886898040771e-01 -2.626446448266506195e-02 7.504071295261383057e-02 -2.234567105770111084e-01 -1.590280048549175262e-02 -5.299971625208854675e-02 -5.476962402462959290e-02
-1.062314584851264954e-01 2.129536308348178864e-02 1.163391619920730591e-01 -1.388231217861175537e-01 -1.590229570865631104e-01 -1.274821907281875610e-01 -2.381302788853645325e-02 -2.969866991043090820e-01 -3.248254060745239258e-01 1.274636387825012207e-01 3.757697939872741699e-01 1.024166867136955261e-01 -2.267424575984477997e-02 -8.894407004117965698e-02 -2.308169156312942505e-01 -7.904063165187835693e-02 -2.169600576162338257e-01 1.847271621227264404e-01 -1.303760558366775513e-01 -1.673143953084945679e-01 4.315340146422386169e-02 -5.090745165944099426e-02 3.487639129161834717e-01 -8.459718525409698486e-02 3.700925037264823914e-02 -2.249109931290149689e-02 -2.911013960838317871e-01 -4.401912167668342590e-02 -1.694395542144775391e-01 5.983202159404754639e-02 -2.519394755363464355e-01 1.999898850917816162e-01
3.607491403818130493e-02 2.178829722106456757e-02 2.222487628459930420e-01 4.620885848999023438e-02 2.032169401645660400e-01 4.206382855772972107e-02 2.155522853136062622e-01 -1.271092295646667480e-01 -3.182458877563476562e-01 6.239111348986625671e-02 5.157818272709846497e-02 3.355351388454437256e-01 2.226586081087589264e-02 -3.455814123153686523e-01 -1.116584688425064087e-01 2.635302580893039703e-02 -9.055370837450027466e-02 8.881160616874694824e-02 -3.738339543342590332e-01 5.101902410387992859e-02 2.051680982112884521e-01 -2.530448138713836670e-01 1.825374551117420197e-02 2.532849833369255066e-02 3.109426200389862061e-01 8.238011598587036133e-02 6.470622122287750244e-02 2.069885283708572388e-01 1.432668417692184448e-01 -2.243485897779464722e-01 2.176689915359020233e-02 1.137900538742542267e-02
-2.934797480702400208e-02 -1.415410935878753662e-01 -1.896799504756927490e-01 4.865948855876922607e-02 -1.243649795651435852e-01 -3.201517760753631592e-01 1.762029677629470825e-01 1.742568612098693848e-01 1.772034168243408203e-02 -1.910462975502014160e-01 1.853597611188888550e-01 -8.812739513814449310e-03 -1.765336096286773682e-02 -3.948225826025009155e-02 3.546744585037231445e-02 -2.335716225206851959e-02 -2.617228925228118896e-01 2.621704041957855225e-01 -4.558420777320861816e-01 -2.215747237205505371e-01 -5.594478175044059753e-02 -2.801284193992614746e-01 -9.471505135297775269e-02 -2.219865471124649048e-01 2.652578055858612061e-01 8.714304119348526001e-02 -1.266256421804428101e-01 -7.329112291336059570e-02 1.075980141758918762e-01 4.486842080950737000e-02 -8.219777047634124756e-02 1.810546815395355225e-01
-1.125413328409194946e-01 1.963875740766525269e-01 2.471102923154830933e-01 -1.955521702766418457e-01 -1.339663863182067871e-01 3.059767931699752808e-02 8.759627491235733032e-02 1.355130970478057861e-01 2.080604992806911469e-02 1.384555697441101074e-01 -8.439470082521438599e-02 1.448884904384613037e-01 3.959155678749084473e-01 -1.833327859640121460e-01 -1.076038628816604614e-01 1.787808835506439209e-01 -7.698430120944976807e-02 2.126656174659729004e-01 -1.321167796850204468e-01 -1.467065662145614624e-01 2.790383994579315186e-01 -2.462959140539169312e-01 2.913851477205753326e-02 -1.601583808660507202e-01 2.724615335464477539e-01 4.496711120009422302e-02 -2.268700897693634033e-01 -4.291377216577529907e-02 -1.962451785802841187e-01 1.767838895320892334e-01 -2.079483121633529663e-01 -1.587197780609130859e-01
-7.426385581493377686e-02 -1.763997524976730347e-01 1.681614220142364502e-01 -5.778233334422111511e-02 -5.693405866622924805e-02 1.729741245508193970e-01 1.079925894737243652e-01 -2.069018334150314331e-01 -3.803213834762573242e-01 8.335616439580917358e-02 -2.744316160678863525e-01 3.437467515468597412e-01 2.167796492576599121e-01 4.555963724851608276e-02 -1.069418713450431824e-01 2.135065793991088867e-01 -3.082802593708038330e-01 -4.501436650753021240e-02 -1.214348897337913513e-01 2.892255038022994995e-02 -2.605466358363628387e-02 -2.074103653430938721e-01 1.640678346157073975e-01 4.621431231498718262e-02 8.048756420612335205e-02 9.508716315031051636e-02 -2.087552547454833984e-01 1.104416698217391968e-01 -3.516528904438018799e-01 6.377720832824707031e-02 4.341437667608261108e-02 -8.157766610383987427e-02
-1.386237442493438721e-01 2.326196990907192230e-02 -6.520619243383407593e-02 -5.907665938138961792e-02 -1.719898916780948639e-02 -1.021326482295989990e-01 -6.071254611015319824e-02 -2.247820347547531128e-01 -9.625361859798431396e-02 2.360119372606277466e-01 3.423852026462554932e-01 -1.398896519094705582e-02 7.803285866975784302e-02 -2.359365671873092651e-01 1.859009079635143280e-02 1.210942044854164124e-01 -2.912724018096923828e-01 2.610825002193450928e-01 -1.146049275994300842e-01 -1.035220548510551453e-01 -1.147200092673301697e-01 -2.132836729288101196e-01 3.447729051113128662e-01 1.750566810369491577e-01 1.174397617578506470e-01 -4.021108523011207581e-02 -1.847886592149734497e-01 2.176315337419509888e-01 7.618398219347000122e-02 -1.135901808738708496e-01 2.988345324993133545e-01 2.417840510606765747e-01
[truncated: 3,275,956 more chars]
