# Supplementary material for: The Language of Innovation
Source: PLoS One. 2020 Apr 30;15(4):e0230107. doi: 10.1371/journal.pone.0230107 (PMC7194493; doi:10.1371/journal.pone.0230107)
Supplement: S16 File — (GZ) [file pone.0230107.s016.tar.gz › 1994-1998/V2Run_27_VS_4500_embeddings1994-1998ED32.txt]

-1.674690842628479004e-01 2.434574961662292480e-01 -1.463851612061262131e-02 -2.598854005336761475e-01 8.176479488611221313e-02 1.113144382834434509e-01 -1.714161336421966553e-01 -8.694171905517578125e-02 5.988279730081558228e-02 8.854462765157222748e-03 6.561940908432006836e-02 -3.883115947246551514e-01 -3.294602036476135254e-01 8.580025285482406616e-02 1.401111632585525513e-01 -3.109441101551055908e-01 -4.488229751586914062e-02 -2.469393610954284668e-01 -5.158667266368865967e-02 -4.965865053236484528e-03 -1.919605070725083351e-03 -1.567540019750595093e-01 -1.198474597185850143e-02 3.637767136096954346e-01 -5.782314576208591461e-03 -3.038744628429412842e-01 1.417468339204788208e-01 8.982323855161666870e-02 6.077056750655174255e-02 -1.843447834253311157e-01 6.920617818832397461e-02 1.104481667280197144e-01
1.063966602087020874e-01 1.692859083414077759e-01 3.471292182803153992e-02 -2.266754508018493652e-01 -1.773253232240676880e-01 -4.752962291240692139e-01 -2.425870299339294434e-01 2.688801884651184082e-01 5.451149865984916687e-02 4.343188926577568054e-02 -2.018158696591854095e-02 2.594056539237499237e-02 -2.073722928762435913e-01 2.174332290887832642e-01 -1.556036770343780518e-01 -2.353784441947937012e-01 1.147016063332557678e-01 -7.350353989750146866e-03 7.548990845680236816e-02 -7.316023111343383789e-02 -5.545567721128463745e-02 4.450942575931549072e-02 2.232526689767837524e-01 1.539543271064758301e-01 -1.159092038869857788e-01 -1.550606787204742432e-01 3.416202068328857422e-01 -1.606633514165878296e-01 -1.582001596689224243e-01 1.173105239868164062e-01 -5.167319253087043762e-02 1.370727717876434326e-01
9.342094417661428452e-04 -1.677539050579071045e-01 1.411450505256652832e-01 -2.094017863273620605e-01 -1.351517736911773682e-01 -2.195333540439605713e-01 6.172389723360538483e-03 -1.788238584995269775e-01 -4.809872806072235107e-02 1.311294138431549072e-01 2.618499100208282471e-02 -6.894732266664505005e-02 -3.832231760025024414e-01 2.223060131072998047e-01 1.174068748950958252e-01 -1.445774435997009277e-01 -9.628219902515411377e-02 -3.252459466457366943e-01 -5.134894698858261108e-02 -2.444416284561157227e-01 -9.841401875019073486e-02 1.370084881782531738e-01 -4.718053620308637619e-03 5.376376584172248840e-02 -2.928017079830169678e-01 1.797010451555252075e-01 3.403003215789794922e-01 -7.611382007598876953e-02 2.465860545635223389e-02 2.395358383655548096e-01 -1.397339552640914917e-01 1.665773987770080566e-01
1.028473395854234695e-02 5.655615776777267456e-02 -1.450888812541961670e-01 -3.184376657009124756e-01 -1.566102802753448486e-01 -3.543446362018585205e-01 9.681478142738342285e-02 -1.289566326886415482e-02 -1.771034449338912964e-01 -7.859545201063156128e-02 -1.032775044441223145e-01 -1.897660791873931885e-01 -1.552907098084688187e-02 -1.469203978776931763e-01 4.175644516944885254e-01 9.354547411203384399e-02 -1.462434977293014526e-01 -1.471562683582305908e-01 1.663199216127395630e-01 -1.576540917158126831e-01 -4.140128195285797119e-02 -3.032640516757965088e-01 1.854562573134899139e-02 1.596376150846481323e-01 -1.208136007189750671e-01 -8.187131956219673157e-03 3.185658156871795654e-01 1.348379347473382950e-02 1.492931544780731201e-01 -1.004365086555480957e-01 -1.551790982484817505e-01 1.939126998186111450e-01
-7.276170700788497925e-02 1.352242082357406616e-01 -1.138344779610633850e-01 -1.447903662919998169e-01 -2.065388858318328857e-01 -9.690926969051361084e-02 -1.012435853481292725e-01 -7.798568159341812134e-02 -1.378109455108642578e-01 4.150303080677986145e-02 -6.265347450971603394e-02 -1.103066578507423401e-01 -2.745569050312042236e-01 3.565050959587097168e-01 1.686191260814666748e-01 -2.974523901939392090e-01 1.558196544647216797e-01 -1.265510320663452148e-01 1.916873082518577576e-02 -1.423417627811431885e-01 -5.486512184143066406e-02 -5.084017291665077209e-02 6.040468066930770874e-02 2.054131478071212769e-01 -1.469953954219818115e-01 2.925921976566314697e-01 4.122016951441764832e-02 2.163098156452178955e-01 -9.825799614191055298e-03 8.517460525035858154e-02 -2.891633212566375732e-01 3.986042439937591553e-01
-2.680133581161499023e-01 5.877902731299400330e-02 -9.053140133619308472e-02 -1.501061022281646729e-01 6.999140977859497070e-02 -2.242026478052139282e-01 -3.925077021121978760e-01 -3.648661822080612183e-02 -3.528992831707000732e-01 -6.886932998895645142e-02 -2.638408839702606201e-01 1.790145039558410645e-01 -1.785287857055664062e-01 2.012332826852798462e-01 5.040914937853813171e-02 -1.645907312631607056e-01 1.753975600004196167e-01 2.074053883552551270e-02 -1.412646621465682983e-01 -3.383144438266754150e-01 -1.274984478950500488e-01 6.392871588468551636e-02 -8.174097537994384766e-02 1.152142286300659180e-01 -1.696245521306991577e-01 -8.079009503126144409e-02 1.243410035967826843e-01 7.724831998348236084e-02 -1.270825564861297607e-01 -5.713454261422157288e-02 -1.401633769273757935e-01 2.208985388278961182e-01
-5.144413933157920837e-02 -4.716346785426139832e-02 -8.995607495307922363e-02 -3.332760334014892578e-01 -7.353401929140090942e-02 -4.277675226330757141e-02 -6.100492179393768311e-02 8.957307040691375732e-02 -7.485121488571166992e-02 -4.258551448583602905e-02 8.769920468330383301e-02 -1.701363772153854370e-01 -1.583819836378097534e-02 6.057935953140258789e-02 1.466218102723360062e-02 -4.303444325923919678e-01 5.368778854608535767e-02 9.465017355978488922e-03 -8.216119557619094849e-02 -3.912630081176757812e-01 -1.129029914736747742e-01 1.525830477476119995e-01 -1.413574367761611938e-01 2.574939727783203125e-01 -3.556696772575378418e-01 1.423933804035186768e-01 2.433082610368728638e-01 -2.933405339717864990e-02 1.877513900399208069e-02 3.886112198233604431e-02 -1.071210801601409912e-01 3.439469337463378906e-01
1.797489523887634277e-01 2.000626772642135620e-01 1.235863715410232544e-01 -2.114523649215698242e-01 -1.496221423149108887e-01 -1.494091302156448364e-01 1.116651669144630432e-01 -5.391206219792366028e-02 -2.367327362298965454e-02 -1.157369613647460938e-01 -1.606385260820388794e-01 -2.524640262126922607e-01 -3.649858236312866211e-01 1.244353950023651123e-01 4.218981787562370300e-02 -2.758963406085968018e-01 -2.795497477054595947e-01 -1.342257261276245117e-01 -3.239494189620018005e-02 1.157191991806030273e-01 -1.099569350481033325e-01 -6.148164346814155579e-02 5.109734460711479187e-02 2.184558659791946411e-01 -3.001914918422698975e-01 -1.803500205278396606e-01 1.139874383807182312e-02 -2.383362203836441040e-01 -9.635095298290252686e-02 2.521367371082305908e-02 -1.165459081530570984e-01 3.124284446239471436e-01
-1.574831753969192505e-01 9.278441220521926880e-02 2.058886289596557617e-01 -1.848007291555404663e-01 -2.763335108757019043e-01 -3.981522917747497559e-01 -3.530547395348548889e-02 -1.113412231206893921e-01 3.638311848044395447e-02 1.158295646309852600e-01 1.322003006935119629e-01 -2.555754482746124268e-01 1.494981497526168823e-01 2.673793733119964600e-01 -5.744474008679389954e-02 -3.840176761150360107e-01 -7.751030474901199341e-02 -8.347213268280029297e-02 3.150437027215957642e-02 -7.635437883436679840e-03 -8.448875695466995239e-02 -1.912102848291397095e-01 -6.347503513097763062e-04 -1.801367476582527161e-02 -3.411437571048736572e-01 -1.292262673377990723e-01 2.291582971811294556e-01 -1.497302502393722534e-01 -6.619675084948539734e-03 7.681474089622497559e-02 -1.042933389544487000e-01 1.284117102622985840e-01
-5.150778684765100479e-03 -7.946420460939407349e-02 4.572271555662155151e-02 -2.063899189233779907e-01 3.892640396952629089e-02 -1.768124252557754517e-01 -1.565846204757690430e-01 -2.798190526664257050e-02 2.223864793777465820e-01 1.331722885370254517e-01 6.998939812183380127e-02 -1.673816293478012085e-01 -3.128435090184211731e-02 3.351780772209167480e-01 3.940869271755218506e-01 -3.175497055053710938e-01 -2.172132879495620728e-01 -2.211113870143890381e-01 -1.564060449600219727e-01 -1.545792669057846069e-01 -4.988505691289901733e-02 -4.690231289714574814e-03 -8.783233910799026489e-02 1.682497709989547729e-01 -2.192226648330688477e-01 8.440114324912428856e-04 1.026297956705093384e-01 8.543346077203750610e-02 -2.392117381095886230e-01 6.833354383707046509e-02 -2.368871867656707764e-01 2.333665937185287476e-01
-2.002846449613571167e-02 3.648140653967857361e-02 3.587287366390228271e-01 -1.895621716976165771e-01 5.703362450003623962e-02 -1.288039237260818481e-01 -3.782773017883300781e-02 -4.115749523043632507e-02 -1.404152065515518188e-01 -1.500414162874221802e-01 -2.580165863037109375e-02 1.353077292442321777e-01 -1.923137903213500977e-01 2.357254326343536377e-01 -1.216762810945510864e-01 -3.246869444847106934e-01 1.604537814855575562e-01 -2.077911347150802612e-01 6.571850925683975220e-02 6.845802813768386841e-02 2.366203628480434418e-02 -1.785989403724670410e-01 1.153062358498573303e-01 3.420705199241638184e-01 -1.513188034296035767e-01 -2.255493402481079102e-01 2.521741092205047607e-01 -8.814866095781326294e-02 -1.840085834264755249e-01 2.982565164566040039e-01 -1.392491459846496582e-01 9.310127794742584229e-02
-2.821575403213500977e-01 1.383597403764724731e-01 -2.522639743983745575e-02 -1.677026301622390747e-01 1.216227039694786072e-01 -2.255743928253650665e-02 -2.972595021128654480e-02 -4.164033755660057068e-02 -4.141580313444137573e-02 -8.843807876110076904e-02 3.839910030364990234e-01 -1.866586953401565552e-01 -9.153483808040618896e-02 1.232667714357376099e-01 4.968819394707679749e-02 -3.309385180473327637e-01 -1.089347526431083679e-01 -1.985467597842216492e-02 -1.789790540933609009e-01 -2.349713146686553955e-01 -8.923395723104476929e-02 4.849361628293991089e-02 1.503946036100387573e-01 7.588733732700347900e-02 -1.102847382426261902e-01 -4.763328284025192261e-02 1.481507420539855957e-01 -1.252661347389221191e-01 -1.331774741411209106e-01 2.681614160537719727e-01 -1.581648737192153931e-01 4.714256823062896729e-01
-2.899260260164737701e-02 -1.119604930281639099e-01 -7.635658234357833862e-02 -2.463682740926742554e-01 -9.683331847190856934e-02 -2.167752981185913086e-01 -8.078856766223907471e-02 2.884717099368572235e-02 -1.574344485998153687e-01 9.099611639976501465e-02 1.706382483243942261e-01 -2.158647626638412476e-01 -4.132119566202163696e-02 2.180351912975311279e-01 -6.949488818645477295e-02 -1.286014467477798462e-01 -3.315671980381011963e-01 -1.978308260440826416e-01 -1.663663387298583984e-01 -1.132037565112113953e-01 -2.002533338963985443e-02 -1.378232706338167191e-02 -2.523077726364135742e-01 2.473794072866439819e-01 3.735845908522605896e-03 6.953326612710952759e-02 1.781508624553680420e-01 -3.198044374585151672e-02 6.839513033628463745e-02 1.605754941701889038e-01 -3.318708539009094238e-01 4.286612868309020996e-01
-3.299361839890480042e-02 2.177740633487701416e-01 1.801943778991699219e-01 -3.863570094108581543e-01 1.253695338964462280e-01 -1.896434426307678223e-01 3.927323222160339355e-02 1.670527011156082153e-01 -3.060942590236663818e-01 1.666456907987594604e-01 1.524604260921478271e-01 -1.063569113612174988e-01 -1.321876049041748047e-01 2.861031293869018555e-01 -8.404322713613510132e-02 -3.109900355339050293e-01 2.999575436115264893e-01 -1.082085967063903809e-01 8.034399896860122681e-02 -2.064471319317817688e-02 8.541398495435714722e-02 4.724326357245445251e-02 4.434912279248237610e-02 2.574920654296875000e-01 -6.626708060503005981e-02 -8.757746219635009766e-02 2.243661582469940186e-01 -2.579642534255981445e-01 7.563155889511108398e-02 3.701727092266082764e-02 -8.148789405822753906e-02 2.113857865333557129e-02
-3.480971753597259521e-01 2.371640503406524658e-01 3.456330299377441406e-01 -1.967159956693649292e-01 -6.929040700197219849e-02 -3.155232965946197510e-01 9.771513193845748901e-02 6.591483205556869507e-02 2.444874309003353119e-02 2.265774905681610107e-01 1.955670416355133057e-01 -5.981884524226188660e-02 -1.641905307769775391e-01 8.227516710758209229e-02 -3.377695381641387939e-02 -3.535464406013488770e-01 7.266915589570999146e-02 -4.326134175062179565e-02 1.680855154991149902e-01 -2.073291689157485962e-01 -1.617833971977233887e-01 -1.705620437860488892e-01 7.034303247928619385e-02 1.298924684524536133e-01 -1.550351083278656006e-01 -1.106931790709495544e-01 2.532285153865814209e-01 8.744268864393234253e-02 -8.636863529682159424e-02 -4.946605861186981201e-02 -4.681500419974327087e-02 1.300602555274963379e-01
-3.043683171272277832e-01 9.077432006597518921e-02 -6.806149333715438843e-02 -2.266014069318771362e-01 5.978016555309295654e-02 -3.418925106525421143e-01 -1.881582587957382202e-01 -1.081368103623390198e-01 -1.817082762718200684e-01 1.144639030098915100e-01 1.934062391519546509e-01 -1.885883957147598267e-01 -9.874773025512695312e-02 7.473995443433523178e-03 3.916502594947814941e-01 1.428961455821990967e-01 7.214455306529998779e-02 -7.747412472963333130e-02 1.441360116004943848e-01 -1.238020658493041992e-01 5.165003240108489990e-02 -1.841886639595031738e-01 8.981507271528244019e-02 4.074217975139617920e-01 1.115613710135221481e-02 -1.054193899035453796e-01 1.939424127340316772e-01 1.471739113330841064e-01 5.509584769606590271e-02 1.481539756059646606e-01 5.596487969160079956e-02 1.275938898324966431e-01
-2.242397367954254150e-01 1.803215779364109039e-02 -1.407615691423416138e-01 -2.938296198844909668e-01 9.726710617542266846e-03 -1.392781883478164673e-01 -2.752723731100559235e-02 1.401413530111312866e-01 6.704360991716384888e-02 -1.829085052013397217e-01 6.369921565055847168e-02 -2.231031805276870728e-01 -1.632870733737945557e-01 1.627817898988723755e-01 1.043104976415634155e-01 -3.049591481685638428e-01 -1.005309373140335083e-01 -8.604786545038223267e-02 -5.547504499554634094e-02 -2.527318596839904785e-01 -1.578391194343566895e-01 6.264208257198333740e-02 -1.553430259227752686e-01 2.315331697463989258e-01 -7.668606936931610107e-02 -1.294006258249282837e-01 1.053847149014472961e-01 -1.439494490623474121e-01 1.254474967718124390e-01 2.410370409488677979e-01 -3.174001276493072510e-01 3.666844666004180908e-01
-5.820508301258087158e-02 4.222674369812011719e-01 -2.704097032546997070e-01 -2.429019808769226074e-01 -2.070622518658638000e-03 -3.044569492340087891e-01 -2.236760109663009644e-01 -2.026468813419342041e-01 -2.219460345804691315e-02 9.492380917072296143e-02 1.818323582410812378e-01 -1.947714388370513916e-01 -1.040564849972724915e-02 -4.127340391278266907e-02 1.526324898004531860e-01 -7.458537071943283081e-02 -1.024828106164932251e-01 -1.115837767720222473e-01 -8.178066462278366089e-02 -3.234831690788269043e-01 2.850677818059921265e-02 -1.092353239655494690e-01 3.115218877792358398e-01 2.259334921836853027e-01 -7.098786532878875732e-02 -2.216624766588211060e-01 5.739952623844146729e-02 7.200763374567031860e-02 -5.081396177411079407e-02 1.033931076526641846e-01 -1.419870555400848389e-01 2.300421241670846939e-03
-2.444641739130020142e-01 -1.691636145114898682e-01 -7.720940560102462769e-02 -3.159360289573669434e-01 -1.524119228124618530e-01 -4.880222305655479431e-02 -2.186398357152938843e-01 -2.475870698690414429e-01 -2.083223499357700348e-02 -6.783315539360046387e-02 -2.825636565685272217e-01 4.667775332927703857e-02 -2.323570847511291504e-01 2.241621166467666626e-01 1.682908535003662109e-01 -4.537312984466552734e-01 6.529159098863601685e-02 8.066616952419281006e-02 -9.926719963550567627e-02 -9.172748029232025146e-02 2.472996339201927185e-02 -1.065344959497451782e-01 1.757003813982009888e-01 1.751660704612731934e-01 -1.208148896694183350e-01 4.668593034148216248e-02 1.942046433687210083e-01 -2.481382042169570923e-01 -1.223808676004409790e-01 5.564806237816810608e-02 1.964756101369857788e-02 9.254853427410125732e-02
-1.661035716533660889e-01 4.538239166140556335e-02 -5.232911556959152222e-02 -3.513311445713043213e-01 1.278319358825683594e-01 -3.020536005496978760e-01 -3.604336176067590714e-03 2.516650781035423279e-02 -9.591948240995407104e-02 6.346233189105987549e-02 8.088629692792892456e-03 -3.272302448749542236e-01 1.325599402189254761e-01 6.967903673648834229e-02 3.204410076141357422e-01 -5.542142689228057861e-02 -8.502823859453201294e-02 -2.943581938743591309e-01 1.886993497610092163e-01 -2.762784361839294434e-01 9.742829948663711548e-02 -1.943067163228988647e-01 1.273166239261627197e-01 2.034417837858200073e-01 -1.698061078786849976e-01 -1.038306951522827148e-01 2.657161355018615723e-01 8.458568900823593140e-02 4.454967379570007324e-02 -1.983610242605209351e-01 8.668262511491775513e-02 1.025695949792861938e-01
-7.366789132356643677e-02 5.643210560083389282e-02 -1.778989732265472412e-01 -3.189055621623992920e-01 -2.221392691135406494e-01 -9.742747247219085693e-02 -1.730673015117645264e-01 -7.204911857843399048e-02 8.578467182815074921e-03 2.331369966268539429e-01 -3.444485664367675781e-01 -1.441062092781066895e-01 3.715395554900169373e-02 -9.658122807741165161e-02 2.526071667671203613e-01 -5.084883049130439758e-02 -1.303890167037025094e-04 -2.341756075620651245e-01 1.589288115501403809e-01 -4.104261845350265503e-02 -7.690055668354034424e-02 -3.325889408588409424e-01 9.973426163196563721e-02 2.798291295766830444e-02 -4.320067912340164185e-02 -3.641538023948669434e-01 2.278538644313812256e-01 -4.848630353808403015e-02 -9.416071407031267881e-05 2.023599445819854736e-01 -2.242244035005569458e-01 6.408723443746566772e-02
-9.800688922405242920e-02 3.524535894393920898e-02 5.534989386796951294e-02 -3.964806199073791504e-01 1.745364218950271606e-01 -2.756145000457763672e-01 -5.384423583745956421e-02 -6.964647024869918823e-02 -1.379223912954330444e-01 9.241926670074462891e-02 3.354750573635101318e-02 -2.634496688842773438e-01 -1.051843762397766113e-01 -2.318593114614486694e-02 1.628804802894592285e-01 1.889040470123291016e-01 -1.734160929918289185e-01 -2.718906700611114502e-01 1.257223933935165405e-01 -2.879967987537384033e-01 -3.573593124747276306e-02 -1.360933333635330200e-01 1.704836450517177582e-02 3.694642782211303711e-01 -1.003913953900337219e-01 -1.166478171944618225e-01 2.749809324741363525e-01 -2.502948790788650513e-02 2.282782644033432007e-01 1.752774268388748169e-01 1.013875566422939301e-02 2.457533776760101318e-02
2.232146263122558594e-02 4.903719946742057800e-02 -9.702341258525848389e-02 -2.167989909648895264e-01 -1.935876905918121338e-02 -1.481988430023193359e-01 -2.710936665534973145e-01 -1.413723975419998169e-01 -5.500818789005279541e-02 -2.099980786442756653e-02 1.921397298574447632e-01 -2.308608442544937134e-01 3.225047839805483818e-03 2.638139128684997559e-01 1.002900525927543640e-01 -4.178340137004852295e-01 -3.147977888584136963e-01 -1.587371677160263062e-01 -4.208728671073913574e-02 -4.171366989612579346e-01 -3.974580019712448120e-02 -4.139275848865509033e-02 9.169216454029083252e-02 5.462909583002328873e-03 -2.142123430967330933e-01 6.396702677011489868e-02 8.468192070722579956e-03 -2.004268765449523926e-01 3.069243580102920532e-02 9.013031423091888428e-02 -2.759617567062377930e-02 2.551173865795135498e-01
-1.150868553668260574e-02 7.602249085903167725e-02 -1.785122305154800415e-01 -1.219852343201637268e-01 -8.427576720714569092e-02 -2.066224664449691772e-01 -1.193089261651039124e-01 -8.329003304243087769e-02 -3.893160223960876465e-01 -1.744525134563446045e-01 1.682688295841217041e-01 -1.115865632891654968e-01 -3.684128820896148682e-01 -9.367892146110534668e-02 2.322798222303390503e-01 -2.105535566806793213e-02 2.603728473186492920e-01 -2.755904495716094971e-01 -9.251878410577774048e-02 1.559717487543821335e-02 -7.442914694547653198e-02 -1.070476993918418884e-01 -5.004414543509483337e-02 -1.032085865736007690e-01 -2.587722539901733398e-01 1.727751456201076508e-02 3.349050581455230713e-01 -2.721211314201354980e-01 -1.179939955472946167e-01 -4.205686599016189575e-02 -2.496048435568809509e-02 4.708119481801986694e-02
-4.295133054256439209e-02 1.215866804122924805e-01 2.658148109912872314e-01 -1.433735936880111694e-01 9.871498681604862213e-03 -3.426432013511657715e-01 -2.309251576662063599e-01 -2.273674458265304565e-01 -2.606863081455230713e-01 -5.272949114441871643e-02 5.909646302461624146e-02 -3.982569277286529541e-02 -2.414899319410324097e-01 7.129351049661636353e-02 9.239470213651657104e-02 -3.285027146339416504e-01 1.822758652269840240e-02 -1.256940066814422607e-01 2.160044908523559570e-01 -1.484385691583156586e-02 -5.914660915732383728e-02 -2.846589311957359314e-03 1.442375481128692627e-01 1.597746759653091431e-01 -1.067596524953842163e-01 -2.992006540298461914e-01 -6.467527896165847778e-02 -2.391284406185150146e-01 8.907723822630941868e-04 1.975284367799758911e-01 5.457886680960655212e-02 3.111875057220458984e-01
-2.509162425994873047e-01 -2.531463839113712311e-02 -4.209683462977409363e-02 -2.217154353857040405e-01 -1.265864819288253784e-01 -4.541305452585220337e-02 1.100449711084365845e-01 7.977771759033203125e-02 2.408299595117568970e-01 -3.181813284754753113e-02 4.712821543216705322e-02 -1.166265755891799927e-01 2.457921579480171204e-02 3.871778845787048340e-01 1.199487820267677307e-01 -2.968943417072296143e-01 -1.283594220876693726e-01 -4.124680757522583008e-01 -8.683473616838455200e-02 -8.595101535320281982e-02 1.824675649404525757e-01 -3.013338893651962280e-02 -1.085256412625312805e-01 1.733531504869461060e-01 -5.301382020115852356e-02 -3.893860056996345520e-02 3.489748835563659668e-01 -2.491246014833450317e-01 4.527350142598152161e-02 4.152469336986541748e-02 -8.379282802343368530e-02 2.109422087669372559e-01
-2.282775044441223145e-01 1.865482479333877563e-01 -3.926330432295799255e-02 -2.415975481271743774e-01 -3.125194087624549866e-02 -2.562821507453918457e-01 2.229928597807884216e-02 -1.445071697235107422e-01 -1.465828269720077515e-01 8.937770873308181763e-02 1.331223547458648682e-01 -9.474745951592922211e-03 -1.073507964611053467e-01 1.572379022836685181e-01 2.170919254422187805e-02 1.908836960792541504e-01 1.441090703010559082e-01 9.277527034282684326e-02 -1.762810051441192627e-01 -2.967587411403656006e-01 -1.994390189647674561e-01 -2.759386301040649414e-01 1.328950971364974976e-01 -2.975505888462066650e-01 -1.517056077718734741e-01 -2.665877640247344971e-01 2.885529100894927979e-01 -8.085023611783981323e-02 1.179092898964881897e-01 -1.742521822452545166e-01 -9.148789197206497192e-02 1.937755793333053589e-01
1.308707892894744873e-01 8.378871530294418335e-02 -3.979882970452308655e-02 -5.042091384530067444e-02 -1.444140225648880005e-01 1.585693657398223877e-01 -1.135830506682395935e-01 1.375018209218978882e-01 -1.893112361431121826e-01 2.296726256608963013e-01 -2.611147798597812653e-02 -1.522142142057418823e-01 -2.512960731983184814e-01 4.719664528965950012e-02 -9.764486551284790039e-02 -1.306103076785802841e-02 3.397190012037754059e-03 -3.205007910728454590e-01 1.989345997571945190e-01 -5.752975493669509888e-02 -7.660562172532081604e-03 -1.426621824502944946e-01 -2.724885046482086182e-01 -1.413371600210666656e-02 2.451951354742050171e-01 6.231056153774261475e-02 5.023338198661804199e-01 -2.275570780038833618e-01 -1.050678342580795288e-01 -1.448370702564716339e-02 -3.784850239753723145e-03 2.941616475582122803e-01
-1.109307184815406799e-01 1.647469103336334229e-01 5.451604351401329041e-02 -1.182556077837944031e-01 -8.521614223718643188e-02 -5.585809797048568726e-02 1.460379809141159058e-01 1.037754788994789124e-01 -3.243419229984283447e-01 7.928916811943054199e-02 -1.723201572895050049e-01 -1.841448843479156494e-01 -2.813649773597717285e-01 -6.668121367692947388e-02 2.784790396690368652e-01 -2.053014487028121948e-01 2.955850362777709961e-01 -3.093878328800201416e-01 8.492457121610641479e-02 -6.735029071569442749e-02 -2.820398472249507904e-02 -1.719969213008880615e-01 7.298604398965835571e-02 -7.563646882772445679e-02 -1.861161291599273682e-01 -2.012302726507186890e-01 2.818617522716522217e-01 -8.404655009508132935e-02 -3.998530656099319458e-02 9.820781648159027100e-02 -1.323119550943374634e-01 3.099354207515716553e-01
-1.516796499490737915e-01 1.040067896246910095e-01 1.879238784313201904e-01 -2.269088327884674072e-01 5.567316710948944092e-02 -1.678262501955032349e-01 -1.512731760740280151e-01 -1.871021650731563568e-02 -2.422540932893753052e-01 -6.035577505826950073e-03 8.271976560354232788e-02 -2.422479353845119476e-02 -1.705982536077499390e-01 2.440242320299148560e-01 -5.995483323931694031e-02 -4.001740217208862305e-01 9.230402112007141113e-02 -2.418989092111587524e-01 1.295415335334837437e-03 7.172463089227676392e-02 1.160427331924438477e-01 6.651987880468368530e-02 -1.325628459453582764e-01 1.125742495059967041e-01 -1.900878399610519409e-01 -2.968829572200775146e-01 2.468042969703674316e-01 -1.038958281278610229e-01 -3.594177365303039551e-01 -3.192574530839920044e-02 -2.372514456510543823e-01 -5.957895889878273010e-02
-2.708758711814880371e-01 7.068459689617156982e-02 -1.572037935256958008e-01 -1.730654090642929077e-01 -2.367911934852600098e-01 -1.433738470077514648e-01 -3.983428478240966797e-01 -2.648555301129817963e-02 -1.710690259933471680e-01 -2.454432994127273560e-01 -2.455758452415466309e-01 -8.035400509834289551e-02 -3.226062059402465820e-01 2.035277038812637329e-01 -3.354309499263763428e-02 -1.531011462211608887e-01 8.164723962545394897e-02 -7.469658553600311279e-02 -1.300940066576004028e-01 -2.253534346818923950e-01 -1.849236041307449341e-01 8.161513507366180420e-02 -9.961249679327011108e-02 3.117658570408821106e-02 -9.638401120901107788e-02 7.959547638893127441e-02 1.866839677095413208e-01 -4.003369435667991638e-02 5.912363901734352112e-02 1.765698343515396118e-01 3.451700136065483093e-02 2.915069460868835449e-01
-2.024863809347152710e-01 -1.345355808734893799e-01 5.686867982149124146e-02 -2.615426182746887207e-01 -3.321970626711845398e-02 -2.765670418739318848e-01 -2.769262790679931641e-01 -4.588411003351211548e-02 5.150334537029266357e-02 -3.502567484974861145e-02 6.603722274303436279e-02 -2.309937775135040283e-01 -6.141954660415649414e-02 2.175957560539245605e-01 -8.442572504281997681e-02 -2.369755059480667114e-01 2.380589023232460022e-02 -1.956658661365509033e-01 4.579864442348480225e-02 -3.757138252258300781e-01 -1.347512453794479370e-01 5.867038667201995850e-02 -7.357764989137649536e-02 2.583899497985839844e-01 -1.077788546681404114e-01 2.053162269294261932e-02 1.793413162231445312e-01 6.043538823723793030e-02 4.219352826476097107e-02 2.473176866769790649e-01 -3.556346595287322998e-01 1.539652943611145020e-01
-6.133009120821952820e-02 2.387863248586654663e-01 3.126486390829086304e-02 -3.767399787902832031e-01 -9.871415048837661743e-02 -9.472817927598953247e-02 -6.870713084936141968e-02 1.378551274538040161e-01 -2.249250560998916626e-01 -6.147524341940879822e-02 4.221460223197937012e-02 -1.140420064330101013e-01 6.036054808646440506e-03 1.445382535457611084e-01 -1.662766188383102417e-01 -2.730463743209838867e-01 -2.017784863710403442e-01 -1.086698025465011597e-01 1.826616823673248291e-01 -1.270442306995391846e-01 -3.355027735233306885e-01 -8.866227231919765472e-03 -1.665944308042526245e-01 1.233122721314430237e-01 -2.453420758247375488e-01 -1.838889271020889282e-01 2.223132103681564331e-01 2.409477829933166504e-01 -1.785499788820743561e-02 1.841426342725753784e-01 -2.566281259059906006e-01 -4.875245317816734314e-02
-8.872177451848983765e-02 -9.987497329711914062e-02 3.619751706719398499e-02 -1.593298316001892090e-01 -9.028840810060501099e-02 -2.688951194286346436e-01 -7.270276546478271484e-02 2.493118196725845337e-01 -4.066926240921020508e-02 1.236410290002822876e-01 -1.660388894379138947e-02 -3.311697840690612793e-01 6.163510307669639587e-02 -6.768798828125000000e-02 3.826347887516021729e-01 2.612977288663387299e-02 -6.616707146167755127e-02 -3.168119788169860840e-01 2.227018624544143677e-01 -2.494370751082897186e-02 -2.445322424173355103e-01 -2.720107138156890869e-01 1.972623765468597412e-01 2.115518897771835327e-01 1.246800646185874939e-01 -1.552851051092147827e-01 2.458904683589935303e-01 -1.734967678785324097e-01 2.750263363122940063e-02 -5.030746012926101685e-02 -7.117677479982376099e-02 1.191703081130981445e-01
-1.582880765199661255e-01 -8.808607608079910278e-02 -2.601247429847717285e-01 -3.547123670578002930e-01 -2.123123966157436371e-02 -1.891196891665458679e-02 1.600697338581085205e-01 4.298777878284454346e-02 -7.000675052404403687e-02 8.187755197286605835e-02 1.972848922014236450e-01 9.057686477899551392e-02 2.375215291976928711e-02 2.136201560497283936e-01 1.096071600914001465e-01 -3.078079819679260254e-01 -2.271141856908798218e-01 -3.616165220737457275e-01 3.849951550364494324e-02 2.615065686404705048e-02 1.154106706380844116e-01 -4.974238574504852295e-02 -8.215111494064331055e-02 1.565812230110168457e-01 -1.089758202433586121e-01 -1.503069847822189331e-01 2.224354594945907593e-01 -1.078259572386741638e-01 -2.742215245962142944e-02 8.509083837270736694e-02 -3.688345849514007568e-01 2.501130104064941406e-01
1.064692810177803040e-02 2.871516346931457520e-01 1.331386119127273560e-01 -1.129280626773834229e-01 -2.811882272362709045e-02 -2.849676907062530518e-01 -1.407221853733062744e-01 1.125720217823982239e-01 -1.946430653333663940e-01 1.102037727832794189e-01 -1.321366876363754272e-01 8.292055130004882812e-02 -9.165392816066741943e-02 1.992366164922714233e-01 2.573407888412475586e-01 -3.236834406852722168e-01 -2.117481082677841187e-01 -3.988308012485504150e-01 -3.668282926082611084e-02 7.887385040521621704e-02 -1.017302945256233215e-01 -2.471317537128925323e-02 1.014771163463592529e-01 2.536831498146057129e-01 -1.855999827384948730e-01 1.989400573074817657e-02 5.610547587275505066e-02 -9.409207850694656372e-02 -1.150467619299888611e-01 -5.065504461526870728e-02 -3.445926308631896973e-01 -2.343857660889625549e-02
-3.307990431785583496e-01 -9.247179329395294189e-02 -1.097556669265031815e-02 -1.608445048332214355e-01 -2.701003849506378174e-02 -2.253162413835525513e-01 1.343930512666702271e-01 1.078327819705009460e-01 -2.415629290044307709e-02 -6.438993662595748901e-02 -3.346265107393264771e-02 -1.482355594635009766e-01 -2.368177324533462524e-01 3.383581042289733887e-01 -2.518443167209625244e-01 -3.162642419338226318e-01 -3.859233856201171875e-02 -2.220051139593124390e-01 2.257036603987216949e-02 -3.837159276008605957e-01 -8.711203187704086304e-02 -7.284996658563613892e-02 -1.752364635467529297e-01 2.733303308486938477e-01 -5.277723446488380432e-02 -9.908727370202541351e-03 1.245372891426086426e-01 -6.174492835998535156e-02 -3.309013694524765015e-02 9.662375599145889282e-02 -1.605184227228164673e-01 1.943294107913970947e-01
7.146503776311874390e-02 4.039812982082366943e-01 -5.637028813362121582e-02 -1.680519133806228638e-01 1.968848332762718201e-02 -7.582048326730728149e-02 -2.731938958168029785e-01 -1.629179716110229492e-01 -4.748252220451831818e-03 -9.925287961959838867e-02 2.923250794410705566e-01 -3.002046942710876465e-01 -1.976411044597625732e-01 2.599891722202301025e-01 2.419388294219970703e-01 -6.726956367492675781e-02 -7.050536572933197021e-02 -1.014904603362083435e-01 -1.848034262657165527e-01 -5.477826111018657684e-03 -1.803511381149291992e-01 -8.997949957847595215e-02 1.326411217451095581e-01 2.690364122390747070e-01 -3.415161669254302979e-01 1.596366055309772491e-02 -2.683608047664165497e-02 -7.514367252588272095e-02 -6.261457689106464386e-03 1.430427283048629761e-01 7.375173270702362061e-02 9.245216846466064453e-02
-1.292698383331298828e-01 -3.741666302084922791e-02 -9.089197218418121338e-02 -2.904654741287231445e-01 -4.171827808022499084e-02 -3.672145307064056396e-02 -1.387861967086791992e-01 1.257432741113007069e-04 4.265092313289642334e-02 -1.957938075065612793e-01 2.756970524787902832e-01 -1.982973664999008179e-01 -2.138378284871578217e-02 2.872090935707092285e-01 -6.908335536718368530e-02 -2.976891100406646729e-01 -6.408135592937469482e-02 -7.453886419534683228e-02 9.720779955387115479e-02 -2.076473832130432129e-01 -2.395014911890029907e-01 -5.652603879570960999e-02 2.647613361477851868e-02 2.923063933849334717e-03 -1.573110520839691162e-01 6.803259998559951782e-02 2.486445307731628418e-01 1.858388781547546387e-01 1.629444654099643230e-03 2.139781713485717773e-01 -2.065880149602890015e-01 4.442817866802215576e-01
-1.878542266786098480e-02 2.535541309043765068e-03 -5.962894111871719360e-02 -1.408175677061080933e-01 -1.305110752582550049e-01 -1.728048734366893768e-02 -1.311079710721969604e-01 8.330604434013366699e-02 -4.503833875060081482e-02 -1.132959499955177307e-01 1.682236641645431519e-01 -3.187574148178100586e-01 -1.427026987075805664e-01 2.163601517677307129e-01 -1.390607357025146484e-01 -2.129177153110504150e-01 -1.269821971654891968e-01 -5.067671835422515869e-02 -6.084344908595085144e-02 -3.133726716041564941e-01 -1.973855644464492798e-01 6.706591695547103882e-02 -1.007849127054214478e-01 1.831521093845367432e-01 -7.797762006521224976e-02 -2.349984645843505859e-01 1.467228680849075317e-01 1.429531425237655640e-01 -8.391639217734336853e-03 2.681433558464050293e-01 -1.542002707719802856e-01 5.013998150825500488e-01
-6.237583979964256287e-02 1.946649746969342232e-03 -7.353274524211883545e-02 -7.434248179197311401e-02 5.277179926633834839e-02 -1.258052140474319458e-01 -1.321184933185577393e-01 -2.670284211635589600e-01 -3.467018902301788330e-01 5.961729586124420166e-02 2.398986667394638062e-01 -5.876098945736885071e-02 -4.001630097627639771e-02 1.011093556880950928e-01 -2.145503014326095581e-01 2.479099035263061523e-01 -3.493474423885345459e-02 -2.568410634994506836e-01 -1.400986164808273315e-01 1.288176625967025757e-01 -8.025146275758743286e-02 -2.607236504554748535e-01 1.863101571798324585e-01 -5.802123248577117920e-02 -1.640835851430892944e-01 -2.584024071693420410e-01 3.746678233146667480e-01 1.760163307189941406e-01 1.755618005990982056e-01 -8.140456862747669220e-03 -1.832685172557830811e-01 1.682001054286956787e-01
-6.629499793052673340e-02 8.305842429399490356e-02 -3.359356560395099223e-05 2.965126000344753265e-02 9.191964566707611084e-02 -1.571277529001235962e-01 -1.722106188535690308e-01 -8.414430916309356689e-02 1.968998461961746216e-01 5.924158170819282532e-02 -6.316577643156051636e-02 -2.765232622623443604e-01 -2.481395155191421509e-01 1.320701986551284790e-01 -1.556848287582397461e-01 -3.419885933399200439e-01 1.600591242313385010e-01 -3.608149886131286621e-01 1.071913987398147583e-01 5.260645411908626556e-03 2.953672707080841064e-01 7.158864289522171021e-02 3.343783020973205566e-01 1.389119625091552734e-01 -4.590742290019989014e-02 -1.153333336114883423e-01 1.912874579429626465e-01 -2.212131917476654053e-01 1.844268292188644409e-02 1.411502659320831299e-01 -1.650334596633911133e-01 1.891479790210723877e-01
-1.822916716337203979e-01 -1.315512061119079590e-01 1.893087849020957947e-02 -2.141912281513214111e-01 -2.069410681724548340e-02 -9.122487902641296387e-02 2.322175167500972748e-02 -4.283489286899566650e-02 -1.550771296024322510e-01 -2.223933637142181396e-01 -2.496473491191864014e-02 -1.460441201925277710e-01 -1.362545043230056763e-01 1.825134009122848511e-01 1.320159584283828735e-01 -9.898586571216583252e-02 -2.878892421722412109e-01 -3.455845117568969727e-01 3.606240823864936829e-02 -9.997900575399398804e-02 7.268403470516204834e-02 3.730585426092147827e-02 -4.352811574935913086e-01 1.908246129751205444e-01 -1.506582200527191162e-01 4.965209588408470154e-02 2.300781160593032837e-01 -1.912256479263305664e-01 -1.640055477619171143e-01 2.296421378850936890e-01 -1.917280256748199463e-01 2.007932811975479126e-01
1.651012105867266655e-03 -2.994976937770843506e-03 -5.779477953910827637e-02 -2.575839757919311523e-01 -1.445699781179428101e-01 -2.941977381706237793e-01 -1.130059510469436646e-01 -8.426309376955032349e-02 4.909856617450714111e-02 1.772148609161376953e-01 -1.114574596285820007e-01 -6.071951985359191895e-01 -1.398456394672393799e-01 -1.197044998407363892e-01 2.725672125816345215e-01 1.139633506536483765e-01 4.877816513180732727e-02 1.173526886850595474e-02 -4.781031608581542969e-02 -8.949413895606994629e-02 -1.454445719718933105e-01 -1.973562240600585938e-01 -2.257989346981048584e-01 1.002893596887588501e-01 1.048332080245018005e-01 -1.751755326986312866e-01 2.050492614507675171e-01 -6.261377781629562378e-02 -2.107803672552108765e-01 1.935717836022377014e-02 1.174058672040700912e-02 1.849900744855403900e-02
-2.209109067916870117e-01 -1.561665534973144531e-02 3.661445900797843933e-02 -2.872046828269958496e-01 -2.007927745580673218e-01 -8.186463383026421070e-04 -2.700129151344299316e-02 1.785545796155929565e-01 -3.316833078861236572e-01 3.949510678648948669e-02 8.066693693399429321e-02 -3.438734635710716248e-02 -9.685789048671722412e-02 1.793692447245121002e-02 2.172755599021911621e-01 -2.125631868839263916e-01 3.244707882404327393e-01 -3.053740561008453369e-01 -1.100312639027833939e-02 -3.534670546650886536e-02 8.758859336376190186e-02 -1.578113436698913574e-01 2.627069130539894104e-02 -1.172622442245483398e-01 -3.124872744083404541e-01 -2.725174427032470703e-01 2.752409875392913818e-01 -1.267153918743133545e-01 -1.413232386112213135e-01 -8.512002974748611450e-02 -5.522637814283370972e-02 1.786671727895736694e-01
-1.190074905753135681e-02 1.746196001768112183e-01 -2.711875364184379578e-02 -3.539701998233795166e-01 -2.920503616333007812e-01 -2.184116542339324951e-01 6.683199666440486908e-03 2.948269620537757874e-02 -9.145352989435195923e-02 6.334248930215835571e-02 6.358713656663894653e-02 -3.135131001472473145e-01 1.891741752624511719e-01 -7.452265918254852295e-02 3.123759329319000244e-01 4.219980537891387939e-02 -1.790917478501796722e-02 -2.777078747749328613e-01 1.564109027385711670e-01 -1.415384858846664429e-01 -3.753230339498259127e-05 -2.499047070741653442e-01 -2.923827804625034332e-02 3.444020152091979980e-01 -7.598559558391571045e-02 -8.883584290742874146e-02 3.098843395709991455e-01 2.326660789549350739e-02 9.344044327735900879e-02 -6.453195959329605103e-02 -5.717170238494873047e-02 1.541297435760498047e-01
-1.158201172947883606e-01 2.469934225082397461e-01 -1.434661895036697388e-01 -1.092376559972763062e-01 -3.304523825645446777e-01 -5.888932570815086365e-02 2.615031003952026367e-01 1.369892209768295288e-01 -1.771765202283859253e-01 -1.351459324359893799e-01 3.014237433671951294e-02 -1.628973782062530518e-01 -3.053008317947387695e-01 2.045855075120925903e-01 -3.455170989036560059e-02 -2.005354762077331543e-01 8.112357556819915771e-02 7.485108822584152222e-02 3.094808198511600494e-02 1.926519721746444702e-02 1.415497213602066040e-01 -1.640116721391677856e-01 6.106014922261238098e-02 2.061032503843307495e-01 2.335889190435409546e-01 -2.604439258575439453e-01 2.084613442420959473e-01 2.792887948453426361e-02 -4.365392774343490601e-02 9.046276099979877472e-03 -4.033010303974151611e-01 4.183189570903778076e-02
-5.260162428021430969e-02 2.974648475646972656e-01 -1.959320008754730225e-01 -1.610041707754135132e-01 1.884105615317821503e-02 -4.074067994952201843e-02 -1.407334208488464355e-01 -1.268412619829177856e-01 -1.536260843276977539e-01 2.849685549736022949e-01 2.525349557399749756e-01 -7.209227234125137329e-02 -3.357101976871490479e-01 2.059801965951919556e-01 2.488727420568466187e-01 -3.995324969291687012e-01 -2.438702583312988281e-01 3.083286434412002563e-02 1.954262554645538330e-01 -2.378551103174686432e-02 -9.579530358314514160e-02 -1.166438981890678406e-01 7.597725838422775269e-02 7.609715312719345093e-02 -2.350293695926666260e-01 -6.411635130643844604e-02 7.111683487892150879e-02 6.188755854964256287e-02 4.473337158560752869e-02 1.942220628261566162e-01 -8.164335787296295166e-02 8.889093250036239624e-02
2.649309113621711731e-02 7.547285873442888260e-03 8.995563536882400513e-02 -2.387645542621612549e-01 -1.946944743394851685e-01 -1.190742775797843933e-01 -1.691748499870300293e-01 5.320123583078384399e-02 -6.855544447898864746e-02 9.790667891502380371e-02 4.511066153645515442e-02 3.673939779400825500e-02 -3.656879961490631104e-01 3.227075636386871338e-01 1.954416930675506592e-01 -2.720475792884826660e-01 -3.678115829825401306e-02 -2.982501983642578125e-01 -5.205008760094642639e-02 -7.826173095963895321e-04 -2.022896409034729004e-01 1.056739762425422668e-01 1.945921331644058228e-01 2.894845008850097656e-01 -2.290468364953994751e-01 -6.475666910409927368e-02 5.100481584668159485e-02 -2.778153419494628906e-01 -5.042996630072593689e-02 -2.634192109107971191e-01 -1.273890398442745209e-02 8.691790699958801270e-02
-1.023461371660232544e-01 -1.156431585550308228e-01 -1.596721708774566650e-01 1.540187746286392212e-01 -8.471721410751342773e-02 -3.129360377788543701e-01 -1.020384281873703003e-01 1.648900471627712250e-02 4.532207176089286804e-02 1.592796742916107178e-01 3.617567569017410278e-02 -3.068418614566326141e-02 -3.283595442771911621e-01 3.052133508026599884e-02 7.867405563592910767e-02 -3.973828852176666260e-01 1.749175600707530975e-02 -1.936677247285842896e-01 2.514036186039447784e-02 -2.380615659058094025e-02 1.759009510278701782e-01 9.325521439313888550e-02 3.323022723197937012e-01 1.662794798612594604e-01 -2.063377648591995239e-01 -1.909488141536712646e-01 1.948853135108947754e-01 -1.401023119688034058e-01 -1.586993038654327393e-01 5.992989614605903625e-02 -4.267621412873268127e-02 3.530574142932891846e-01
-1.295349448919296265e-01 -1.337380334734916687e-02 -2.115704119205474854e-01 -2.131874412298202515e-01 5.505562201142311096e-02 -1.101011782884597778e-01 1.123175397515296936e-01 1.184965148568153381e-01 -1.375899612903594971e-01 -1.041066348552703857e-01 1.185094118118286133e-01 -1.378328353166580200e-01 -8.396659046411514282e-02 4.942444860935211182e-01 1.312021315097808838e-01 -4.078925400972366333e-02 -1.617375314235687256e-01 -2.286718189716339111e-01 2.671003341674804688e-02 -7.241397351026535034e-02 6.170336529612541199e-02 1.191775798797607422e-01 -1.781351305544376373e-02 1.028935387730598450e-01 3.665031166747212410e-03 9.567251801490783691e-02 3.324047327041625977e-01 -1.014884710311889648e-01 8.094600588083267212e-02 1.121238023042678833e-01 -1.950665265321731567e-01 4.664193987846374512e-01
-1.743356585502624512e-01 -6.587876379489898682e-02 1.392022371292114258e-01 5.031305830925703049e-03 1.202786788344383240e-01 5.043978989124298096e-02 -2.612734735012054443e-01 2.205055803060531616e-01 -1.308498531579971313e-01 1.466175913810729980e-01 2.145997583866119385e-01 -7.684157788753509521e-02 -2.269490361213684082e-01 1.031699702143669128e-01 1.773514598608016968e-01 -3.065176308155059814e-01 1.847572773694992065e-01 -3.157583475112915039e-01 5.281446501612663269e-02 -1.287079006433486938e-01 -2.148576229810714722e-01 -2.546632885932922363e-01 -6.680421531200408936e-02 1.309555619955062866e-01 -2.437831610441207886e-01 -2.492416799068450928e-01 6.859016418457031250e-02 -2.481477111577987671e-01 4.956288263201713562e-02 1.580137461423873901e-01 -1.429644674062728882e-01 -1.109684407711029053e-01
-2.257158011198043823e-01 -1.019402220845222473e-01 -3.184431493282318115e-01 -1.328442841768264771e-01 -4.253140836954116821e-02 2.833393402397632599e-02 -5.578475445508956909e-02 2.355989627540111542e-02 -6.466875225305557251e-02 7.769719511270523071e-02 2.287602722644805908e-01 -1.228364631533622742e-01 2.930935658514499664e-02 3.793964684009552002e-01 1.741418689489364624e-01 -8.213038742542266846e-02 -1.436731517314910889e-01 -1.322076320648193359e-01 -2.445756942033767700e-01 -1.640416085720062256e-01 -1.326699852943420410e-01 5.654606968164443970e-02 -2.538512051105499268e-01 7.279089093208312988e-02 -1.824346184730529785e-01 -1.836869679391384125e-02 3.019889593124389648e-01 -1.071746051311492920e-01 -3.931717015802860260e-03 1.475418359041213989e-01 -2.968129813671112061e-01 3.037213981151580811e-01
-2.228434979915618896e-01 -6.369614601135253906e-02 -2.188419401645660400e-01 -1.512674689292907715e-01 6.270611286163330078e-02 4.943292215466499329e-02 -9.944852441549301147e-02 3.014894016087055206e-02 1.240237504243850708e-01 2.724171876907348633e-01 -1.747187413275241852e-02 -3.559729158878326416e-01 -1.403978765010833740e-01 1.705145090818405151e-01 -7.050053775310516357e-02 -2.970841228961944580e-01 -7.305045425891876221e-02 -4.399821460247039795e-01 8.942069858312606812e-02 -2.319676429033279419e-01 -7.718997541815042496e-03 -4.060158133506774902e-02 4.845620319247245789e-02 -3.221813216805458069e-02 -2.832568287849426270e-01 -1.118548065423965454e-01 9.252514690160751343e-02 6.751479208469390869e-02 9.422158473171293736e-04 9.333121031522750854e-02 -2.192341387271881104e-01 2.669160962104797363e-01
1.256221085786819458e-01 2.606648020446300507e-02 4.255503416061401367e-02 -2.894459068775177002e-01 -8.086472004652023315e-02 -4.938782006502151489e-02 -1.754778325557708740e-01 1.519818902015686035e-01 -3.197348415851593018e-01 -1.414592713117599487e-01 1.439627110958099365e-01 -2.013368606567382812e-01 -2.827167212963104248e-01 -1.776823550462722778e-01 2.091473489999771118e-01 -2.314605265855789185e-01 2.123772650957107544e-01 -2.640527784824371338e-01 -7.268360257148742676e-02 4.138535261154174805e-02 -4.176218807697296143e-02 -1.001104563474655151e-01 2.249878346920013428e-01 -6.954613327980041504e-02 -2.191484123468399048e-01 -1.050414741039276123e-01 2.863237261772155762e-01 -1.891654580831527710e-01 2.032506652176380157e-02 8.963888883590698242e-02 -2.307764440774917603e-01 1.232264637947082520e-01
-8.698630332946777344e-02 -1.185021996498107910e-01 -1.919520199298858643e-01 -3.524115681648254395e-01 -5.640605464577674866e-02 -1.582165807485580444e-01 -1.608463823795318604e-01 1.143875941634178162e-01 1.128229219466447830e-02 -8.898748457431793213e-02 -1.534263417124748230e-02 7.154046744108200073e-02 -4.180299490690231323e-02 3.052377700805664062e-01 1.049731671810150146e-02 -1.940115392208099365e-01 -1.085995882749557495e-01 -2.490234822034835815e-01 -1.343939602375030518e-01 -1.260554939508438110e-01 -8.471567183732986450e-02 3.971992805600166321e-02 -9.738361090421676636e-02 2.216065973043441772e-01 -5.666578561067581177e-02 -4.342674463987350464e-02 3.313755989074707031e-01 2.256406284868717194e-02 1.113809831440448761e-02 2.498625218868255615e-01 -2.872036695480346680e-01 4.105487167835235596e-01
-7.565536350011825562e-02 2.030527293682098389e-01 -1.522632837295532227e-01 -3.117533326148986816e-01 -6.863029301166534424e-02 -3.795564174652099609e-01 -3.656045198440551758e-01 -1.873962283134460449e-01 -8.753025531768798828e-02 -2.382135577499866486e-02 4.592092335224151611e-02 -1.864628940820693970e-01 -1.648308485746383667e-01 8.327987045049667358e-02 2.285997569561004639e-01 1.495462805032730103e-01 -1.162855029106140137e-01 -2.294439673423767090e-01 1.278376877307891846e-01 -2.717790603637695312e-01 -1.601400375366210938e-01 -1.377190798521041870e-01 8.591566979885101318e-02 2.937527596950531006e-01 -8.550567924976348877e-02 -1.479552090167999268e-01 5.128590855747461319e-03 9.458419680595397949e-02 3.905111178755760193e-02 -5.209317058324813843e-02 1.363045126199722290e-01 7.505128532648086548e-02
1.119677275419235229e-01 -1.081450507044792175e-01 -4.039094150066375732e-01 -2.255142778158187866e-01 -4.789768159389495850e-02 -1.871006041765213013e-01 -2.431793510913848877e-02 -1.706049442291259766e-01 -5.738045647740364075e-02 -1.048670709133148193e-01 2.616177797317504883e-01 -1.459209322929382324e-01 -4.394902661442756653e-02 5.907814949750900269e-02 -2.144933491945266724e-02 -3.043490946292877197e-01 -1.615955531597137451e-01 -7.783183362334966660e-03 3.779734671115875244e-02 -2.653577327728271484e-01 -1.787729114294052124e-01 5.118989944458007812e-02 -5.289918184280395508e-02 8.450978994369506836e-02 1.038539111614227295e-01 -8.994723856449127197e-02 3.417403995990753174e-01 -8.346775174140930176e-02 -3.135920315980911255e-02 2.888452708721160889e-01 -2.132224291563034058e-01 2.778269052505493164e-01
-2.199155688285827637e-01 2.280030748806893826e-04 -7.297406345605850220e-02 -4.681762754917144775e-01 -1.025054454803466797e-01 -2.474364191293716431e-01 -1.871142834424972534e-01 -1.059861704707145691e-01 -6.613136082887649536e-02 6.531358510255813599e-02 1.696986854076385498e-01 -3.196208178997039795e-01 -2.186411060392856598e-02 -6.779751181602478027e-02 1.935265958309173584e-01 2.391056120395660400e-01 3.257624432444572449e-02 -2.241612970829010010e-01 -1.590726971626281738e-01 -5.630348622798919678e-02 1.152300611138343811e-01 -2.724433839321136475e-01 5.310184136033058167e-02 2.882392406463623047e-01 -1.752430647611618042e-01 -7.105372496880590916e-04 1.486804038286209106e-01 8.760964870452880859e-02 1.126930564641952515e-01 6.906536407768726349e-03 5.463595315814018250e-02 2.010960578918457031e-01
1.475736796855926514e-01 8.934374153614044189e-02 -7.321878522634506226e-02 -7.198078185319900513e-02 -1.376497894525527954e-01 -1.936557516455650330e-02 -6.263334304094314575e-02 5.411728471517562866e-02 -7.571419328451156616e-02 -1.754378550685942173e-03 7.011388987302780151e-02 -1.766805648803710938e-01 -2.458635531365871429e-02 2.128843516111373901e-01 -1.063574180006980896e-01 -2.188069522380828857e-01 -1.812734641134738922e-02 -1.876609176397323608e-01 -1.662055850028991699e-01 -2.131114900112152100e-01 9.716559201478958130e-02 8.023657649755477905e-02 -3.218618631362915039e-01 2.108968794345855713e-01 -2.831459939479827881e-01 -2.090336084365844727e-01 4.859028160572052002e-01 -2.320816814899444580e-01 -1.201345548033714294e-01 1.777717322111129761e-01 -2.005199044942855835e-01 -1.180334091186523438e-01
-1.205396950244903564e-01 -2.568195164203643799e-01 2.787758782505989075e-02 -1.261374652385711670e-01 2.515817992389202118e-02 -2.591647207736968994e-01 -1.743677258491516113e-02 1.320821344852447510e-01 1.251359097659587860e-02 -3.187160193920135498e-02 1.541707515716552734e-01 -1.911217719316482544e-01 -1.285926401615142822e-01 2.718311250209808350e-01 3.763721138238906860e-02 -3.052845895290374756e-01 -1.317516267299652100e-01 8.637432008981704712e-02 -5.163745209574699402e-02 -1.592713594436645508e-01 -3.879821673035621643e-02 -9.972923994064331055e-02 -4.237839207053184509e-02 1.167992576956748962e-01 -1.463854759931564331e-01 -1.392598748207092285e-01 2.569072544574737549e-01 1.208138316869735718e-01 -1.500886529684066772e-01 3.359037637710571289e-01 -4.154668450355529785e-01 2.482604980468750000e-01
-8.431529998779296875e-02 1.082189455628395081e-01 8.291309326887130737e-02 -4.361629486083984375e-01 -5.550369247794151306e-02 -3.463153541088104248e-01 -3.258323073387145996e-01 3.415695950388908386e-02 1.496228761970996857e-02 1.472065001726150513e-01 2.078792750835418701e-01 -3.565737605094909668e-01 -6.205222010612487793e-02 -4.038257151842117310e-02 2.181249260902404785e-01 7.529468834400177002e-02 2.746164053678512573e-02 -6.208085641264915466e-02 1.738973706960678101e-02 -7.565653324127197266e-02 2.130041457712650299e-02 -2.926110327243804932e-01 1.949057281017303467e-01 2.488660514354705811e-01 1.083815749734640121e-02 -3.110705292783677578e-04 2.615900523960590363e-02 1.316781342029571533e-01 1.912286430597305298e-01 -3.304018452763557434e-02 -7.414471358060836792e-02 2.116760909557342529e-01
-1.355578303337097168e-01 6.292194128036499023e-02 -2.716702967882156372e-02 -2.871178686618804932e-01 -2.238043956458568573e-02 -1.454736739397048950e-01 -1.521661784499883652e-02 -2.136368453502655029e-01 -8.099543862044811249e-03 1.113915145397186279e-01 1.184034645557403564e-01 -1.081690043210983276e-01 -2.155907154083251953e-01 1.645039021968841553e-01 8.727814257144927979e-02 -3.796114623546600342e-01 -1.554829776287078857e-01 -1.897412817925214767e-03 3.631883859634399414e-02 -3.821613192558288574e-01 -9.176930040121078491e-02 2.520439624786376953e-01 -9.667735546827316284e-02 -2.710546553134918213e-02 -6.885901838541030884e-02 -1.115203276276588440e-01 1.586169302463531494e-01 -8.526255190372467041e-02 -6.345339864492416382e-02 -8.508286625146865845e-02 -3.523476719856262207e-01 3.534148037433624268e-01
-4.766356199979782104e-02 1.615118831396102905e-01 1.501102000474929810e-01 -6.390187889337539673e-02 -2.987331748008728027e-01 -6.057159602642059326e-02 1.821322948671877384e-03 -1.633314192295074463e-01 -3.717340296134352684e-03 -1.725082397460937500e-01 4.539711773395538330e-02 -3.764005750417709351e-02 -1.428365409374237061e-01 2.841648459434509277e-01 7.588449399918317795e-03 -3.464647233486175537e-01 2.066844888031482697e-02 -2.009189128875732422e-01 -4.245935007929801941e-02 -2.093878835439682007e-01 -3.063769936561584473e-01 9.807331115007400513e-02 4.304242879152297974e-02 2.290477454662322998e-01 -2.068252563476562500e-01 -1.864338070154190063e-01 1.994376927614212036e-01 -3.581447303295135498e-01 -8.085917681455612183e-02 -5.552596226334571838e-02 -2.413443028926849365e-01 1.151015013456344604e-01
7.482702285051345825e-02 2.431886941194534302e-01 1.610047370195388794e-02 -1.196705028414726257e-01 7.737374305725097656e-02 -5.080872029066085815e-02 -1.188567131757736206e-01 -1.602725088596343994e-01 5.590567737817764282e-02 -6.975308060646057129e-03 -8.517053909599781036e-03 -8.033616095781326294e-02 5.212509259581565857e-02 3.245621025562286377e-01 3.947666287422180176e-01 -1.198864430189132690e-01 -3.883859887719154358e-02 -2.781526446342468262e-01 1.261880397796630859e-01 -2.713103890419006348e-01 -2.517956793308258057e-01 4.191233590245246887e-02 1.179174408316612244e-01 1.742398887872695923e-01 9.209691546857357025e-03 3.404168784618377686e-02 4.317057728767395020e-01 6.623004376888275146e-02 -1.178250834345817566e-01 2.954756617546081543e-01 -9.092947840690612793e-02 -7.097300142049789429e-02
1.131061986088752747e-01 1.741899410262703896e-03 1.906794495880603790e-02 -2.474576681852340698e-01 -1.470063626766204834e-01 3.139599412679672241e-02 -1.523907035589218140e-01 2.139058709144592285e-01 -1.677293032407760620e-01 -1.259906142950057983e-01 -5.836361646652221680e-02 -3.033192157745361328e-01 -3.239936828613281250e-01 -3.415188938379287720e-02 3.368623554706573486e-01 -1.888220459222793579e-01 2.401160001754760742e-01 -1.843324452638626099e-01 -1.317503303289413452e-01 -2.491092532873153687e-01 6.523866206407546997e-02 -1.876219063997268677e-01 -6.649183481931686401e-02 -1.001533493399620056e-01 -7.408404350280761719e-02 -2.139362692832946777e-01 2.972879111766815186e-01 -1.723682582378387451e-01 -1.829860359430313110e-01 -3.005981678143143654e-03 9.659703820943832397e-02 4.707601293921470642e-02
1.580160409212112427e-01 -9.491727501153945923e-02 -1.386804282665252686e-01 -4.372719824314117432e-01 -1.085310652852058411e-01 -9.532929956912994385e-02 -1.604011058807373047e-01 -9.444488584995269775e-02 -2.888980209827423096e-01 7.668938487768173218e-02 -1.409527063369750977e-01 -3.943779766559600830e-01 -1.825288832187652588e-01 8.330971747636795044e-02 1.664646714925765991e-02 -2.870078086853027344e-01 1.719417572021484375e-01 -2.722724974155426025e-01 2.089445143938064575e-01 4.580820351839065552e-02 2.188279526308178902e-03 9.306494146585464478e-02 -2.984885312616825104e-02 1.531354486942291260e-01 -8.772225119173526764e-03 1.362773217260837555e-02 7.136114872992038727e-04 -1.811010837554931641e-01 2.971439994871616364e-02 -1.497096717357635498e-01 9.483524598181247711e-03 2.711237967014312744e-01
-3.554242551326751709e-01 5.978769809007644653e-02 -1.821827292442321777e-01 -1.543465554714202881e-01 -3.785342723131179810e-02 -1.547883749008178711e-01 -1.201222538948059082e-01 1.453330963850021362e-01 -1.728203594684600830e-01 1.121559552848339081e-02 1.255386769771575928e-01 9.825173020362854004e-02 -3.274435922503471375e-02 2.375324219465255737e-01 1.637264192104339600e-01 1.057879719883203506e-02 -1.309776455163955688e-01 -2.384519726037979126e-01 -2.899347990751266479e-02 2.343120984733104706e-02 -1.815232783555984497e-01 7.950333505868911743e-02 -3.208563476800918579e-02 2.764459252357482910e-01 -1.347387284040451050e-01 -3.598156943917274475e-02 1.690094769001007080e-01 3.126436378806829453e-03 -1.849038153886795044e-02 1.470590084791183472e-01 -4.755975306034088135e-01 3.521537184715270996e-01
-6.925842165946960449e-02 -6.771096028387546539e-03 2.280799485743045807e-02 -4.241003096103668213e-01 -7.145357877016067505e-02 1.566208899021148682e-01 -2.619715034961700439e-02 -2.835795879364013672e-01 -3.040539622306823730e-01 7.813841849565505981e-02 -9.110151976346969604e-02 -1.135172173380851746e-01 -3.363619446754455566e-01 2.693194337189197540e-02 1.101833879947662354e-01 5.089273303747177124e-02 1.405528634786605835e-01 -1.910646557807922363e-01 8.863756805658340454e-02 -1.708975434303283691e-02 1.300858985632658005e-02 4.825823754072189331e-02 2.352691441774368286e-02 7.788878399878740311e-03 -3.290355503559112549e-01 -2.345953136682510376e-01 2.825990915298461914e-01 -3.400015830993652344e-01 -9.542711824178695679e-02 2.081734500825405121e-02 -7.452180981636047363e-02 1.196832507848739624e-01
-1.958775669336318970e-01 -2.993575669825077057e-02 1.848318874835968018e-01 -2.029864639043807983e-01 -3.836791813373565674e-01 1.858736127614974976e-01 -3.395917713642120361e-01 5.227643530815839767e-03 -2.200133949518203735e-01 4.241772741079330444e-02 1.606106311082839966e-01 -4.445968270301818848e-01 -7.784239947795867920e-02 1.517801284790039062e-01 -7.795652747154235840e-02 5.257242545485496521e-02 -6.511113047599792480e-02 -2.930429577827453613e-02 3.635952249169349670e-02 -1.574417017400264740e-02 -5.977011471986770630e-02 -4.201954975724220276e-02 1.661404818296432495e-01 -2.041122131049633026e-02 -2.041055560111999512e-01 -3.322860226035118103e-02 3.850489854812622070e-01 -3.142127767205238342e-02 -1.965092271566390991e-01 -4.046958312392234802e-02 -4.945922642946243286e-02 -4.378579929471015930e-02
6.423058360815048218e-02 -1.090869084000587463e-01 1.337759643793106079e-01 -1.828462183475494385e-01 -1.268939822912216187e-01 -1.515899002552032471e-01 -1.325780302286148071e-01 -1.149029210209846497e-01 4.561528563499450684e-02 -2.318006306886672974e-01 1.641073077917098999e-01 3.092892095446586609e-02 -2.985455393791198730e-01 1.726969480514526367e-01 7.088747620582580566e-02 -4.540966451168060303e-02 -6.299887597560882568e-02 8.914008736610412598e-02 1.640096493065357208e-02 -2.127937376499176025e-01 3.257761150598526001e-02 -2.483151406049728394e-01 1.497266907244920731e-02 3.952733874320983887e-01 -2.712116390466690063e-02 -4.611452668905258179e-02 4.438933730125427246e-01 3.942201435565948486e-01 8.887104690074920654e-03 1.059820801019668579e-01 -9.422516822814941406e-02 2.982247807085514069e-02
-3.078137040138244629e-01 2.162719890475273132e-02 -7.440535724163055420e-02 -2.001623064279556274e-01 1.380482763051986694e-01 -5.111798271536827087e-02 -2.040454745292663574e-01 -1.388606280088424683e-01 -3.043136596679687500e-01 -1.437777429819107056e-01 -1.318719536066055298e-01 -1.803409606218338013e-01 -1.221748664975166321e-01 3.358765542507171631e-01 -3.267740085721015930e-02 -4.472497403621673584e-01 7.225067168474197388e-02 -1.312045902013778687e-01 -5.943677201867103577e-02 -2.024983167648315430e-01 -6.153297796845436096e-02 -4.580930620431900024e-02 -1.461276225745677948e-02 2.922364324331283569e-02 -4.708892665803432465e-03 1.793085783720016479e-01 1.229998692870140076e-01 7.969658821821212769e-03 3.241877257823944092e-02 -9.573750197887420654e-02 -2.394511550664901733e-01 3.093830049037933350e-01
-1.702442318201065063e-01 -4.049365967512130737e-02 1.651881262660026550e-03 -1.677066385746002197e-01 -2.590700685977935791e-01 2.678650617599487305e-02 8.130824565887451172e-02 -2.034818530082702637e-01 -1.547685079276561737e-02 1.953074149787425995e-02 4.140394032001495361e-01 9.764969348907470703e-02 -1.517621576786041260e-01 1.576188057661056519e-01 2.535575330257415771e-01 -3.006311357021331787e-01 -7.095767557621002197e-02 -5.309440195560455322e-02 -9.968356043100357056e-02 -2.425969094038009644e-01 6.402470171451568604e-02 -1.431521922349929810e-01 -3.774885460734367371e-02 4.346242249011993408e-01 2.884460985660552979e-02 7.401677966117858887e-02 1.544702649116516113e-01 -7.989201694726943970e-02 1.946581304073333740e-01 1.501501798629760742e-01 -1.031147874891757965e-02 2.293697595596313477e-01
-7.480174303054809570e-02 -3.262397646903991699e-02 -1.209195777773857117e-01 1.247097849845886230e-01 -2.104417085647583008e-01 -1.435912400484085083e-01 -1.924293190240859985e-01 3.557865321636199951e-01 -2.700902521610260010e-01 1.530915945768356323e-01 1.774785071611404419e-01 -1.488046348094940186e-01 -5.792616009712219238e-01 -6.996132433414459229e-02 1.625106632709503174e-01 -6.765273958444595337e-02 5.115376785397529602e-02 -1.385444998741149902e-01 3.256508335471153259e-02 -6.758293509483337402e-02 -7.208957523107528687e-02 -1.082866936922073364e-01 -4.644348099827766418e-02 3.469735011458396912e-02 -2.520115859806537628e-02 -2.239210605621337891e-01 1.633339375257492065e-01 -1.021900251507759094e-01 -1.422218829393386841e-01 -3.528609639033675194e-03 -2.324890941381454468e-01 5.732664838433265686e-02
-1.059920936822891235e-01 1.021154597401618958e-02 -2.570669949054718018e-01 -3.164580762386322021e-01 1.129973009228706360e-01 -9.517873823642730713e-02 -1.280943304300308228e-01 -1.540471762418746948e-01 2.152211777865886688e-02 -3.462323546409606934e-02 1.111515387892723083e-01 -2.990847527980804443e-01 2.098239660263061523e-01 2.598462998867034912e-01 4.682331159710884094e-02 -3.469555377960205078e-01 -9.302190691232681274e-02 -8.698530495166778564e-02 4.587684944272041321e-02 -2.686863541603088379e-01 -2.976453900337219238e-01 -2.412935905158519745e-02 7.690337300300598145e-02 2.316477000713348389e-01 8.025531470775604248e-02 -8.775056153535842896e-02 2.303953021764755249e-01 -3.889469429850578308e-02 1.318242996931076050e-01 2.272691577672958374e-01 -9.188372641801834106e-02 1.934096962213516235e-01
-1.416246499866247177e-02 6.442359089851379395e-02 7.566878944635391235e-02 -6.598857580684125423e-04 -1.857038289308547974e-01 -3.188590109348297119e-01 -4.151014611124992371e-02 -1.490202546119689941e-01 -2.142854183912277222e-01 -4.834419116377830505e-02 -6.441298127174377441e-02 -9.571587294340133667e-02 -1.279541999101638794e-01 2.130791097879409790e-01 2.312180250883102417e-01 2.247515320777893066e-01 1.844378188252449036e-03 -3.047494888305664062e-01 2.468539401888847351e-02 -9.410985512658953667e-05 7.047262787818908691e-02 -4.351992905139923096e-02 1.404140442609786987e-01 2.060250937938690186e-01 -1.273627728223800659e-01 -3.020951747894287109e-01 2.200608700513839722e-01 1.504443138837814331e-01 1.074762344360351562e-01 2.638486586511135101e-02 -1.345556229352951050e-01 4.807456731796264648e-01
-2.349229156970977783e-01 9.502039104700088501e-02 1.795119941234588623e-01 -5.437384173274040222e-02 -3.018704354763031006e-01 -1.257171481847763062e-01 1.392856836318969727e-01 -2.083544135093688965e-01 -1.578471437096595764e-02 1.461909562349319458e-01 1.824478991329669952e-02 -1.187514588236808777e-01 -5.401542410254478455e-02 2.342353463172912598e-01 1.717877760529518127e-02 -2.544476687908172607e-01 -1.529739610850811005e-02 -5.017236247658729553e-02 -1.093906387686729431e-01 -3.439413011074066162e-01 -1.736051738262176514e-01 3.829277306795120239e-02 9.289584308862686157e-02 2.839510142803192139e-01 -1.248903572559356689e-01 -4.203409329056739807e-02 2.356691658496856689e-01 -2.941232919692993164e-01 -4.778092727065086365e-02 -8.540546405129134655e-04 -3.661166429519653320e-01 1.495533287525177002e-01
-1.617415100336074829e-01 -1.904205302707850933e-03 1.299051940441131592e-01 -1.167554929852485657e-01 -1.662838310003280640e-01 -2.184717655181884766e-01 -1.117098182439804077e-01 -1.525330990552902222e-01 -2.938652932643890381e-01 4.300621896982192993e-02 1.016003191471099854e-01 -2.712278962135314941e-01 -1.277118474245071411e-01 -9.460716694593429565e-02 -2.449811846017837524e-01 -1.818341016769409180e-01 6.074290722608566284e-03 -1.022261455655097961e-01 5.973643623292446136e-03 -2.085446715354919434e-01 -1.125473305583000183e-01 -2.410749047994613647e-01 3.219611942768096924e-01 2.185343652963638306e-01 -4.089364111423492432e-01 -9.645875543355941772e-02 2.061959207057952881e-01 -9.736449271440505981e-02 -1.238545700907707214e-01 4.672485217452049255e-02 -6.787209957838058472e-02 -1.220479607582092285e-01
-1.380016207695007324e-01 1.808785051107406616e-01 1.399783492088317871e-01 -2.803564369678497314e-01 -1.069799959659576416e-01 6.107421591877937317e-02 -8.241432905197143555e-02 4.650137200951576233e-02 -2.215502113103866577e-01 -1.199623346328735352e-01 1.361921057105064392e-02 -3.090826570987701416e-01 -3.341493904590606689e-01 -2.756348252296447754e-02 4.053731858730316162e-01 -1.204175204038619995e-01 2.258289009332656860e-01 -3.109499216079711914e-01 -6.290405988693237305e-02 8.365004509687423706e-02 -1.272725015878677368e-01 -1.904833167791366577e-01 1.055701375007629395e-01 -8.309614658355712891e-02 -2.247077077627182007e-01 -1.112412288784980774e-01 1.770951896905899048e-01 -9.918385744094848633e-02 -1.349968910217285156e-01 -3.966829180717468262e-02 -9.441947937011718750e-02 1.162888556718826294e-01
-2.806302607059478760e-01 1.657161116600036621e-01 1.160623058676719666e-01 -4.681488871574401855e-01 -1.392440348863601685e-01 -3.224702775478363037e-01 -8.498610556125640869e-02 -1.217167675495147705e-01 -1.245146989822387695e-01 4.576045274734497070e-02 1.211923435330390930e-01 -3.643869757652282715e-01 -1.295791119337081909e-01 5.137417837977409363e-02 2.588749825954437256e-01 1.826657205820083618e-01 -1.125071719288825989e-01 -7.640732079744338989e-02 -3.767112269997596741e-03 -9.556864947080612183e-02 7.679977267980575562e-02 -1.760653108358383179e-01 2.936103753745555878e-02 2.908112406730651855e-01 -9.646335989236831665e-02 -1.151163280010223389e-01 4.537878930568695068e-02 -4.568736627697944641e-02 1.930164992809295654e-01 1.857383176684379578e-03 -1.283866018056869507e-01 2.100925706326961517e-02
-1.938146650791168213e-01 6.886798143386840820e-02 -1.831101775169372559e-01 -3.946878612041473389e-01 -7.349536567926406860e-02 -9.650795161724090576e-02 -5.196904763579368591e-02 1.178124472498893738e-01 -1.448179632425308228e-01 -1.392192393541336060e-01 -1.443258225917816162e-01 -3.020239472389221191e-01 9.352722018957138062e-02 1.648509502410888672e-02 2.969891130924224854e-01 1.216386258602142334e-01 -3.901804611086845398e-02 -2.879061996936798096e-01 1.548823714256286621e-01 -2.792150974273681641e-01 -7.026616483926773071e-02 -2.418276220560073853e-01 1.788502782583236694e-01 2.722322046756744385e-01 6.777694076299667358e-02 -1.600589305162429810e-01 1.792848557233810425e-01 -1.124046295881271362e-01 -7.713325321674346924e-02 -8.167177438735961914e-02 -1.539651602506637573e-01 7.400021702051162720e-02
-1.975191384553909302e-01 9.641684591770172119e-02 9.339308738708496094e-02 -3.529898822307586670e-01 4.880236834287643433e-02 -2.263223230838775635e-01 -1.782932877540588379e-01 3.970769792795181274e-02 -2.519935555756092072e-02 4.989219084382057190e-02 9.048985317349433899e-03 -3.262328505516052246e-01 -2.502373456954956055e-01 4.521657526493072510e-02 4.394444823265075684e-01 1.648892299272119999e-03 -1.239430382847785950e-01 -1.571005731821060181e-01 4.910619929432868958e-02 -2.497891187667846680e-01 1.084951311349868774e-01 -2.284756302833557129e-01 9.742759168148040771e-02 3.187112212181091309e-01 1.018758956342935562e-02 -8.294785022735595703e-02 1.073318645358085632e-01 -1.418492384254932404e-02 9.363989531993865967e-02 1.180187985301017761e-01 1.967189908027648926e-01 -6.320800632238388062e-02
-8.418618142604827881e-02 -1.983787864446640015e-02 -1.269817650318145752e-01 -1.234115883708000183e-01 3.365942239761352539e-01 -1.173161417245864868e-01 -2.112516202032566071e-02 2.068621516227722168e-01 -1.268727034330368042e-01 1.013106331229209900e-01 2.671926617622375488e-01 -9.213923662900924683e-02 -8.858211338520050049e-02 1.942333728075027466e-01 -1.348592191934585571e-01 -4.361893534660339355e-01 -1.575556099414825439e-01 9.050972014665603638e-02 6.105040758848190308e-02 -1.263267844915390015e-01 -2.377487421035766602e-01 -1.778501570224761963e-01 4.553810134530067444e-02 1.899623423814773560e-01 -9.270752221345901489e-02 -1.356520690023899078e-02 2.120938599109649658e-01 9.296485781669616699e-02 2.406501621007919312e-01 3.105238545686006546e-03 -2.208740413188934326e-01 2.871852815151214600e-01
-6.864965707063674927e-02 -5.407289415597915649e-02 -1.360841095447540283e-01 -3.370942547917366028e-02 3.154680505394935608e-02 -4.371346905827522278e-02 -2.231935113668441772e-01 9.295330941677093506e-02 2.314519137144088745e-02 2.134322524070739746e-01 -2.142904512584209442e-02 -2.162196040153503418e-01 3.583480045199394226e-02 4.150478914380073547e-02 3.782442808151245117e-01 -2.676323652267456055e-01 -1.365011781454086304e-01 -2.111832378432154655e-03 9.729634225368499756e-02 -2.842858731746673584e-01 -2.009681016206741333e-01 -1.215751245617866516e-01 1.327638626098632812e-01 1.615877151489257812e-01 5.788186192512512207e-02 -6.830140482634305954e-03 5.108974575996398926e-01 -2.898257374763488770e-01 -3.414826467633247375e-02 -1.303967386484146118e-01 9.772396087646484375e-02 -1.280064880847930908e-01
-8.286993950605392456e-02 -9.660454094409942627e-02 6.312102824449539185e-02 -5.053318291902542114e-02 2.100139856338500977e-01 -3.191287815570831299e-01 -9.022814221680164337e-03 -1.291104704141616821e-01 -5.971975997090339661e-02 -6.343149393796920776e-02 4.204677417874336243e-02 -1.972500085830688477e-01 -6.527110189199447632e-02 4.002030193805694580e-02 1.941179484128952026e-01 -2.189539819955825806e-01 2.013245671987533569e-01 -2.901433408260345459e-01 -4.478833824396133423e-02 1.891338676214218140e-01 -2.055954784154891968e-01 -5.010415911674499512e-01 -6.218145787715911865e-02 1.091676652431488037e-01 -1.302263587713241577e-01 6.488334387540817261e-02 1.258090436458587646e-01 -1.652251332998275757e-01 -2.033179253339767456e-01 2.016169875860214233e-01 -2.278670221567153931e-01 7.082780450582504272e-02
1.817420125007629395e-02 1.750263422727584839e-01 -9.028865396976470947e-02 -1.549348235130310059e-01 -7.654413580894470215e-02 -1.909061372280120850e-01 -2.945292294025421143e-01 -2.322327941656112671e-01 4.188656061887741089e-02 1.866200864315032959e-01 2.415967136621475220e-01 -2.858736217021942139e-01 -1.614231318235397339e-01 1.325815171003341675e-01 2.203132957220077515e-01 -3.294205963611602783e-01 -2.408554106950759888e-01 -5.176889523863792419e-02 -5.278886109590530396e-02 -2.564814090728759766e-01 -1.292060017585754395e-01 -3.168841078877449036e-02 -1.511040776968002319e-01 1.402966976165771484e-01 -1.217834204435348511e-01 -3.956030309200286865e-02 1.812163274735212326e-03 1.679908484220504761e-02 -1.036102399230003357e-01 2.928222715854644775e-01 6.437525153160095215e-02 2.641002237796783447e-01
-2.645709216594696045e-01 6.680481135845184326e-02 6.553991138935089111e-02 -2.710819244384765625e-01 -1.459107697010040283e-01 -1.711421161890029907e-01 -4.220070317387580872e-02 -3.225529193878173828e-02 -1.291967369616031647e-02 1.035644486546516418e-01 -1.712280064821243286e-01 -2.692957222461700439e-01 6.999441981315612793e-02 1.445231586694717407e-02 3.669668436050415039e-01 9.010957926511764526e-02 7.959588430821895599e-03 -2.817169129848480225e-01 2.137480825185775757e-01 1.204405874013900757e-01 5.300347506999969482e-02 -2.166678160429000854e-01 -9.059900045394897461e-02 1.081541106104850769e-01 -6.084744352847337723e-03 -2.463041692972183228e-01 2.676116526126861572e-01 -1.338408142328262329e-01 3.086901735514402390e-03 -6.589110940694808960e-02 -4.121320545673370361e-01 3.928503021597862244e-03
-1.634799838066101074e-01 2.017119824886322021e-01 -7.614463567733764648e-03 -3.750209808349609375e-01 4.618752002716064453e-02 -3.670295476913452148e-01 -5.748794600367546082e-02 -7.791015505790710449e-02 -1.673650741577148438e-01 -9.826137684285640717e-03 1.168540716171264648e-01 -3.087871968746185303e-01 -5.031038448214530945e-02 7.389087975025177002e-02 1.572500169277191162e-01 4.131591692566871643e-02 -5.150467529892921448e-02 -2.276101708412170410e-01 1.731172800064086914e-01 -1.998670995235443115e-01 4.653307050466537476e-02 -2.000021040439605713e-01 -1.999545283615589142e-02 3.806481957435607910e-01 2.243336103856563568e-02 -1.183966919779777527e-01 2.098763287067413330e-01 2.025783993303775787e-02 2.739204466342926025e-01 -5.651350319385528564e-02 1.574185639619827271e-01 -1.762222126126289368e-02
5.396650731563568115e-02 1.166257113218307495e-01 5.715800449252128601e-02 -1.439317464828491211e-01 -6.776808947324752808e-02 -1.483715772628784180e-01 -1.864620856940746307e-02 -2.451225966215133667e-01 -1.751739718019962311e-02 3.402689695358276367e-01 -2.208522409200668335e-01 -3.245085477828979492e-02 -2.053344249725341797e-01 1.203785836696624756e-01 8.454800397157669067e-02 -2.363615632057189941e-01 3.032062202692031860e-03 -1.631426364183425903e-01 -9.057624638080596924e-02 -3.014814555644989014e-01 -1.026219651103019714e-01 1.346037238836288452e-01 -1.020150259137153625e-02 1.660790145397186279e-01 -3.414128124713897705e-01 1.720677316188812256e-02 3.225052356719970703e-01 -1.322472095489501953e-01 -1.085726469755172729e-01 1.178741529583930969e-01 -1.458313614130020142e-01 3.457076549530029297e-01
-1.226783171296119690e-01 3.405758142471313477e-01 -1.303039770573377609e-02 -2.306227087974548340e-01 -3.733253479003906250e-02 -1.778698414564132690e-01 -5.914844572544097900e-02 -1.326671428978443146e-02 -1.829744577407836914e-01 7.419519871473312378e-02 -5.962657555937767029e-02 -3.024515807628631592e-01 2.105296999216079712e-01 -5.078021064400672913e-02 2.750985622406005859e-01 1.131832450628280640e-01 -5.773403868079185486e-02 -2.784862816333770752e-01 8.980843424797058105e-02 -8.823180943727493286e-02 4.128058627247810364e-02 -3.192478418350219727e-01 2.247637882828712463e-02 3.693366348743438721e-01 -1.160841882228851318e-01 -5.920392274856567383e-02 1.636029779911041260e-01 -1.049945279955863953e-01 1.066605076193809509e-01 -1.159633472561836243e-01 -7.329607009887695312e-02 2.953721880912780762e-01
-1.986058801412582397e-01 -1.183695718646049500e-01 -1.226362809538841248e-01 -2.788530588150024414e-01 -2.983988225460052490e-01 -1.878178268671035767e-01 3.621820360422134399e-02 1.333333998918533325e-01 3.124709799885749817e-02 -6.918025016784667969e-02 1.612523645162582397e-01 -7.973376661539077759e-02 -5.436287261545658112e-03 3.666488528251647949e-01 2.302968055009841919e-01 -1.367576569318771362e-01 -1.173492744565010071e-01 -2.756502926349639893e-01 -1.962173357605934143e-02 -2.305892556905746460e-01 4.755922406911849976e-02 5.505537241697311401e-02 -2.493940144777297974e-01 1.899117976427078247e-01 -7.324299216270446777e-02 5.575066804885864258e-02 2.472102344036102295e-01 -9.719328582286834717e-02 -1.648237854242324829e-01 3.933191299438476562e-02 -2.900430262088775635e-01 1.651621609926223755e-01
-1.061186380684375763e-02 4.648098256438970566e-03 -4.050173610448837280e-02 -1.136544570326805115e-01 -1.792328655719757080e-01 -1.409185081720352173e-01 5.957235023379325867e-02 8.019012957811355591e-02 -4.383042752742767334e-01 -2.520455420017242432e-01 -5.119862616993486881e-04 -2.437871098518371582e-01 -1.228141691535711288e-02 2.869441509246826172e-01 -1.180934607982635498e-01 -5.537243559956550598e-02 1.997151412069797516e-02 -1.147338375449180603e-01 1.047916486859321594e-01 -8.530010282993316650e-02 3.465961664915084839e-02 -2.676327228546142578e-01 2.897198200225830078e-01 3.104088827967643738e-02 -6.980468332767486572e-02 -1.331128478050231934e-01 1.167813837528228760e-01 -3.807275369763374329e-02 1.193045973777770996e-01 4.089460149407386780e-02 -5.072613358497619629e-01 9.125352650880813599e-02
1.732921041548252106e-02 2.531182169914245605e-01 -1.243819594383239746e-01 -1.615963131189346313e-01 -3.675368055701255798e-02 -2.080847769975662231e-01 -8.958797156810760498e-02 -6.513894349336624146e-02 -2.141722589731216431e-01 9.284465014934539795e-02 -5.245582759380340576e-02 -3.615451753139495850e-01 7.625465840101242065e-02 -4.127012565732002258e-02 3.321371376514434814e-01 8.813881129026412964e-02 -9.988243132829666138e-02 -3.420942127704620361e-01 5.923270806670188904e-02 -1.447366476058959961e-01 5.248984321951866150e-02 -2.183092981576919556e-01 5.802413448691368103e-02 4.079152941703796387e-01 -1.220488697290420532e-01 -8.908443152904510498e-02 1.746267676353454590e-01 2.957039885222911835e-02 1.590262800455093384e-01 -8.155667781829833984e-02 -1.151240989565849304e-01 2.292079776525497437e-01
-6.643555313348770142e-02 4.546920210123062134e-02 -1.120809242129325867e-01 -3.707004189491271973e-01 9.215732663869857788e-02 -2.160042971372604370e-01 -1.434018760919570923e-01 -3.824626654386520386e-02 -2.922521531581878662e-01 9.332714229822158813e-02 1.456888169050216675e-01 -3.028779923915863037e-01 1.153136789798736572e-02 9.154913574457168579e-02 4.094232320785522461e-01 1.309783160686492920e-01 -2.185548543930053711e-01 -2.306831181049346924e-01 1.221864521503448486e-01 -2.545126676559448242e-01 9.681502729654312134e-02 -2.231544405221939087e-01 -3.486608713865280151e-02 1.599069684743881226e-01 3.495368734002113342e-02 -1.429589539766311646e-01 8.465527743101119995e-02 -1.320503056049346924e-01 1.761145442724227905e-01 -5.422278121113777161e-02 1.140422895550727844e-01 7.818444073200225830e-02
-1.507034748792648315e-01 -1.066954806447029114e-02 1.150891408324241638e-01 6.807387620210647583e-02 9.668500721454620361e-02 -1.088939458131790161e-01 -1.592721194028854370e-01 -1.421385109424591064e-01 -1.953079700469970703e-01 2.756957709789276123e-02 8.426223881542682648e-03 -4.652289748191833496e-01 -6.947575137019157410e-03 1.010559797286987305e-01 3.112879814580082893e-03 6.588152144104242325e-03 -1.501586735248565674e-01 2.101362682878971100e-02 1.394502669572830200e-01 -1.597680300474166870e-01 3.361706733703613281e-01 -2.966679632663726807e-01 5.014006793498992920e-02 -8.622413128614425659e-02 -2.840469479560852051e-01 2.998777665197849274e-02 1.953079402446746826e-01 -3.084700703620910645e-01 -1.536139547824859619e-01 8.599350601434707642e-02 -2.920924127101898193e-01 1.290996670722961426e-01
-1.446190923452377319e-01 2.757330425083637238e-02 6.360337138175964355e-02 -2.270925939083099365e-01 -1.752296090126037598e-01 -2.103832960128784180e-01 -8.167850971221923828e-02 -9.390962123870849609e-02 -2.751518487930297852e-01 7.667052745819091797e-02 2.713243849575519562e-02 -2.297972142696380615e-01 -1.882959008216857910e-01 -7.446571439504623413e-02 -2.852463424205780029e-01 -2.220287770032882690e-01 -1.122113764286041260e-01 -1.538214553147554398e-02 -6.630461663007736206e-02 -1.907399669289588928e-02 -1.060573980212211609e-01 -3.145602643489837646e-01 3.059776425361633301e-01 1.133664548397064209e-01 -2.665171027183532715e-01 -2.347345948219299316e-01 2.912138402462005615e-01 -7.864811271429061890e-02 -1.116201728582382202e-01 3.418863192200660706e-02 2.032773792743682861e-01 1.383043527603149414e-01
-8.020924031734466553e-02 4.151885509490966797e-01 -1.118817031383514404e-01 -2.981563806533813477e-01 7.482390850782394409e-02 -3.146672621369361877e-02 -1.562736928462982178e-01 -1.533695217221975327e-02 -2.115829288959503174e-01 -1.818191111087799072e-01 2.428233772516250610e-01 -1.548019647598266602e-01 -8.298372477293014526e-02 2.016955465078353882e-01 4.920407757163047791e-02 5.452314508147537708e-05 -2.092562466859817505e-01 -2.455552220344543457e-01 -4.384482279419898987e-02 -1.184445917606353760e-01 -1.286005228757858276e-01 -1.781056672334671021e-01 2.636913955211639404e-01 2.940179407596588135e-02 -3.258760571479797363e-01 -5.957802012562751770e-02 1.713219135999679565e-01 2.263531535863876343e-01 -1.089294180274009705e-01 1.891216039657592773e-01 -3.317639604210853577e-02 4.968942143023014069e-03
-1.590318530797958374e-01 1.849680840969085693e-01 1.250284165143966675e-01 -2.091453820466995239e-01 -1.170401796698570251e-01 -3.338939324021339417e-02 -1.106012761592864990e-01 -5.622249096632003784e-02 1.169052533805370331e-02 -6.725613772869110107e-02 -2.262631058692932129e-02 -1.549404710531234741e-01 -2.131268680095672607e-01 -7.222795486450195312e-02 1.357928067445755005e-01 -5.033556371927261353e-03 1.064319983124732971e-01 -3.249131441116333008e-01 1.037034466862678528e-01 1.499959528446197510e-01 -3.577567264437675476e-02 -3.796545863151550293e-01 2.166561186313629150e-01 -1.278204619884490967e-01 -3.205382823944091797e-01 -2.139614820480346680e-01 2.934731543064117432e-01 -2.906284034252166748e-01 -1.006111130118370056e-02 -1.345798075199127197e-01 6.892248988151550293e-02 2.273927330970764160e-01
-1.190137490630149841e-01 1.896425932645797729e-01 1.341908127069473267e-01 3.357684984803199768e-02 -2.436053752899169922e-01 -6.484598852694034576e-03 -2.532937526702880859e-01 2.781536988914012909e-02 -1.374266743659973145e-01 3.794416785240173340e-02 5.232853293418884277e-01 7.863467559218406677e-03 -1.486877650022506714e-01 7.973690330982208252e-02 2.428819090127944946e-01 -4.067924916744232178e-01 -2.046342045068740845e-01 -9.557704627513885498e-02 -1.348292380571365356e-01 -1.333623826503753662e-01 1.039271503686904907e-01 6.994464434683322906e-03 -7.557247579097747803e-02 -1.031055003404617310e-01 -1.001223623752593994e-01 -1.079512834548950195e-01 1.467096507549285889e-01 3.743642708286643028e-03 1.632599532604217529e-01 -1.098468154668807983e-01 -2.482823431491851807e-01 3.899490460753440857e-02
-8.411488682031631470e-02 8.563788235187530518e-02 7.713647931814193726e-02 -8.547949045896530151e-02 -7.619121670722961426e-02 -5.882959067821502686e-02 -2.655696272850036621e-01 1.333584822714328766e-02 -2.033199965953826904e-01 3.187820613384246826e-01 3.360407948493957520e-01 -2.247632443904876709e-01 -7.489667087793350220e-02 1.306443959474563599e-01 3.868927061557769775e-02 5.020270124077796936e-02 4.051742553710937500e-01 -1.614437103271484375e-01 1.290562003850936890e-02 -8.428797125816345215e-02 -8.649163693189620972e-02 -2.278230786323547363e-01 5.683220177888870239e-02 8.536957949399948120e-02 1.510607078671455383e-02 -1.569262295961380005e-01 7.720021903514862061e-02 2.909617722034454346e-01 6.062324717640876770e-02 -2.268653959035873413e-01 -2.882224321365356445e-01 1.953824460506439209e-01
-1.349010318517684937e-01 1.507460922002792358e-01 7.301840186119079590e-02 -2.446304112672805786e-01 1.236484199762344360e-01 -3.766311705112457275e-01 -2.209019660949707031e-01 -1.558155268430709839e-01 -1.521961390972137451e-01 -1.318344846367835999e-02 -1.187971327453851700e-02 -1.985321640968322754e-01 6.422951817512512207e-02 8.349322527647018433e-02 3.354323804378509521e-01 1.475396305322647095e-01 -1.262505352497100830e-01 -1.417020261287689209e-01 6.051435694098472595e-02 -2.825925350189208984e-01 -2.533182315528392792e-02 -2.446986585855484009e-01 7.176676392555236816e-02 3.302780091762542725e-01 -1.174678951501846313e-01 -7.497292757034301758e-02 2.433743923902511597e-01 -6.778950989246368408e-02 2.066927254199981689e-01 -1.923040300607681274e-02 6.101154163479804993e-02 1.762380003929138184e-01
-2.482159063220024109e-02 2.090420871973037720e-01 -1.426900327205657959e-01 -8.908318728208541870e-02 -1.890351474285125732e-01 -1.209402382373809814e-01 -6.061851978302001953e-02 -1.458903076127171516e-03 -8.378200978040695190e-02 8.274473249912261963e-02 -8.214218914508819580e-02 -3.474052250385284424e-01 1.176648288965225220e-01 -1.540966611355543137e-02 3.726310133934020996e-01 6.500405818223953247e-02 5.752817913889884949e-02 -3.076635003089904785e-01 2.943775616586208344e-02 -2.932598888874053955e-01 -4.300075583159923553e-03 -2.576224505901336670e-01 -1.104571204632520676e-02 3.515256941318511963e-01 -1.920322030782699585e-01 -4.921435564756393433e-02 1.686975061893463135e-01 5.686630308628082275e-02 1.723099052906036377e-01 -1.316936910152435303e-01 -7.705897837877273560e-02 2.756959795951843262e-01
-2.134249359369277954e-01 3.865790963172912598e-01 -7.656697928905487061e-02 -1.697056442499160767e-01 -2.302743494510650635e-01 -2.445348724722862244e-02 1.593224890530109406e-02 1.248352788388729095e-02 -1.914384812116622925e-01 1.773695498704910278e-01 6.049827113747596741e-02 7.424156367778778076e-02 -1.790429651737213135e-01 2.301957160234451294e-01 -2.077586054801940918e-01 -3.790151178836822510e-01 -1.634231954813003540e-01 -1.324308216571807861e-01 -1.096902266144752502e-01 -1.148930843919515610e-02 -6.023171544075012207e-02 -1.251565217971801758e-01 1.278142184019088745e-01 -3.698620572686195374e-02 -3.508910834789276123e-01 -7.296360284090042114e-02 1.772980242967605591e-01 -4.146989807486534119e-02 5.099647492170333862e-02 -1.252845674753189087e-01 1.963975094258785248e-02 3.057387769222259521e-01
-2.281206399202346802e-01 -4.667137935757637024e-02 1.978897750377655029e-01 -2.600470781326293945e-01 1.213182695209980011e-02 -3.327826857566833496e-01 1.086433753371238708e-01 -2.094124676659703255e-03 1.232777684926986694e-01 -4.833290353417396545e-02 1.841288954019546509e-01 -2.245710492134094238e-01 -8.919399231672286987e-02 7.308070361614227295e-02 -1.447061002254486084e-01 -2.537454366683959961e-01 -7.463446259498596191e-02 -2.048154622316360474e-01 -1.794301569461822510e-01 -2.186579853296279907e-01 -1.021513715386390686e-01 -9.672994911670684814e-02 1.943324655294418335e-01 -1.523219048976898193e-01 -2.804141640663146973e-01 -1.690397709608078003e-01 3.532658219337463379e-01 3.159142285585403442e-02 -4.430839046835899353e-02 8.474442362785339355e-02 -1.681724488735198975e-01 1.925970315933227539e-01
3.195992205291986465e-03 1.556509584188461304e-01 -1.320447325706481934e-01 -1.385366469621658325e-01 5.687515437602996826e-02 -9.578603506088256836e-02 -4.153329879045486450e-02 1.384209543466567993e-01 -2.154423147439956665e-01 -1.090896688401699066e-02 7.212950848042964935e-03 -3.381190896034240723e-01 -3.178629577159881592e-01 8.471927791833877563e-02 3.039028048515319824e-01 7.158643752336502075e-02 -1.674219151027500629e-03 -1.741820722818374634e-01 -1.499082241207361221e-02 3.790013864636421204e-02 -1.545911282300949097e-01 1.699991375207901001e-01 1.152086704969406128e-01 -2.434091642498970032e-02 -1.893983632326126099e-01 -3.672292530536651611e-01 2.835676968097686768e-01 -2.319537252187728882e-01 -2.159618586301803589e-01 -8.062696084380149841e-03 -6.536363065242767334e-02 2.909408211708068848e-01
-2.442526966333389282e-01 1.470643579959869385e-01 -1.039212942123413086e-01 -4.136513918638229370e-02 -5.037375912070274353e-02 3.098067641258239746e-02 -1.459131091833114624e-01 1.248148456215858459e-01 -3.667143881320953369e-01 -2.411946095526218414e-02 1.487545669078826904e-01 -1.245074644684791565e-01 -4.104543924331665039e-01 -1.134383380413055420e-01 8.575022220611572266e-02 -1.183945089578628540e-01 1.392691433429718018e-01 -2.733508646488189697e-01 -2.359040826559066772e-01 7.644895464181900024e-02 -2.647973410785198212e-02 -1.852528154850006104e-01 -4.137167707085609436e-02 6.444475799798965454e-02 6.521175056695938110e-02 3.060656227171421051e-02 3.350645601749420166e-01 -3.351393043994903564e-01 -1.994407176971435547e-02 -2.101173996925354004e-01 -1.162054091691970825e-01 7.816463708877563477e-02
-1.164500191807746887e-01 -6.404224038124084473e-02 1.734967716038227081e-02 7.221154123544692993e-02 -2.638424634933471680e-01 -8.136767894029617310e-02 -3.851210698485374451e-02 6.550438702106475830e-02 -1.140883639454841614e-01 2.155376672744750977e-01 7.420328259468078613e-02 -4.527907073497772217e-02 -1.225641146302223206e-01 2.123690545558929443e-01 1.750869452953338623e-01 -3.744673430919647217e-01 -3.149760663509368896e-01 -2.764661312103271484e-01 -1.672560125589370728e-01 1.230406165122985840e-01 -1.936248838901519775e-01 8.078245073556900024e-02 1.111302748322486877e-01 2.080637514591217041e-01 -3.513539582490921021e-02 -4.941829293966293335e-02 4.340901374816894531e-01 5.847958847880363464e-02 -5.572907626628875732e-02 1.266266554594039917e-01 -1.437699049711227417e-01 2.074311971664428711e-01
-5.689914897084236145e-02 -1.080734282732009888e-01 -9.745533019304275513e-02 -9.119999594986438751e-03 -2.372357398271560669e-01 -1.855682581663131714e-01 -9.747792966663837433e-03 -1.298416256904602051e-01 2.404227107763290405e-02 2.293100953102111816e-01 8.426558226346969604e-03 -9.696768969297409058e-02 -2.798086404800415039e-01 3.006238341331481934e-01 1.848269999027252197e-01 -4.342452287673950195e-01 -2.265561074018478394e-01 -4.578322917222976685e-02 -3.028073534369468689e-02 -1.474927514791488647e-01 -3.115229308605194092e-01 -1.039898544549942017e-01 7.486426830291748047e-02 1.987953037023544312e-01 -1.948614567518234253e-01 -1.525629013776779175e-01 9.504967927932739258e-02 -2.112742215394973755e-01 -3.685155138373374939e-02 -1.977242529392242432e-01 -9.328266978263854980e-02 1.436928510665893555e-01
-8.046465367078781128e-02 -1.333842277526855469e-01 -2.854183502495288849e-02 -2.452901750802993774e-01 -4.831935465335845947e-02 -1.964843571186065674e-01 -8.243565261363983154e-02 -3.541066944599151611e-01 7.284355908632278442e-02 3.244732916355133057e-01 3.267637640237808228e-02 1.215359345078468323e-01 -2.317180335521697998e-01 2.714456021785736084e-01 -1.279727090150117874e-02 -2.229683101177215576e-01 2.118398100137710571e-01 -1.232421919703483582e-01 5.257934704422950745e-02 -1.770043671131134033e-01 7.788439746946096420e-03 -8.536496013402938843e-02 -1.796864867210388184e-01 2.911592423915863037e-01 -3.132123053073883057e-01 5.699744448065757751e-02 1.717172265052795410e-01 -1.710777729749679565e-01 1.461528688669204712e-01 -1.187160611152648926e-01 -1.442719250917434692e-01 5.476661026477813721e-02
6.685598939657211304e-02 -9.908567368984222412e-02 -2.167156487703323364e-01 -7.944582402706146240e-02 6.276980042457580566e-02 -1.327553391456604004e-01 -7.842128723859786987e-02 -5.104050785303115845e-02 -5.439264327287673950e-02 -1.200014501810073853e-01 1.574260741472244263e-01 -2.324966490268707275e-01 1.499617937952280045e-02 2.383427321910858154e-01 1.966983675956726074e-01 -3.991881012916564941e-01 -2.645191550254821777e-02 -1.994273252785205841e-02 1.034751255065202713e-02 -2.724635601043701172e-01 -6.978183239698410034e-02 -3.821684420108795166e-02 5.364078283309936523e-02 2.412349283695220947e-01 6.275846809148788452e-02 -6.897255778312683105e-02 2.752235829830169678e-01 3.662088140845298767e-02 -1.278310716152191162e-01 3.583315610885620117e-01 -2.760154902935028076e-01 3.182633221149444580e-01
2.265901565551757812e-01 1.587498933076858521e-01 1.578257232904434204e-01 -2.960084676742553711e-01 -3.330700993537902832e-01 -1.114487200975418091e-01 -2.141651809215545654e-01 -5.678663402795791626e-02 -2.532012164592742920e-01 -5.821862444281578064e-02 -1.122917458415031433e-01 -2.292366176843643188e-01 -1.345609873533248901e-01 2.054388970136642456e-01 1.586104184389114380e-02 1.422730833292007446e-01 -7.457141578197479248e-02 -9.379849582910537720e-02 -1.593670845031738281e-01 4.942606389522552490e-02 1.727892905473709106e-01 -4.313021898269653320e-02 9.214910864830017090e-02 1.011890172958374023e-01 5.968434363603591919e-02 -2.312244623899459839e-01 3.175525069236755371e-01 1.846670210361480713e-01 -2.520516142249107361e-02 -1.327734738588333130e-01 -1.895061880350112915e-01 2.936347126960754395e-01
-5.947988852858543396e-02 1.317342966794967651e-01 -8.925053477287292480e-02 -2.280422896146774292e-01 -2.440232336521148682e-01 -1.195056959986686707e-01 3.750858083367347717e-02 8.030986785888671875e-02 -7.917443662881851196e-02 6.365324556827545166e-02 -1.975389895960688591e-03 -3.481023609638214111e-01 1.165632978081703186e-01 -1.025681793689727783e-01 3.103184998035430908e-01 3.369015455245971680e-02 -2.133828587830066681e-02 -2.402267307043075562e-01 4.064083471894264221e-02 -2.893065512180328369e-01 9.189134836196899414e-02 -2.746205329895019531e-01 4.956838488578796387e-02 3.958332538604736328e-01 -1.752026677131652832e-01 -1.953163892030715942e-01 2.174854129552841187e-01 3.851507231593132019e-02 1.144436150789260864e-01 -1.075137332081794739e-01 -1.057166308164596558e-01 2.108046561479568481e-01
-1.754958629608154297e-01 -3.101131413131952286e-03 2.051230147480964661e-02 -2.739489972591400146e-01 -8.572573214769363403e-02 -7.113080471754074097e-02 -1.726669222116470337e-01 -1.643579602241516113e-01 -3.938795626163482666e-01 5.163785070180892944e-02 4.138315096497535706e-02 3.510432317852973938e-02 -3.037849366664886475e-01 2.260299958288669586e-02 -3.884521499276161194e-02 -3.096118196845054626e-02 1.143855229020118713e-01 -2.745550572872161865e-01 -2.472016029059886932e-02 -1.848220974206924438e-01 4.827065765857696533e-02 -1.365463286638259888e-01 2.245318740606307983e-01 8.531282097101211548e-02 -1.313819885253906250e-01 -1.430360078811645508e-01 1.134821549057960510e-01 -5.410428047180175781e-01 -7.861782610416412354e-02 1.151807233691215515e-01 -4.511060193181037903e-02 4.194853082299232483e-02
-2.098882338032126427e-03 5.829304084181785583e-02 1.226345077157020569e-01 7.500133663415908813e-02 -7.623402774333953857e-02 -4.601697251200675964e-02 -1.622675210237503052e-01 2.028290927410125732e-01 -8.778844028711318970e-02 -1.559143513441085815e-01 1.319414973258972168e-01 -1.182604879140853882e-01 -1.050710901618003845e-01 3.469706475734710693e-01 -2.261536866426467896e-01 -6.561233848333358765e-02 1.271860301494598389e-01 -2.652668654918670654e-01 -1.355492174625396729e-01 1.371616381220519543e-03 -2.750182896852493286e-02 -4.738072305917739868e-02 -3.246884346008300781e-01 2.746791541576385498e-01 -3.074136078357696533e-01 -1.277076154947280884e-01 3.815318644046783447e-01 -8.982419222593307495e-02 -2.247182428836822510e-01 1.098908111453056335e-01 -1.074816510081291199e-01 1.512595564126968384e-01
1.232675015926361084e-01 5.500548519194126129e-03 -3.099064051639288664e-04 -2.629408426582813263e-02 -3.795768693089485168e-02 -7.681816071271896362e-02 -2.553214728832244873e-01 -1.527808904647827148e-01 -2.730211243033409119e-02 2.576937079429626465e-01 5.283822864294052124e-02 -1.378870755434036255e-01 -2.107501029968261719e-01 3.624514937400817871e-01 9.716420620679855347e-02 -3.912513852119445801e-01 -1.004782691597938538e-01 -2.058173120021820068e-01 -3.271050006151199341e-02 1.345799770206212997e-02 -1.907605230808258057e-01 -1.138905528932809830e-02 -6.152869760990142822e-02 1.321007162332534790e-01 -4.026120305061340332e-01 5.445766076445579529e-02 2.592888772487640381e-01 9.602058678865432739e-03 6.868688017129898071e-02 -3.039125502109527588e-01 5.128243193030357361e-02 1.318714916706085205e-01
-2.148077338933944702e-01 -1.018719822168350220e-01 -2.697388231754302979e-01 -8.576137572526931763e-02 -2.113125100731849670e-02 -2.242095619440078735e-01 8.614718914031982422e-02 -5.440142750740051270e-02 -5.882569029927253723e-02 -5.694961547851562500e-02 4.040504992008209229e-01 -2.967261075973510742e-01 -1.875773221254348755e-01 2.981703281402587891e-01 2.357670478522777557e-02 -3.765604197978973389e-01 1.571004837751388550e-01 -2.744396924972534180e-01 -2.647848054766654968e-02 -1.261556055396795273e-02 6.460454460466280580e-05 7.500929385423660278e-02 -9.776904433965682983e-02 1.047586947679519653e-01 -1.653129309415817261e-01 -2.077197581529617310e-01 1.258969157934188843e-01 -1.532670706510543823e-01 -8.919405192136764526e-02 1.603814661502838135e-01 -5.315393209457397461e-02 6.693185120820999146e-02
-2.942500114440917969e-01 1.662988960742950439e-01 1.060230284929275513e-02 -3.106530010700225830e-01 8.643388003110885620e-02 -3.169673979282379150e-01 -2.668403685092926025e-01 -1.516484916210174561e-01 -6.764317303895950317e-02 8.658418059349060059e-02 -8.291272073984146118e-02 8.354697376489639282e-02 6.071671843528747559e-02 -9.673630446195602417e-02 3.221560418605804443e-01 -1.782455074135214090e-04 8.759334683418273926e-02 -1.739790588617324829e-01 1.234477534890174866e-01 1.880943030118942261e-01 -1.174923107028007507e-01 -9.245014190673828125e-02 1.328894346952438354e-01 -9.813753888010978699e-03 -1.532391309738159180e-01 -2.828436791896820068e-01 2.895001769065856934e-01 1.729705184698104858e-02 1.015914827585220337e-01 7.225318253040313721e-02 -2.010625600814819336e-01 2.683662772178649902e-01
-1.026974692940711975e-01 -1.224918514490127563e-01 1.580390892922878265e-02 -1.716643124818801880e-01 9.801283478736877441e-02 -3.619437217712402344e-01 -8.815051615238189697e-02 1.698157400824129581e-03 -2.197862602770328522e-02 -6.168520078063011169e-02 -1.111169159412384033e-01 -2.498316317796707153e-01 -2.969332933425903320e-01 1.515024900436401367e-02 6.929939240217208862e-02 -6.667076051235198975e-02 2.701114714145660400e-01 -3.026383221149444580e-01 -1.919238418340682983e-01 -1.084092035889625549e-01 -2.475112974643707275e-01 -4.505048990249633789e-01 -4.164925217628479004e-02 1.387911140918731689e-01 3.070891462266445160e-02 -1.352697703987360001e-02 2.590321302413940430e-01 -1.575846523046493530e-01 -1.278328150510787964e-01 -4.723427072167396545e-02 -7.339023053646087646e-02 -6.544778496026992798e-02
-3.541731834411621094e-01 -1.298544257879257202e-01 -3.621521219611167908e-02 5.631538107991218567e-02 1.667040884494781494e-01 -6.100038066506385803e-02 -1.826619803905487061e-01 7.055930793285369873e-02 7.399620860815048218e-02 1.159394681453704834e-01 6.102105230093002319e-02 -2.133587449789047241e-01 -3.079687058925628662e-01 3.113377988338470459e-01 -6.875769048929214478e-02 -2.027023434638977051e-01 1.997976899147033691e-01 -2.060303241014480591e-01 1.293642967939376831e-01 -2.165632694959640503e-01 9.060571342706680298e-02 4.967153444886207581e-02 -3.851197287440299988e-02 3.393025398254394531e-01 -2.731242477893829346e-01 -5.798343569040298462e-02 1.291021257638931274e-01 -2.293361350893974304e-02 2.333847284317016602e-01 4.820709675550460815e-02 -9.884004294872283936e-02 2.064068019390106201e-01
-2.462592571973800659e-01 -8.238412439823150635e-02 -8.304132521152496338e-02 -2.293428629636764526e-01 -1.592039167881011963e-01 -2.905291914939880371e-01 1.060663536190986633e-01 -1.507731676101684570e-01 -2.185491621494293213e-01 7.109036296606063843e-02 1.536390651017427444e-02 -6.038884446024894714e-02 -1.880035847425460815e-01 1.758238524198532104e-01 -1.384455859661102295e-01 -1.963077783584594727e-01 -1.203971430659294128e-01 1.529815196990966797e-01 -1.104796752333641052e-01 1.738121174275875092e-02 1.009967774152755737e-01 -2.937212586402893066e-02 -2.018491178750991821e-01 4.345482587814331055e-02 -2.169451266527175903e-01 4.010341688990592957e-02 6.172584295272827148e-01 3.164971992373466492e-02 9.502606093883514404e-02 5.982190836220979691e-03 -5.817870050668716431e-02 3.795745223760604858e-02
-5.472335219383239746e-02 -8.074290119111537933e-03 -1.319478005170822144e-01 -4.281150922179222107e-02 -2.814906835556030273e-01 -9.413392096757888794e-02 1.264868825674057007e-01 -1.495794057846069336e-01 -1.118964925408363342e-01 -1.022691875696182251e-01 5.600818246603012085e-02 -5.996607244014739990e-02 -1.856901049613952637e-01 4.089933037757873535e-01 -1.116440724581480026e-02 -5.973516777157783508e-02 -3.844157606363296509e-02 5.333058536052703857e-03 3.395738080143928528e-02 1.461840569972991943e-01 -1.275837887078523636e-02 -2.614181041717529297e-01 -2.200616896152496338e-01 8.524199575185775757e-02 -2.887019515037536621e-01 2.187593281269073486e-02 3.845376968383789062e-01 1.725757420063018799e-01 -7.337845861911773682e-02 1.145066767930984497e-01 -4.334303438663482666e-01 -1.529782894067466259e-03
-1.412366479635238647e-01 -2.058237046003341675e-01 1.264608353376388550e-01 -1.037489026784896851e-01 -1.299037188291549683e-01 -4.559833928942680359e-02 -3.689254224300384521e-01 2.620589733123779297e-01 -1.916714012622833252e-01 2.298374474048614502e-01 2.354528754949569702e-01 8.683538064360618591e-03 -1.761043965816497803e-01 -1.032469328492879868e-02 1.076671704649925232e-01 -3.403654694557189941e-01 7.962246984243392944e-02 -5.546940863132476807e-02 -2.714170888066291809e-02 -1.807460486888885498e-01 -6.914503872394561768e-02 -1.399222016334533691e-01 8.710951358079910278e-02 1.599611937999725342e-01 -2.611754834651947021e-01 -2.160610854625701904e-01 2.049919590353965759e-02 -2.518241703510284424e-01 8.064250648021697998e-02 -1.291631162166595459e-01 -2.851058840751647949e-01 -9.859297424554824829e-04
-1.189293637871742249e-01 1.407111585140228271e-01 1.678244322538375854e-01 -9.219131618738174438e-02 -1.423446387052536011e-01 -6.204991787672042847e-02 -1.117662712931632996e-01 2.460561543703079224e-01 -1.815787255764007568e-01 -2.703182995319366455e-01 7.232132554054260254e-02 7.320698350667953491e-02 -1.021155044436454773e-01 8.883062750101089478e-02 1.093441620469093323e-01 -3.178665637969970703e-01 -2.242608517408370972e-01 -1.826224625110626221e-01 -1.533035933971405029e-01 -3.458245992660522461e-01 5.312496423721313477e-02 -2.566133812069892883e-02 -2.845900952816009521e-01 1.036330312490463257e-01 -1.880039721727371216e-01 -8.170938491821289062e-02 2.822449505329132080e-01 -1.759439334273338318e-02 5.729460716247558594e-02 2.589339911937713623e-01 -2.642038762569427490e-01 1.478830073028802872e-02
1.328168343752622604e-02 -1.702333688735961914e-01 -1.332872509956359863e-01 -1.644490212202072144e-01 1.718331128358840942e-01 -3.931255638599395752e-02 -7.846537977457046509e-02 -1.661623567342758179e-01 1.770924776792526245e-01 9.256228059530258179e-02 -1.640873961150646210e-02 -4.027568399906158447e-01 -2.734054625034332275e-01 1.853512227535247803e-01 -4.580523818731307983e-02 -1.790935397148132324e-01 -1.589274704456329346e-01 -2.870642542839050293e-01 1.914381086826324463e-01 -1.932556331157684326e-01 6.505371630191802979e-02 3.374855592846870422e-02 2.114945836365222931e-02 2.032905519008636475e-01 -2.733517289161682129e-01 -5.619445070624351501e-02 8.930041640996932983e-02 -1.892419159412384033e-02 2.213344350457191467e-02 9.843298047780990601e-02 -1.276609301567077637e-01 4.171486198902130127e-01
1.400670688599348068e-02 2.152211964130401611e-02 -6.485860794782638550e-02 -1.179718002676963806e-01 -2.293448597192764282e-01 -2.641206793487071991e-02 -2.195367515087127686e-01 3.492382168769836426e-01 -3.296075165271759033e-01 1.236622333526611328e-01 1.728998720645904541e-01 -5.889675021171569824e-02 -4.323779344558715820e-01 2.359644696116447449e-02 2.195436507463455200e-01 -1.934049725532531738e-01 1.969500035047531128e-01 -1.995155513286590576e-01 -1.288446784019470215e-01 -1.912698000669479370e-01 -1.314614266157150269e-01 -2.747050821781158447e-01 1.009760126471519470e-01 1.578391045331954956e-01 -9.660880267620086670e-02 -1.758972257375717163e-01 4.738921672105789185e-02 -7.949407398700714111e-02 -5.138827860355377197e-02 -3.139186650514602661e-02 -1.130497679114341736e-01 -4.967442899942398071e-02
-1.740882098674774170e-01 -2.279910147190093994e-01 -2.169475555419921875e-01 -3.410950303077697754e-01 3.986378014087677002e-02 -1.457412540912628174e-01 1.108990143984556198e-02 -1.073341071605682373e-01 -2.043797373771667480e-01 -1.756006181240081787e-01 2.321910262107849121e-01 -1.142160817980766296e-01 -1.888909041881561279e-01 6.769825518131256104e-02 2.241791412234306335e-02 -3.972474336624145508e-01 2.018961310386657715e-01 -2.949661314487457275e-01 -3.729821741580963135e-02 -1.705992817878723145e-01 -8.271959424018859863e-02 8.606646209955215454e-03 2.704060403630137444e-03 3.233605325222015381e-01 -1.414637714624404907e-01 -4.702943935990333557e-02 1.368485391139984131e-01 -1.823508590459823608e-01 2.469295286573469639e-04 3.174111619591712952e-02 1.897721439599990845e-01 2.683460339903831482e-02
-7.734526693820953369e-02 1.629977524280548096e-01 -5.319800972938537598e-02 -1.566290706396102905e-01 -2.304509133100509644e-01 2.310529798269271851e-01 -1.387872248888015747e-01 1.045451387763023376e-01 -1.784727722406387329e-01 -2.002035826444625854e-02 -1.686363220214843750e-01 -2.444912195205688477e-01 -4.220278859138488770e-01 -2.108130753040313721e-01 8.128754049539566040e-02 -6.286649405956268311e-02 -4.830605350434780121e-03 -1.965993791818618774e-01 1.146027352660894394e-03 -7.983009517192840576e-02 -1.247307956218719482e-01 2.887517400085926056e-02 9.393666684627532959e-02 4.052713140845298767e-02 -1.606834977865219116e-01 -2.753680050373077393e-01 2.604943513870239258e-01 -2.320191264152526855e-01 2.228859513998031616e-01 -4.287006333470344543e-02 -5.680352449417114258e-02 3.159727156162261963e-01
-9.776055067777633667e-02 1.013871282339096069e-01 -1.851072162389755249e-01 -4.532298743724822998e-01 -1.097325459122657776e-01 -2.605201601982116699e-01 2.038810774683952332e-02 6.867458671331405640e-02 -6.674726307392120361e-02 8.194113522768020630e-02 1.192649919539690018e-02 -1.869549602270126343e-01 3.571642190217971802e-02 1.300086975097656250e-01 2.688948810100555420e-01 1.020866632461547852e-01 -4.487520456314086914e-02 -8.842527866363525391e-02 1.921106874942779541e-01 -2.061884403228759766e-01 -8.227629214525222778e-02 -3.986872434616088867e-01 1.267762333154678345e-01 2.811395823955535889e-01 8.063331991434097290e-02 -5.252453684806823730e-02 3.225980997085571289e-01 7.485984358936548233e-03 1.199090108275413513e-01 -1.582626849412918091e-01 4.350952338427305222e-03 -7.316935807466506958e-02
-7.885444909334182739e-02 -5.216042324900627136e-02 3.557608276605606079e-02 -2.503300607204437256e-01 8.473302423954010010e-02 -9.146948158740997314e-02 -1.719613224267959595e-01 -3.766562417149543762e-02 5.866099894046783447e-02 -6.399751454591751099e-02 4.515035450458526611e-02 -9.290741384029388428e-02 -4.233377873897552490e-01 1.408487111330032349e-01 -1.527983248233795166e-01 2.119041234254837036e-02 -4.030777513980865479e-02 -5.944897234439849854e-02 -7.654855400323867798e-02 -3.813483119010925293e-01 -8.530396968126296997e-03 -3.729126155376434326e-01 -7.725162804126739502e-02 -6.291109323501586914e-02 -2.071245908737182617e-01 1.665845047682523727e-03 3.653765022754669189e-01 6.766281276941299438e-02 3.649615943431854248e-01 1.249182745814323425e-01 6.143506616353988647e-02 2.175525762140750885e-02
-2.099993675947189331e-01 1.780546158552169800e-01 3.367237001657485962e-02 -6.884084641933441162e-02 -2.648750841617584229e-01 -2.038767337799072266e-01 -1.899779438972473145e-01 3.052267245948314667e-02 -1.570604592561721802e-01 1.479587405920028687e-01 2.543196268379688263e-02 -1.348258256912231445e-01 -1.178206652402877808e-01 1.143799349665641785e-01 -3.307896899059414864e-03 -2.174993157386779785e-01 -9.436038136482238770e-02 -6.558647006750106812e-02 -2.265231907367706299e-01 2.032558917999267578e-01 -2.762373387813568115e-01 -1.401536613702774048e-01 7.441481202840805054e-02 4.075841009616851807e-01 -3.973003029823303223e-01 1.150764748454093933e-01 1.843258589506149292e-01 3.970360755920410156e-02 -5.427882820367813110e-02 8.266846649348735809e-03 -8.083299547433853149e-02 2.006877809762954712e-01
6.724829971790313721e-02 -1.454035788774490356e-01 -2.202952979132533073e-03 -1.438671201467514038e-01 -1.932817697525024414e-01 1.086936518549919128e-01 -2.337253838777542114e-02 -1.573765575885772705e-01 -1.036990210413932800e-01 8.381298184394836426e-02 2.921315133571624756e-01 7.212598342448472977e-03 5.436189239844679832e-04 8.696686476469039917e-02 2.382553815841674805e-01 -3.720126152038574219e-01 -3.757417500019073486e-01 -5.561444908380508423e-02 1.140959858894348145e-01 -2.942278385162353516e-01 9.309794008731842041e-02 -9.162803739309310913e-02 -8.483514189720153809e-02 3.677681982517242432e-01 -1.738368123769760132e-01 -2.492962591350078583e-02 2.468993812799453735e-01 6.332686543464660645e-02 -6.799533218145370483e-02 6.439549475908279419e-02 -9.495851397514343262e-02 2.372338324785232544e-01
-1.390873491764068604e-01 1.395831406116485596e-01 -1.020143255591392517e-01 -1.764847636222839355e-01 -1.481596380472183228e-01 -2.514227032661437988e-01 -2.022081427276134491e-02 -9.754331409931182861e-02 -1.541618704795837402e-01 3.262310102581977844e-02 -3.108009882271289825e-02 -3.025669753551483154e-01 1.482132226228713989e-01 -2.044851426035165787e-03 2.510502040386199951e-01 3.365684673190116882e-02 -1.491941511631011963e-01 -3.070419430732727051e-01 6.571123749017715454e-02 -1.641676276922225952e-01 2.103999257087707520e-02 -3.613428771495819092e-01 7.324671000242233276e-02 3.283168971538543701e-01 -1.425596326589584351e-01 -1.504540592432022095e-01 1.566376835107803345e-01 8.855320513248443604e-03 2.767297327518463135e-01 -8.932110667228698730e-02 -6.378057599067687988e-02 2.699739038944244385e-01
-3.852193802595138550e-02 2.492465078830718994e-01 1.352403014898300171e-01 -7.915046811103820801e-02 -1.901860721409320831e-02 -3.637629747390747070e-01 9.288013726472854614e-02 -1.237774789333343506e-01 -1.712862998247146606e-01 7.708464749157428741e-03 -8.857108652591705322e-02 -2.322260588407516479e-01 -2.743484675884246826e-01 4.428501725196838379e-01 -2.756560780107975006e-02 -1.353536099195480347e-01 5.891178268939256668e-03 -1.934220455586910248e-02 1.274207532405853271e-01 -2.229865938425064087e-01 -3.938474506139755249e-02 2.151641063392162323e-02 2.003622502088546753e-01 1.297695189714431763e-01 -9.357050061225891113e-02 -5.918690934777259827e-02 1.671430021524429321e-01 -3.830148577690124512e-01 -4.527398385107517242e-03 -1.040626764297485352e-01 -1.702326387166976929e-01 1.465511322021484375e-01
-1.076227650046348572e-01 6.278705596923828125e-02 -8.322428166866302490e-02 -3.596078455448150635e-01 -5.914426967501640320e-02 -1.067127957940101624e-01 -1.605855226516723633e-01 -6.031015515327453613e-02 1.109553202986717224e-01 2.765671908855438232e-01 3.491073101758956909e-02 -2.501477599143981934e-01 -4.527306184172630310e-02 2.033958584070205688e-02 1.871521323919296265e-01 -1.912693232297897339e-01 -1.560707688331604004e-01 -9.021490812301635742e-02 -5.376566573977470398e-02 -1.628939360380172729e-01 1.450253576040267944e-01 4.297224059700965881e-02 -1.973239183425903320e-01 -4.493260756134986877e-02 -2.667206227779388428e-01 -1.047767028212547302e-01 7.145354896783828735e-02 -1.215232238173484802e-01 9.336750209331512451e-02 3.418805301189422607e-01 -2.621546983718872070e-01 3.939302861690521240e-01
1.017580404877662659e-01 2.160053551197052002e-01 -2.824162840843200684e-01 -2.342923134565353394e-01 2.112627923488616943e-01 -2.982252538204193115e-01 -1.372166574001312256e-01 5.770809203386306763e-02 -1.844404935836791992e-01 3.017281368374824524e-02 1.616721004247665405e-01 -1.707572340965270996e-01 1.234585270285606384e-01 1.969716697931289673e-01 1.632569730281829834e-01 -3.126361668109893799e-01 9.446416050195693970e-02 1.997302472591400146e-02 3.762604296207427979e-02 1.339511126279830933e-01 -1.163331791758537292e-01 -4.306307435035705566e-01 -1.609492599964141846e-01 1.345149576663970947e-01 2.059618383646011353e-02 -2.840495668351650238e-02 9.928158670663833618e-02 -1.070751026272773743e-01 -6.039927154779434204e-02 1.866071373224258423e-01 -1.461856961250305176e-01 1.729101538658142090e-01
-3.297701179981231689e-01 1.787445843219757080e-01 -8.547823876142501831e-03 -2.490229457616806030e-01 -2.727628648281097412e-01 -2.364432811737060547e-01 -3.968108817934989929e-02 -8.671616762876510620e-02 4.685897380113601685e-02 -2.494055544957518578e-03 -1.954082846641540527e-01 -1.682388335466384888e-01 2.610097266733646393e-02 6.949637085199356079e-02 4.512945711612701416e-01 -9.213206917047500610e-02 1.197111830115318298e-01 -1.444225907325744629e-01 2.049770653247833252e-01 -7.460201531648635864e-02 -1.115617807954549789e-03 -2.516189813613891602e-01 -1.503142341971397400e-02 -1.881483593024313450e-03 1.423151791095733643e-01 -2.326408475637435913e-01 1.535999327898025513e-01 -2.031972110271453857e-01 9.126785397529602051e-02 6.930609792470932007e-02 -2.164728790521621704e-01 1.609256267547607422e-01
-5.602083727717399597e-02 4.252062365412712097e-02 -1.162348240613937378e-01 -1.736280322074890137e-02 9.175688773393630981e-02 3.587899357080459595e-02 -2.600044608116149902e-01 2.904057130217552185e-02 -2.459896728396415710e-02 -3.678745925426483154e-01 1.730519384145736694e-01 2.978827431797981262e-02 -1.880806684494018555e-01 2.807793952524662018e-02 -5.822590738534927368e-02 -2.254618853330612183e-01 -7.395404577255249023e-02 -2.952156960964202881e-01 1.968703418970108032e-01 2.829156816005706787e-02 2.437090873718261719e-01 -2.352792173624038696e-01 -1.697311401367187500e-01 -8.052183315157890320e-03 -2.763219177722930908e-01 -4.131335020065307617e-02 2.336251884698867798e-01 -3.991790860891342163e-02 -1.870118379592895508e-01 -2.076516002416610718e-01 1.817976087331771851e-01 3.532006144523620605e-01
1.020876020193099976e-01 5.317568778991699219e-02 -3.418759107589721680e-01 -1.243904381990432739e-01 -4.899663385003805161e-03 1.723325103521347046e-01 6.736149638891220093e-02 8.374583721160888672e-02 -2.165225595235824585e-01 -1.762281358242034912e-01 -1.960121653974056244e-02 -6.137622520327568054e-02 -2.123074084520339966e-01 1.861335784196853638e-01 -1.020021364092826843e-01 -3.072540462017059326e-01 -3.093147650361061096e-02 -9.191442281007766724e-02 -1.138735115528106689e-01 1.703454405069351196e-01 1.532404124736785889e-02 -2.085889726877212524e-01 -2.996391430497169495e-02 2.548166736960411072e-02 -2.265184670686721802e-01 -1.726454049348831177e-01 3.244053423404693604e-01 -9.857347607612609863e-02 -5.833354592323303223e-02 -9.601027518510818481e-02 -4.901534914970397949e-01 2.967539802193641663e-02
1.207163706421852112e-01 2.643955945968627930e-01 -3.310181573033332825e-02 7.401789724826812744e-02 -1.471033841371536255e-01 1.226130723953247070e-01 -1.774118095636367798e-01 5.118953064084053040e-02 -1.766991615295410156e-01 -3.031326085329055786e-02 2.050685286521911621e-01 -5.308703333139419556e-02 -1.173344720155000687e-02 1.170170754194259644e-01 5.090106278657913208e-02 1.036689579486846924e-01 -1.802731119096279144e-02 -3.691738247871398926e-01 6.408103555440902710e-02 -1.451188176870346069e-01 -2.976319491863250732e-01 -2.366664111614227295e-01 -1.027610450983047485e-01 -1.695812493562698364e-02 -6.405178457498550415e-02 9.330823272466659546e-02 3.345856964588165283e-01 -1.372364908456802368e-01 -2.607389688491821289e-01 -1.218058094382286072e-01 -1.099764183163642883e-01 4.222176969051361084e-01
-9.991428256034851074e-02 1.229598075151443481e-01 -5.648855865001678467e-02 -1.145567595958709717e-01 -8.769634366035461426e-02 -2.300462573766708374e-01 9.517458826303482056e-02 -1.084210127592086792e-01 -3.410860896110534668e-01 -1.548647321760654449e-02 1.032729595899581909e-01 -2.497452050447463989e-01 -4.075942933559417725e-01 -1.073823347687721252e-01 3.974495828151702881e-02 -1.992093324661254883e-01 6.743061542510986328e-02 -2.977684140205383301e-01 -9.613110870122909546e-02 -6.300211697816848755e-02 -1.812312155961990356e-01 -1.028238758444786072e-01 8.522478491067886353e-02 1.118360273540019989e-02 -1.686454005539417267e-02 1.656838506460189819e-02 3.326431512832641602e-01 -3.456780910491943359e-01 -2.115019410848617554e-01 -1.625377386808395386e-01 -9.650536626577377319e-02 -1.466498337686061859e-02
-2.578755840659141541e-02 1.562093198299407959e-01 1.091126352548599243e-02 -7.472175057046115398e-04 7.270744442939758301e-02 -8.915638923645019531e-02 -1.205506175756454468e-01 -2.184895798563957214e-02 -4.235917031764984131e-01 -1.297706812620162964e-01 4.343497753143310547e-02 -2.044965177774429321e-01 -4.193939864635467529e-01 -4.772424325346946716e-02 -1.469335407018661499e-01 -1.058685705065727234e-01 1.434831619262695312e-01 -2.657038271427154541e-01 7.170882541686296463e-03 9.130563586950302124e-02 1.393665969371795654e-01 -2.017343789339065552e-01 -1.165210269391536713e-02 2.767520248889923096e-01 -1.043621078133583069e-01 -7.198536396026611328e-02 2.722527086734771729e-01 -3.651455938816070557e-01 -1.687013059854507446e-01 2.924581430852413177e-02 -7.245053350925445557e-02 -3.338660299777984619e-02
-1.745822131633758545e-01 -4.757848754525184631e-02 -2.486235350370407104e-01 -1.263853311538696289e-01 -2.226860672235488892e-01 -2.280215024948120117e-01 -4.260724410414695740e-02 2.690185904502868652e-01 -7.704772055149078369e-02 5.852823704481124878e-02 6.222166121006011963e-02 -7.350012660026550293e-02 -1.420330852270126343e-01 5.227253213524818420e-02 1.737966388463973999e-01 -4.292129352688789368e-02 -3.030618429183959961e-01 -3.082742989063262939e-01 -1.558299213647842407e-01 -4.815643653273582458e-02 -1.705383658409118652e-01 1.142328307032585144e-01 1.946979574859142303e-02 1.834585964679718018e-01 -1.929922848939895630e-01 -7.010135799646377563e-02 2.628816366195678711e-01 5.789633467793464661e-02 8.871785365045070648e-03 1.269994229078292847e-01 -2.797548770904541016e-01 3.759954273700714111e-01
-2.271976023912429810e-01 -6.843402236700057983e-02 1.928760856389999390e-01 -2.970272302627563477e-02 1.900823973119258881e-02 4.924096539616584778e-02 -3.136292099952697754e-01 2.043018043041229248e-01 -2.448942661285400391e-01 1.459442973136901855e-01 2.958208322525024414e-01 -1.190991699695587158e-01 -3.886323571205139160e-01 -3.011208213865756989e-02 1.088960915803909302e-01 -2.645018994808197021e-01 4.105098173022270203e-02 -1.783292442560195923e-01 -2.069782316684722900e-01 -7.222539186477661133e-02 -1.667985171079635620e-01 -2.675723135471343994e-01 -6.914358586072921753e-02 -1.047968491911888123e-02 -2.806651294231414795e-01 -9.133777022361755371e-02 7.987609505653381348e-02 -1.474501639604568481e-01 -9.496510773897171021e-02 -3.631428256630897522e-02 -1.853138804435729980e-01 -1.520523801445960999e-02
1.434178650379180908e-01 1.645467430353164673e-01 -1.700370162725448608e-01 -2.089733779430389404e-01 1.491947323083877563e-01 -2.749517560005187988e-01 -2.116609662771224976e-01 -2.088606953620910645e-01 -6.406947970390319824e-02 2.320995554327964783e-02 2.921553254127502441e-01 -2.811185121536254883e-01 -1.108912676572799683e-01 2.091133892536163330e-01 3.365035355091094971e-02 9.252652525901794434e-02 -1.110617369413375854e-01 -2.180176042020320892e-02 7.476434856653213501e-02 -2.931168377399444580e-01 -3.085701465606689453e-01 -2.454853355884552002e-01 1.373723596334457397e-01 -2.157142199575901031e-02 -3.071618080139160156e-01 -1.748689562082290649e-01 1.728784292936325073e-01 6.604871898889541626e-02 -8.283515274524688721e-02 5.850987508893013000e-02 8.781658858060836792e-02 4.941528663039207458e-02
-1.531023532152175903e-01 6.987434346228837967e-03 1.256133615970611572e-02 -1.715445369482040405e-01 -1.050749570131301880e-01 -6.077947560697793961e-03 -1.614630967378616333e-01 1.920614540576934814e-01 -1.334500759840011597e-01 -1.482025086879730225e-01 -7.642664946615695953e-03 -3.523558974266052246e-01 -3.623912930488586426e-01 -1.962674856185913086e-01 2.368318587541580200e-01 -1.389331519603729248e-01 1.638263612985610962e-01 -3.749149441719055176e-01 -7.557202130556106567e-02 -1.249199509620666504e-01 -9.964436292648315430e-03 -1.740506589412689209e-01 8.424131572246551514e-02 -9.762710891664028168e-03 -3.252142071723937988e-01 -2.464082390069961548e-01 8.831372112035751343e-02 -2.080366909503936768e-01 -3.037045337259769440e-02 -3.232345357537269592e-02 -6.010363996028900146e-02 1.192606315016746521e-01
-9.388714283704757690e-02 -6.890206038951873779e-02 1.080273538827896118e-01 -2.815842330455780029e-01 -6.843873113393783569e-02 -9.121638536453247070e-02 -2.075787931680679321e-01 -1.878041028976440430e-01 -3.918902948498725891e-02 -3.279208205640316010e-03 2.102451324462890625e-01 -3.070091307163238525e-01 -7.753824442625045776e-02 1.988469809293746948e-01 2.807118594646453857e-01 -2.994060516357421875e-01 -6.812856346368789673e-02 7.626464217901229858e-02 1.080834344029426575e-01 -4.178456664085388184e-01 -1.554021686315536499e-01 7.597754150629043579e-02 -8.889912068843841553e-02 1.261354088783264160e-01 -1.014509126543998718e-01 7.047142088413238525e-02 1.308449823409318924e-02 -2.307521700859069824e-01 9.304846636950969696e-03 1.713667511940002441e-01 -2.496943473815917969e-01 1.979083120822906494e-01
1.165063902735710144e-01 -4.940318316221237183e-02 -2.392233461141586304e-01 -1.477574855089187622e-01 -6.567538529634475708e-02 -5.427009239792823792e-02 -2.289663553237915039e-01 3.535493835806846619e-02 -1.363410651683807373e-01 9.063778817653656006e-02 1.179297491908073425e-01 -8.766331523656845093e-02 -1.774592250585556030e-01 -8.979155868291854858e-02 2.655491232872009277e-01 6.687707453966140747e-02 1.030770596116781235e-02 -1.101259812712669373e-01 2.363969534635543823e-01 -7.288204878568649292e-02 -8.367684483528137207e-02 2.032333984971046448e-02 2.078456133604049683e-01 3.947798013687133789e-01 -1.882760822772979736e-01 -1.659501716494560242e-02 4.729138612747192383e-01 -1.587222218513488770e-01 3.222241625189781189e-02 -1.313726007938385010e-01 -1.967552900314331055e-01 -2.440978288650512695e-01
-3.174142912030220032e-02 -1.144699454307556152e-01 -1.199934110045433044e-01 -2.828764915466308594e-01 -6.462223082780838013e-02 -4.366138577461242676e-01 7.785624265670776367e-02 -2.699228562414646149e-02 -1.055388972163200378e-01 9.576360136270523071e-02 -4.540973529219627380e-02 -1.408415585756301880e-01 -3.518583476543426514e-01 3.148736897855997086e-03 7.258173823356628418e-02 -1.292241215705871582e-01 1.779796183109283447e-01 -1.581400334835052490e-01 9.454135596752166748e-02 -1.761202365159988403e-01 -2.264133468270301819e-02 -1.235003024339675903e-01 1.694418489933013916e-01 3.193734958767890930e-02 -2.566607892513275146e-01 -4.323007166385650635e-02 -1.950890943408012390e-02 -2.555006146430969238e-01 2.316643744707107544e-01 -1.625851541757583618e-01 -1.248334534466266632e-02 3.822109103202819824e-01
-1.847516447305679321e-01 6.013542413711547852e-02 -1.432657986879348755e-01 -2.674143016338348389e-01 -2.364482432603836060e-01 -6.264694780111312866e-02 1.791602745652198792e-02 -1.272756904363632202e-01 -2.910809591412544250e-02 2.802640758454799652e-02 1.015033107250928879e-02 -3.164941072463989258e-01 1.208990216255187988e-01 -9.709250926971435547e-02 4.370127618312835693e-01 5.326999723911285400e-02 -4.910436645150184631e-02 -3.522597849369049072e-01 2.063024342060089111e-01 -1.276000440120697021e-01 -4.055808112025260925e-02 -3.480821549892425537e-01 -2.904480509459972382e-02 8.239481598138809204e-02 6.893127691000699997e-03 -1.664784848690032959e-01 2.728842198848724365e-01 -1.803633198142051697e-02 1.357409060001373291e-01 4.616913385689258575e-03 -9.270104765892028809e-02 1.694800257682800293e-01
-2.119200676679611206e-01 7.866356521844863892e-02 -2.233480364084243774e-01 -9.883257746696472168e-02 -2.152466922998428345e-01 -3.663378953933715820e-02 8.482720702886581421e-02 6.516478955745697021e-02 -9.356315433979034424e-02 3.749176114797592163e-02 2.849828004837036133e-01 1.582842767238616943e-01 -2.272708714008331299e-02 2.180303633213043213e-01 1.002144813537597656e-01 -2.352128624916076660e-01 6.109749432653188705e-03 -4.578625857830047607e-01 1.062211692333221436e-01 -2.218983881175518036e-02 1.446476131677627563e-01 -1.164059340953826904e-01 -1.333971172571182251e-01 3.750281333923339844e-01 -1.304892152547836304e-01 -6.554502248764038086e-02 3.448903858661651611e-01 1.544861122965812683e-03 -2.086839526891708374e-01 7.572153117507696152e-03 2.468079887330532074e-02 3.778614848852157593e-02
-1.104892604053020477e-02 6.567768007516860962e-02 1.154088526964187622e-01 -1.160995885729789734e-01 3.473039716482162476e-02 -6.795038282871246338e-02 -9.800866991281509399e-02 -1.721523553133010864e-01 3.765710443258285522e-02 -9.901455044746398926e-02 1.855952292680740356e-01 1.469682157039642334e-01 -3.728116154670715332e-01 1.722689121961593628e-01 3.825210034847259521e-02 -2.319977432489395142e-02 -1.012237221002578735e-01 -3.257684782147407532e-02 1.273787170648574829e-01 -1.557686477899551392e-01 8.713977411389350891e-03 -2.314586341381072998e-01 -8.643455803394317627e-02 2.481682449579238892e-01 -2.241933345794677734e-01 -2.565307915210723877e-01 2.119431048631668091e-01 4.098404943943023682e-01 5.698610842227935791e-02 2.376397401094436646e-01 -3.132564723491668701e-01 1.563748568296432495e-01
-8.742848783731460571e-02 1.655607521533966064e-01 6.509605795145034790e-02 -1.070951074361801147e-01 2.358733266592025757e-01 -1.834490746259689331e-01 -1.882500201463699341e-02 -9.814077988266944885e-03 -1.341333538293838501e-01 3.363315388560295105e-02 1.788642406463623047e-01 -1.905306726694107056e-01 -1.804393678903579712e-01 3.120288252830505371e-01 -1.863082051277160645e-01 -2.192783355712890625e-01 -5.960578843951225281e-02 -8.804944902658462524e-02 1.447513997554779053e-01 9.130521677434444427e-03 -1.226219087839126587e-01 -2.162517756223678589e-01 4.427412450313568115e-01 1.915560662746429443e-01 -1.465778797864913940e-01 9.971261024475097656e-02 3.103154897689819336e-01 -1.139385066926479340e-02 2.689696475863456726e-02 -8.311776071786880493e-02 9.422793239355087280e-02 2.968952357769012451e-01
-6.191750988364219666e-02 1.347777396440505981e-01 -6.840806454420089722e-02 -1.302538812160491943e-02 -2.092010378837585449e-01 -2.054830789566040039e-01 -2.253789305686950684e-01 -2.789208106696605682e-02 -2.089231014251708984e-01 1.507475078105926514e-01 -5.216103419661521912e-02 -2.808994650840759277e-01 -2.675287425518035889e-01 2.770879566669464111e-01 1.715440303087234497e-01 -2.967226803302764893e-01 -2.519464492797851562e-01 1.897783949971199036e-02 2.864138782024383545e-02 4.410838335752487183e-02 -5.536121502518653870e-02 9.978140145540237427e-02 -1.823966056108474731e-01 1.745596975088119507e-01 -3.639437854290008545e-01 8.677719533443450928e-02 1.266711950302124023e-01 -1.652040481567382812e-01 2.010118365287780762e-01 -1.784604638814926147e-01 -1.047529047355055809e-03 1.510883867740631104e-01
-3.122756779193878174e-01 1.733500324189662933e-02 -3.884102404117584229e-02 -2.269015014171600342e-01 -2.199141085147857666e-01 -8.575707906857132912e-04 1.153683383017778397e-02 3.880253061652183533e-02 1.092671602964401245e-01 9.773177653551101685e-02 4.506397992372512817e-03 -1.493280231952667236e-01 -9.856489300727844238e-02 1.412075310945510864e-01 4.344890266656875610e-02 -8.860853314399719238e-02 -1.107855737209320068e-01 -2.562869787216186523e-01 -2.196459472179412842e-01 5.307566747069358826e-02 -3.300374746322631836e-02 -4.475810378789901733e-02 1.626699417829513550e-02 3.184600174427032471e-01 2.799863368272781372e-02 4.522506147623062134e-02 2.877486944198608398e-01 -1.447366029024124146e-01 2.727039158344268799e-02 2.800848186016082764e-01 -3.395532369613647461e-01 4.255919754505157471e-01
-4.763311892747879028e-02 -9.313723444938659668e-02 -9.344333410263061523e-02 -4.072639346122741699e-02 6.462597101926803589e-02 -3.430019021034240723e-01 -3.261662125587463379e-01 2.101102173328399658e-01 -3.349169790744781494e-01 1.651939302682876587e-01 2.256909161806106567e-01 -9.430459886789321899e-02 -3.485348522663116455e-01 -9.226598776876926422e-03 1.379614770412445068e-01 -2.359353154897689819e-01 1.431525349617004395e-01 -2.157239317893981934e-01 -8.431913703680038452e-02 -2.149185836315155029e-01 -6.299401819705963135e-02 -1.312003582715988159e-01 -7.210230827331542969e-02 1.610392481088638306e-01 -9.794969111680984497e-02 6.480521988123655319e-03 2.359663546085357666e-01 -1.121075227856636047e-01 -1.750610470771789551e-01 -6.157340481877326965e-02 -3.599505499005317688e-02 -1.565218120813369751e-01
-1.808091066777706146e-02 1.544693410396575928e-01 -4.821469262242317200e-02 -2.877600193023681641e-01 -1.774766296148300171e-01 -1.693267822265625000e-01 -3.019316121935844421e-02 -8.158856630325317383e-02 -1.163484603166580200e-01 -7.124839816242456436e-03 -1.257833093404769897e-01 -2.814486026763916016e-01 2.056440711021423340e-01 -1.205380335450172424e-01 2.961738705635070801e-01 4.239808768033981323e-02 -1.411384344100952148e-01 -3.141145706176757812e-01 1.503396630287170410e-01 -1.935133785009384155e-01 8.819524198770523071e-02 -2.905870079994201660e-01 -6.055125594139099121e-02 3.357809185981750488e-01 -1.002704501152038574e-01 -1.028615385293960571e-01 2.972755730152130127e-01 9.414817322976887226e-04 4.063550382852554321e-02 -5.359258875250816345e-02 -6.560701131820678711e-02 2.507554292678833008e-01
6.887573748826980591e-02 1.500091552734375000e-01 -7.783102989196777344e-02 -3.020625710487365723e-01 -2.066580802202224731e-01 -1.716259270906448364e-01 -6.251494586467742920e-02 6.499795708805322647e-03 -7.885303348302841187e-02 -3.677357919514179230e-03 -8.340752124786376953e-02 -3.860916495323181152e-01 1.676815301179885864e-01 -1.121679786592721939e-02 3.649345338344573975e-01 6.005837395787239075e-02 9.163702279329299927e-02 -2.404968142509460449e-01 6.365086883306503296e-02 -1.454308032989501953e-01 -2.348091267049312592e-02 -2.583895325660705566e-01 -6.181644275784492493e-02 3.836020231246948242e-01 -1.062529087066650391e-01 -1.105791851878166199e-01 2.231695055961608887e-01 1.109631657600402832e-01 1.271176040172576904e-01 -6.698063015937805176e-02 -9.073647111654281616e-02 2.186765968799591064e-01
-7.796575129032135010e-02 -1.133316978812217712e-01 1.430380064994096756e-02 -6.519036740064620972e-02 1.342131346464157104e-01 -1.368754506111145020e-01 -1.975243389606475830e-01 6.686522811651229858e-02 -1.611566841602325439e-01 1.117137297987937927e-01 1.154676154255867004e-01 9.047240763902664185e-02 -2.545946538448333740e-01 2.062508463859558105e-01 -5.549390241503715515e-02 8.775947988033294678e-02 -1.383138746023178101e-01 -1.809529066085815430e-01 -1.654939800500869751e-01 -9.897133708000183105e-02 5.201363563537597656e-02 -3.385084271430969238e-01 -3.663065135478973389e-01 3.926265239715576172e-02 -4.490462318062782288e-02 -4.207750037312507629e-02 4.573800861835479736e-01 -1.504728049039840698e-01 -1.335348486900329590e-01 -1.263765841722488403e-01 2.681505084037780762e-01 1.867430210113525391e-01
-8.475495129823684692e-02 -2.589087560772895813e-02 -2.420545965433120728e-01 -2.153121978044509888e-01 2.337097227573394775e-01 -1.710460782051086426e-01 5.489598959684371948e-03 -2.073511034250259399e-01 -1.540134549140930176e-01 -9.769406914710998535e-02 3.286808431148529053e-01 -2.397547066211700439e-01 -1.251909788697957993e-02 2.497222870588302612e-01 -1.428682357072830200e-02 -4.054625630378723145e-01 1.137459278106689453e-01 -3.594092130661010742e-01 1.868064142763614655e-02 -9.960616379976272583e-02 1.931628286838531494e-01 6.097534671425819397e-02 -1.469088047742843628e-01 1.821244210004806519e-01 -1.173176988959312439e-01 -1.155350059270858765e-01 8.708141744136810303e-02 5.317662656307220459e-02 4.205628484487533569e-02 1.266321241855621338e-01 -1.722302734851837158e-01 3.521739691495895386e-02
-1.220975071191787720e-01 -5.817814916372299194e-02 -3.153441101312637329e-02 -3.615335822105407715e-01 -1.097897440195083618e-01 -2.020392417907714844e-01 9.136625379323959351e-02 -1.821587681770324707e-01 9.545812755823135376e-02 6.930552423000335693e-02 -1.127518191933631897e-01 -2.712197899818420410e-01 -3.161152452230453491e-02 -1.912913843989372253e-02 2.600164711475372314e-01 6.007536128163337708e-02 -1.810148358345031738e-02 -1.923251748085021973e-01 2.176233828067779541e-01 -1.087956279516220093e-01 2.244794368743896484e-02 -5.133269429206848145e-01 7.676257193088531494e-02 2.208407670259475708e-01 5.846766009926795959e-02 -7.491616904735565186e-02 3.684197664260864258e-01 1.328054815530776978e-01 2.955371048301458359e-03 -1.637387671507894993e-03 -6.674715131521224976e-02 2.791424468159675598e-02
-1.404188573360443115e-01 2.420660406351089478e-01 -4.000291228294372559e-02 -3.259005248546600342e-01 -2.084334045648574829e-01 -5.496629700064659119e-02 -1.161172538995742798e-01 3.307825699448585510e-02 -1.024010851979255676e-01 -1.225510612130165100e-01 -1.082014963030815125e-01 -4.361855983734130859e-02 -1.356946080923080444e-01 9.641907364130020142e-02 2.869313359260559082e-01 -5.228711664676666260e-02 1.454888433218002319e-01 -4.283571541309356689e-01 2.526662647724151611e-01 1.469239145517349243e-01 -9.192895889282226562e-02 -2.440723478794097900e-01 -9.717511944472789764e-03 -5.898606777191162109e-02 -2.891273200511932373e-01 -1.721982955932617188e-01 2.907364666461944580e-01 -1.312647610902786255e-01 -1.353232264518737793e-01 -2.432375028729438782e-02 7.196725159883499146e-02 1.326135173439979553e-02
-1.372810900211334229e-01 -1.186563968658447266e-01 -9.492491930723190308e-02 -3.011557161808013916e-01 -2.240808010101318359e-01 -3.146675974130630493e-02 4.490198940038681030e-02 -2.662166580557823181e-02 1.430548429489135742e-01 9.010788053274154663e-02 1.264796108007431030e-01 -1.681506782770156860e-01 -1.724410057067871094e-01 1.871547847986221313e-01 -8.576150238513946533e-02 -1.648064553737640381e-01 -1.954331248998641968e-01 -2.310965955257415771e-01 -2.896298766136169434e-01 2.327664196491241455e-02 4.528120160102844238e-02 -1.236850302666425705e-02 7.780772633850574493e-03 2.819900512695312500e-01 -1.965072304010391235e-01 -1.021892949938774109e-01 2.548247873783111572e-01 2.622286230325698853e-02 9.649609029293060303e-02 1.280713528394699097e-01 -3.820038735866546631e-01 3.117305934429168701e-01
1.925880014896392822e-01 -6.308747828006744385e-02 -1.590173393487930298e-01 -1.246180236339569092e-01 1.086808368563652039e-01 -1.134479194879531860e-01 1.159325093030929565e-01 6.303170323371887207e-02 -3.634952306747436523e-01 -1.203528866171836853e-01 7.391031831502914429e-02 -1.694861501455307007e-01 -2.327423989772796631e-01 1.612474769353866577e-02 2.314687967300415039e-01 1.874049752950668335e-02 -2.278581447899341583e-02 -1.135401427745819092e-01 2.772982418537139893e-02 -5.807023122906684875e-02 -3.947177901864051819e-02 -2.049169316887855530e-02 6.574714183807373047e-02 1.090989112854003906e-01 -1.337484270334243774e-01 -5.538986921310424805e-01 1.645551621913909912e-01 -7.803654670715332031e-02 -1.752851009368896484e-01 1.034544333815574646e-01 -1.503547281026840210e-01 3.594563305377960205e-01
1.368898451328277588e-01 7.071739435195922852e-02 3.268202021718025208e-02 -1.367191672325134277e-01 -1.586149036884307861e-01 1.848758012056350708e-01 9.063301980495452881e-02 2.384956926107406616e-01 -2.722964584827423096e-01 8.825471997261047363e-02 1.941644251346588135e-01 -1.959973126649856567e-01 -2.582863271236419678e-01 2.224959731101989746e-01 -1.419036239385604858e-01 -2.026705890893936157e-01 -1.187082901597023010e-01 -2.849512100219726562e-01 -1.435104906558990479e-01 -2.547579407691955566e-01 8.099009096622467041e-02 -2.917355895042419434e-01 -1.806778311729431152e-01 1.762890815734863281e-01 -1.987853497266769409e-01 1.259028762578964233e-01 3.014207184314727783e-01 -5.848135054111480713e-02 4.887147992849349976e-02 -6.290020048618316650e-02 -4.206999018788337708e-02 -5.154320225119590759e-02
-2.880617976188659668e-01 1.267067790031433105e-01 1.434143446385860443e-02 7.426483929157257080e-02 -1.376820262521505356e-02 -1.716373711824417114e-01 -2.633649706840515137e-01 -1.070289164781570435e-01 -3.070373237133026123e-01 1.288266181945800781e-01 -9.341699071228504181e-03 -2.445026040077209473e-01 4.514531418681144714e-02 9.753914922475814819e-02 -7.496889680624008179e-02 -1.677847057580947876e-01 -1.050428822636604309e-01 1.451942771673202515e-01 6.759651005268096924e-02 -3.976132869720458984e-01 2.221886217594146729e-01 -1.868900954723358154e-01 -5.812042392790317535e-03 3.913389518857002258e-02 -1.717133522033691406e-01 -2.397174686193466187e-01 1.213167980313301086e-01 -3.145354688167572021e-01 9.040228277444839478e-02 -1.934226453304290771e-01 8.372720330953598022e-02 1.867658942937850952e-01
-7.956739515066146851e-02 -1.556705385446548462e-01 -1.207668259739875793e-01 -1.290916502475738525e-01 -5.398348346352577209e-02 -2.649863362312316895e-01 -8.761466294527053833e-02 -1.675735861063003540e-01 1.095975339412689209e-01 -2.338568717241287231e-01 2.933745086193084717e-01 -2.925283312797546387e-01 -6.100906059145927429e-02 2.508447468280792236e-01 8.524599485099315643e-03 -3.029312491416931152e-01 3.244208544492721558e-02 -1.821878105401992798e-01 -5.746496096253395081e-02 -1.872600913047790527e-01 -3.007726185023784637e-02 -4.461769014596939087e-02 -5.187932029366493225e-02 1.978731751441955566e-01 -2.338638156652450562e-01 -1.335618197917938232e-01 4.256647452712059021e-02 4.190608486533164978e-02 1.594045162200927734e-01 1.725280284881591797e-01 -3.112462460994720459e-01 2.949013113975524902e-01
-1.413049548864364624e-01 3.120796084403991699e-01 6.085577607154846191e-02 -3.329107463359832764e-01 -3.157887607812881470e-02 1.301963478326797485e-01 1.008186861872673035e-01 -4.828602820634841919e-02 -2.199671417474746704e-01 1.253555119037628174e-01 -1.018211469054222107e-01 -9.079007804393768311e-02 -7.700541615486145020e-02 -4.623904079198837280e-02 3.125641644001007080e-01 -6.740416586399078369e-02 4.073328152298927307e-02 -2.253850102424621582e-01 -5.278830975294113159e-02 1.546079292893409729e-02 8.071000874042510986e-02 -2.657475471496582031e-01 1.955829709768295288e-01 3.112174570560455322e-01 -4.191064834594726562e-02 1.848165877163410187e-02 2.266674041748046875e-01 -1.855583488941192627e-02 1.964287608861923218e-01 -6.990165263414382935e-02 -2.289207465946674347e-02 4.232036471366882324e-01
-1.198646724224090576e-01 4.858232662081718445e-02 -8.426888287067413330e-02 -3.245893418788909912e-01 1.703429035842418671e-02 -1.929793655872344971e-01 -1.288497447967529297e-01 -2.269597053527832031e-01 8.779569715261459351e-02 1.750719100236892700e-01 2.966673374176025391e-01 1.614458411931991577e-01 -1.326481550931930542e-01 2.619897387921810150e-02 3.820685297250747681e-02 -3.539815843105316162e-01 -3.583958446979522705e-01 -2.992784976959228516e-01 -6.014306843280792236e-02 -1.990689784288406372e-01 1.755044013261795044e-01 3.288590162992477417e-02 -5.954793095588684082e-02 1.212156414985656738e-01 -6.686624139547348022e-02 -2.011409550905227661e-01 2.719635665416717529e-01 -1.216968670487403870e-01 -4.881883040070533752e-02 -8.024346083402633667e-02 1.144227832555770874e-01 2.623645216226577759e-02
1.241937726736068726e-01 1.742039769887924194e-01 1.498256176710128784e-01 -2.351049184799194336e-01 1.251265257596969604e-01 5.238070618361234665e-03 -9.870439022779464722e-02 3.482295200228691101e-02 -2.583371102809906006e-01 9.364548325538635254e-02 9.750695526599884033e-02 -1.578389406204223633e-01 -1.030872464179992676e-01 2.336490899324417114e-01 6.635086983442306519e-02 -1.612284034490585327e-01 -3.057541139423847198e-02 -1.971259117126464844e-01 -1.485774517059326172e-01 3.473446145653724670e-02 6.964334100484848022e-02 -2.933746017515659332e-02 -2.979878187179565430e-01 2.495995163917541504e-01 -2.588950693607330322e-01 5.682215560227632523e-03 4.910157322883605957e-01 -1.165764927864074707e-01 -1.441185921430587769e-01 -3.573712334036827087e-02 -1.776120066642761230e-01 -2.215898483991622925e-01
-8.611515164375305176e-02 7.893589138984680176e-02 2.723395526409149170e-01 -2.371163666248321533e-01 -2.953739166259765625e-01 -3.046280145645141602e-01 5.309745669364929199e-03 1.684393547475337982e-02 -2.214512079954147339e-01 3.826624527573585510e-02 4.013885557651519775e-02 -8.952587842941284180e-02 -1.975083649158477783e-01 2.470749318599700928e-01 1.263160109519958496e-01 -3.550176322460174561e-01 -2.211397439241409302e-01 -6.469417829066514969e-03 -1.948198378086090088e-01 9.712748974561691284e-02 7.744456082582473755e-02 -1.810286045074462891e-01 -4.723723977804183960e-02 1.097359731793403625e-01 -3.590688109397888184e-01 -8.556943386793136597e-02 2.014398574829101562e-02 -1.301083620637655258e-02 -1.078066527843475342e-01 -1.677837967872619629e-01 5.437751859426498413e-02 2.109290510416030884e-01
-1.251348108053207397e-01 1.159508675336837769e-01 2.757812440395355225e-01 -1.947160363197326660e-01 -1.249973773956298828e-01 -1.081134378910064697e-01 -1.976713538169860840e-02 2.789027988910675049e-01 -1.903920769691467285e-01 -3.051993437111377716e-02 -2.640431933104991913e-02 -3.130987882614135742e-01 -3.908857107162475586e-01 2.124640345573425293e-02 1.003404036164283752e-01 -5.014724656939506531e-02 1.978119313716888428e-01 -1.938104331493377686e-01 1.954477280378341675e-01 3.723009675741195679e-02 -1.320596667937934399e-03 8.027727156877517700e-02 -7.850675284862518311e-02 1.841530054807662964e-01 -1.049722582101821899e-01 -3.464071452617645264e-01 2.394919544458389282e-01 -2.230750769376754761e-01 -1.438372135162353516e-01 1.939884573221206665e-02 4.492820799350738525e-02 1.602565795183181763e-01
-5.378471221774816513e-03 -5.418825894594192505e-02 -1.816778257489204407e-02 -2.791695594787597656e-01 -3.006707727909088135e-01 -1.149094402790069580e-01 8.517228811979293823e-02 -1.269734203815460205e-01 -7.330693304538726807e-02 2.997703105211257935e-02 -7.801233232021331787e-02 -1.141501292586326599e-01 -2.264969646930694580e-01 3.467651456594467163e-02 1.869136542081832886e-01 5.912228673696517944e-02 1.142178848385810852e-01 -2.746893167495727539e-01 -4.183439072221517563e-03 -7.670456543564796448e-03 -2.406993359327316284e-01 1.791262254118919373e-02 8.001784235239028931e-02 2.452745437622070312e-01 2.567520365118980408e-02 -4.899751245975494385e-01 2.454240769147872925e-01 6.977079808712005615e-02 2.715951502323150635e-01 4.909495264291763306e-02 -1.217401549220085144e-01 2.554107606410980225e-01
-1.373792290687561035e-01 1.452348083257675171e-01 -2.337536215782165527e-02 8.689969033002853394e-02 2.682040072977542877e-02 -1.666380465030670166e-01 -3.068316280841827393e-01 -1.119303405284881592e-01 -3.842236101627349854e-01 2.407725304365158081e-01 1.635978519916534424e-01 -1.358454674482345581e-01 -1.844026297330856323e-01 2.668006159365177155e-02 1.505586318671703339e-02 -2.963447868824005127e-01 -7.259824126958847046e-02 1.571264415979385376e-01 -2.646594308316707611e-02 1.744152158498764038e-01 -9.217931330204010010e-02 -9.580514393746852875e-03 -1.881604827940464020e-02 3.938820064067840576e-01 -3.096363246440887451e-01 -5.452676489949226379e-02 2.578973472118377686e-01 -1.415652930736541748e-01 -1.339016109704971313e-01 -1.022286433726549149e-02 -1.162764206528663635e-01 3.276623785495758057e-02
-9.309994429349899292e-02 1.121071279048919678e-01 -1.368537843227386475e-01 -2.916071712970733643e-01 -2.384117394685745239e-01 -9.756615757942199707e-02 7.276672869920730591e-02 7.011555880308151245e-02 -1.335831880569458008e-01 6.028359010815620422e-02 1.341068837791681290e-02 -4.487409591674804688e-01 1.136298254132270813e-01 -4.836123809218406677e-02 3.138843476772308350e-01 2.886914834380149841e-02 -1.186355873942375183e-01 -1.666193306446075439e-01 7.106353342533111572e-02 -1.842625439167022705e-01 -6.841807812452316284e-02 -3.093466162681579590e-01 1.528461650013923645e-02 3.103767335414886475e-01 -8.916910737752914429e-02 -1.323731243610382080e-01 1.861241608858108521e-01 -1.679092086851596832e-02 1.962630748748779297e-01 -1.725445240736007690e-01 -8.785439282655715942e-02 2.158842533826828003e-01
-1.927412301301956177e-01 2.706870734691619873e-01 -2.313747629523277283e-02 -1.851089149713516235e-01 -6.404486019164323807e-03 -1.675499081611633301e-01 -1.778486818075180054e-01 3.869436308741569519e-02 1.622947677969932556e-02 2.775966823101043701e-01 2.712920606136322021e-01 -1.003877520561218262e-01 -3.438632190227508545e-01 2.821763753890991211e-01 2.688054442405700684e-01 1.938734799623489380e-01 1.381286326795816422e-02 -1.359501779079437256e-01 -1.828000247478485107e-01 -3.022235073149204254e-02 -3.455644939094781876e-03 -2.494166493415832520e-01 1.305855810642242432e-01 -4.348200932145118713e-02 3.576868399977684021e-02 -1.869490742683410645e-01 1.390791088342666626e-01 2.540910430252552032e-02 1.502986401319503784e-01 -3.130703568458557129e-01 -4.344324115663766861e-03 1.175682991743087769e-01
-2.253069728612899780e-01 2.109713852405548096e-01 -5.568405240774154663e-02 -2.460056096315383911e-01 -1.807721406221389771e-01 2.077764123678207397e-01 -3.111434578895568848e-01 1.490823552012443542e-02 -1.549951881170272827e-01 7.652654498815536499e-02 9.526433795690536499e-02 -1.546704582870006561e-02 -9.908566623926162720e-02 2.400550525635480881e-03 -1.309630870819091797e-01 1.455511450767517090e-01 1.769229173660278320e-01 -3.276270329952239990e-01 1.404704749584197998e-01 -3.227183222770690918e-02 -1.182165443897247314e-01 -1.292629241943359375e-01 1.652880609035491943e-01 6.937426980584859848e-03 -1.859694570302963257e-01 6.147481617517769337e-04 2.694515287876129150e-01 -5.437704734504222870e-03 -1.716895103454589844e-01 -5.115504562854766846e-02 -3.006680607795715332e-01 3.656374812126159668e-01
-4.711325839161872864e-02 5.128417164087295532e-03 4.099347814917564392e-02 -1.712747663259506226e-01 -8.564135432243347168e-02 -2.185393273830413818e-01 -3.633731603622436523e-01 9.933337569236755371e-02 -3.117296993732452393e-01 -2.322046756744384766e-01 1.645032912492752075e-01 1.210987418889999390e-01 -5.058527737855911255e-02 6.976079195737838745e-02 -1.840713471174240112e-01 2.375319004058837891e-01 -8.995006233453750610e-02 -1.903481036424636841e-02 -1.443335711956024170e-01 -4.255912080407142639e-02 1.063728779554367065e-01 -5.736798048019409180e-02 1.961954310536384583e-02 2.964535057544708252e-01 -2.048769891262054443e-01 -2.623626589775085449e-01 2.817383408546447754e-01 1.664076298475265503e-01 -3.807814791798591614e-03 -1.988845467567443848e-01 -2.190493196249008179e-01 1.994644850492477417e-01
-6.505020707845687866e-02 1.807246506214141846e-01 -2.012946307659149170e-01 -3.100419938564300537e-01 3.120116516947746277e-02 -5.650891736149787903e-02 -2.902364134788513184e-01 1.436472237110137939e-01 -1.084225531667470932e-02 -1.750148683786392212e-01 -5.056712403893470764e-02 -1.743309646844863892e-01 -2.577887773513793945e-01 -2.440245598554611206e-01 2.770041823387145996e-01 -6.851699203252792358e-02 -8.345872908830642700e-02 -2.300477176904678345e-01 3.636821359395980835e-02 -4.374022409319877625e-02 -2.487731724977493286e-01 -2.015598304569721222e-02 3.947237879037857056e-02 1.827011257410049438e-01 1.938361674547195435e-01 -5.977356061339378357e-02 3.558078706264495850e-01 -8.920110762119293213e-02 -1.361378580331802368e-01 -2.091464400291442871e-01 -2.065517306327819824e-01 -7.281326502561569214e-02
-3.585104346275329590e-01 9.402661025524139404e-02 1.546689588576555252e-02 1.011273707263171673e-03 -1.295243501663208008e-01 4.309058934450149536e-02 -2.298126667737960815e-01 -8.969341218471527100e-02 -2.996530830860137939e-01 1.246579224243760109e-03 -2.938019856810569763e-02 -1.347330808639526367e-01 -2.027331739664077759e-01 3.704793751239776611e-01 -8.132662624120712280e-02 -1.503057330846786499e-01 8.183843642473220825e-02 -1.613501161336898804e-01 -1.147105172276496887e-01 -9.900644421577453613e-02 -2.803369462490081787e-01 -4.256467223167419434e-01 -6.538572907447814941e-02 3.499450907111167908e-02 -2.213125675916671753e-01 -1.205142308026552200e-02 1.390022933483123779e-01 2.819469012320041656e-02 7.055746763944625854e-02 -7.114953547716140747e-02 -4.918624088168144226e-02 -2.527223527431488037e-01
2.102720290422439575e-01 1.474799066781997681e-01 1.630904227495193481e-01 -2.716197669506072998e-01 -2.626929618418216705e-02 -1.632995903491973877e-01 -2.592249214649200439e-01 -9.604535251855850220e-02 -2.350915819406509399e-01 6.557593494653701782e-02 7.037899340502917767e-04 -2.459913343191146851e-01 -2.105524241924285889e-01 3.086701929569244385e-01 -6.891760230064392090e-02 1.122695431113243103e-01 5.447276681661605835e-02 -1.418675482273101807e-01 -1.491034626960754395e-01 -5.743342638015747070e-02 -1.434635668992996216e-01 -1.966305077075958252e-01 2.982660830020904541e-01 1.548212766647338867e-01 -1.762920469045639038e-01 -3.798045814037322998e-01 1.214743703603744507e-01 1.236016526818275452e-01 -1.013275757431983948e-01 5.499226599931716919e-02 -5.886721611022949219e-02 9.956803917884826660e-02
1.660350859165191650e-01 8.463028818368911743e-03 -3.713199123740196228e-02 -2.428401261568069458e-01 -3.034314513206481934e-01 -3.108879923820495605e-02 -3.018980324268341064e-01 1.354950964450836182e-01 2.275834977626800537e-01 -1.177370101213455200e-01 1.205776184797286987e-01 2.041892111301422119e-01 -1.849302798509597778e-01 2.733479738235473633e-01 1.277087777853012085e-01 -9.664623439311981201e-02 9.571988880634307861e-02 5.789285525679588318e-02 1.072042435407638550e-01 -1.044033244252204895e-01 6.903014332056045532e-02 -1.150724217295646667e-01 -1.879011094570159912e-02 2.307946830987930298e-01 -2.125219851732254028e-01 -2.025520503520965576e-01 2.961881458759307861e-01 8.983035385608673096e-02 2.429405897855758667e-01 -3.800446400418877602e-03 -2.251262366771697998e-01 2.340435385704040527e-01
-3.388706743717193604e-01 1.184478476643562317e-01 -1.197850629687309265e-01 -2.993976473808288574e-01 7.213885337114334106e-02 -3.768260404467582703e-02 -1.227430254220962524e-01 -4.827048256993293762e-02 -3.870491683483123779e-01 1.295228004455566406e-01 3.094311803579330444e-02 -2.751998417079448700e-02 -4.391822814941406250e-01 1.656086444854736328e-01 -4.476552084088325500e-02 9.695638902485370636e-03 5.663179326802492142e-03 -1.088004261255264282e-01 4.610680416226387024e-02 -5.588946864008903503e-02 -1.869270503520965576e-01 -1.719656437635421753e-01 2.222290337085723877e-01 1.161000803112983704e-01 -8.224522322416305542e-02 -1.285786777734756470e-01 5.881487205624580383e-02 -4.021644294261932373e-01 2.907360345125198364e-02 6.083622947335243225e-02 -5.472393706440925598e-02 1.090637147426605225e-01
-1.361576002091169357e-02 -9.538779035210609436e-03 -1.644640117883682251e-01 -1.924821585416793823e-01 -6.976410001516342163e-02 -8.342032134532928467e-02 -2.958709597587585449e-01 -1.886557340621948242e-01 -7.319544255733489990e-02 -2.282372303307056427e-02 2.136697173118591309e-01 -3.432975411415100098e-01 -2.171940542757511139e-02 4.079855978488922119e-01 1.960663646459579468e-01 -3.580588996410369873e-01 -1.919840276241302490e-01 -8.854398876428604126e-02 4.409791901707649231e-02 -3.144687116146087646e-01 -9.178107231855392456e-02 1.567866504192352295e-01 -5.536501854658126831e-02 9.130749851465225220e-02 -1.752775460481643677e-01 -1.933541148900985718e-02 1.207967996597290039e-01 4.654425662010908127e-03 1.191426813602447510e-01 1.830797493457794189e-01 -6.023473292589187622e-02 1.035295054316520691e-01
1.449113624403253198e-04 -3.584102541208267212e-02 1.642632186412811279e-01 -1.498317420482635498e-01 -1.234727203845977783e-01 5.128268525004386902e-02 -1.608220040798187256e-01 1.372444443404674530e-03 -4.351235032081604004e-01 2.878221496939659119e-02 1.859144866466522217e-01 -5.061293393373489380e-02 -2.735057175159454346e-01 1.170857027173042297e-01 -7.246097922325134277e-02 -1.371563877910375595e-02 9.193826466798782349e-02 -3.857231438159942627e-01 1.004107147455215454e-01 -1.599977761507034302e-01 -1.007598266005516052e-01 -1.725214719772338867e-01 8.249686658382415771e-02 9.132428467273712158e-02 1.031569093465805054e-01 1.999987363815307617e-01 2.971959412097930908e-01 -2.894755005836486816e-01 -1.079263314604759216e-01 -1.486360132694244385e-01 8.851291611790657043e-03 2.823871374130249023e-01
6.809617578983306885e-02 -2.001552842557430267e-02 -8.752286434173583984e-02 -2.982320487499237061e-01 -1.361896097660064697e-01 -2.060809172689914703e-02 1.381230205297470093e-01 3.356220200657844543e-02 -1.407995969057083130e-01 9.343470633029937744e-02 7.313282787799835205e-02 -1.625311821699142456e-01 2.135691978037357330e-02 -1.951391436159610748e-02 2.621162831783294678e-01 -2.760094590485095978e-02 9.951168298721313477e-02 -1.941607296466827393e-01 1.646909266710281372e-01 -2.099258005619049072e-01 6.634641438722610474e-02 -1.969530284404754639e-01 2.190317958593368530e-02 4.295415282249450684e-01 -6.589528173208236694e-02 -1.464683115482330322e-01 2.014521807432174683e-01 -2.013446241617202759e-01 9.741005301475524902e-02 -1.554931551218032837e-01 8.330929279327392578e-02 4.838015139102935791e-01
-3.052074909210205078e-01 -1.862834542989730835e-01 -4.570994898676872253e-02 -2.852750420570373535e-01 -1.146722361445426941e-01 1.873142458498477936e-02 -2.083644270896911621e-03 8.479585498571395874e-02 3.137595579028129578e-02 8.711004257202148438e-02 2.024198323488235474e-01 -2.866275608539581299e-01 -1.221873834729194641e-01 2.848727107048034668e-01 2.896887250244617462e-02 -2.480783499777317047e-02 -1.967199444770812988e-01 -2.539754211902618408e-01 -2.167968451976776123e-01 2.172013744711875916e-02 -2.354058250784873962e-02 -9.150765091180801392e-02 -7.668246328830718994e-02 3.164314627647399902e-01 -1.544772386550903320e-01 -6.597253680229187012e-02 1.911053061485290527e-01 6.166728958487510681e-02 1.814198046922683716e-01 2.262451648712158203e-01 -2.011971920728683472e-01 2.828606963157653809e-01
-5.580305680632591248e-02 1.368831843137741089e-01 -4.707607999444007874e-02 -3.938360512256622314e-01 1.221697404980659485e-01 -3.971220552921295166e-02 1.642538420855998993e-02 1.485888473689556122e-02 -2.089848220348358154e-01 -4.029153659939765930e-02 1.100272983312606812e-01 -9.045196324586868286e-02 -1.924030929803848267e-01 -2.069695889949798584e-01 -3.292020782828330994e-02 -4.258474707603454590e-01 9.933261573314666748e-02 -2.034065723419189453e-01 8.828265126794576645e-04 -8.838096261024475098e-02 -2.174232900142669678e-01 2.954960428178310394e-02 -9.411221742630004883e-02 -6.903494149446487427e-02 1.454185880720615387e-02 -2.665185630321502686e-01 3.362404704093933105e-01 -3.693156242370605469e-01 -1.202953308820724487e-01 -7.306591421365737915e-02 3.465918451547622681e-02 1.159044876694679260e-01
-8.359255641698837280e-02 1.497974693775177002e-01 -1.811753958463668823e-01 -6.495110690593719482e-02 7.574074715375900269e-02 7.276063412427902222e-02 6.178612262010574341e-02 9.631538391113281250e-02 8.641956746578216553e-02 8.278668671846389771e-02 -1.889229193329811096e-02 -4.926665499806404114e-02 -1.644913107156753540e-01 1.938021630048751831e-01 2.804522402584552765e-02 -3.033603727817535400e-01 -2.192032039165496826e-01 -2.485709190368652344e-01 -2.118937522172927856e-01 -2.224336713552474976e-01 -2.849445343017578125e-01 -1.556625068187713623e-01 -3.203777968883514404e-01 2.553735673427581787e-01 -1.178523227572441101e-01 -8.413468301296234131e-02 2.465399950742721558e-01 1.692216247320175171e-01 1.495145913213491440e-02 1.166443079710006714e-01 -1.544012129306793213e-01 3.306328952312469482e-01
-2.246885187923908234e-02 3.100935518741607666e-01 5.332909151911735535e-02 1.150465458631515503e-01 -1.274003926664590836e-02 -2.224660478532314301e-02 -3.447451889514923096e-01 -1.361988484859466553e-01 1.113333627581596375e-01 9.127779304981231689e-02 1.161594390869140625e-01 5.169670563191175461e-03 -1.511811316013336182e-01 -1.168819260783493519e-03 -3.994069993495941162e-02 -3.317332863807678223e-01 -1.510142087936401367e-01 -1.254930049180984497e-01 -2.164923399686813354e-02 -1.720663309097290039e-01 7.060001045465469360e-02 1.736245001666247845e-03 4.527680203318595886e-02 3.012478947639465332e-01 -3.065280020236968994e-01 2.191347815096378326e-02 5.073588490486145020e-01 5.548649281263351440e-02 -1.691067591309547424e-02 2.000864446163177490e-01 -6.687299907207489014e-02 1.196421012282371521e-01
-1.045288145542144775e-01 5.494828522205352783e-02 -1.610824614763259888e-01 -3.313973546028137207e-01 -1.002856492996215820e-01 -1.294524073600769043e-01 -3.786211460828781128e-02 1.442115381360054016e-02 -1.443460434675216675e-01 6.622382998466491699e-02 5.067647993564605713e-02 -3.208045959472656250e-01 9.640367329120635986e-02 -7.099549472332000732e-02 3.305496275424957275e-01 9.893048554658889771e-02 -1.342237889766693115e-01 -2.964574992656707764e-01 2.215399593114852905e-01 -2.587720155715942383e-01 -8.005072176456451416e-02 -2.925411462783813477e-01 1.743296235799789429e-01 2.950416505336761475e-01 -5.322489142417907715e-02 -8.457147330045700073e-02 2.481110095977783203e-01 -3.242067177779972553e-04 9.713177382946014404e-02 -8.442313224077224731e-02 -1.037693545222282410e-01 1.657938659191131592e-01
4.788104072213172913e-02 1.517618447542190552e-01 -9.352014213800430298e-02 -1.870915293693542480e-01 -1.339648216962814331e-01 -1.194734573364257812e-01 -1.608389317989349365e-01 1.038509085774421692e-01 -3.023690879344940186e-01 -9.304648637771606445e-02 2.436715364456176758e-01 -1.949943006038665771e-01 -2.708167396485805511e-02 9.000506997108459473e-02 1.823442727327346802e-01 1.477691084146499634e-01 1.525423526763916016e-01 -1.743665784597396851e-01 -2.149454783648252487e-03 2.005239874124526978e-01 -1.483384668827056885e-01 -2.813455760478973389e-01 2.858943343162536621e-01 1.056259498000144958e-01 1.202233880758285522e-01 -2.227684408426284790e-01 4.419044852256774902e-01 1.526191383600234985e-01 -7.141380012035369873e-02 -6.742706894874572754e-02 7.883192598819732666e-02 1.191517561674118042e-01
-3.395051062107086182e-01 1.668273955583572388e-01 -1.978103071451187134e-01 -6.086482852697372437e-02 -7.903857529163360596e-02 -1.000358238816261292e-01 -5.238373205065727234e-02 -9.535426646471023560e-02 1.094462573528289795e-01 1.656692847609519958e-02 1.477872580289840698e-01 -3.225564062595367432e-01 -2.024867087602615356e-01 4.432854428887367249e-02 2.689757617190480232e-03 -1.267200242727994919e-02 -4.069536179304122925e-02 -9.215707331895828247e-02 -1.414344063960015774e-03 -2.771872878074645996e-01 -6.151384487748146057e-02 8.488643169403076172e-02 1.217565312981605530e-01 2.093987911939620972e-01 -2.076382637023925781e-01 8.720175921916961670e-02 5.340372920036315918e-01 -3.259190544486045837e-02 -1.593997627496719360e-01 2.102425992488861084e-01 1.627877354621887207e-01 -1.223859488964080811e-01
-1.273444294929504395e-01 8.905643224716186523e-02 1.155210956931114197e-01 -8.590193092823028564e-02 -5.632568895816802979e-02 -1.494672596454620361e-01 -2.295134775340557098e-02 2.413357645273208618e-01 -2.080138772726058960e-01 1.753228604793548584e-01 7.130587100982666016e-02 -8.445592969655990601e-02 -1.796696931123733521e-01 3.061936981976032257e-02 -3.846997395157814026e-02 -1.218572631478309631e-01 1.075218468904495239e-01 -1.486029922962188721e-01 -7.782710716128349304e-03 -9.430938959121704102e-02 -3.040763735771179199e-01 -3.783452212810516357e-01 -2.600359618663787842e-01 9.065069258213043213e-02 -3.829536586999893188e-02 1.507614850997924805e-01 2.353678047657012939e-01 -2.808447182178497314e-01 6.637913733720779419e-02 -2.903836667537689209e-01 1.147732045501470566e-02 3.656527101993560791e-01
-1.383833587169647217e-01 -4.836659878492355347e-02 -6.372367590665817261e-02 -4.282784759998321533e-01 -1.067287772893905640e-01 -3.735181316733360291e-02 7.309597730636596680e-02 9.412300586700439453e-02 1.163317188620567322e-01 3.389866352081298828e-01 4.716189950704574585e-02 -1.948606818914413452e-01 -5.202429741621017456e-02 1.691822111606597900e-01 3.314855694770812988e-02 -2.467278689146041870e-01 -1.697514504194259644e-01 -3.721715509891510010e-01 -8.455266058444976807e-02 6.083001941442489624e-02 1.360612511634826660e-01 -1.254473030567169189e-01 -9.170553833246231079e-02 1.454113721847534180e-01 -1.743388175964355469e-02 5.311039835214614868e-02 3.105179369449615479e-01 6.723215337842702866e-03 1.001945510506629944e-02 2.057311832904815674e-01 -1.410824805498123169e-01 3.133602142333984375e-01
-1.565009653568267822e-01 7.834983058273792267e-03 -4.077697545289993286e-02 -3.456000387668609619e-01 -9.027694910764694214e-02 -4.861351847648620605e-02 -1.124475747346878052e-01 1.699117869138717651e-01 -3.003524243831634521e-01 7.314097136259078979e-02 -9.460647404193878174e-02 -1.471735388040542603e-01 -3.461967706680297852e-01 4.252845048904418945e-02 3.568641543388366699e-01 -5.165108293294906616e-02 2.174757868051528931e-01 -3.027434349060058594e-01 7.866442948579788208e-02 -8.246725052595138550e-02 -8.691414445638656616e-02 -1.433071494102478027e-01 1.301007568836212158e-01 -6.180677190423011780e-02 -1.082847192883491516e-01 -3.722758591175079346e-01 2.102302312850952148e-01 -3.272363916039466858e-02 -8.227361738681793213e-02 -2.265672013163566589e-02 -1.318680346012115479e-01 5.860415846109390259e-02
-1.629097610712051392e-01 -4.793969169259071350e-02 -8.954475075006484985e-02 1.139299571514129639e-01 -5.468832701444625854e-02 1.127190962433815002e-01 -2.664939463138580322e-01 1.571590900421142578e-01 2.568109333515167236e-02 -5.200688913464546204e-02 -2.459432929754257202e-02 -7.724499702453613281e-02 -1.414223462343215942e-01 3.234816193580627441e-01 1.542628407478332520e-01 -2.941566705703735352e-01 9.743684530258178711e-02 -9.691006690263748169e-02 2.246599495410919189e-01 -2.054872363805770874e-02 3.866366446018218994e-01 -2.135012149810791016e-01 2.038584053516387939e-01 1.718542575836181641e-01 -3.107173740863800049e-01 -1.459544599056243896e-01 2.831909656524658203e-01 -1.922711580991744995e-01 2.684932202100753784e-02 -9.768183529376983643e-02 -4.499442130327224731e-02 1.029788777232170105e-01
-1.629881709814071655e-01 2.894035167992115021e-02 -1.094763204455375671e-01 -7.161328941583633423e-02 1.334552187472581863e-02 -2.574851214885711670e-01 -1.718746721744537354e-01 -1.478193700313568115e-01 -3.822528943419456482e-02 1.248067691922187805e-01 -7.915887981653213501e-02 -1.130031049251556396e-01 -1.856224834918975830e-01 3.044933974742889404e-01 1.932575702667236328e-01 -3.605685234069824219e-01 1.816560029983520508e-01 5.906299129128456116e-02 -7.019455730915069580e-02 -7.171533256769180298e-02 -3.728540539741516113e-01 -1.930826157331466675e-01 -6.199803948402404785e-02 5.736003816127777100e-02 -2.785271704196929932e-01 8.650313317775726318e-02 1.285236328840255737e-01 -1.592450290918350220e-01 1.382044851779937744e-01 4.232133179903030396e-02 -5.339494347572326660e-02 3.554421961307525635e-01
-3.501211404800415039e-01 1.452500969171524048e-01 9.837321192026138306e-02 -2.680859565734863281e-01 2.963840588927268982e-02 -1.561988741159439087e-01 -3.883206248283386230e-01 -1.439697593450546265e-01 5.446112155914306641e-02 2.146676629781723022e-01 2.092259377241134644e-01 -3.013105317950248718e-02 -1.227615922689437866e-01 2.560133934020996094e-01 8.274313807487487793e-02 -2.868628129363059998e-02 8.586587011814117432e-02 1.014287620782852173e-01 -5.097306519746780396e-02 1.266967356204986572e-01 -1.893443167209625244e-01 -1.897556185722351074e-01 1.293386332690715790e-02 3.929333016276359558e-02 -7.569805532693862915e-02 -2.819768786430358887e-01 2.056444734334945679e-01 -3.197525739669799805e-01 7.498264312744140625e-02 2.007822543382644653e-01 8.226629346609115601e-02 6.002196297049522400e-02
-3.164079487323760986e-01 9.545094519853591919e-02 9.630662947893142700e-02 -2.465994358062744141e-01 -1.609287559986114502e-01 -3.066420853137969971e-01 5.649139732122421265e-02 -2.666498720645904541e-01 -1.316983997821807861e-01 3.364830091595649719e-02 -1.207784861326217651e-01 -9.774494171142578125e-02 -1.199355646967887878e-01 5.180805176496505737e-02 -2.516721487045288086e-01 -2.829777598381042480e-01 -9.854977577924728394e-02 -6.777697056531906128e-02 -8.157391101121902466e-03 -1.474277228116989136e-01 6.264093518257141113e-02 -1.360252648591995239e-01 -3.244016468524932861e-01 1.329691261053085327e-01 -2.985926270484924316e-01 2.227350510656833649e-02 3.009676933288574219e-01 1.608089953660964966e-01 -3.485053405165672302e-02 1.496621314436197281e-02 -1.398192644119262695e-01 1.217856407165527344e-01
2.123743146657943726e-01 2.253201305866241455e-01 -5.793210864067077637e-02 -2.279726564884185791e-01 -2.781470119953155518e-01 -2.920462787151336670e-01 -6.471505761146545410e-02 -7.572602946311235428e-03 -1.880196779966354370e-01 -8.397705107927322388e-02 -8.039862848818302155e-03 -2.029441297054290771e-01 -2.095818072557449341e-01 -8.063416928052902222e-02 1.471980959177017212e-01 1.472986191511154175e-01 5.909200385212898254e-02 -1.493872255086898804e-01 -1.218604594469070435e-01 -4.526437260210514069e-03 1.194307580590248108e-01 7.693196833133697510e-02 -3.658331930637359619e-02 6.440427154302597046e-02 -8.305992931127548218e-02 -3.982898592948913574e-01 3.183951079845428467e-01 -3.009128943085670471e-02 -8.398679085075855255e-03 -5.029191449284553528e-02 -1.296481043100357056e-01 3.884362578392028809e-01
-2.904841601848602295e-01 1.158052757382392883e-01 5.445931479334831238e-02 -1.840775758028030396e-01 -1.809100359678268433e-01 -1.633510589599609375e-01 -5.618797242641448975e-02 -1.478447169065475464e-01 1.018370762467384338e-01 1.667160540819168091e-02 1.678983718156814575e-01 -7.294367253780364990e-02 -1.133375540375709534e-01 -1.012738142162561417e-02 -2.096490263938903809e-01 -4.056586921215057373e-01 -2.018811255693435669e-01 -1.706941574811935425e-01 -2.083467841148376465e-01 -9.180080145597457886e-02 -9.898890554904937744e-02 -4.966261610388755798e-02 -1.794694066047668457e-01 3.085895068943500519e-02 -3.157323896884918213e-01 -4.414787981659173965e-03 4.561149775981903076e-01 6.277361512184143066e-02 -8.617652207612991333e-02 8.406717330217361450e-02 -5.403208732604980469e-02 1.380426734685897827e-01
-8.148995041847229004e-02 -4.031109809875488281e-02 -1.097486801882041618e-05 -1.573604159057140350e-02 -1.379866451025009155e-01 -5.048631876707077026e-02 -2.184885293245315552e-01 1.150112524628639221e-01 -4.902504384517669678e-01 1.879255324602127075e-01 9.019666910171508789e-02 -5.567704886198043823e-02 -2.032220661640167236e-01 -6.853532046079635620e-02 -9.699073433876037598e-02 6.159178167581558228e-02 3.533001057803630829e-03 -2.392193675041198730e-01 6.055709719657897949e-02 -1.115038096904754639e-01 -1.247527748346328735e-01 -2.218017280101776123e-01 -7.394988089799880981e-02 3.748157247900962830e-02 9.230825304985046387e-02 1.033955812454223633e-01 3.761545717716217041e-01 -2.017886638641357422e-01 -2.723049223423004150e-01 -1.867783516645431519e-01 -6.587301939725875854e-02 3.210449814796447754e-01
-1.324822660535573959e-02 -3.735056845471262932e-03 -1.179972141981124878e-01 -1.095312014222145081e-01 -2.850549221038818359e-01 -1.086032316088676453e-01 -3.047570027410984039e-02 -6.587956100702285767e-02 -1.161798834800720215e-01 5.371348466724157333e-03 3.866218030452728271e-01 -1.609594561159610748e-02 -4.205754958093166351e-03 1.103126928210258484e-01 3.521522507071495056e-02 -1.100758537650108337e-01 1.515609174966812134e-01 -1.118825450539588928e-01 1.335028838366270065e-02 -1.800641268491744995e-01 -2.540906667709350586e-01 -2.179441899061203003e-01 -5.640606880187988281e-01 3.191486746072769165e-02 -9.283667802810668945e-02 -5.478955432772636414e-02 3.198972642421722412e-01 3.837819397449493408e-02 1.541209369897842407e-01 -7.284449785947799683e-02 -5.754985660314559937e-02 1.990753263235092163e-01
-4.499785974621772766e-02 -4.913994669914245605e-02 -3.564812839031219482e-01 -4.984882101416587830e-02 2.615502476692199707e-02 -2.545520365238189697e-01 -1.538552343845367432e-01 -2.160253822803497314e-01 -1.076001115143299103e-02 -2.226277440786361694e-01 2.166557013988494873e-01 -3.277548253536224365e-01 -1.087130419909954071e-02 1.804015636444091797e-01 -4.326859861612319946e-02 -2.819944322109222412e-01 5.681650340557098389e-02 -4.027320146560668945e-01 -9.132357686758041382e-02 -6.966326385736465454e-02 -5.913088563829660416e-03 -9.586098603904247284e-03 -1.100312471389770508e-01 2.553585767745971680e-01 9.077026695013046265e-02 -3.549994528293609619e-02 1.635445356369018555e-01 1.244358718395233154e-01 1.160537749528884888e-01 1.350668072700500488e-01 -1.029318422079086304e-01 2.489715218544006348e-01
-3.165915012359619141e-01 1.131576895713806152e-01 -3.159245103597640991e-02 -4.529900848865509033e-01 -1.675103455781936646e-01 -2.958880662918090820e-01 -1.329595446586608887e-01 -4.588240385055541992e-02 6.779388338327407837e-02 1.791836111806333065e-04 -8.959025144577026367e-02 -2.897622622549533844e-02 -4.361806437373161316e-02 -1.070518791675567627e-01 1.060847491025924683e-01 -3.210989059880375862e-03 -2.322962135076522827e-02 -9.335535019636154175e-02 1.754855513572692871e-01 1.365970075130462646e-01 1.136182770133018494e-01 -9.182889014482498169e-02 3.893541917204856873e-02 -2.490042895078659058e-02 5.516774579882621765e-02 -3.284198045730590820e-01 3.782121241092681885e-01 -2.246845364570617676e-01 2.201464623212814331e-01 7.515409588813781738e-02 -6.946612149477005005e-02 2.484552413225173950e-01
9.283246099948883057e-02 -5.045180395245552063e-02 -2.891664505004882812e-01 -1.227888613939285278e-01 1.641659736633300781e-01 -3.143689036369323730e-02 -8.479553461074829102e-02 -1.894971132278442383e-01 -4.521304368972778320e-02 -1.005545854568481445e-01 1.429773122072219849e-01 -1.059179678559303284e-01 7.108476758003234863e-02 2.517106533050537109e-01 4.830543696880340576e-02 -2.658871710300445557e-01 3.708977624773979187e-02 -1.913462877273559570e-01 4.054975882172584534e-02 -2.588773071765899658e-01 -5.655257031321525574e-02 -1.783506199717521667e-02 -3.273235261440277100e-02 3.482322394847869873e-01 9.391269087791442871e-02 -1.082248762249946594e-01 2.482781559228897095e-01 -5.287167802453041077e-02 4.311318695545196533e-02 2.869627475738525391e-01 -2.831661105155944824e-01 3.898507654666900635e-01
-5.501268804073333740e-02 1.473482698202133179e-01 5.013905093073844910e-02 -1.474115252494812012e-01 -9.655420482158660889e-02 -1.412723213434219360e-01 -2.950117290019989014e-01 -1.984633207321166992e-01 -7.409814000129699707e-02 6.153275445103645325e-02 2.081160992383956909e-01 -3.046846091747283936e-01 -3.773971274495124817e-02 2.651816010475158691e-01 2.891536951065063477e-01 -2.510615289211273193e-01 -9.515976905822753906e-02 7.686661090701818466e-03 -1.359977126121520996e-01 -3.005793392658233643e-01 -5.395987629890441895e-02 3.868584334850311279e-02 1.552557572722434998e-02 9.549469687044620514e-03 -3.195026516914367676e-01 1.350991129875183105e-01 3.550645709037780762e-02 -1.607195734977722168e-01 3.511474281549453735e-02 1.057237535715103149e-01 -1.100486740469932556e-01 3.699513375759124756e-01
-5.580670014023780823e-02 2.710205316543579102e-02 -1.523681282997131348e-01 4.774642735719680786e-02 6.778610497713088989e-02 8.709745481610298157e-03 -1.662975996732711792e-01 -5.136796087026596069e-02 7.787380367517471313e-02 -6.713152676820755005e-02 -7.157104462385177612e-02 2.892209915444254875e-03 -2.677306234836578369e-01 -4.877673927694559097e-04 -2.976478040218353271e-01 -1.685470193624496460e-01 1.869567483663558960e-01 -3.957192301750183105e-01 3.351894021034240723e-02 -2.364489585161209106e-01 -2.327466756105422974e-02 -9.935922920703887939e-03 -2.535137832164764404e-01 2.965162694454193115e-01 -4.110464155673980713e-01 -1.507725566625595093e-01 1.416952162981033325e-01 -8.929529041051864624e-02 -1.487101912498474121e-01 7.641907781362533569e-02 -1.587044447660446167e-01 2.387738972902297974e-01
-3.790971264243125916e-02 1.102650836110115051e-01 -6.740389019250869751e-02 -2.781944274902343750e-01 -2.754837647080421448e-02 -9.458411484956741333e-02 -1.341196596622467041e-01 -1.229599788784980774e-01 -2.678326070308685303e-01 -9.170217439532279968e-03 -6.495713442564010620e-02 -1.278023868799209595e-01 -4.595858156681060791e-01 -2.680023200809955597e-02 9.555591642856597900e-02 -1.640896946191787720e-01 2.364072203636169434e-01 -2.538934350013732910e-01 -1.159599497914314270e-01 -9.764462709426879883e-03 -1.504996232688426971e-02 -1.426755934953689575e-01 2.873126268386840820e-01 1.467256247997283936e-01 -2.755790948867797852e-01 -1.296096593141555786e-01 2.356299906969070435e-01 -3.331981599330902100e-01 -3.867966309189796448e-02 -2.110487781465053558e-02 -3.732313401997089386e-03 3.871874883770942688e-02
-3.538367524743080139e-02 5.438330397009849548e-02 1.985113508999347687e-02 -2.366446107625961304e-01 -1.805293560028076172e-01 -1.142050623893737793e-01 -1.667251437902450562e-01 1.923812925815582275e-01 -4.058949351310729980e-01 -1.213275715708732605e-01 1.364445984363555908e-01 -1.839252412319183350e-01 -1.860632747411727905e-01 -4.851935803890228271e-02 1.596063077449798584e-01 1.918784715235233307e-02 3.038764595985412598e-01 -2.347736358642578125e-01 1.013371050357818604e-01 -1.736415475606918335e-01 -1.302714943885803223e-01 -9.242255985736846924e-02 -4.462218657135963440e-02 -1.981589347124099731e-01 4.785886406898498535e-02 -2.803415656089782715e-01 1.807500272989273071e-01 -1.446159034967422485e-01 1.270671784877777100e-01 -1.563290208578109741e-01 -3.222510516643524170e-01 2.595851384103298187e-02
-2.794277667999267578e-01 2.177633792161941528e-01 5.518343299627304077e-02 -1.662631481885910034e-01 -1.838713586330413818e-01 -1.717589050531387329e-01 -5.349567532539367676e-02 8.125883340835571289e-02 -1.670255213975906372e-01 2.393048405647277832e-01 -5.724132061004638672e-02 -1.453332304954528809e-01 -8.578627556562423706e-02 2.592943608760833740e-01 -7.758123800158500671e-03 -3.605471849441528320e-01 -3.312703669071197510e-01 -1.362263411283493042e-01 -3.286892920732498169e-02 1.124007254838943481e-01 -1.201226115226745605e-01 -7.808062247931957245e-03 1.549834609031677246e-01 3.809461295604705811e-01 -2.828540652990341187e-02 -7.994767278432846069e-03 1.837479621171951294e-01 -1.856307834386825562e-01 1.540479362010955811e-01 -1.915676593780517578e-01 -1.921293325722217560e-02 3.605311363935470581e-02
-1.712908297777175903e-01 1.169839575886726379e-01 3.501289291307330132e-03 -2.741532027721405029e-01 4.048524796962738037e-02 -3.174738287925720215e-01 -1.815673559904098511e-01 -9.558591060340404510e-03 -8.266559988260269165e-02 -2.531876415014266968e-02 1.735250651836395264e-01 -2.313053011894226074e-01 3.184772655367851257e-02 -1.409368664026260376e-01 3.566219508647918701e-01 8.804878592491149902e-02 -1.103879958391189575e-01 -3.077926337718963623e-01 3.777107968926429749e-02 -3.202539980411529541e-01 6.723539531230926514e-02 -3.453739583492279053e-01 8.318734169006347656e-02 2.908655405044555664e-01 -5.531840026378631592e-02 -1.038343310356140137e-01 1.330690383911132812e-01 -1.790889352560043335e-01 2.538477256894111633e-02 -9.261165559291839600e-02 1.228478550910949707e-02 1.364214345812797546e-02
-2.027199566364288330e-01 3.097535967826843262e-01 -1.862254887819290161e-01 -8.654215186834335327e-02 7.483467459678649902e-02 -1.117740292102098465e-02 -3.682946860790252686e-01 -3.465176373720169067e-02 -1.102189645171165466e-01 -2.804488129913806915e-02 2.445181012153625488e-01 4.924810305237770081e-02 -1.735227257013320923e-01 -1.327445451170206070e-02 -9.010825306177139282e-02 -3.606285154819488525e-01 -2.423376291990280151e-01 -9.464131295680999756e-02 2.185283601284027100e-01 -1.981940418481826782e-01 -8.162198215723037720e-02 -1.547888815402984619e-01 1.716986596584320068e-01 3.463787734508514404e-01 -2.512798309326171875e-01 1.641153357923030853e-02 9.631972014904022217e-02 -1.656222390010952950e-03 7.781369984149932861e-02 8.074159920215606689e-02 -4.813151899725198746e-03 1.205160617828369141e-01
1.270151734352111816e-01 1.736745983362197876e-01 -1.854079812765121460e-01 -2.114134132862091064e-01 -9.314151108264923096e-02 -3.106083720922470093e-02 -2.443030923604965210e-01 8.204122632741928101e-02 -1.266246438026428223e-01 -6.001183390617370605e-02 1.046965271234512329e-01 -4.790733568370342255e-03 -1.492020338773727417e-01 1.507759839296340942e-01 -7.208690792322158813e-02 -1.484172642230987549e-01 -1.947212219238281250e-01 -2.346522659063339233e-01 2.068510055541992188e-01 -1.656798869371414185e-01 7.539912313222885132e-02 -3.624173104763031006e-01 1.059023663401603699e-01 1.048213914036750793e-01 3.315832316875457764e-01 2.068910747766494751e-01 2.073962539434432983e-01 -2.317092567682266235e-01 -1.925146281719207764e-01 -8.526555448770523071e-02 -9.281964600086212158e-02 2.662488520145416260e-01
-2.253011465072631836e-01 -1.902114599943161011e-01 2.079951167106628418e-01 -2.407601773738861084e-01 4.687029495835304260e-02 1.272941529750823975e-01 -2.443184554576873779e-01 -1.344848722219467163e-01 -1.650669574737548828e-01 -1.575192213058471680e-01 2.593551874160766602e-01 -1.147931218147277832e-01 -3.165393769741058350e-01 6.420812755823135376e-02 1.390968114137649536e-01 4.365669563412666321e-02 -1.894996464252471924e-01 6.549321115016937256e-02 2.226908206939697266e-01 -8.667458593845367432e-02 3.334914743900299072e-01 -1.595291048288345337e-01 -2.704874612390995026e-02 7.432121038436889648e-02 -7.111626863479614258e-02 -9.293296933174133301e-02 2.717648446559906006e-01 1.609356701374053955e-01 1.160218566656112671e-01 3.328115493059158325e-02 -2.665214538574218750e-01 1.352780461311340332e-01
1.740319281816482544e-02 1.298812478780746460e-01 -4.179864376783370972e-02 -3.244945108890533447e-01 -1.605516299605369568e-02 -1.655774377286434174e-02 -2.260721921920776367e-01 1.125485915690660477e-02 -1.012379862368106842e-02 2.913478612899780273e-01 -1.743813417851924896e-02 -2.621444463729858398e-01 -1.694960296154022217e-01 3.225840926170349121e-01 1.422792524099349976e-01 -2.037112861871719360e-01 -4.066607356071472168e-02 -9.610111266374588013e-02 -3.019799292087554932e-01 -3.075267672538757324e-01 1.239475831389427185e-01 9.741859883069992065e-02 4.156696796417236328e-02 1.186944246292114258e-01 -1.607264578342437744e-01 -3.849818930029869080e-02 1.245607659220695496e-01 -1.232313886284828186e-01 1.107224225997924805e-01 2.760702967643737793e-01 -8.548008650541305542e-02 2.904396355152130127e-01
-2.077585011720657349e-01 -1.741174608469009399e-01 -2.275336720049381256e-02 -2.088636010885238647e-01 -1.765903383493423462e-01 -7.111497968435287476e-02 -2.013945728540420532e-01 -1.682018041610717773e-01 -7.854413986206054688e-02 -6.495193392038345337e-02 5.288908630609512329e-02 -3.658000528812408447e-01 -1.368762403726577759e-01 2.983824908733367920e-01 1.308785378932952881e-01 -4.024566709995269775e-01 9.790755808353424072e-03 5.735810473561286926e-02 -6.540318578481674194e-02 -3.964089155197143555e-01 -6.243535131216049194e-02 -5.263827741146087646e-02 -1.652757972478866577e-01 8.829268068075180054e-02 3.378514572978019714e-02 3.206244483590126038e-02 -1.502479892224073410e-02 -3.452936187386512756e-02 -1.780653744935989380e-01 -4.023235663771629333e-02 -1.725358664989471436e-01 2.648698985576629639e-01
-5.800100974738597870e-03 3.154668509960174561e-01 1.113523095846176147e-01 -3.450495004653930664e-01 1.565182209014892578e-01 -1.531789302825927734e-01 -1.808763742446899414e-01 2.514238357543945312e-01 -7.350727170705795288e-02 -4.344604164361953735e-02 -1.301802843809127808e-01 -3.676811978220939636e-02 -1.431211084127426147e-01 1.001761928200721741e-01 2.563270553946495056e-02 -4.525721669197082520e-01 1.891601085662841797e-02 3.695066645741462708e-02 -4.264469072222709656e-02 -1.124407052993774414e-01 -7.949907332658767700e-02 -1.693837344646453857e-01 -9.265576303005218506e-02 3.981361687183380127e-01 3.584264591336250305e-02 -7.149688154458999634e-02 1.187633872032165527e-01 -1.068446487188339233e-01 -2.169423252344131470e-01 2.560389637947082520e-01 5.842967584612779319e-05 2.606524340808391571e-02
-6.676634401082992554e-02 -1.129974126815795898e-01 2.650324702262878418e-01 -3.858415782451629639e-02 2.153740525245666504e-01 -8.330028504133224487e-02 -1.713285595178604126e-01 1.771358698606491089e-01 -9.720445424318313599e-02 1.408463865518569946e-01 4.044885281473398209e-04 1.125381216406822205e-01 -1.735596358776092529e-02 2.626712918281555176e-01 -5.602407082915306091e-02 8.644874324090778828e-04 3.764941543340682983e-02 -3.241567313671112061e-01 -1.518570631742477417e-01 -1.528671383857727051e-01 -2.921447344124317169e-02 -3.102242946624755859e-01 -3.198880003765225410e-04 1.237815320491790771e-01 7.497240602970123291e-02 -1.191752776503562927e-01 4.505468010902404785e-01 9.196088463068008423e-02 -2.088366821408271790e-02 1.083723909687250853e-04 1.403034031391143799e-01 4.072670638561248779e-01
-1.064888462424278259e-01 1.001316383481025696e-01 -1.520626544952392578e-01 -4.128899425268173218e-02 -1.283098310232162476e-01 -7.252610474824905396e-02 -4.206313192844390869e-01 -1.389826387166976929e-01 -2.300287932157516479e-01 -1.511638015508651733e-01 -1.655492931604385376e-01 -1.171927601099014282e-01 -1.062722802162170410e-01 1.057539060711860657e-01 2.011184692382812500e-01 -4.501377940177917480e-01 1.808079481124877930e-01 -2.787687629461288452e-02 -1.968334019184112549e-01 -1.914253085851669312e-01 -1.159919798374176025e-01 -8.816427737474441528e-02 -1.212865188717842102e-01 -1.109485328197479248e-02 7.403421401977539062e-02 5.414035916328430176e-02 1.470322310924530029e-01 8.510959893465042114e-02 -9.442152827978134155e-02 1.147493906319141388e-02 -1.002598628401756287e-01 3.899883031845092773e-01
-1.749411225318908691e-01 -1.177347358316183090e-02 -2.346479892730712891e-01 -1.717631369829177856e-01 -1.630218513309955597e-02 -9.445088356733322144e-02 -4.939290285110473633e-01 -3.241171129047870636e-03 -2.745967507362365723e-01 2.239557169377803802e-02 -1.603170484304428101e-02 -4.496992006897926331e-02 -4.220727831125259399e-03 2.277374416589736938e-01 2.086841911077499390e-01 -3.408589959144592285e-01 2.850715219974517822e-01 -3.945048153400421143e-02 -1.067360304296016693e-02 -8.846966177225112915e-02 -3.947966545820236206e-02 -1.905676126480102539e-01 -1.811517179012298584e-01 7.335285097360610962e-02 -1.726826727390289307e-01 9.874680638313293457e-02 1.370175331830978394e-01 -7.068036496639251709e-02 -8.965854533016681671e-03 1.815336048603057861e-01 1.014271229505538940e-01 2.612179815769195557e-01
2.201552875339984894e-02 3.046089224517345428e-02 -6.236559152603149414e-02 9.417611360549926758e-02 1.847626641392707825e-02 -1.640108525753021240e-01 -2.613323032855987549e-01 2.131657153367996216e-01 8.713576942682266235e-02 -1.965609043836593628e-01 -2.694255411624908447e-01 -2.338875830173492432e-01 -2.946982085704803467e-01 2.921958863735198975e-01 1.558050513267517090e-01 -2.442714124917984009e-01 -1.804344803094863892e-01 -3.779974207282066345e-02 1.569588035345077515e-01 -5.369664356112480164e-02 1.016227453947067261e-01 -1.586615890264511108e-01 -2.337862849235534668e-01 2.281139642000198364e-01 -1.986168175935745239e-01 -1.939336769282817841e-02 3.110319972038269043e-01 1.047786772251129150e-01 7.940126210451126099e-02 -1.860260069370269775e-01 -9.346281737089157104e-02 1.194774806499481201e-01
-2.216451913118362427e-01 1.103557646274566650e-01 2.465314865112304688e-01 -1.383840590715408325e-01 -4.898905009031295776e-02 -1.333012580871582031e-01 -6.651853770017623901e-02 2.966165244579315186e-01 -3.035493195056915283e-01 -3.619968891143798828e-02 -4.702791571617126465e-02 -1.347050815820693970e-01 -2.389643043279647827e-01 1.066849231719970703e-01 5.614932999014854431e-02 -1.429404318332672119e-01 1.159849762916564941e-01 -3.329223096370697021e-01 8.558240719139575958e-03 1.596218496561050415e-01 1.070855036377906799e-01 1.272318698465824127e-02 -2.796677872538566589e-02 3.148532286286354065e-02 -2.009523063898086548e-01 -2.928881645202636719e-01 3.108037412166595459e-01 -2.349420934915542603e-01 -4.752160236239433289e-02 -2.726973220705986023e-02 -6.292287260293960571e-03 3.099410235881805420e-01
-1.869508922100067139e-01 1.229372695088386536e-01 3.078755438327789307e-01 -7.857608795166015625e-02 -2.860738337039947510e-01 -1.431815177202224731e-01 -1.331849694252014160e-01 -1.685595959424972534e-01 -1.302200704813003540e-01 1.424557715654373169e-01 1.229379698634147644e-01 -2.100403308868408203e-01 -8.711198717355728149e-02 2.326831966638565063e-02 -1.305336058139801025e-01 -3.308569192886352539e-01 8.827449381351470947e-02 -1.977586597204208374e-01 6.776283960789442062e-03 8.073543757200241089e-02 -7.779678795486688614e-03 -2.617703676223754883e-01 3.921107053756713867e-01 2.912545502185821533e-01 -1.512372642755508423e-01 -1.258117426186800003e-02 2.564917206764221191e-01 9.024626016616821289e-02 5.195883661508560181e-02 2.324807224795222282e-03 -7.584392279386520386e-02 5.759841576218605042e-02
6.328547745943069458e-02 -5.475104972720146179e-02 -4.019387066364288330e-02 4.835557937622070312e-02 -2.748535387217998505e-02 -1.707399487495422363e-01 1.956613659858703613e-01 -1.203978657722473145e-01 -1.928898990154266357e-01 -7.015436887741088867e-02 1.191777735948562622e-01 7.727508246898651123e-02 -7.684745639562606812e-02 2.700968682765960693e-01 2.259036004543304443e-01 -2.996544241905212402e-01 -1.622741520404815674e-01 -1.720154881477355957e-01 -1.488729864358901978e-01 -1.308017522096633911e-01 -1.219935938715934753e-01 -2.652637660503387451e-01 -7.838264107704162598e-03 1.477597355842590332e-01 -3.561583757400512695e-01 -2.223415970802307129e-01 3.128085434436798096e-01 -2.346141934394836426e-01 5.290587991476058960e-02 -2.512978613376617432e-01 6.749785691499710083e-02 1.495043337345123291e-01
1.421896517276763916e-01 1.231625899672508240e-01 -6.178589910268783569e-02 1.293888837099075317e-01 2.238530665636062622e-01 -9.149388223886489868e-02 -2.375655919313430786e-01 7.919086515903472900e-02 -1.099192872643470764e-01 -1.859943419694900513e-01 -1.977086812257766724e-01 -2.107385694980621338e-01 -2.554320693016052246e-01 3.243269622325897217e-01 1.157133430242538452e-01 -1.414513140916824341e-01 -1.036694273352622986e-01 -1.867434680461883545e-01 -6.353959441184997559e-03 -2.563857473433017731e-02 2.740459740161895752e-01 -3.258839249610900879e-02 -1.669437140226364136e-01 6.944207847118377686e-02 -3.552376925945281982e-01 -6.019581854343414307e-02 4.198611080646514893e-01 -4.590813815593719482e-02 8.114906400442123413e-02 -7.992668449878692627e-02 -5.054666474461555481e-02 9.973158687353134155e-02
-1.807756423950195312e-01 1.368200331926345825e-01 1.376844346523284912e-01 -4.254814684391021729e-01 9.116488695144653320e-02 1.275269836187362671e-01 -5.397849902510643005e-02 -5.691882222890853882e-02 -1.461701244115829468e-01 3.438774030655622482e-03 -3.160186111927032471e-01 -2.333809882402420044e-01 -1.703306287527084351e-01 -1.190591603517532349e-01 2.256986647844314575e-01 7.075645029544830322e-02 2.086514793336391449e-02 -1.176722943782806396e-01 -1.324274539947509766e-01 -8.380924910306930542e-02 -1.859611272811889648e-01 -2.366849333047866821e-01 1.578300148248672485e-01 6.593665480613708496e-02 2.574700862169265747e-02 3.600073233246803284e-02 3.592940866947174072e-01 -8.615860342979431152e-02 7.246716320514678955e-02 -2.329187653958797455e-02 1.196648459881544113e-02 3.740604221820831299e-01
-1.701261699199676514e-01 -4.231589287519454956e-02 -1.778849065303802490e-01 5.357760936021804810e-02 -1.538021024316549301e-02 -7.674679905176162720e-02 -2.056285887956619263e-01 6.336796283721923828e-02 9.088550508022308350e-02 7.718786597251892090e-02 2.679605782032012939e-02 -3.288340866565704346e-01 -3.712834417819976807e-01 -3.298644348978996277e-02 -6.064171344041824341e-02 -1.579198092222213745e-01 9.147605299949645996e-02 -1.709862500429153442e-01 2.927398681640625000e-01 -1.292563080787658691e-01 3.018626570701599121e-02 -1.263069175183773041e-02 1.800648495554924011e-02 3.391132056713104248e-01 -4.485917389392852783e-01 7.617060560733079910e-03 2.385790795087814331e-01 3.923600539565086365e-02 -1.224177330732345581e-02 1.746980100870132446e-01 -1.142742782831192017e-01 1.783915162086486816e-01
-2.157653123140335083e-01 2.076776027679443359e-01 1.635416299104690552e-01 2.322240732610225677e-02 -1.223495602607727051e-01 -1.636043190956115723e-01 4.299017041921615601e-02 -1.863033026456832886e-01 5.071744695305824280e-02 2.718400023877620697e-02 1.957710273563861847e-02 -4.307448267936706543e-01 -3.556280732154846191e-01 2.002040892839431763e-01 3.095678612589836121e-02 -5.519691109657287598e-02 -9.454667568206787109e-02 1.005755364894866943e-01 1.959746778011322021e-01 -2.061233520507812500e-01 -7.514403015375137329e-02 9.552171826362609863e-02 3.646174073219299316e-02 6.424041837453842163e-02 -1.808062642812728882e-01 -9.312520921230316162e-02 2.201808542013168335e-01 -3.062070906162261963e-01 -1.555630564689636230e-01 -2.646288871765136719e-01 -1.604915410280227661e-01 1.455252319574356079e-01
-8.044823259115219116e-02 3.083944879472255707e-02 5.018679797649383545e-02 5.415987223386764526e-02 1.210527420043945312e-01 -2.030773460865020752e-01 -1.255101859569549561e-01 3.784651458263397217e-01 -7.424644660204648972e-03 -3.335898218210786581e-04 -5.311022698879241943e-02 -1.503753066062927246e-01 -3.514878749847412109e-01 3.018572330474853516e-01 7.279299199581146240e-02 2.125302255153656006e-01 -2.368706613779067993e-01 3.216977417469024658e-02 -1.172574907541275024e-01 -1.926379278302192688e-02 1.228287294507026672e-01 -1.281411647796630859e-01 -1.030659824609756470e-01 1.906971782445907593e-01 -1.304853409528732300e-01 -7.913485169410705566e-02 4.289353191852569580e-01 -2.120522409677505493e-01 5.965457484126091003e-02 -1.914357542991638184e-01 7.681567966938018799e-02 1.830805093050003052e-01
-1.143133267760276794e-01 -6.467639468610286713e-03 3.637786954641342163e-02 -1.931812465190887451e-01 7.535943388938903809e-02 -8.088774047791957855e-03 5.762458778917789459e-03 1.365572512149810791e-01 -2.379877418279647827e-01 -5.980930477380752563e-02 -5.884676799178123474e-02 -2.143158018589019775e-01 -1.743666976690292358e-01 1.197769790887832642e-01 3.086219429969787598e-01 -2.092024385929107666e-01 1.161930039525032043e-01 -3.577096760272979736e-01 9.627932310104370117e-02 2.050790749490261078e-02 -1.846367567777633667e-01 -9.105890244245529175e-02 1.644090116024017334e-01 -1.181226074695587158e-01 -1.733287125825881958e-01 -3.200602233409881592e-01 2.333854436874389648e-01 -2.780446410179138184e-01 -9.750065952539443970e-02 -1.864022761583328247e-01 -1.083587482571601868e-01 2.751072943210601807e-01
7.288907468318939209e-02 7.103647105395793915e-03 -8.262225985527038574e-02 -1.423251777887344360e-01 -8.933220058679580688e-02 -9.527654200792312622e-02 -2.547232806682586670e-01 1.473685801029205322e-01 -2.528944015502929688e-01 1.434419155120849609e-01 1.537588238716125488e-01 -1.545623689889907837e-01 -5.492691993713378906e-01 -2.079479396343231201e-01 1.254558265209197998e-01 -1.975359618663787842e-01 1.926504671573638916e-01 -2.149407565593719482e-01 -4.562734067440032959e-02 -1.739761233329772949e-01 -4.332129284739494324e-02 -8.390380442142486572e-02 -1.190944388508796692e-01 6.497447937726974487e-02 -1.024722754955291748e-01 -8.017618209123611450e-02 1.271020621061325073e-01 -2.951511442661285400e-01 -1.167594268918037415e-01 7.488029450178146362e-02 -2.182054668664932251e-01 4.579560086131095886e-02
-1.334031522274017334e-01 4.240646213293075562e-02 -1.844236105680465698e-01 -2.799498140811920166e-01 -3.161252140998840332e-01 -5.976814404129981995e-02 3.303667157888412476e-02 -8.966113626956939697e-02 9.992335736751556396e-02 -2.423938130959868431e-03 4.597904086112976074e-01 3.751179948449134827e-02 -1.883525103330612183e-01 1.952618658542633057e-01 1.833807975053787231e-01 -3.893486857414245605e-01 -1.639260202646255493e-01 -2.364614456892013550e-01 8.764581382274627686e-02 -1.569314152002334595e-01 5.757511779665946960e-02 -1.155722737312316895e-01 -2.913596108555793762e-02 1.510164886713027954e-01 5.707737058401107788e-02 -6.428231298923492432e-02 2.400908470153808594e-01 1.764034777879714966e-01 -1.988347433507442474e-02 -7.947442680597305298e-02 1.176801323890686035e-01 4.024887457489967346e-02
-1.716133952140808105e-01 -1.045758835971355438e-02 1.442686766386032104e-01 2.414717376232147217e-01 -2.393265515565872192e-01 1.423964053392410278e-01 -3.026154339313507080e-01 -1.075652763247489929e-01 -6.387551128864288330e-02 -1.877014175988733768e-03 2.242703139781951904e-01 -1.970790773630142212e-01 -2.454345524311065674e-01 -2.752677500247955322e-01 1.749212443828582764e-01 -2.590683698654174805e-01 -1.885220408439636230e-02 -1.942085623741149902e-01 -2.026771195232868195e-02 -1.797530502080917358e-01 -7.072515040636062622e-02 -1.240560412406921387e-01 -2.620073854923248291e-01 1.910266280174255371e-01 -1.309661287814378738e-02 -4.501452669501304626e-02 3.522149324417114258e-01 -4.660694301128387451e-02 2.262689620256423950e-01 3.727220743894577026e-02 -7.736646384000778198e-02 1.867350190877914429e-02
-2.328996956348419189e-01 -2.516180649399757385e-02 2.901152372360229492e-01 -2.436465024948120117e-01 -1.511030942201614380e-01 -1.947119981050491333e-01 -1.172471384052187204e-04 -3.870442509651184082e-02 1.173560097813606262e-01 8.596996963024139404e-02 2.050273567438125610e-01 -1.800774335861206055e-01 -1.607059538364410400e-01 2.544505894184112549e-01 -1.429266482591629028e-01 -4.139236807823181152e-01 -1.083049997687339783e-01 -1.205563321709632874e-01 -2.197499573230743408e-02 -6.530117243528366089e-02 -1.158466264605522156e-01 -5.346160009503364563e-02 3.253547847270965576e-02 2.307125739753246307e-02 5.315620824694633484e-02 -1.741692274808883667e-01 3.667807877063751221e-01 1.483451873064041138e-01 7.925526052713394165e-02 1.806046217679977417e-01 -2.377746701240539551e-01 1.654685735702514648e-01
-3.550216928124427795e-02 -2.418759018182754517e-01 -2.154579609632492065e-01 -1.783309876918792725e-01 5.177396908402442932e-02 -2.073471397161483765e-01 -7.708093523979187012e-02 -1.116333380341529846e-01 3.630240913480520248e-03 -1.202950701117515564e-01 1.373452320694923401e-02 -1.259888112545013428e-01 -2.026740908622741699e-01 -1.987523138523101807e-01 3.450987162068486214e-03 -6.547866016626358032e-02 1.801899075508117676e-01 -1.833208054304122925e-01 -2.277221530675888062e-01 -1.625631004571914673e-01 -1.040964946150779724e-01 -4.163336455821990967e-01 -1.224182695150375366e-01 3.210433423519134521e-01 -1.888679116964340210e-01 1.359594017267227173e-01 1.900540739297866821e-01 -2.338324934244155884e-01 -2.317760586738586426e-01 -5.843948200345039368e-02 -1.182557493448257446e-01 1.408981978893280029e-01
-1.210278794169425964e-01 8.937093429267406464e-03 9.865690022706985474e-02 -4.285028576850891113e-02 -7.539059966802597046e-02 -2.691894769668579102e-02 -7.941143959760665894e-02 9.808740019798278809e-02 -3.607929870486259460e-02 -1.852015554904937744e-01 9.382192790508270264e-02 -9.684937447309494019e-02 -2.081416249275207520e-01 3.515836596488952637e-01 -1.620477139949798584e-01 -1.738660633563995361e-01 2.033568471670150757e-01 -2.595045268535614014e-01 -5.486744269728660583e-02 -1.264424026012420654e-01 -2.127766236662864685e-02 -1.550560295581817627e-01 -4.539560377597808838e-01 2.728114128112792969e-01 -2.528861165046691895e-01 1.754938252270221710e-02 1.846473515033721924e-01 -2.078091651201248169e-01 -2.504111826419830322e-01 3.783888369798660278e-02 -1.370860785245895386e-01 1.303841173648834229e-01
1.062561664730310440e-02 3.284952044486999512e-01 1.050168648362159729e-02 -3.398281931877136230e-01 1.057439148426055908e-01 -3.325275480747222900e-01 -1.867383569478988647e-01 -1.812600642442703247e-01 -2.200956791639328003e-01 1.691191457211971283e-02 -2.095107454806566238e-03 -2.949122488498687744e-01 -7.422486692667007446e-02 -1.410063803195953369e-01 1.712636649608612061e-01 9.797617048025131226e-02 -7.723943889141082764e-02 -1.682001948356628418e-01 -6.348043098114430904e-04 -2.422700077295303345e-01 4.087179154157638550e-02 -2.808178961277008057e-01 1.376173496246337891e-01 2.983311116695404053e-01 -1.535590589046478271e-01 -1.615619659423828125e-01 5.719658732414245605e-02 2.011067420244216919e-02 6.667959690093994141e-02 6.829331815242767334e-02 4.489820078015327454e-02 2.024032175540924072e-01
1.693942397832870483e-01 6.062275171279907227e-02 -1.692110449075698853e-01 -1.444749236106872559e-01 1.352804452180862427e-01 -6.401764601469039917e-02 -1.836363375186920166e-01 -1.793878078460693359e-01 -1.961541175842285156e-02 1.241897419095039368e-01 9.143638610839843750e-02 -2.014725655317306519e-02 -4.462853819131851196e-02 -8.758423477411270142e-02 3.303870260715484619e-01 -2.381725609302520752e-01 -2.349727973341941833e-02 -1.240190640091896057e-01 7.162421196699142456e-02 -2.225306481122970581e-01 -4.300847947597503662e-01 -1.260548084974288940e-01 1.427252888679504395e-01 8.529010415077209473e-02 -1.215397939085960388e-01 1.063756048679351807e-01 5.036301016807556152e-01 -6.665464490652084351e-02 -2.312808670103549957e-02 -4.441622272133827209e-02 -1.813014298677444458e-01 -1.051795855164527893e-01
-1.345738321542739868e-01 1.989084631204605103e-01 -1.293423492461442947e-02 -1.982645690441131592e-01 -9.683737158775329590e-02 2.058458514511585236e-02 -1.803158968687057495e-01 1.574202179908752441e-01 1.570005565881729126e-01 -4.600879177451133728e-02 9.293793141841888428e-02 -1.603092812001705170e-02 8.450131118297576904e-02 1.213942840695381165e-01 1.635490953922271729e-01 -1.247742027044296265e-01 -2.612904272973537445e-02 2.191692218184471130e-02 2.129449695348739624e-02 -2.814130783081054688e-01 1.841880083084106445e-01 -2.090142220258712769e-01 -6.427732110023498535e-02 1.951832473278045654e-01 -3.592436909675598145e-01 -5.285925418138504028e-02 4.302582740783691406e-01 -8.868709206581115723e-02 3.915644586086273193e-01 2.127031683921813965e-01 -1.080585047602653503e-01 1.299848500639200211e-02
-2.320800572633743286e-01 3.695072531700134277e-01 -1.056891530752182007e-01 -4.827113077044487000e-02 7.056268304586410522e-02 -2.873485721647739410e-02 -2.225147634744644165e-01 -1.238463744521141052e-01 4.931344464421272278e-02 -4.302722588181495667e-02 3.325091302394866943e-01 -9.777244180440902710e-02 -3.210383355617523193e-01 1.297549605369567871e-01 -5.889565125107765198e-02 -2.897656857967376709e-01 -1.285303235054016113e-01 -1.156295463442802429e-01 2.336279153823852539e-01 -2.025891393423080444e-01 5.919341370463371277e-02 -1.086719781160354614e-01 1.416922062635421753e-01 2.602335512638092041e-01 -1.892472654581069946e-01 2.348555251955986023e-02 3.015055060386657715e-01 9.708440303802490234e-02 8.919335901737213135e-02 1.124427914619445801e-01 -6.731897592544555664e-02 -5.704167485237121582e-02
-1.811422258615493774e-01 1.746261715888977051e-01 1.194817870855331421e-01 1.472074389457702637e-01 1.593687981367111206e-01 -6.758133322000503540e-02 -2.718321382999420166e-01 -2.554462254047393799e-01 -2.525905966758728027e-01 1.029643937945365906e-01 -1.568060368299484253e-01 -3.140153884887695312e-01 -6.547686457633972168e-02 5.024188756942749023e-02 9.627378731966018677e-02 -1.217688396573066711e-01 -2.457961887121200562e-01 -9.726809337735176086e-03 2.374231815338134766e-01 -2.975889742374420166e-01 1.891391128301620483e-01 -9.594390541315078735e-02 4.562940821051597595e-02 -7.990979403257369995e-02 -1.073354035615921021e-01 -1.909650266170501709e-01 2.584843933582305908e-01 -1.500516831874847412e-01 -2.073774188756942749e-01 -7.291000336408615112e-02 -6.437508761882781982e-02 2.333696186542510986e-01
1.352106630802154541e-01 -5.738976597785949707e-02 -2.056767791509628296e-01 -1.881341785192489624e-01 2.435786090791225433e-02 5.634023342281579971e-03 -1.869349926710128784e-01 -1.397750247269868851e-02 -2.222660183906555176e-01 3.518426418304443359e-02 -3.667772561311721802e-02 -1.587095111608505249e-02 -1.594441086053848267e-01 -1.858258098363876343e-01 8.660463243722915649e-02 -2.234610170125961304e-01 -8.370515704154968262e-02 -2.087159156799316406e-01 7.777635008096694946e-02 -2.698218822479248047e-01 -3.195053040981292725e-01 -9.741067141294479370e-02 1.024688035249710083e-01 1.299606859683990479e-01 2.919809222221374512e-01 -1.017733067274093628e-01 4.713762402534484863e-01 6.965874135494232178e-02 1.617290973663330078e-01 -1.403454840183258057e-01 -2.267816215753555298e-01 -8.372771739959716797e-02
-1.040653437376022339e-01 -1.041690334677696228e-01 -2.512169480323791504e-01 -2.224016636610031128e-01 1.392479687929153442e-01 -2.018260955810546875e-01 -3.348122537136077881e-01 -1.490076184272766113e-01 6.741759926080703735e-02 -1.768328398466110229e-01 -2.013498991727828979e-01 -1.954211294651031494e-01 -1.488993316888809204e-01 2.809219062328338623e-02 1.733120977878570557e-01 8.878588676452636719e-02 1.713406741619110107e-01 -1.709184646606445312e-01 8.326182514429092407e-02 -2.670623958110809326e-01 -1.501213461160659790e-01 -3.299843668937683105e-01 -1.020703464746475220e-01 -5.511340498924255371e-02 7.993980310857295990e-03 5.189095437526702881e-02 1.250317990779876709e-01 -3.104631602764129639e-01 -4.020407795906066895e-02 2.062989473342895508e-01 -2.321790009737014771e-01 3.642443940043449402e-02
1.662401556968688965e-01 1.011951416730880737e-01 1.436145603656768799e-01 -7.470206171274185181e-02 -7.578000426292419434e-02 -1.420450061559677124e-01 -1.611854285001754761e-01 -2.013517022132873535e-01 -4.380157887935638428e-01 3.487536683678627014e-02 -8.619718253612518311e-02 -1.169525086879730225e-02 -2.275443822145462036e-01 1.358403861522674561e-01 -8.015313744544982910e-02 6.789398938417434692e-02 1.470216065645217896e-01 -1.019842252135276794e-01 -1.596395969390869141e-01 1.307129114866256714e-01 7.378070801496505737e-02 -3.071756362915039062e-01 2.210491597652435303e-01 1.971775740385055542e-01 1.019796952605247498e-01 -1.748039722442626953e-01 3.962441980838775635e-01 4.281152412295341492e-02 1.894493587315082550e-02 -2.037036418914794922e-01 -7.475244253873825073e-02 2.284774929285049438e-01
-3.820216283202171326e-02 4.700047895312309265e-02 -1.066166907548904419e-01 -1.956974118947982788e-01 -2.794571518898010254e-01 1.436938047409057617e-01 -2.151103504002094269e-02 -2.679728865623474121e-01 -9.773552417755126953e-03 -7.534029334783554077e-02 1.906467080116271973e-01 1.163384690880775452e-01 -4.632753785699605942e-03 1.526187658309936523e-01 3.134891390800476074e-01 -3.246906101703643799e-01 -7.759283483028411865e-02 2.235384099185466766e-02 1.824965476989746094e-01 -3.811990022659301758e-01 -3.010901995003223419e-02 1.452447660267353058e-02 3.258424997329711914e-02 2.090343236923217773e-01 -9.094659984111785889e-02 -1.708669811487197876e-01 1.778423935174942017e-01 -1.054042652249336243e-01 -7.727088779211044312e-02 1.896395385265350342e-01 -2.162696868181228638e-01 3.050584793090820312e-01
1.469073444604873657e-01 4.542649164795875549e-02 1.491475701332092285e-01 -3.400018066167831421e-02 5.337627604603767395e-03 -6.287497468292713165e-03 -3.287800550460815430e-01 1.903791576623916626e-01 -9.025652892887592316e-03 -1.282862126827239990e-01 -9.318815916776657104e-02 -1.161159500479698181e-01 -3.974521160125732422e-01 1.948203593492507935e-01 6.655999273061752319e-02 -1.514641568064689636e-02 -1.280824244022369385e-01 -2.255761027336120605e-01 2.241157144308090210e-01 -2.013875991106033325e-01 1.005413308739662170e-01 -3.954168260097503662e-01 -4.682878777384757996e-02 -1.284382194280624390e-01 -3.242168128490447998e-01 -2.142656743526458740e-01 1.873263716697692871e-01 -3.390773385763168335e-02 -4.016815125942230225e-02 -1.671357601881027222e-01 -6.401754170656204224e-02 -7.152868062257766724e-02
1.482620835304260254e-01 2.032036483287811279e-01 -2.506423890590667725e-01 -1.341170966625213623e-01 1.514590233564376831e-01 -5.937859043478965759e-02 -5.739712715148925781e-02 -6.809081882238388062e-02 1.310052126646041870e-01 3.345405161380767822e-01 5.360009521245956421e-02 -3.845955431461334229e-02 -1.724286824464797974e-01 1.426304578781127930e-01 2.824237048625946045e-01 -2.963894791901111603e-02 -1.305876672267913818e-01 -5.731247365474700928e-03 -2.714569307863712311e-02 -7.772523909807205200e-02 -1.275994628667831421e-01 1.036223545670509338e-01 1.294229328632354736e-01 1.708068847656250000e-01 -1.608957946300506592e-01 1.295155882835388184e-01 4.973081052303314209e-01 -3.316033780574798584e-01 3.792943805456161499e-02 -1.013409495353698730e-01 -2.122406959533691406e-01 6.222036480903625488e-02
1.256596297025680542e-01 1.933320760726928711e-01 -8.332415670156478882e-02 1.417569518089294434e-01 7.122105360031127930e-02 -1.016559451818466187e-01 -2.515541911125183105e-01 -1.399656087160110474e-01 -4.101347923278808594e-01 1.985745877027511597e-01 2.178694158792495728e-01 -1.209210231900215149e-01 -1.053331326693296432e-02 9.195654839277267456e-02 -2.341988235712051392e-01 -1.646601408720016479e-01 -3.131228685379028320e-01 4.180137440562248230e-02 -1.873049070127308369e-03 -6.384559720754623413e-02 1.794225424528121948e-01 -4.978302121162414551e-02 -3.891891101375222206e-03 1.424338817596435547e-01 -6.644231081008911133e-02 -1.288495212793350220e-01 4.193137586116790771e-01 -2.427439242601394653e-01 3.395615890622138977e-02 1.487848581746220589e-03 -1.580895036458969116e-01 1.431725472211837769e-01
-1.430174112319946289e-01 6.624955683946609497e-02 3.109946288168430328e-02 -1.218213215470314026e-01 1.356516629457473755e-01 -1.878277212381362915e-01 -1.741195023059844971e-01 -1.138409823179244995e-01 -1.064800769090652466e-01 1.999178677797317505e-01 -7.950300723314285278e-02 -1.372711956501007080e-01 -1.122093200683593750e-02 5.517351254820823669e-02 2.603168487548828125e-01 7.150129973888397217e-02 1.525588631629943848e-01 -1.585330665111541748e-01 -3.335512578487396240e-01 9.515370428562164307e-02 -3.004306852817535400e-01 -2.160930931568145752e-01 2.272674143314361572e-01 1.658361107110977173e-01 2.874341234564781189e-02 -4.356056824326515198e-02 4.888887405395507812e-01 -2.434298247098922729e-01 6.026589870452880859e-02 4.343703761696815491e-02 1.295370608568191528e-01 4.192547872662544250e-02
7.389753125607967377e-03 -9.469524770975112915e-02 8.249105513095855713e-02 -3.045810852199792862e-03 -1.789945513010025024e-01 1.527782827615737915e-01 -7.916692644357681274e-02 7.170356065034866333e-02 -2.600400745868682861e-01 -7.078535854816436768e-02 2.214587628841400146e-01 1.681257486343383789e-01 -3.951345980167388916e-01 -1.968616396188735962e-01 2.201917767524719238e-01 -3.089860975742340088e-01 -7.686746120452880859e-02 -1.493118852376937866e-01 8.514042943716049194e-03 3.810732066631317139e-02 -1.001062244176864624e-01 -2.048667371273040771e-01 -2.676953077316284180e-01 2.643451094627380371e-01 8.551623672246932983e-02 -1.393795758485794067e-01 2.710685729980468750e-01 -2.299395650625228882e-01 -1.825844198465347290e-01 1.897921226918697357e-02 -8.356564491987228394e-02 1.075275838375091553e-01
-2.995787858963012695e-01 2.912725210189819336e-01 2.167482227087020874e-01 -1.098117791116237640e-03 3.377987816929817200e-02 -1.302098780870437622e-01 3.123150207102298737e-02 1.813848502933979034e-02 -2.412680089473724365e-01 -9.995631873607635498e-02 1.611431986093521118e-01 -2.980611026287078857e-01 -1.273119598627090454e-01 2.822845708578824997e-03 -1.039976440370082855e-02 -1.683786064386367798e-01 7.440238445997238159e-02 -1.742793023586273193e-01 -3.781463578343391418e-02 -2.480352669954299927e-02 2.852894663810729980e-01 1.165524795651435852e-01 -5.160983651876449585e-02 4.923588037490844727e-02 -2.218121588230133057e-01 -3.205297142267227173e-02 5.300114154815673828e-01 1.989462599158287048e-02 -1.441193968057632446e-01 8.928064256906509399e-02 -1.550796180963516235e-01 9.488575160503387451e-02
-2.612860500812530518e-01 9.543708711862564087e-02 6.885893642902374268e-02 -2.831810116767883301e-01 -1.645518690347671509e-01 -2.153453826904296875e-01 -2.712110430002212524e-02 -5.471554398536682129e-02 1.185839399695396423e-01 1.586089581251144409e-01 6.451511755585670471e-03 -8.532946556806564331e-02 -1.350637972354888916e-01 1.110216006636619568e-01 -1.313027590513229370e-01 -1.380306631326675415e-01 -2.217810153961181641e-01 -3.720375597476959229e-01 1.491767615079879761e-01 9.221805632114410400e-02 -9.006870537996292114e-02 4.198786243796348572e-02 -2.322347164154052734e-01 7.055086642503738403e-02 -2.811017632484436035e-01 -1.749551594257354736e-01 4.016340970993041992e-01 9.585361182689666748e-02 -1.153095290064811707e-01 1.239216178655624390e-01 -5.475225672125816345e-02 2.195153981447219849e-01
-1.983234137296676636e-01 3.782377019524574280e-02 -4.224680736660957336e-02 -1.788060218095779419e-01 1.035786606371402740e-02 -2.295502573251724243e-01 -1.176686584949493408e-01 -7.999045401811599731e-02 8.800560235977172852e-02 -2.248676717281341553e-01 2.177891880273818970e-01 -1.789578646421432495e-01 5.226662009954452515e-02 3.431738615036010742e-01 1.364796608686447144e-01 -1.777009814977645874e-01 6.680850684642791748e-02 -3.754555583000183105e-01 -2.275342196226119995e-01 -1.365064829587936401e-01 6.706575304269790649e-02 -7.501100003719329834e-02 -1.592532843351364136e-01 1.726459860801696777e-01 -1.086827889084815979e-01 -6.287490576505661011e-02 6.705947965383529663e-02 -1.148727908730506897e-02 9.160104393959045410e-02 2.521963417530059814e-01 -1.148666143417358398e-01 3.965499997138977051e-01
-2.173049300909042358e-01 -6.021056324243545532e-02 -2.314269393682479858e-01 5.630675330758094788e-02 -1.668337918817996979e-02 -7.956392318010330200e-02 -1.562010198831558228e-01 -9.547447413206100464e-02 2.553368210792541504e-01 3.021610379219055176e-01 5.843414738774299622e-02 -1.649729758501052856e-01 -2.499814033508300781e-01 1.968371421098709106e-01 -9.462577290832996368e-03 -1.817669123411178589e-01 2.455595582723617554e-01 -2.824006974697113037e-02 1.090562492609024048e-01 -1.882372647523880005e-01 1.254033017903566360e-02 -9.565353393554687500e-02 -1.979442685842514038e-01 1.100468188524246216e-01 -3.834038376808166504e-01 3.181246668100357056e-02 2.169455140829086304e-01 -1.103643029928207397e-01 -3.853259980678558350e-02 1.771358698606491089e-01 -2.136646807193756104e-01 2.757083177566528320e-01
-6.298805028200149536e-02 7.007873058319091797e-02 2.271482795476913452e-01 3.156818076968193054e-02 -1.518352478742599487e-01 -1.232867389917373657e-01 -7.480461895465850830e-02 6.869100779294967651e-02 -1.152590885758399963e-01 -1.081656962633132935e-01 2.428822368383407593e-01 3.458217903971672058e-02 -2.790700793266296387e-01 -2.952289283275604248e-01 9.549360722303390503e-02 -1.851377487182617188e-01 -1.354818940162658691e-01 -1.132612898945808411e-01 -1.204828470945358276e-01 -1.356853824108839035e-02 1.477980762720108032e-01 -3.855597376823425293e-01 -3.398809731006622314e-01 1.428336501121520996e-01 -1.866162866353988647e-01 -5.359686166048049927e-02 2.256594300270080566e-01 -2.311482429504394531e-01 1.660233438014984131e-01 1.666163094341754913e-02 -1.831219643354415894e-01 2.015532404184341431e-01
8.042284101247787476e-02 -7.588452100753784180e-02 -2.660384774208068848e-01 -1.093674078583717346e-01 -5.809703469276428223e-02 -1.702932268381118774e-01 -3.261060416698455811e-01 -2.827269257977604866e-03 -2.499727606773376465e-01 -1.869798749685287476e-01 -1.628944426774978638e-01 -1.095793843269348145e-01 7.192269433289766312e-03 1.970317512750625610e-01 8.713243901729583740e-02 -3.702901899814605713e-01 1.914800405502319336e-01 6.493514403700828552e-03 -7.589371502399444580e-02 -2.075520008802413940e-01 -1.045180410146713257e-01 -3.023310005664825439e-01 -8.756689727306365967e-02 9.675461798906326294e-03 -1.447877585887908936e-01 -1.152102183550596237e-02 2.144273072481155396e-01 -7.823128253221511841e-02 -7.783970236778259277e-02 1.924038529396057129e-01 1.903973370790481567e-01 3.139724731445312500e-01
-2.608416676521301270e-01 -1.675783842802047729e-02 -1.014844700694084167e-02 -2.905292212963104248e-01 -1.519925892353057861e-01 -1.035716906189918518e-01 -1.805950850248336792e-01 -2.003718018531799316e-01 -2.370190620422363281e-01 -1.312391161918640137e-01 4.625029396265745163e-03 -3.863151371479034424e-01 -2.595484256744384766e-01 2.745766751468181610e-02 2.763578891754150391e-01 -1.093671992421150208e-01 1.508209258317947388e-01 -7.642902433872222900e-02 9.780894964933395386e-02 5.071014165878295898e-02 9.209877811372280121e-03 2.476535886526107788e-01 -2.364446409046649933e-02 -5.787751637399196625e-03 -1.638940721750259399e-01 -1.859001815319061279e-01 1.149055659770965576e-01 -2.292214930057525635e-01 -1.239458993077278137e-01 -1.549593061208724976e-01 -1.137846782803535461e-01 2.814916968345642090e-01
-1.835603266954421997e-01 1.690723896026611328e-01 9.737043082714080811e-02 -2.653705477714538574e-01 -1.990913599729537964e-01 2.037608474493026733e-01 -3.098955750465393066e-01 -8.583870530128479004e-02 -2.469221651554107666e-01 -5.958275496959686279e-02 1.265259087085723877e-01 -1.746857911348342896e-01 -1.038502305746078491e-01 2.056699246168136597e-01 -1.548295021057128906e-01 1.448872312903404236e-02 1.321685165166854858e-01 -1.661818772554397583e-01 9.962321817874908447e-02 9.731139987707138062e-02 -6.310871243476867676e-02 -1.984706521034240723e-01 2.447154223918914795e-01 1.144009679555892944e-01 -2.445854246616363525e-01 -7.217731326818466187e-02 3.015496730804443359e-01 -3.027282059192657471e-01 -1.580542922019958496e-01 -1.504559963941574097e-01 -6.186243146657943726e-02 7.118663191795349121e-02
-3.294331952929496765e-02 1.642847806215286255e-01 3.894770750775933266e-03 -3.755901008844375610e-02 -3.965904191136360168e-02 -4.680865630507469177e-02 -3.287064433097839355e-01 3.148677945137023926e-01 -3.384265303611755371e-01 2.074407041072845459e-01 1.654538661241531372e-01 -1.202782168984413147e-01 -4.037336707115173340e-01 4.713362548500299454e-03 2.615974545478820801e-01 -1.802029460668563843e-01 6.973041594028472900e-02 -2.691234648227691650e-01 -5.716798081994056702e-02 7.605129480361938477e-02 1.350198537111282349e-01 -1.251810342073440552e-01 -4.896473884582519531e-02 5.198431760072708130e-02 -1.658918219618499279e-03 -3.618216887116432190e-02 2.134640514850616455e-01 -2.372572869062423706e-01 -4.702175408601760864e-02 -1.166865602135658264e-01 -2.275267541408538818e-01 -1.015338208526372910e-02
-1.802155226469039917e-01 2.648203372955322266e-01 -3.374934196472167969e-03 -6.847898662090301514e-02 6.603758037090301514e-02 -8.468559011816978455e-03 5.651004239916801453e-02 1.220220001414418221e-03 -2.149865031242370605e-01 -9.616581350564956665e-02 1.082507744431495667e-01 -9.259156882762908936e-02 -1.183322221040725708e-01 2.365482151508331299e-01 -1.998420506715774536e-01 -2.292267084121704102e-01 6.200058758258819580e-02 -4.173258244991302490e-01 -7.544488459825515747e-02 1.001188252121210098e-02 5.955022946000099182e-02 4.408179316669702530e-03 -1.494217943400144577e-02 8.739019185304641724e-02 -2.408405393362045288e-01 5.273468047380447388e-02 3.726243078708648682e-01 -2.446558326482772827e-01 -3.711641430854797363e-01 -4.561626911163330078e-02 -1.442269682884216309e-01 1.775040179491043091e-01
-6.805630028247833252e-02 2.939749695360660553e-02 -6.475096940994262695e-02 -2.141420245170593262e-01 -2.610504925251007080e-01 -1.093425899744033813e-01 -2.996369302272796631e-01 -6.729537993669509888e-02 8.151011168956756592e-02 -1.321418583393096924e-01 6.849087774753570557e-02 2.369833737611770630e-01 -1.348739415407180786e-01 8.472973853349685669e-02 1.231496706604957581e-01 -2.729290425777435303e-01 -2.181109488010406494e-01 7.314010057598352432e-03 -7.066173478960990906e-03 -1.453254222869873047e-01 1.684658825397491455e-01 -2.866348326206207275e-01 -1.699710786342620850e-01 2.024689167737960815e-01 -1.132805570960044861e-01 -2.039096802473068237e-01 1.908819824457168579e-01 3.195093274116516113e-01 9.507501125335693359e-02 -9.525109082460403442e-03 -3.310852944850921631e-01 9.568776190280914307e-02
-1.129462197422981262e-01 -6.093165278434753418e-02 2.638608217239379883e-02 -1.304541826248168945e-01 -3.919251263141632080e-02 -2.213255912065505981e-01 -2.251920700073242188e-01 1.444269269704818726e-01 -1.524065136909484863e-01 4.327239934355020523e-03 -1.359795331954956055e-01 -3.161115944385528564e-01 -3.466580510139465332e-01 -1.197443455457687378e-01 1.516657471656799316e-01 6.233140826225280762e-03 1.772748827934265137e-01 -4.566240608692169189e-01 -3.216031566262245178e-02 -3.985090181231498718e-02 -1.895958743989467621e-02 9.528530389070510864e-02 1.200445443391799927e-01 2.581125199794769287e-01 -1.848470568656921387e-01 -3.280575573444366455e-01 1.695805639028549194e-01 -3.392030298709869385e-02 6.239375844597816467e-02 -1.170931309461593628e-01 -1.440658569335937500e-01 3.776466473937034607e-02
-3.504504635930061340e-02 8.560174703598022461e-02 -3.020602464675903320e-02 1.475166529417037964e-01 -5.853212997317314148e-02 5.603368394076824188e-03 -2.461310029029846191e-01 6.177607923746109009e-02 -7.393188029527664185e-02 1.269503831863403320e-01 1.672136932611465454e-01 -9.088870882987976074e-02 -3.210044801235198975e-01 3.949560523033142090e-01 9.330537170171737671e-02 2.678935527801513672e-01 1.280439645051956177e-01 -1.393481343984603882e-01 -1.660793423652648926e-01 -3.134967982769012451e-01 -6.009753420948982239e-02 -2.766581475734710693e-01 3.081593848764896393e-02 -6.907107681035995483e-02 6.802368164062500000e-02 8.111394941806793213e-03 2.847504317760467529e-01 -2.790040373802185059e-01 6.675750762224197388e-02 2.198517769575119019e-01 -1.377556473016738892e-01 1.437746882438659668e-01
-2.451879382133483887e-01 1.270232051610946655e-01 -9.662441909313201904e-02 -1.699609905481338501e-01 -1.929340660572052002e-01 -2.637037336826324463e-01 8.722619712352752686e-02 -2.369331419467926025e-01 -1.091396287083625793e-01 -6.370143499225378036e-03 -1.516982167959213257e-01 -1.745284497737884521e-01 -1.283610910177230835e-01 1.507475227117538452e-01 -1.923183649778366089e-01 -2.958066165447235107e-01 -1.478192657232284546e-01 -5.054854229092597961e-02 6.105685140937566757e-03 -6.611941754817962646e-02 -5.995415151119232178e-02 -8.885318040847778320e-02 -2.602562308311462402e-01 -1.160642206668853760e-01 -2.054634690284729004e-01 -5.207850411534309387e-02 4.433097839355468750e-01 5.845518410205841064e-02 -7.412803242914378643e-04 2.299284487962722778e-01 -2.051902413368225098e-01 1.567008346319198608e-01
-4.739637374877929688e-01 1.499758362770080566e-01 3.784080967307090759e-02 1.079799607396125793e-01 1.037886217236518860e-01 2.993224188685417175e-03 2.010971307754516602e-02 -1.850652545690536499e-01 -1.270100027322769165e-01 -5.796262621879577637e-02 9.965185075998306274e-02 -4.043565094470977783e-01 -1.218431666493415833e-01 1.888172924518585205e-01 9.324762225151062012e-02 -6.561245769262313843e-02 2.770076692104339600e-01 -1.390084177255630493e-01 1.927533149719238281e-01 -2.200935333967208862e-01 1.370159983634948730e-01 -1.020195037126541138e-01 1.678822785615921021e-01 5.688048899173736572e-02 -2.365838438272476196e-01 -8.139678835868835449e-02 2.527295351028442383e-01 -5.047372542321681976e-03 -2.228261977434158325e-01 3.193518519401550293e-02 -1.270069330930709839e-01 -4.863996803760528564e-02
-6.818979978561401367e-02 3.468827158212661743e-02 1.345902979373931885e-01 -1.406592130661010742e-01 -2.449828200042247772e-03 -9.987872093915939331e-02 -3.391151130199432373e-01 -8.823304623365402222e-02 -4.383856803178787231e-02 4.374342039227485657e-02 3.069705963134765625e-01 -2.890339121222496033e-02 -5.759632959961891174e-02 3.911911845207214355e-01 1.517505496740341187e-01 -3.419211879372596741e-02 2.944459766149520874e-02 -2.314075082540512085e-01 -2.405933290719985962e-01 -8.247353136539459229e-02 3.752274066209793091e-02 -4.050140678882598877e-01 1.711634546518325806e-01 -2.610856890678405762e-01 -1.998145133256912231e-02 -2.568848729133605957e-01 1.566178500652313232e-01 -3.071597777307033539e-02 2.419710606336593628e-01 1.352196745574474335e-02 -7.684333622455596924e-02 -7.432817667722702026e-02
1.290402710437774658e-01 1.903897970914840698e-01 3.277786448597908020e-02 -5.878106877207756042e-02 -1.740866005420684814e-01 -2.251027077436447144e-01 -1.232664957642555237e-01 5.325003527104854584e-03 -1.067494079470634460e-01 4.584346711635589600e-02 -1.630614548921585083e-01 -1.280413717031478882e-01 -3.151114284992218018e-01 1.237522065639495850e-01 9.690704941749572754e-02 -2.174865007400512695e-01 -1.497037559747695923e-01 -3.207596242427825928e-01 1.303171962499618530e-01 2.714855410158634186e-02 -1.179552897810935974e-01 1.231329701840877533e-02 2.379316687583923340e-01 1.530992388725280762e-01 -2.603903412818908691e-01 -1.994044184684753418e-01 1.881634593009948730e-01 -3.922756314277648926e-01 -1.937001943588256836e-02 -2.483366429805755615e-01 -1.248666346073150635e-01 8.346327394247055054e-02
-5.088749527931213379e-02 -1.856259554624557495e-01 -2.444717846810817719e-02 -2.176105827093124390e-01 7.393525540828704834e-02 -2.072947658598423004e-02 -3.091689348220825195e-01 -3.830223530530929565e-02 -2.709307968616485596e-01 -2.561020292341709137e-02 3.681655526161193848e-01 1.149080321192741394e-01 -1.457006931304931641e-01 2.779357135295867920e-01 -9.846515953540802002e-02 -8.506380021572113037e-02 -2.008030563592910767e-01 -1.536163985729217529e-01 -1.579984873533248901e-01 9.616468101739883423e-02 -1.040450856089591980e-01 -3.605436384677886963e-01 1.399005502462387085e-01 -4.298742488026618958e-02 6.427226215600967407e-02 -2.289881110191345215e-01 2.962087690830230713e-01 1.373742967844009399e-01 6.838597357273101807e-02 -1.775848716497421265e-01 6.886757910251617432e-02 9.661231189966201782e-02
-3.402616679668426514e-01 -5.891251191496849060e-02 -3.853474929928779602e-02 -2.767863869667053223e-01 -1.464483588933944702e-01 -4.199758172035217285e-02 -8.482468873262405396e-02 8.483323454856872559e-02 7.461569458246231079e-02 1.430798918008804321e-01 1.833172701299190521e-02 -2.495003193616867065e-01 -8.044227957725524902e-02 3.894615918397903442e-02 1.482083462178707123e-02 -2.952921688556671143e-01 -3.004844188690185547e-01 -2.716580033302307129e-01 -1.871480941772460938e-01 1.645380072295665741e-02 1.159135699272155762e-01 -7.054782938212156296e-03 -2.348060347139835358e-02 2.549269795417785645e-01 -1.636010259389877319e-01 -3.878764063119888306e-02 2.844080924987792969e-01 1.753142923116683960e-01 -2.375983074307441711e-02 2.230850309133529663e-01 -1.805404871702194214e-01 2.824784815311431885e-01
5.980459973216056824e-02 1.441899687051773071e-01 1.532569080591201782e-01 -2.058618143200874329e-02 -8.344431221485137939e-02 -1.035773977637290955e-01 2.130450122058391571e-02 2.849900424480438232e-01 -1.029820963740348816e-01 -4.058233648538589478e-02 2.817094027996063232e-01 -2.027722150087356567e-01 -3.603958487510681152e-01 -1.232139468193054199e-01 1.476736664772033691e-01 -1.740566790103912354e-01 -8.106637001037597656e-02 -1.195861324667930603e-01 3.588541224598884583e-02 -1.548513174057006836e-01 -1.246713399887084961e-01 -2.624316215515136719e-01 -4.728044271469116211e-01 9.888508915901184082e-02 -8.638881146907806396e-02 -1.463062465190887451e-01 5.375278368592262268e-02 -9.942886978387832642e-02 2.215085923671722412e-01 -6.725568324327468872e-02 -2.094268500804901123e-01 1.396061480045318604e-01
8.218593150377273560e-02 -6.494634598493576050e-02 -3.842487558722496033e-02 -6.902672350406646729e-02 6.663108617067337036e-02 -3.003821372985839844e-01 -3.050104677677154541e-01 1.164009980857372284e-02 -3.606211766600608826e-02 -9.916125982999801636e-02 -1.189908757805824280e-01 -7.393011450767517090e-02 -1.617446541786193848e-01 -2.575742267072200775e-02 2.029013335704803467e-01 -4.598911479115486145e-02 2.526307702064514160e-01 -3.720968067646026611e-01 -2.149621546268463135e-01 -1.052120327949523926e-01 -3.748263791203498840e-02 -3.463360965251922607e-01 -3.836476430296897888e-02 2.419265955686569214e-01 -1.484556943178176880e-01 -2.626027762889862061e-01 8.616744726896286011e-02 -3.392930626869201660e-01 -1.666278690099716187e-01 -2.621265687048435211e-02 -1.056880205869674683e-01 2.667006105184555054e-03
1.358182169497013092e-02 -2.325871959328651428e-02 -1.326868385076522827e-01 -7.053716480731964111e-02 1.103774905204772949e-01 -1.777663081884384155e-01 -9.139227867126464844e-02 -4.218144714832305908e-02 -1.896551251411437988e-01 -7.233458757400512695e-02 2.122612744569778442e-01 -1.004990786314010620e-01 1.191040948033332825e-01 -7.306408882141113281e-02 7.876618951559066772e-02 -4.499428570270538330e-01 -1.803058981895446777e-01 -4.916515201330184937e-02 1.055282279849052429e-01 -8.834392577409744263e-02 -1.752540320158004761e-01 -1.306296736001968384e-01 -7.466388493776321411e-02 2.059595584869384766e-01 1.063316985964775085e-01 -1.274304091930389404e-01 2.635718882083892822e-01 -7.310318201780319214e-02 -2.267497777938842773e-02 4.441843330860137939e-01 -1.704266816377639771e-01 3.455223143100738525e-01
8.931382745504379272e-02 1.317242532968521118e-01 5.846373736858367920e-03 -2.106951922178268433e-01 9.341575950384140015e-02 7.459120452404022217e-02 -1.069832071661949158e-01 1.195935979485511780e-01 -1.838133633136749268e-01 -1.269173026084899902e-01 1.633521914482116699e-01 -2.455512285232543945e-01 -1.533467173576354980e-01 2.452507466077804565e-01 -1.422595977783203125e-02 -3.674062788486480713e-01 9.626697748899459839e-02 -1.920225322246551514e-01 -1.440395116806030273e-01 -5.722671747207641602e-03 9.247427433729171753e-02 6.478756666183471680e-02 -2.300511151552200317e-01 3.892974257469177246e-01 -2.049904614686965942e-01 -1.414725184440612793e-01 3.750107288360595703e-01 5.201726779341697693e-02 -1.950133591890335083e-01 5.121937394142150879e-02 2.628096193075180054e-02 -6.013013795018196106e-02
1.261740028858184814e-01 -9.327781386673450470e-03 1.384786609560251236e-02 -2.290619909763336182e-01 -1.241228729486465454e-01 -8.509337157011032104e-02 2.243309170007705688e-01 -9.386195987462997437e-02 -1.178578883409500122e-01 2.012798488140106201e-01 -5.388693511486053467e-02 -1.353031843900680542e-01 -8.070899546146392822e-02 -4.922384861856698990e-03 1.993736326694488525e-01 2.910219132900238037e-02 7.045165449380874634e-02 -2.502693533897399902e-01 2.304097265005111694e-01 -9.520877152681350708e-02 5.957181751728057861e-02 -2.538402676582336426e-01 1.589065194129943848e-01 4.278288483619689941e-01 6.364855915307998657e-03 -1.065367534756660461e-01 2.922914326190948486e-01 -1.359460800886154175e-01 1.081337407231330872e-01 -1.644778996706008911e-02 -1.505463570356369019e-01 4.133312702178955078e-01
-1.510139703750610352e-01 -1.562671214342117310e-01 -1.926775574684143066e-01 -2.129717469215393066e-01 4.547274857759475708e-02 -1.791930049657821655e-01 -1.236986592411994934e-01 -1.966740339994430542e-01 -8.349880576133728027e-02 2.498527429997920990e-02 2.299889028072357178e-01 -1.580552905797958374e-01 -3.445265069603919983e-02 2.632880508899688721e-01 8.183748275041580200e-02 -5.153920054435729980e-01 6.564902514219284058e-02 -2.594842314720153809e-01 -1.065071150660514832e-01 -6.733812391757965088e-02 3.965895622968673706e-02 3.459993749856948853e-02 -7.971668988466262817e-02 3.344891965389251709e-01 -2.786342203617095947e-01 3.346747253090143204e-03 1.798178404569625854e-01 3.678438719362020493e-03 -3.593053296208381653e-02 1.583144366741180420e-01 -7.433553785085678101e-02 -5.850515514612197876e-02
-8.068026602268218994e-02 7.825770229101181030e-02 -1.403263807296752930e-01 -2.474923133850097656e-01 1.409321874380111694e-01 -9.577356278896331787e-02 1.095934212207794189e-01 1.057282537221908569e-01 -2.494360208511352539e-01 -1.469701975584030151e-01 5.011839047074317932e-02 -2.928614616394042969e-01 -2.901714444160461426e-01 8.632039278745651245e-02 3.058906197547912598e-01 4.186232388019561768e-02 8.599350601434707642e-02 -2.035643458366394043e-01 1.048888415098190308e-01 -1.723824627697467804e-02 -5.011246353387832642e-02 -5.532476585358381271e-03 5.566685646772384644e-02 -1.378442496061325073e-01 -2.140080034732818604e-01 -4.512753188610076904e-01 2.473141849040985107e-01 -1.167255789041519165e-01 -6.471613794565200806e-02 -5.105868354439735413e-02 -6.660992652177810669e-02 2.736502587795257568e-01
-3.120285831391811371e-02 -5.864141508936882019e-02 -1.770393252372741699e-01 -8.242503553628921509e-02 2.766661113128066063e-03 -1.017915233969688416e-01 -1.810624897480010986e-01 6.360614299774169922e-02 1.809932291507720947e-01 -3.180827014148235321e-03 -9.817861020565032959e-02 -3.299011588096618652e-01 -3.277668058872222900e-01 -1.006865575909614563e-01 -1.882956475019454956e-01 -3.042140603065490723e-01 2.089726626873016357e-01 -3.013642728328704834e-01 2.550693601369857788e-02 -2.387262880802154541e-01 -1.913652382791042328e-02 -8.337479829788208008e-02 -5.506442859768867493e-02 2.948375046253204346e-01 -2.553024888038635254e-01 -3.758464381098747253e-02 3.393825143575668335e-02 -2.223849296569824219e-01 -1.029356196522712708e-01 1.193196251988410950e-01 -3.378627076745033264e-02 2.843526005744934082e-01
-1.777548044919967651e-01 -9.897209703922271729e-02 2.056828439235687256e-01 2.045559287071228027e-01 -2.149541229009628296e-01 -3.760342672467231750e-02 -7.516359537839889526e-02 2.029116898775100708e-01 -1.634874194860458374e-01 -7.398631423711776733e-02 1.080503240227699280e-01 1.139365583658218384e-01 -2.253133505582809448e-01 2.749895453453063965e-01 1.356579959392547607e-01 -8.296628296375274658e-02 -2.638065218925476074e-01 -8.235171437263488770e-02 -2.223230749368667603e-01 -1.990022659301757812e-01 1.362240873277187347e-02 -2.762552797794342041e-01 -1.648228764533996582e-01 5.439507961273193359e-02 -2.341082878410816193e-02 -2.860531806945800781e-01 4.068696498870849609e-01 1.127467155456542969e-01 8.392841368913650513e-02 6.959316134452819824e-02 5.406117532402276993e-03 1.640370935201644897e-01
-2.177931368350982666e-01 7.568235043436288834e-03 7.884931564331054688e-02 -2.339483499526977539e-01 -2.196263521909713745e-01 -3.982922434806823730e-01 -1.655991934239864349e-02 -5.874629318714141846e-02 1.220179721713066101e-01 -1.875968277454376221e-01 3.271452188491821289e-01 -8.197949826717376709e-02 -2.506260275840759277e-01 4.242174699902534485e-02 -1.192988008260726929e-01 -2.870457470417022705e-01 -1.066310778260231018e-01 -2.033057957887649536e-01 -1.187700964510440826e-02 -1.829509884119033813e-01 -1.028611660003662109e-01 -1.226613372564315796e-01 -2.141433535143733025e-03 -1.461291760206222534e-01 -1.486797034740447998e-01 -2.360293120145797729e-01 1.480817794799804688e-01 -6.263788789510726929e-02 -1.348564028739929199e-02 2.128190845251083374e-01 -2.009372115135192871e-01 1.818764209747314453e-01
-1.360886842012405396e-01 1.892893109470605850e-03 -5.676667764782905579e-02 -1.922057420015335083e-01 -1.994737386703491211e-01 -2.141109406948089600e-01 -3.271907567977905273e-01 4.961400851607322693e-02 -3.276716768741607666e-01 -2.047389298677444458e-01 6.774108111858367920e-02 -1.095858514308929443e-01 -9.056522697210311890e-02 -1.577758044004440308e-01 2.894659936428070068e-01 -2.251923233270645142e-01 -7.443717122077941895e-02 -3.018791377544403076e-01 -1.490780562162399292e-01 8.048399537801742554e-02 -1.898591779172420502e-02 -5.225475504994392395e-02 1.267758607864379883e-01 -2.054783403873443604e-01 -6.297197192907333374e-02 -2.427530735731124878e-01 2.470434457063674927e-01 5.943527817726135254e-02 1.284490376710891724e-01 -7.755911350250244141e-02 -2.742680907249450684e-01 2.695635147392749786e-02
1.229788511991500854e-01 -1.560970768332481384e-02 5.256013199687004089e-02 -3.522156039252877235e-03 1.107032150030136108e-01 -3.244920372962951660e-01 -1.954149454832077026e-01 -2.172154188156127930e-01 6.496988981962203979e-02 2.658495008945465088e-01 1.392862945795059204e-01 1.331883221864700317e-01 -3.033624887466430664e-01 3.291592001914978027e-01 1.779323667287826538e-01 -1.609569489955902100e-01 -2.705317735671997070e-01 -8.949126303195953369e-02 1.168490126729011536e-01 -4.817305877804756165e-02 -1.487835794687271118e-01 -2.326489053666591644e-02 -1.740416744723916054e-03 8.047089725732803345e-02 -2.069845944643020630e-01 -5.378267541527748108e-02 1.615008562803268433e-01 -7.385037373751401901e-03 7.999238371849060059e-02 -3.069301545619964600e-01 -2.567785978317260742e-01 2.102854400873184204e-01
-1.528985649347305298e-01 -5.493251606822013855e-03 -2.382795698940753937e-02 -2.100440412759780884e-01 1.779691725969314575e-01 2.456407807767391205e-02 5.803588312119245529e-03 -8.906054496765136719e-02 7.448879629373550415e-02 7.358442991971969604e-02 -3.027429804205894470e-03 -5.122728645801544189e-02 -3.950655087828636169e-02 5.112902820110321045e-02 1.635792404413223267e-01 -1.720440834760665894e-01 -3.454450890421867371e-02 -4.401197135448455811e-01 1.508208811283111572e-01 -3.881341814994812012e-01 -5.242713913321495056e-02 8.291324228048324585e-02 -1.697632670402526855e-01 1.980369240045547485e-01 -2.242295295000076294e-01 8.429509401321411133e-02 2.532382905483245850e-01 -3.474441170692443848e-02 -2.609677799046039581e-02 1.260961890220642090e-01 -1.661187708377838135e-01 4.524176120758056641e-01
-1.641660183668136597e-01 3.594862995669245720e-03 -1.766154319047927856e-01 -2.263967692852020264e-01 2.183492779731750488e-01 -2.230516076087951660e-01 7.257736474275588989e-02 -2.259478121995925903e-01 -1.826197654008865356e-01 -2.197868674993515015e-01 1.544771492481231689e-01 -1.139856651425361633e-01 -2.064785957336425781e-01 3.335368586704134941e-03 6.048290804028511047e-02 -4.383794665336608887e-01 1.213213428854942322e-01 -3.255940079689025879e-01 -2.996936999261379242e-02 -2.852449119091033936e-01 -1.512483507394790649e-02 -2.322194352746009827e-02 -9.994184225797653198e-02 1.740199178457260132e-01 1.013228669762611389e-02 -2.137244679033756256e-02 -3.122326597804203629e-05 -2.595482170581817627e-01 -1.689468324184417725e-01 -1.474917978048324585e-01 -8.507004380226135254e-02 1.017701104283332825e-01
-2.442819327116012573e-01 -1.764140725135803223e-01 6.386290490627288818e-02 -2.463920861482620239e-01 -3.209376633167266846e-01 -2.220162451267242432e-01 -4.875324293971061707e-02 -6.531402468681335449e-02 2.145222276449203491e-01 1.114055067300796509e-01 2.815411984920501709e-01 -2.755750417709350586e-01 -1.247427761554718018e-01 1.384639889001846313e-01 -1.544580757617950439e-01 -2.221372276544570923e-01 8.298420161008834839e-02 -7.226066291332244873e-02 -1.576523631811141968e-01 -2.668624222278594971e-01 -1.873383373022079468e-01 -4.729289188981056213e-02 -2.323190681636333466e-02 -5.602158606052398682e-03 -1.508266180753707886e-01 -1.618078500032424927e-01 2.189471423625946045e-01 -7.606779038906097412e-02 -6.871116906404495239e-02 1.850795894861221313e-01 -1.636892706155776978e-01 2.222673296928405762e-01
-5.929030850529670715e-02 1.412118971347808838e-01 5.030213668942451477e-02 -2.001749873161315918e-01 -2.812413685023784637e-02 -6.244789808988571167e-02 -2.189020812511444092e-01 -1.398390531539916992e-01 2.613739296793937683e-02 9.947552531957626343e-02 9.506861120462417603e-02 -2.917838394641876221e-01 -1.853469759225845337e-01 2.664151787757873535e-01 2.517577409744262695e-01 -2.819968760013580322e-01 -9.825289249420166016e-02 1.306646466255187988e-01 -1.652662307024002075e-01 -4.122712910175323486e-01 -1.240866854786872864e-01 6.570445001125335693e-02 -6.293457001447677612e-02 1.284521669149398804e-01 -2.000595182180404663e-01 8.220516145229339600e-02 1.340626776218414307e-01 -1.660124510526657104e-01 1.897155307233333588e-02 6.840744614601135254e-02 -6.035704165697097778e-02 3.789604306221008301e-01
-3.429051861166954041e-02 5.988487601280212402e-02 -2.685257196426391602e-01 -5.208244547247886658e-02 1.141227632761001587e-01 -2.348783314228057861e-01 -1.834631562232971191e-01 -2.447018586099147797e-02 3.843601793050765991e-02 6.930077075958251953e-02 1.911820024251937866e-01 -1.341308206319808960e-01 -6.680222600698471069e-02 3.088204003870487213e-02 3.656900525093078613e-01 1.495755184441804886e-02 3.006055764853954315e-02 -1.498698294162750244e-01 7.347217947244644165e-02 -2.331497967243194580e-01 -3.255202248692512512e-02 -1.335839331150054932e-01 2.738846838474273682e-01 -8.490592241287231445e-02 -1.244653612375259399e-01 -5.471301451325416565e-02 5.151175260543823242e-01 -2.226615883409976959e-02 1.360356807708740234e-01 -3.268116712570190430e-01 4.939989186823368073e-03 -1.544945240020751953e-01
4.277822375297546387e-02 3.864927589893341064e-02 1.261427551507949829e-01 -1.791699677705764771e-01 -3.166233003139495850e-01 -5.774563923478126526e-02 4.214539006352424622e-02 -2.379037141799926758e-01 -1.871554404497146606e-01 7.407286763191223145e-02 8.002104610204696655e-02 -2.585326731204986572e-01 2.899760752916336060e-02 -7.159522175788879395e-02 3.325995504856109619e-01 3.862255439162254333e-02 7.153014838695526123e-02 -8.681760728359222412e-02 1.538082808256149292e-01 -3.047219514846801758e-01 -3.847270086407661438e-02 -1.170800924301147461e-01 1.928979307413101196e-01 2.854297757148742676e-01 -3.852364048361778259e-02 -2.538382411003112793e-01 1.805602014064788818e-01 -2.583313919603824615e-02 3.060160763561725616e-02 -2.615387178957462311e-02 -1.830615252256393433e-01 3.968785703182220459e-01
9.350804239511489868e-02 2.327491044998168945e-01 1.029247045516967773e-01 -2.144549190998077393e-01 1.823273301124572754e-01 -3.149866312742233276e-02 -1.762186735868453979e-01 1.248018965125083923e-01 -2.057670205831527710e-01 1.439748704433441162e-01 1.357734054327011108e-01 -1.882075071334838867e-01 -5.650989338755607605e-02 1.849886476993560791e-01 1.734938472509384155e-01 -3.720076978206634521e-01 -4.714557435363531113e-03 3.796669468283653259e-02 -1.306501924991607666e-01 2.644954062998294830e-02 1.746108084917068481e-01 -9.032795578241348267e-02 -1.889071017503738403e-01 2.387417554855346680e-01 -2.041541486978530884e-01 -7.611550390720367432e-02 3.013883829116821289e-01 -8.197457343339920044e-02 -1.628372669219970703e-01 -2.050864510238170624e-02 -2.843858003616333008e-01 -2.709299325942993164e-01
-2.465267777442932129e-01 -3.500747308135032654e-02 7.036639750003814697e-02 -3.501160144805908203e-01 -1.291276961565017700e-01 -1.384955942630767822e-01 -2.059182152152061462e-02 9.006808511912822723e-03 3.758648037910461426e-01 7.955998927354812622e-02 1.474200934171676636e-01 -3.184002041816711426e-01 -2.194596379995346069e-01 -3.527953056618571281e-03 -2.721255272626876831e-02 -2.825737595558166504e-01 -7.352789491415023804e-02 -1.575565636157989502e-01 2.004213444888591766e-02 1.093659922480583191e-01 1.266516558825969696e-02 -2.649668604135513306e-02 -1.461043953895568848e-01 2.283244729042053223e-01 -1.121907830238342285e-01 4.130430519580841064e-02 2.425876557826995850e-01 5.908841732889413834e-03 -7.276539225131273270e-03 -3.962908685207366943e-02 -3.960151374340057373e-01 1.614474058151245117e-01
-3.171534538269042969e-01 1.109059154987335205e-01 -1.305293142795562744e-01 -2.869811356067657471e-01 -3.235846757888793945e-01 -1.226711869239807129e-01 -1.357451379299163818e-01 3.415100648999214172e-02 -3.918694332242012024e-02 6.796705722808837891e-02 -1.810186952352523804e-01 -1.663243919610977173e-01 2.465549157932400703e-03 -1.135713420808315277e-02 2.876825928688049316e-01 3.670009598135948181e-02 2.909166216850280762e-01 -1.146843582391738892e-01 3.260284066200256348e-01 1.017821505665779114e-01 -3.161971643567085266e-02 -2.726039290428161621e-01 -1.861843839287757874e-02 1.302038133144378662e-01 -1.371700763702392578e-01 -1.829622089862823486e-01 2.759761214256286621e-01 -8.311244845390319824e-02 -3.098862245678901672e-02 -5.584064126014709473e-02 -2.146755456924438477e-01 7.044531404972076416e-02
-2.760337293148040771e-01 -5.176867358386516571e-03 -1.308903247117996216e-01 -2.200409173965454102e-01 -6.585329771041870117e-02 -4.847523570060729980e-02 -8.436605334281921387e-02 -1.597149670124053955e-01 -4.583669900894165039e-01 -4.817246273159980774e-02 3.687639161944389343e-02 -9.698735922574996948e-02 -3.778724372386932373e-01 3.055822476744651794e-02 -1.115937381982803345e-01 -3.713699057698249817e-02 1.186235174536705017e-01 -1.755565851926803589e-01 -6.541423033922910690e-03 -7.382209599018096924e-02 -4.184382781386375427e-02 -1.880690902471542358e-01 1.829905360937118530e-01 1.520151495933532715e-01 -1.202048733830451965e-01 -5.751239135861396790e-02 1.683035492897033691e-01 -4.734567701816558838e-01 4.132720082998275757e-02 -7.661458849906921387e-02 -2.236501500010490417e-02 1.255108714103698730e-01
-7.499013096094131470e-02 2.914085388183593750e-01 1.662836596369743347e-02 4.779905453324317932e-02 1.325135529041290283e-01 3.593641519546508789e-02 -1.252561956644058228e-01 -1.025326177477836609e-01 -2.061625123023986816e-01 5.119251087307929993e-02 3.513471409678459167e-02 -3.860209286212921143e-01 -1.874586045742034912e-01 1.156491860747337341e-01 -1.994045078754425049e-02 -1.591374725103378296e-01 2.333494424819946289e-01 -1.149595621973276138e-02 1.066231876611709595e-01 9.049439104273915291e-04 1.338919699192047119e-01 -5.847674608230590820e-02 1.160816326737403870e-01 5.006947740912437439e-02 -3.033455312252044678e-01 9.476710855960845947e-02 5.335113406181335449e-01 6.167898699641227722e-02 -2.341770082712173462e-01 1.788747608661651611e-01 -8.600740879774093628e-02 7.268223911523818970e-02
-8.301069587469100952e-02 -7.332561910152435303e-02 -1.546723395586013794e-01 -1.403310298919677734e-01 9.378679841756820679e-02 -3.288774192333221436e-01 -2.217552512884140015e-01 -1.335001140832901001e-01 2.087596431374549866e-02 -1.563268452882766724e-01 8.817145228385925293e-02 -6.316837668418884277e-02 -1.122215241193771362e-01 4.079588502645492554e-02 4.134581610560417175e-02 -7.853331416845321655e-02 3.014029860496520996e-01 -3.024611175060272217e-01 -1.491325795650482178e-01 -1.734916418790817261e-01 -1.187008321285247803e-01 -3.449444472789764404e-01 -9.484514594078063965e-02 2.099109143018722534e-01 -4.925622791051864624e-02 -8.370098471641540527e-02 1.407314985990524292e-01 -3.859665095806121826e-01 -1.646029651165008545e-01 4.286813735961914062e-02 -2.692990899085998535e-01 -3.043957613408565521e-02
-1.852750033140182495e-02 1.350569278001785278e-01 -1.023718900978565216e-02 -2.770736813545227051e-01 -1.998714506626129150e-01 -2.260170131921768188e-02 -2.987462580204010010e-01 -1.816999465227127075e-01 1.277491357177495956e-02 -1.961005777120590210e-01 -1.518261060118675232e-02 1.699232459068298340e-01 -1.004561483860015869e-01 1.106637418270111084e-01 4.300222918391227722e-02 -3.499387800693511963e-01 -6.309410184621810913e-02 6.220852956175804138e-02 4.224951192736625671e-02 -7.233300805091857910e-02 1.952020078897476196e-01 -2.075414657592773438e-01 -1.153217181563377380e-01 2.421692609786987305e-01 -1.338567584753036499e-01 -3.225035965442657471e-01 2.350117862224578857e-01 2.069900035858154297e-01 2.977951467037200928e-01 -7.914420962333679199e-02 -1.764134168624877930e-01 1.157222241163253784e-01
-1.079286113381385803e-01 5.038671195507049561e-02 1.526530832052230835e-02 -1.055342853069305420e-01 -2.196197211742401123e-02 6.015709042549133301e-02 -2.516567111015319824e-01 5.199950188398361206e-02 -3.836077451705932617e-01 1.197846829891204834e-01 6.676526367664337158e-02 -9.216942638158798218e-02 -2.676646709442138672e-01 4.023598879575729370e-02 4.011550545692443848e-02 7.954333722591400146e-02 -1.725279167294502258e-02 -4.876604378223419189e-01 6.259427219629287720e-02 -2.785328030586242676e-01 -1.979907304048538208e-01 3.462623059749603271e-02 -1.004505828022956848e-01 -1.360927224159240723e-01 1.074776947498321533e-01 1.105232760310173035e-01 3.747851252555847168e-01 -1.221977248787879944e-01 -1.857977956533432007e-01 -8.649380505084991455e-02 3.330598399043083191e-02 1.943090856075286865e-01
-8.287936449050903320e-02 3.823358565568923950e-02 -3.271093964576721191e-01 -1.869156807661056519e-01 -8.078519999980926514e-02 -1.467037051916122437e-01 -2.351857274770736694e-01 -4.751253500580787659e-02 -3.833826780319213867e-01 -1.177560091018676758e-01 7.191104441881179810e-02 -2.026751190423965454e-01 -1.105027720332145691e-01 2.917968630790710449e-01 5.539425183087587357e-03 -3.002008795738220215e-01 1.938330531120300293e-01 2.195454947650432587e-02 -1.909872144460678101e-01 -1.734213680028915405e-01 -7.948476076126098633e-02 -2.928959131240844727e-01 -1.630721688270568848e-01 1.607972942292690277e-02 -5.774849094450473785e-03 -4.767382889986038208e-02 5.779795814305543900e-03 -1.051527857780456543e-01 9.572893381118774414e-02 1.682070344686508179e-01 9.749536961317062378e-02 2.925537228584289551e-01
-9.244416654109954834e-02 8.765828795731067657e-03 -6.792649626731872559e-02 -1.063314676284790039e-01 2.504056692123413086e-02 5.315749347209930420e-02 3.518723696470260620e-02 2.100058346986770630e-01 -1.185562014579772949e-01 -3.191021457314491272e-02 -7.319554686546325684e-02 -1.820750534534454346e-01 -1.510661840438842773e-01 -2.423561410978436470e-03 2.967952787876129150e-01 -3.039811253547668457e-01 2.094430625438690186e-01 -2.165037244558334351e-01 -7.800009846687316895e-02 -1.212761849164962769e-01 -1.586420983076095581e-01 -1.994802951812744141e-01 1.126897633075714111e-01 -2.160005271434783936e-01 -2.574609816074371338e-01 -4.034408628940582275e-01 1.999675780534744263e-01 -1.449009180068969727e-01 -1.615115553140640259e-01 -1.160461679100990295e-01 -8.174481242895126343e-02 3.124834299087524414e-01
1.158752813935279846e-01 1.688108220696449280e-02 -2.586658596992492676e-01 -7.900948822498321533e-02 4.040475189685821533e-02 -1.953333765268325806e-01 -1.189788877964019775e-01 -3.756017237901687622e-02 -1.972596906125545502e-02 1.845168769359588623e-01 8.033571392297744751e-02 -1.294582486152648926e-01 -6.113910302519798279e-02 -1.602789461612701416e-01 2.028847634792327881e-01 -2.439899593591690063e-01 -9.093561768531799316e-02 -8.052514493465423584e-02 1.396851390600204468e-01 -3.298133015632629395e-01 -4.756322875618934631e-02 -1.284455955028533936e-01 2.417348176240921021e-01 -4.556739330291748047e-02 -1.234873905777931213e-01 2.670815959572792053e-02 4.807794988155364990e-01 -3.001748621463775635e-01 3.490702249109745026e-03 -5.787338688969612122e-02 -2.698414623737335205e-01 -1.852193474769592285e-01
8.724952489137649536e-02 1.217597052454948425e-01 -7.882071658968925476e-03 -6.837820634245872498e-03 -2.354330867528915405e-01 -2.563186585903167725e-01 -1.818076819181442261e-01 -2.588627161458134651e-03 -1.968802958726882935e-01 7.201369851827621460e-03 -6.931960582733154297e-02 1.837177425622940063e-01 -2.143334150314331055e-01 1.815495789051055908e-01 3.567433357238769531e-02 -1.070953533053398132e-01 -1.083214506506919861e-01 -2.329615354537963867e-01 2.323764190077781677e-02 -8.232041448354721069e-02 -7.066437602043151855e-02 -2.012659907341003418e-01 -1.114181503653526306e-01 -2.833180725574493408e-01 7.910885661840438843e-02 1.416597366333007812e-01 4.840519726276397705e-01 -1.014406606554985046e-01 -2.840295732021331787e-01 -1.131292805075645447e-01 3.184500616043806076e-03 2.798980772495269775e-01
-1.892468631267547607e-01 5.438940227031707764e-02 -1.512394547462463379e-01 -3.630768880248069763e-02 -5.290812626481056213e-02 -2.466105797793716192e-04 -4.370135664939880371e-01 2.069550193846225739e-02 -9.263207763433456421e-02 2.722717225551605225e-01 2.141677737236022949e-01 -1.962075233459472656e-01 3.335396200418472290e-02 1.107077375054359436e-01 -1.069994643330574036e-02 6.683505326509475708e-02 -4.190776124596595764e-02 2.103231288492679596e-02 -2.554142773151397705e-01 -8.995178341865539551e-02 6.352201104164123535e-03 -7.344574481248855591e-02 -5.265315994620323181e-02 1.747103482484817505e-01 4.546342417597770691e-02 -3.044843375682830811e-01 1.844532638788223267e-01 2.378524988889694214e-01 -2.357198297977447510e-01 -1.848903596401214600e-01 -2.125857174396514893e-01 3.510370552539825439e-01
4.210343211889266968e-02 6.104737892746925354e-02 7.476398348808288574e-02 -2.034460306167602539e-01 -2.013203203678131104e-01 3.804524615406990051e-02 -8.010336756706237793e-02 1.251562088727951050e-01 1.247475966811180115e-01 -1.001976579427719116e-01 2.882851362228393555e-01 1.394020766019821167e-01 -2.229989916086196899e-01 2.600134015083312988e-01 1.096732020378112793e-01 -1.233447268605232239e-01 -1.614255160093307495e-01 1.841286867856979370e-01 1.026188582181930542e-01 -1.782368719577789307e-01 1.005106195807456970e-01 -4.278546571731567383e-01 -1.700648516416549683e-01 -5.732565000653266907e-02 5.760157480835914612e-02 -3.473892109468579292e-03 3.687993288040161133e-01 -5.975371971726417542e-02 8.071231842041015625e-02 1.207644417881965637e-01 -1.182135045528411865e-01 3.242297172546386719e-01
-3.238226473331451416e-02 2.138277590274810791e-01 -2.855046689510345459e-01 -1.990764290094375610e-01 -7.631426304578781128e-02 -3.174754977226257324e-02 -2.263171374797821045e-01 1.780037283897399902e-01 -1.391686946153640747e-01 9.473888576030731201e-02 1.897469907999038696e-01 -1.216982454061508179e-01 -3.648357391357421875e-01 -2.747290730476379395e-01 2.260130196809768677e-01 -2.620419561862945557e-01 2.769406735897064209e-01 -2.215133905410766602e-01 -1.941018924117088318e-02 -4.989331588149070740e-02 -1.032357737421989441e-01 -1.271053999662399292e-01 9.519243240356445312e-02 -1.249380595982074738e-02 -2.062398642301559448e-01 -1.727636158466339111e-01 9.164166450500488281e-02 -1.207684502005577087e-01 -6.754253059625625610e-02 1.649354211986064911e-02 -2.455660104751586914e-01 9.847706556320190430e-02
1.808932423591613770e-01 1.114096343517303467e-01 -1.393435299396514893e-01 -1.647675186395645142e-01 1.634620688855648041e-02 -1.524026785045862198e-02 1.173750590533018112e-02 6.001307070255279541e-02 -2.797585725784301758e-01 -2.169210165739059448e-01 2.748557031154632568e-01 -1.684030592441558838e-01 -2.755568027496337891e-01 1.008490175008773804e-01 3.447878062725067139e-01 6.230876222252845764e-02 2.000950723886489868e-01 -1.119569987058639526e-01 -5.758048966526985168e-02 7.803618907928466797e-02 1.477472335100173950e-01 -6.013723090291023254e-02 4.152062535285949707e-02 1.183950006961822510e-01 1.233727782964706421e-01 -4.096923470497131348e-01 2.204966843128204346e-01 -5.112951993942260742e-02 -1.070945411920547485e-01 2.787850052118301392e-02 -2.203430533409118652e-01 2.602113783359527588e-01
1.693276129662990570e-02 9.382525086402893066e-02 -1.011374816298484802e-01 -9.747628122568130493e-02 -3.199602067470550537e-01 6.517954915761947632e-02 -2.886971533298492432e-01 -2.077259421348571777e-01 1.392797566950321198e-02 2.692797593772411346e-02 1.127553656697273254e-01 1.597864329814910889e-01 -2.290394604206085205e-01 1.175388041883707047e-02 2.502288520336151123e-01 -2.564264833927154541e-01 -2.695564627647399902e-01 -1.027351617813110352e-01 -2.411616593599319458e-02 -2.312452793121337891e-01 -1.079999096691608429e-02 -4.550807178020477295e-02 -1.111264750361442566e-01 1.729750931262969971e-01 -2.176907211542129517e-01 -2.199219763278961182e-01 2.158748358488082886e-01 2.069490700960159302e-01 2.984340190887451172e-01 1.791840791702270508e-01 -3.476829081773757935e-02 1.692277193069458008e-01
-1.074478179216384888e-01 -4.300636425614356995e-02 1.998986154794692993e-01 -5.463434755802154541e-02 1.241169720888137817e-01 -8.062101155519485474e-02 -2.800243198871612549e-01 1.800945959985256195e-02 -1.860780864953994751e-01 1.182555872946977615e-02 1.902384608983993530e-01 1.054330840706825256e-01 9.504618123173713684e-03 4.060403108596801758e-01 -1.178095415234565735e-01 5.855767056345939636e-03 -2.723667956888675690e-02 -2.653512656688690186e-01 -1.335686147212982178e-01 1.200222745537757874e-01 -1.305280178785324097e-01 -3.650640547275543213e-01 -4.837891459465026855e-02 -7.860646396875381470e-02 -8.295487612485885620e-02 2.686569467186927795e-02 3.538786470890045166e-01 6.410782784223556519e-02 -1.008673310279846191e-01 -7.843412458896636963e-03 1.603063493967056274e-01 3.833656013011932373e-01
6.271100044250488281e-02 7.794124633073806763e-02 -4.130459204316139221e-02 -8.166407793760299683e-02 7.849033176898956299e-02 -1.212334483861923218e-01 -1.550993323326110840e-01 -1.654162257909774780e-01 -1.402347683906555176e-01 -2.223494350910186768e-01 2.908750772476196289e-01 -2.272679843008518219e-02 9.709124267101287842e-02 1.147675365209579468e-01 -7.900099456310272217e-02 -2.778120934963226318e-01 9.265484288334846497e-03 -9.646497666835784912e-02 -1.515329927206039429e-01 1.049775704741477966e-01 -1.595307886600494385e-01 -3.887395858764648438e-01 -4.150927066802978516e-02 2.697727084159851074e-01 6.920855492353439331e-02 1.331557631492614746e-01 1.841509044170379639e-01 -1.887860894203186035e-01 4.292525723576545715e-02 3.604003489017486572e-01 -3.042568219825625420e-03 3.617138862609863281e-01
-1.316722035408020020e-01 1.365770995616912842e-01 -1.834359914064407349e-01 -1.179386749863624573e-01 1.106917038559913635e-01 1.061398908495903015e-01 -6.850270926952362061e-02 1.185270249843597412e-01 5.460540996864438057e-04 -9.354845620691776276e-03 2.027010470628738403e-01 -1.911662667989730835e-01 -2.658891975879669189e-01 1.967370659112930298e-01 -1.362764835357666016e-01 -1.921810358762741089e-01 -2.599986493587493896e-01 1.822376996278762817e-01 -4.082912206649780273e-02 -3.048609197139739990e-01 -2.616715729236602783e-01 -2.199764400720596313e-01 -9.380767494440078735e-02 1.296143233776092529e-01 -1.241154968738555908e-01 -5.923971906304359436e-02 1.860392540693283081e-01 1.340905874967575073e-01 8.538943529129028320e-02 2.785569727420806885e-01 -2.289226353168487549e-01 2.913581430912017822e-01
-2.331154048442840576e-01 5.014011636376380920e-02 6.003851071000099182e-02 -2.798549234867095947e-01 -1.054674685001373291e-01 -1.859771609306335449e-01 -2.506429255008697510e-01 6.470064073801040649e-02 -1.322204619646072388e-01 -9.129501879215240479e-02 -5.801841616630554199e-02 8.645968884229660034e-02 -2.902857773005962372e-02 -8.839237852953374386e-05 -4.676115140318870544e-02 1.438838839530944824e-01 1.426169127225875854e-01 -1.968161165714263916e-01 -2.385876029729843140e-01 -7.802847307175397873e-03 -3.424040675163269043e-01 -2.664141952991485596e-01 8.374036848545074463e-02 1.575972139835357666e-01 1.279775202274322510e-01 -1.372943967580795288e-01 4.498630762100219727e-01 -9.293332113884389400e-04 5.290388688445091248e-02 -2.817893624305725098e-01 9.302330017089843750e-02 1.533625870943069458e-01
-2.654528021812438965e-01 1.176366657018661499e-01 -1.186201050877571106e-01 -3.372323513031005859e-01 -3.832313418388366699e-02 -1.758123040199279785e-01 -3.068197071552276611e-01 -6.144570186734199524e-03 8.824651688337326050e-02 5.193573608994483948e-02 -1.177769973874092102e-01 5.201390013098716736e-03 1.177035495638847351e-01 -3.811551723629236221e-03 2.785770893096923828e-01 1.525572389364242554e-01 1.254520416259765625e-01 -3.205233439803123474e-02 -1.331189721822738647e-01 1.933796554803848267e-01 1.019407957792282104e-01 -2.079492509365081787e-01 8.054922521114349365e-02 7.780522108078002930e-02 -1.830555051565170288e-01 -1.640902310609817505e-01 2.751905024051666260e-01 -3.512046635150909424e-01 -3.738481923937797546e-02 1.052396744489669800e-01 -2.058390676975250244e-01 2.642041444778442383e-01
-2.861619740724563599e-02 9.401429444551467896e-02 1.211134269833564758e-01 -2.372615970671176910e-02 -1.051187291741371155e-01 1.218708753585815430e-01 1.024712473154067993e-01 -2.152849733829498291e-01 -2.612728178501129150e-01 -1.180736348032951355e-02 2.454762905836105347e-01 1.600091308355331421e-01 -1.698586046695709229e-01 1.441587656736373901e-01 2.723981738090515137e-01 -2.846277356147766113e-01 -2.179985940456390381e-01 -1.187870502471923828e-01 -9.714709967374801636e-02 -1.594317704439163208e-01 -7.745029777288436890e-02 -1.436673104763031006e-01 -1.965773254632949829e-01 1.524669080972671509e-01 -3.646463453769683838e-01 -2.269707620143890381e-01 1.818902790546417236e-01 -8.249577879905700684e-02 2.926158308982849121e-01 2.635547192767262459e-03 -1.588580459356307983e-01 1.139833778142929077e-01
-7.360321283340454102e-02 2.677973508834838867e-01 -1.270374953746795654e-01 8.679562807083129883e-02 2.992728948593139648e-01 -2.399657964706420898e-01 -1.334016621112823486e-01 1.733506470918655396e-02 -4.648233950138092041e-02 -6.312802433967590332e-02 -2.209509462118148804e-01 -2.812759280204772949e-01 -1.827758103609085083e-01 7.088008522987365723e-02 4.268403723835945129e-02 -1.175207868218421936e-01 -3.571099042892456055e-02 -1.503739655017852783e-01 1.757918000221252441e-01 3.538285568356513977e-02 2.917892336845397949e-01 -3.976918384432792664e-02 -1.327426284551620483e-01 1.839768886566162109e-01 -2.830938994884490967e-01 -1.047152280807495117e-01 3.754508197307586670e-01 -1.199940126389265060e-02 1.767882555723190308e-01 -2.018934488296508789e-01 -1.945014744997024536e-01 9.753001481294631958e-02
1.062439903616905212e-01 6.497678160667419434e-02 -1.713583804666996002e-02 -3.204469680786132812e-01 -4.971111193299293518e-02 1.738601773977279663e-01 -1.318157166242599487e-01 1.841125786304473877e-01 -3.482818305492401123e-01 -1.039689183235168457e-01 -1.501036286354064941e-01 -2.198421955108642578e-01 -2.323482036590576172e-01 7.843577116727828979e-02 2.534625828266143799e-01 -1.472952216863632202e-01 1.456997394561767578e-01 -2.977305352687835693e-01 -8.714739978313446045e-02 -5.459168553352355957e-02 -7.532621175050735474e-02 -1.677232235670089722e-01 4.693594202399253845e-02 -1.831035017967224121e-01 -3.250312507152557373e-01 -1.757960170507431030e-01 2.922157645225524902e-01 -1.109754368662834167e-01 -7.762689143419265747e-02 -1.050018612295389175e-02 6.345721893012523651e-03 1.344507932662963867e-01
-1.588226407766342163e-01 1.315924972295761108e-01 -5.291030555963516235e-02 -3.405220806598663330e-01 -5.575207993388175964e-02 -2.016041614115238190e-02 -3.348346054553985596e-01 1.911415718495845795e-02 -3.953842520713806152e-01 -8.716733008623123169e-02 -1.430964767932891846e-01 -1.958870142698287964e-02 -9.163752943277359009e-02 -1.678725332021713257e-01 2.071903496980667114e-01 -2.057003378868103027e-01 -9.725066274404525757e-02 -3.034044504165649414e-01 1.198203787207603455e-01 2.278078496456146240e-01 2.620342187583446503e-02 -1.176329627633094788e-01 1.109739542007446289e-01 -2.681270241737365723e-02 8.227235078811645508e-02 -1.465349346399307251e-01 3.267768621444702148e-01 -1.309927850961685181e-01 1.461010724306106567e-01 -2.931867539882659912e-02 -1.544029712677001953e-01 1.501702666282653809e-01
-1.950489729642868042e-01 8.150538057088851929e-02 1.615124791860580444e-01 -2.576663494110107422e-01 -8.417632430791854858e-02 -3.209881484508514404e-01 5.083746463060379028e-02 1.038037016987800598e-01 1.148130744695663452e-01 -4.774236679077148438e-02 4.046361744403839111e-01 -3.245971500873565674e-01 -2.835632562637329102e-01 1.838074028491973877e-01 -2.705713510513305664e-01 -1.981115043163299561e-01 -9.082361124455928802e-03 -1.797037571668624878e-02 -9.115316718816757202e-02 -1.422559916973114014e-01 -4.053804650902748108e-02 -1.027071103453636169e-01 -2.214275486767292023e-02 3.319154307246208191e-02 6.058042496442794800e-02 -1.044047772884368896e-01 1.918860524892807007e-01 -8.540097624063491821e-02 5.824178084731101990e-02 1.360417455434799194e-01 -1.951889246702194214e-01 2.583273947238922119e-01
-1.187020838260650635e-01 -3.624578192830085754e-02 4.827138967812061310e-03 -1.985536888241767883e-02 -6.284314393997192383e-02 -1.663777232170104980e-02 -3.224478662014007568e-01 2.459623217582702637e-01 -3.056961297988891602e-01 1.818860769271850586e-01 3.024193346500396729e-01 -1.234323158860206604e-02 -3.995978534221649170e-01 -3.988572955131530762e-02 2.074435353279113770e-01 -2.955533862113952637e-01 1.702057570219039917e-01 -1.890140622854232788e-01 2.362107113003730774e-02 2.661980502307415009e-02 -1.397214829921722412e-01 -2.236168533563613892e-01 1.554534677416086197e-02 1.542767286300659180e-01 -4.155111685395240784e-02 -1.231622546911239624e-01 1.964319050312042236e-01 -2.046116888523101807e-01 -7.696148753166198730e-02 -3.655580058693885803e-02 -2.007510811090469360e-01 -3.530652448534965515e-02
-8.512383326888084412e-03 -8.198036253452301025e-02 -6.668461859226226807e-02 -2.857116758823394775e-01 -7.176577299833297729e-02 -2.651779651641845703e-01 7.264279574155807495e-02 -8.768098056316375732e-02 -1.818621605634689331e-01 1.589179337024688721e-01 -1.827830225229263306e-01 -2.382238358259201050e-01 -5.798821151256561279e-02 7.776086777448654175e-02 1.291921287775039673e-01 1.961537264287471771e-02 2.172158658504486084e-01 -6.942491233348846436e-02 -3.394414782524108887e-01 -4.168561100959777832e-02 -2.122003436088562012e-01 -4.853311777114868164e-01 -1.828653924167156219e-02 1.627819836139678955e-01 4.242393001914024353e-02 -9.795087575912475586e-02 3.601520657539367676e-01 -4.186934605240821838e-02 2.113945968449115753e-02 -3.636284172534942627e-02 1.303567886352539062e-01 7.571772485971450806e-02
-1.715587228536605835e-01 -3.423121199011802673e-02 -1.586901992559432983e-01 -3.383146226406097412e-01 -1.323979943990707397e-01 -1.086893230676651001e-01 7.830677181482315063e-02 1.819104701280593872e-01 5.819375440478324890e-02 -1.017145365476608276e-01 1.650883704423904419e-01 2.486712113022804260e-02 1.082516182214021683e-02 3.455196321010589600e-01 1.585877984762191772e-01 7.443420123308897018e-03 -6.726568192243576050e-02 -2.234781533479690552e-01 2.401788346469402313e-02 -6.291394680738449097e-02 -1.073782239109277725e-02 -5.243841558694839478e-02 -2.748987972736358643e-01 3.598245084285736084e-01 -9.990820288658142090e-02 -5.511599406599998474e-02 2.277095764875411987e-01 -1.995340585708618164e-01 -1.025907397270202637e-01 7.666681706905364990e-02 -2.303209304809570312e-01 3.658328056335449219e-01
-5.144422128796577454e-02 -1.505733132362365723e-01 -4.538683593273162842e-02 -1.328147798776626587e-01 1.003892123699188232e-01 -3.544519543647766113e-01 -2.445634603500366211e-01 -1.070122942328453064e-01 8.554345369338989258e-02 -8.841918408870697021e-02 -1.229032725095748901e-01 -1.236390843987464905e-01 -2.732955217361450195e-01 -5.472341552376747131e-02 2.279127091169357300e-01 -1.190237998962402344e-01 2.619544267654418945e-01 -1.691557615995407104e-01 -2.367510199546813965e-01 -3.265729174017906189e-02 -1.128359436988830566e-01 -3.809169828891754150e-01 1.612726226449012756e-02 1.505618095397949219e-01 7.584470510482788086e-02 -4.830835678149014711e-04 2.351801246404647827e-01 -2.101835906505584717e-01 -2.559303045272827148e-01 -9.186478704214096069e-02 -2.103046178817749023e-01 -1.280312146991491318e-02
6.021332368254661560e-02 5.370559915900230408e-02 -1.652723550796508789e-02 9.702140092849731445e-02 -6.498169898986816406e-02 -1.267122030258178711e-01 -1.150982156395912170e-01 -1.527421325445175171e-01 -1.716787219047546387e-01 -4.151589423418045044e-02 2.575205564498901367e-01 -2.457913756370544434e-01 -1.592570990324020386e-01 1.465719640254974365e-01 -1.419385969638824463e-01 4.220937937498092651e-02 -2.388383150100708008e-01 -3.755129873752593994e-01 -6.389386951923370361e-02 -2.779426574707031250e-01 -1.916919052600860596e-01 -2.024672329425811768e-01 -7.023476809263229370e-02 -1.908274888992309570e-01 5.927053838968276978e-02 2.019751965999603271e-01 2.619102299213409424e-01 -2.003266811370849609e-01 1.689280755817890167e-02 4.287829622626304626e-02 -4.692357406020164490e-02 3.800134062767028809e-01
-1.830722764134407043e-02 1.036806032061576843e-01 -1.230585039593279362e-03 -3.275164961814880371e-01 4.775967448949813843e-02 -2.180968374013900757e-01 -1.650634706020355225e-01 -1.195098012685775757e-01 -1.482121199369430542e-01 6.278988718986511230e-02 1.147854924201965332e-01 -4.995980858802795410e-02 -1.513198316097259521e-01 2.144272774457931519e-01 1.473798900842666626e-01 -4.504940509796142578e-01 3.253761213272809982e-03 1.767447218298912048e-02 1.937848478555679321e-01 -1.178806181997060776e-02 -2.085074484348297119e-01 -1.102048382163047791e-01 3.034260869026184082e-01 6.862536817789077759e-02 -1.968174725770950317e-01 -9.276323020458221436e-02 1.038760766386985779e-01 -2.438517510890960693e-01 -1.513368785381317139e-01 9.063283354043960571e-02 9.290667623281478882e-02 3.277051150798797607e-01
-2.309176623821258545e-01 1.968517303466796875e-01 -7.446751743555068970e-02 -2.161819338798522949e-01 -7.995323278009891510e-03 3.530558198690414429e-03 -1.441038250923156738e-01 -5.992204323410987854e-02 4.362250491976737976e-02 1.244263797998428345e-01 4.007634222507476807e-01 -2.775393128395080566e-01 -1.841219812631607056e-01 2.081973254680633545e-01 6.572929024696350098e-02 2.623996138572692871e-01 2.235883921384811401e-01 -3.935440443456172943e-03 -1.381721720099449158e-02 7.025318592786788940e-02 -2.283542901277542114e-01 -2.629401981830596924e-01 3.059437870979309082e-02 -6.041506677865982056e-02 1.254983395338058472e-01 -1.887525320053100586e-01 1.563609540462493896e-01 7.441321760416030884e-02 -3.018690040335059166e-03 -7.536286115646362305e-02 -2.030790299177169800e-01 3.412802517414093018e-01
-2.926693558692932129e-01 2.669170200824737549e-01 1.505905985832214355e-01 -1.071869432926177979e-01 -2.985912561416625977e-02 -2.962042987346649170e-01 -4.093239605426788330e-01 -1.925285905599594116e-01 8.922880142927169800e-02 -1.455781459808349609e-01 1.360213160514831543e-01 -6.401591002941131592e-02 -1.509388834238052368e-01 3.928522393107414246e-02 -9.761024266481399536e-02 -1.782905161380767822e-01 8.002659678459167480e-02 -8.065936714410781860e-02 1.443379223346710205e-01 4.510318860411643982e-02 5.910122394561767578e-02 5.890076979994773865e-02 -3.856364637613296509e-02 1.883441656827926636e-01 -2.883258759975433350e-01 6.485371291637420654e-02 2.100206762552261353e-01 7.639007270336151123e-02 -2.031888961791992188e-01 -2.966750264167785645e-01 -2.256133556365966797e-01 3.331105038523674011e-02
-9.133957326412200928e-02 1.423019170761108398e-01 -2.403219603002071381e-02 -1.097824200987815857e-01 -1.764180064201354980e-01 3.024882078170776367e-02 -2.928274273872375488e-01 5.653939396142959595e-02 8.847281336784362793e-02 -8.401114493608474731e-02 -3.167500346899032593e-02 2.482075542211532593e-01 -1.033534854650497437e-01 1.773381792008876801e-02 2.054960578680038452e-01 -2.050932198762893677e-01 1.079463884234428406e-01 2.374158948659896851e-01 7.557345181703567505e-02 -1.109998151659965515e-01 1.436652690172195435e-01 -2.318178564310073853e-01 -1.683966368436813354e-01 8.331005275249481201e-02 -1.879766732454299927e-01 -1.742516010999679565e-01 3.766234815120697021e-01 -2.885146532207727432e-03 2.092432379722595215e-01 -2.340146452188491821e-01 -2.257778048515319824e-01 3.349758088588714600e-01
1.022575870156288147e-01 2.395704388618469238e-02 -1.567086726427078247e-01 -3.597740083932876587e-02 -1.757806241512298584e-01 -8.351571857929229736e-02 -2.432888299226760864e-01 -2.604409158229827881e-01 1.050042361021041870e-01 4.134869873523712158e-01 -8.722883462905883789e-02 -1.021062508225440979e-01 -2.031832039356231689e-01 1.750665903091430664e-01 2.011400163173675537e-01 -1.686065047979354858e-01 -3.159645795822143555e-01 -1.285197287797927856e-01 4.819869250059127808e-02 -1.133877411484718323e-01 -2.974797487258911133e-01 -3.186137601733207703e-02 -1.462125778198242188e-01 1.249966099858283997e-01 -2.163425385951995850e-01 -3.447563946247100830e-02 3.139306604862213135e-01 -1.217652559280395508e-01 5.367330089211463928e-02 6.575528532266616821e-02 -1.707317680120468140e-01 -4.009225219488143921e-02
-1.168152093887329102e-01 2.735478579998016357e-01 2.067442089319229126e-01 -2.334677428007125854e-01 -1.549557298421859741e-01 2.648097462952136993e-02 -1.607795991003513336e-02 -4.385357722640037537e-03 -1.146023347973823547e-01 -1.355827748775482178e-01 8.391687273979187012e-02 -1.144949421286582947e-01 -2.368240654468536377e-01 1.071750819683074951e-01 -1.742783561348915100e-02 -2.449510842561721802e-01 2.879296839237213135e-01 -4.313161969184875488e-01 1.685441434383392334e-01 -5.418022722005844116e-02 3.800048306584358215e-02 -6.378760933876037598e-02 1.182801350951194763e-01 5.425566434860229492e-02 -1.095841377973556519e-01 -2.673545777797698975e-01 3.609575033187866211e-01 1.059538349509239197e-01 -1.226529851555824280e-01 -3.773999586701393127e-02 -1.116589009761810303e-01 -1.818645447492599487e-01
-9.814330935478210449e-02 3.925730884075164795e-01 -3.798503428697586060e-02 -3.475111126899719238e-01 1.248185634613037109e-01 -2.093329839408397675e-02 -1.615957468748092651e-01 2.921403758227825165e-02 3.441011011600494385e-01 -3.827379643917083740e-02 2.557023763656616211e-01 3.932907246053218842e-03 -2.190896272659301758e-01 9.975752979516983032e-02 5.536684021353721619e-02 -2.424446679651737213e-02 -1.975868493318557739e-01 -2.373326867818832397e-01 6.400001235306262970e-03 -3.076590597629547119e-01 -1.406214833259582520e-01 -1.910034865140914917e-01 1.029894314706325531e-02 1.751717366278171539e-02 -1.030307188630104065e-01 -1.772496402263641357e-01 3.187904059886932373e-01 1.265200972557067871e-01 -8.444219082593917847e-02 6.244077533483505249e-02 -4.385716840624809265e-02 -6.954105943441390991e-02
-1.879996955394744873e-01 3.705584704875946045e-01 -3.095023334026336670e-01 -7.698018848896026611e-02 -4.321752488613128662e-02 -2.318402566015720367e-02 8.352581411600112915e-02 -1.564052402973175049e-01 4.761782288551330566e-02 5.354853346943855286e-02 2.630316019058227539e-01 -1.123652383685112000e-01 -9.242447465658187866e-02 1.407878994941711426e-01 6.824937462806701660e-02 -3.544068634510040283e-01 9.428446739912033081e-02 -3.688485026359558105e-01 -2.481071799993515015e-01 -2.899435460567474365e-01 3.957661986351013184e-02 -8.784417808055877686e-02 -2.624303400516510010e-01 -1.758356392383575439e-02 -2.110501825809478760e-01 -4.323958978056907654e-02 1.093550026416778564e-01 -2.498643472790718079e-02 1.548909395933151245e-02 6.565362215042114258e-02 5.191469099372625351e-03 1.166680604219436646e-01
-2.600410878658294678e-01 -3.045226447284221649e-02 -2.111612074077129364e-02 -3.048093318939208984e-01 -1.171938255429267883e-01 1.263020187616348267e-01 -5.495656654238700867e-02 -2.838500142097473145e-01 -2.025501132011413574e-01 5.800000578165054321e-02 -1.136414036154747009e-01 -3.128218352794647217e-01 -3.223689496517181396e-01 1.859712153673171997e-01 7.031732797622680664e-02 -1.649133395403623581e-03 1.312270164489746094e-01 -3.457911908626556396e-01 1.282086074352264404e-01 -4.473833250813186169e-04 1.144547015428543091e-03 6.566717755049467087e-03 1.066594272851943970e-01 -1.148283481597900391e-02 -1.715357899665832520e-01 -2.416969090700149536e-01 2.841315865516662598e-01 -1.896726191043853760e-01 -1.257520467042922974e-01 -1.077793911099433899e-02 1.330834776163101196e-01 1.524163037538528442e-01
-2.514903247356414795e-01 9.911327809095382690e-02 -1.360022872686386108e-01 -1.886140853166580200e-01 3.517114743590354919e-02 -9.971852600574493408e-02 -2.456158697605133057e-01 1.016241833567619324e-01 -4.292366802692413330e-01 -1.199886724352836609e-01 1.894845068454742432e-01 -2.138520479202270508e-01 -1.912795901298522949e-01 -1.580829024314880371e-01 2.021388113498687744e-01 -6.608989834785461426e-02 -4.710066318511962891e-02 -2.687091231346130371e-01 -9.441444277763366699e-02 2.045325934886932373e-01 -7.320673018693923950e-02 -1.072823032736778259e-01 -2.342144958674907684e-02 -1.170511245727539062e-01 1.127567812800407410e-01 -9.082966297864913940e-02 3.700197637081146240e-01 -1.102038472890853882e-01 -1.264931727200746536e-02 -1.795695573091506958e-01 -2.110667228698730469e-01 2.589058317244052887e-02
-5.001370236277580261e-02 7.534943521022796631e-02 -3.346406668424606323e-02 2.750033279880881310e-03 -2.366199195384979248e-01 -1.081137135624885559e-01 4.412018135190010071e-02 -1.971650570631027222e-01 1.022301986813545227e-02 2.452548146247863770e-01 -1.488675326108932495e-01 -6.323885172605514526e-02 -2.668945193290710449e-01 3.400954306125640869e-01 9.720110893249511719e-02 -2.966702580451965332e-01 5.211859941482543945e-02 -9.759526699781417847e-02 -6.293559074401855469e-02 -2.570730745792388916e-01 -2.849495708942413330e-01 -4.758146032691001892e-02 -3.887920081615447998e-02 2.523572146892547607e-01 -1.735558062791824341e-01 -1.910480409860610962e-01 4.099747911095619202e-02 -3.018139004707336426e-01 1.671292334794998169e-01 -9.262229502201080322e-02 -1.754565238952636719e-01 2.319210618734359741e-01
5.854228883981704712e-02 2.847613999620079994e-03 2.068565934896469116e-01 -4.227432310581207275e-01 -1.175062656402587891e-01 -9.136869013309478760e-02 -8.358241617679595947e-02 2.561979182064533234e-02 -9.960082918405532837e-02 -1.406796872615814209e-01 3.822861611843109131e-02 1.012386083602905273e-01 -1.269399225711822510e-01 1.951887458562850952e-02 7.150433212518692017e-02 -2.236890643835067749e-01 9.202564507722854614e-02 -2.397849261760711670e-01 -2.735410332679748535e-01 -9.280995279550552368e-02 -1.198755055665969849e-01 -4.399003088474273682e-01 -1.042853202670812607e-02 -7.295964658260345459e-02 2.050463110208511353e-01 2.857086621224880219e-02 4.533493518829345703e-02 -1.790134012699127197e-01 -1.733337044715881348e-01 -1.103894338011741638e-01 -1.045193001627922058e-01 3.733153939247131348e-01
-2.602286338806152344e-01 1.847349256277084351e-01 -3.542360663414001465e-02 -1.955317407846450806e-01 -6.296094506978988647e-02 -1.289624371565878391e-03 1.479810923337936401e-01 1.970050036907196045e-01 -1.122218742966651917e-02 2.216930240392684937e-01 2.041994780302047729e-01 -1.703813523054122925e-01 -1.327628195285797119e-01 2.262432575225830078e-01 1.547698974609375000e-01 -1.058700382709503174e-01 -1.478170752525329590e-01 -2.235866785049438477e-01 -1.019404605031013489e-01 4.293695837259292603e-02 -9.840818494558334351e-02 1.617960184812545776e-01 -1.675566881895065308e-01 1.577781289815902710e-01 -2.100881189107894897e-01 -9.600605815649032593e-02 3.697914183139801025e-01 1.062367260456085205e-01 3.307998925447463989e-02 1.847776323556900024e-01 -2.285972982645034790e-01 3.289816081523895264e-01
-1.418887078762054443e-01 1.983798295259475708e-01 -2.989122569561004639e-01 -1.937566399574279785e-01 -3.601601719856262207e-02 -1.302165836095809937e-01 1.567564308643341064e-01 -1.306313183158636093e-02 4.897001385688781738e-02 -4.838783293962478638e-02 3.039773106575012207e-01 -7.909565418958663940e-02 -2.569217383861541748e-01 2.395715713500976562e-01 2.659077942371368408e-01 -1.210589557886123657e-01 -1.237572804093360901e-01 -9.867978841066360474e-02 -2.831667661666870117e-01 -3.183818757534027100e-01 2.590337768197059631e-02 -1.006992906332015991e-01 -3.037524223327636719e-01 1.071222648024559021e-01 -3.747317194938659668e-02 1.089198514819145203e-01 2.254450172185897827e-01 6.769517809152603149e-02 -2.029085066169500351e-03 4.312846437096595764e-02 -1.851314604282379150e-01 1.802584975957870483e-01
1.182043179869651794e-01 1.498252302408218384e-01 -1.055521368980407715e-01 -2.272094786167144775e-01 -2.664175331592559814e-01 -1.257436349987983704e-02 -1.577240824699401855e-01 -5.155943706631660461e-02 -2.383328527212142944e-01 -4.618607833981513977e-02 -3.163449466228485107e-02 -3.660126924514770508e-01 -1.652448326349258423e-01 7.409303635358810425e-02 -2.084107100963592529e-01 -8.423523977398872375e-03 -8.901433087885379791e-03 -1.016056016087532043e-01 1.052984073758125305e-01 8.191394619643688202e-03 -1.852801740169525146e-01 -3.087944388389587402e-01 1.694915592670440674e-01 -1.149114072322845459e-01 -3.057112693786621094e-01 -3.081286847591400146e-01 1.636864691972732544e-01 2.485972046852111816e-01 -1.258970331400632858e-02 -1.760686337947845459e-01 -1.546071618795394897e-01 8.190691471099853516e-02
-1.823984682559967041e-01 -6.145635992288589478e-02 -6.540966033935546875e-02 6.823250651359558105e-02 -1.620271354913711548e-01 -1.675782650709152222e-01 -2.445608824491500854e-01 1.751925982534885406e-02 2.606179565191268921e-02 1.914008259773254395e-01 -8.839480578899383545e-02 -3.137755990028381348e-01 -1.856524795293807983e-01 -5.196956917643547058e-03 -3.801844269037246704e-02 -2.633396387100219727e-01 5.098349414765834808e-03 -3.139092624187469482e-01 1.701170504093170166e-01 -1.282689124345779419e-01 3.375063464045524597e-02 7.950036227703094482e-02 2.198850065469741821e-01 3.782139122486114502e-01 -2.848536372184753418e-01 -1.616746783256530762e-01 1.188742294907569885e-01 -1.272902637720108032e-01 -1.076488569378852844e-01 1.782145649194717407e-01 -2.842594869434833527e-02 2.571287155151367188e-01
-2.990467250347137451e-01 7.465406507253646851e-02 -7.933574169874191284e-02 -3.919881954789161682e-02 2.640373818576335907e-02 3.656914457678794861e-02 -2.126934528350830078e-01 1.386520266532897949e-01 -1.292235404253005981e-01 1.203070487827062607e-02 3.606415092945098877e-01 1.673287153244018555e-01 -3.351981043815612793e-01 -8.340415358543395996e-02 -5.485925078392028809e-02 -1.556139811873435974e-02 -2.869772911071777344e-01 -3.869299590587615967e-01 4.181313514709472656e-02 -2.064810693264007568e-01 2.235445007681846619e-02 1.804466694593429565e-01 -1.026795133948326111e-01 3.259098157286643982e-02 -8.100730180740356445e-02 -1.672902554273605347e-01 2.522779107093811035e-01 -5.080771446228027344e-02 -1.918268203735351562e-01 -1.714375615119934082e-01 1.310508046299219131e-02 2.120047658681869507e-01
-4.809845238924026489e-02 7.491007447242736816e-02 1.451809853315353394e-01 -1.765527725219726562e-01 -1.744846403598785400e-01 -9.864596277475357056e-02 1.423866301774978638e-01 -5.071913823485374451e-02 -2.407587617635726929e-01 1.847944408655166626e-02 1.481076478958129883e-01 -3.519251942634582520e-01 -3.373951837420463562e-02 -4.604465514421463013e-02 3.579879403114318848e-01 1.684883385896682739e-01 1.054175496101379395e-01 -3.756959438323974609e-01 -1.700888574123382568e-02 -1.206817775964736938e-01 8.817615360021591187e-02 -1.463638842105865479e-01 1.585322022438049316e-01 7.532543689012527466e-02 -1.291522979736328125e-01 -3.276184499263763428e-01 2.420998513698577881e-01 -1.600576937198638916e-01 -1.327215693891048431e-02 3.785902634263038635e-02 5.984894931316375732e-02 2.689889669418334961e-01
-9.982290863990783691e-02 7.026170194149017334e-02 -7.086916267871856689e-02 -2.972301244735717773e-01 2.493648231029510498e-02 -3.961655497550964355e-01 -2.129450291395187378e-01 -1.409111917018890381e-01 -1.556800603866577148e-01 -1.014940142631530762e-01 7.217840105295181274e-02 -3.680619597434997559e-01 1.355483978986740112e-01 1.568772494792938232e-01 2.473687082529067993e-01 6.310886144638061523e-02 2.234608121216297150e-02 -1.134198158979415894e-01 1.348917186260223389e-01 -2.210628986358642578e-01 -2.328360266983509064e-02 -2.592667937278747559e-02 1.300233155488967896e-01 2.863276600837707520e-01 -7.618741691112518311e-02 -3.673535585403442383e-01 1.417749375104904175e-01 -1.329291518777608871e-02 1.753354519605636597e-01 7.045197486877441406e-02 8.996672928333282471e-03 9.075592458248138428e-02
-2.019489705562591553e-01 -2.687236852943897247e-02 -3.055790811777114868e-02 -6.253166496753692627e-02 7.069569081068038940e-02 4.252349212765693665e-02 1.336461864411830902e-02 1.946886330842971802e-01 -1.268416196107864380e-01 -1.371000111103057861e-01 -5.812804400920867920e-02 -2.344310730695724487e-01 -1.423276066780090332e-01 1.050023082643747330e-02 3.017902970314025879e-01 -2.907965779304504395e-01 2.337949424982070923e-01 -2.956120669841766357e-01 -1.062542572617530823e-01 -1.329489201307296753e-01 -8.588149398565292358e-02 -8.566933125257492065e-02 9.994673018809407949e-05 -7.767863571643829346e-02 -1.441562175750732422e-01 -4.279940426349639893e-01 2.271694093942642212e-01 -2.431739121675491333e-01 -1.023846939206123352e-01 -3.974819928407669067e-02 -1.652398705482482910e-01 2.714877426624298096e-01
1.327411532402038574e-01 1.699526757001876831e-01 -1.023732125759124756e-01 -2.808959782123565674e-01 -9.036964178085327148e-02 -1.628105789422988892e-01 -1.714846193790435791e-01 -8.797769993543624878e-02 -2.022208273410797119e-01 1.378554292023181915e-02 -2.625776641070842743e-02 -3.306291997432708740e-01 1.098925843834877014e-01 -5.978722497820854187e-02 3.461869060993194580e-01 6.520653516054153442e-02 1.116546466946601868e-01 -2.399402856826782227e-01 1.167402639985084534e-01 -2.831664681434631348e-01 4.105535522103309631e-02 -2.114579826593399048e-01 -3.643403202295303345e-02 3.381181657314300537e-01 -1.276285052299499512e-01 -1.174066141247749329e-01 2.311016470193862915e-01 4.125181958079338074e-02 2.439980953931808472e-01 -1.032232493162155151e-01 -1.214677002280950546e-02 1.415407210588455200e-01
-1.473743170499801636e-01 -1.257163137197494507e-01 -2.377966791391372681e-01 -2.621912956237792969e-01 -2.994972467422485352e-01 4.712644964456558228e-02 9.317204821854829788e-04 -1.012812405824661255e-01 -3.001761157065629959e-03 6.262167543172836304e-02 2.909846007823944092e-01 1.006882786750793457e-01 -1.031470596790313721e-01 1.219064667820930481e-01 2.749568819999694824e-01 -3.028482794761657715e-01 -3.648401200771331787e-01 -8.638789504766464233e-02 7.636345922946929932e-02 -2.426948994398117065e-01 1.416956335306167603e-01 -1.372941732406616211e-01 -1.652752608060836792e-02 1.940848082304000854e-01 -8.018903434276580811e-02 6.226227059960365295e-02 2.342609912157058716e-01 -1.388782858848571777e-01 -1.125148683786392212e-01 1.534065306186676025e-01 -1.148593053221702576e-01 1.655781567096710205e-01
1.566194742918014526e-02 3.683981299400329590e-02 5.171503871679306030e-02 -1.318311095237731934e-01 -3.783280849456787109e-01 8.186001330614089966e-02 -1.079486757516860962e-01 -1.457799375057220459e-01 -1.275970134884119034e-02 1.047935709357261658e-01 2.205898165702819824e-01 -1.229985579848289490e-01 -2.658182680606842041e-01 1.364149451255798340e-01 5.278113484382629395e-02 3.680346533656120300e-02 1.256660744547843933e-02 -1.753461211919784546e-01 -1.188058778643608093e-01 -2.836193442344665527e-01 1.666440367698669434e-01 -3.851898312568664551e-01 -8.551051467657089233e-02 -1.314071565866470337e-01 -2.230503363534808159e-03 2.020663172006607056e-01 2.156164795160293579e-01 -3.129660487174987793e-01 -2.244980186223983765e-01 -1.223621740937232971e-01 8.244819939136505127e-02 2.089018970727920532e-01
4.442686215043067932e-02 -6.853826344013214111e-02 -1.268516629934310913e-01 -2.874563634395599365e-01 -8.892321586608886719e-02 6.335921585559844971e-02 -6.557194888591766357e-02 -1.840776056051254272e-01 2.446381151676177979e-01 4.909490048885345459e-02 1.605385988950729370e-01 -5.127414688467979431e-02 -5.479945242404937744e-02 2.282275259494781494e-01 1.498473882675170898e-01 -1.602691560983657837e-01 -1.778982579708099365e-01 -4.690084457397460938e-01 -9.148117154836654663e-02 -1.608468592166900635e-01 1.508191926404833794e-03 -7.334777712821960449e-02 -6.465362012386322021e-02 8.811668306589126587e-02 -1.024046465754508972e-01 -8.759658783674240112e-03 2.425570636987686157e-01 -6.403469294309616089e-02 -1.171323508024215698e-01 1.961723268032073975e-01 -2.123503088951110840e-01 4.202752411365509033e-01
1.593052744865417480e-01 3.115868940949440002e-02 1.357279717922210693e-01 -1.854795366525650024e-01 -2.836372256278991699e-01 1.594343781471252441e-02 -2.903673350811004639e-01 -2.441904880106449127e-02 5.679878219962120056e-02 -1.567917168140411377e-01 1.664364039897918701e-01 -3.329630196094512939e-02 3.388375509530305862e-03 9.795363992452621460e-02 8.985014259815216064e-02 -1.483697444200515747e-01 -7.974982261657714844e-02 1.282376945018768311e-01 -1.618203590624034405e-03 -3.495075404644012451e-01 6.504679471254348755e-02 -1.278073787689208984e-01 -2.632091343402862549e-01 1.558133810758590698e-01 -4.797889590263366699e-01 -2.539992630481719971e-01 2.305300682783126831e-01 1.574101112782955170e-02 8.843401074409484863e-02 -2.453996986150741577e-02 -4.974310100078582764e-02 2.020202279090881348e-01
-2.951541543006896973e-01 1.043093428015708923e-01 -5.192445591092109680e-02 3.331697732210159302e-02 -3.200671076774597168e-02 -1.088458523154258728e-01 -2.466979622840881348e-01 -2.118196338415145874e-01 -2.293681502342224121e-01 8.280358463525772095e-02 -9.373614192008972168e-02 -3.326899409294128418e-01 -1.009647473692893982e-01 2.933821380138397217e-01 -1.814119219779968262e-01 -1.265263110399246216e-01 2.302124630659818649e-03 -2.040278017520904541e-01 -8.800298720598220825e-02 -6.298475712537765503e-02 -1.888947635889053345e-01 -4.198806285858154297e-01 -1.956001818180084229e-01 1.582279652357101440e-01 -1.870198994874954224e-01 -7.887693494558334351e-02 5.054929107427597046e-02 -4.379596933722496033e-02 3.062068857252597809e-02 4.771593958139419556e-02 -1.525239795446395874e-01 -2.338949143886566162e-01
-5.692717619240283966e-03 1.891721934080123901e-01 -1.762922108173370361e-01 -1.712082326412200928e-01 -1.301030367612838745e-01 -2.362425476312637329e-01 1.993090659379959106e-02 -5.284436419606208801e-02 -1.161132752895355225e-01 4.563957452774047852e-02 -1.244791522622108459e-01 -2.678243517875671387e-01 4.178362339735031128e-02 -7.420571148395538330e-02 3.826454877853393555e-01 -7.847857661545276642e-03 -6.743791699409484863e-02 -3.281301856040954590e-01 1.909160427749156952e-02 -2.910687029361724854e-01 1.557746678590774536e-01 -2.576814293861389160e-01 -2.858436293900012970e-02 3.342281281948089600e-01 5.017968639731407166e-02 -6.540677696466445923e-02 2.727053463459014893e-01 -4.394347593188285828e-02 1.330935657024383545e-01 -1.421268880367279053e-01 -5.679818801581859589e-03 2.231730520725250244e-01
1.987986452877521515e-02 -1.582204736769199371e-02 5.484848096966743469e-02 -2.367191165685653687e-01 4.651831090450286865e-02 5.607502162456512451e-02 -3.151094913482666016e-01 7.297110557556152344e-02 -1.263849884271621704e-01 -1.659311652183532715e-01 9.096515178680419922e-02 8.098092675209045410e-02 -3.274575173854827881e-01 9.426649659872055054e-02 9.967532753944396973e-02 8.561275899410247803e-02 -6.357312202453613281e-02 6.411324441432952881e-02 -1.758350431919097900e-01 -2.714556753635406494e-01 5.809042230248451233e-02 -2.213564515113830566e-01 1.351046413183212280e-01 1.295522004365921021e-01 -7.302749902009963989e-02 -2.057300359010696411e-01 3.071675002574920654e-01 3.380913138389587402e-01 5.763009190559387207e-03 1.314709782600402832e-01 -3.371439576148986816e-01 2.262678146362304688e-01
-6.584101170301437378e-02 3.023502603173255920e-02 9.827604889869689941e-02 -2.164157181978225708e-01 7.030308991670608521e-02 -2.366523146629333496e-01 -3.329375684261322021e-01 1.462375838309526443e-02 1.588697545230388641e-02 1.317217107862234116e-02 4.012759625911712646e-01 -1.201349720358848572e-01 -1.099912971258163452e-01 2.124963849782943726e-01 1.490398049354553223e-01 -3.354169428348541260e-03 -2.966221049427986145e-02 -5.182288214564323425e-02 -1.000756993889808655e-01 -6.064972653985023499e-02 4.666191991418600082e-03 -3.974664509296417236e-01 9.161888808012008667e-02 -3.267758786678314209e-01 6.421691924333572388e-02 -3.025514483451843262e-01 2.171044349670410156e-01 -1.872237771749496460e-02 4.325448069721460342e-03 -1.619991809129714966e-01 -2.249853610992431641e-01 -2.067444287240505219e-02
-2.377575039863586426e-01 1.306901425123214722e-01 -1.058739423751831055e-01 -3.180775642395019531e-01 -1.477731317281723022e-01 -1.004828140139579773e-01 -3.160815834999084473e-01 -4.149329662322998047e-02 -4.479629099369049072e-01 -8.756729215383529663e-02 -6.787642836570739746e-02 5.692203063517808914e-03 -5.267560854554176331e-02 -1.932533532381057739e-01 1.377498805522918701e-01 -2.048921585083007812e-01 -8.340228348970413208e-02 -2.671849429607391357e-01 -7.044789940118789673e-02 8.232432603836059570e-02 1.628966927528381348e-01 -9.437493234872817993e-02 1.392012238502502441e-01 -3.458775579929351807e-02 1.649210602045059204e-01 -9.887310862541198730e-02 3.017880320549011230e-01 -3.828199207782745361e-02 7.468414306640625000e-02 -1.062282919883728027e-01 -2.214299291372299194e-01 1.577380746603012085e-01
-2.034650743007659912e-02 3.396491110324859619e-01 7.425306737422943115e-02 -1.165129244327545166e-01 -3.490418791770935059e-01 -1.067427918314933777e-01 7.756492588669061661e-03 -1.765871047973632812e-01 -1.670453548431396484e-01 -5.517726019024848938e-02 9.284528903663158417e-03 -1.660924702882766724e-01 -9.666382521390914917e-02 -7.580167800188064575e-02 2.117781639099121094e-01 7.289455831050872803e-02 1.776010096073150635e-01 -1.478724777698516846e-01 3.655799478292465210e-02 -3.244449198246002197e-02 -6.999062746763229370e-02 -1.662629991769790649e-01 7.084303349256515503e-02 1.988369524478912354e-01 -1.420199722051620483e-01 -5.202631950378417969e-01 2.369010895490646362e-01 -1.351915746927261353e-01 -1.729831397533416748e-01 4.478676244616508484e-02 8.460557460784912109e-02 1.989202946424484253e-01
-8.291075378656387329e-02 4.863997548818588257e-02 -1.715141534805297852e-01 1.556557416915893555e-02 7.145174313336610794e-03 -2.349200695753097534e-01 -1.661673188209533691e-01 -1.124136820435523987e-01 -2.139220535755157471e-01 -1.047556176781654358e-01 1.767890155315399170e-01 -2.301617264747619629e-01 2.515180595219135284e-02 1.799740493297576904e-01 8.092276006937026978e-02 -2.188360840082168579e-01 2.520003318786621094e-01 -1.521066576242446899e-01 -8.187323808670043945e-02 -2.842541337013244629e-01 -1.401265431195497513e-02 1.332416236400604248e-01 -8.338875137269496918e-03 1.711035221815109253e-01 1.270364522933959961e-01 1.937466487288475037e-02 3.110190033912658691e-01 3.353179991245269775e-02 1.401700228452682495e-01 3.432204723358154297e-01 -1.793045401573181152e-01 3.630131185054779053e-01
1.367475986480712891e-01 -1.004349887371063232e-01 -1.059942841529846191e-01 -3.396130502223968506e-01 1.547210365533828735e-01 -1.722438186407089233e-01 -3.641482070088386536e-02 2.314996207132935524e-03 -2.186028659343719482e-01 -1.264875829219818115e-01 -5.580293014645576477e-02 -1.950900107622146606e-01 -2.514238059520721436e-01 -5.380775406956672668e-02 9.644004702568054199e-02 -1.816825866699218750e-01 1.945973932743072510e-01 -3.935115039348602295e-01 -1.549211889505386353e-01 7.502143830060958862e-02 -3.324811533093452454e-02 -4.172975122928619385e-01 9.827302396297454834e-02 1.868159174919128418e-01 -7.952347397804260254e-02 -1.839367114007472992e-02 1.920216381549835205e-01 -1.447677463293075562e-01 -2.303479015827178955e-01 -7.818010449409484863e-02 -9.582056850194931030e-02 3.646083921194076538e-02
-2.508887276053428650e-02 1.840616166591644287e-01 -7.063589245080947876e-02 -2.548760473728179932e-01 9.826358407735824585e-02 -1.199374534189701080e-02 -1.982178688049316406e-01 -5.066308006644248962e-02 8.881581574678421021e-02 1.718797981739044189e-01 1.792465597391128540e-01 -1.813874095678329468e-01 5.025005713105201721e-02 1.402396857738494873e-01 2.703583836555480957e-01 -2.416834086179733276e-01 -4.119168035686016083e-03 2.100998163223266602e-02 -6.219292432069778442e-02 -1.460725367069244385e-01 -3.369996547698974609e-01 9.634380787611007690e-02 1.444905102252960205e-01 1.346686184406280518e-01 -1.788832545280456543e-01 3.207372426986694336e-01 4.276249706745147705e-01 -3.191889822483062744e-02 -1.204471662640571594e-01 -9.460341185331344604e-02 -4.168648272752761841e-02 2.371692210435867310e-01
-1.565227955579757690e-01 1.400632113218307495e-01 4.621372744441032410e-02 -1.301593333482742310e-01 -8.372336626052856445e-02 -2.060950398445129395e-01 6.981039047241210938e-02 -2.293208800256252289e-02 -9.244443476200103760e-02 -3.446370363235473633e-02 -2.339433319866657257e-02 -1.463543176651000977e-01 -1.017942801117897034e-01 2.846216857433319092e-01 -1.745858341455459595e-01 -2.059713155031204224e-01 -2.633886635303497314e-01 9.631634503602981567e-02 1.226258352398872375e-01 -2.818370983004570007e-02 -1.273141354322433472e-01 -2.047107964754104614e-01 -3.288527429103851318e-01 -8.319795131683349609e-02 -2.123143672943115234e-01 1.310185715556144714e-02 5.321061611175537109e-01 7.226211577653884888e-02 7.830289006233215332e-02 6.941349059343338013e-02 -2.499466538429260254e-01 1.060714796185493469e-01
3.445865958929061890e-02 3.174673616886138916e-01 -8.318487554788589478e-03 -2.897327542304992676e-01 -3.003581166267395020e-01 -1.647266149520874023e-01 2.576489448547363281e-01 -1.273588687181472778e-01 -9.658779948949813843e-02 -6.909973919391632080e-02 1.316700577735900879e-01 2.498131431639194489e-02 -2.250430285930633545e-01 -2.850480377674102783e-03 6.886976957321166992e-02 -2.956807911396026611e-01 4.077981412410736084e-02 5.366797093302011490e-03 -9.903794527053833008e-02 -1.323328614234924316e-01 1.068924646824598312e-02 -4.201269894838333130e-02 6.297828257083892822e-02 8.711091428995132446e-02 -3.061371147632598877e-01 -1.075383350253105164e-01 1.894786655902862549e-01 -6.704048812389373779e-02 -2.051094919443130493e-01 -2.609577476978302002e-01 -1.306202411651611328e-01 3.518726229667663574e-01
-2.314320504665374756e-01 1.547370553016662598e-01 1.168518140912055969e-01 -8.850940316915512085e-02 -1.794803701341152191e-02 -1.278048306703567505e-01 1.009716168045997620e-01 1.795529387891292572e-02 -1.152197867631912231e-01 7.143428176641464233e-02 8.189754188060760498e-02 -1.570926308631896973e-01 -9.270643442869186401e-02 2.127879410982131958e-01 -1.212576329708099365e-01 -1.267910599708557129e-01 -1.304519325494766235e-01 7.402344793081283569e-02 -2.900125458836555481e-02 -8.206005394458770752e-02 -2.175445258617401123e-01 -1.212677061557769775e-01 -2.876679003238677979e-01 3.222101926803588867e-02 -7.998210936784744263e-02 -5.233962833881378174e-02 5.553975105285644531e-01 1.484440267086029053e-01 -8.614639192819595337e-02 1.136605590581893921e-01 -4.399715662002563477e-01 9.984555840492248535e-02
-1.980241686105728149e-01 -2.098719626665115356e-01 -1.918359845876693726e-01 1.350783556699752808e-01 1.549279689788818359e-01 -7.121916860342025757e-02 -1.815334856510162354e-01 3.395707160234451294e-02 1.120477765798568726e-01 6.144829466938972473e-02 -1.563513725996017456e-01 -1.383131742477416992e-01 -2.549017965793609619e-01 1.715949922800064087e-01 -8.211009204387664795e-02 -2.806758880615234375e-01 1.329792588949203491e-01 -3.657578527927398682e-01 2.053834646940231323e-01 -2.759957313537597656e-01 -3.205891232937574387e-03 -1.822568923234939575e-01 1.176073914393782616e-03 2.189218401908874512e-01 -2.813516259193420410e-01 -1.515797227621078491e-01 2.302833348512649536e-01 -6.308740004897117615e-03 -3.889215411618351936e-03 1.350128799676895142e-01 -1.288909912109375000e-01 1.327663660049438477e-01
-1.040540486574172974e-01 1.338984966278076172e-01 -2.030258029699325562e-01 -1.578387618064880371e-01 -2.400230467319488525e-01 -4.667597636580467224e-02 -2.288130670785903931e-01 -1.687018424272537231e-01 -3.136312663555145264e-01 -1.087275743484497070e-01 -7.226479053497314453e-02 -2.716730833053588867e-01 -1.049049943685531616e-01 2.381730079650878906e-01 3.100301325321197510e-01 2.262524515390396118e-02 2.572735846042633057e-01 -8.842857182025909424e-02 1.754558384418487549e-01 -8.514504134654998779e-02 -6.105921417474746704e-02 -1.408809572458267212e-01 5.994877591729164124e-02 -1.175648421049118042e-01 -2.464855462312698364e-01 -1.094978973269462585e-01 -8.431445062160491943e-02 -4.279916360974311829e-02 -1.421304941177368164e-01 2.676804959774017334e-01 -1.270061582326889038e-01 2.611978352069854736e-01
-7.326133549213409424e-02 5.516104400157928467e-02 7.418005168437957764e-02 -2.097943127155303955e-01 3.560944274067878723e-02 -2.360571622848510742e-01 2.158050658181309700e-03 -6.099316105246543884e-02 -3.141871392726898193e-01 2.663734257221221924e-01 2.613388895988464355e-01 -7.781513780355453491e-02 -1.329218894243240356e-01 5.695494636893272400e-02 -2.995395362377166748e-01 -1.601835638284683228e-01 -1.746527552604675293e-01 -1.948212832212448120e-02 -8.804178982973098755e-02 -1.497159153223037720e-01 -2.932190336287021637e-02 -2.305990457534790039e-01 3.378642201423645020e-01 1.986328363418579102e-01 -3.013286292552947998e-01 -1.660227626562118530e-01 2.211977988481521606e-01 1.572581380605697632e-02 -1.247312426567077637e-01 -1.557145118713378906e-01 1.261647325009107590e-02 1.576285660266876221e-01
-1.983198523521423340e-01 2.044342756271362305e-01 -1.353989839553833008e-01 -1.195993572473526001e-01 1.782482303678989410e-02 6.967869400978088379e-02 -3.185413777828216553e-01 2.685280330479145050e-02 -6.054319906979799271e-03 1.029349267482757568e-01 -1.300859004259109497e-01 -3.076840341091156006e-01 9.079997427761554718e-03 1.915132105350494385e-01 -1.539558023214340210e-01 -1.920069605112075806e-01 -1.410231739282608032e-02 1.219021379947662354e-01 3.052538037300109863e-01 -4.307885766029357910e-01 2.121859975159168243e-02 -2.270433157682418823e-01 1.493114978075027466e-01 1.262447983026504517e-01 -3.147832583636045456e-03 -2.240855991840362549e-01 2.030379772186279297e-01 -1.728325337171554565e-01 -1.659440398216247559e-01 2.507095970213413239e-02 -1.605683118104934692e-01 2.682030899450182915e-03
-1.795600205659866333e-01 1.496557425707578659e-02 1.397864371538162231e-01 -1.243237778544425964e-01 -1.351578980684280396e-01 2.874171547591686249e-02 -1.305131465196609497e-01 2.152146250009536743e-01 -3.114850223064422607e-01 -6.336585432291030884e-02 -5.776973068714141846e-02 -1.679277271032333374e-01 -3.128388524055480957e-01 -2.280290424823760986e-02 8.823226392269134521e-02 -2.916127443313598633e-01 3.096696138381958008e-01 -3.412818908691406250e-01 -3.275391831994056702e-02 9.581894427537918091e-02 1.027233675122261047e-01 -2.004474997520446777e-01 3.958471491932868958e-02 -1.999805308878421783e-02 -1.895540356636047363e-01 -2.605701982975006104e-01 2.571666240692138672e-01 2.118668053299188614e-03 -1.011287719011306763e-01 1.034070178866386414e-01 -1.220016181468963623e-01 2.126374691724777222e-01
1.045613456517457962e-02 -7.602260448038578033e-04 7.807022426277399063e-03 3.661678731441497803e-02 -2.991415560245513916e-01 -1.490393746644258499e-02 1.016320735216140747e-01 -8.869274705648422241e-02 -2.115502655506134033e-01 2.682903110980987549e-01 8.976057171821594238e-02 4.382507130503654480e-02 -1.326593011617660522e-01 2.237855345010757446e-01 2.085419297218322754e-01 -2.369310110807418823e-01 -1.128353402018547058e-01 -1.980536617338657379e-02 -2.724044322967529297e-01 -1.402278840541839600e-01 -2.523575425148010254e-01 5.762268602848052979e-02 -5.149379000067710876e-02 2.564871907234191895e-01 -1.763794124126434326e-01 -2.105154544115066528e-01 3.603499531745910645e-01 -3.069954514503479004e-01 -2.750366553664207458e-02 -1.355632096529006958e-01 1.660693809390068054e-02 1.876201927661895752e-01
1.874361634254455566e-01 1.343067437410354614e-01 9.227900207042694092e-02 -1.618267595767974854e-01 -3.666101992130279541e-01 -2.343812882900238037e-01 -1.755421608686447144e-01 -1.456485986709594727e-01 -2.695004940032958984e-01 -1.337145119905471802e-01 -7.857624441385269165e-03 -1.839641034603118896e-01 -2.086038142442703247e-01 1.269738972187042236e-01 1.401092763990163803e-02 1.218439489603042603e-01 1.162116974592208862e-01 -1.818468272686004639e-01 1.257869321852922440e-02 2.417731098830699921e-02 1.468066573143005371e-01 -1.604455262422561646e-01 -7.584501523524522781e-03 1.415967643260955811e-01 4.299166053533554077e-02 -3.793745636940002441e-01 2.246710658073425293e-01 1.467164158821105957e-01 3.478592261672019958e-02 -1.023369207978248596e-01 -1.012990251183509827e-01 3.423830568790435791e-01
-6.609025597572326660e-02 6.873612105846405029e-02 -1.278699487447738647e-01 -4.287352785468101501e-02 -2.766956016421318054e-02 -1.347967833280563354e-01 -1.937970370054244995e-01 8.975226432085037231e-03 -3.941440284252166748e-01 2.066818997263908386e-03 2.014150321483612061e-01 -7.105404511094093323e-04 -3.234664201736450195e-01 -6.333911418914794922e-02 -2.015427313745021820e-02 -5.704998970031738281e-02 1.099343299865722656e-01 -3.538515567779541016e-01 -8.913484960794448853e-02 1.585999578237533569e-01 -9.644120186567306519e-02 -2.617784738540649414e-01 -1.355272531509399414e-01 2.486438453197479248e-01 2.287071570754051208e-02 4.832503199577331543e-02 3.444622755050659180e-01 -2.875328660011291504e-01 -1.403834223747253418e-01 -2.176779657602310181e-01 -6.523275375366210938e-02 6.300300359725952148e-02
-1.699857860803604126e-01 -1.244877129793167114e-01 1.585497409105300903e-01 1.976465880870819092e-01 -2.334549427032470703e-01 -1.321462169289588928e-02 -2.563825249671936035e-01 -1.196612492203712463e-01 -1.621380150318145752e-01 -5.589640140533447266e-02 2.407950460910797119e-01 -2.091353833675384521e-01 -3.101193010807037354e-01 7.342099398374557495e-02 1.269344836473464966e-01 -3.227825090289115906e-02 4.662050306797027588e-02 -3.991726040840148926e-01 2.527220919728279114e-02 -3.172373026609420776e-02 -7.377551496028900146e-02 -1.167525053024291992e-01 -2.094877213239669800e-01 2.227832674980163574e-01 2.612245269119739532e-02 -4.359302669763565063e-02 3.353724181652069092e-01 6.099059246480464935e-03 3.081513643264770508e-01 -2.877017669379711151e-02 -7.218293100595474243e-02 -1.224270910024642944e-01
-3.742149798199534416e-03 -7.456818968057632446e-02 5.150880292057991028e-02 -2.102608084678649902e-01 1.045874953269958496e-01 -1.723652631044387817e-01 -2.035410255193710327e-01 -9.287120401859283447e-02 4.545800015330314636e-02 -2.692517936229705811e-01 2.852691113948822021e-01 -2.017126046121120453e-02 -2.532730698585510254e-01 3.903566896915435791e-01 -2.270010113716125488e-02 -2.376412153244018555e-01 2.121601849794387817e-01 -2.682127654552459717e-01 -1.499119587242603302e-02 -1.039444506168365479e-01 -2.988201677799224854e-01 1.269433498382568359e-01 -1.121406331658363342e-01 1.678657084703445435e-01 1.684851944446563721e-01 -7.198500912636518478e-03 3.058803081512451172e-01 1.136554498225450516e-02 -7.595428079366683960e-02 5.994664132595062256e-02 -2.165219001471996307e-02 1.445470005273818970e-01
-2.409559208899736404e-03 1.545935720205307007e-01 -2.749118804931640625e-01 -1.315356642007827759e-01 -7.178250700235366821e-02 -1.938674002885818481e-01 -1.216012239456176758e-01 8.945801854133605957e-02 -2.056820243597030640e-01 5.691367760300636292e-02 1.129497885704040527e-01 -2.383264750242233276e-01 -4.166370630264282227e-01 -2.223623991012573242e-01 1.139703691005706787e-01 -2.685864865779876709e-01 3.556067049503326416e-01 -2.848943173885345459e-01 -2.475157938897609711e-02 -2.243458777666091919e-01 -7.439071312546730042e-03 -7.123526930809020996e-02 1.249576807022094727e-01 -2.612625434994697571e-02 -1.696361303329467773e-01 -1.652137637138366699e-01 1.746272146701812744e-01 -1.137238815426826477e-01 5.868761241436004639e-02 -1.102405879646539688e-02 -9.527616202831268311e-02 -4.790277779102325439e-02
-2.114454209804534912e-01 5.985521897673606873e-02 1.815128028392791748e-01 7.526852190494537354e-02 1.816227734088897705e-01 -1.414172500371932983e-01 -4.241966605186462402e-01 -2.006174921989440918e-01 -3.286480903625488281e-01 1.116390600800514221e-01 -9.353552013635635376e-02 -2.909524738788604736e-01 1.222641170024871826e-01 2.044584900140762329e-01 -9.245987236499786377e-02 -1.382451206445693970e-01 -6.029368191957473755e-02 4.861652106046676636e-02 9.071861207485198975e-02 -2.333451807498931885e-01 7.846793159842491150e-03 -3.504349887371063232e-01 1.373861916363239288e-02 -2.517987042665481567e-02 -1.778687834739685059e-01 -1.748705059289932251e-01 1.606610864400863647e-01 -1.491294801235198975e-01 3.894218057394027710e-02 -8.785683661699295044e-02 -3.429344668984413147e-02 1.690708249807357788e-01
-3.047102503478527069e-02 2.491548657417297363e-01 1.683668941259384155e-01 -2.853940427303314209e-01 -1.348468810319900513e-01 1.074137091636657715e-01 2.884641289710998535e-02 6.460373103618621826e-02 -3.630767166614532471e-01 -3.385862708091735840e-01 -3.752792626619338989e-02 -2.899954915046691895e-01 -1.306638568639755249e-01 2.049327343702316284e-01 -2.593613602221012115e-02 -2.485346943140029907e-01 4.238322749733924866e-02 -1.644087582826614380e-01 5.225310102105140686e-02 -2.732131257653236389e-02 -4.896240308880805969e-02 -3.907747194170951843e-02 1.599572300910949707e-01 2.484003081917762756e-03 -1.623764187097549438e-01 -1.510313749313354492e-01 3.010184764862060547e-01 -1.815371066331863403e-01 -1.895621716976165771e-01 -1.956063555553555489e-03 -2.590615451335906982e-01 3.701291233301162720e-02
-6.187136471271514893e-02 1.335348486900329590e-01 -1.064059063792228699e-01 5.414722859859466553e-02 -6.764656305313110352e-02 -1.065235063433647156e-01 -1.564884483814239502e-01 -5.741027742624282837e-02 -2.075095772743225098e-01 -2.066737972199916840e-02 2.370377182960510254e-01 7.484797388315200806e-02 -2.653788626194000244e-01 1.802972555160522461e-01 -9.932862967252731323e-02 1.296980399638414383e-02 1.385482121258974075e-02 -2.128574252128601074e-01 2.856926620006561279e-01 -1.838632971048355103e-01 1.656621545553207397e-01 -1.236628517508506775e-01 -1.835163384675979614e-01 -1.799189001321792603e-01 -1.586381532251834869e-02 1.723590195178985596e-01 4.552398324012756348e-01 -1.679238528013229370e-01 -8.588506840169429779e-03 -1.723779439926147461e-01 1.377239264547824860e-02 3.701946139335632324e-01
-1.433336287736892700e-01 1.106071006506681442e-02 5.117917805910110474e-02 -2.772795557975769043e-01 -4.083643108606338501e-02 9.768214821815490723e-02 -2.233854383230209351e-01 -2.207243591547012329e-01 -2.464229017496109009e-01 8.924269676208496094e-02 -6.935857981443405151e-02 -2.068968564271926880e-01 -3.295642137527465820e-01 -1.254703104496002197e-01 -2.220457606017589569e-02 -2.326291054487228394e-02 8.416976779699325562e-02 -3.370646834373474121e-01 2.645469307899475098e-01 -1.706569343805313110e-01 -5.082364380359649658e-02 1.390737891197204590e-01 1.137717976234853268e-03 -4.597999900579452515e-02 -8.187983185052871704e-02 -3.468270599842071533e-01 2.440738379955291748e-01 -2.786565721035003662e-01 1.389915794134140015e-01 -5.691485479474067688e-02 -2.055040560662746429e-02 1.313926577568054199e-01
1.014617010951042175e-01 1.154302209615707397e-01 2.835091948509216309e-02 -1.148098558187484741e-01 -1.372046172618865967e-01 -7.811158150434494019e-02 1.053896695375442505e-01 -7.480593770742416382e-02 -1.402544677257537842e-01 2.248105406761169434e-01 -7.699079811573028564e-02 -2.243095785379409790e-01 -1.004639565944671631e-01 -1.354803740978240967e-01 2.156867086887359619e-01 2.540060132741928101e-02 -8.619376271963119507e-02 -7.369844708591699600e-03 1.605305373668670654e-01 -1.929157972335815430e-01 -1.940557733178138733e-02 -1.969504952430725098e-01 7.868736982345581055e-02 4.600028991699218750e-01 -1.173610910773277283e-01 -1.049358770251274109e-01 2.682491540908813477e-01 -1.849037259817123413e-01 7.341693341732025146e-02 -2.040337771177291870e-01 -1.455782074481248856e-02 4.616328775882720947e-01
-2.623902261257171631e-01 7.883874326944351196e-02 -2.821249067783355713e-01 -4.733101278543472290e-02 -5.803709477186203003e-02 -9.251304715871810913e-02 -2.723527550697326660e-01 -2.064967602491378784e-01 -2.724696695804595947e-01 1.122596338391304016e-01 -8.533651009202003479e-03 -2.126273661851882935e-01 -2.075812220573425293e-01 1.803032010793685913e-01 -2.016259543597698212e-02 -3.366984426975250244e-01 2.333448976278305054e-01 1.035348251461982727e-01 -3.346126154065132141e-02 -2.292899042367935181e-01 9.394480288028717041e-02 -3.227360546588897705e-02 -2.147447019815444946e-01 1.779139190912246704e-01 3.768249228596687317e-02 1.307197213172912598e-01 1.727652251720428467e-01 -1.152451410889625549e-01 -3.317376598715782166e-02 -6.310258060693740845e-02 2.332809567451477051e-02 3.451062142848968506e-01
-6.458605825901031494e-02 4.008185863494873047e-02 7.046838849782943726e-02 -1.170378401875495911e-01 -2.705301046371459961e-01 -2.568714320659637451e-01 -1.141727715730667114e-01 -1.493097394704818726e-01 -3.989804983139038086e-01 -9.506577253341674805e-02 -1.666006296873092651e-01 -9.955785423517227173e-02 -2.024054378271102905e-01 1.020210459828376770e-01 1.577116400003433228e-01 -6.161577627062797546e-02 8.425161242485046387e-02 -1.650249361991882324e-01 2.280629575252532959e-01 -1.376847028732299805e-01 -5.039010569453239441e-02 -2.694454193115234375e-01 1.757726371288299561e-01 1.089948788285255432e-01 -3.513935506343841553e-01 -4.772859811782836914e-02 -1.693157255649566650e-01 -2.487297914922237396e-02 -1.205660775303840637e-01 2.125346362590789795e-01 -6.953363865613937378e-02 2.689288854598999023e-01
1.850137263536453247e-01 3.045226931571960449e-01 1.401258725672960281e-02 -1.362243741750717163e-01 -5.423991754651069641e-02 6.575164943933486938e-02 -2.341053262352943420e-02 2.616210468113422394e-02 -2.675724029541015625e-01 2.567068934440612793e-01 -7.982869446277618408e-02 -3.180358707904815674e-01 -2.232107967138290405e-01 1.685386300086975098e-01 -1.145879831165075302e-02 -3.840841054916381836e-01 3.821413591504096985e-02 -2.776323854923248291e-01 2.474175766110420227e-02 -5.326703935861587524e-02 3.857794031500816345e-02 -2.284858226776123047e-01 1.092491522431373596e-01 1.172707900404930115e-01 -4.054390639066696167e-02 -1.519325375556945801e-02 2.279975712299346924e-01 5.966537073254585266e-02 -2.361853569746017456e-01 1.635423302650451660e-01 -2.150715291500091553e-01 -1.652793884277343750e-01
-1.029262319207191467e-01 -4.544399678707122803e-02 -1.166431829333305359e-01 -1.565044075250625610e-01 -1.897041127085685730e-02 -1.895316988229751587e-01 -2.869489043951034546e-02 8.315565437078475952e-02 -1.439542621374130249e-01 -9.635013341903686523e-02 1.222879905253648758e-02 1.839115917682647705e-01 -6.882934272289276123e-02 3.489443957805633545e-01 -1.761687248945236206e-01 -1.469417475163936615e-02 -2.219484001398086548e-01 -1.171967014670372009e-01 -2.004954405128955841e-02 -2.368936389684677124e-01 -2.464095056056976318e-01 -2.002832889556884766e-01 -1.944404840469360352e-01 6.560480594635009766e-02 4.835778474807739258e-02 -1.291440278291702271e-01 5.295913219451904297e-01 2.119318991899490356e-01 -1.268586516380310059e-02 6.113707274198532104e-02 1.329896301031112671e-01 2.346241474151611328e-01
-2.301581054925918579e-01 2.462168931961059570e-01 9.663295000791549683e-03 5.568262189626693726e-03 -1.615490466356277466e-01 -6.418563425540924072e-02 -1.485774070024490356e-01 1.133559271693229675e-01 2.982261031866073608e-02 1.629112660884857178e-01 2.282435745000839233e-01 -2.340893298387527466e-01 -2.674505114555358887e-01 8.254048228263854980e-02 -7.020546495914459229e-02 2.624666132032871246e-02 6.011852249503135681e-02 -1.566831767559051514e-01 -9.778155386447906494e-02 -1.530537903308868408e-01 -1.903708279132843018e-01 -3.330719769001007080e-01 7.238761335611343384e-02 -1.046882942318916321e-01 3.668594360351562500e-01 -1.042563095688819885e-01 3.588707149028778076e-01 -1.331338137388229370e-01 2.034656107425689697e-01 1.013883203268051147e-01 -1.627434492111206055e-01 -9.052676707506179810e-02
-3.676587343215942383e-02 2.051578015089035034e-01 1.471025943756103516e-01 -9.080675989389419556e-02 -1.708537787199020386e-01 -3.775867223739624023e-01 3.854344598948955536e-03 5.859149154275655746e-03 -4.675553366541862488e-02 -1.403944194316864014e-01 -7.764561101794242859e-03 -1.912962049245834351e-01 -1.317026615142822266e-01 8.201766759157180786e-03 2.028001844882965088e-01 8.726686984300613403e-02 4.525750875473022461e-02 -1.825407743453979492e-01 1.218712627887725830e-01 -1.093455776572227478e-01 -7.378125190734863281e-02 -1.160418242216110229e-01 -9.740574285387992859e-03 4.689337685704231262e-02 2.595822513103485107e-02 -5.288566350936889648e-01 1.205681934952735901e-01 1.109544262290000916e-01 8.452124893665313721e-02 -1.062649488449096680e-01 -1.977812200784683228e-01 4.266240596771240234e-01
-1.821649074554443359e-01 3.084860146045684814e-01 5.134600028395652771e-02 -1.600550836883485317e-03 -1.274090260267257690e-01 -2.294461280107498169e-01 -1.208588257431983948e-01 -2.821465730667114258e-01 -7.743192464113235474e-02 8.843750506639480591e-02 1.194168031215667725e-01 -1.215089857578277588e-01 -2.628906369209289551e-01 3.631723821163177490e-01 7.126095145940780640e-02 -2.155408114194869995e-01 -2.652594447135925293e-01 -2.817032933235168457e-01 -2.118220627307891846e-01 -5.024762079119682312e-02 -1.709365993738174438e-01 -7.250137627124786377e-02 -3.863744065165519714e-02 9.553810209035873413e-02 -2.379708290100097656e-01 4.805662110447883606e-02 1.515323817729949951e-01 1.490351259708404541e-01 -2.161409854888916016e-01 -6.238923221826553345e-02 5.093732103705406189e-02 1.049380451440811157e-01
-7.654740661382675171e-02 1.296457201242446899e-01 -1.374150067567825317e-01 -3.601842224597930908e-01 -5.424019321799278259e-02 -3.189331293106079102e-02 -3.449386060237884521e-01 -8.109572529792785645e-02 -2.497914880514144897e-01 -8.811438456177711487e-03 -2.440432459115982056e-01 -1.966997049748897552e-02 -7.514341175556182861e-02 -1.969838142395019531e-01 2.728235721588134766e-01 -1.503034234046936035e-01 -1.210710406303405762e-02 -2.060669660568237305e-01 -1.180243492126464844e-01 2.418380081653594971e-01 1.168946400284767151e-01 -1.223725676536560059e-01 1.578264385461807251e-01 3.342413110658526421e-03 2.891525626182556152e-02 -1.254202723503112793e-01 4.133362472057342529e-01 -7.550029456615447998e-02 8.009608089923858643e-02 3.205354511737823486e-02 -1.479275673627853394e-01 2.104374319314956665e-01
3.082729279994964600e-01 2.959267199039459229e-01 8.230638690292835236e-03 -9.210095554590225220e-02 3.405932486057281494e-01 -2.462543547153472900e-02 -1.854898482561111450e-01 5.307931080460548401e-02 -2.852757871150970459e-01 1.058500842191278934e-03 1.084158644080162048e-01 -3.782079368829727173e-02 -1.751963943243026733e-01 3.733171522617340088e-02 4.276003688573837280e-02 -2.009286135435104370e-01 -3.102183341979980469e-02 2.101355344057083130e-01 1.106083914637565613e-01 -9.711592644453048706e-02 -1.487037092447280884e-01 -3.339204788208007812e-01 -1.672034859657287598e-01 6.476676464080810547e-02 -1.997557431459426880e-01 -2.857420407235622406e-02 3.083975911140441895e-01 -6.584076583385467529e-02 -7.668499648571014404e-02 1.060356125235557556e-01 -2.455368191003799438e-01 1.898080855607986450e-01
-1.315803527832031250e-01 -8.607114106416702271e-02 2.976037263870239258e-01 -9.170708805322647095e-02 5.226809065788984299e-03 4.478108510375022888e-02 8.489818125963211060e-02 1.685714232735335827e-03 -7.009942829608917236e-02 6.572017446160316467e-03 7.415474206209182739e-02 -1.822464317083358765e-01 -1.425922960042953491e-01 2.821808755397796631e-01 1.292280405759811401e-01 -4.038235247135162354e-01 -4.681389033794403076e-02 4.991436749696731567e-02 -2.423441708087921143e-01 -2.870939671993255615e-01 -4.689339175820350647e-02 -1.205976903438568115e-01 -3.470552861690521240e-01 4.409145563840866089e-02 -7.739366590976715088e-02 -9.829583577811717987e-03 4.582264423370361328e-01 7.409356068819761276e-03 -1.282984912395477295e-01 -4.052018746733665466e-02 -1.330946087837219238e-01 9.356923401355743408e-02
-1.768115609884262085e-01 3.038379549980163574e-01 1.790857911109924316e-01 -4.358765184879302979e-01 -1.171255558729171753e-01 -6.747499108314514160e-02 -8.531629294157028198e-02 -8.977854996919631958e-02 -1.576918661594390869e-01 -1.217543333768844604e-01 1.563731729984283447e-01 -1.449014842510223389e-01 -1.913667917251586914e-01 5.929312482476234436e-02 -1.808664500713348389e-01 -1.914376318454742432e-01 2.916288971900939941e-01 -1.369114369153976440e-01 -3.401219844818115234e-02 -8.282130956649780273e-02 2.626482248306274414e-01 -5.491114035248756409e-02 3.969864174723625183e-02 7.349308580160140991e-02 -1.682298630475997925e-01 -6.516381353139877319e-02 2.381278276443481445e-01 -3.486754000186920166e-02 -3.383086323738098145e-01 -4.799331352114677429e-02 -1.675349026918411255e-01 5.892666056752204895e-03
-2.169777899980545044e-01 9.317043423652648926e-02 8.616390079259872437e-02 -3.303863704204559326e-01 -1.008973196148872375e-01 -1.173038631677627563e-01 4.038184881210327148e-02 -1.056711524724960327e-01 2.939845025539398193e-01 1.238088980317115784e-01 1.180870756506919861e-01 -2.048363983631134033e-01 -5.521920695900917053e-02 3.449646756052970886e-02 -5.715565755963325500e-02 -3.827692866325378418e-01 -6.684432178735733032e-02 -9.914019703865051270e-02 -8.657169342041015625e-02 -3.160433843731880188e-04 -6.538611650466918945e-02 -3.522909805178642273e-02 -3.083663061261177063e-03 1.831179484724998474e-02 -8.981124311685562134e-02 -6.371773034334182739e-02 3.973729610443115234e-01 1.050736308097839355e-01 1.711886189877986908e-02 1.063574254512786865e-01 -4.585106372833251953e-01 2.206475585699081421e-01
-2.795873582363128662e-01 8.954289555549621582e-02 -7.849292457103729248e-02 -7.647134363651275635e-02 -1.295339502394199371e-02 -2.820667624473571777e-01 1.265110671520233154e-01 -1.934029012918472290e-01 -2.745394706726074219e-01 -9.933284670114517212e-02 -1.520124543458223343e-02 -8.956910669803619385e-02 -9.092285484075546265e-02 1.788638979196548462e-01 -1.242049187421798706e-01 -1.370183229446411133e-01 -1.618539094924926758e-01 -1.039971038699150085e-01 1.229911819100379944e-01 -1.771236211061477661e-01 -1.337158083915710449e-01 -9.225837141275405884e-02 -2.293173074722290039e-01 -1.300229784101247787e-02 -7.635628338903188705e-03 -5.680899694561958313e-02 4.926367998123168945e-01 3.152068555355072021e-01 -1.213468834757804871e-01 1.626569330692291260e-01 -1.797609925270080566e-01 1.386544853448867798e-01
-6.160878762602806091e-02 1.722518205642700195e-01 -1.828640699386596680e-01 -3.797424137592315674e-01 -9.850604832172393799e-02 -8.668553829193115234e-02 -1.368175894021987915e-01 3.859871532768011093e-03 -1.773641072213649750e-02 1.401245873421430588e-02 2.679436504840850830e-01 1.985164433717727661e-01 -6.802894920110702515e-02 1.493334323167800903e-01 2.447466999292373657e-01 -4.070622622966766357e-01 -3.073207736015319824e-01 1.374653279781341553e-01 2.243949659168720245e-02 -4.462981969118118286e-02 1.306957006454467773e-02 -1.252309381961822510e-01 -1.762005984783172607e-01 1.554023176431655884e-01 5.205102637410163879e-02 -1.373065412044525146e-01 1.894900649785995483e-01 -1.236937567591667175e-01 2.711462676525115967e-01 1.170416325330734253e-01 4.961647838354110718e-02 1.983882337808609009e-01
-5.947245284914970398e-02 1.177147403359413147e-01 1.185934096574783325e-01 -1.574043035507202148e-01 1.672363281250000000e-01 -1.959997564554214478e-01 1.238711103796958923e-01 -1.109733828343451023e-03 -1.153336912393569946e-01 4.536519572138786316e-02 3.922170698642730713e-01 -1.437888890504837036e-01 -1.033548414707183838e-01 1.628289371728897095e-01 -1.001951321959495544e-01 -2.329711318016052246e-01 -2.539724409580230713e-01 -7.587218284606933594e-02 4.154326766729354858e-02 -4.198647662997245789e-02 -1.974614560604095459e-01 -5.788657069206237793e-02 -4.603996127843856812e-02 1.870985776185989380e-01 -1.947859972715377808e-01 -1.562739610671997070e-01 4.581803083419799805e-01 -1.282393038272857666e-01 -1.550857722759246826e-01 1.139868721365928650e-01 -2.533527016639709473e-01 -1.657487154006958008e-01
-2.103718742728233337e-02 3.947374969720840454e-02 -3.942904248833656311e-02 -2.927668988704681396e-01 2.717904001474380493e-02 -5.190135911107063293e-02 -3.014592230319976807e-01 -5.611269921064376831e-02 -2.578388452529907227e-01 -1.648913882672786713e-02 2.971177399158477783e-01 -8.239506185054779053e-02 -1.061519607901573181e-01 4.132283478975296021e-02 -3.313614428043365479e-02 -6.973436474800109863e-02 1.327834092080593109e-02 -1.636207699775695801e-01 -7.632053643465042114e-02 1.535485237836837769e-01 -6.399519741535186768e-02 -4.417466521263122559e-01 1.767541468143463135e-01 -1.170776635408401489e-01 4.848675057291984558e-02 -2.351596057415008545e-01 3.759220242500305176e-01 7.327176630496978760e-02 1.253228634595870972e-01 -2.523337304592132568e-01 -1.433006078004837036e-01 -1.665263026952743530e-01
-5.830622091889381409e-02 9.458744525909423828e-02 1.705606877803802490e-01 -2.319339662790298462e-01 -4.528266191482543945e-02 -2.092953175306320190e-01 -2.862643897533416748e-01 -7.726922631263732910e-02 -2.679170370101928711e-01 2.578307986259460449e-01 1.401687562465667725e-01 -2.532147988677024841e-02 -4.216111078858375549e-02 8.697950094938278198e-02 -1.578461080789566040e-01 -2.532761394977569580e-01 7.371665537357330322e-02 -7.806411385536193848e-02 1.369076818227767944e-01 1.445233263075351715e-02 2.219280600547790527e-02 -1.947602331638336182e-01 3.778484463691711426e-01 1.962524950504302979e-01 -2.223827540874481201e-01 -9.307812899351119995e-02 3.932663500308990479e-01 -2.521035820245742798e-02 1.076549757272005081e-02 8.529036492109298706e-02 1.506562232971191406e-01 1.426740288734436035e-01
-1.298087537288665771e-01 1.047761440277099609e-01 -8.824981749057769775e-02 -2.868224680423736572e-01 -1.146657019853591919e-02 -6.825572252273559570e-02 -2.383057028055191040e-01 -1.502685993909835815e-01 -4.716280102729797363e-01 1.709924042224884033e-01 8.759283274412155151e-02 2.888699807226657867e-02 -4.444967806339263916e-01 1.762872785329818726e-01 -6.980145722627639771e-02 -1.372952386736869812e-02 5.816719308495521545e-02 -1.372828036546707153e-01 4.731009155511856079e-02 -5.819764733314514160e-02 -3.515584394335746765e-02 -7.797104865312576294e-02 2.143211364746093750e-01 1.565521359443664551e-01 -6.144399568438529968e-02 -2.092524021863937378e-01 9.065129607915878296e-02 -3.453374803066253662e-01 1.009355708956718445e-01 7.595595717430114746e-02 -3.273460268974304199e-02 7.989328354597091675e-02
-1.862615644931793213e-01 -2.295214682817459106e-01 -3.021220862865447998e-02 -5.848922207951545715e-02 6.756684184074401855e-02 -4.086643755435943604e-01 -3.899986743927001953e-01 -2.047626115381717682e-02 9.414732456207275391e-02 -2.553255259990692139e-01 -2.565357834100723267e-02 -3.661610931158065796e-02 -1.298934221267700195e-01 1.085622459650039673e-01 1.489551663398742676e-01 1.587504893541336060e-02 4.092973843216896057e-02 -2.416763305664062500e-01 -5.314627662301063538e-02 -2.442114800214767456e-01 -1.195338889956474304e-01 -2.706455588340759277e-01 9.409961104393005371e-02 1.033307239413261414e-01 8.776690810918807983e-02 -1.272135078907012939e-01 8.226405829191207886e-02 -2.730921208858489990e-01 -1.965737789869308472e-01 -7.099476456642150879e-02 -2.801137864589691162e-01 7.577148266136646271e-03
-5.338490009307861328e-02 -3.728308156132698059e-02 6.295065581798553467e-02 -4.811359196901321411e-02 -2.883823215961456299e-02 -1.234528198838233948e-01 -3.896942734718322754e-01 1.437355428934097290e-01 -2.798141837120056152e-01 3.884745836257934570e-01 1.320576965808868408e-01 -8.738639950752258301e-02 -3.904657065868377686e-01 -9.460899978876113892e-02 3.526043891906738281e-01 -2.832112610340118408e-01 8.565242588520050049e-02 -4.209432005882263184e-02 -3.561228141188621521e-02 -1.491703838109970093e-01 5.950905848294496536e-03 -1.049546822905540466e-01 2.843695878982543945e-02 9.992914646863937378e-02 -1.028786003589630127e-01 -1.996417194604873657e-01 9.603011608123779297e-02 -2.201203852891921997e-01 -1.044873073697090149e-01 6.323439627885818481e-02 -5.555854737758636475e-02 7.705106865614652634e-03
-1.225292086601257324e-01 2.028237432241439819e-01 -1.315555721521377563e-01 -1.466578990221023560e-01 2.978903800249099731e-02 -2.068381011486053467e-01 -2.945792675018310547e-01 -3.010373003780841827e-02 1.018638387322425842e-01 1.937377601861953735e-01 3.302621841430664062e-01 -9.993387758731842041e-02 -1.149685010313987732e-01 1.626624017953872681e-01 1.455435305833816528e-01 1.532483566552400589e-02 -2.782426178455352783e-01 -1.639943569898605347e-01 3.444673418998718262e-01 -2.800339162349700928e-01 -1.636472493410110474e-01 -4.886561073362827301e-03 -1.587871313095092773e-01 1.134147942066192627e-01 -1.383332610130310059e-01 -1.824749261140823364e-01 1.857271045446395874e-01 -8.340564556419849396e-03 -2.924055457115173340e-01 2.449744753539562225e-02 4.555127024650573730e-02 -6.459380686283111572e-02
9.762163460254669189e-02 7.817485928535461426e-02 -7.699079811573028564e-02 -2.998573780059814453e-01 -3.274146914482116699e-01 -4.907311126589775085e-02 1.212867349386215210e-01 8.576173335313796997e-02 -2.479368895292282104e-01 -3.225884139537811279e-01 -5.615793541073799133e-02 -3.011758625507354736e-01 -2.470305263996124268e-01 2.852044403553009033e-01 6.147203966975212097e-02 -1.379779726266860962e-01 -3.508542105555534363e-02 7.080785185098648071e-02 1.479796618223190308e-01 -1.035773530602455139e-01 -5.125841498374938965e-02 -1.314647644758224487e-01 1.980805955827236176e-02 -2.018443122506141663e-02 -2.317484281957149506e-02 -2.629691660404205322e-01 1.734064072370529175e-01 -4.049097746610641479e-02 3.956034779548645020e-02 7.992659695446491241e-03 -3.969687819480895996e-01 -1.098636910319328308e-01
-3.542995080351829529e-02 -1.263816654682159424e-02 2.570614516735076904e-01 -1.296864356845617294e-02 1.625105142593383789e-01 -5.489574372768402100e-02 -1.449175626039505005e-01 1.552206650376319885e-02 -4.856895804405212402e-01 1.508228331804275513e-01 -1.212226226925849915e-02 -3.584128618240356445e-01 -1.834106296300888062e-01 1.957175880670547485e-01 2.123635821044445038e-02 -1.198257431387901306e-01 -2.029343098402023315e-01 7.260596752166748047e-02 5.326208472251892090e-02 1.224803403019905090e-01 1.966575086116790771e-01 -1.040157154202461243e-01 1.710843108594417572e-02 2.290044277906417847e-01 -3.938975185155868530e-02 -2.279416024684906006e-01 2.575991451740264893e-01 -8.867584913969039917e-02 -2.903024256229400635e-01 1.081132963299751282e-01 -4.132681339979171753e-02 1.254804879426956177e-01
1.048754621297121048e-02 1.812334656715393066e-01 -1.295204740017652512e-02 -2.187826037406921387e-01 -1.890303194522857666e-01 -1.678125411272048950e-01 1.087581738829612732e-01 -3.133013546466827393e-01 -1.377977579832077026e-01 6.147951632738113403e-02 -1.602770207682624459e-04 -1.799756735563278198e-01 -1.319199353456497192e-01 3.383137285709381104e-01 -1.515385210514068604e-01 -5.031869933009147644e-02 -6.117258593440055847e-02 9.148225933313369751e-02 2.115700393915176392e-01 -2.697606980800628662e-01 -6.524500250816345215e-02 -1.632721163332462311e-02 3.729142993688583374e-02 2.052470482885837555e-02 -2.203280627727508545e-01 2.203338406980037689e-02 2.969637215137481689e-01 -3.446822762489318848e-01 -2.443542331457138062e-02 -2.254034727811813354e-01 -1.349959522485733032e-01 2.664337158203125000e-01
1.074948981404304504e-01 9.041441977024078369e-02 -9.439221769571304321e-02 -2.902589440345764160e-01 9.054648876190185547e-02 -1.604703366756439209e-01 -2.009573727846145630e-01 2.574111819267272949e-01 1.518110372126102448e-02 3.619552254676818848e-01 2.048232704401016235e-01 1.822336018085479736e-01 -3.080038428306579590e-01 2.310374565422534943e-02 -8.401009440422058105e-02 -8.836958557367324829e-03 -2.331097237765789032e-02 -1.997630149126052856e-01 -1.195190101861953735e-01 -3.654092252254486084e-01 2.462480962276458740e-01 -1.626107841730117798e-01 1.981684751808643341e-02 7.607270032167434692e-02 -7.704573869705200195e-02 -1.076174452900886536e-01 3.259037733078002930e-01 -1.659414172172546387e-01 -7.274968666024506092e-04 -2.686437778174877167e-02 -4.825709760189056396e-02 4.172159358859062195e-02
-2.868534028530120850e-01 7.158827036619186401e-02 -2.223741635680198669e-02 -1.306490451097488403e-01 -1.165814548730850220e-01 -1.222060434520244598e-02 -1.929006427526473999e-01 1.003476604819297791e-01 -3.796799853444099426e-02 3.070381581783294678e-01 -9.405931457877159119e-03 -9.608493000268936157e-02 6.031890213489532471e-02 3.884706199169158936e-01 6.156670302152633667e-02 1.371022015810012817e-01 -9.971933439373970032e-03 -8.539409935474395752e-02 -2.942982912063598633e-01 -3.412187397480010986e-01 -1.211284697055816650e-01 -1.608988344669342041e-01 -2.015318870544433594e-01 -1.293260306119918823e-01 5.985941365361213684e-02 -2.766886353492736816e-01 3.791345953941345215e-01 -4.356209561228752136e-02 -2.050804719328880310e-02 9.510603547096252441e-02 -8.652430772781372070e-02 2.772987820208072662e-02
-2.272228598594665527e-01 -8.193776756525039673e-02 1.354197561740875244e-01 -1.505401581525802612e-01 4.433950036764144897e-02 7.934439182281494141e-02 -1.143346428871154785e-01 -2.242034226655960083e-01 1.017224714159965515e-01 -1.062749698758125305e-01 -2.752253087237477303e-03 -3.646283643320202827e-03 -3.031175956130027771e-02 2.797345519065856934e-01 1.074929162859916687e-01 -4.359832778573036194e-02 1.102952808141708374e-01 -3.089243471622467041e-01 1.182650104165077209e-01 -4.934493005275726318e-01 -1.802272745408117771e-03 1.742480993270874023e-01 -9.628263860940933228e-02 7.949361205101013184e-02 -2.123526632785797119e-01 -1.985754817724227905e-01 2.631602585315704346e-01 -5.021899193525314331e-02 4.513985291123390198e-02 1.358441561460494995e-01 -2.469358742237091064e-01 2.568312883377075195e-01
-7.882051169872283936e-02 8.805543929338455200e-02 -3.918538615107536316e-02 -1.681812256574630737e-01 6.782378256320953369e-02 1.011948212981224060e-01 -1.561244726181030273e-01 5.175266414880752563e-02 -2.434118390083312988e-01 -7.415951043367385864e-02 -1.297162380069494247e-02 -1.952790617942810059e-01 -1.466278284788131714e-01 -1.196889951825141907e-02 1.380127817392349243e-01 -8.704202622175216675e-02 4.081171378493309021e-02 -2.254508584737777710e-01 1.884039193391799927e-01 1.132714375853538513e-01 -2.066905647516250610e-01 1.796901822090148926e-01 1.358819901943206787e-01 1.310819238424301147e-01 -1.926569640636444092e-01 -3.942877054214477539e-01 2.798082232475280762e-01 -3.672035038471221924e-01 -2.768310718238353729e-02 -1.613759100437164307e-01 -2.098564207553863525e-01 2.738005816936492920e-01
5.607286840677261353e-02 1.540760099887847900e-01 -4.778346046805381775e-03 -7.113610208034515381e-02 -1.294638365507125854e-01 -9.813353419303894043e-02 -1.786353886127471924e-01 1.137006506323814392e-01 1.617260724306106567e-01 -9.683877229690551758e-02 1.678051054477691650e-01 9.264878928661346436e-02 9.147007018327713013e-02 8.536264300346374512e-02 5.644346401095390320e-02 -4.117437601089477539e-01 -1.714389175176620483e-01 5.593336652964353561e-03 6.236058473587036133e-02 6.916154175996780396e-02 5.669752508401870728e-02 -3.786350488662719727e-01 -7.644420117139816284e-02 1.253909170627593994e-01 2.093062549829483032e-01 -6.431531161069869995e-02 3.625149130821228027e-01 -2.327552735805511475e-01 2.268591970205307007e-01 1.840601442381739616e-03 -2.849987447261810303e-01 2.523594796657562256e-01
-2.114461660385131836e-01 1.651849783957004547e-02 -8.762970566749572754e-02 -2.257335782051086426e-01 1.215189397335052490e-01 1.388511061668395996e-01 3.106664679944515228e-02 -1.508930623531341553e-01 -2.623330056667327881e-01 -2.088672295212745667e-02 -1.205586493015289307e-01 -4.813906550407409668e-02 -2.915594875812530518e-01 1.406110078096389771e-01 1.107794269919395447e-01 1.244451757520437241e-02 7.268969714641571045e-02 -3.207657337188720703e-01 1.617720574140548706e-01 -1.053968630731105804e-02 -1.019277498126029968e-01 -4.429895058274269104e-02 3.042721934616565704e-02 3.507828339934349060e-02 -1.055022552609443665e-01 -4.548394680023193359e-01 2.550479769706726074e-01 -3.891662657260894775e-01 -4.676670208573341370e-02 2.734503708779811859e-02 -8.147714287042617798e-02 2.055338323116302490e-01
-1.849670521914958954e-02 -1.221398413181304932e-01 -2.554554045200347900e-01 -3.843435645103454590e-02 7.149881217628717422e-03 -1.338439136743545532e-01 -3.415754735469818115e-01 -2.257525771856307983e-01 -1.986998766660690308e-01 -2.653001546859741211e-01 1.845906823873519897e-01 -8.290863037109375000e-02 -3.860672563314437866e-02 2.005193531513214111e-01 1.925100982189178467e-01 -2.494856119155883789e-01 1.588368862867355347e-01 -1.154852882027626038e-01 -1.986354440450668335e-01 -2.689742445945739746e-01 -3.645207732915878296e-02 1.232902240008115768e-02 -2.047339826822280884e-02 4.826981946825981140e-02 1.949880868196487427e-01 -4.003825783729553223e-02 2.897685468196868896e-01 1.904487311840057373e-01 -7.821991294622421265e-02 2.572255134582519531e-01 -8.085037022829055786e-02 2.175025492906570435e-01
-7.180549204349517822e-02 -3.286463022232055664e-02 8.514105528593063354e-02 -1.532703638076782227e-01 -9.833565913140773773e-03 -3.826063126325607300e-03 -1.912872791290283203e-01 2.475146502256393433e-01 -2.314077466726303101e-01 -2.448513209819793701e-01 -5.968575179576873779e-02 -3.030267655849456787e-01 -1.825791299343109131e-01 -5.352929607033729553e-02 2.224500775337219238e-01 -2.751665413379669189e-01 1.844649016857147217e-01 -4.199359118938446045e-01 -2.239011600613594055e-02 -3.245869278907775879e-02 -1.561525557190179825e-02 -1.635134369134902954e-01 1.888902038335800171e-01 -3.586681559681892395e-02 -2.532654106616973877e-01 -1.843508332967758179e-01 2.345892041921615601e-01 -6.466958671808242798e-02 -2.875356189906597137e-02 1.634204238653182983e-01 -1.310092955827713013e-01 1.298187673091888428e-01
1.070924289524555206e-02 2.981899082660675049e-01 -1.306986808776855469e-01 -2.276215702295303345e-01 1.191629618406295776e-01 -2.000270336866378784e-01 -3.660496696829795837e-02 1.243284642696380615e-01 -4.237226024270057678e-02 6.027590110898017883e-02 2.305134087800979614e-01 -2.846090793609619141e-01 -6.498079001903533936e-02 2.402759790420532227e-01 1.979619413614273071e-01 -5.221363157033920288e-02 1.199924126267433167e-01 -9.700421988964080811e-02 -1.956765651702880859e-01 4.381167143583297729e-02 1.421609893441200256e-02 -2.575966417789459229e-01 3.452426195144653320e-01 -6.045694649219512939e-02 2.216108329594135284e-02 -2.897345125675201416e-01 2.839489579200744629e-01 1.251612324267625809e-02 2.565422356128692627e-01 -1.450331360101699829e-01 -6.790123134851455688e-02 1.323866397142410278e-01
-5.546215549111366272e-02 3.174996376037597656e-02 -1.802991144359111786e-02 -3.343217447400093079e-02 2.351456284523010254e-01 5.017017200589179993e-02 -3.227841556072235107e-01 7.571826130151748657e-02 -8.922912925481796265e-02 -3.559669256210327148e-01 3.039909899234771729e-01 -7.111663371324539185e-02 -3.850216791033744812e-02 -1.363026797771453857e-01 -4.702561348676681519e-02 -7.336633652448654175e-02 -1.329933106899261475e-01 -2.837740480899810791e-01 2.686628103256225586e-01 -9.594739228487014771e-02 3.238214924931526184e-02 -1.328921467065811157e-01 -2.057666331529617310e-01 7.922718673944473267e-02 -1.714274436235427856e-01 -1.312618516385555267e-02 2.931915521621704102e-01 -2.331502884626388550e-01 1.865008771419525146e-01 -2.496602945029735565e-02 -1.399419158697128296e-01 3.084583580493927002e-01
-3.810912966728210449e-01 1.529305279254913330e-01 1.202723104506731033e-02 -7.775786519050598145e-02 -1.407141685485839844e-01 -3.075027763843536377e-01 4.674783442169427872e-03 -2.263280004262924194e-01 -4.236342385411262512e-02 1.147993281483650208e-02 -5.925928428769111633e-02 -1.020459830760955811e-01 -1.410480439662933350e-01 1.098783239722251892e-01 -1.136721223592758179e-01 -1.791679561138153076e-01 -1.515339612960815430e-01 -4.190887510776519775e-02 -1.252782642841339111e-01 -3.035299293696880341e-02 2.907237596809864044e-02 2.927169948816299438e-02 -2.353582382202148438e-01 3.304914012551307678e-02 -1.648520678281784058e-01 -1.513897627592086792e-01 5.927014350891113281e-01 7.563403248786926270e-02 -2.446360141038894653e-02 4.843201488256454468e-02 -2.296788096427917480e-01 6.644183397293090820e-02
-1.715536117553710938e-01 -1.075142174959182739e-01 -3.466423973441123962e-02 -4.735476523637771606e-02 -1.479640603065490723e-01 2.895582094788551331e-02 6.138294190168380737e-02 5.647659674286842346e-02 -2.117106877267360687e-02 -4.678386449813842773e-02 4.925524443387985229e-02 -4.438070058822631836e-01 -3.350432515144348145e-01 4.306455329060554504e-02 7.187142968177795410e-02 1.033627521246671677e-02 2.244243323802947998e-01 2.345535531640052795e-02 2.913492321968078613e-01 -3.055574931204319000e-02 9.544702619314193726e-02 -1.903690397739410400e-01 -2.286429749801754951e-03 3.192110359668731689e-02 -1.344603002071380615e-01 -2.677569389343261719e-01 4.023991227149963379e-01 -5.794789269566535950e-02 1.083295196294784546e-01 2.161821573972702026e-01 1.841805279254913330e-01 2.718643546104431152e-01
4.138688743114471436e-02 1.955340504646301270e-01 1.581184417009353638e-01 1.397618465125560760e-02 -9.368379414081573486e-02 -1.034659594297409058e-01 -1.794672608375549316e-01 1.040516570210456848e-01 -1.836250126361846924e-01 1.254571080207824707e-01 1.018788898363709450e-03 -3.034839034080505371e-02 -8.842317759990692139e-02 4.341987147927284241e-02 8.255024999380111694e-02 -4.068641066551208496e-01 -1.678648442029953003e-01 -2.491799443960189819e-01 -1.230675652623176575e-01 -7.686455547809600830e-02 -3.242497742176055908e-01 -1.792687028646469116e-01 -2.752632200717926025e-01 -6.781554222106933594e-02 -3.367180004715919495e-02 4.134535416960716248e-02 2.799750864505767822e-01 -5.983361229300498962e-02 -1.658327877521514893e-02 -2.657935321331024170e-01 5.587361007928848267e-02 3.899790644645690918e-01
-5.170676112174987793e-02 -4.451055079698562622e-03 -5.686105042695999146e-02 -2.835147976875305176e-01 -1.243440359830856323e-01 -3.000538237392902374e-02 1.304618921130895615e-02 -1.223136335611343384e-01 -5.521553754806518555e-02 8.436407148838043213e-02 -1.112203598022460938e-01 -3.179338574409484863e-01 1.505281031131744385e-01 1.169056594371795654e-01 3.564841747283935547e-01 4.013305902481079102e-02 -1.330272257328033447e-01 -2.355203181505203247e-01 -6.446185521781444550e-03 -1.116782650351524353e-01 -7.925289869308471680e-02 -4.573653042316436768e-01 2.797861397266387939e-01 1.835856586694717407e-01 3.214116394519805908e-02 -8.056892454624176025e-02 3.366253376007080078e-01 -1.287966519594192505e-01 4.805489256978034973e-02 -1.389480084180831909e-01 -1.414683610200881958e-01 3.712971881031990051e-02
-1.991850733757019043e-01 -2.601360715925693512e-02 -3.403503075242042542e-02 -1.214467808604240417e-01 -1.652653887867927551e-02 6.845428794622421265e-02 -1.159670948982238770e-01 6.504654139280319214e-02 2.674272470176219940e-02 1.273070573806762695e-01 1.412821561098098755e-01 -8.226714283227920532e-02 -1.938663870096206665e-01 1.506949812173843384e-01 1.275780703872442245e-02 -1.267915815114974976e-01 -1.141674444079399109e-01 -3.677139282226562500e-01 1.978857070207595825e-01 -3.282871246337890625e-01 -4.041744023561477661e-02 2.053180038928985596e-01 -3.754248917102813721e-01 2.714163661003112793e-01 -2.073366045951843262e-01 -1.189094409346580505e-02 2.573961317539215088e-01 -1.068202778697013855e-01 -1.504745781421661377e-01 -2.884792983531951904e-01 -9.871497005224227905e-02 1.045952737331390381e-01
1.077223867177963257e-01 -3.088116943836212158e-01 1.371286110952496529e-03 -9.220889955759048462e-02 2.059302106499671936e-02 -1.164676174521446228e-01 -1.399289518594741821e-01 2.717928588390350342e-01 -1.784384250640869141e-01 -8.053960651159286499e-02 1.955689340829849243e-01 -1.010014340281486511e-01 -3.290688991546630859e-01 -4.054045677185058594e-02 2.680061459541320801e-01 -1.625219583511352539e-01 8.872567117214202881e-02 -2.865816056728363037e-01 -7.284093648195266724e-02 -1.828316003084182739e-01 -1.470771729946136475e-01 -3.272616565227508545e-01 9.030946530401706696e-03 1.633958220481872559e-01 -1.143444031476974487e-01 -2.360926419496536255e-01 9.026162326335906982e-02 -2.236092388629913330e-01 -6.923882663249969482e-02 1.571910679340362549e-01 -1.909435689449310303e-01 -7.049455493688583374e-02
-1.306476742029190063e-01 1.905439347028732300e-01 1.108704358339309692e-01 -2.150145173072814941e-02 -1.594456434249877930e-01 -6.080193445086479187e-02 -2.274228185415267944e-01 2.768481671810150146e-01 -4.626961797475814819e-02 -2.155020684003829956e-01 1.987771503627300262e-02 -1.638434231281280518e-01 -1.682679913938045502e-02 2.390441484749317169e-02 1.215266659855842590e-01 -3.309101164340972900e-01 1.182629689574241638e-01 1.795643568038940430e-01 1.325130164623260498e-01 -2.554022967815399170e-01 1.403972357511520386e-01 -2.577574253082275391e-01 4.119224101305007935e-02 5.547272413969039917e-02 7.377489656209945679e-02 -1.550009995698928833e-01 4.283038079738616943e-01 -1.875700950622558594e-01 3.126832842826843262e-01 -6.659203767776489258e-02 7.202808558940887451e-02 -2.262298949062824249e-03
-9.223636984825134277e-02 2.461869418621063232e-01 9.421116113662719727e-02 -4.258861541748046875e-01 -2.582621872425079346e-01 -5.076925456523895264e-02 -9.673305600881576538e-02 1.788958162069320679e-01 -2.701264917850494385e-01 -8.130441606044769287e-02 1.541807949542999268e-01 -3.007686436176300049e-01 -1.114265620708465576e-01 -1.564612239599227905e-02 1.504527032375335693e-01 -2.263769060373306274e-01 1.409544497728347778e-01 -2.898826897144317627e-01 6.858909875154495239e-02 4.501701891422271729e-02 -1.010942757129669189e-01 1.821625083684921265e-01 1.722549349069595337e-01 1.132001280784606934e-01 -1.747539192438125610e-01 -2.370727658271789551e-01 1.737247109413146973e-01 -8.324319869279861450e-02 8.014536648988723755e-02 -6.342109292745590210e-02 -1.611164025962352753e-02 1.362309604883193970e-01
-9.905360639095306396e-02 7.247686386108398438e-02 7.850449532270431519e-02 -2.448259741067886353e-01 -1.327558159828186035e-01 -1.476553734391927719e-02 -9.965066611766815186e-02 1.965648084878921509e-01 -2.536630034446716309e-01 -2.373213917016983032e-01 -1.029193215072154999e-02 -2.736356854438781738e-01 -3.327475860714912415e-02 -4.346179193817079067e-04 1.984375864267349243e-01 -2.294323891401290894e-01 2.890793681144714355e-01 -3.187032043933868408e-01 1.380237340927124023e-01 4.793006554245948792e-02 -1.016140356659889221e-01 -1.664846539497375488e-01 4.020431265234947205e-02 -1.300588250160217285e-01 -2.160191684961318970e-01 -3.241798579692840576e-01 2.679542899131774902e-01 -1.602549403905868530e-01 2.770323120057582855e-02 -2.063499577343463898e-02 -1.542190462350845337e-01 1.624018996953964233e-01
1.183220371603965759e-01 -3.268663957715034485e-02 -1.128620933741331100e-02 -2.310801064595580101e-03 -2.260011732578277588e-01 -9.188970178365707397e-02 -2.603179216384887695e-01 -1.244027391076087952e-01 1.247604042291641235e-01 -4.672493785619735718e-02 1.822928339242935181e-01 -5.446595698595046997e-02 -1.210164129734039307e-01 3.916033357381820679e-02 1.123087108135223389e-01 9.419043362140655518e-02 -2.043510526418685913e-01 -1.612701565027236938e-01 -1.696278005838394165e-01 6.632027775049209595e-02 -1.570584028959274292e-01 -3.726850450038909912e-01 -3.527155220508575439e-01 -2.881826646625995636e-02 8.644513040781021118e-02 -1.200857013463973999e-02 3.913893997669219971e-01 -2.779018878936767578e-01 2.287449687719345093e-02 5.134189128875732422e-02 -2.522825598716735840e-01 2.363269478082656860e-01
5.768167972564697266e-02 9.066940844058990479e-02 5.694163590669631958e-02 -1.391665786504745483e-01 -3.847246766090393066e-01 -2.794213294982910156e-01 8.665187656879425049e-02 4.038906469941139221e-02 -8.856502920389175415e-02 1.694195717573165894e-01 -4.335520416498184204e-02 2.433099597692489624e-02 -2.660659849643707275e-01 4.320944473147392273e-02 2.328877598047256470e-01 -2.086607664823532104e-01 3.095024079084396362e-02 -3.413079380989074707e-01 1.163471788167953491e-01 -6.541792303323745728e-02 -7.522964477539062500e-02 1.507274806499481201e-01 1.601366549730300903e-01 2.471559196710586548e-01 -2.801001816987991333e-02 -3.604278266429901123e-01 1.791477799415588379e-01 -4.024520143866539001e-02 3.779222816228866577e-02 -8.039354532957077026e-02 -2.213672399520874023e-01 2.224544733762741089e-01
-1.633322983980178833e-01 3.727080821990966797e-01 -1.863861083984375000e-01 6.846325099468231201e-02 -6.510581076145172119e-02 9.010273963212966919e-02 -2.183017283678054810e-01 -1.109657660126686096e-01 1.303832381963729858e-01 6.091094017028808594e-02 2.143444418907165527e-01 -3.326169401407241821e-02 -1.869135946035385132e-01 9.083830565214157104e-02 3.493054583668708801e-02 -3.591263592243194580e-01 -1.188820302486419678e-01 -3.390117362141609192e-02 7.477058470249176025e-02 -1.691645532846450806e-01 9.985157847404479980e-02 6.955461949110031128e-02 -2.813643217086791992e-02 1.573910564184188843e-01 -3.461393415927886963e-01 -1.698398292064666748e-01 3.625902235507965088e-01 1.878892257809638977e-02 2.656913995742797852e-01 -3.218229627236723900e-03 -1.959036886692047119e-01 4.683396592736244202e-02
1.750565879046916962e-02 -2.753812372684478760e-01 6.292470544576644897e-02 1.154298558831214905e-01 1.946296989917755127e-01 3.557312116026878357e-02 -2.072082310914993286e-01 9.697754681110382080e-02 5.780977010726928711e-02 2.099428474903106689e-01 7.309095561504364014e-02 -1.744414865970611572e-01 -9.352021664381027222e-02 4.422475025057792664e-02 2.482770532369613647e-01 -1.516011357307434082e-01 -1.723244935274124146e-01 8.408711850643157959e-02 1.736495643854141235e-01 -3.567596524953842163e-02 9.327010065317153931e-02 -1.149344369769096375e-01 1.066690236330032349e-01 3.218901157379150391e-02 -3.002522885799407959e-02 -2.761564254760742188e-01 6.192544698715209961e-01 1.099807992577552795e-01 -1.852476596832275391e-02 3.075476735830307007e-02 1.511773001402616501e-02 2.445458769798278809e-01
-1.387141942977905273e-01 3.404350578784942627e-02 3.702779859304428101e-02 7.407051324844360352e-02 -7.278949767351150513e-02 3.853316977620124817e-02 -2.763896584510803223e-01 6.432520598173141479e-02 -2.529616951942443848e-01 -8.953406661748886108e-02 1.021557524800300598e-01 -2.903409898281097412e-01 -7.246444374322891235e-02 -1.383157819509506226e-02 2.263046614825725555e-02 -1.202351599931716919e-01 1.648407429456710815e-01 2.508831322193145752e-01 -3.417608141899108887e-02 -1.533944904804229736e-01 1.701112091541290283e-02 -2.793753445148468018e-01 2.547051608562469482e-01 1.519232541322708130e-01 -3.246811032295227051e-01 -1.310434490442276001e-01 2.869089245796203613e-01 -1.406431943178176880e-01 -3.299005627632141113e-01 -1.280581764876842499e-02 -2.872461378574371338e-01 3.122331388294696808e-02
9.028884023427963257e-02 1.245344877243041992e-01 -1.110949814319610596e-01 -2.295285165309906006e-01 -1.870144456624984741e-01 -4.469570890069007874e-02 4.179972037672996521e-02 -6.218479201197624207e-02 -2.058865129947662354e-01 1.155107095837593079e-01 6.284703314304351807e-02 -1.594406217336654663e-01 1.004905104637145996e-01 -1.692663282155990601e-01 2.453534305095672607e-01 8.992877788841724396e-03 1.714168787002563477e-01 -1.652099937200546265e-01 1.928893178701400757e-01 -2.811871469020843506e-01 -2.088668197393417358e-02 -2.131611257791519165e-01 8.911115676164627075e-02 4.166712760925292969e-01 -9.660967439413070679e-02 -1.100899502635002136e-01 2.025278359651565552e-01 6.482098717242479324e-03 -8.181428164243698120e-02 -7.532982621341943741e-03 -1.014108583331108093e-01 4.524027705192565918e-01
1.539509557187557220e-02 2.283543199300765991e-01 1.562745869159698486e-01 1.105673015117645264e-01 -1.420605033636093140e-01 -1.887124031782150269e-01 -2.085028737783432007e-01 1.842110306024551392e-01 -1.050181761384010315e-01 -7.249536365270614624e-02 1.141678392887115479e-01 -1.124918684363365173e-01 -1.978155672550201416e-01 3.126006573438644409e-02 4.044561833143234253e-02 -3.207889795303344727e-01 -1.497524380683898926e-01 7.737606018781661987e-02 -4.222550615668296814e-02 -1.094031259417533875e-01 -1.879370212554931641e-01 -1.434835940599441528e-01 -3.964647948741912842e-01 1.786824166774749756e-01 -4.426984523888677359e-04 8.444494009017944336e-02 3.981932699680328369e-01 1.186822354793548584e-01 7.368735224008560181e-02 -1.421745568513870239e-01 5.268621258437633514e-03 3.138738572597503662e-01
-1.831819117069244385e-02 -5.447008879855275154e-04 -1.823717355728149414e-02 -2.198545336723327637e-01 -2.264454364776611328e-01 -7.443135231733322144e-02 1.248582825064659119e-01 -1.977381482720375061e-02 -1.770342588424682617e-01 2.174902111291885376e-01 6.257759779691696167e-02 -1.410008072853088379e-01 7.547467201948165894e-02 -1.659957319498062134e-01 2.865833938121795654e-01 -6.426373962312936783e-03 1.447528600692749023e-01 -1.832897514104843140e-01 1.780862212181091309e-01 -2.195283770561218262e-01 1.127395182847976685e-01 -1.214303895831108093e-01 -4.477915354073047638e-03 3.715167343616485596e-01 -1.733885556459426880e-01 -1.193737015128135681e-01 3.107188642024993896e-01 -2.044544368982315063e-01 5.311271548271179199e-02 -1.230386495590209961e-01 -4.496511071920394897e-03 3.996717333793640137e-01
-7.181433495134115219e-03 9.656858444213867188e-02 7.468587160110473633e-02 -1.723342835903167725e-01 -2.817718386650085449e-01 -1.946188807487487793e-01 9.250620380043983459e-03 -4.454475641250610352e-02 -6.026470661163330078e-02 1.509527396410703659e-02 -4.550230875611305237e-02 -1.007535979151725769e-01 1.323382183909416199e-02 -1.200958639383316040e-01 3.552147150039672852e-01 2.217268198728561401e-02 1.308032721281051636e-01 -2.063173651695251465e-01 3.348708525300025940e-02 -1.775713413953781128e-01 4.848565906286239624e-02 -2.298354357481002808e-01 1.480443477630615234e-01 3.522529900074005127e-01 -5.267691984772682190e-02 -3.737972080707550049e-01 2.496047765016555786e-01 7.845406234264373779e-02 -2.152286033378913999e-04 -6.145859137177467346e-02 -2.820608764886856079e-02 4.118522405624389648e-01
-9.309092909097671509e-02 -5.313179641962051392e-02 5.002291128039360046e-02 -1.601652354001998901e-01 9.605183452367782593e-02 -6.038192287087440491e-02 -1.144763529300689697e-01 -1.684586554765701294e-01 -7.730374485254287720e-02 -3.362860158085823059e-02 -1.590367555618286133e-01 -2.182532697916030884e-01 -7.658057846128940582e-03 4.656817018985748291e-01 4.404896497726440430e-02 -4.866175353527069092e-03 1.570989042520523071e-01 -4.919688776135444641e-02 -3.149121999740600586e-01 -8.349808305501937866e-02 -7.369452714920043945e-02 -3.792328238487243652e-01 -2.188344001770019531e-01 2.183773964643478394e-01 6.136944517493247986e-03 -2.479313313961029053e-01 1.673255711793899536e-01 -2.878246605396270752e-01 -3.973960131406784058e-02 -9.718099236488342285e-02 -8.975590765476226807e-02 -1.938787996768951416e-01
-1.224664077162742615e-01 -8.601568639278411865e-02 -3.016256093978881836e-01 -7.355356961488723755e-02 2.030790895223617554e-01 -1.991173028945922852e-01 -9.014021605253219604e-02 1.587081253528594971e-01 3.880420699715614319e-02 1.090079359710216522e-02 2.147845476865768433e-01 -1.097416579723358154e-01 -1.613058298826217651e-01 1.456463038921356201e-01 4.033988118171691895e-01 -4.874364286661148071e-02 -3.176153451204299927e-02 -1.245579794049263000e-01 -2.755082584917545319e-02 -3.074213564395904541e-01 -2.297706156969070435e-01 -1.864834129810333252e-01 1.960855722427368164e-01 7.936913520097732544e-02 -1.050516515970230103e-01 5.287645384669303894e-02 3.935955464839935303e-01 -2.870101295411586761e-02 -7.936137914657592773e-02 -2.156196385622024536e-01 -9.564585983753204346e-02 -1.387535780668258667e-01
2.216200232505798340e-01 3.218302428722381592e-01 -1.018797457218170166e-01 -3.923112899065017700e-02 -2.434800565242767334e-01 3.429793193936347961e-02 -1.576063595712184906e-02 1.683396250009536743e-01 -5.509570240974426270e-02 3.835783302783966064e-01 -2.754488261416554451e-03 -1.810228526592254639e-01 -1.782124787569046021e-01 8.825031667947769165e-02 1.352969408035278320e-01 -2.502234578132629395e-01 -1.079173013567924500e-01 -4.255851730704307556e-02 -1.527018249034881592e-01 -1.498532146215438843e-01 1.324444860219955444e-01 -1.711468100547790527e-01 -1.364038884639739990e-01 1.988319456577301025e-01 -2.587681822478771210e-02 5.907692015171051025e-02 3.862910270690917969e-01 -1.474664807319641113e-01 -2.361078709363937378e-01 9.854630380868911743e-02 -1.634647399187088013e-01 -1.068933308124542236e-01
-2.523413859307765961e-02 2.033527493476867676e-01 -1.174666956067085266e-01 -2.907695770263671875e-01 -8.767791092395782471e-03 -4.969093576073646545e-02 -4.389456287026405334e-02 9.525074809789657593e-02 -1.019587144255638123e-01 -8.277809619903564453e-02 1.801687479019165039e-02 -1.802439540624618530e-01 -1.386594325304031372e-01 1.565106958150863647e-01 2.886343002319335938e-01 -7.580382376909255981e-02 1.969703007489442825e-03 -2.182919979095458984e-01 5.781417340040206909e-02 2.163475379347801208e-02 -1.870828568935394287e-01 7.025061547756195068e-02 2.452321201562881470e-01 8.639939874410629272e-02 -1.378351449966430664e-01 -4.694105684757232666e-01 1.229671090841293335e-01 -3.637055158615112305e-01 2.534076571464538574e-02 -2.258028537034988403e-01 -9.853088110685348511e-02 2.370492666959762573e-01
-1.207303479313850403e-01 -6.520239263772964478e-02 -1.493605971336364746e-01 -2.890566587448120117e-01 -4.357498511672019958e-02 -2.480810135602951050e-01 1.422001123428344727e-01 -4.908536374568939209e-02 2.100241556763648987e-02 2.197361141443252563e-01 1.421702560037374496e-02 -4.636053144931793213e-01 4.112443327903747559e-02 1.752774715423583984e-01 2.363215088844299316e-01 7.557925581932067871e-02 -2.640203386545181274e-02 -6.353589892387390137e-02 -2.004397511482238770e-01 6.616215407848358154e-02 -1.127765104174613953e-01 -4.119085073471069336e-01 -9.277295321226119995e-03 1.174645647406578064e-01 8.412426710128784180e-02 -2.315726429224014282e-01 2.392367571592330933e-01 6.729246675968170166e-02 1.339815109968185425e-01 -1.220966130495071411e-01 -1.516328454017639160e-01 8.678583055734634399e-02
-1.088759228587150574e-01 1.670123934745788574e-01 -4.587051644921302795e-02 -1.409958600997924805e-01 -2.241813577711582184e-03 -2.108881324529647827e-01 7.273192703723907471e-02 6.334775127470493317e-03 7.071766257286071777e-02 -7.165638264268636703e-03 9.199266880750656128e-02 -1.356652677059173584e-01 -1.152946278452873230e-01 1.856145560741424561e-01 -8.774877339601516724e-02 -2.210998088121414185e-01 -3.989479541778564453e-01 -7.365293800830841064e-02 1.225468590855598450e-01 -6.558567285537719727e-02 -1.468827724456787109e-01 -2.237392030656337738e-02 -1.278430521488189697e-01 -3.342457115650177002e-02 -2.853121161460876465e-01 -1.607241779565811157e-01 5.313061475753784180e-01 1.056222021579742432e-01 -8.722419291734695435e-02 7.252086699008941650e-02 -3.394343852996826172e-01 -3.045753110200166702e-03
-1.872476935386657715e-02 1.054958254098892212e-01 -1.017435193061828613e-01 -2.238306701183319092e-01 1.759604662656784058e-01 -2.668283693492412567e-02 5.533352121710777283e-02 -1.131610106676816940e-02 -9.409528225660324097e-02 -4.542050510644912720e-02 -5.144012346863746643e-02 -2.332000881433486938e-01 -2.372417896986007690e-01 5.870971456170082092e-02 3.059892654418945312e-01 -1.121625974774360657e-01 -8.214500546455383301e-02 -1.856982409954071045e-01 1.708781570196151733e-01 4.954763874411582947e-02 -1.109361201524734497e-01 5.888455361127853394e-02 2.738622426986694336e-01 5.153260752558708191e-02 -1.534128189086914062e-01 -4.679974019527435303e-01 1.958748251199722290e-01 -2.819969952106475830e-01 -4.096421599388122559e-02 -2.066756039857864380e-01 -2.160747200250625610e-01 2.036534249782562256e-01
-5.801575630903244019e-02 2.990201115608215332e-01 9.513140656054019928e-03 -2.542709112167358398e-01 -1.572156697511672974e-01 2.302810102701187134e-01 -5.843076854944229126e-02 7.587823271751403809e-02 -2.177001386880874634e-01 -6.973238289356231689e-02 -5.322959274053573608e-02 -1.041958928108215332e-01 -1.523956060409545898e-01 3.984453901648521423e-02 1.444341838359832764e-01 -2.504540085792541504e-01 -5.177671834826469421e-02 -4.072375893592834473e-01 -2.245287746191024780e-01 -1.402232795953750610e-01 2.932304330170154572e-02 -1.070615127682685852e-01 -9.264788031578063965e-02 9.371248632669448853e-02 -1.910481005907058716e-01 -2.161100059747695923e-01 2.382602989673614502e-01 -1.346164196729660034e-01 -2.153371572494506836e-01 2.202500998973846436e-01 -1.515470892190933228e-01 -1.923192888498306274e-01
1.111019775271415710e-02 2.403381019830703735e-01 -9.022714197635650635e-02 -2.553745806217193604e-01 2.082965523004531860e-01 -3.366102874279022217e-01 -9.652505069971084595e-02 -1.558857262134552002e-01 -2.007225304841995239e-01 4.755084589123725891e-02 2.617921233177185059e-01 -2.574233114719390869e-01 -3.228522539138793945e-01 1.502383053302764893e-01 1.927457749843597412e-01 1.869381219148635864e-01 4.648622591048479080e-03 -6.941879540681838989e-02 -1.176528111100196838e-01 -2.061442732810974121e-01 -1.807808279991149902e-01 -2.258204370737075806e-01 2.672200202941894531e-01 1.520301252603530884e-01 -1.019787788391113281e-01 -4.140697419643402100e-02 3.755635768175125122e-02 9.295503050088882446e-02 1.083744168281555176e-01 -8.074386417865753174e-02 -1.236396729946136475e-01 8.426186442375183105e-02
5.292196944355964661e-02 -5.352898314595222473e-02 -6.979718804359436035e-02 -2.807399928569793701e-01 1.261544227600097656e-01 1.078777667135000229e-02 -2.698300182819366455e-01 8.602125942707061768e-02 -1.502697616815567017e-01 3.080339133739471436e-01 1.012189611792564392e-01 5.025247484445571899e-02 -1.408392637968063354e-01 2.135393396019935608e-02 -2.891456335783004761e-02 -4.239480495452880859e-01 -2.117058038711547852e-01 1.668565273284912109e-01 1.139270439743995667e-01 -1.750296540558338165e-02 -1.606624573469161987e-01 -2.398670613765716553e-01 -1.877524703741073608e-02 2.156555503606796265e-01 -7.748855650424957275e-02 -2.910470031201839447e-02 3.032992482185363770e-01 2.028216794133186340e-02 1.114380881190299988e-01 3.279941976070404053e-01 -1.580533832311630249e-01 1.514080613851547241e-01
3.379874303936958313e-02 4.727371409535408020e-02 2.057507634162902832e-01 1.378266327083110809e-02 -2.160731703042984009e-01 1.635528653860092163e-01 -1.912563592195510864e-01 3.644904866814613342e-02 -2.745844125747680664e-01 -1.814631372690200806e-02 -7.571374624967575073e-02 -3.907166123390197754e-01 3.942249715328216553e-02 1.289087235927581787e-01 4.530931473709642887e-04 -2.361926734447479248e-01 -6.567345932126045227e-03 1.695793867111206055e-01 7.060313224792480469e-02 -1.578905582427978516e-01 4.260334745049476624e-02 -2.745303511619567871e-01 2.665577530860900879e-01 1.550777256488800049e-01 -1.572637706995010376e-01 -1.553303897380828857e-01 3.925765454769134521e-01 -1.031088680028915405e-01 -1.286926269531250000e-01 1.084890291094779968e-01 -2.284047007560729980e-01 9.783711284399032593e-02
-5.557461082935333252e-02 1.393296569585800171e-01 7.365690171718597412e-02 -2.630509249866008759e-02 -1.375173777341842651e-02 -2.692284882068634033e-01 -8.759976178407669067e-02 -1.516245305538177490e-01 -7.618065178394317627e-02 4.424567520618438721e-02 -4.415230825543403625e-02 -1.807127892971038818e-01 2.185028418898582458e-02 9.755081683397293091e-02 2.806243300437927246e-01 -1.663944274187088013e-01 -6.778201460838317871e-02 -1.707604825496673584e-01 -7.852605730295181274e-02 -1.680293679237365723e-01 -2.246411442756652832e-01 -1.410915516316890717e-02 2.178644686937332153e-01 2.562866508960723877e-01 1.078591719269752502e-01 1.729380786418914795e-01 6.167954206466674805e-01 -1.374805271625518799e-01 2.908224239945411682e-02 -1.656821966171264648e-01 3.499770164489746094e-02 -8.295711874961853027e-02
-1.694867163896560669e-01 -9.318626672029495239e-02 9.905668348073959351e-02 -1.794606149196624756e-01 -1.335598230361938477e-01 -6.993659585714340210e-02 -1.156773567199707031e-01 1.664619147777557373e-01 -2.498303204774856567e-01 -8.349823206663131714e-02 -7.327116280794143677e-02 9.429396130144596100e-03 -3.280102908611297607e-01 3.309138491749763489e-02 3.206054866313934326e-01 -2.931652069091796875e-01 2.262964099645614624e-01 -2.326722443103790283e-01 7.082461565732955933e-02 -2.565130889415740967e-01 1.366310566663742065e-01 -1.812869757413864136e-01 9.072394669055938721e-02 -1.671941578388214111e-01 -4.517915099859237671e-02 -1.961762607097625732e-01 3.100225031375885010e-01 -2.793088555335998535e-02 -2.262295931577682495e-01 -2.258093096315860748e-03 -1.280063297599554062e-02 1.784361004829406738e-01
1.576813608407974243e-01 5.443551391363143921e-02 -2.986753731966018677e-02 -1.903190910816192627e-01 -3.372367024421691895e-01 -2.296257317066192627e-01 -1.928037405014038086e-01 -2.275477349758148193e-01 -3.095616698265075684e-01 -2.205213531851768494e-02 2.181869233027100563e-03 -1.135554537177085876e-01 -1.726306676864624023e-01 1.936070919036865234e-01 -5.364064127206802368e-03 1.885332316160202026e-01 7.182129472494125366e-02 -1.625906527042388916e-01 -1.425710767507553101e-01 1.197209581732749939e-01 1.776454150676727295e-01 -1.681510210037231445e-01 1.102710142731666565e-01 4.413109645247459412e-02 2.980582788586616516e-02 -3.175562024116516113e-01 3.231466710567474365e-01 -5.106966942548751831e-03 -2.772563323378562927e-02 -2.465813308954238892e-01 -9.346450679004192352e-04 2.441998422145843506e-01
-9.983059717342257500e-04 2.205182760953903198e-01 5.389466881752014160e-02 -1.427714526653289795e-01 -2.340737357735633850e-02 -3.577404916286468506e-01 1.764463633298873901e-01 -5.047267675399780273e-01 -9.922792017459869385e-02 -4.683589190244674683e-02 -5.457866191864013672e-02 -3.462807461619377136e-02 -1.810944527387619019e-01 1.664350032806396484e-01 -9.437083452939987183e-02 -2.350107431411743164e-01 3.705181926488876343e-02 -1.309946030378341675e-01 -9.653955698013305664e-02 5.824256688356399536e-03 2.377724088728427887e-02 -5.242777615785598755e-02 -1.714535951614379883e-01 1.380726844072341919e-01 -1.388063579797744751e-01 -4.401439800858497620e-02 4.700182378292083740e-01 -3.101068735122680664e-02 3.032280690968036652e-02 -1.921391636133193970e-01 -1.088052019476890564e-01 2.012692019343376160e-02
-9.647866338491439819e-02 1.095947623252868652e-01 -1.251043081283569336e-01 -3.774620890617370605e-01 6.324402242898941040e-02 -8.934652805328369141e-02 -2.647982835769653320e-01 -2.400318682193756104e-01 1.252447366714477539e-01 1.723357886075973511e-01 2.070136815309524536e-01 -7.318229880183935165e-03 -8.033641427755355835e-02 2.463915571570396423e-02 3.323561549186706543e-01 -9.875813871622085571e-02 -9.424938261508941650e-02 -9.780371934175491333e-02 2.684032917022705078e-01 -2.877116799354553223e-01 -1.260697543621063232e-01 1.834889799356460571e-01 -1.349032819271087646e-01 1.364290416240692139e-01 -8.185522258281707764e-02 8.189920336008071899e-02 3.814307749271392822e-01 -1.089588254690170288e-01 -1.225179284811019897e-01 -3.640527278184890747e-02 4.210847616195678711e-02 -1.294158101081848145e-01
-8.153860457241535187e-03 1.840850114822387695e-01 -4.687741398811340332e-02 -1.006555557250976562e-01 -2.600439190864562988e-01 -7.962084561586380005e-02 -4.071593284606933594e-02 -3.784287348389625549e-02 -1.229888424277305603e-01 -3.291931748390197754e-01 -1.009406596422195435e-01 6.679373234510421753e-02 -7.268246263265609741e-02 2.239382863044738770e-01 1.562454708619043231e-04 -8.602035790681838989e-02 -1.452703177928924561e-01 1.586025059223175049e-01 -1.987214200198650360e-02 3.117667883634567261e-02 2.710464000701904297e-01 -1.893262565135955811e-01 -1.790105253458023071e-01 1.691293567419052124e-01 -2.124276310205459595e-01 -1.861667633056640625e-01 4.266342818737030029e-01 1.021574996411800385e-02 1.201025024056434631e-01 1.752887666225433350e-01 -3.272781074047088623e-01 2.096136659383773804e-01
-1.131094694137573242e-01 -2.654590085148811340e-02 2.482711225748062134e-01 2.671711146831512451e-02 -4.842541739344596863e-02 1.784269064664840698e-01 -5.182487517595291138e-02 -6.611112505197525024e-02 -2.222521752119064331e-01 7.394877728074789047e-03 1.079546585679054260e-01 -8.055943250656127930e-02 -2.827204167842864990e-01 3.175635635852813721e-01 9.233123064041137695e-02 -4.403334856033325195e-01 4.075068980455398560e-02 -6.017889827489852905e-02 -1.293358206748962402e-01 -2.359998226165771484e-01 -1.520565748214721680e-01 9.177858009934425354e-03 -2.889782190322875977e-01 9.614487737417221069e-02 9.384156204760074615e-03 -9.958820790052413940e-02 3.171261250972747803e-01 -1.223977506160736084e-01 6.886292248964309692e-02 1.311091929674148560e-01 -2.792219817638397217e-01 1.140372827649116516e-01
-4.988934844732284546e-03 -1.874227076768875122e-01 -3.914919495582580566e-02 -2.600279450416564941e-01 7.203970849514007568e-02 -5.635130405426025391e-02 -2.363355308771133423e-01 -4.112733304500579834e-01 7.329685240983963013e-02 -1.348184794187545776e-01 1.566315740346908569e-01 -2.561899125576019287e-01 -2.153129726648330688e-01 2.483232133090496063e-02 3.062263503670692444e-02 -2.241823971271514893e-01 -9.424869716167449951e-02 -2.773472070693969727e-01 8.525497466325759888e-02 -1.171216964721679688e-01 -3.102263510227203369e-01 4.641718044877052307e-02 -1.533996909856796265e-01 1.561348438262939453e-01 2.207481861114501953e-01 7.799517363309860229e-03 2.238451391458511353e-01 8.867350220680236816e-02 1.371058169752359390e-02 -7.001847773790359497e-02 -5.805253982543945312e-02 2.865880429744720459e-01
-2.878846824169158936e-01 4.426519852131605148e-03 1.455271989107131958e-01 -3.300013840198516846e-01 -1.918610930442810059e-01 -3.164874762296676636e-02 4.099307581782341003e-02 -1.058088466525077820e-01 -1.078946739435195923e-01 2.667872793972492218e-02 3.121576905250549316e-01 5.323499441146850586e-02 -8.425676077604293823e-02 1.819489896297454834e-01 -1.245840117335319519e-01 -6.396121531724929810e-02 6.526042707264423370e-03 -1.734380125999450684e-01 -2.094363979995250702e-02 -1.611676998436450958e-02 1.391242444515228271e-01 8.428595960140228271e-02 -7.226595282554626465e-02 3.257499933242797852e-01 -4.468892514705657959e-02 -1.647647917270660400e-01 5.286493897438049316e-01 -8.028279989957809448e-02 -2.372385561466217041e-01 1.513382643461227417e-01 1.236842479556798935e-02 -2.956296503543853760e-02
-5.560133606195449829e-02 -8.950906246900558472e-02 -1.096066012978553772e-01 8.138307183980941772e-02 -1.130363643169403076e-01 -1.473787128925323486e-01 -6.333673000335693359e-02 1.872315257787704468e-01 -1.647097319364547729e-01 -7.548873126506805420e-02 1.197277382016181946e-01 -2.525764107704162598e-01 -1.051564440131187439e-01 -6.256281584501266479e-02 1.932858489453792572e-02 5.462785810232162476e-02 5.352948606014251709e-02 -2.828758656978607178e-01 -3.300808370113372803e-01 -1.652915626764297485e-01 -1.891857534646987915e-01 -3.726544082164764404e-01 -2.576774358749389648e-01 -4.509669169783592224e-02 1.673226989805698395e-02 -2.498103082180023193e-01 3.206793367862701416e-01 -2.156990766525268555e-01 1.876953057944774628e-02 3.213711082935333252e-02 1.884947717189788818e-01 2.370507121086120605e-01
-1.465123891830444336e-01 1.017171740531921387e-01 -1.193801388144493103e-01 -1.751578301191329956e-01 2.099849842488765717e-02 -3.499163687229156494e-02 -9.274838119745254517e-02 -1.115490216761827469e-02 -3.547685742378234863e-01 1.125446185469627380e-01 6.983938813209533691e-02 -1.892360597848892212e-01 -5.850410833954811096e-02 -1.006155908107757568e-01 2.716332376003265381e-01 -9.417846798896789551e-02 3.765233850572258234e-04 -1.482043564319610596e-01 2.506579160690307617e-01 -2.323590517044067383e-01 -1.666505932807922363e-01 -2.201455980539321899e-01 3.068410456180572510e-01 1.372559070587158203e-01 -1.702159792184829712e-01 -1.799204945564270020e-01 2.250388413667678833e-01 -1.628808230161666870e-01 2.028000801801681519e-01 -2.482368797063827515e-01 -1.930192261934280396e-01 -1.758215576410293579e-01
-1.755989938974380493e-01 2.739481329917907715e-01 1.332038491964340210e-01 -3.752666711807250977e-02 -3.223044872283935547e-01 -1.275003850460052490e-01 -1.029471084475517273e-01 -2.114131301641464233e-01 1.176191940903663635e-01 -8.640116080641746521e-03 3.108331859111785889e-01 -9.000030159950256348e-02 -1.125519275665283203e-01 -1.566156893968582153e-01 2.090931124985218048e-02 -1.990892589092254639e-01 -1.128508001565933228e-01 -8.960950374603271484e-02 1.642594039440155029e-01 -1.784792840480804443e-01 3.836805000901222229e-02 -1.981368064880371094e-01 -8.125237375497817993e-02 2.353242784738540649e-01 -3.228552639484405518e-01 1.106383204460144043e-01 3.261578381061553955e-01 -1.382679343223571777e-01 8.774118870496749878e-02 2.624245285987854004e-01 -3.417808562517166138e-02 -4.027144983410835266e-02
-2.985058724880218506e-02 2.145494967699050903e-01 2.601289562880992889e-02 -2.094408124685287476e-01 -3.099088370800018311e-01 -2.642110884189605713e-01 2.165302038192749023e-01 -8.507257699966430664e-02 -9.982569515705108643e-02 -4.544481262564659119e-02 -9.432294405996799469e-03 -9.714891761541366577e-02 -2.789988517761230469e-01 -1.543411402963101864e-03 1.607421040534973145e-01 -2.135033756494522095e-01 -4.037710651755332947e-02 6.311818957328796387e-02 -5.602578818798065186e-02 -1.977940648794174194e-01 -2.851984649896621704e-02 -8.348820358514785767e-02 5.753302946686744690e-02 6.766663864254951477e-03 -3.789807260036468506e-01 -1.961174458265304565e-01 2.156567722558975220e-01 1.589403953403234482e-03 -3.481476902961730957e-01 -1.285583376884460449e-01 2.620263770222663879e-02 3.028289079666137695e-01
1.229888573288917542e-01 9.125606715679168701e-02 -6.853959523141384125e-03 -1.452432423830032349e-01 -1.554313451051712036e-01 -1.922265440225601196e-02 1.743081659078598022e-01 -6.663595139980316162e-02 -1.241111755371093750e-01 3.301869705319404602e-02 1.137763559818267822e-01 -2.098050415515899658e-01 6.754744797945022583e-03 -1.499149203300476074e-02 3.395000100135803223e-01 3.269845992326736450e-02 -1.664143428206443787e-02 -1.970345973968505859e-01 1.434396654367446899e-01 -2.025948166847229004e-01 3.602677583694458008e-02 -2.660312950611114502e-01 1.031605303287506104e-01 3.826103508472442627e-01 -1.983759999275207520e-01 -1.482369303703308105e-01 2.132458984851837158e-01 -1.253399401903152466e-01 7.405861467123031616e-02 -1.509413272142410278e-01 -2.091016918420791626e-01 4.262270033359527588e-01
-4.913056269288063049e-02 -2.009599059820175171e-01 1.438346654176712036e-01 -2.555865943431854248e-01 1.555395722389221191e-01 4.867727309465408325e-02 -4.004763960838317871e-01 8.349867537617683411e-03 -2.047215253114700317e-01 -1.271952688694000244e-01 1.324331313371658325e-01 -1.124769169837236404e-02 -1.804859191179275513e-01 -3.784829005599021912e-02 -9.147418290376663208e-02 -9.224887192249298096e-02 -7.352951169013977051e-02 8.716128021478652954e-02 1.728304773569107056e-01 -1.810228377580642700e-01 2.809796035289764404e-01 -1.361472308635711670e-01 1.374491751194000244e-01 3.846767544746398926e-01 -1.977207213640213013e-01 -4.696694016456604004e-02 2.427364438772201538e-01 3.877473622560501099e-02 1.465146541595458984e-01 -5.382734537124633789e-02 -2.331243306398391724e-01 1.926230788230895996e-01
4.810106381773948669e-02 4.053801298141479492e-03 -9.216532111167907715e-02 -1.547502875328063965e-01 7.756668329238891602e-02 -2.113334089517593384e-02 -1.212544366717338562e-01 -1.240534111857414246e-01 2.256149426102638245e-02 1.498665958642959595e-01 2.421831525862216949e-02 -2.136363834142684937e-02 -9.963856637477874756e-02 7.060944288969039917e-02 2.369562685489654541e-01 -1.245793774724006653e-01 -3.833846747875213623e-01 -1.146830543875694275e-01 6.694933027029037476e-02 8.860774338245391846e-03 -3.193527758121490479e-01 -1.509288996458053589e-01 1.539419889450073242e-01 3.389953970909118652e-01 -6.817526370286941528e-02 2.415105886757373810e-02 5.589260458946228027e-01 -8.307550847530364990e-02 -4.548564925789833069e-02 -1.314165890216827393e-01 -1.036672070622444153e-01 -1.881040483713150024e-01
3.866128996014595032e-02 1.948530077934265137e-01 1.750212311744689941e-01 -1.219971179962158203e-01 -2.624417543411254883e-01 -2.129328101873397827e-01 -2.002733051776885986e-01 -1.485572606325149536e-01 -2.886949479579925537e-01 3.098792396485805511e-03 -1.151711568236351013e-01 -1.035241633653640747e-01 -1.494805216789245605e-01 1.800941228866577148e-01 -1.417242139577865601e-01 -6.912199407815933228e-02 4.375426471233367920e-02 -2.915529310703277588e-01 1.149666979908943176e-01 1.183247044682502747e-01 -2.212549895048141479e-01 -1.356663852930068970e-01 8.888360112905502319e-02 1.217744573950767517e-01 -2.096255868673324585e-01 -1.212134957313537598e-01 2.104412019252777100e-01 -4.043286740779876709e-01 1.171430572867393494e-02 -2.591269016265869141e-01 -4.044071957468986511e-02 1.100132539868354797e-01
1.192723065614700317e-01 3.603016957640647888e-02 -1.430765986442565918e-01 -2.551675140857696533e-01 -1.692447960376739502e-01 -2.127359807491302490e-01 -8.945427834987640381e-02 8.416519314050674438e-02 -7.380004227161407471e-02 1.322477012872695923e-01 -4.034587182104587555e-03 -1.522974967956542969e-01 1.426940858364105225e-01 -7.121396483853459358e-04 4.249832928180694580e-01 1.002411469817161560e-01 -4.936619475483894348e-02 -2.629562914371490479e-01 -3.312630951404571533e-02 -2.427676767110824585e-01 1.462690979242324829e-01 -2.112910002470016479e-01 3.942564874887466431e-02 3.895823061466217041e-01 -1.234101429581642151e-01 -3.260413557291030884e-02 2.507281601428985596e-01 -3.113723127171397209e-03 1.169928312301635742e-01 -1.452908962965011597e-01 -1.716402769088745117e-01 2.415204495191574097e-01
-2.286624349653720856e-02 2.010537832975387573e-01 -1.596215516328811646e-01 -1.627231091260910034e-01 -2.167713940143585205e-01 -1.341290771961212158e-01 7.689080387353897095e-02 -9.345063008368015289e-03 -1.147413551807403564e-01 1.031070873141288757e-01 6.445171684026718140e-02 -3.610692918300628662e-01 9.290789812803268433e-02 -1.493809372186660767e-01 2.680959701538085938e-01 2.616695873439311981e-02 -5.631761252880096436e-02 -2.683466672897338867e-01 1.250775158405303955e-01 -3.892561495304107666e-01 -1.950360648334026337e-02 -2.854458689689636230e-01 -2.582339942455291748e-02 2.811338305473327637e-01 -7.928965985774993896e-02 -1.343159675598144531e-01 3.018417060375213623e-01 1.010294184088706970e-01 1.504991799592971802e-01 -4.057782515883445740e-02 -5.095529928803443909e-02 1.335784792900085449e-01
-2.793569564819335938e-01 2.980385124683380127e-01 1.338543146848678589e-01 -1.754661649465560913e-01 -1.837765127420425415e-01 -2.512317299842834473e-01 -2.471507340669631958e-02 7.317296415567398071e-02 -1.372363269329071045e-01 -1.264810562133789062e-01 1.599528044462203979e-01 -1.457646954804658890e-02 -6.955678761005401611e-02 1.948046386241912842e-01 -1.449541300535202026e-01 -3.747173845767974854e-01 1.132237315177917480e-01 -1.017187014222145081e-01 -9.603644162416458130e-02 6.174216419458389282e-02 -7.545349001884460449e-02 -5.799711123108863831e-02 -1.977048665285110474e-01 2.575400471687316895e-01 -2.570296227931976318e-01 -1.555525362491607666e-01 3.205646872520446777e-01 -9.721246361732482910e-02 -1.854296326637268066e-01 -1.439132727682590485e-02 6.853641569614410400e-02 1.558750867843627930e-01
-2.097835838794708252e-01 8.048773556947708130e-02 -1.103048678487539291e-02 2.009440958499908447e-01 1.487785298377275467e-02 -1.717042624950408936e-01 -2.008004635572433472e-01 2.238236833363771439e-03 -2.566285729408264160e-01 1.510240882635116577e-01 5.621972493827342987e-03 -2.387211024761199951e-01 -1.156420353800058365e-02 2.069817632436752319e-01 -5.883108451962471008e-02 -9.759946167469024658e-02 -1.594249904155731201e-01 6.554946303367614746e-02 3.234041631221771240e-01 -1.769212931394577026e-01 9.806566685438156128e-02 -1.768916696310043335e-01 -5.568897724151611328e-02 2.192290276288986206e-01 1.506168842315673828e-01 -2.926400899887084961e-01 1.228980049490928650e-01 -3.901896774768829346e-01 2.203083224594593048e-02 5.585879087448120117e-02 -1.806593537330627441e-01 2.602719068527221680e-01
-1.239876896142959595e-01 -1.127396374940872192e-01 -1.234789118170738220e-01 1.853512227535247803e-01 3.604722023010253906e-02 -1.729407906532287598e-02 1.422531995922327042e-02 -5.720969289541244507e-02 6.686115637421607971e-03 1.686052232980728149e-01 5.219068378210067749e-02 -1.355036050081253052e-01 -1.470990478992462158e-01 1.079225987195968628e-01 5.086025223135948181e-02 -1.017900556325912476e-02 -2.126713097095489502e-01 -3.612541407346725464e-02 -1.744720041751861572e-01 -1.109315082430839539e-01 5.638545751571655273e-02 -2.162725180387496948e-01 -4.523666575551033020e-02 -3.306460380554199219e-02 -4.348265752196311951e-02 -3.343875408172607422e-01 6.446284651756286621e-01 -4.031793400645256042e-02 1.045062914490699768e-01 1.316398084163665771e-01 2.120367586612701416e-01 2.919711768627166748e-01
7.980085909366607666e-02 -6.219122931361198425e-02 -9.665753692388534546e-02 2.957545220851898193e-02 -3.016885221004486084e-01 -4.568823799490928650e-02 2.103137075901031494e-01 -1.909890025854110718e-01 -2.163644731044769287e-01 -1.080539226531982422e-01 2.272752523422241211e-01 8.261781185865402222e-03 -1.764808148145675659e-01 1.511661708354949951e-01 8.621180802583694458e-02 -3.016031086444854736e-01 -5.867527425289154053e-02 -1.105455979704856873e-01 -8.412029594182968140e-02 -1.475106179714202881e-01 -2.710769176483154297e-01 -1.044698208570480347e-01 -7.445908337831497192e-02 2.413942813873291016e-01 -1.065243780612945557e-01 -1.748934835195541382e-01 1.878934353590011597e-01 -2.891656756401062012e-01 -2.669470608234405518e-01 -1.796620339155197144e-01 -2.134461253881454468e-01 2.011573910713195801e-01
7.023456506431102753e-03 1.314220726490020752e-01 5.784877762198448181e-02 -2.056860774755477905e-01 -2.554992735385894775e-01 -2.037368118762969971e-01 1.975078731775283813e-01 -1.878158301115036011e-01 -1.912997066974639893e-01 -1.391342282295227051e-01 3.947174549102783203e-02 -2.101857215166091919e-01 -1.214137151837348938e-01 2.108715623617172241e-01 2.457353621721267700e-01 -1.110458187758922577e-02 1.465803086757659912e-01 -1.235365122556686401e-01 7.257693260908126831e-02 -1.623948514461517334e-01 -2.274750471115112305e-01 -1.177429035305976868e-01 2.926216423511505127e-01 6.178218871355056763e-02 -2.967651486396789551e-01 2.640241943299770355e-02 2.489535510540008545e-01 -8.286365121603012085e-02 -2.297327667474746704e-01 -3.352578356862068176e-02 -2.857719361782073975e-02 3.142893910408020020e-01
-1.402115821838378906e-01 -5.572731047868728638e-02 -5.889832973480224609e-02 -1.805391758680343628e-01 -2.395701259374618530e-01 -2.341260910034179688e-01 6.946697831153869629e-02 -1.590873301029205322e-01 -1.722107231616973877e-01 2.141981720924377441e-01 2.133131772279739380e-02 -2.338979095220565796e-01 4.708935972303152084e-03 -4.214460961520671844e-03 2.044279277324676514e-01 1.069311127066612244e-01 4.045006260275840759e-02 -2.790261507034301758e-01 1.344557553529739380e-01 -1.558348834514617920e-01 -5.335317924618721008e-02 -1.512971669435501099e-01 1.168239489197731018e-01 2.954031825065612793e-01 -1.422789990901947021e-01 -1.268683373928070068e-01 3.778640180826187134e-02 -2.373620420694351196e-01 1.661716215312480927e-02 -2.164198458194732666e-01 5.309212952852249146e-02 4.715083241462707520e-01
5.228920653462409973e-02 1.786426305770874023e-01 2.147063165903091431e-01 -3.570209816098213196e-02 -1.115271449089050293e-02 -2.609097585082054138e-02 1.118423417210578918e-01 7.784506678581237793e-02 -1.246129423379898071e-01 -9.751541912555694580e-02 1.097521744668483734e-03 -1.887349337339401245e-01 -5.754997953772544861e-03 2.860276401042938232e-01 -1.226778179407119751e-01 -2.080367654561996460e-01 8.836354315280914307e-02 -2.920060753822326660e-01 -1.158419325947761536e-01 -2.152030020952224731e-01 -9.010852873325347900e-02 -2.699756324291229248e-01 -4.059005379676818848e-01 1.426339149475097656e-01 -9.953477978706359863e-02 2.963946573436260223e-02 4.597198665142059326e-01 -4.099192097783088684e-02 -1.993025988340377808e-01 5.962750688195228577e-02 -5.962559208273887634e-02 9.065184742212295532e-02
2.347474358975887299e-02 9.951559454202651978e-02 1.921207606792449951e-01 -6.584814190864562988e-02 1.167807430028915405e-01 -6.748824566602706909e-02 -2.785621881484985352e-01 -1.006583347916603088e-01 -3.792420923709869385e-01 2.063690721988677979e-01 1.111865565180778503e-01 -5.309334397315979004e-02 -1.117407158017158508e-01 2.899682521820068359e-01 5.659870803356170654e-03 -1.070213019847869873e-01 -7.874425500631332397e-02 7.887671887874603271e-02 -1.304113417863845825e-01 7.129843533039093018e-02 2.202528268098831177e-01 -1.206929832696914673e-01 2.707742620259523392e-03 2.137373089790344238e-01 -2.079579681158065796e-01 -2.779138088226318359e-01 3.363263309001922607e-01 -1.813669651746749878e-01 -3.112658262252807617e-01 1.436710655689239502e-01 -2.390114404261112213e-02 6.969723850488662720e-02
-1.606051027774810791e-01 1.812924146652221680e-01 -1.879481822252273560e-01 -2.639058530330657959e-01 -7.132478803396224976e-02 -9.903934597969055176e-02 5.684418976306915283e-02 -2.877164073288440704e-02 -1.457859389483928680e-02 -7.494359463453292847e-02 3.728435561060905457e-02 -3.116030991077423096e-01 9.997868537902832031e-02 9.311818331480026245e-02 6.438326835632324219e-02 -1.666380167007446289e-01 -1.097045540809631348e-01 -2.353795170783996582e-01 2.679031156003475189e-02 -2.361582964658737183e-01 -1.298052370548248291e-01 7.988087087869644165e-02 6.910639256238937378e-02 9.919216483831405640e-02 2.841161005198955536e-02 6.745894905179738998e-03 5.754975080490112305e-01 -1.418063789606094360e-01 1.814334690570831299e-01 -8.759666234254837036e-02 -1.685731261968612671e-01 -2.820950746536254883e-01
-3.601127769798040390e-03 3.555840849876403809e-01 -2.653431594371795654e-01 -1.048367172479629517e-01 -1.594582051038742065e-01 -2.268434315919876099e-02 -4.101874772459268570e-03 -1.242415979504585266e-01 1.230342388153076172e-01 -9.966078400611877441e-02 3.118166625499725342e-01 -5.909746512770652771e-02 -1.830573230981826782e-01 2.490898966789245605e-01 2.332327812910079956e-01 -1.601336598396301270e-01 -1.898281276226043701e-01 -1.596979945898056030e-01 -2.322970777750015259e-01 -2.992102801799774170e-01 -7.719811052083969116e-02 -1.366579234600067139e-01 -2.374728620052337646e-01 1.183498650789260864e-01 -1.326992362737655640e-01 1.698867417871952057e-02 2.955366075038909912e-01 1.039778068661689758e-01 -1.442075613886117935e-02 6.762328743934631348e-02 -1.678760349750518799e-01 1.705980859696865082e-02
-9.436119347810745239e-02 6.916846148669719696e-03 -6.516985595226287842e-03 -4.483627080917358398e-01 2.609521895647048950e-02 -1.730989962816238403e-01 -1.374009102582931519e-01 9.666746854782104492e-02 4.091572482138872147e-03 1.435374915599822998e-01 -9.676828235387802124e-02 -2.447583228349685669e-01 -2.731313705444335938e-01 3.455862998962402344e-01 8.744666725397109985e-02 2.675113677978515625e-01 3.008190169930458069e-02 -2.140126228332519531e-01 2.124013006687164307e-02 -1.422140300273895264e-01 -2.068561762571334839e-01 -1.876194477081298828e-01 2.520799040794372559e-01 -3.570249304175376892e-02 4.117827862501144409e-02 -9.702831506729125977e-02 1.174397245049476624e-01 -3.936178982257843018e-03 4.687095433473587036e-02 -1.523438394069671631e-01 -2.950704693794250488e-01 1.428169012069702148e-01
-2.099249809980392456e-01 6.581853330135345459e-02 -7.465425133705139160e-02 -8.008500188589096069e-02 1.091258972883224487e-02 -9.696298837661743164e-02 -2.026317715644836426e-01 1.046511530876159668e-02 -1.221300363540649414e-01 -4.109883308410644531e-02 -1.077149808406829834e-01 -1.490602493286132812e-01 -2.023487538099288940e-01 3.519589602947235107e-01 -1.688474863767623901e-01 -1.520849317312240601e-01 -9.373173117637634277e-02 -4.013523459434509277e-02 -2.333364337682723999e-01 -2.913676500320434570e-01 -2.436647117137908936e-01 -4.495220780372619629e-01 -7.854370772838592529e-02 -1.246109008789062500e-01 -2.550568282604217529e-01 -9.096555411815643311e-02 2.085670977830886841e-01 1.813751310110092163e-01 -7.562516722828149796e-03 1.803221106529235840e-01 7.507777959108352661e-02 3.498213738203048706e-02
-1.027077957987785339e-01 -8.729552477598190308e-02 2.510853409767150879e-01 -1.483428329229354858e-01 6.171155720949172974e-02 7.660414557904005051e-03 -2.595141828060150146e-01 7.433488965034484863e-02 -1.538889110088348389e-01 -7.473451644182205200e-02 2.475726902484893799e-01 -2.196393162012100220e-01 -3.422017097473144531e-01 -8.460516482591629028e-02 -5.027646198868751526e-02 -1.431462913751602173e-02 -1.428901553153991699e-01 1.477327197790145874e-01 1.267427057027816772e-01 -2.374277263879776001e-01 3.610386848449707031e-01 -1.519404053688049316e-01 1.066070646047592163e-01 2.789684534072875977e-01 -5.434398725628852844e-02 -2.207927405834197998e-01 1.311385184526443481e-01 5.957185290753841400e-03 7.281518727540969849e-02 -6.604994833469390869e-02 -3.425556123256683350e-01 -3.164811804890632629e-02
-4.366136342287063599e-02 2.057544887065887451e-01 -2.202485650777816772e-01 -1.309399008750915527e-01 -1.926091909408569336e-01 -9.597938507795333862e-02 2.323494106531143188e-02 9.397260844707489014e-02 -2.408893406391143799e-01 -2.186336368322372437e-01 -7.846400886774063110e-02 -1.758509427309036255e-01 -3.064001798629760742e-01 2.298967391252517700e-01 -2.312858402729034424e-01 3.135649487376213074e-02 4.502256959676742554e-02 8.154278993606567383e-02 -7.003740221261978149e-02 -1.836544871330261230e-01 6.046037003397941589e-02 -1.827444732189178467e-01 1.010097935795783997e-01 9.240680187940597534e-02 -3.805656358599662781e-02 -3.821411132812500000e-01 3.178102672100067139e-01 1.109526380896568298e-01 -1.030079051852226257e-01 -1.589198708534240723e-01 -2.982575595378875732e-01 -3.979391977190971375e-02
1.342780888080596924e-01 6.129274144768714905e-02 7.623618096113204956e-02 -1.788900792598724365e-01 -2.079805731773376465e-01 -2.159092426300048828e-01 -1.312429457902908325e-01 -2.362886071205139160e-01 -7.249261438846588135e-02 -1.814117096364498138e-02 8.658802509307861328e-02 -2.809517681598663330e-01 -6.517023593187332153e-02 1.572154578752815723e-03 2.632483839988708496e-01 1.487516015768051147e-01 1.809159964323043823e-01 -2.853063046932220459e-01 -6.227876245975494385e-02 -1.053421497344970703e-01 -1.187765896320343018e-01 -1.151830628514289856e-01 9.846218017628416419e-05 -3.231525421142578125e-03 2.611845917999744415e-02 -2.936823666095733643e-01 2.705477178096771240e-01 2.513900399208068848e-01 1.378774344921112061e-01 8.983369171619415283e-02 -2.550841271877288818e-01 3.432390987873077393e-01
2.679169643670320511e-03 -3.704982995986938477e-02 -9.975562989711761475e-02 -1.954658627510070801e-01 -2.818336486816406250e-01 -1.018899977207183838e-01 8.021643012762069702e-02 -1.499437093734741211e-01 -1.219677031040191650e-01 1.901915371417999268e-01 2.530958130955696106e-02 -3.423346579074859619e-01 1.312565207481384277e-01 -6.039665266871452332e-02 1.345649361610412598e-01 -3.253727778792381287e-02 -1.307637803256511688e-02 -2.204287499189376831e-01 9.188916534185409546e-03 -1.410920321941375732e-01 4.930772632360458374e-02 -2.137585580348968506e-01 1.521801054477691650e-01 3.346202969551086426e-01 -4.665738716721534729e-02 1.380315632559359074e-03 2.605549693107604980e-01 -1.561592668294906616e-01 2.206151932477951050e-02 -1.259295046329498291e-01 2.154686301946640015e-02 5.094508528709411621e-01
-1.202321872115135193e-01 -1.294864714145660400e-01 6.519021838903427124e-02 -2.617445290088653564e-01 1.825121492147445679e-01 -1.238406300544738770e-01 -1.732104867696762085e-01 4.932810738682746887e-02 2.653442509472370148e-02 -1.909565776586532593e-01 2.232232093811035156e-01 4.702199622988700867e-02 -3.104913532733917236e-01 1.462974846363067627e-01 1.845844686031341553e-01 1.279512345790863037e-01 -1.123346537351608276e-01 8.828543871641159058e-02 -8.695214986801147461e-02 -3.090256452560424805e-01 5.095190927386283875e-02 -2.185482382774353027e-01 -7.965379953384399414e-02 -1.656789779663085938e-01 -1.541128158569335938e-01 -2.667160332202911377e-01 3.079676628112792969e-01 1.178970113396644592e-01 8.062339574098587036e-02 -7.830490171909332275e-02 -3.626433014869689941e-01 -4.558202996850013733e-02
-7.047586608678102493e-03 4.730562120676040649e-02 1.313825603574514389e-02 -1.559771299362182617e-01 -3.215276896953582764e-01 -1.525300145149230957e-01 5.254278704524040222e-02 -2.654620409011840820e-01 -8.827863633632659912e-02 3.482281044125556946e-02 -6.806035339832305908e-02 -2.838394343852996826e-01 -4.808222502470016479e-02 -8.281956613063812256e-02 3.193836808204650879e-01 3.815812245011329651e-02 1.501283347606658936e-01 -2.717028260231018066e-01 5.462788790464401245e-02 -2.312241643667221069e-01 1.328864097595214844e-01 -1.221205368638038635e-01 1.110365837812423706e-01 3.490487337112426758e-01 -4.610288515686988831e-02 -1.849546581506729126e-01 2.223736196756362915e-01 -1.457873582839965820e-01 -4.381096363067626953e-02 1.001400407403707504e-02 3.324053063988685608e-02 3.698526024818420410e-01
7.566414028406143188e-02 -4.186744242906570435e-02 -5.316602438688278198e-02 -1.383319646120071411e-01 -1.015136316418647766e-01 -1.234413497149944305e-02 -3.772237300872802734e-01 6.696567684412002563e-02 -3.479565382003784180e-01 -6.715537607669830322e-02 8.479876071214675903e-02 2.259922176599502563e-01 -2.721015512943267822e-01 1.278985142707824707e-01 1.368775591254234314e-02 1.772570013999938965e-01 -8.791362494230270386e-02 -7.046897709369659424e-02 -8.958033472299575806e-02 -4.848077893257141113e-02 3.165298104286193848e-01 -1.745253950357437134e-01 -2.475660853087902069e-02 2.129198461771011353e-01 -1.758362650871276855e-01 -1.384256184101104736e-01 3.272925317287445068e-01 1.480188816785812378e-01 -5.899668112397193909e-02 -2.440084666013717651e-01 -1.636540740728378296e-01 1.971988677978515625e-01
-1.097046881914138794e-01 -1.068177521228790283e-01 3.161635249853134155e-02 -2.443654388189315796e-01 -1.570032984018325806e-01 4.727407544851303101e-02 -2.634316086769104004e-01 5.703587085008621216e-02 -2.734601199626922607e-01 -8.120804093778133392e-03 -2.053950875997543335e-01 -1.126306578516960144e-01 -2.951053678989410400e-01 -1.457229852676391602e-01 1.365431994199752808e-01 -1.852113157510757446e-01 1.178565323352813721e-01 -2.465023398399353027e-01 7.927024364471435547e-02 -1.691906005144119263e-01 -1.374964118003845215e-01 -3.597737848758697510e-02 -2.893451415002346039e-02 -2.300642281770706177e-01 -2.168444693088531494e-01 -3.079406619071960449e-01 2.708004713058471680e-01 -2.268796265125274658e-01 9.108018875122070312e-02 -9.721831977367401123e-02 -8.889373391866683960e-02 2.224484533071517944e-01
-1.100815311074256897e-01 2.905690111219882965e-02 -1.415165811777114868e-01 1.599339768290519714e-02 2.244153320789337158e-01 -2.852555597200989723e-03 -1.369279175996780396e-01 7.538677752017974854e-02 -3.978986293077468872e-02 -1.879525184631347656e-01 -3.022489249706268311e-01 -2.159819751977920532e-01 -1.213917285203933716e-01 1.837179958820343018e-01 2.153776288032531738e-01 -1.487238258123397827e-01 -6.160071492195129395e-02 -6.252766400575637817e-02 1.180916428565979004e-01 4.538716748356819153e-02 5.776254832744598389e-02 -1.532639842480421066e-02 -1.806085109710693359e-01 3.587513566017150879e-01 -3.730995953083038330e-01 -3.995088860392570496e-02 4.435247480869293213e-01 8.983706682920455933e-02 7.427106052637100220e-02 -1.476785093545913696e-01 -2.358262240886688232e-02 1.948767155408859253e-01
-1.261641383171081543e-01 -1.204848662018775940e-01 -1.715614944696426392e-01 -2.712273895740509033e-01 -1.718640327453613281e-01 9.181085973978042603e-02 -1.130410060286521912e-01 -2.525701820850372314e-01 -8.870412409305572510e-02 1.027831435203552246e-01 2.776394784450531006e-01 1.766179502010345459e-01 4.687364026904106140e-02 2.283005267381668091e-01 1.995075643062591553e-01 -1.489831656217575073e-01 -3.718516230583190918e-01 -8.016118407249450684e-02 5.709741264581680298e-02 -2.522610425949096680e-01 3.657545521855354309e-02 -1.250013262033462524e-01 -1.109441816806793213e-01 3.438927233219146729e-01 -1.023454517126083374e-01 3.342738002538681030e-02 2.388916164636611938e-01 -1.093563288450241089e-01 -5.076471716165542603e-02 1.370885223150253296e-01 -1.419674158096313477e-01 1.665228605270385742e-01
7.954752445220947266e-02 -4.363700747489929199e-02 -2.109239697456359863e-01 -5.245477426797151566e-03 1.614557802677154541e-01 -3.927136361598968506e-01 -3.286415338516235352e-02 2.623668499290943146e-02 -4.451170680113136768e-04 -1.727390438318252563e-01 1.700052022933959961e-01 -3.189634382724761963e-01 -2.818659543991088867e-01 -3.591629117727279663e-02 2.126726508140563965e-01 -6.982501596212387085e-02 2.568853199481964111e-01 -2.103684842586517334e-01 -1.789386272430419922e-01 -6.774131208658218384e-02 1.544180046766996384e-02 -2.419347018003463745e-01 -7.158092409372329712e-02 2.214652448892593384e-01 -3.661899641156196594e-02 1.740080565214157104e-01 2.674128115177154541e-01 -4.495365917682647705e-02 -1.797571629285812378e-01 -1.970859318971633911e-01 -1.943400055170059204e-01 9.622959187254309654e-04
1.034767627716064453e-01 2.713439054787158966e-02 -1.400412023067474365e-01 -2.365162074565887451e-01 9.942472726106643677e-02 1.498820185661315918e-01 -2.347898185253143311e-01 -1.059901714324951172e-01 -5.224247928708791733e-03 -1.386017650365829468e-01 1.493279188871383667e-01 1.745440661907196045e-01 -4.319914877414703369e-01 -1.188727840781211853e-02 9.768045693635940552e-02 -1.556508094072341919e-01 -3.099869005382061005e-03 3.001081943511962891e-02 -7.646169513463973999e-02 -2.587937414646148682e-01 2.176020890474319458e-01 -1.884646415710449219e-01 6.825286149978637695e-02 1.693391203880310059e-01 -2.265089899301528931e-01 -8.858796954154968262e-02 3.350033462047576904e-01 2.557500898838043213e-01 1.254389137029647827e-01 1.402291506528854370e-01 -1.779230237007141113e-01 1.672907322645187378e-01
9.610383957624435425e-02 1.575094014406204224e-01 -1.217465549707412720e-01 -1.074121445417404175e-01 2.565387636423110962e-03 -2.560698688030242920e-01 -1.275457441806793213e-01 -2.556295096874237061e-01 4.786873236298561096e-03 8.586990833282470703e-02 -7.453305274248123169e-02 -1.806834489107131958e-01 -1.808605492115020752e-01 3.148166537284851074e-01 1.425732970237731934e-01 -5.720592569559812546e-03 3.572484552860260010e-01 -1.533800959587097168e-01 -1.001018658280372620e-01 2.902507223188877106e-02 1.440482866019010544e-02 -2.109765261411666870e-01 1.209546476602554321e-01 2.818876802921295166e-01 -1.188497319817543030e-01 -7.089411467313766479e-02 -1.771724224090576172e-02 -3.183654844760894775e-01 1.164518594741821289e-01 4.927050694823265076e-02 8.488125354051589966e-02 3.870210945606231689e-01
-2.294161766767501831e-01 -2.539794333279132843e-02 -1.827938109636306763e-01 -2.035104334354400635e-01 -6.773218512535095215e-02 -1.224171295762062073e-01 -2.718207240104675293e-01 -2.113656699657440186e-01 -1.781403571367263794e-01 -1.451480090618133545e-01 1.071219705045223236e-02 -3.125652670860290527e-01 -1.126191243529319763e-01 1.990614831447601318e-01 8.162475377321243286e-02 -5.182693600654602051e-01 1.456874459981918335e-01 7.016111910343170166e-02 3.555721044540405273e-02 -1.601027548313140869e-01 7.531093060970306396e-02 3.047062456607818604e-02 -1.196898743510246277e-01 1.658786237239837646e-01 -2.232985757291316986e-02 5.786083638668060303e-02 4.089370369911193848e-02 -1.534195691347122192e-01 1.258027460426092148e-02 -6.938939541578292847e-02 -1.487672477960586548e-01 3.129253387451171875e-01
1.674824804067611694e-01 7.643492519855499268e-02 -1.539455950260162354e-01 -1.068446636199951172e-01 -1.388301402330398560e-01 -1.184475198388099670e-01 -1.536578685045242310e-01 1.760135442018508911e-01 -2.933544218540191650e-01 -2.000861614942550659e-02 1.855536997318267822e-01 -1.408053375780582428e-02 -4.161162674427032471e-01 -5.327020585536956787e-02 1.806043684482574463e-01 -1.992516517639160156e-01 2.300172448158264160e-01 -2.810097038745880127e-01 -1.642916798591613770e-01 -1.872963011264801025e-01 -8.523410558700561523e-02 -2.595813572406768799e-01 3.980644419789314270e-02 -2.195753157138824463e-03 -9.035903960466384888e-02 -3.025025725364685059e-01 1.355163455009460449e-01 -1.241653412580490112e-01 -6.463471800088882446e-02 -2.827534824609756470e-02 -2.499689161777496338e-01 -5.102387443184852600e-02
-3.448600769042968750e-01 7.251729723066091537e-03 -7.183123379945755005e-02 -3.057951629161834717e-01 7.867542654275894165e-02 -4.837107285857200623e-02 -1.587078124284744263e-01 -3.427014499902725220e-02 -1.667277514934539795e-01 8.040480315685272217e-02 1.848305761814117432e-01 -9.141041897237300873e-03 -4.660827517509460449e-01 3.114731907844543457e-01 9.110407531261444092e-02 -3.590783104300498962e-02 6.654560565948486328e-02 4.808866605162620544e-02 1.568060070276260376e-01 7.670605927705764771e-02 -2.903455793857574463e-01 -2.079576849937438965e-01 1.882675141096115112e-01 1.751703470945358276e-01 2.013244898989796638e-03 -7.031286507844924927e-02 1.078565642237663269e-01 -2.613219022750854492e-01 5.651641264557838440e-02 1.871267259120941162e-01 3.303225710988044739e-02 6.981208920478820801e-03
-1.834414750337600708e-01 1.526843756437301636e-01 -9.364703297615051270e-02 -3.320255875587463379e-02 3.480206727981567383e-01 -2.003529518842697144e-01 -1.248735487461090088e-01 9.155079722404479980e-02 -1.429604291915893555e-01 -1.009167730808258057e-02 -2.843246161937713623e-01 -1.832729279994964600e-01 -1.651656627655029297e-01 1.691453307867050171e-01 3.469867259263992310e-02 -1.548866629600524902e-01 -7.124655693769454956e-02 -1.039223093539476395e-02 5.259497463703155518e-02 -1.020361334085464478e-01 2.557134032249450684e-01 -6.128666177392005920e-02 -1.289180070161819458e-01 2.688129842281341553e-01 -3.471348881721496582e-01 -1.945145130157470703e-01 3.187550902366638184e-01 -2.148858010768890381e-01 1.551869958639144897e-01 9.900284558534622192e-02 -1.210727766156196594e-01 2.876489795744419098e-02
-2.031210958957672119e-01 1.614101082086563110e-01 1.839717151597142220e-03 -3.185067176818847656e-01 -2.324998378753662109e-01 -3.124648518860340118e-02 6.730556488037109375e-02 -1.105951145291328430e-01 1.559695973992347717e-02 4.098198935389518738e-02 -2.289798855781555176e-01 -1.608552336692810059e-01 -3.886525705456733704e-02 -2.828743075951933861e-03 3.483966588973999023e-01 6.988810747861862183e-02 -1.655106619000434875e-02 -2.535393834114074707e-01 2.719709277153015137e-01 5.540740489959716797e-02 -1.882169395685195923e-02 -4.014770388603210449e-01 -7.397131528705358505e-03 1.733072102069854736e-02 -6.304693967103958130e-02 -3.013373315334320068e-01 3.343394696712493896e-01 -9.697798639535903931e-02 -7.619822025299072266e-02 -4.851637035608291626e-02 -9.043979644775390625e-02 1.250568032264709473e-01
-4.381298646330833435e-02 -3.118951059877872467e-02 -3.368607163429260254e-02 -1.722894459962844849e-01 -1.076805144548416138e-01 -1.076888740062713623e-01 5.007717013359069824e-02 4.415174946188926697e-02 5.227081105113029480e-02 -1.072525456547737122e-01 3.465838730335235596e-01 -1.008495315909385681e-01 -1.256545037031173706e-01 1.040961518883705139e-01 2.861450612545013428e-01 -3.375569283962249756e-01 -2.575380168855190277e-02 -2.371329516172409058e-01 -2.033802680671215057e-02 -2.703242897987365723e-01 1.763694584369659424e-01 -1.899236887693405151e-01 -4.833990931510925293e-01 9.752309322357177734e-02 -1.045952588319778442e-01 -1.696019768714904785e-01 1.183957234025001526e-01 2.069559842348098755e-01 1.276723444461822510e-01 4.876414313912391663e-02 -1.003913208842277527e-01 7.489071786403656006e-02
-1.497697830200195312e-01 3.250271081924438477e-02 1.920987367630004883e-01 8.275537192821502686e-02 -1.017108112573623657e-01 1.086361357010900974e-03 -2.124295681715011597e-01 2.004507929086685181e-01 -2.949217259883880615e-01 2.259908169507980347e-01 1.765040904283523560e-01 -1.107811108231544495e-01 -3.907221257686614990e-01 9.280511736869812012e-02 2.964572906494140625e-01 -1.902563720941543579e-01 1.127421185374259949e-01 -2.723355889320373535e-01 -2.876103483140468597e-02 -2.398388693109154701e-03 -1.236396953463554382e-01 -6.320948898792266846e-02 2.524213865399360657e-02 4.180895909667015076e-02 -1.202377900481224060e-01 -3.960437700152397156e-02 1.962402015924453735e-01 -3.089588284492492676e-01 1.107393279671669006e-01 5.597159639000892639e-02 -3.090377449989318848e-01 -1.344767981208860874e-03
-9.159172326326370239e-02 -8.712048828601837158e-02 6.113799288868904114e-02 -3.828418850898742676e-01 9.612598270177841187e-02 -3.476908057928085327e-02 -2.814558446407318115e-01 -4.447364807128906250e-02 2.476900443434715271e-02 8.921553939580917358e-02 2.407518588006496429e-02 2.210674993693828583e-02 -1.604678481817245483e-01 -2.783541381359100342e-02 -3.638458624482154846e-02 -2.714333236217498779e-01 -1.096800416707992554e-01 -7.942770421504974365e-02 3.930863738059997559e-01 6.521411240100860596e-02 -1.575331836938858032e-01 -2.869158685207366943e-01 9.988531470298767090e-02 -1.759236454963684082e-01 -3.279316127300262451e-01 -1.820118427276611328e-01 3.177125155925750732e-01 -6.707327067852020264e-02 -5.549322441220283508e-02 3.284496814012527466e-02 1.202232241630554199e-01 2.025185823440551758e-01
[truncated: 3,283,304 more chars]
