# Supplementary material for: The Language of Innovation
Source: PLoS One. 2020 Apr 30;15(4):e0230107. doi: 10.1371/journal.pone.0230107 (PMC7194493; doi:10.1371/journal.pone.0230107)
Supplement: S16 File — (GZ) [file pone.0230107.s016.tar.gz › 1994-1998/V2Run_13_VS_4500_embeddings1994-1998ED32.txt]

-6.836331635713577271e-02 1.422338932752609253e-01 -1.057138592004776001e-01 1.994879730045795441e-02 4.032829999923706055e-01 -2.967735528945922852e-01 2.965750545263290405e-02 1.334269344806671143e-01 -7.050385326147079468e-02 -1.414380315691232681e-02 -7.442881911993026733e-02 2.750165201723575592e-02 1.598597168922424316e-01 5.875731632113456726e-02 2.270980030298233032e-01 2.519227564334869385e-01 -4.531126618385314941e-01 -1.026221066713333130e-01 -1.176939904689788818e-01 2.517519891262054443e-01 -3.688661381602287292e-02 1.117589622735977173e-01 -2.009023576974868774e-01 -6.347467005252838135e-02 1.154175549745559692e-01 9.306713938713073730e-02 -1.468985229730606079e-01 -1.185540929436683655e-01 -1.106253489851951599e-01 -4.269199445843696594e-02 3.396018445491790771e-01 1.713703759014606476e-02
1.063712462782859802e-01 -5.940833128988742828e-03 1.067835614085197449e-01 -2.225371599197387695e-01 1.881697028875350952e-01 -2.925592362880706787e-01 -1.948823183774948120e-01 -9.466207027435302734e-02 -5.205797776579856873e-02 -1.531226783990859985e-01 -2.538916170597076416e-01 2.502248585224151611e-01 1.150746569037437439e-01 -1.075164675712585449e-01 -1.607126295566558838e-01 2.045205235481262207e-01 -4.349790886044502258e-02 3.506130576133728027e-01 -2.788357436656951904e-02 2.232179343700408936e-01 4.028371274471282959e-01 -1.181242391467094421e-01 -2.569593489170074463e-01 -1.890659034252166748e-01 1.178833916783332825e-01 -9.459535777568817139e-02 3.443706035614013672e-02 -1.290895640850067139e-01 4.680274054408073425e-02 -5.331658571958541870e-02 -2.789869345724582672e-02 -1.189942732453346252e-01
2.238134294748306274e-01 6.784307956695556641e-02 -3.060798943042755127e-01 1.937780762091279030e-03 2.849793136119842529e-01 -1.815676242113113403e-01 1.354213505983352661e-01 2.275186777114868164e-01 -1.749350577592849731e-01 -5.906311795115470886e-03 8.504272252321243286e-02 -9.665640443563461304e-02 1.284137517213821411e-01 -2.247444540262222290e-01 9.969883412122726440e-02 -9.736160933971405029e-02 -2.658288776874542236e-01 3.352543711662292480e-01 9.531015157699584961e-02 2.927209436893463135e-01 2.213829159736633301e-01 -9.860642999410629272e-02 -2.177453935146331787e-01 -6.055909395217895508e-02 -6.551097333431243896e-02 7.307474967092275620e-03 -2.015322744846343994e-01 -8.361826837062835693e-02 -3.523304685950279236e-02 1.493532489985227585e-02 3.041633963584899902e-01 -1.117632165551185608e-02
1.440162211656570435e-01 4.597424715757369995e-02 2.395334988832473755e-01 -1.194624081254005432e-01 2.702693045139312744e-01 -3.110637480858713388e-04 8.717124909162521362e-02 2.183768600225448608e-01 -4.322284087538719177e-02 1.592906117439270020e-01 -8.581725507974624634e-02 5.788987502455711365e-03 -2.537586027756333351e-03 3.006051480770111084e-02 1.291034221649169922e-01 -1.443962752819061279e-01 -4.962608218193054199e-01 -1.392679288983345032e-02 4.953848943114280701e-02 5.070130825042724609e-01 9.927028417587280273e-02 -9.261852502822875977e-02 -4.712520539760589600e-02 1.824602633714675903e-01 1.411231309175491333e-01 -4.553990438580513000e-04 2.368660867214202881e-01 -3.074975684285163879e-03 -1.516902893781661987e-01 7.415387034416198730e-02 9.325917810201644897e-02 -1.758701354265213013e-01
7.887378334999084473e-02 1.914679408073425293e-01 -8.297723531723022461e-02 -1.753824204206466675e-01 3.392412662506103516e-01 -1.354998201131820679e-01 -2.005966305732727051e-01 -1.515666842460632324e-01 -1.496061831712722778e-01 -9.280663728713989258e-02 9.096762537956237793e-02 3.047615103423595428e-02 1.817546188831329346e-01 -7.656970620155334473e-02 1.303444057703018188e-01 8.170854300260543823e-02 -6.248599290847778320e-02 1.674874126911163330e-01 -5.588933452963829041e-02 3.656318187713623047e-01 2.644470036029815674e-01 -2.128338366746902466e-01 -2.824651598930358887e-01 -1.367989629507064819e-01 -1.985836625099182129e-01 1.901025921106338501e-01 2.716433629393577576e-02 2.317430824041366577e-01 -1.403168439865112305e-01 5.479016900062561035e-02 2.500932216644287109e-01 1.493444144725799561e-01
9.652330540120601654e-03 1.629229336977005005e-01 -7.726439833641052246e-02 -1.248086169362068176e-01 2.707323431968688965e-01 -8.006608486175537109e-02 1.714863441884517670e-02 -1.852039098739624023e-01 -1.120100468397140503e-01 -3.402060270309448242e-01 -1.487676352262496948e-01 2.671119570732116699e-01 1.801546365022659302e-01 -4.349136352539062500e-02 9.075140953063964844e-02 1.343517154455184937e-01 -2.768500745296478271e-01 1.515151709318161011e-01 -2.257668077945709229e-01 1.481610387563705444e-01 -2.257374487817287445e-02 -2.276834249496459961e-01 6.188867241144180298e-02 -3.658985197544097900e-01 1.374059793306514621e-04 3.205973803997039795e-01 -1.540739089250564575e-01 1.463644653558731079e-01 8.151895552873611450e-02 1.688036024570465088e-01 8.529668301343917847e-02 -4.656769707798957825e-02
1.164812743663787842e-01 1.263178586959838867e-01 -1.099891960620880127e-01 4.807186126708984375e-02 1.830153018236160278e-01 -1.889309138059616089e-01 -2.451507151126861572e-01 2.789139747619628906e-01 -8.564952015876770020e-02 6.476626545190811157e-02 -2.286931127309799194e-02 1.563685983419418335e-01 8.701811730861663818e-02 -1.380125135183334351e-01 9.794864803552627563e-02 6.868014484643936157e-02 -3.295601010322570801e-01 4.939900711178779602e-02 -1.156772375106811523e-01 1.859728693962097168e-01 4.610617756843566895e-01 -2.711186110973358154e-01 -1.264711916446685791e-01 -4.641130566596984863e-02 3.580911457538604736e-02 3.350312411785125732e-01 -2.258500009775161743e-01 1.065022423863410950e-01 -1.134017854928970337e-01 1.223562657833099365e-01 1.220114645548164845e-03 -6.774837523698806763e-02
3.510000705718994141e-01 2.891924045979976654e-02 -1.834888756275177002e-01 -2.255727052688598633e-01 9.526880830526351929e-02 -2.376289218664169312e-01 -1.742224991321563721e-01 1.552373319864273071e-01 4.858763143420219421e-02 -1.699736267328262329e-01 -9.652291238307952881e-02 -3.775829682126641273e-03 1.625229120254516602e-01 -6.955940276384353638e-02 7.750536315143108368e-03 1.224083304405212402e-01 -3.018741309642791748e-01 2.020845413208007812e-01 -4.561247304081916809e-02 4.405333995819091797e-01 2.736117839813232422e-01 1.372789149172604084e-03 1.137664318084716797e-01 1.281567849218845367e-02 9.521850198507308960e-02 -7.661678642034530640e-02 -7.443434000015258789e-02 1.478040814399719238e-01 -3.539331555366516113e-01 -2.506277896463871002e-02 -1.508357748389244080e-02 8.163408492691814899e-04
2.887110412120819092e-01 -2.377720028162002563e-01 3.303004195913672447e-03 -6.046018376946449280e-02 1.119641438126564026e-01 -3.305385112762451172e-01 -3.674368932843208313e-02 -3.326613223180174828e-03 1.802505105733871460e-01 5.572681128978729248e-02 -7.535456866025924683e-02 3.538553416728973389e-01 9.403394907712936401e-02 -2.483800798654556274e-01 3.482601046562194824e-02 1.669783703982830048e-02 -2.257452309131622314e-01 1.784393936395645142e-02 -1.242265105247497559e-01 3.121709525585174561e-01 1.805666089057922363e-01 9.843499958515167236e-02 -1.879162788391113281e-01 -1.516844481229782104e-01 7.362247258424758911e-02 3.105555102229118347e-02 -1.912860572338104248e-01 -9.120073914527893066e-02 -3.367111086845397949e-01 1.433998942375183105e-01 1.322376579046249390e-01 -1.651749163866043091e-01
2.585059404373168945e-01 1.579982936382293701e-01 -3.490163385868072510e-01 5.527663603425025940e-02 2.238204479217529297e-01 -1.014342084527015686e-01 3.144073113799095154e-02 -2.369310334324836731e-02 4.436332359910011292e-02 1.759932041168212891e-01 -6.595109403133392334e-02 2.338038533926010132e-01 -9.961981326341629028e-03 -4.897284880280494690e-02 1.123402174562215805e-02 -8.823660761117935181e-02 -2.259089201688766479e-01 2.478356212377548218e-01 -1.069591566920280457e-01 4.158724546432495117e-01 2.581375241279602051e-01 -4.976636171340942383e-02 -1.636480689048767090e-01 1.092460900545120239e-01 -2.153254002332687378e-01 2.667544186115264893e-01 -1.682684272527694702e-01 6.432826071977615356e-02 8.708444982767105103e-02 5.708507448434829712e-02 1.314661204814910889e-01 -1.904423385858535767e-01
1.099332273006439209e-01 -2.114016748964786530e-02 1.018311902880668640e-01 -9.309577941894531250e-02 2.583687603473663330e-01 -3.039672076702117920e-01 -1.403891146183013916e-01 -1.455657333135604858e-01 -4.258085787296295166e-02 -2.233991622924804688e-01 -1.234796866774559021e-01 2.108176201581954956e-01 2.334161549806594849e-01 -4.270329773426055908e-01 -5.218569654971361160e-03 2.379536330699920654e-01 -2.472798824310302734e-01 6.204622983932495117e-02 1.142136380076408386e-01 1.128342598676681519e-01 9.565669298171997070e-02 3.456409871578216553e-01 -1.942577958106994629e-01 -8.843775838613510132e-02 8.584666252136230469e-02 4.476244375109672546e-02 -7.597488164901733398e-02 -7.160205394029617310e-02 -1.504023522138595581e-01 -6.554929167032241821e-02 -4.452602192759513855e-02 2.221715897321701050e-01
5.086894147098064423e-03 1.769482493400573730e-01 -7.267086207866668701e-02 2.959387600421905518e-01 7.119613140821456909e-02 -1.196621656417846680e-01 -1.465672701597213745e-01 2.099559754133224487e-01 -6.326784193515777588e-02 1.842381656169891357e-01 -1.762977540493011475e-01 2.322142422199249268e-01 1.137711927294731140e-01 -1.694641709327697754e-01 1.979023963212966919e-01 1.397814005613327026e-01 -2.290903031826019287e-01 1.634670794010162354e-01 -3.387736678123474121e-01 3.859686851501464844e-01 9.795995801687240601e-02 7.576764374971389771e-02 -3.616763055324554443e-01 -1.158106625080108643e-01 4.819628596305847168e-02 1.764387078583240509e-02 -5.108442530035972595e-02 3.169328719377517700e-02 -1.238930076360702515e-01 2.467402815818786621e-02 8.452652394771575928e-02 1.888947039842605591e-01
1.710638254880905151e-01 2.006969898939132690e-01 -2.252443283796310425e-01 1.018195077776908875e-01 4.886296093463897705e-01 -6.307567656040191650e-02 -1.333823353052139282e-01 -1.051872596144676208e-02 -2.007346004247665405e-01 1.844795495271682739e-01 7.584291696548461914e-02 1.076286956667900085e-01 1.996658891439437866e-01 -1.429871469736099243e-02 2.784325275570154190e-03 -1.830940544605255127e-01 -3.195056915283203125e-01 1.740127801895141602e-01 -1.370957940816879272e-01 2.714284658432006836e-01 2.054430544376373291e-01 1.265888568013906479e-02 -2.635163962841033936e-01 -6.688585877418518066e-02 1.046602129936218262e-01 1.447537541389465332e-01 -6.101728975772857666e-02 -3.699203953146934509e-02 -2.106710672378540039e-01 8.133704215288162231e-02 -8.457880467176437378e-02 -8.477097004652023315e-02
2.536253333091735840e-01 -3.811918199062347412e-03 1.827452033758163452e-01 -5.746393278241157532e-02 3.800949454307556152e-01 -2.808248102664947510e-01 -1.088391318917274475e-01 -4.954461380839347839e-02 4.905098304152488708e-02 2.416697534499689937e-04 3.667180985212326050e-02 1.971914917230606079e-01 3.401198387145996094e-01 -3.302636444568634033e-01 1.048194244503974915e-01 1.812762171030044556e-01 -2.424659281969070435e-01 2.901560962200164795e-01 2.804783359169960022e-02 -1.728386431932449341e-02 2.486402168869972229e-02 1.514943242073059082e-01 -1.962354034185409546e-02 -2.667171955108642578e-01 -1.536247581243515015e-01 -5.414164066314697266e-02 -1.426369994878768921e-01 -1.853215098381042480e-01 5.070270597934722900e-02 -9.969917125999927521e-03 5.585195496678352356e-02 -1.546568423509597778e-01
2.511174678802490234e-01 -8.428754657506942749e-02 7.577951252460479736e-02 6.687360256910324097e-02 1.809640973806381226e-01 -1.703345328569412231e-01 6.001165509223937988e-02 5.402641743421554565e-02 1.358419209718704224e-01 -1.388843953609466553e-01 5.097125656902790070e-03 3.734943866729736328e-01 2.937473058700561523e-01 -9.133332967758178711e-02 5.306134745478630066e-02 4.101103544235229492e-02 -2.401717007160186768e-01 3.299865722656250000e-01 -8.395544439554214478e-02 1.179291531443595886e-01 -1.704993285238742828e-02 1.057080850005149841e-01 -3.639776706695556641e-01 -2.067620754241943359e-01 6.810761988162994385e-02 -1.760281771421432495e-01 2.083763293921947479e-02 -1.000789031386375427e-01 -2.721838355064392090e-01 1.207016035914421082e-01 2.084388583898544312e-01 -1.501584202051162720e-01
3.710666904225945473e-03 -2.096832990646362305e-01 1.346605122089385986e-01 4.626963660120964050e-02 3.057026267051696777e-01 1.536495089530944824e-01 -2.144579775631427765e-02 1.169671937823295593e-01 3.418308869004249573e-02 1.077883243560791016e-01 3.622442111372947693e-02 2.794052958488464355e-01 1.203447952866554260e-02 1.649397611618041992e-02 2.471127510070800781e-01 2.611410915851593018e-01 -4.625972807407379150e-01 9.218978881835937500e-02 5.765767022967338562e-02 3.130560815334320068e-01 -4.443145915865898132e-02 -1.908363103866577148e-01 3.174221515655517578e-02 1.160060018301010132e-01 -4.521231725811958313e-02 2.635194063186645508e-01 -1.660099625587463379e-02 -2.839107215404510498e-01 3.222892992198467255e-03 1.471123099327087402e-01 1.017093732953071594e-01 -1.471485495567321777e-01
1.184170469641685486e-01 -6.058287806808948517e-03 1.622289977967739105e-02 1.279952675104141235e-01 4.395310580730438232e-01 6.224905373528599739e-04 -7.040737569332122803e-02 6.884116679430007935e-02 -6.526577472686767578e-02 2.031219154596328735e-01 6.584195792675018311e-02 2.818002700805664062e-01 8.754955977201461792e-02 -1.601157933473587036e-01 1.611429154872894287e-01 7.801926136016845703e-02 -1.463441550731658936e-01 2.696728110313415527e-01 -2.921884655952453613e-01 2.149010002613067627e-01 2.217112481594085693e-01 -2.326177805662155151e-01 -3.564793169498443604e-01 -1.266167499125003815e-02 5.364301055669784546e-02 2.274657636880874634e-01 -2.029855549335479736e-01 -2.867544628679752350e-02 -9.517937898635864258e-02 -8.057925850152969360e-03 9.686582535505294800e-02 -2.092269621789455414e-02
-4.581626877188682556e-02 -1.257773786783218384e-01 2.628234960138797760e-02 -1.816415600478649139e-02 2.653089165687561035e-01 -2.021651864051818848e-01 5.019651353359222412e-02 -2.103438042104244232e-02 6.004017218947410583e-02 1.758590340614318848e-01 -4.839370772242546082e-02 3.445260822772979736e-01 2.011382728815078735e-01 -7.754338532686233521e-02 5.401597544550895691e-02 2.269635647535324097e-01 -2.979901134967803955e-01 1.385079920291900635e-01 1.344099342823028564e-01 3.837181031703948975e-01 -9.030944854021072388e-02 -2.702395617961883545e-01 -3.481798246502876282e-02 -6.871727295219898224e-03 3.622785955667495728e-02 6.324245780706405640e-02 2.623274028301239014e-01 -3.286972939968109131e-01 1.437571048736572266e-01 6.537204980850219727e-02 2.081212401390075684e-01 6.489107012748718262e-02
-8.750080130994319916e-03 8.869802206754684448e-02 -2.342433780431747437e-01 7.274653017520904541e-02 2.473740726709365845e-01 -1.544379889965057373e-01 9.127389639616012573e-02 -4.111638367176055908e-01 7.473525404930114746e-02 6.596114486455917358e-02 4.113623127341270447e-02 1.804016157984733582e-02 2.135655842721462250e-02 -1.355864405632019043e-01 2.508269846439361572e-01 1.560510843992233276e-01 -3.101156055927276611e-01 1.714228093624114990e-01 -1.964125782251358032e-02 1.694061607122421265e-01 2.834803164005279541e-01 -4.787158221006393433e-02 -6.206984817981719971e-02 -3.655019700527191162e-01 1.328061372041702271e-01 7.201071083545684814e-02 -7.434120029211044312e-02 2.218780294060707092e-02 -2.051656693220138550e-01 -7.290109992027282715e-02 2.994607686996459961e-01 1.036217957735061646e-01
1.110909879207611084e-02 -2.037043720483779907e-01 2.370726913213729858e-01 4.221627116203308105e-02 3.061675429344177246e-01 -9.097389131784439087e-02 1.245602369308471680e-01 2.687981426715850830e-01 1.025932729244232178e-01 1.139308139681816101e-01 -1.615383476018905640e-02 1.150441472418606281e-03 3.905356302857398987e-02 4.637490957975387573e-02 1.469841897487640381e-01 1.716654747724533081e-01 -6.248872280120849609e-01 1.545187085866928101e-02 4.046339169144630432e-02 3.551954030990600586e-01 3.045425936579704285e-02 -1.248330920934677124e-01 -1.956242620944976807e-01 -2.207369729876518250e-02 -9.499935060739517212e-02 5.123803019523620605e-02 9.300135076045989990e-02 -3.780126571655273438e-02 -3.146557882428169250e-02 -8.323590271174907684e-03 1.883845031261444092e-01 5.349214188754558563e-03
7.899470627307891846e-02 1.578704454004764557e-02 5.169712938368320465e-03 -1.114095598459243774e-01 2.691485285758972168e-01 -3.025720119476318359e-01 -1.985967904329299927e-02 1.116802543401718140e-01 -2.428739219903945923e-01 1.702687293291091919e-01 -2.141183018684387207e-01 1.235656961798667908e-01 -3.121784329414367676e-01 -7.902403920888900757e-02 -1.409230381250381470e-01 1.446261256933212280e-01 -5.356656312942504883e-01 6.803105026483535767e-02 1.535065323114395142e-01 2.180516868829727173e-01 4.277623817324638367e-02 4.808327928185462952e-02 -4.727766281575895846e-05 1.241472363471984863e-01 1.827746778726577759e-01 1.272854954004287720e-01 1.065588444471359253e-01 -1.525231450796127319e-01 -3.617551550269126892e-02 1.339653134346008301e-01 -6.281907204538583755e-03 -1.577699482440948486e-01
-1.343623250722885132e-01 -2.199974954128265381e-01 -8.321279287338256836e-02 -1.426722854375839233e-01 2.680694162845611572e-01 -7.583396136760711670e-02 1.164348050951957703e-01 2.962985038757324219e-01 2.608432807028293610e-02 2.171445079147815704e-02 1.101132705807685852e-01 1.553690135478973389e-01 2.189650386571884155e-02 -1.811101846396923065e-02 2.211282402276992798e-01 9.384723007678985596e-02 -4.713628888130187988e-01 5.318415164947509766e-02 3.112705983221530914e-02 3.477042317390441895e-01 -1.093202084302902222e-01 -2.011877149343490601e-01 -2.013322338461875916e-02 7.549247145652770996e-02 8.784957230091094971e-02 1.921170502901077271e-01 2.179642468690872192e-01 -1.577361077070236206e-01 -7.191269099712371826e-02 1.158072333782911301e-02 2.803454399108886719e-01 -1.582796126604080200e-01
9.992952644824981689e-02 7.163445651531219482e-02 -4.295855164527893066e-01 7.302971184253692627e-02 2.069808691740036011e-01 -2.863212227821350098e-01 -8.469548076391220093e-02 5.641315132379531860e-02 1.673463284969329834e-01 1.920550465583801270e-01 -2.105873525142669678e-01 1.816076189279556274e-01 1.589943319559097290e-01 -4.691401496529579163e-03 6.590536981821060181e-02 1.330371648073196411e-01 -1.442159712314605713e-01 2.149320691823959351e-01 -8.552429080009460449e-02 2.977216839790344238e-01 1.895151883363723755e-01 -3.532928228378295898e-02 -6.617193669080734253e-02 -1.517557352781295776e-01 1.974108666181564331e-01 2.356991171836853027e-01 -3.226227685809135437e-02 2.160462178289890289e-02 1.514828670769929886e-02 2.265953458845615387e-02 3.768363296985626221e-01 6.298013776540756226e-02
6.885356269776821136e-03 4.162876605987548828e-01 1.741586476564407349e-01 -1.339926011860370636e-02 1.884360313415527344e-01 -1.347669810056686401e-01 -2.261969447135925293e-01 -1.574341952800750732e-01 -1.506642848253250122e-01 -1.295843869447708130e-01 1.865611076354980469e-01 2.065906487405300140e-02 4.314610734581947327e-02 -2.138006389141082764e-01 1.664582788944244385e-01 2.357759922742843628e-01 -2.234664261341094971e-01 1.678983867168426514e-01 -1.099803969264030457e-01 3.107835650444030762e-01 9.763769060373306274e-02 2.790892422199249268e-01 6.728764623403549194e-02 1.064890399575233459e-01 -1.981807053089141846e-01 7.080861181020736694e-02 1.434855163097381592e-01 1.806007139384746552e-02 -3.042908012866973877e-02 -1.660408079624176025e-01 1.432897448539733887e-01 -2.379053086042404175e-01
1.745924353599548340e-01 -1.339650005102157593e-01 -1.331632733345031738e-01 -1.890336126089096069e-01 3.629007190465927124e-02 -2.063604146242141724e-01 -2.857847511768341064e-01 -1.833069473505020142e-01 -1.402462571859359741e-01 -1.694264262914657593e-01 -1.111465469002723694e-01 6.386400759220123291e-02 1.655397415161132812e-01 -1.187435388565063477e-01 3.420230746269226074e-01 1.439086198806762695e-01 -2.353422939777374268e-01 3.099151849746704102e-01 3.574744239449501038e-02 2.150823771953582764e-01 6.527060177177190781e-03 3.208082169294357300e-02 4.883676022291183472e-02 -2.841015756130218506e-01 1.478755027055740356e-01 -4.245597496628761292e-02 8.883766084909439087e-02 -2.572686076164245605e-01 -2.826840877532958984e-01 3.639334067702293396e-02 1.691744774580001831e-01 -6.467990577220916748e-02
3.010180294513702393e-01 2.003262192010879517e-01 -2.311062216758728027e-01 -4.761473461985588074e-02 3.653235733509063721e-01 4.254430532455444336e-02 -9.732196480035781860e-02 3.195501267910003662e-01 1.944429427385330200e-02 1.661545336246490479e-01 -2.268170751631259918e-02 1.540025174617767334e-01 1.557641774415969849e-01 -3.751859664916992188e-01 -5.323963612318038940e-02 -7.594554871320724487e-02 -2.282942235469818115e-01 5.786624923348426819e-02 -1.082944720983505249e-01 2.739781439304351807e-01 1.055484637618064880e-01 5.966405570507049561e-02 -3.646826446056365967e-01 7.904421538114547729e-02 -1.102069169282913208e-01 1.987289264798164368e-02 9.597605466842651367e-02 8.003924041986465454e-02 -1.096958946436643600e-02 -1.102170124650001526e-01 -2.777206338942050934e-02 -5.900504440069198608e-02
-1.930239610373973846e-02 4.193539172410964966e-02 4.590248223394155502e-03 -3.116298317909240723e-01 2.081021666526794434e-01 3.271791711449623108e-02 -1.400525867938995361e-01 -3.354943543672561646e-02 2.268753945827484131e-01 -5.731433629989624023e-04 -1.943856328725814819e-01 3.981150314211845398e-02 3.098507523536682129e-01 -1.282098442316055298e-01 5.867150798439979553e-02 5.411126837134361267e-02 -3.547428846359252930e-01 9.044145792722702026e-02 -4.203361272811889648e-02 9.578239172697067261e-02 2.016280405223369598e-02 1.440823823213577271e-01 -1.309645175933837891e-01 2.332773953676223755e-01 3.589868545532226562e-02 -1.437716651707887650e-02 4.104180335998535156e-01 9.796095639467239380e-02 7.712893187999725342e-02 3.199291825294494629e-01 2.950211167335510254e-01 -1.156847178936004639e-01
1.279765814542770386e-01 4.044209122657775879e-01 1.127665489912033081e-02 -4.510417953133583069e-02 1.256100386381149292e-01 6.392363458871841431e-02 2.851319909095764160e-01 -1.187310889363288879e-01 -2.717825472354888916e-01 -5.746057257056236267e-02 -1.591296643018722534e-01 -2.231624871492385864e-01 1.536054164171218872e-01 -2.189116179943084717e-01 8.359842002391815186e-03 2.206855863332748413e-01 -2.493299245834350586e-01 1.861854344606399536e-01 -1.479481607675552368e-01 8.527699857950210571e-02 1.114234030246734619e-01 2.671889960765838623e-01 -2.103179395198822021e-01 -6.297959387302398682e-02 1.494925022125244141e-01 2.554459683597087860e-02 5.410839989781379700e-02 1.966096609830856323e-01 -8.512123674154281616e-02 6.374747306108474731e-02 7.606355100870132446e-02 -3.006451129913330078e-01
-1.670897901058197021e-01 3.955519199371337891e-01 1.159215494990348816e-01 -2.014624327421188354e-01 1.126445643603801727e-02 -2.742483317852020264e-01 -2.295630547450855374e-04 4.679346084594726562e-02 1.413627155125141144e-02 -1.707479506731033325e-01 -1.929323226213455200e-01 9.886921942234039307e-02 6.390935927629470825e-02 -6.755920499563217163e-02 1.875448040664196014e-02 -1.597661525011062622e-02 -5.855122804641723633e-01 1.567046195268630981e-01 -8.216635882854461670e-02 2.802035212516784668e-01 3.274153545498847961e-02 3.679358214139938354e-02 -4.823531582951545715e-02 -1.283161621540784836e-02 7.146053761243820190e-02 1.071658208966255188e-01 1.215784773230552673e-01 1.444583665579557419e-02 -2.110240906476974487e-01 -1.396798938512802124e-01 -1.783680636435747147e-03 -2.127642929553985596e-01
-2.612763084471225739e-02 9.723150730133056641e-02 1.117688696831464767e-02 -4.924972727894783020e-02 2.960700541734695435e-02 -3.584925234317779541e-01 1.247208118438720703e-01 1.630154997110366821e-02 4.034580662846565247e-02 -3.434199839830398560e-02 -2.268029004335403442e-01 2.503128945827484131e-01 2.137540280818939209e-01 -4.015376865863800049e-01 7.630698382854461670e-02 8.690562099218368530e-02 -3.367011249065399170e-01 1.917375922203063965e-01 3.541214019060134888e-02 2.901214957237243652e-01 2.845744788646697998e-01 2.299605458974838257e-01 -5.695680528879165649e-02 -1.193314269185066223e-01 -8.680456876754760742e-02 1.573344469070434570e-01 -2.271388918161392212e-01 -4.880990087985992432e-02 -7.696369290351867676e-02 -1.180136576294898987e-01 4.826799035072326660e-02 -9.771630167961120605e-02
-9.641283005475997925e-02 6.326196342706680298e-02 5.990643799304962158e-02 -3.225792571902275085e-02 2.972506582736968994e-01 -2.408403754234313965e-01 -9.958636760711669922e-02 -2.844662666320800781e-01 -2.155697047710418701e-01 -1.999741494655609131e-01 -5.415726825594902039e-02 1.120168566703796387e-01 1.596427112817764282e-01 -3.983568400144577026e-02 3.254547715187072754e-01 -7.162555586546659470e-03 -1.851349622011184692e-01 8.397071808576583862e-02 -3.088447730988264084e-03 3.667238354682922363e-01 3.609449416399002075e-02 -5.607733502984046936e-02 -5.965400859713554382e-02 -1.207541823387145996e-01 1.939041912555694580e-01 2.798503637313842773e-01 -3.605967462062835693e-01 1.483373641967773438e-01 -5.758108198642730713e-02 1.985564231872558594e-01 -9.791022166609764099e-03 2.631221339106559753e-02
1.086231917142868042e-01 -7.736333459615707397e-02 -5.119926109910011292e-02 7.359619438648223877e-02 1.672937870025634766e-01 -2.302064001560211182e-01 -2.726669013500213623e-01 8.477204479277133942e-03 -1.070349141955375671e-01 1.563566029071807861e-01 -5.466673150658607483e-02 2.210467159748077393e-01 7.177691906690597534e-02 -9.035399556159973145e-02 1.450005322694778442e-01 -9.428540617227554321e-02 -3.372065722942352295e-01 2.416601181030273438e-01 -6.589781492948532104e-02 1.799245476722717285e-01 1.333056837320327759e-01 -1.808008551597595215e-01 -4.235211312770843506e-01 -1.528762429952621460e-01 -6.667605042457580566e-02 2.713578045368194580e-01 -1.830929964780807495e-01 -3.383267670869827271e-02 -2.388141155242919922e-01 -1.055363938212394714e-01 1.994519829750061035e-01 -7.119449973106384277e-02
8.741160482168197632e-02 5.840525031089782715e-02 -9.341841936111450195e-02 3.275384753942489624e-02 1.177396699786186218e-01 -1.164128109812736511e-01 -1.850830018520355225e-01 5.550789833068847656e-02 1.557420343160629272e-01 -5.155938491225242615e-02 1.424796283245086670e-01 1.001280546188354492e-01 4.817096292972564697e-01 -1.310371607542037964e-01 -1.033405363559722900e-01 2.613935247063636780e-02 -3.480161726474761963e-01 1.838429421186447144e-01 6.725741177797317505e-02 2.810845673084259033e-01 2.375851273536682129e-01 -8.483780920505523682e-02 -2.524848580360412598e-01 5.314355716109275818e-02 -3.305217623710632324e-02 -1.123267575167119503e-03 -2.437917739152908325e-01 -3.449486494064331055e-01 -1.614656001329421997e-01 -9.657016396522521973e-02 9.280395507812500000e-02 6.625353544950485229e-02
-7.761395722627639771e-02 1.522255539894104004e-01 1.471231877803802490e-01 -1.875202506780624390e-01 2.794686257839202881e-01 -2.072180360555648804e-01 -8.524075150489807129e-02 2.616539895534515381e-01 8.779050409793853760e-02 2.446548342704772949e-01 -5.834532156586647034e-02 1.101663261651992798e-01 -1.460402458906173706e-01 2.160085923969745636e-02 1.598886847496032715e-01 2.232769131660461426e-01 -3.474061191082000732e-01 -4.409159347414970398e-02 1.334397643804550171e-01 2.869222760200500488e-01 -6.051287800073623657e-02 1.144296079874038696e-01 -1.396248191595077515e-01 2.079958841204643250e-02 1.188146993517875671e-01 4.927912354469299316e-02 3.787735998630523682e-01 -2.897070646286010742e-01 -6.018096953630447388e-02 -6.542656570672988892e-02 -2.477213740348815918e-02 -1.581076681613922119e-01
3.249209523200988770e-01 1.573901176452636719e-01 -2.366623282432556152e-01 -1.692893803119659424e-01 3.839148879051208496e-01 -8.096045255661010742e-02 -1.957271844148635864e-01 -9.026528894901275635e-02 8.324814587831497192e-02 2.781824767589569092e-01 4.585443064570426941e-02 1.806676834821701050e-01 1.590331494808197021e-01 -2.037095874547958374e-01 2.328497469425201416e-01 -3.490881249308586121e-02 -1.643202751874923706e-01 1.049341112375259399e-01 4.529107362031936646e-02 1.687435209751129150e-01 -6.130482070147991180e-03 1.469378825277090073e-02 -4.034906029701232910e-01 5.051414668560028076e-02 -4.961970448493957520e-02 9.487969428300857544e-02 6.389676779508590698e-02 -1.085779890418052673e-01 -1.788844466209411621e-01 -1.417297720909118652e-01 -9.074266999959945679e-02 -1.466058045625686646e-01
1.592729836702346802e-01 6.205078586935997009e-02 -2.188008278608322144e-01 -2.200254984200000763e-02 1.949018239974975586e-01 -1.078193038702011108e-01 1.247407943010330200e-01 -1.381416916847229004e-01 1.109730154275894165e-01 -1.523587256669998169e-01 2.218638062477111816e-01 1.424294859170913696e-01 1.554848402738571167e-01 -4.730193316936492920e-02 -9.118225425481796265e-03 2.557706236839294434e-01 -1.528197079896926880e-01 4.373630285263061523e-01 -2.052840292453765869e-01 3.999217450618743896e-01 2.846814393997192383e-01 1.472452376037836075e-02 -1.980749703943729401e-02 -6.782569736242294312e-02 -1.071542352437973022e-01 -4.899286478757858276e-02 7.436183840036392212e-02 -1.205064132809638977e-01 -1.054445356130599976e-01 3.371662460267543793e-03 -1.801794767379760742e-01 -2.464051395654678345e-01
9.995087981224060059e-02 9.887798875570297241e-02 -1.224534362554550171e-01 1.331600248813629150e-01 2.772353589534759521e-01 -1.486672759056091309e-01 -6.772475782781839371e-03 1.342612057924270630e-01 -1.464945822954177856e-01 7.549633737653493881e-03 7.088320795446634293e-03 2.004077583551406860e-01 2.803820073604583740e-01 -2.779082357883453369e-01 -1.579016000032424927e-01 3.190520405769348145e-02 -2.640590369701385498e-01 4.364062249660491943e-01 -2.916117608547210693e-01 -1.837049610912799835e-02 4.774410743266344070e-03 4.556745290756225586e-02 -1.788353323936462402e-01 -5.835849046707153320e-02 -1.541021764278411865e-01 3.138950765132904053e-01 -1.947316527366638184e-01 -5.598090961575508118e-02 -1.191690862178802490e-01 -1.480271853506565094e-02 1.616883873939514160e-01 -3.046689089387655258e-03
-1.509689539670944214e-01 2.351721562445163727e-02 -2.412689477205276489e-01 6.029592454433441162e-02 1.480258107185363770e-01 -1.772364675998687744e-01 -1.317411661148071289e-01 1.049520820379257202e-01 1.266473084688186646e-01 -7.296272367238998413e-02 6.263710558414459229e-02 1.979360133409500122e-01 2.516551613807678223e-01 1.082455143332481384e-01 3.621992766857147217e-01 1.550769358873367310e-01 -1.785147190093994141e-01 2.581684887409210205e-01 3.752223402261734009e-02 5.038211345672607422e-01 1.846741288900375366e-01 9.800258278846740723e-02 -9.651017189025878906e-02 -6.918098032474517822e-02 9.970670938491821289e-02 2.926366776227951050e-02 -7.620619144290685654e-03 -2.205385565757751465e-01 1.241174414753913879e-01 2.118666470050811768e-01 7.954707741737365723e-02 2.606349997222423553e-02
-7.317455857992172241e-02 1.354957222938537598e-01 -3.935411944985389709e-02 4.667042568325996399e-02 2.112634927034378052e-01 -6.967992335557937622e-02 -3.264680802822113037e-01 6.737927347421646118e-02 -8.334453403949737549e-02 1.704287827014923096e-01 -1.614236086606979370e-01 2.564403712749481201e-01 2.215371876955032349e-01 -7.100706920027732849e-03 1.108056753873825073e-01 -3.244108706712722778e-02 -2.706017196178436279e-01 2.015351355075836182e-01 -1.604447811841964722e-01 3.424631953239440918e-01 3.742633387446403503e-02 -1.163837984204292297e-01 -3.816797137260437012e-01 -9.166968055069446564e-03 1.306950766593217850e-02 1.062458604574203491e-01 -3.587514460086822510e-01 4.320798069238662720e-02 -1.152842640876770020e-01 -3.884931653738021851e-02 2.044990956783294678e-01 7.386963069438934326e-02
-9.224431216716766357e-02 9.315995126962661743e-02 -1.327758748084306717e-02 1.125334352254867554e-01 1.908137053251266479e-01 -2.133922129869461060e-01 -1.256697475910186768e-01 2.612680196762084961e-02 -2.060409784317016602e-01 2.103507965803146362e-01 3.685856610536575317e-02 2.230768799781799316e-01 4.068220779299736023e-02 -6.754775531589984894e-03 -4.896765574812889099e-02 -3.315575420856475830e-02 -2.701542973518371582e-01 2.858459651470184326e-01 -1.685127019882202148e-01 3.505893647670745850e-01 1.806095987558364868e-01 -1.164717748761177063e-01 -4.215253591537475586e-01 -8.509912341833114624e-02 2.779759764671325684e-01 1.748569756746292114e-01 -2.010766863822937012e-01 -3.466311376541852951e-03 -7.976910471916198730e-02 -7.441733032464981079e-02 1.110683009028434753e-01 1.374495327472686768e-01
-2.689282000064849854e-01 5.865211039781570435e-02 1.868681460618972778e-01 -1.647434234619140625e-01 1.670768409967422485e-01 -1.333053112030029297e-01 -8.557429164648056030e-02 -1.602485030889511108e-01 1.144335493445396423e-01 1.527479439973831177e-01 7.409426569938659668e-02 1.898853033781051636e-01 2.510243952274322510e-01 7.148870825767517090e-02 6.562362611293792725e-02 -6.662382185459136963e-02 -2.478889524936676025e-01 1.231931429356336594e-02 -8.295610547065734863e-02 1.739236265420913696e-01 1.444306224584579468e-01 4.684154391288757324e-01 -2.385521382093429565e-01 1.397736668586730957e-01 5.157233029603958130e-02 1.204123198986053467e-01 1.818366199731826782e-01 -1.626557409763336182e-01 5.121474340558052063e-02 1.966967880725860596e-01 2.162898182868957520e-01 -2.200553715229034424e-01
3.803659975528717041e-01 -1.406200695782899857e-02 3.180954232811927795e-02 -7.601780444383621216e-02 1.186670958995819092e-01 -2.462313920259475708e-01 -1.222412511706352234e-01 6.227232143282890320e-02 2.538694255053997040e-02 -2.500608563423156738e-01 -1.928132623434066772e-01 4.533047378063201904e-01 -1.557125058025121689e-02 -2.636148631572723389e-01 -7.337293121963739395e-03 -1.192718893289566040e-01 -4.249259531497955322e-01 -1.097025629132986069e-02 7.086978107690811157e-02 5.798341333866119385e-02 1.576765626668930054e-01 -1.150289103388786316e-01 1.024539619684219360e-01 -6.866376847028732300e-03 9.583694487810134888e-02 1.250166893005371094e-01 -1.025113761425018311e-01 1.872251480817794800e-01 1.160451620817184448e-01 -1.198671013116836548e-01 1.695070266723632812e-01 -1.736499741673469543e-02
9.892451763153076172e-02 1.831310540437698364e-01 -5.031978338956832886e-02 -6.687013804912567139e-02 3.862148225307464600e-01 -1.337337046861648560e-01 6.129907071590423584e-02 2.049830555915832520e-01 -1.954103559255599976e-01 1.374868303537368774e-01 1.423184387385845184e-02 3.784443438053131104e-02 2.558554410934448242e-01 -3.399005532264709473e-01 3.349463343620300293e-01 -1.572770774364471436e-01 -1.735151857137680054e-01 1.994321048259735107e-01 -1.728358268737792969e-01 1.164041310548782349e-01 -8.387998491525650024e-02 -4.305616393685340881e-02 -1.896148324012756348e-01 9.210976213216781616e-02 1.731058396399021149e-02 1.978348791599273682e-01 -1.161488965153694153e-01 -6.965953111648559570e-02 -1.315755248069763184e-01 1.879271268844604492e-01 -1.056710481643676758e-01 -2.683320343494415283e-01
-1.669612079858779907e-01 -1.576131433248519897e-01 -3.290287032723426819e-02 -1.467345952987670898e-01 5.226730108261108398e-01 -6.555247306823730469e-02 -1.892075538635253906e-01 2.266185730695724487e-01 -8.445250988006591797e-02 -1.691698282957077026e-01 -1.290892213582992554e-01 2.964574098587036133e-02 -2.552395164966583252e-01 2.033997178077697754e-01 -3.955680131912231445e-02 1.426521539688110352e-01 -3.591219782829284668e-01 1.066061705350875854e-01 9.191170334815979004e-03 2.665951848030090332e-01 1.354977637529373169e-01 -1.955936104059219360e-02 -2.147722095251083374e-01 1.643979400396347046e-01 -8.349622786045074463e-02 1.620034277439117432e-01 8.811803162097930908e-02 2.198292315006256104e-02 4.202939569950103760e-02 -1.706439107656478882e-01 -9.493556804955005646e-03 -4.974452406167984009e-02
-2.947512567043304443e-01 2.158164978027343750e-01 1.468197852373123169e-01 -2.122700065374374390e-01 2.145084179937839508e-02 -3.457933068275451660e-01 6.070546805858612061e-02 -4.458376206457614899e-03 -1.319716572761535645e-01 -6.394894421100616455e-02 6.352289766073226929e-02 1.286263912916183472e-01 5.476326867938041687e-02 -6.026951223611831665e-02 -6.449685990810394287e-02 6.541498750448226929e-02 -4.594669044017791748e-01 2.845436930656433105e-01 4.117486998438835144e-02 1.616940051317214966e-01 1.639468818902969360e-01 1.701927930116653442e-01 -9.365224093198776245e-02 -1.724871695041656494e-01 -1.401167511940002441e-01 1.296948045492172241e-01 1.458963006734848022e-01 -5.569920316338539124e-02 -4.509541019797325134e-02 -2.238776981830596924e-01 2.814690768718719482e-01 -1.119492873549461365e-01
6.215384975075721741e-02 -9.750751405954360962e-02 1.479769647121429443e-01 7.152675837278366089e-02 3.777778446674346924e-01 -6.185980513691902161e-02 -3.747690469026565552e-02 2.977409660816192627e-01 -1.160395815968513489e-01 2.072522044181823730e-02 -8.963201195001602173e-02 -5.228173919022083282e-03 1.092209070920944214e-01 -1.024447754025459290e-02 2.038036435842514038e-01 7.058060169219970703e-02 -5.374771356582641602e-01 -9.588067419826984406e-03 7.659967988729476929e-02 3.640825152397155762e-01 -6.488183885812759399e-02 -1.288457810878753662e-01 -1.830846816301345825e-01 3.383039683103561401e-02 1.558077186346054077e-01 -2.838821336627006531e-02 2.412883639335632324e-01 -1.456148624420166016e-01 -1.016565486788749695e-01 3.913320228457450867e-02 -1.186961010098457336e-01 -1.708178222179412842e-01
1.407579481601715088e-01 -6.612268835306167603e-02 1.047464534640312195e-01 -4.516914486885070801e-01 6.132565811276435852e-02 -1.830420196056365967e-01 -1.917494460940361023e-02 9.777894243597984314e-03 -1.437063962221145630e-01 2.336244583129882812e-01 -1.126431599259376526e-01 1.002603024244308472e-01 3.090271651744842529e-01 -8.499113470315933228e-02 -1.074130609631538391e-01 3.468482494354248047e-01 -2.671243846416473389e-01 4.255928471684455872e-02 1.563964635133743286e-01 1.355098634958267212e-01 2.116844989359378815e-02 -6.153620034456253052e-02 -1.569758951663970947e-01 2.594687342643737793e-01 -1.323813349008560181e-01 1.602405868470668793e-02 -2.429034560918807983e-01 -2.815848588943481445e-02 -1.013924255967140198e-01 -2.440140247344970703e-01 1.612006127834320068e-01 -7.056402415037155151e-02
1.667238473892211914e-01 1.678290069103240967e-01 -2.411733418703079224e-01 -5.768188834190368652e-02 -8.130554854869842529e-02 -2.706005275249481201e-01 -2.250718772411346436e-01 -1.122632101178169250e-01 1.880703270435333252e-01 5.360841378569602966e-02 2.409414649009704590e-01 1.259534060955047607e-01 8.720499277114868164e-02 -4.550987854599952698e-02 2.569390535354614258e-01 2.869285047054290771e-01 -1.455802917480468750e-01 6.077261269092559814e-02 -4.908784478902816772e-02 3.677350878715515137e-01 1.589714884757995605e-01 -3.007088974118232727e-02 -1.806107014417648315e-01 -4.759334772825241089e-02 1.255834102630615234e-01 -1.997715793550014496e-03 -2.016323357820510864e-01 -2.193390429019927979e-01 1.388973295688629150e-01 -5.637034028768539429e-02 3.443772792816162109e-01 8.533712476491928101e-03
2.540732026100158691e-01 1.201455146074295044e-01 -1.659950464963912964e-01 -1.560380756855010986e-01 1.930585503578186035e-01 -4.344903528690338135e-01 1.111427173018455505e-01 -8.219311386346817017e-02 2.893950603902339935e-02 -2.192496508359909058e-01 -4.864430986344814301e-03 1.324658542871475220e-01 -5.767590552568435669e-02 -9.849113225936889648e-02 2.806799411773681641e-01 2.747795879840850830e-01 -2.184130549430847168e-01 3.371230065822601318e-01 -2.019404806196689606e-02 2.465863078832626343e-01 3.309021890163421631e-01 1.054270565509796143e-01 1.309233158826828003e-02 7.375549525022506714e-02 2.154390513896942139e-02 1.413987278938293457e-01 -8.351013064384460449e-02 5.403608083724975586e-02 -7.855232059955596924e-02 2.694253996014595032e-02 5.718290433287620544e-02 -2.912102639675140381e-02
5.244352817535400391e-01 2.178479433059692383e-01 -4.900477826595306396e-02 -5.455104634165763855e-03 2.219244688749313354e-01 -2.680252790451049805e-01 -6.627079844474792480e-02 -2.268827334046363831e-02 -2.310418635606765747e-01 -3.208518624305725098e-01 9.885703772306442261e-02 2.946821451187133789e-01 -1.215901225805282593e-01 -1.200324147939682007e-01 -4.051843285560607910e-02 -2.994474582374095917e-02 -2.923466861248016357e-01 1.118284165859222412e-01 -1.609174609184265137e-01 2.025917321443557739e-01 3.888582810759544373e-02 -1.232395470142364502e-01 -1.565552316606044769e-02 -2.154090404510498047e-01 5.127705633640289307e-02 -2.185573615133762360e-02 9.231481701135635376e-02 3.797887638211250305e-02 5.761312320828437805e-03 -6.243512779474258423e-02 1.359519660472869873e-01 2.598681300878524780e-02
1.128581166267395020e-01 2.389054745435714722e-01 -2.644658833742141724e-02 -6.891924887895584106e-02 4.005787372589111328e-01 1.683531515300273895e-02 -1.573690474033355713e-01 1.812483966350555420e-01 3.526169434189796448e-02 1.722794175148010254e-01 8.776457980275154114e-03 2.164291441440582275e-01 3.169270157814025879e-01 5.238213762640953064e-02 2.350574731826782227e-01 -1.336862593889236450e-01 -3.794870078563690186e-01 3.011016249656677246e-01 -2.149688005447387695e-01 2.189414799213409424e-01 -1.842414028942584991e-02 -7.546791434288024902e-02 -2.223088294267654419e-01 -1.701810513623058796e-03 -1.195976603776216507e-02 1.790841519832611084e-01 7.710267603397369385e-02 6.771204620599746704e-02 -1.301197707653045654e-01 2.082310244441032410e-02 -5.035554990172386169e-02 7.279922068119049072e-02
5.945681780576705933e-02 -1.137216538190841675e-01 -1.873404346406459808e-02 1.117555797100067139e-01 8.585506677627563477e-02 -4.463239014148712158e-01 -3.571875393390655518e-02 3.135517239570617676e-03 6.214405968785285950e-02 -1.734577864408493042e-01 -3.679865971207618713e-02 1.908859163522720337e-01 -1.612399332225322723e-02 -2.050787508487701416e-01 9.431234002113342285e-02 -6.497518718242645264e-02 -3.413208127021789551e-01 1.058067828416824341e-01 -2.385568469762802124e-01 1.228015124797821045e-01 3.379717096686363220e-02 2.626027464866638184e-01 -4.823787137866020203e-03 -1.771685779094696045e-01 2.236780077219009399e-01 2.780766487121582031e-01 -8.971735090017318726e-02 -9.303776174783706665e-02 -3.368480876088142395e-02 -2.914842367172241211e-01 -1.235089823603630066e-01 -2.983963787555694580e-01
2.378636151552200317e-01 1.868176460266113281e-01 -3.150174915790557861e-01 -5.310049653053283691e-02 3.515779972076416016e-01 4.965591803193092346e-02 -7.031606137752532959e-02 3.213950246572494507e-02 7.156468182802200317e-02 2.712387144565582275e-01 -1.282875537872314453e-01 4.120981320738792419e-02 9.359709918498992920e-02 -9.260211139917373657e-02 1.319357901811599731e-01 -7.025796454399824142e-03 -4.209516644477844238e-01 1.912034004926681519e-01 -1.374046206474304199e-01 2.715605795383453369e-01 3.202004358172416687e-02 -9.729166328907012939e-02 -2.852572202682495117e-01 2.705032005906105042e-02 9.767914563417434692e-02 2.713791429996490479e-01 -4.713676124811172485e-02 -9.055297821760177612e-02 -6.329581886529922485e-02 1.264320015907287598e-01 -8.827402442693710327e-02 1.496752947568893433e-01
3.193206787109375000e-01 -3.796903789043426514e-02 -1.857673972845077515e-01 1.234089285135269165e-01 2.444911003112792969e-01 -1.065830513834953308e-01 -2.791835460811853409e-03 -2.195112779736518860e-02 -2.721410430967807770e-02 4.791919142007827759e-02 4.676451906561851501e-02 1.958304196596145630e-01 2.779317274689674377e-02 -1.564778536558151245e-01 2.829330265522003174e-01 -9.594105184078216553e-02 -3.026806116104125977e-01 7.706812024116516113e-02 -2.231809943914413452e-01 1.442296802997589111e-01 2.643794715404510498e-01 1.429250836372375488e-02 -3.449440002441406250e-01 -2.635095268487930298e-03 -3.651950135827064514e-02 2.035418450832366943e-01 -2.420065551996231079e-02 6.574822217226028442e-02 4.379055276513099670e-02 -3.955543935298919678e-01 1.711014062166213989e-01 1.566903740167617798e-01
4.429439082741737366e-02 1.309895217418670654e-01 1.094949990510940552e-01 -1.671499162912368774e-01 -1.058131828904151917e-01 -1.539982110261917114e-01 -8.961369097232818604e-02 -5.360564589500427246e-02 6.974801421165466309e-03 -1.506959497928619385e-01 1.367908865213394165e-01 -1.484992727637290955e-02 1.023952290415763855e-01 -2.330873608589172363e-01 1.692702919244766235e-01 2.073469460010528564e-01 -6.137558221817016602e-01 1.838035434484481812e-01 -1.373544782400131226e-01 1.194557324051856995e-01 7.949111983180046082e-03 1.744630932807922363e-01 -4.923122003674507141e-03 -4.119354486465454102e-02 -1.718786805868148804e-01 1.240830421447753906e-01 2.998957335948944092e-01 -5.908839777112007141e-02 -3.580563515424728394e-02 -2.439346462488174438e-01 9.819064289331436157e-02 -1.798682361841201782e-01
1.352176666259765625e-01 1.024016067385673523e-01 -8.584968745708465576e-02 -6.262002140283584595e-02 4.373842179775238037e-01 -2.191232591867446899e-01 -2.047125995159149170e-01 -6.878219544887542725e-02 -4.025395214557647705e-02 3.761246204376220703e-01 4.693517833948135376e-02 2.181492894887924194e-01 1.607752591371536255e-01 2.563507482409477234e-02 6.401512026786804199e-02 -8.936896920204162598e-02 -3.775845468044281006e-01 2.642228640615940094e-02 -3.186268210411071777e-01 1.415859162807464600e-01 5.004762485623359680e-02 -1.240797638893127441e-01 -2.596715390682220459e-01 6.052804365754127502e-02 7.531488686800003052e-02 2.307923734188079834e-01 -1.246893107891082764e-01 2.788106910884380341e-02 -8.135721087455749512e-02 6.772408634424209595e-02 4.674448817968368530e-02 -4.853318445384502411e-03
-6.674385070800781250e-02 -6.780313700437545776e-02 -7.327149622142314911e-03 -6.178358569741249084e-02 3.125425577163696289e-01 -9.863355755805969238e-02 -6.305078417062759399e-02 4.087511450052261353e-02 1.787528544664382935e-01 8.556447178125381470e-02 6.311610341072082520e-02 2.845683395862579346e-01 9.472317248582839966e-02 7.714760303497314453e-02 1.104597151279449463e-01 3.912822306156158447e-01 -4.825790822505950928e-01 -1.556632481515407562e-02 6.474278122186660767e-02 3.404671549797058105e-01 -4.704041779041290283e-02 -2.812029421329498291e-01 -7.428622245788574219e-02 1.773515790700912476e-01 1.350980699062347412e-01 3.893952816724777222e-02 8.458709716796875000e-02 -3.281131386756896973e-02 6.997387111186981201e-02 2.477477937936782837e-01 4.636749625205993652e-02 4.045657813549041748e-02
1.024153828620910645e-01 1.711471676826477051e-01 4.966276511549949646e-02 1.293147802352905273e-01 1.407933980226516724e-01 -2.207129448652267456e-01 -3.437946140766143799e-01 1.147687584161758423e-01 5.531627312302589417e-02 5.065679550170898438e-01 -5.346072837710380554e-02 4.490660876035690308e-02 2.319994568824768066e-02 -2.391681075096130371e-01 -2.592266723513603210e-02 -2.332844771444797516e-02 -1.591268479824066162e-01 5.849103257060050964e-02 -2.101710885763168335e-01 3.010245859622955322e-01 8.661220967769622803e-02 1.466497778892517090e-02 -2.593799531459808350e-01 -1.092701181769371033e-01 1.079431027173995972e-01 2.013949900865554810e-01 -8.773857355117797852e-02 -1.283907890319824219e-01 7.196792215108871460e-02 1.429770439863204956e-01 2.420421838760375977e-01 -8.099878579378128052e-02
-1.536732614040374756e-01 -1.681745499372482300e-01 9.935650229454040527e-02 2.160513249691575766e-04 2.805750668048858643e-01 1.214985027909278870e-01 -9.680808521807193756e-03 2.713453173637390137e-01 -7.810378074645996094e-02 -9.918048977851867676e-02 -1.546449065208435059e-01 8.506502211093902588e-02 5.064516887068748474e-02 9.796293079853057861e-02 3.355945348739624023e-01 2.935948073863983154e-01 -4.663136303424835205e-01 8.934762328863143921e-02 -3.489995375275611877e-02 2.371221631765365601e-01 -9.429786354303359985e-02 -8.876946568489074707e-02 -1.270244270563125610e-01 1.339599192142486572e-01 1.782231777906417847e-01 2.497747913002967834e-02 2.474562637507915497e-02 -1.506188809871673584e-01 -1.289551556110382080e-01 2.162148803472518921e-01 2.347215712070465088e-01 -7.117173820734024048e-02
6.657396443188190460e-04 1.326218061149120331e-02 1.208570525050163269e-01 -1.325404495000839233e-01 2.226590663194656372e-01 -2.315887063741683960e-01 -6.110499054193496704e-02 2.073558866977691650e-01 1.827164143323898315e-01 4.414923861622810364e-02 -3.055834770202636719e-02 4.678127914667129517e-02 3.848031759262084961e-01 -1.668358892202377319e-01 1.247531101107597351e-01 -5.021644383668899536e-02 -2.896632850170135498e-01 1.430211365222930908e-01 3.481488674879074097e-02 2.643829584121704102e-01 2.059910632669925690e-02 2.927526533603668213e-01 -7.416579872369766235e-02 -3.460758179426193237e-02 -9.570579975843429565e-02 3.720146119594573975e-01 -3.170056343078613281e-01 -3.452423214912414551e-02 -1.119124591350555420e-01 -2.266779243946075439e-01 -5.006708949804306030e-02 -3.619713336229324341e-02
2.103520035743713379e-01 3.790939599275588989e-02 -1.388251334428787231e-01 8.037342689931392670e-03 1.011353433132171631e-01 -1.776296049356460571e-01 -2.133221030235290527e-01 -7.219004631042480469e-02 -1.007834523916244507e-01 6.583329290151596069e-02 -1.954715251922607422e-01 1.988227665424346924e-01 2.144446820020675659e-01 -8.681919425725936890e-02 -7.228842377662658691e-02 -8.602750301361083984e-02 -1.609482020139694214e-01 1.252330392599105835e-01 -4.045441746711730957e-01 3.982174694538116455e-01 2.128379419445991516e-02 -1.730606704950332642e-01 -3.233079612255096436e-01 -1.992580667138099670e-02 7.025249302387237549e-02 2.400722354650497437e-01 -1.123522371053695679e-01 -1.900577843189239502e-01 -2.112612426280975342e-01 -1.517960131168365479e-01 7.499407231807708740e-02 1.834903843700885773e-02
-1.557518541812896729e-01 -3.374049365520477295e-01 -1.385484933853149414e-01 6.181008648127317429e-04 2.576920092105865479e-01 9.748955816030502319e-02 7.041608542203903198e-02 8.912083506584167480e-02 6.691352277994155884e-02 7.059413194656372070e-02 -2.465304285287857056e-01 4.631929844617843628e-02 6.252198666334152222e-02 3.229536348953843117e-03 1.348435580730438232e-01 2.701800167560577393e-01 -4.980241060256958008e-01 6.010287627577781677e-02 -1.530868262052536011e-01 2.918393909931182861e-01 3.845312818884849548e-02 -1.660141050815582275e-01 -1.400190293788909912e-01 1.469658464193344116e-01 5.263905972242355347e-02 1.497864276170730591e-01 1.586572080850601196e-01 -9.547551721334457397e-02 -1.533194333314895630e-01 1.041877269744873047e-01 1.058897003531455994e-01 -2.255014330148696899e-01
2.067796587944030762e-01 8.597152680158615112e-02 -6.231195479631423950e-02 -6.102915108203887939e-02 1.344717144966125488e-01 -6.589823961257934570e-02 -7.093230634927749634e-02 1.633338034152984619e-01 4.738128930330276489e-02 1.101888343691825867e-01 -3.201913833618164062e-02 2.033948898315429688e-01 -2.862284705042839050e-02 -3.362177684903144836e-02 1.909989714622497559e-01 9.688533097505569458e-02 -2.342396378517150879e-01 4.024408161640167236e-01 -1.659934073686599731e-01 1.875998526811599731e-01 2.318428158760070801e-01 -1.938639730215072632e-01 -3.984012305736541748e-01 -8.753666281700134277e-02 9.703674167394638062e-02 9.359595924615859985e-02 -1.236707195639610291e-01 2.629643082618713379e-01 -1.348655968904495239e-01 1.615975350141525269e-01 3.141281604766845703e-01 -2.481854148209095001e-02
2.476895749568939209e-01 1.725447624921798706e-01 -4.917163029313087463e-02 -1.657994240522384644e-01 -9.279521554708480835e-02 -9.689180552959442139e-02 3.825620934367179871e-02 1.518718749284744263e-01 4.423000663518905640e-02 -1.382447630167007446e-01 -2.203574962913990021e-02 7.187826186418533325e-02 -1.204308196902275085e-01 -2.115790098905563354e-01 2.285793870687484741e-01 2.433306872844696045e-01 -2.144399583339691162e-01 3.430158197879791260e-01 -1.176599264144897461e-01 2.456610649824142456e-01 3.199577033519744873e-01 9.084189683198928833e-02 -3.223074078559875488e-01 -3.002065932378172874e-03 -5.617725849151611328e-02 1.619505733251571655e-01 -1.860143840312957764e-01 -1.231541391462087631e-02 -3.396479189395904541e-01 -1.358345337212085724e-02 8.243473619222640991e-02 1.281706523150205612e-02
1.668755859136581421e-01 1.080375015735626221e-01 1.515144761651754379e-02 1.902103275060653687e-01 1.788635998964309692e-01 -1.837159991264343262e-01 -1.515232324600219727e-01 2.844073474407196045e-01 1.419729888439178467e-01 1.320275664329528809e-02 8.985072374343872070e-02 2.030301690101623535e-01 2.290867567062377930e-01 6.494895555078983307e-03 -8.785182982683181763e-02 2.815899252891540527e-01 -1.502946317195892334e-01 1.366516947746276855e-01 2.171100378036499023e-01 3.975746333599090576e-01 2.311531603336334229e-01 -1.891658902168273926e-01 -2.224790155887603760e-01 5.791840329766273499e-02 -1.225926056504249573e-01 1.937590539455413818e-01 1.473321765661239624e-01 1.880414187908172607e-01 1.255633682012557983e-01 1.388610452413558960e-01 2.973874658346176147e-02 -1.059214696288108826e-01
-6.529402732849121094e-02 1.589488238096237183e-01 1.971790492534637451e-01 -1.283812373876571655e-01 1.168952807784080505e-01 -8.373403549194335938e-02 2.804381959140300751e-02 -2.408403456211090088e-01 1.049230694770812988e-01 1.833943463861942291e-02 6.562578678131103516e-02 1.462565511465072632e-01 1.742686145007610321e-02 -3.728869557380676270e-02 4.500091075897216797e-02 3.070767223834991455e-01 -5.813489556312561035e-01 2.402508407831192017e-01 -1.312196701765060425e-01 2.487169206142425537e-01 -1.248716562986373901e-01 1.141189858317375183e-01 -2.676247246563434601e-02 -7.820475101470947266e-02 -5.895461142063140869e-02 6.563840061426162720e-02 -5.647129938006401062e-02 1.191599816083908081e-01 -1.045508384704589844e-01 -3.780719339847564697e-01 2.124756015837192535e-02 -1.043030023574829102e-01
5.385489761829376221e-02 2.406572364270687103e-02 1.077616587281227112e-01 -1.127856671810150146e-01 1.185115203261375427e-01 -2.633726596832275391e-01 -1.910877674818038940e-01 -5.587289854884147644e-02 -8.469219505786895752e-02 -1.080647036433219910e-01 -4.264378920197486877e-02 1.252945512533187866e-01 -1.783972382545471191e-01 -3.170191049575805664e-01 3.062734901905059814e-01 1.011132821440696716e-01 -4.172758758068084717e-01 3.702376410365104675e-02 -5.023995041847229004e-02 7.201945036649703979e-02 3.435551822185516357e-01 -2.285438477993011475e-01 1.512047797441482544e-01 2.581955119967460632e-02 8.488022536039352417e-02 2.847568392753601074e-01 1.822332888841629028e-01 1.567056588828563690e-02 -1.781246066093444824e-01 1.215158700942993164e-01 1.572453081607818604e-01 -8.037255704402923584e-02
5.005024746060371399e-02 3.978266566991806030e-02 -1.200001761317253113e-01 -1.120101809501647949e-01 4.752118885517120361e-01 -9.597124159336090088e-02 -3.439749032258987427e-02 -7.777341455221176147e-02 -1.024406682699918747e-02 1.431455016136169434e-01 -5.589679256081581116e-02 9.873659163713455200e-02 1.851547360420227051e-01 8.734948001801967621e-03 1.621768325567245483e-01 1.087908744812011719e-01 -3.086814880371093750e-01 2.254711240530014038e-01 -2.636308968067169189e-01 2.620855569839477539e-01 1.856807768344879150e-01 -2.419498749077320099e-03 -3.509290218353271484e-01 2.320962995290756226e-01 -1.581319272518157959e-01 1.693883836269378662e-01 -1.064605079591274261e-02 -7.611098885536193848e-02 -1.537315845489501953e-01 3.869361057877540588e-02 -1.831081211566925049e-01 8.157671988010406494e-02
-6.378631293773651123e-02 3.131312131881713867e-01 1.052851229906082153e-01 -1.224816590547561646e-01 2.256697565317153931e-01 -1.932845562696456909e-01 -2.179013378918170929e-02 -2.392123192548751831e-01 -5.484756827354431152e-02 -6.471630930900573730e-02 6.047336757183074951e-02 3.394210040569305420e-01 -9.203851222991943359e-02 -1.421790719032287598e-01 1.046242862939834595e-01 -7.929620146751403809e-02 -3.352330625057220459e-01 1.143186539411544800e-01 3.583287075161933899e-02 2.627392709255218506e-01 2.451363056898117065e-01 1.124563068151473999e-01 5.792096629738807678e-02 2.017546817660331726e-02 -1.992408186197280884e-01 1.252428889274597168e-01 8.600711822509765625e-02 -2.328526824712753296e-01 -1.473618745803833008e-01 4.715652391314506531e-02 9.453836083412170410e-02 -3.628872036933898926e-01
-9.933742880821228027e-02 3.880032524466514587e-02 1.574786454439163208e-01 -2.601150572299957275e-01 5.545474961400032043e-02 1.144846086390316486e-03 -1.683866381645202637e-01 -5.273495614528656006e-02 -6.659588962793350220e-02 4.216849431395530701e-02 3.024344742298126221e-01 4.037836194038391113e-01 8.737131208181381226e-02 -7.556434720754623413e-02 1.406866759061813354e-01 8.577651530504226685e-02 -2.770981490612030029e-01 -5.550586059689521790e-02 -4.311858862638473511e-02 2.031368911266326904e-01 2.501129508018493652e-01 1.944889873266220093e-01 -2.686131596565246582e-01 -1.696064472198486328e-01 -1.102238968014717102e-01 -2.641136944293975830e-01 2.285490371286869049e-02 7.754626683890819550e-03 -1.254644840955734253e-01 6.717725098133087158e-02 1.246979311108589172e-01 -3.437428474426269531e-01
-1.064284294843673706e-01 -1.570652723312377930e-01 -1.669697165489196777e-01 -2.849052548408508301e-01 1.474119871854782104e-01 2.176423324272036552e-03 -7.633521407842636108e-02 2.235863730311393738e-02 -1.440717577934265137e-01 1.422559618949890137e-01 5.100744217634201050e-02 3.493821918964385986e-01 4.064698219299316406e-01 1.545887589454650879e-01 6.080668792128562927e-02 3.675515577197074890e-02 -2.483048103749752045e-02 1.346291005611419678e-01 -2.099257558584213257e-01 2.793407738208770752e-01 6.523588299751281738e-02 -2.983138896524906158e-02 -1.163284257054328918e-01 1.052612513303756714e-01 4.081294536590576172e-01 8.751332014799118042e-02 8.497688174247741699e-02 3.532079234719276428e-02 -1.852735579013824463e-01 -1.166263148188591003e-01 1.223336905241012573e-01 -2.255545854568481445e-01
-6.814190000295639038e-02 1.687435358762741089e-01 -1.496196538209915161e-02 -2.365663833916187286e-02 2.906742691993713379e-01 -6.130079180002212524e-02 -1.729117929935455322e-01 -1.634142994880676270e-01 -4.343486949801445007e-02 1.107323616743087769e-01 1.059607369825243950e-03 7.026585191488265991e-02 1.916329264640808105e-01 -2.962339818477630615e-01 1.329516023397445679e-01 -3.884563222527503967e-02 -2.818835079669952393e-01 2.896115183830261230e-01 -3.292798399925231934e-01 1.954911500215530396e-01 5.979789793491363525e-02 -1.040147170424461365e-01 -1.080524921417236328e-01 -2.808149456977844238e-01 7.769548892974853516e-02 1.541277468204498291e-01 -6.209322810173034668e-02 3.389161527156829834e-01 -1.513893902301788330e-01 7.343174517154693604e-02 2.571843862533569336e-01 2.506827190518379211e-02
3.068152256309986115e-02 4.125340580940246582e-01 -2.351219356060028076e-01 -1.816401630640029907e-01 2.059857696294784546e-01 -2.758761346340179443e-01 -1.848073452711105347e-01 2.440534681081771851e-01 7.729206234216690063e-02 1.329163312911987305e-01 3.975881263613700867e-02 5.558955296874046326e-02 4.002113267779350281e-02 1.926143020391464233e-01 1.174605563282966614e-01 3.110155463218688965e-03 -2.661851234734058380e-02 1.012300550937652588e-01 -8.677626401185989380e-02 2.949814796447753906e-01 -1.009147241711616516e-01 3.211104869842529297e-02 -3.383074700832366943e-01 -8.754809200763702393e-02 2.157709747552871704e-01 1.014550253748893738e-01 -1.939534842967987061e-01 6.857194006443023682e-02 -7.890561968088150024e-02 8.798088878393173218e-02 6.699950993061065674e-02 -3.017728626728057861e-01
-6.082243099808692932e-02 9.437215328216552734e-02 1.993819624185562134e-01 -1.103624179959297180e-01 -5.519434437155723572e-02 -1.440985947847366333e-01 -2.707927823066711426e-01 5.950944498181343079e-02 -1.086924821138381958e-01 -1.699509173631668091e-01 3.560543805360794067e-02 2.530577778816223145e-01 -2.959429845213890076e-02 -5.951683223247528076e-02 2.422146797180175781e-01 9.963741153478622437e-02 -3.632077276706695557e-01 1.370865106582641602e-01 -3.571968376636505127e-01 2.656109631061553955e-01 4.472331202123314142e-04 1.915168017148971558e-01 -1.738870888948440552e-01 -3.852422907948493958e-02 4.962671920657157898e-02 2.054663896560668945e-01 1.480872482061386108e-01 2.406370043754577637e-01 1.649901270866394043e-02 -1.648032814264297485e-01 -9.885071218013763428e-02 -2.771168351173400879e-01
1.563177704811096191e-01 3.354367613792419434e-02 1.604753732681274414e-01 2.221644520759582520e-01 1.905835717916488647e-01 -1.779581010341644287e-01 -3.626821339130401611e-01 1.843241304159164429e-01 1.559876203536987305e-01 3.106683194637298584e-01 1.480116881430149078e-02 1.783920973539352417e-01 -4.264878109097480774e-02 2.839305996894836426e-02 -3.293992206454277039e-02 -3.788514807820320129e-02 -3.164852261543273926e-01 2.608010172843933105e-01 -4.510114714503288269e-02 2.861486077308654785e-01 9.054982662200927734e-02 -4.560269787907600403e-02 -2.913579940795898438e-01 -2.442460656166076660e-01 8.630570024251937866e-02 1.753474473953247070e-01 -6.533261388540267944e-02 -1.033488661050796509e-02 -4.265854507684707642e-02 9.318954497575759888e-02 2.185442745685577393e-01 -5.856906529515981674e-03
3.525628894567489624e-02 1.065707504749298096e-01 2.412407398223876953e-01 -1.564399600028991699e-01 -2.267117612063884735e-02 -5.362248420715332031e-02 -5.709104239940643311e-02 -9.186728298664093018e-02 3.511077538132667542e-02 -1.698957085609436035e-01 -2.118159383535385132e-01 -1.901821047067642212e-02 1.085278689861297607e-01 2.130129188299179077e-01 8.850688487291336060e-02 -5.286168307065963745e-02 -5.757415294647216797e-01 -4.161263350397348404e-03 -1.471932977437973022e-02 2.332563400268554688e-01 1.704047620296478271e-01 -1.673276871442794800e-01 -3.070823848247528076e-01 2.169066518545150757e-01 2.059421092271804810e-01 1.515793353319168091e-01 8.214103057980537415e-03 -1.295880228281021118e-01 -7.643834501504898071e-02 2.377124428749084473e-01 1.137062534689903259e-01 -6.709589809179306030e-02
3.346458971500396729e-01 -5.756437033414840698e-02 -8.340231329202651978e-02 1.018927432596683502e-02 1.101153865456581116e-01 -1.945095807313919067e-01 1.904050558805465698e-01 5.419229716062545776e-02 4.044320061802864075e-02 6.849924474954605103e-02 -1.239536106586456299e-01 1.235877647995948792e-01 9.294019080698490143e-03 -1.934239454567432404e-02 2.197112739086151123e-01 2.663091123104095459e-01 -1.674965918064117432e-01 3.162350058555603027e-01 -2.018703334033489227e-02 1.379022002220153809e-01 2.605042159557342529e-01 1.051968708634376526e-01 -3.728895187377929688e-01 -9.902381896972656250e-02 -1.152289956808090210e-01 1.876907646656036377e-01 -2.983509004116058350e-01 -6.085283309221267700e-02 -3.039200603961944580e-01 -1.708848401904106140e-02 1.445328742265701294e-01 -4.279950633645057678e-02
4.768307507038116455e-02 -2.054459452629089355e-01 -1.967794820666313171e-02 -6.188662350177764893e-02 2.898437203839421272e-03 -1.570455133914947510e-01 4.012551903724670410e-02 4.649654496461153030e-03 1.560888737440109253e-01 -2.762057483196258545e-01 7.886952161788940430e-02 2.565009891986846924e-01 -2.680858783423900604e-02 -3.089424967765808105e-01 7.685916125774383545e-02 1.297716349363327026e-01 -2.524577081203460693e-01 2.216043137013912201e-02 -2.167077064514160156e-01 3.439235985279083252e-01 3.841766715049743652e-01 1.299519240856170654e-01 -2.069229446351528168e-02 3.428746480494737625e-03 2.637165365740656853e-03 -8.514800667762756348e-02 1.397939175367355347e-01 -2.329254448413848877e-01 -1.366085112094879150e-01 -1.400067508220672607e-01 2.610537111759185791e-01 -2.270721346139907837e-01
-2.261086553335189819e-01 2.022077143192291260e-01 1.152304112911224365e-01 -1.165233924984931946e-01 1.506885290145874023e-01 -3.432410061359405518e-01 -4.775138944387435913e-02 -7.563699781894683838e-02 4.782170802354812622e-02 -4.152284562587738037e-02 -3.699293732643127441e-02 -6.333393976092338562e-03 1.457216441631317139e-01 -5.172294750809669495e-02 4.568433016538619995e-02 1.207723245024681091e-01 -5.928584337234497070e-01 2.118543088436126709e-01 -2.022962272167205811e-02 2.328491061925888062e-01 1.599434316158294678e-01 1.604322493076324463e-01 -1.302507519721984863e-02 -7.883332669734954834e-02 -1.548804938793182373e-01 9.027925133705139160e-02 2.180849611759185791e-01 5.248215165920555592e-04 -1.429564058780670166e-01 -1.269730478525161743e-01 1.529869884252548218e-01 -1.955676227807998657e-01
-2.899660468101501465e-01 -2.938715219497680664e-01 7.336207479238510132e-02 5.485595017671585083e-02 3.698735237121582031e-01 -1.371047925204038620e-02 4.160524532198905945e-02 5.055578052997589111e-02 -1.116394847631454468e-01 -4.975678026676177979e-02 -1.533147245645523071e-01 2.339763343334197998e-01 -3.212209045886993408e-02 1.410583220422267914e-02 2.666859924793243408e-01 2.114951908588409424e-01 -3.933370113372802734e-01 2.015726454555988312e-02 2.456986717879772186e-02 3.085312247276306152e-01 6.910035014152526855e-02 -1.019344627857208252e-01 -8.500845730304718018e-02 5.468973144888877869e-02 2.430746704339981079e-01 2.215626239776611328e-01 1.978357285261154175e-01 -8.187075704336166382e-02 -1.726218909025192261e-01 7.194972783327102661e-02 6.362532079219818115e-02 1.661812700331211090e-02
4.400305449962615967e-02 -1.454943269491195679e-01 7.433241605758666992e-02 -3.188959509134292603e-02 3.634407818317413330e-01 -1.751411557197570801e-01 -4.027041047811508179e-02 2.167187333106994629e-01 -1.023466959595680237e-01 4.448754340410232544e-02 -3.531438857316970825e-02 1.025829166173934937e-01 -3.898653015494346619e-02 3.850577399134635925e-02 7.474634051322937012e-02 2.220504134893417358e-01 -5.025866627693176270e-01 9.112241864204406738e-02 -1.438100170344114304e-02 4.033544361591339111e-01 1.599672436714172363e-02 2.994707971811294556e-02 -3.049445524811744690e-02 -2.677218057215213776e-03 -6.858240067958831787e-02 6.059179455041885376e-02 3.854407668113708496e-01 -4.634304717183113098e-02 -1.366177201271057129e-01 1.074373424053192139e-01 -1.153124272823333740e-01 -2.200021147727966309e-01
-1.150615289807319641e-01 -2.200974822044372559e-01 1.606864482164382935e-01 1.141632813960313797e-02 1.975248605012893677e-01 -1.356414556503295898e-01 1.029764041304588318e-01 3.065499961376190186e-01 1.066297069191932678e-01 9.755328297615051270e-02 5.997486039996147156e-02 2.998974323272705078e-01 -1.415445208549499512e-01 3.742084652185440063e-02 3.296705661341547966e-03 2.399447113275527954e-01 -4.933539628982543945e-01 8.758599311113357544e-02 -6.504152715206146240e-02 3.151385784149169922e-01 -4.409451782703399658e-02 -1.087927147746086121e-01 -8.554226160049438477e-02 1.790652722120285034e-01 1.254873573780059814e-01 2.400557100772857666e-01 3.906584531068801880e-02 -6.421161442995071411e-02 2.007707767188549042e-02 4.135394841432571411e-02 1.735518425703048706e-01 -1.946880072355270386e-01
3.024896085262298584e-01 2.366986423730850220e-01 -1.016688905656337738e-02 2.780309319496154785e-01 2.102129608392715454e-01 1.124985963106155396e-01 -4.064038395881652832e-01 2.862297929823398590e-02 -1.243641525506973267e-01 2.363002672791481018e-02 -3.163311630487442017e-02 2.035438269376754761e-01 3.344883620738983154e-01 -5.641900375485420227e-02 2.391735464334487915e-02 1.018373146653175354e-01 -1.436745822429656982e-01 2.385831177234649658e-01 -2.267468720674514771e-01 1.651593446731567383e-01 1.633868366479873657e-01 -6.055812910199165344e-02 -2.639387547969818115e-01 -6.070619076490402222e-02 1.911344528198242188e-01 3.878915682435035706e-02 -1.574013084173202515e-01 -1.472896635532379150e-01 2.928663231432437897e-02 8.578417450189590454e-02 5.281602963805198669e-03 -1.227109730243682861e-01
1.096328124403953552e-01 9.120323508977890015e-02 2.906447052955627441e-01 4.201554134488105774e-02 1.107633262872695923e-01 -1.487816721200942993e-01 1.079821139574050903e-01 3.403798341751098633e-01 -4.204416647553443909e-02 1.547669768333435059e-01 1.005954071879386902e-01 2.836581133306026459e-02 2.216353565454483032e-01 1.406734287738800049e-01 3.577811270952224731e-02 2.664630115032196045e-01 -6.085659191012382507e-02 2.670667171478271484e-01 2.471346408128738403e-02 5.517087578773498535e-01 1.350498795509338379e-01 3.137208521366119385e-02 -1.520008146762847900e-01 -1.420563459396362305e-02 8.501917868852615356e-02 -1.377499401569366455e-01 1.479291915893554688e-01 -8.785236277617514133e-04 9.600731730461120605e-02 -1.532302200794219971e-01 1.793677955865859985e-01 -1.347385048866271973e-01
5.393221601843833923e-02 1.609776765108108521e-01 1.416238099336624146e-01 -2.467294689267873764e-03 2.464488744735717773e-01 -1.580902189016342163e-01 -7.124293595552444458e-02 2.034166753292083740e-01 3.393705561757087708e-02 -1.160911098122596741e-01 -2.955105602741241455e-01 -9.592001885175704956e-02 4.344575107097625732e-02 -3.379161953926086426e-01 6.028525531291961670e-02 1.348928511142730713e-01 -2.036757469177246094e-01 1.458311676979064941e-01 -3.045551776885986328e-01 4.389637112617492676e-01 -1.808398216962814331e-01 1.101479083299636841e-01 1.825920045375823975e-01 1.258495897054672241e-01 -7.574042677879333496e-02 7.837327569723129272e-02 -1.015274152159690857e-01 -2.003509998321533203e-01 8.974067866802215576e-02 -4.811907932162284851e-02 2.344198673963546753e-01 3.664260962978005409e-03
1.317391842603683472e-01 6.324892491102218628e-02 -4.579831361770629883e-01 1.347049027681350708e-01 8.436055481433868408e-02 -1.764379143714904785e-01 -3.286479115486145020e-01 1.696870923042297363e-01 4.812594503164291382e-02 1.425646692514419556e-01 3.744043037295341492e-02 1.708313524723052979e-01 1.473218649625778198e-01 -1.461614519357681274e-01 2.020890712738037109e-01 1.292072385549545288e-01 -2.131224572658538818e-01 1.324301809072494507e-01 -1.248829532414674759e-02 2.744395136833190918e-01 1.663009077310562134e-01 -9.660866856575012207e-02 -1.848400682210922241e-01 -1.934251934289932251e-01 7.607430219650268555e-03 1.611766070127487183e-01 2.372478321194648743e-02 -8.276762813329696655e-02 1.330081671476364136e-01 1.717305928468704224e-01 3.016072809696197510e-01 -5.721699446439743042e-02
1.178947761654853821e-01 1.032935176044702530e-02 3.010127693414688110e-02 -1.011436432600021362e-01 3.805991411209106445e-01 -4.455719515681266785e-02 7.206621021032333374e-02 1.901487410068511963e-01 -3.167531490325927734e-01 5.680123716592788696e-02 -2.820630669593811035e-01 -5.453375168144702911e-03 -4.605195298790931702e-02 2.165529504418373108e-02 1.265033930540084839e-01 1.201345399022102356e-01 -4.949774444103240967e-01 7.098694145679473877e-02 3.333042263984680176e-01 2.954676449298858643e-01 2.464365586638450623e-02 2.327413856983184814e-01 5.665949359536170959e-02 -5.542532354593276978e-02 9.747174382209777832e-02 7.293590158224105835e-02 7.749077677726745605e-02 -1.805862188339233398e-01 -5.978632345795631409e-02 -3.078128583729267120e-02 1.825577951967716217e-02 -5.204453691840171814e-02
-9.182485193014144897e-02 -2.637337744235992432e-01 8.815518766641616821e-02 -7.317087799310684204e-02 3.710586130619049072e-01 -6.477801501750946045e-02 1.150494590401649475e-01 9.739569574594497681e-02 1.400459259748458862e-01 1.241111196577548981e-03 1.119805276393890381e-01 7.287995517253875732e-02 4.000382870435714722e-02 -2.368950843811035156e-02 2.699146866798400879e-01 2.270702272653579712e-01 -4.631230533123016357e-01 -2.548416145145893097e-02 -8.773281238973140717e-03 3.250668048858642578e-01 -3.872762992978096008e-02 -1.845390647649765015e-01 -1.431856900453567505e-01 1.692745387554168701e-01 2.781852521002292633e-02 2.367076128721237183e-01 1.732562333345413208e-01 -1.180100739002227783e-01 2.821036614477634430e-02 1.528264433145523071e-01 2.120277434587478638e-01 -6.926885992288589478e-02
3.052806258201599121e-01 8.726343512535095215e-02 -2.893397808074951172e-01 -1.323177367448806763e-01 1.395495086908340454e-01 -2.041309624910354614e-01 1.568859368562698364e-01 1.823676973581314087e-01 -2.279887050390243530e-01 6.294365972280502319e-02 -2.087213657796382904e-02 1.599243283271789551e-01 -3.087465092539787292e-02 -5.513280630111694336e-02 2.031558901071548462e-01 8.215685933828353882e-02 -2.939356565475463867e-01 2.218547314405441284e-01 -2.235626727342605591e-01 3.006508350372314453e-01 1.751440465450286865e-01 1.154309883713722229e-02 -1.319357305765151978e-01 -1.597214788198471069e-01 -2.199162244796752930e-01 1.163073629140853882e-02 -2.255301475524902344e-01 6.084434688091278076e-02 -5.911179259419441223e-02 3.107953444123268127e-02 2.956715822219848633e-01 -1.787832193076610565e-02
8.264088630676269531e-02 -2.056749761104583740e-01 2.563079893589019775e-01 -1.961666904389858246e-02 2.777698040008544922e-01 -5.137414857745170593e-02 -7.328853756189346313e-02 1.338260024785995483e-01 -1.149430945515632629e-01 2.176879346370697021e-02 1.616844832897186279e-01 -8.042653650045394897e-02 6.114794313907623291e-02 -1.754318736493587494e-02 9.897220134735107422e-02 2.231698334217071533e-01 -4.952042996883392334e-01 -6.455279886722564697e-03 2.304930090904235840e-01 2.872244417667388916e-01 3.739269077777862549e-02 -1.901420950889587402e-01 -1.725479811429977417e-01 5.346684157848358154e-02 2.383831590414047241e-01 -3.361292183399200439e-04 2.806415259838104248e-01 -1.192303672432899475e-01 -1.214681193232536316e-01 7.874864339828491211e-02 9.785354882478713989e-02 -2.008967697620391846e-01
6.823182106018066406e-02 4.395166635513305664e-01 -1.554559171199798584e-01 -1.428633183240890503e-01 4.408509433269500732e-01 -1.359605193138122559e-01 4.026867449283599854e-02 1.054422706365585327e-01 -7.959843426942825317e-02 3.463270366191864014e-01 3.708656132221221924e-02 7.677206397056579590e-02 1.754404753446578979e-01 -2.192938029766082764e-01 5.070460960268974304e-02 -3.593973815441131592e-02 -2.221753448247909546e-01 2.035135775804519653e-01 -6.926672905683517456e-02 2.512709200382232666e-01 1.328554004430770874e-01 -4.091925546526908875e-02 -2.730503678321838379e-01 -7.613480836153030396e-02 -6.721308082342147827e-02 1.903418600559234619e-01 4.741885513067245483e-02 -4.159312322735786438e-02 -1.033756062388420105e-01 4.792293068021535873e-03 -2.063125371932983398e-02 -3.853889554738998413e-02
2.293577939271926880e-01 -1.831229329109191895e-01 -8.778704702854156494e-02 -3.219117224216461182e-01 -4.293299838900566101e-02 -4.911056905984878540e-02 -3.215157985687255859e-01 -5.315492674708366394e-02 2.682085148990154266e-02 -3.269117698073387146e-02 1.015592645853757858e-02 7.754078507423400879e-02 5.224572122097015381e-02 -2.605731189250946045e-01 -1.643528640270233154e-01 2.130409330129623413e-01 -4.222964942455291748e-01 -1.911963224411010742e-01 1.493663489818572998e-01 1.522151194512844086e-02 1.858259439468383789e-01 -4.187620803713798523e-02 -9.463018923997879028e-02 7.853516936302185059e-02 -1.672066450119018555e-01 1.153041645884513855e-01 4.017320647835731506e-02 -1.117826700210571289e-01 -1.180040836334228516e-01 -8.363866060972213745e-02 1.990469843149185181e-01 -3.693264126777648926e-01
1.210206747055053711e-01 -2.170902490615844727e-01 1.230487972497940063e-01 2.028399147093296051e-02 1.996858417987823486e-01 -9.292545169591903687e-02 -3.585643321275711060e-02 1.794739663600921631e-01 -1.071460098028182983e-01 -3.311438485980033875e-03 -4.694194346666336060e-02 -4.132965952157974243e-02 8.409305661916732788e-02 2.370250038802623749e-02 3.057082742452621460e-02 1.926168650388717651e-01 -4.896379709243774414e-01 -8.657267689704895020e-02 1.620428264141082764e-01 4.737317562103271484e-01 2.525608986616134644e-02 -2.170307934284210205e-01 -1.368487775325775146e-01 1.280204504728317261e-01 1.484982967376708984e-01 7.170671224594116211e-02 1.867408007383346558e-01 -2.464070171117782593e-01 -1.720638275146484375e-01 -7.541343104094266891e-03 1.191406026482582092e-01 -1.793836355209350586e-01
-3.013183921575546265e-02 -2.124238163232803345e-01 5.854459851980209351e-02 5.447720736265182495e-02 2.136810123920440674e-01 -3.932979330420494080e-02 2.002174556255340576e-01 8.314675092697143555e-02 4.931480810046195984e-02 8.849970251321792603e-02 9.494291990995407104e-02 6.995425373315811157e-02 -7.616476714611053467e-02 4.937413707375526428e-02 1.288747787475585938e-01 2.136135995388031006e-01 -4.991296529769897461e-01 1.463925838470458984e-01 -3.523515537381172180e-02 5.611044168472290039e-01 -1.623390465974807739e-01 -1.345106959342956543e-01 -1.738642454147338867e-01 7.680754363536834717e-02 1.096096634864807129e-01 2.469953522086143494e-02 6.732133030891418457e-02 -1.438681036233901978e-01 8.367870002985000610e-02 6.694296747446060181e-02 1.445999294519424438e-01 -1.457824856042861938e-01
-1.246613338589668274e-01 1.140548735857009888e-01 8.813130110502243042e-02 1.996388286352157593e-02 1.998515874147415161e-01 -6.415441632270812988e-02 2.004269957542419434e-01 2.191511690616607666e-01 7.753690332174301147e-02 1.925861462950706482e-02 1.184355914592742920e-01 1.563235521316528320e-01 7.936246693134307861e-02 -2.973868846893310547e-01 7.949241250753402710e-02 1.181142777204513550e-01 -1.560428738594055176e-01 -1.853707134723663330e-01 1.696694083511829376e-02 3.998826071619987488e-02 3.642188012599945068e-01 7.863086462020874023e-02 -1.793446987867355347e-01 -1.093405336141586304e-01 5.848180875182151794e-02 -4.474845901131629944e-02 -9.627415984869003296e-02 -1.355005204677581787e-01 7.552120089530944824e-02 -7.546500861644744873e-02 4.237033128738403320e-01 -4.512706398963928223e-01
-5.209134519100189209e-02 -7.839541882276535034e-02 4.711012914776802063e-02 -8.939340710639953613e-02 -2.373634092509746552e-02 -2.214625179767608643e-01 -5.391879379749298096e-02 -1.387546211481094360e-01 6.633444130420684814e-02 -3.271165788173675537e-01 -2.113644964993000031e-02 3.047505617141723633e-01 5.431038327515125275e-03 -1.707797944545745850e-01 1.261866092681884766e-01 2.070924937725067139e-01 -1.058984473347663879e-01 -1.729428023099899292e-02 -2.101238816976547241e-01 4.771022796630859375e-01 1.415555775165557861e-01 6.959337741136550903e-02 -1.842401921749114990e-01 9.865374118089675903e-02 9.173570573329925537e-02 -1.966913342475891113e-01 -1.103552617132663727e-02 -2.994142472743988037e-01 -1.520102918148040771e-01 -3.481301665306091309e-02 2.015945464372634888e-01 -2.504932880401611328e-01
-7.041407376527786255e-02 -1.163148507475852966e-01 -5.340551957488059998e-02 3.691843524575233459e-02 8.635736070573329926e-03 -9.220636636018753052e-02 -4.357647523283958435e-02 -5.672909319400787354e-03 3.014954924583435059e-01 -7.657130807638168335e-02 -3.146667405962944031e-02 5.136175751686096191e-01 2.736437320709228516e-01 -1.672020740807056427e-02 3.456275910139083862e-02 9.044645726680755615e-02 -2.914473712444305420e-01 1.926289498805999756e-01 1.641821414232254028e-01 4.971151649951934814e-01 1.265334039926528931e-01 1.604206860065460205e-02 -4.516210034489631653e-02 1.776987463235855103e-01 -2.320102415978908539e-02 1.418954730033874512e-01 -6.981363520026206970e-03 -1.152994185686111450e-01 9.751252830028533936e-02 -4.078514408320188522e-03 1.691507548093795776e-01 5.034382641315460205e-02
-6.460154801607131958e-02 1.079388335347175598e-02 1.297208070755004883e-01 -1.968125104904174805e-01 -4.462218843400478363e-03 -8.745355159044265747e-02 -1.791421137750148773e-02 -7.846105843782424927e-02 -2.094288617372512817e-01 -2.556916177272796631e-01 -4.929570108652114868e-02 -2.102299779653549194e-02 4.525578767061233521e-02 -1.595033109188079834e-01 1.560408174991607666e-01 5.897484719753265381e-02 -5.636582374572753906e-01 2.922177612781524658e-01 2.602484226226806641e-01 3.077109158039093018e-01 3.297398099675774574e-03 2.892210483551025391e-01 1.542445421218872070e-01 -5.833474174141883850e-02 -1.612471416592597961e-03 3.299023583531379700e-02 -6.803946942090988159e-02 -1.169489696621894836e-01 -3.400145098567008972e-02 8.658491820096969604e-02 1.889086365699768066e-01 -1.358961164951324463e-01
1.353438943624496460e-01 2.599885463714599609e-01 -2.807204425334930420e-01 -1.253986656665802002e-01 3.250909969210624695e-02 -2.998135425150394440e-02 -2.658417634665966034e-02 6.053948402404785156e-02 4.223863035440444946e-02 3.512694686651229858e-02 1.424268633127212524e-01 2.792361676692962646e-01 1.780074685811996460e-01 4.005974531173706055e-02 -7.845388352870941162e-02 5.626322627067565918e-01 -1.719126552343368530e-01 1.741437017917633057e-01 4.178790003061294556e-02 2.516733296215534210e-02 -4.570240620523691177e-03 5.993114784359931946e-03 -2.857350111007690430e-01 6.671369075775146484e-02 1.125491708517074585e-01 2.668612897396087646e-01 -4.292306676506996155e-02 1.869072616100311279e-01 1.169001162052154541e-01 -1.844459027051925659e-01 -9.502585977315902710e-02 -1.736879050731658936e-01
-1.011951789259910583e-01 -1.149998754262924194e-01 -1.450660675764083862e-01 -8.417595177888870239e-02 2.036902904510498047e-01 -1.083167269825935364e-01 -1.248102709650993347e-01 -1.262572705745697021e-01 1.473635714501142502e-02 6.683852989226579666e-03 4.888574033975601196e-02 7.384208030998706818e-03 2.726390399038791656e-02 7.667088508605957031e-02 2.321547828614711761e-02 1.657646149396896362e-01 -4.476073384284973145e-01 2.790645360946655273e-01 -1.276923418045043945e-01 1.718742698431015015e-01 -1.756979823112487793e-01 2.507993578910827637e-01 -2.922156453132629395e-01 1.102651432156562805e-01 -1.938591450452804565e-01 -1.064398065209388733e-01 -1.616396456956863403e-01 7.153311371803283691e-02 1.655430346727371216e-01 1.447926610708236694e-01 1.221202239394187927e-01 -4.092522859573364258e-01
-5.837748572230339050e-02 -2.125278264284133911e-01 1.440619975328445435e-01 -3.608939424157142639e-02 1.907516866922378540e-01 6.056782975792884827e-02 6.033831834793090820e-02 2.255028486251831055e-01 1.266366839408874512e-01 9.248470887541770935e-03 -5.573453009128570557e-02 1.215508580207824707e-01 1.069418042898178101e-01 -1.393826603889465332e-01 9.382755309343338013e-02 1.805872023105621338e-01 -5.877872705459594727e-01 -5.230627581477165222e-02 1.260543763637542725e-01 4.296256005764007568e-01 -1.717967987060546875e-01 -1.023363322019577026e-01 -9.348657727241516113e-02 3.380755707621574402e-02 1.055424660444259644e-01 2.377303540706634521e-01 1.597903668880462646e-01 -6.276912987232208252e-02 -1.755992509424686432e-02 7.138558477163314819e-02 1.096363812685012817e-01 -1.241711005568504333e-01
1.764467656612396240e-01 -1.448846012353897095e-01 1.155043691396713257e-01 2.598214335739612579e-02 2.720513641834259033e-01 -8.580283075571060181e-02 -8.582562208175659180e-02 1.672828346490859985e-01 -1.691401898860931396e-01 -2.413221448659896851e-02 -4.248664528131484985e-02 -3.925678506493568420e-02 1.411930173635482788e-01 -6.720629520714282990e-03 7.626762241125106812e-02 1.378269791603088379e-01 -4.926636815071105957e-01 -8.441954106092453003e-02 1.832719594240188599e-01 4.891344308853149414e-01 -1.601274870336055756e-02 -1.674296557903289795e-01 -1.478809118270874023e-01 6.634070724248886108e-02 1.745644584298133850e-02 8.698387444019317627e-02 2.825517356395721436e-01 -1.557470560073852539e-01 -2.037349492311477661e-01 -8.473265916109085083e-02 4.319185391068458557e-02 6.608270108699798584e-03
2.405612915754318237e-01 3.829312697052955627e-02 -1.775370165705680847e-02 -2.626670598983764648e-01 7.141909003257751465e-02 -2.720087468624114990e-01 -3.016458265483379364e-02 1.013905629515647888e-01 -3.933103755116462708e-02 1.270811911672353745e-02 2.184918522834777832e-02 1.608762145042419434e-01 2.322397828102111816e-01 -2.238146513700485229e-01 -1.055252701044082642e-01 1.434750705957412720e-01 -2.387994080781936646e-01 1.624702289700508118e-02 -2.753003239631652832e-01 1.629507839679718018e-01 1.955580562353134155e-01 2.711702883243560791e-01 -1.604418754577636719e-01 -1.575415432453155518e-01 8.614738285541534424e-02 -3.142124041914939880e-02 1.758344322443008423e-01 1.580078899860382080e-02 -3.533016443252563477e-01 2.620756030082702637e-01 2.178869843482971191e-01 1.213808506727218628e-01
1.971636861562728882e-01 -2.143996767699718475e-02 3.871588408946990967e-02 3.468779474496841431e-02 3.149390518665313721e-01 -2.123944014310836792e-01 -1.694792062044143677e-01 1.107122078537940979e-01 -1.681689918041229248e-01 -6.558354198932647705e-02 -1.916650831699371338e-01 3.413813412189483643e-01 2.001524716615676880e-01 -9.042010456323623657e-02 7.201775163412094116e-02 5.012920498847961426e-02 -1.494157761335372925e-01 -1.181044355034828186e-01 -1.361672878265380859e-01 1.779519915580749512e-01 2.048095911741256714e-01 1.644922345876693726e-01 -3.975697755813598633e-01 -8.626343309879302979e-02 1.524419784545898438e-01 -5.936413630843162537e-02 -3.066321462392807007e-02 -1.263341605663299561e-01 -3.139761090278625488e-01 -2.246465068310499191e-03 1.747881621122360229e-01 1.926169395446777344e-01
1.339207887649536133e-01 2.036816775798797607e-01 1.463469862937927246e-01 -2.378785014152526855e-01 3.078205976635217667e-03 -1.531569808721542358e-01 -6.972756236791610718e-02 -5.929838493466377258e-02 7.746735960245132446e-02 -1.147713745012879372e-03 -3.401239812374114990e-01 3.081796467304229736e-01 -8.605068549513816833e-03 1.384454965591430664e-01 2.479978352785110474e-01 1.988005191087722778e-01 -5.199069380760192871e-01 2.750555574893951416e-01 -2.061097472906112671e-01 9.310140460729598999e-02 8.683151565492153168e-03 2.613848447799682617e-02 1.194895803928375244e-02 -7.454938441514968872e-02 -5.993957817554473877e-02 1.122931465506553650e-01 8.408582955598831177e-02 -1.770898550748825073e-01 -9.457785636186599731e-02 -4.300588741898536682e-02 1.129504740238189697e-01 -1.097749546170234680e-01
8.613146841526031494e-03 8.005769550800323486e-02 4.693889245390892029e-02 -8.489347994327545166e-02 -8.083801716566085815e-03 -1.724759340286254883e-01 3.143395483493804932e-02 -8.089960366487503052e-02 -2.112113237380981445e-01 1.651353985071182251e-01 2.240888774394989014e-01 1.107327491044998169e-01 -1.411986257880926132e-02 -2.923856675624847412e-01 2.187027335166931152e-01 3.548786044120788574e-01 -3.131040632724761963e-01 1.256024539470672607e-01 -1.535051763057708740e-01 2.499087899923324585e-01 6.386148184537887573e-02 3.207049369812011719e-01 9.706986695528030396e-02 5.398668348789215088e-02 1.137967873364686966e-02 2.336756438016891479e-01 1.996547132730484009e-01 1.965601295232772827e-01 4.630039911717176437e-03 -1.666699200868606567e-01 2.327604405581951141e-02 -2.688405513763427734e-01
3.070042133331298828e-01 2.060540616512298584e-01 -1.709985882043838501e-01 -6.748529523611068726e-02 3.005019426345825195e-01 -3.706413805484771729e-01 1.728219538927078247e-01 -1.914666220545768738e-02 2.604351937770843506e-02 -3.543369844555854797e-02 2.605225443840026855e-01 6.450098007917404175e-02 2.494304478168487549e-01 -1.842366904020309448e-01 1.354583948850631714e-01 1.096532866358757019e-01 -1.658565849065780640e-01 1.144896596670150757e-01 -2.453685998916625977e-01 2.486657500267028809e-01 -1.703929342329502106e-02 -4.525083675980567932e-02 -3.211443126201629639e-01 1.428185552358627319e-01 6.647886335849761963e-02 4.899987950921058655e-02 7.056161761283874512e-02 -9.573818743228912354e-02 -2.188853174448013306e-01 7.472652941942214966e-02 -5.512434616684913635e-02 7.115373015403747559e-02
2.458727359771728516e-01 1.428576409816741943e-01 -2.735253274440765381e-01 -3.841787204146385193e-02 1.287769973278045654e-01 -1.752318441867828369e-01 5.786337703466415405e-02 1.101000308990478516e-01 1.157685890793800354e-01 -5.966685712337493896e-02 1.046135872602462769e-01 4.745122045278549194e-02 6.921181082725524902e-02 3.409690456464886665e-03 2.540251314640045166e-01 1.058785393834114075e-01 -9.320722520351409912e-02 3.520187139511108398e-01 -2.520906031131744385e-01 2.516478300094604492e-01 3.931688666343688965e-01 2.335318922996520996e-01 -1.010555028915405273e-01 1.440979540348052979e-01 2.370692640542984009e-01 1.232989318668842316e-02 5.140132457017898560e-02 1.124389395117759705e-01 -1.097161993384361267e-01 2.839304879307746887e-02 2.765141129493713379e-01 -9.417286515235900879e-02
4.283610284328460693e-01 4.575104266405105591e-02 -1.974474638700485229e-01 -1.471244096755981445e-01 1.401524543762207031e-01 7.689937204122543335e-02 -1.774303764104843140e-01 -1.631535440683364868e-01 -2.312821447849273682e-01 -7.404981553554534912e-02 1.285993307828903198e-01 -1.046974025666713715e-02 1.845967918634414673e-01 -9.332463145256042480e-02 3.279438614845275879e-01 9.386269003152847290e-02 -1.300016343593597412e-01 2.930271327495574951e-01 -2.283489145338535309e-02 1.697286963462829590e-01 1.420472860336303711e-01 2.617750689387321472e-02 2.079791016876697540e-02 2.342170178890228271e-01 -1.176445931196212769e-01 2.393299639225006104e-01 -2.570852935314178467e-01 -1.236964091658592224e-01 3.507560491561889648e-02 -2.075729332864284515e-02 2.691571414470672607e-01 -2.221828885376453400e-02
5.276402086019515991e-02 2.190074324607849121e-01 -2.966387430205941200e-03 1.275613009929656982e-01 1.861006468534469604e-01 -1.624746322631835938e-01 -3.420103192329406738e-01 9.816132485866546631e-02 -3.003724478185176849e-02 2.227683514356613159e-01 -9.045188874006271362e-02 -1.030418928712606430e-02 3.206007182598114014e-02 -1.451091468334197998e-01 -4.113571345806121826e-02 -4.439863376319408417e-03 -2.168524414300918579e-01 3.472483754158020020e-01 -1.068879216909408569e-01 3.792676031589508057e-01 -5.134140327572822571e-02 -1.557183861732482910e-01 -3.685577511787414551e-01 -1.538878399878740311e-02 1.029213741421699524e-01 2.519316971302032471e-01 -1.069673374295234680e-01 -2.076404392719268799e-01 -1.793635450303554535e-02 3.357871621847152710e-02 2.157574295997619629e-01 1.643960177898406982e-02
1.641489863395690918e-01 -1.961580067873001099e-01 1.473710685968399048e-01 -1.541175842285156250e-01 -1.090547963976860046e-01 -7.249230891466140747e-02 -4.424417018890380859e-02 -2.016257494688034058e-01 -9.394653141498565674e-02 -7.810985296964645386e-02 -1.285494565963745117e-01 1.520597785711288452e-01 -3.004095330834388733e-02 1.639883667230606079e-01 1.067659184336662292e-01 8.809545636177062988e-02 -3.161040842533111572e-01 -2.017101831734180450e-02 5.805562436580657959e-02 2.851985991001129150e-01 2.235620170831680298e-01 8.993019908666610718e-02 -2.759772241115570068e-01 2.693676948547363281e-01 1.782574504613876343e-01 1.572845280170440674e-01 8.240658789873123169e-02 -2.196787744760513306e-01 -2.494289129972457886e-01 1.219922155141830444e-01 1.947794854640960693e-01 -3.307455778121948242e-01
1.855633705854415894e-01 -1.268985271453857422e-01 1.272000819444656372e-01 -7.277480326592922211e-03 2.994734346866607666e-01 -2.577418647706508636e-02 -5.116887390613555908e-02 1.486709713935852051e-01 -1.429483443498611450e-01 -9.009630419313907623e-03 -5.793181806802749634e-02 6.564565747976303101e-02 4.254771023988723755e-02 1.473551616072654724e-02 1.317954212427139282e-01 3.553831577301025391e-02 -5.610572099685668945e-01 -1.219156756997108459e-01 1.064713895320892334e-01 3.516317009925842285e-01 4.100336134433746338e-02 -2.079932391643524170e-01 -2.370865046977996826e-01 7.965216785669326782e-02 -7.390886545181274414e-03 1.314124763011932373e-01 2.478834837675094604e-01 -2.403872013092041016e-01 -1.453369706869125366e-01 -7.046094536781311035e-02 -9.849644266068935394e-03 -1.856115609407424927e-01
1.592141091823577881e-01 5.899196490645408630e-02 1.137832701206207275e-01 3.542917780578136444e-03 1.447354704141616821e-01 -1.635580956935882568e-01 -3.781966492533683777e-02 -2.598908841609954834e-01 -1.449572741985321045e-01 -1.495125740766525269e-01 -7.685239613056182861e-02 2.764750421047210693e-01 2.517293579876422882e-02 -2.548311948776245117e-01 1.179089173674583435e-01 1.248771026730537415e-01 -1.923652887344360352e-01 8.584443479776382446e-03 1.960193179547786713e-02 3.283546268939971924e-01 1.193345040082931519e-01 2.120127677917480469e-01 2.932204902172088623e-01 -1.299603581428527832e-01 3.442236036062240601e-02 6.430921703577041626e-02 8.308836817741394043e-02 -1.311294883489608765e-01 -1.373412758111953735e-01 -5.058017000555992126e-02 2.806951999664306641e-01 -4.287081062793731689e-01
6.900211423635482788e-02 1.826411485671997070e-01 1.971930712461471558e-01 -2.293599247932434082e-01 2.045757323503494263e-01 -7.735170423984527588e-02 7.432053238153457642e-02 1.197208985686302185e-01 1.127184182405471802e-02 5.482778325676918030e-02 -1.007114872336387634e-01 1.768677383661270142e-01 3.200910985469818115e-01 -3.826581537723541260e-01 5.041639506816864014e-02 -9.017225354909896851e-02 -1.074908599257469177e-01 3.219192028045654297e-01 -2.616253495216369629e-01 8.493966609239578247e-02 2.072202563285827637e-01 2.766722440719604492e-01 -1.473424881696701050e-01 4.810700565576553345e-02 1.578436493873596191e-01 1.982301622629165649e-01 -2.738825380802154541e-01 -1.831736788153648376e-02 -1.560217142105102539e-02 -9.841515123844146729e-02 1.304038055241107941e-02 -1.206881254911422729e-01
1.380588710308074951e-01 8.902093023061752319e-02 -2.096617370843887329e-01 -2.948718965053558350e-01 1.111636832356452942e-01 -1.560318917036056519e-01 -3.615419566631317139e-02 1.297102570533752441e-01 -1.448065638542175293e-01 -1.802880316972732544e-03 1.434299200773239136e-01 1.742152273654937744e-01 1.193192005157470703e-01 -1.507684737443923950e-01 2.853514552116394043e-01 7.256053388118743896e-02 -9.460884332656860352e-02 3.489003181457519531e-01 -1.797973066568374634e-01 2.137372046709060669e-01 2.448383271694183350e-01 2.468609064817428589e-01 -1.298722624778747559e-02 9.030772745609283447e-02 3.006714284420013428e-01 1.020660176873207092e-01 2.590239048004150391e-02 7.428374141454696655e-02 5.861356854438781738e-02 1.007138267159461975e-01 3.418852984905242920e-01 1.278317272663116455e-01
-2.921742154285311699e-03 3.547447025775909424e-01 4.781629890203475952e-02 2.036107145249843597e-02 3.341977298259735107e-01 -2.593364417552947998e-01 -1.799280643463134766e-01 1.636552810668945312e-01 8.560486882925033569e-02 -3.291769698262214661e-02 -5.468644667416810989e-03 4.038164317607879639e-01 -7.911410927772521973e-02 -2.848150730133056641e-01 1.438664644956588745e-01 -1.161873266100883484e-01 -9.889958053827285767e-02 1.650430858135223389e-01 -2.508774399757385254e-01 1.736697256565093994e-01 5.778820067644119263e-02 1.551408618688583374e-01 -9.532424062490463257e-02 -5.708653107285499573e-02 -2.659200318157672882e-02 2.511548697948455811e-01 -9.834340214729309082e-02 -1.044465675950050354e-01 -1.460332423448562622e-01 -1.408075392246246338e-01 2.057700306177139282e-01 -5.025831609964370728e-02
3.268386796116828918e-02 -2.051845425739884377e-03 -9.164187312126159668e-02 -4.689010977745056152e-02 3.312109112739562988e-01 -1.931615471839904785e-01 8.840364217758178711e-02 -3.582680597901344299e-02 -3.226245567202568054e-02 2.657717280089855194e-02 -7.369000464677810669e-02 -1.278464347124099731e-01 1.869396716356277466e-01 -6.222481280565261841e-02 1.645595878362655640e-01 1.298187673091888428e-01 -6.380290389060974121e-01 2.641894817352294922e-01 2.358846366405487061e-01 -2.921808743849396706e-03 9.976580739021301270e-02 4.564937949180603027e-02 3.357311710715293884e-02 1.048403903841972351e-01 3.008914589881896973e-01 -3.583416715264320374e-02 1.011377871036529541e-01 2.939443662762641907e-02 8.456183224916458130e-02 2.016696631908416748e-01 6.379816681146621704e-02 -1.202473342418670654e-01
-1.135772094130516052e-01 1.379857510328292847e-01 7.138161361217498779e-02 -1.807798258960247040e-02 3.969909250736236572e-01 -2.599971592426300049e-01 4.276502504944801331e-02 -5.664019286632537842e-02 -1.619809120893478394e-01 -7.870911061763763428e-02 -1.216015890240669250e-01 -1.648883819580078125e-01 -4.124629497528076172e-02 -1.602782309055328369e-01 6.531663984060287476e-02 2.945300638675689697e-01 -1.849241405725479126e-01 2.218625694513320923e-01 -1.670372784137725830e-01 4.504352807998657227e-01 7.314902544021606445e-02 3.773731365799903870e-02 1.092456281185150146e-01 1.458617448806762695e-01 6.978682428598403931e-02 1.806375235319137573e-01 5.409444868564605713e-02 1.261585950851440430e-02 3.043259978294372559e-01 -1.393653452396392822e-01 -3.915543854236602783e-02 -1.767312735319137573e-01
2.926085591316223145e-01 -8.316917717456817627e-02 -7.096167188137769699e-03 9.859324246644973755e-02 1.282895952463150024e-01 -1.406286656856536865e-01 -3.815758228302001953e-02 7.776267826557159424e-02 -2.189553976058959961e-01 -2.832426726818084717e-01 -2.056054957211017609e-02 2.142373472452163696e-01 4.048426076769828796e-02 -2.811755836009979248e-01 3.954343795776367188e-01 -2.398340404033660889e-01 -1.421187222003936768e-01 7.727719098329544067e-02 -7.139390707015991211e-02 3.994908928871154785e-02 6.919460743665695190e-02 -3.967876732349395752e-02 -3.928697705268859863e-01 7.070476561784744263e-02 2.421049028635025024e-01 2.101510018110275269e-01 -5.507374554872512817e-02 3.613595291972160339e-02 -3.919479995965957642e-02 -8.936190605163574219e-02 2.564539313316345215e-01 -6.245694682002067566e-02
1.094313040375709534e-01 -2.319191247224807739e-01 3.431544080376625061e-02 -2.100088000297546387e-01 1.815502941608428955e-01 -1.262525096535682678e-02 2.023695223033428192e-02 -2.221320755779743195e-02 -1.874448955059051514e-01 -1.653499901294708252e-02 -2.312847785651683807e-02 9.350160509347915649e-02 3.978746533393859863e-01 -2.642678916454315186e-01 2.076165005564689636e-02 1.220569238066673279e-01 -1.487317830324172974e-01 -2.295202761888504028e-02 1.176223382353782654e-01 1.359719783067703247e-01 1.542218774557113647e-01 2.866730280220508575e-02 -3.809352219104766846e-01 -2.274344712495803833e-01 -1.981557011604309082e-01 2.978327274322509766e-01 -1.551879495382308960e-01 -1.746827661991119385e-01 -1.230396181344985962e-01 1.114236637949943542e-01 2.685862481594085693e-01 9.000828862190246582e-02
2.939007580280303955e-01 1.674250811338424683e-01 -9.571705013513565063e-02 -3.225074112415313721e-01 8.801902085542678833e-02 -1.478193998336791992e-01 3.931365162134170532e-02 -4.171724990010261536e-02 -1.472079604864120483e-01 1.008874475955963135e-01 -1.785861104726791382e-01 2.216791659593582153e-01 2.894100546836853027e-01 -5.978751927614212036e-03 -2.501738667488098145e-01 6.375544238835573196e-03 -1.198141649365425110e-01 -6.036844477057456970e-02 -5.839898809790611267e-02 1.960613280534744263e-01 1.639548242092132568e-01 -6.817875057458877563e-02 -1.022000536322593689e-01 7.048199325799942017e-02 -1.330248117446899414e-01 4.526503384113311768e-01 -1.693921238183975220e-01 -2.811959087848663330e-01 -1.470774412155151367e-01 -6.829662621021270752e-02 -1.835480518639087677e-02 -1.282642036676406860e-01
-8.715742081403732300e-02 1.167752668261528015e-01 1.194876655936241150e-01 -2.231204509735107422e-02 1.315435022115707397e-01 -4.340802133083343506e-01 -1.431432366371154785e-01 1.699982136487960815e-01 -1.511226743459701538e-01 -3.207684457302093506e-01 1.111489981412887573e-01 5.836259946227073669e-02 -4.998256266117095947e-02 -1.534660458564758301e-01 1.445278823375701904e-01 6.639252603054046631e-02 -2.283346801996231079e-01 1.366190910339355469e-01 -6.181842461228370667e-02 1.408980637788772583e-01 -2.263528667390346527e-02 2.389011830091476440e-01 -2.264302372932434082e-01 -2.595365345478057861e-01 3.240572810173034668e-01 2.027631178498268127e-02 1.908090859651565552e-01 -4.656892269849777222e-02 1.029325574636459351e-01 -4.155750200152397156e-02 -5.122338235378265381e-02 -2.939352095127105713e-01
7.422995753586292267e-03 4.750215634703636169e-02 -3.012265563011169434e-01 -4.958568140864372253e-02 3.109561093151569366e-02 4.468175023794174194e-02 -8.626417070627212524e-02 1.916378885507583618e-01 -1.546859890222549438e-01 2.671321853995323181e-02 2.629223763942718506e-01 1.329863965511322021e-01 3.711402714252471924e-01 -9.810906648635864258e-02 7.556290924549102783e-02 1.058872416615486145e-01 -1.611463129520416260e-01 1.616559475660324097e-01 -1.822491884231567383e-01 2.503431141376495361e-01 2.302897721529006958e-02 1.615090519189834595e-01 -2.544475793838500977e-01 -4.754001274704933167e-02 -7.618945837020874023e-02 3.963919281959533691e-01 -2.482597082853317261e-01 -1.102461218833923340e-01 -1.504531502723693848e-01 -2.394801229238510132e-01 -9.639964252710342407e-02 -1.183657944202423096e-01
4.352405667304992676e-01 3.004525555297732353e-03 -1.389663666486740112e-01 -1.838816143572330475e-02 2.520596385002136230e-01 -2.886019349098205566e-01 -8.933459967374801636e-02 -3.612214326858520508e-02 -1.176709979772567749e-01 -2.011487813433632255e-04 -3.078277455642819405e-03 9.194421768188476562e-02 4.828683566302061081e-03 -1.083807647228240967e-01 2.516925632953643799e-01 -9.118867665529251099e-02 -1.663900315761566162e-01 8.074928075075149536e-02 -1.600563675165176392e-01 1.727562844753265381e-01 2.334553301334381104e-01 -1.858908385038375854e-01 -3.190306723117828369e-01 2.126043587923049927e-01 1.052526682615280151e-01 1.700109094381332397e-01 -1.165758743882179260e-01 7.886366546154022217e-02 1.443110257387161255e-01 -2.313075512647628784e-01 2.585651874542236328e-01 -4.867797344923019409e-02
-6.307493150234222412e-02 -6.102861091494560242e-02 -1.584062725305557251e-02 -1.657568514347076416e-01 5.473926663398742676e-02 -2.711032032966613770e-01 -1.425878405570983887e-01 4.054298624396324158e-02 -3.511603921651840210e-02 -1.829777061939239502e-01 -1.082940492779016495e-02 3.755898401141166687e-02 2.109833210706710815e-01 -1.903551816940307617e-01 6.748164445161819458e-02 2.103129029273986816e-01 -4.389171004295349121e-01 2.157657891511917114e-01 -2.358241528272628784e-01 2.158880233764648438e-01 -2.012334950268268585e-02 1.172634139657020569e-01 5.280360952019691467e-02 -2.035286426544189453e-01 -2.969476953148841858e-02 2.262023538351058960e-01 2.766537368297576904e-01 1.951911598443984985e-01 1.225515156984329224e-01 -2.345432043075561523e-01 -8.751896023750305176e-02 -2.369805127382278442e-01
-1.637529768049716949e-02 3.414024114608764648e-01 -5.032148212194442749e-02 2.331040352582931519e-01 3.002774417400360107e-01 -2.354573905467987061e-01 -6.865186989307403564e-02 1.784572303295135498e-01 1.421788334846496582e-01 -2.463237941265106201e-02 -3.853739425539970398e-02 1.352977156639099121e-01 -4.357135668396949768e-02 -3.925051093101501465e-01 2.211729288101196289e-01 5.812845751643180847e-02 -3.139057457447052002e-01 1.724204719066619873e-01 -1.124504804611206055e-01 -4.018049314618110657e-02 1.695534884929656982e-01 4.569507762789726257e-02 -2.943496219813823700e-02 -1.618982106447219849e-01 -1.357322335243225098e-01 2.326781302690505981e-01 1.702280342578887939e-01 -1.269044876098632812e-01 -3.912555426359176636e-02 -1.478241980075836182e-01 2.228361368179321289e-01 -6.442014127969741821e-02
2.089012116193771362e-01 3.123473227024078369e-01 1.707060188055038452e-01 -2.846763432025909424e-01 1.280239373445510864e-01 -1.324874013662338257e-01 8.719616383314132690e-02 -3.241654336452484131e-01 -3.206168115139007568e-02 -2.622649632394313812e-02 1.093800142407417297e-01 1.392955034971237183e-01 7.399951666593551636e-02 3.622945025563240051e-02 3.015784323215484619e-01 -4.008905962109565735e-02 -5.311019420623779297e-01 1.787044703960418701e-01 3.298717737197875977e-02 2.082032710313796997e-01 5.780333653092384338e-02 8.721958845853805542e-02 4.382935538887977600e-02 -3.361415863037109375e-02 -3.748214244842529297e-02 1.518508642911911011e-01 1.118733882904052734e-01 2.710769698023796082e-02 5.967179313302040100e-02 3.086296096444129944e-02 -1.123869419097900391e-01 -2.055768817663192749e-01
2.532216720283031464e-03 -1.191442236304283142e-01 1.643278449773788452e-01 -1.481808871030807495e-01 3.252690136432647705e-01 -1.341479122638702393e-01 4.313019569963216782e-03 3.188762962818145752e-01 -5.527114123106002808e-02 1.730046719312667847e-01 4.352564923465251923e-03 -2.805360034108161926e-02 -1.672562677413225174e-03 4.569227620959281921e-02 2.373377382755279541e-01 2.465147674083709717e-01 -3.887810409069061279e-01 -1.280436813831329346e-01 -3.102996200323104858e-02 3.354664146900177002e-01 -5.618108808994293213e-02 -2.514563873410224915e-02 -1.445692628622055054e-01 5.949889495968818665e-02 2.991575933992862701e-02 1.175897642970085144e-01 2.410182952880859375e-01 -1.096410825848579407e-01 1.422560587525367737e-02 2.743204832077026367e-01 3.052759729325771332e-02 -2.964206635951995850e-01
3.070383071899414062e-01 4.254760593175888062e-02 -9.280897676944732666e-03 -9.713234007358551025e-02 3.547434806823730469e-01 3.429354727268218994e-01 4.768868908286094666e-02 -1.684436388313770294e-02 1.635931618511676788e-02 -1.235697790980339050e-01 -2.020062357187271118e-01 2.342115789651870728e-01 4.318950474262237549e-01 1.091055646538734436e-01 8.590765297412872314e-02 -2.166652120649814606e-02 -1.996068656444549561e-02 1.243229731917381287e-01 -9.349405765533447266e-02 2.565390467643737793e-01 9.362781792879104614e-02 1.097101718187332153e-01 -1.827348470687866211e-01 -3.743756189942359924e-02 1.137687936425209045e-01 7.897391170263290405e-02 7.986275106668472290e-02 3.030695207417011261e-02 2.143832147121429443e-01 -2.274719923734664917e-01 9.155219793319702148e-02 -2.287765741348266602e-01
1.844877749681472778e-02 -1.100022643804550171e-01 -1.616334319114685059e-01 -1.622604131698608398e-01 2.109129130840301514e-01 -3.457778096199035645e-01 8.053982257843017578e-02 8.713452517986297607e-02 6.035177502781152725e-03 5.754759535193443298e-02 1.766014695167541504e-01 1.248759776353836060e-01 1.107114367187023163e-02 -3.319413959980010986e-01 2.173617780208587646e-01 2.351796627044677734e-01 -6.702467054128646851e-02 -8.635790087282657623e-03 -2.877936661243438721e-01 2.590230107307434082e-01 2.859370708465576172e-01 8.688864298164844513e-03 -1.388091146945953369e-01 5.203463509678840637e-02 1.726694107055664062e-01 -5.629543587565422058e-02 9.555751085281372070e-02 -2.088533639907836914e-01 -3.409323990345001221e-01 1.091224849224090576e-01 1.438506394624710083e-01 -3.346014767885208130e-02
1.785858869552612305e-01 4.320678412914276123e-01 -2.164584994316101074e-01 7.922321557998657227e-02 1.362075805664062500e-01 -1.076572388410568237e-01 1.130828075110912323e-02 8.585047721862792969e-02 4.725823178887367249e-02 2.133794575929641724e-01 -2.141960710287094116e-02 2.618247270584106445e-01 1.075655892491340637e-01 8.528160862624645233e-03 1.796489655971527100e-01 1.190388500690460205e-01 -8.319333940744400024e-02 1.991652548313140869e-01 4.202607274055480957e-02 1.686297953128814697e-01 4.692263156175613403e-02 -1.578042060136795044e-01 -2.955511212348937988e-01 1.317999511957168579e-01 3.256791830062866211e-01 1.241700574755668640e-01 -7.728114724159240723e-02 2.764371223747730255e-02 -1.947748064994812012e-01 2.993270754814147949e-02 2.036659717559814453e-01 -3.140709698200225830e-01
5.335503816604614258e-02 -9.394185245037078857e-02 1.042891517281532288e-01 8.161707781255245209e-03 2.745778858661651611e-01 -5.019119381904602051e-02 7.003007829189300537e-02 2.588199079036712646e-01 -1.154116820544004440e-02 -2.883596578612923622e-03 -1.526741981506347656e-01 -5.237328633666038513e-02 1.070477664470672607e-01 -3.598672524094581604e-02 1.044233143329620361e-01 1.671134978532791138e-01 -4.888372719287872314e-01 -9.795147925615310669e-02 1.071025654673576355e-01 4.249271750450134277e-01 -3.190108388662338257e-02 -1.670469492673873901e-01 -1.449506282806396484e-01 2.027126401662826538e-01 2.282118797302246094e-02 2.181220240890979767e-02 2.240585386753082275e-01 -2.039773017168045044e-01 -2.323217988014221191e-01 6.387346982955932617e-02 1.237599924206733704e-01 -2.280584275722503662e-01
1.902504861354827881e-01 -8.096909523010253906e-02 -7.711334526538848877e-02 -3.425678312778472900e-01 2.769117653369903564e-01 -2.607938051223754883e-01 -3.481058031320571899e-02 3.723115846514701843e-02 2.049075216054916382e-01 -7.008420675992965698e-02 -2.320556640625000000e-01 2.035260647535324097e-01 -1.082363128662109375e-01 -1.624710261821746826e-01 2.286889255046844482e-01 3.682327270507812500e-01 -1.149089261889457703e-01 1.956437975168228149e-01 3.609458729624748230e-02 9.987629018723964691e-03 9.412024915218353271e-02 7.080934196710586548e-02 -9.202463179826736450e-02 -1.252169013023376465e-01 -5.307377874851226807e-02 -5.397923290729522705e-02 -2.266261577606201172e-01 -8.326566219329833984e-02 -1.989103108644485474e-02 -8.695084601640701294e-02 3.693218231201171875e-01 -1.385612189769744873e-01
1.627906411886215210e-01 -1.338408589363098145e-01 -2.571555376052856445e-01 6.868195720016956329e-03 4.077610969543457031e-01 -8.070005476474761963e-02 -2.740142866969108582e-02 1.050466075539588928e-01 3.857519850134849548e-02 2.446693778038024902e-01 -9.689225256443023682e-02 1.997284442186355591e-01 8.057796955108642578e-02 -6.064756773412227631e-03 3.243099749088287354e-01 -1.260137557983398438e-01 -2.600497901439666748e-01 -7.836136966943740845e-02 -6.537719815969467163e-02 3.424882888793945312e-01 9.876402467489242554e-02 -2.067650556564331055e-01 -2.013027220964431763e-01 -1.635723263025283813e-01 -5.571516230702400208e-02 1.660729497671127319e-01 -1.922151297330856323e-01 5.610023811459541321e-02 -3.946345672011375427e-02 -1.497878283262252808e-01 2.376366108655929565e-01 -1.609086990356445312e-02
-6.175309419631958008e-02 1.472411453723907471e-01 -1.065563485026359558e-01 -7.104611489921808243e-03 1.860263198614120483e-01 -1.329969912767410278e-01 -3.297955393791198730e-01 9.749650955200195312e-02 -1.705416291952133179e-01 -9.080810099840164185e-02 -2.130412161350250244e-01 -1.590241938829421997e-01 7.493738830089569092e-02 -6.155113503336906433e-02 1.080662608146667480e-01 2.323750257492065430e-01 -1.089213490486145020e-01 1.767729595303535461e-02 -1.041874438524246216e-01 4.447838664054870605e-01 -4.918076097965240479e-02 2.177452743053436279e-01 -1.220138818025588989e-01 -3.195362389087677002e-01 5.482088029384613037e-02 1.552180200815200806e-01 -1.254738569259643555e-01 -3.620460331439971924e-01 1.539775878190994263e-01 -5.436633247882127762e-03 1.439873874187469482e-01 5.808800458908081055e-02
3.047374077141284943e-02 1.458213627338409424e-01 -2.281590923666954041e-02 8.304664492607116699e-02 4.190925061702728271e-01 -1.663626283407211304e-01 1.854074150323867798e-01 -4.219372570514678955e-02 -1.999734789133071899e-01 1.493714302778244019e-01 -3.437504172325134277e-01 2.590097486972808838e-02 -9.939782321453094482e-02 -2.212257683277130127e-02 1.523761898279190063e-01 3.396703302860260010e-02 -4.208407998085021973e-01 1.436135619878768921e-01 2.598443627357482910e-01 2.618530690670013428e-01 7.430077344179153442e-02 1.434928625822067261e-01 -1.404660940170288086e-01 -4.810195788741111755e-02 8.479402214288711548e-02 -3.718427196145057678e-02 2.157229930162429810e-01 -5.221648141741752625e-02 -2.326456159353256226e-01 -6.042271852493286133e-03 6.887227296829223633e-02 -1.277813315391540527e-01
1.839605420827865601e-01 2.079863995313644409e-01 2.495850622653961182e-01 -1.360930204391479492e-01 -7.205305993556976318e-02 -1.228955853730440140e-02 1.507090479135513306e-01 -9.555545449256896973e-02 4.041496291756629944e-02 1.171189546585083008e-01 2.606414072215557098e-02 1.394668370485305786e-01 8.246850967407226562e-02 -1.747753769159317017e-01 -7.450842298567295074e-03 2.533499710261821747e-02 -2.796210944652557373e-01 3.014579042792320251e-02 -2.222775667905807495e-02 1.851018071174621582e-01 -4.332805424928665161e-02 2.113109678030014038e-01 -1.554406881332397461e-01 -3.877656459808349609e-01 3.876241445541381836e-01 2.048185020685195923e-01 5.479910597205162048e-02 1.999387741088867188e-01 -1.800554394721984863e-01 -2.346002012491226196e-01 2.590136229991912842e-01 8.209764212369918823e-02
2.580124735832214355e-01 2.643648087978363037e-01 5.508551746606826782e-02 -2.492014169692993164e-01 -8.393128216266632080e-02 -9.026432037353515625e-02 -1.285471767187118530e-01 2.253910899162292480e-02 9.048873931169509888e-02 2.634813487529754639e-01 -9.790651500225067139e-02 5.569956824183464050e-02 3.213341832160949707e-01 -2.003158926963806152e-01 -1.604190766811370850e-01 7.484821975231170654e-02 -3.618655800819396973e-01 -5.586645565927028656e-03 6.169418618083000183e-02 1.730039417743682861e-01 1.848767846822738647e-01 3.767945244908332825e-02 5.345603078603744507e-02 2.768249511718750000e-01 -7.980901002883911133e-02 2.628312706947326660e-01 -1.825528740882873535e-01 -9.768860042095184326e-02 6.238135695457458496e-02 -2.772892415523529053e-01 6.595394015312194824e-02 -1.338309794664382935e-01
2.802934646606445312e-01 2.367779612541198730e-02 2.158750593662261963e-01 -6.661281734704971313e-02 2.021787911653518677e-01 -5.172653123736381531e-03 6.376037746667861938e-02 -1.869635581970214844e-01 -2.931109964847564697e-01 -7.032640278339385986e-04 -7.908755540847778320e-02 -2.409546077251434326e-01 1.390927284955978394e-01 -2.449124604463577271e-01 -4.117972031235694885e-02 2.126921713352203369e-01 -2.269758284091949463e-01 7.009548693895339966e-02 -2.247416079044342041e-01 3.098184168338775635e-01 -6.801540404558181763e-02 1.899125874042510986e-01 -4.372206702828407288e-02 -1.338072717189788818e-01 -1.949636079370975494e-02 3.319486677646636963e-01 -3.118064440786838531e-02 6.326804310083389282e-02 -2.318091392517089844e-01 1.956937164068222046e-01 -1.749666593968868256e-02 -2.051859945058822632e-01
5.872731655836105347e-02 3.153771162033081055e-01 2.183520942926406860e-01 -5.759065970778465271e-02 6.320258975028991699e-02 -5.138454213738441467e-02 -1.020310539752244949e-02 5.847064312547445297e-04 3.274497762322425842e-02 -7.467292994260787964e-02 9.449884295463562012e-02 7.004635781049728394e-02 -1.558879017829895020e-01 -3.428914546966552734e-01 2.074654698371887207e-01 2.973861396312713623e-01 -2.752781808376312256e-01 3.138985633850097656e-01 -1.212680935859680176e-01 3.143798410892486572e-01 1.856464594602584839e-01 2.786135375499725342e-01 7.891064137220382690e-02 6.580682843923568726e-02 -1.126250848174095154e-01 1.068443953990936279e-01 1.090430244803428650e-01 4.213516786694526672e-02 -7.001876085996627808e-02 -1.195304468274116516e-01 2.099576294422149658e-01 -1.843287944793701172e-01
-2.123935893177986145e-02 1.936371177434921265e-01 2.762760519981384277e-01 -1.491175740957260132e-01 1.325467526912689209e-01 -1.989537328481674194e-01 2.379483170807361603e-02 -8.678051829338073730e-02 -8.139705657958984375e-02 -1.396086812019348145e-01 6.527704000473022461e-02 1.141264364123344421e-01 1.243439987301826477e-01 -4.746262431144714355e-01 2.261374890804290771e-01 2.892716526985168457e-01 -2.022386491298675537e-01 1.800119504332542419e-02 1.870591752231121063e-02 2.129087895154953003e-01 1.973792761564254761e-01 2.562650144100189209e-01 7.276200503110885620e-02 7.706672698259353638e-02 9.242066740989685059e-02 -2.233577892184257507e-02 5.056286463513970375e-04 -1.523554697632789612e-02 3.473676741123199463e-02 -2.069133222103118896e-01 1.521212458610534668e-01 -3.163685500621795654e-01
1.231966614723205566e-01 7.382111996412277222e-02 -3.905051574110984802e-02 3.685048967599868774e-02 5.493133068084716797e-01 -2.264531552791595459e-01 -4.302803054451942444e-02 -6.612493842840194702e-02 -1.943196170032024384e-03 2.272176742553710938e-01 6.872461736202239990e-02 1.772075742483139038e-01 2.524018287658691406e-01 -1.157521158456802368e-01 1.758258193731307983e-01 8.001679182052612305e-02 -2.307238578796386719e-01 1.716550141572952271e-01 -1.370198130607604980e-01 2.413871437311172485e-01 1.122168526053428650e-01 -1.053272653371095657e-02 -1.461180895566940308e-01 2.269343584775924683e-01 -1.203573774546384811e-02 1.223172545433044434e-01 1.639739125967025757e-01 -7.390474528074264526e-02 -2.951442897319793701e-01 3.938179928809404373e-03 5.480894353240728378e-03 1.874949038028717041e-01
8.015144616365432739e-02 2.421509623527526855e-01 1.531524211168289185e-01 4.116651043295860291e-02 -6.048128753900527954e-02 -2.826784849166870117e-01 -1.992271393537521362e-01 1.527566909790039062e-01 9.052962064743041992e-03 -2.148906141519546509e-01 8.291755616664886475e-02 1.470506787300109863e-01 7.811398059129714966e-02 -2.679284214973449707e-01 1.992469280958175659e-01 1.704603582620620728e-01 -2.847827672958374023e-01 3.309114277362823486e-02 -1.295032501220703125e-01 1.834297627210617065e-01 -2.518197000026702881e-01 3.215526044368743896e-01 -1.436944752931594849e-01 -1.377580463886260986e-01 2.380998432636260986e-01 1.614043265581130981e-01 -8.333981037139892578e-02 -3.166867420077323914e-02 5.313690751791000366e-02 -1.589630842208862305e-01 -1.119080185890197754e-01 -2.672798335552215576e-01
-6.473491084761917591e-04 -1.194098591804504395e-01 -1.719416677951812744e-01 -1.270149648189544678e-01 6.794305145740509033e-02 8.932454138994216919e-02 -1.034040376543998718e-01 -4.490211606025695801e-02 2.631360888481140137e-01 2.098977752029895782e-02 -1.509919669479131699e-02 2.489126026630401611e-01 1.284162849187850952e-01 -1.278690099716186523e-01 1.332986652851104736e-01 1.110206395387649536e-01 -3.666965961456298828e-01 1.073016300797462463e-01 -4.885553196072578430e-02 4.855964779853820801e-01 1.706200838088989258e-01 9.836682677268981934e-02 -9.343195706605911255e-02 -3.905053064227104187e-02 -1.187963690608739853e-02 4.761830717325210571e-02 2.426796108484268188e-01 -1.716864258050918579e-01 4.101678133010864258e-01 1.130821183323860168e-01 1.209758296608924866e-01 1.694363914430141449e-02
2.106286026537418365e-02 1.886695921421051025e-01 2.501075267791748047e-01 -6.137568131089210510e-02 1.935576796531677246e-01 -3.151972889900207520e-01 -7.367341459030285478e-05 -1.145411878824234009e-01 3.757409378886222839e-02 -8.703967183828353882e-02 -1.972472667694091797e-02 3.252161433920264244e-03 5.956905335187911987e-02 -6.126598641276359558e-02 1.453868299722671509e-01 7.769804447889328003e-02 -5.536516308784484863e-01 1.104159727692604065e-01 -9.968109428882598877e-02 2.638730108737945557e-01 9.566347301006317139e-02 2.459727786481380463e-02 -7.431500405073165894e-02 -1.575277559459209442e-02 -2.017555236816406250e-01 4.081926867365837097e-02 1.548746228218078613e-01 1.708822399377822876e-01 -1.129819899797439575e-01 -3.097539544105529785e-01 6.074257567524909973e-02 -2.864739894866943359e-01
4.001549258828163147e-02 4.135165736079216003e-02 -1.715782284736633301e-01 2.197954654693603516e-01 2.921961247920989990e-01 -2.590643465518951416e-01 -7.817819714546203613e-02 -1.017037406563758850e-02 1.071090772747993469e-01 2.265862822532653809e-01 -6.556747853755950928e-02 1.157385781407356262e-01 3.789821639657020569e-02 -1.090123131871223450e-01 2.584233283996582031e-01 2.127128839492797852e-01 -5.349166318774223328e-02 1.779191046953201294e-01 -2.244660705327987671e-01 2.433241009712219238e-01 2.503613829612731934e-01 -1.455343067646026611e-01 -2.654860019683837891e-01 -1.776126325130462646e-01 1.645369268953800201e-02 1.583016216754913330e-01 -1.335108131170272827e-01 1.028543487191200256e-01 -2.033823356032371521e-02 2.068132162094116211e-02 2.936907112598419189e-01 -2.890428304672241211e-01
3.242194950580596924e-01 -5.790456011891365051e-02 1.697991043329238892e-01 -2.822862565517425537e-01 7.350909709930419922e-02 -1.858515590429306030e-01 1.459126472473144531e-01 2.266690433025360107e-01 -1.128379330039024353e-01 9.610947221517562866e-03 -6.269776821136474609e-02 2.365035414695739746e-01 -7.102504372596740723e-02 1.358843594789505005e-01 1.632903069257736206e-01 3.362760245800018311e-01 -2.068684399127960205e-01 9.634590893983840942e-02 -5.672195553779602051e-02 4.276906251907348633e-01 3.705145791172981262e-02 6.030976399779319763e-02 1.977745443582534790e-02 -1.018483936786651611e-01 -6.707766093313694000e-03 1.703325808048248291e-01 2.440953105688095093e-01 1.052986532449722290e-01 2.220150530338287354e-01 -1.376043856143951416e-01 1.076053529977798462e-01 -3.053878992795944214e-02
7.996653020381927490e-02 1.013945639133453369e-01 -1.168540716171264648e-01 -1.586923301219940186e-01 1.152664422988891602e-01 -1.920037567615509033e-01 -1.535857766866683960e-01 -1.249020695686340332e-01 -2.031765580177307129e-01 -2.420732825994491577e-01 -2.282781749963760376e-01 -2.876664698123931885e-02 8.223935961723327637e-02 -7.266829162836074829e-02 2.160944491624832153e-01 -8.102944120764732361e-03 -2.850944697856903076e-01 1.982970237731933594e-01 1.353570260107517242e-02 3.451086282730102539e-01 2.146576195955276489e-01 -1.727530658245086670e-01 1.057877019047737122e-01 7.185550034046173096e-02 8.862793445587158203e-02 -4.454741626977920532e-02 3.037749528884887695e-01 -7.426218129694461823e-03 -6.303387880325317383e-02 -1.988526880741119385e-01 4.062471687793731689e-01 2.519439160823822021e-02
7.571320980787277222e-02 -3.815272822976112366e-02 9.226601570844650269e-02 1.063100174069404602e-01 3.617662489414215088e-01 -5.980351939797401428e-02 1.738877408206462860e-02 2.142086923122406006e-01 -1.404661834239959717e-01 1.069544926285743713e-01 -4.910642653703689575e-02 4.360288381576538086e-02 -1.066919118165969849e-01 -5.418450757861137390e-02 2.718111686408519745e-02 4.226852953433990479e-02 -5.329711437225341797e-01 1.475698351860046387e-01 2.077824324369430542e-01 3.815070688724517822e-01 -5.675417557358741760e-02 1.379675865173339844e-01 -1.931335180997848511e-01 2.022266685962677002e-01 -1.057973969727754593e-02 -2.946311049163341522e-02 2.064017206430435181e-01 -6.744586676359176636e-02 -2.138671278953552246e-01 6.616504490375518799e-02 6.544553488492965698e-02 -2.061348855495452881e-01
1.556175798177719116e-01 3.477175831794738770e-01 -1.236316189169883728e-01 -2.278232574462890625e-01 3.830721378326416016e-01 -7.207178324460983276e-02 5.284041538834571838e-02 1.806264072656631470e-01 -2.823443338274955750e-02 -7.527257502079010010e-02 -1.485754083842039108e-02 1.788143664598464966e-01 1.324597895145416260e-01 -3.567686676979064941e-01 2.187561839818954468e-01 1.333103477954864502e-01 8.116423152387142181e-03 -3.323782235383987427e-02 2.614605724811553955e-01 2.889008224010467529e-01 -6.394266337156295776e-02 1.272303909063339233e-01 -2.572875916957855225e-01 1.219368353486061096e-02 1.554021686315536499e-01 1.374245584011077881e-01 -6.056274473667144775e-02 -9.181042760610580444e-02 -1.998008042573928833e-01 -7.639949768781661987e-02 -7.930494844913482666e-02 -6.648496538400650024e-02
-3.987513855099678040e-02 6.684605032205581665e-02 -1.933899521827697754e-01 -1.282071173191070557e-01 1.739780157804489136e-01 8.297988027334213257e-02 -2.212840169668197632e-01 -6.638944894075393677e-02 -5.543437227606773376e-02 3.219477832317352295e-02 9.129993617534637451e-02 4.632142484188079834e-01 4.256837368011474609e-01 2.881820499897003174e-02 -7.503683120012283325e-02 -5.946350097656250000e-02 -1.692370772361755371e-01 1.445177942514419556e-01 -2.057369351387023926e-01 1.328738331794738770e-01 1.973433978855609894e-02 6.538349390029907227e-02 -2.282346636056900024e-01 -5.393370240926742554e-02 3.673624992370605469e-01 2.352995276451110840e-01 1.621469408273696899e-01 -8.314698934555053711e-02 -1.522023677825927734e-01 -3.498833999037742615e-02 7.879533618688583374e-02 -8.978933095932006836e-02
3.658825755119323730e-01 6.768352468498051167e-04 1.448131352663040161e-01 -1.450278162956237793e-01 1.432670652866363525e-01 -7.908280938863754272e-02 -7.814446836709976196e-02 5.788275972008705139e-02 2.312833219766616821e-01 -2.096783816814422607e-01 -1.783786267042160034e-01 3.503587841987609863e-01 1.372170895338058472e-01 6.068926677107810974e-02 2.811402976512908936e-01 2.258411645889282227e-01 -1.738747581839561462e-02 -3.213667497038841248e-02 -1.514072120189666748e-01 3.301694095134735107e-01 1.474671512842178345e-01 8.604065515100955963e-03 -1.070326566696166992e-01 1.131315715610980988e-02 2.446949630975723267e-01 -1.598834246397018433e-01 -7.693368941545486450e-02 -2.199368476867675781e-01 -2.245138026773929596e-02 1.263308078050613403e-01 2.437902092933654785e-01 -3.168394789099693298e-02
1.093217134475708008e-01 2.555409073829650879e-02 -8.213321119546890259e-02 -2.402005642652511597e-01 3.375796973705291748e-01 -2.401915043592453003e-01 -6.625126581639051437e-03 9.378962963819503784e-02 1.113864406943321228e-01 -1.850569993257522583e-01 3.286110460758209229e-01 1.584732085466384888e-01 4.609115049242973328e-02 -1.364051550626754761e-01 3.484020233154296875e-01 -4.556890577077865601e-02 -9.208661317825317383e-02 5.458713695406913757e-02 -2.407914847135543823e-01 2.075696736574172974e-01 2.383204549551010132e-01 -6.042928434908390045e-03 -2.322889491915702820e-02 -1.076631247997283936e-01 2.620654404163360596e-01 1.042968593537807465e-02 -1.213108152151107788e-01 8.186170458793640137e-02 -1.110166609287261963e-01 2.324983328580856323e-01 2.367678135633468628e-01 -1.561554223299026489e-01
2.117469757795333862e-01 1.185497120022773743e-01 -1.293467879295349121e-01 -7.570410519838333130e-02 5.998594164848327637e-01 6.150244269520044327e-03 2.008467726409435272e-02 8.060964941978454590e-02 -1.547775696963071823e-02 2.341758906841278076e-01 6.225332245230674744e-02 2.270081490278244019e-01 1.632743924856185913e-01 -4.943707212805747986e-02 1.143176183104515076e-01 -9.548998437821865082e-03 -2.288254052400588989e-01 -3.027126379311084747e-02 -2.675073146820068359e-01 2.673770189285278320e-01 9.168992191553115845e-02 -8.151684701442718506e-02 -3.262012898921966553e-01 1.800510287284851074e-01 1.097603514790534973e-01 1.143253501504659653e-02 -7.011771947145462036e-02 6.521739810705184937e-02 -1.453025192022323608e-01 -6.887582689523696899e-02 1.287602167576551437e-02 3.940268233418464661e-02
-1.655250340700149536e-01 -2.610732801258563995e-02 1.621193736791610718e-01 9.106659144163131714e-02 1.083720624446868896e-01 -2.736980617046356201e-01 -6.967568397521972656e-02 -2.081807702779769897e-02 -8.751296997070312500e-02 -1.878182440996170044e-01 1.114214137196540833e-01 1.391240507364273071e-01 6.064236536622047424e-02 -3.117736279964447021e-01 2.899805009365081787e-01 3.274098336696624756e-01 -1.473398655652999878e-01 2.282653898000717163e-01 -1.294920891523361206e-01 3.430379331111907959e-01 1.979497820138931274e-02 2.277108579874038696e-01 -2.031637541949748993e-02 -1.426601558923721313e-01 1.889120191335678101e-01 2.665072977542877197e-01 1.436571776866912842e-01 -1.454181317239999771e-02 8.675758540630340576e-02 -2.236717194318771362e-01 -3.381371498107910156e-02 -1.048904731869697571e-01
1.451697498559951782e-01 -8.556295186281204224e-02 1.388977915048599243e-01 -4.536625929176807404e-03 3.201111555099487305e-01 -1.728804223239421844e-02 -7.857140153646469116e-02 2.359570860862731934e-01 -3.174341842532157898e-02 1.708560995757579803e-02 -5.479591898620128632e-03 3.041949495673179626e-02 -6.684523820877075195e-02 -1.628220826387405396e-02 9.690077602863311768e-02 1.185420341789722443e-02 -5.697340965270996094e-01 -3.433442860841751099e-02 1.806914359331130981e-01 4.156521856784820557e-01 -7.484883069992065430e-02 -1.377928555011749268e-01 -2.614302635192871094e-01 -4.013890400528907776e-02 3.923521842807531357e-03 5.746366456151008606e-02 1.531925052404403687e-01 -1.169196665287017822e-01 -2.168128192424774170e-01 1.208847239613533020e-01 6.913773715496063232e-03 -2.080655246973037720e-01
9.443437308073043823e-02 -1.037413701415061951e-01 1.813219934701919556e-01 -3.317589685320854187e-02 3.377577066421508789e-01 1.032750960439443588e-02 -1.878541857004165649e-01 2.030367851257324219e-01 -1.943302601575851440e-01 2.387021295726299286e-02 -8.357623964548110962e-02 -1.057540401816368103e-01 5.689125508069992065e-02 -3.621768439188599586e-03 7.398438453674316406e-02 1.025583446025848389e-01 -5.294181108474731445e-01 -3.846814110875129700e-02 3.053471632301807404e-02 3.432891666889190674e-01 -6.402838230133056641e-02 -9.794455766677856445e-02 -1.924015283584594727e-01 1.705827265977859497e-01 4.321739822626113892e-02 1.138052493333816528e-01 2.778650522232055664e-01 -1.988503932952880859e-01 -2.408357113599777222e-01 3.399311378598213196e-02 5.266103520989418030e-02 -7.774261385202407837e-02
4.862451180815696716e-02 2.233781516551971436e-01 1.347407549619674683e-01 -1.612718775868415833e-02 1.566078066825866699e-01 -4.970893496647477150e-04 1.879032119177281857e-03 -9.194140136241912842e-02 -5.730434507131576538e-02 -9.415183216333389282e-02 2.967983949929475784e-03 -2.531496062874794006e-02 1.505252420902252197e-01 -2.793608605861663818e-01 -1.474744081497192383e-01 -6.638121604919433594e-02 -6.398434937000274658e-02 -1.760473661124706268e-02 6.708244234323501587e-02 2.415146529674530029e-01 6.906813476234674454e-03 4.671501219272613525e-01 -4.086831212043762207e-01 1.061600223183631897e-01 1.462800353765487671e-01 3.142792582511901855e-01 -1.348125338554382324e-01 1.509543210268020630e-01 9.464767761528491974e-03 2.940897084772586823e-02 2.404071986675262451e-01 -2.701909244060516357e-01
2.942723780870437622e-02 3.508614599704742432e-01 -2.910460811108350754e-03 1.757607012987136841e-01 3.594397902488708496e-01 -1.891046911478042603e-01 -2.059685140848159790e-01 9.595959633588790894e-02 1.748931966722011566e-02 -6.272063404321670532e-02 -2.271208725869655609e-02 2.752088308334350586e-01 1.157043054699897766e-01 -2.841252386569976807e-01 4.408161342144012451e-02 -1.800220906734466553e-01 -5.572272464632987976e-02 1.600430905818939209e-01 -5.564682930707931519e-02 1.321230828762054443e-01 2.200403809547424316e-02 7.033433765172958374e-02 -2.459657937288284302e-01 -1.113330721855163574e-01 -1.170107126235961914e-01 3.846451938152313232e-01 -1.140520125627517700e-01 -1.724302321672439575e-01 -5.378255993127822876e-02 -1.215566024184226990e-01 2.619504034519195557e-01 -3.622997552156448364e-02
9.726375341415405273e-02 -4.328738525509834290e-02 1.843413896858692169e-02 -3.583647683262825012e-02 5.037700533866882324e-01 -1.308448612689971924e-01 8.392538875341415405e-02 2.843178808689117432e-01 -1.686030253767967224e-02 7.938802987337112427e-02 -1.553179174661636353e-01 -7.737821340560913086e-02 -1.859571486711502075e-01 3.752764314413070679e-02 1.573521196842193604e-01 1.942520588636398315e-02 -4.492551982402801514e-01 -6.136712431907653809e-02 -9.757431596517562866e-02 1.798145771026611328e-01 -5.784318223595619202e-02 1.480543017387390137e-01 -8.780275285243988037e-02 1.037687808275222778e-01 2.392766997218132019e-02 1.501837968826293945e-01 2.021251171827316284e-01 -1.935625970363616943e-01 -1.285176873207092285e-01 7.344510406255722046e-02 1.404876112937927246e-01 -3.100706338882446289e-01
-7.730483263731002808e-02 1.901655346155166626e-01 1.264271736145019531e-01 -2.831255784258246422e-03 2.700863480567932129e-01 -3.295093476772308350e-01 -1.942841559648513794e-01 4.643476009368896484e-02 -6.382864899933338165e-03 2.171080932021141052e-02 2.505678869783878326e-02 5.035325512290000916e-02 9.496985375881195068e-02 1.258419454097747803e-01 -7.625541836023330688e-02 5.931702628731727600e-02 -5.433102846145629883e-01 2.107850611209869385e-01 2.229207903146743774e-01 2.094552963972091675e-01 9.906576573848724365e-02 3.054375350475311279e-01 2.934721671044826508e-02 -1.093092411756515503e-01 -1.049784943461418152e-02 -5.916551873087882996e-02 -1.929533481597900391e-01 3.971676155924797058e-02 -1.290170252323150635e-01 4.078697413206100464e-02 -3.735824301838874817e-02 -2.671291828155517578e-01
1.408294588327407837e-01 9.583559632301330566e-02 -2.152164727449417114e-01 -1.212994381785392761e-01 3.254284858703613281e-01 -8.136814832687377930e-02 -2.969780005514621735e-02 1.521133929491043091e-01 -1.693296581506729126e-01 3.216831982135772705e-01 9.901497513055801392e-03 3.413891792297363281e-01 1.196728274226188660e-01 -1.741373389959335327e-01 5.442221835255622864e-02 9.886722080409526825e-03 -3.670008778572082520e-01 -1.245797518640756607e-02 -1.090874820947647095e-01 1.941148340702056885e-01 1.566709131002426147e-01 -5.880638957023620605e-02 -2.903172671794891357e-01 1.604865491390228271e-01 -2.821396291255950928e-02 -6.283689755946397781e-03 5.408219061791896820e-03 3.301781788468360901e-02 -3.398552536964416504e-01 -1.083628162741661072e-01 1.186452209949493408e-01 1.056344881653785706e-01
1.837859898805618286e-01 3.217179477214813232e-01 1.864296197891235352e-01 -1.252000480890274048e-01 1.308739632368087769e-01 -5.611357092857360840e-02 -3.272988274693489075e-02 -1.078790947794914246e-01 -1.100792586803436279e-01 -3.224531710147857666e-01 -2.141306698322296143e-01 2.879495620727539062e-01 8.753261715173721313e-02 1.652445346117019653e-01 4.481638595461845398e-02 1.709621101617813110e-01 -3.047796189785003662e-01 2.906380593776702881e-01 -2.145655304193496704e-01 1.143580973148345947e-01 -1.923353821039199829e-01 1.631345450878143311e-01 -7.348540425300598145e-02 2.011623382568359375e-01 -3.525937348604202271e-02 1.307353377342224121e-01 1.377443969249725342e-01 -9.852568060159683228e-02 -2.101107984781265259e-01 -7.685434073209762573e-02 1.497868597507476807e-01 5.276635661721229553e-02
-1.181228011846542358e-01 2.003663778305053711e-01 -3.902315627783536911e-03 3.164655342698097229e-02 -3.522548079490661621e-02 1.027527749538421631e-01 3.618439659476280212e-02 1.520978957414627075e-01 1.325699687004089355e-01 -1.210237890481948853e-01 3.189976140856742859e-02 -2.925313450396060944e-02 4.777742028236389160e-01 -2.464091330766677856e-01 -7.325800834223628044e-04 1.799857914447784424e-01 -2.993688583374023438e-01 2.354585975408554077e-01 -7.325400947593152523e-04 2.707399725914001465e-01 7.784880697727203369e-02 1.526943743228912354e-01 -6.196831539273262024e-02 -1.022521872073411942e-03 1.175382733345031738e-01 3.938331007957458496e-01 -8.241319656372070312e-02 6.512429565191268921e-02 -1.976020783185958862e-01 9.297292679548263550e-02 -1.734058856964111328e-01 -2.094574421644210815e-01
-1.610931605100631714e-01 5.876151472330093384e-02 1.894439309835433960e-01 4.644567519426345825e-02 3.957257568836212158e-01 1.248285472393035889e-01 -4.619838669896125793e-02 5.582815967500209808e-03 -2.183844894170761108e-01 -3.028709907084703445e-03 1.959182620048522949e-01 2.874511778354644775e-01 1.448549628257751465e-01 -2.340664714574813843e-01 8.124331384897232056e-02 2.561873495578765869e-01 -1.616634130477905273e-01 -3.767536580562591553e-02 1.087548807263374329e-01 2.993521653115749359e-02 2.601605653762817383e-01 -8.317474275827407837e-02 -1.280982196331024170e-01 -1.194996610283851624e-01 2.140678316354751587e-01 -1.610893309116363525e-01 -6.191369891166687012e-02 -1.048175431787967682e-02 1.192762851715087891e-01 6.634313613176345825e-02 3.618476688861846924e-01 -2.657795548439025879e-01
1.330347452312707901e-02 1.464663743972778320e-01 9.629950858652591705e-03 2.514152042567729950e-02 1.693772673606872559e-01 -6.613148003816604614e-02 -1.625672578811645508e-01 2.302727103233337402e-01 -8.053433895111083984e-02 3.432948142290115356e-03 -2.442960813641548157e-02 1.839245557785034180e-01 1.216595899313688278e-02 -1.027875021100044250e-01 1.087083667516708374e-01 -1.964969336986541748e-01 -1.785810589790344238e-01 1.495666652917861938e-01 -2.246512025594711304e-01 2.947677671909332275e-01 1.309518367052078247e-01 -1.262047290802001953e-01 -4.222299754619598389e-01 2.491269633173942566e-02 -3.405335918068885803e-02 3.212890326976776123e-01 -1.586634814739227295e-01 -2.315842658281326294e-01 -2.699432671070098877e-01 -7.227855175733566284e-02 2.988725602626800537e-01 9.414530545473098755e-02
1.692316681146621704e-02 9.212400019168853760e-02 1.333470493555068970e-01 -9.389531612396240234e-02 2.318574935197830200e-01 1.676994711160659790e-01 -9.660841524600982666e-02 -8.625994669273495674e-04 -1.566058844327926636e-01 -6.649485230445861816e-02 8.730977028608322144e-02 3.097045049071311951e-02 5.607923958450555801e-03 5.988151580095291138e-02 -1.031299754977226257e-01 2.201403677463531494e-01 -4.306190907955169678e-01 1.235108077526092529e-01 2.462756484746932983e-01 2.211937457323074341e-01 2.313182801008224487e-01 -3.247659206390380859e-01 -1.259360313415527344e-01 -2.846353314816951752e-02 1.561946123838424683e-01 5.372635088860988617e-03 2.725413143634796143e-01 2.153572253882884979e-02 -2.647207975387573242e-01 1.414915025234222412e-01 1.772236078977584839e-01 -2.580300867557525635e-01
1.231499165296554565e-01 2.574591338634490967e-01 -3.911513686180114746e-01 -2.443895861506462097e-02 1.066424101591110229e-01 -3.300883769989013672e-01 1.008418723940849304e-01 1.776468753814697266e-01 -8.937475085258483887e-02 4.154109209775924683e-02 1.890718936920166016e-01 1.351958215236663818e-01 1.946963220834732056e-01 -2.576412558555603027e-01 -1.922569423913955688e-02 3.568842262029647827e-02 -2.501748315989971161e-02 1.269275397062301636e-01 5.339403823018074036e-02 4.082467257976531982e-01 -1.314660757780075073e-01 1.208939240314066410e-03 -2.620469331741333008e-01 -1.422000229358673096e-01 -2.459136582911014557e-02 3.666518628597259521e-02 1.557705402374267578e-01 -3.832904249429702759e-02 8.954350650310516357e-02 -4.069974645972251892e-02 1.438064277172088623e-01 -2.876819372177124023e-01
-6.006784364581108093e-02 1.121391057968139648e-01 7.296311110258102417e-02 -1.060495078563690186e-01 1.835812926292419434e-01 5.144526436924934387e-02 1.326378732919692993e-01 1.530316025018692017e-01 1.580384373664855957e-01 -5.428940802812576294e-02 7.153493165969848633e-02 -2.738984301686286926e-02 4.123860299587249756e-01 -2.442445755004882812e-01 2.289835810661315918e-01 1.518442332744598389e-01 -2.450056970119476318e-01 1.780609488487243652e-01 7.326446473598480225e-02 2.691114246845245361e-01 2.865481078624725342e-01 1.887093484401702881e-01 -1.435981690883636475e-01 -1.220225468277931213e-01 -1.645532548427581787e-01 2.438957989215850830e-01 -1.048000901937484741e-01 -2.607454657554626465e-01 4.700930789113044739e-02 -1.101059541106224060e-01 -1.511645317077636719e-01 -1.594257652759552002e-01
1.690151356160640717e-02 -9.055913239717483521e-02 -1.399659067392349243e-01 -2.390804588794708252e-01 2.118855416774749756e-01 -4.147439002990722656e-01 8.124326169490814209e-02 3.458219394087791443e-02 3.068889677524566650e-01 -8.923500031232833862e-02 -2.046924643218517303e-02 2.535702846944332123e-02 7.843571715056896210e-03 -2.883394658565521240e-01 -1.160201951861381531e-01 1.507858633995056152e-01 -2.695685625076293945e-01 1.745276451110839844e-01 -1.973568052053451538e-01 3.341214060783386230e-01 7.123012095689773560e-02 3.071822226047515869e-02 -5.008509755134582520e-02 -8.632963895797729492e-02 1.910853683948516846e-01 -5.731125175952911377e-02 -1.498657166957855225e-01 -2.583348006010055542e-02 -3.136130571365356445e-01 1.125407665967941284e-01 1.309740990400314331e-01 -8.163603395223617554e-02
1.170699745416641235e-01 1.119748055934906006e-01 4.025089144706726074e-01 -7.700688391923904419e-02 -7.029250729829072952e-03 -3.323477506637573242e-01 -1.195115074515342712e-01 -7.552291452884674072e-02 -6.116042286157608032e-02 1.363838370889425278e-02 -1.191306263208389282e-01 9.543794393539428711e-02 2.713499069213867188e-01 -9.212734550237655640e-02 1.263471692800521851e-01 -2.548951655626296997e-02 -4.646728336811065674e-01 1.451177895069122314e-01 6.282618641853332520e-02 6.597567349672317505e-02 1.623598784208297729e-01 5.088493600487709045e-02 -5.093828216195106506e-02 -2.412535697221755981e-01 9.000063687562942505e-02 9.423425048589706421e-02 8.739916235208511353e-02 -5.652186274528503418e-02 -3.127355873584747314e-01 -3.429774567484855652e-02 4.015266895294189453e-02 -2.931369245052337646e-01
2.079166769981384277e-01 4.684620723128318787e-02 1.701393723487854004e-02 7.086150348186492920e-02 1.996783167123794556e-01 -1.306829154491424561e-01 1.191045269370079041e-01 -2.035971283912658691e-01 7.584941387176513672e-02 -3.275492414832115173e-02 -1.601520031690597534e-01 -8.219397068023681641e-02 -8.769805729389190674e-02 1.978846788406372070e-01 2.825362384319305420e-01 1.407810766249895096e-02 -5.939932465553283691e-01 1.042401120066642761e-01 -3.705091774463653564e-02 8.984769135713577271e-02 1.684876233339309692e-01 1.348194330930709839e-01 -1.947238594293594360e-01 7.399784028530120850e-02 -4.789799451828002930e-02 1.199675127863883972e-01 1.880033314228057861e-01 -2.785857021808624268e-01 -2.319029718637466431e-01 3.200467303395271301e-02 1.034500673413276672e-01 -1.110406294465065002e-01
-6.898762285709381104e-02 4.614243656396865845e-02 2.887837216258049011e-02 -2.611269056797027588e-02 1.376527994871139526e-01 -2.986846864223480225e-01 -1.574223637580871582e-01 1.119467392563819885e-01 -2.536666691303253174e-01 -1.625993289053440094e-02 2.709227800369262695e-01 6.509014964103698730e-02 1.595475673675537109e-01 -2.564149200916290283e-01 2.273507565259933472e-01 3.238425254821777344e-01 5.182530358433723450e-02 8.964008092880249023e-02 -1.994671523571014404e-01 3.213419020175933838e-01 3.359533846378326416e-01 1.253333389759063721e-01 1.072663813829421997e-02 -8.723062276840209961e-02 2.309156209230422974e-01 -9.414242953062057495e-02 -2.762405946850776672e-02 -1.931199431419372559e-01 -3.022400848567485809e-02 4.804503545165061951e-02 1.974282860755920410e-01 -1.536172926425933838e-01
1.720561385154724121e-01 -1.230224147439002991e-01 1.405337005853652954e-01 -3.561014309525489807e-02 3.074296712875366211e-01 1.302347984164953232e-02 -1.041051372885704041e-01 2.719749808311462402e-01 -1.790884286165237427e-01 6.342773139476776123e-02 -6.651665270328521729e-02 1.665158942341804504e-02 8.762799948453903198e-02 -6.511583458632230759e-03 2.996216714382171631e-02 6.510562449693679810e-02 -5.743063092231750488e-01 -4.880678374320268631e-03 1.055127307772636414e-01 4.310683906078338623e-01 3.842628374695777893e-02 -2.208993211388587952e-02 -1.427863389253616333e-01 1.230580732226371765e-01 -1.413940172642469406e-02 6.992138805799186230e-04 2.683762013912200928e-01 -1.758009344339370728e-01 -8.709090948104858398e-02 -7.709318399429321289e-02 -1.528655120637267828e-04 -1.419083923101425171e-01
-2.038364112377166748e-01 -1.907836794853210449e-01 6.339603662490844727e-02 -1.808043569326400757e-01 1.924182027578353882e-01 5.013197660446166992e-02 -2.078097313642501831e-01 2.480965852737426758e-02 3.949472680687904358e-02 7.914956659078598022e-02 -2.914035618305206299e-01 2.951395511627197266e-01 7.498800754547119141e-02 -2.741024270653724670e-02 1.579785794019699097e-01 2.323679924011230469e-01 -2.304579913616180420e-01 1.471781134605407715e-01 -1.700332970358431339e-03 -6.291233003139495850e-02 -1.929072886705398560e-01 1.355593353509902954e-01 -2.326050698757171631e-01 9.543792158365249634e-02 4.458067938685417175e-02 3.412584662437438965e-01 1.875919401645660400e-01 -9.989155456423759460e-03 1.593466401100158691e-01 9.679622948169708252e-02 1.669589430093765259e-01 -3.506032526493072510e-01
-3.448636829853057861e-02 3.364390134811401367e-02 1.078382432460784912e-01 -2.296434491872787476e-01 9.283797442913055420e-02 2.744418336078524590e-03 1.979661285877227783e-01 -1.347303539514541626e-01 -1.268121898174285889e-01 7.771573215723037720e-02 -2.332729548215866089e-01 1.693951189517974854e-01 -8.975543081760406494e-02 -1.405466347932815552e-01 4.539462178945541382e-02 8.356162160634994507e-02 -3.230871558189392090e-01 1.405108273029327393e-01 -1.542290896177291870e-01 2.090779393911361694e-01 2.709874212741851807e-01 6.938920915126800537e-02 -3.301702141761779785e-01 -2.071857303380966187e-01 -2.136763036251068115e-01 1.443040072917938232e-01 9.364422410726547241e-02 2.356293797492980957e-01 -3.710349276661872864e-02 1.588186323642730713e-01 5.624213372357189655e-04 -3.821929693222045898e-01
-1.332190930843353271e-01 -1.160992011427879333e-01 -8.756264299154281616e-02 -8.343933522701263428e-02 -7.582413405179977417e-02 1.702941022813320160e-02 6.180398911237716675e-02 -2.109956145286560059e-01 -1.685360372066497803e-01 1.242585182189941406e-01 9.041504003107547760e-03 4.150132536888122559e-01 2.089631408452987671e-01 1.757883727550506592e-01 4.462162777781486511e-02 1.026414558291435242e-01 -3.300442099571228027e-01 -9.747991338372230530e-03 -2.040968537330627441e-01 1.200981810688972473e-01 2.801417410373687744e-01 3.231264352798461914e-01 -2.598827183246612549e-01 8.085852861404418945e-02 2.219858467578887939e-01 2.050548493862152100e-01 7.003169506788253784e-02 1.492483317852020264e-01 3.857474029064178467e-02 -1.298959255218505859e-01 1.934822052717208862e-01 1.178162638098001480e-02
8.772704005241394043e-02 4.252861812710762024e-02 1.661660224199295044e-01 1.762395054101943970e-01 2.630160748958587646e-01 -6.918749958276748657e-02 -1.000101398676633835e-02 4.760051518678665161e-02 -3.010068833827972412e-01 2.601284980773925781e-01 -3.901712596416473389e-02 2.216244488954544067e-01 1.185992732644081116e-01 8.641859516501426697e-03 3.095551133155822754e-01 3.661762475967407227e-01 -2.510637342929840088e-01 2.475992590188980103e-01 -2.244046889245510101e-02 2.333415001630783081e-01 4.129741713404655457e-02 1.121956408023834229e-01 1.055370420217514038e-01 4.227505251765251160e-02 -1.405480410903692245e-02 1.575296819210052490e-01 3.147262632846832275e-01 1.344107985496520996e-01 6.274949014186859131e-02 -2.160685658454895020e-01 1.685695722699165344e-02 -5.462403967976570129e-02
-1.905264705419540405e-01 1.211276799440383911e-01 1.943773627281188965e-01 9.858714416623115540e-03 2.379544079303741455e-01 -1.401496529579162598e-01 -8.759824931621551514e-02 -3.366939350962638855e-02 2.169155776500701904e-01 -2.534500956535339355e-01 -1.771089993417263031e-02 3.173235058784484863e-01 1.049827262759208679e-01 -4.520723223686218262e-02 4.588117823004722595e-02 2.607268989086151123e-01 -1.077483668923377991e-01 -6.514968723058700562e-02 -1.423228830099105835e-01 2.503975927829742432e-01 2.673214673995971680e-01 3.775465190410614014e-01 -1.983452439308166504e-01 3.181373327970504761e-02 6.747502088546752930e-02 2.184273898601531982e-01 -1.919923275709152222e-01 2.232233881950378418e-01 6.314492970705032349e-02 1.784313172101974487e-01 1.594130136072635651e-02 -4.934047535061836243e-02
4.536996409296989441e-02 -2.816887199878692627e-01 1.656398773193359375e-01 -1.500471979379653931e-01 1.013038605451583862e-01 -2.430591881275177002e-01 -2.913711406290531158e-02 -2.189888954162597656e-01 2.285941690206527710e-01 -1.677300631999969482e-01 -1.617369353771209717e-01 3.598917722702026367e-01 7.520412653684616089e-02 6.280469894409179688e-02 -2.957614604383707047e-03 1.332074254751205444e-01 -3.576577305793762207e-01 9.191451221704483032e-02 -1.392475217580795288e-01 2.451872527599334717e-01 4.714655503630638123e-02 2.319577485322952271e-01 -1.631583422422409058e-01 7.833692431449890137e-02 8.066032081842422485e-02 1.527980621904134750e-02 1.409567892551422119e-01 -1.760335266590118408e-01 1.184604912996292114e-01 1.529789119958877563e-01 1.840887963771820068e-01 -2.312911152839660645e-01
1.208858191967010498e-02 -2.834217855706810951e-03 -1.646179705858230591e-01 -2.689506113529205322e-01 3.459538817405700684e-01 3.462482243776321411e-02 -4.180967807769775391e-04 9.748917073011398315e-02 5.328987725079059601e-03 -2.364190667867660522e-02 2.622862458229064941e-01 1.872606575489044189e-01 1.649708151817321777e-01 1.926762461662292480e-01 -2.034944891929626465e-01 7.885458320379257202e-02 -1.879083812236785889e-01 2.377881854772567749e-02 1.039929594844579697e-02 1.466268450021743774e-01 -1.464299764484167099e-02 -8.024360239505767822e-02 -1.479950398206710815e-01 -2.874844074249267578e-01 2.248962819576263428e-01 1.268613487482070923e-01 -1.931720972061157227e-01 2.108280546963214874e-02 -1.498877257108688354e-01 -2.638467252254486084e-01 3.382872939109802246e-01 -2.719778716564178467e-01
1.421681791543960571e-01 1.523128598928451538e-01 3.857840225100517273e-02 -2.446753531694412231e-02 7.276043295860290527e-02 -2.641043961048126221e-01 -1.816784441471099854e-01 -1.193250566720962524e-01 -2.914652787148952484e-02 6.341639906167984009e-02 -2.130468636751174927e-01 5.353666096925735474e-02 6.780095398426055908e-02 -1.044631823897361755e-01 2.946760058403015137e-01 5.449686571955680847e-02 -3.024418354034423828e-01 -1.573443412780761719e-02 -7.726912945508956909e-02 3.037958145141601562e-01 1.779376715421676636e-01 1.627764999866485596e-01 2.160963416099548340e-01 -2.069460749626159668e-01 6.334314495325088501e-02 -5.179738625884056091e-02 -2.904210239648818970e-02 -1.125366911292076111e-01 -1.335561089217662811e-02 -5.346221849322319031e-03 1.681928634643554688e-01 -5.361055731773376465e-01
5.356577411293983459e-02 1.470167785882949829e-01 -1.588534712791442871e-01 1.016072928905487061e-01 1.911164224147796631e-01 -3.065860271453857422e-01 -1.151826307177543640e-01 -7.336083799600601196e-02 1.480000317096710205e-01 1.325161010026931763e-01 -1.021371781826019287e-01 2.696889042854309082e-01 6.667967885732650757e-02 -9.710010886192321777e-02 3.058816194534301758e-01 -5.389052443206310272e-03 -1.364272087812423706e-01 2.233924716711044312e-01 1.072948798537254333e-01 3.269893527030944824e-01 1.444387063384056091e-02 -1.605161577463150024e-01 -2.831345796585083008e-01 -1.017604097723960876e-01 1.102825701236724854e-01 3.278532326221466064e-01 -1.568756252527236938e-01 -6.346936523914337158e-02 3.338582813739776611e-02 6.273018568754196167e-02 3.140671551227569580e-01 7.260651886463165283e-02
2.254540026187896729e-01 1.955708414316177368e-01 7.627279311418533325e-02 -7.575092464685440063e-02 1.498052328824996948e-01 6.537344306707382202e-02 6.666096299886703491e-02 -1.433662623167037964e-01 -6.105810403823852539e-02 -1.159395128488540649e-01 -2.926470711827278137e-02 -1.473047211766242981e-02 -8.584846556186676025e-02 -3.334470987319946289e-01 8.358202129602432251e-02 1.545965522527694702e-01 -3.191550672054290771e-01 -7.441686838865280151e-02 -2.197958678007125854e-01 2.953447401523590088e-01 1.569231897592544556e-01 2.655685544013977051e-01 7.605757564306259155e-02 -9.010154753923416138e-02 1.048673540353775024e-01 1.988610774278640747e-01 -1.666589081287384033e-02 2.336973845958709717e-01 -1.748164147138595581e-01 1.123116686940193176e-01 3.643894940614700317e-02 -4.219464063644409180e-01
6.855420023202896118e-02 2.169673293828964233e-01 1.967239826917648315e-01 1.359734237194061279e-01 2.098074853420257568e-01 7.276058197021484375e-02 -8.772902190685272217e-02 1.238392069935798645e-01 -2.627137601375579834e-01 -1.124149560928344727e-01 2.154920250177383423e-01 8.823991566896438599e-02 -4.676447063684463501e-02 5.014041066169738770e-02 1.632705032825469971e-01 4.942326992750167847e-02 -5.192798376083374023e-01 -1.433360874652862549e-01 6.329524517059326172e-02 3.821335434913635254e-01 8.976246416568756104e-02 -1.509924381971359253e-01 -2.004082202911376953e-01 -1.650954782962799072e-02 -8.087760955095291138e-02 4.147958010435104370e-02 9.604251384735107422e-02 -2.136061787605285645e-01 -2.325481474399566650e-01 4.132743924856185913e-02 1.051048114895820618e-01 -8.684913069009780884e-02
9.392264485359191895e-02 9.064791351556777954e-02 -2.984847724437713623e-01 7.032752782106399536e-02 5.123599767684936523e-01 -7.197509706020355225e-02 2.365234540775418282e-03 6.830667611211538315e-03 -6.724267452955245972e-02 8.105997741222381592e-02 1.513858884572982788e-02 3.476609289646148682e-01 1.091771945357322693e-01 -9.090767800807952881e-02 9.131831675767898560e-02 2.274163067340850830e-02 -2.284839153289794922e-01 -2.975911647081375122e-02 -5.250944197177886963e-02 3.477520942687988281e-01 -7.436900585889816284e-02 -1.284014731645584106e-01 -2.561004757881164551e-01 2.122781425714492798e-01 5.671104043722152710e-02 1.784048080444335938e-01 -1.027447655797004700e-01 2.926089055836200714e-02 -3.051105737686157227e-01 -9.971922636032104492e-02 4.560688044875860214e-03 3.141014650464057922e-02
1.448204517364501953e-01 2.757496833801269531e-01 1.076699122786521912e-01 3.864296525716781616e-02 1.225651055574417114e-01 -1.041832789778709412e-01 -3.038970939815044403e-02 -1.437855660915374756e-01 1.285958588123321533e-01 1.445920169353485107e-01 -1.080989837646484375e-02 1.714436560869216919e-01 -1.598037779331207275e-02 -3.533625006675720215e-01 2.221676707267761230e-01 3.558794558048248291e-01 -3.170916736125946045e-01 3.241171538829803467e-01 1.375027745962142944e-01 1.797814369201660156e-01 6.019554659724235535e-02 2.193040102720260620e-01 1.018194258213043213e-01 -8.954140543937683105e-02 1.111047193408012390e-01 1.410610824823379517e-01 1.590211838483810425e-01 -1.180775538086891174e-01 -2.156152129173278809e-01 -1.465764939785003662e-01 8.836775273084640503e-02 -1.265042927116155624e-02
2.548041641712188721e-01 -1.454980112612247467e-02 -1.757832169532775879e-01 -7.699883729219436646e-02 3.183392584323883057e-01 -1.605162979103624821e-04 -1.936455219984054565e-01 -6.586322095245122910e-03 -9.127920866012573242e-02 3.313916623592376709e-01 1.553202718496322632e-01 2.732099294662475586e-01 1.599689573049545288e-01 -1.950217932462692261e-01 -7.306618243455886841e-02 1.992335170507431030e-02 -1.505825668573379517e-01 1.420447379350662231e-01 -1.358691751956939697e-01 3.087763190269470215e-01 -4.994829371571540833e-02 4.696089029312133789e-02 -2.485803365707397461e-01 4.077588021755218506e-02 2.322936244308948517e-02 3.623512983322143555e-01 -2.550790607929229736e-01 1.087088361382484436e-01 -1.573975384235382080e-02 1.909215897321701050e-01 2.464805729687213898e-02 -4.511715099215507507e-02
1.101560294628143311e-01 2.297782152891159058e-02 -1.964287906885147095e-01 -9.029261022806167603e-02 1.816403269767761230e-01 -1.709281802177429199e-01 -4.515079036355018616e-02 1.935788989067077637e-01 2.375757694244384766e-01 -1.284321248531341553e-01 2.457307130098342896e-01 3.679170012474060059e-01 3.730988800525665283e-01 -1.185774952173233032e-01 1.381046324968338013e-02 -5.685260519385337830e-02 -1.470484733581542969e-01 8.110916614532470703e-02 -5.587061494588851929e-02 2.592710554599761963e-01 1.801739782094955444e-01 -1.299597322940826416e-01 -1.104033589363098145e-01 -1.342701315879821777e-01 4.099670946598052979e-01 1.524221301078796387e-01 3.300846740603446960e-02 1.237914524972438812e-02 -2.168231457471847534e-02 2.044196240603923798e-02 1.581286191940307617e-01 -1.302084326744079590e-01
6.163127720355987549e-02 -1.145459152758121490e-02 7.647813111543655396e-02 3.669578954577445984e-02 2.093889266252517700e-01 -7.692057639360427856e-02 -4.973433166742324829e-02 2.566382586956024170e-01 -4.511147737503051758e-02 2.379721403121948242e-01 5.976748187094926834e-03 2.271412499248981476e-02 8.888975530862808228e-02 4.007046669721603394e-02 1.646348983049392700e-01 1.265220493078231812e-01 -5.234844088554382324e-01 1.546423882246017456e-02 5.326826870441436768e-02 4.229934513568878174e-01 -5.440836772322654724e-02 -7.532390207052230835e-02 -1.153363585472106934e-01 5.475314706563949585e-02 -6.343425810337066650e-02 1.051096543669700623e-01 3.693969845771789551e-01 -2.060927003622055054e-01 -1.169548854231834412e-01 7.297138124704360962e-02 1.468891352415084839e-01 -2.083037644624710083e-01
-1.797126084566116333e-01 -5.536966398358345032e-02 9.389012306928634644e-02 -2.313873469829559326e-01 -2.377591095864772797e-02 2.054248470813035965e-03 -1.599447429180145264e-01 -6.054564565420150757e-02 1.665724627673625946e-02 2.181302988901734352e-03 -1.437757462263107300e-01 1.882137209177017212e-01 -8.893743902444839478e-02 1.491469703614711761e-02 2.313677221536636353e-02 3.264496624469757080e-01 -4.256911277770996094e-01 1.995299309492111206e-01 1.388551592826843262e-01 2.811793982982635498e-01 1.766406446695327759e-01 2.482032328844070435e-01 -2.109926342964172363e-01 3.860290944576263428e-01 -1.134516522288322449e-01 1.872111707925796509e-01 1.642153114080429077e-01 -2.815536782145500183e-02 -8.109582588076591492e-03 5.167116969823837280e-02 8.255191147327423096e-02 -9.954521805047988892e-02
6.383430212736129761e-02 2.688568644225597382e-02 4.022227227687835693e-02 -1.624743044376373291e-01 1.547108590602874756e-01 -2.293195873498916626e-01 -1.110053807497024536e-01 2.136650085449218750e-01 8.222002536058425903e-02 -6.199742853641510010e-02 2.664054036140441895e-01 4.413744807243347168e-01 2.584750056266784668e-01 1.059456914663314819e-01 1.903142482042312622e-01 -1.049424931406974792e-01 -6.463309377431869507e-02 -9.182104468345642090e-02 -6.752010434865951538e-02 3.983326852321624756e-01 2.065742909908294678e-01 -2.021228149533271790e-02 -2.866199314594268799e-01 -8.520065248012542725e-02 -1.171926781535148621e-01 7.361116260290145874e-02 2.240998893976211548e-01 -1.354092210531234741e-01 1.425510048866271973e-01 -6.767479330301284790e-02 9.395923465490341187e-02 -3.562605008482933044e-02
2.931351363658905029e-01 1.521923542022705078e-01 -1.154131367802619934e-01 -1.533681899309158325e-01 1.546930819749832153e-01 1.028034985065460205e-01 5.426963418722152710e-02 -1.205435469746589661e-01 -1.280623953789472580e-02 -1.995702534914016724e-01 -1.864528469741344452e-02 -8.334446698427200317e-02 -7.820081710815429688e-02 -2.767560482025146484e-01 -2.465174645185470581e-01 2.682356536388397217e-01 -4.222758710384368896e-01 -3.138745203614234924e-02 -3.675269484519958496e-01 1.196583732962608337e-01 2.289274036884307861e-01 1.998434215784072876e-01 -7.282043993473052979e-02 -3.253324329853057861e-02 1.403694599866867065e-01 2.357252985239028931e-01 7.980512827634811401e-02 1.446502059698104858e-01 -4.870685562491416931e-02 -1.360492128878831863e-02 -5.211784318089485168e-02 -6.432104855775833130e-02
2.598633766174316406e-01 1.299280766397714615e-02 -1.371878534555435181e-01 3.596347570419311523e-02 5.204396843910217285e-01 -1.142539754509925842e-01 1.219053640961647034e-01 -1.119384169578552246e-02 -7.798084616661071777e-02 3.620381653308868408e-01 5.578344687819480896e-02 2.090144455432891846e-01 8.535555750131607056e-02 -2.720783948898315430e-01 9.598205983638763428e-02 -1.047484669834375381e-02 -1.760329902172088623e-01 -1.777978539466857910e-01 -3.509447723627090454e-02 2.881746590137481689e-01 1.756199896335601807e-01 5.104764923453330994e-02 -2.979232668876647949e-01 4.123207181692123413e-02 8.370796218514442444e-03 4.121566563844680786e-02 -3.331170231103897095e-02 9.660428017377853394e-02 -1.456788331270217896e-01 -1.570878177881240845e-01 7.217264175415039062e-02 -6.784930825233459473e-02
-1.211157143115997314e-01 1.033528447151184082e-01 1.516735553741455078e-01 -1.595782786607742310e-01 1.001948863267898560e-01 -3.549249470233917236e-01 -1.604537963867187500e-01 -7.151066511869430542e-02 -3.205237537622451782e-02 -6.683428585529327393e-02 -8.672272413969039917e-02 2.468598335981369019e-01 7.221695035696029663e-02 2.427292056381702423e-02 8.840067684650421143e-02 9.635762125253677368e-02 -5.996297001838684082e-01 2.721297442913055420e-01 2.351659117266535759e-03 2.042320966720581055e-01 2.523911185562610626e-02 1.400645226240158081e-01 3.266261145472526550e-02 -1.329301595687866211e-01 -2.110829763114452362e-02 1.345474421977996826e-01 2.026509344577789307e-01 1.157538313418626785e-02 -1.306798309087753296e-02 -1.850105524063110352e-01 4.962006583809852600e-02 -2.269797176122665405e-01
9.055826067924499512e-02 1.779524981975555420e-01 7.335684448480606079e-02 -1.609639376401901245e-01 -1.137847229838371277e-01 -2.433883771300315857e-02 3.948127478361129761e-02 -1.091966107487678528e-01 -1.321326941251754761e-01 -3.961585760116577148e-01 -1.502311378717422485e-01 2.344255745410919189e-01 6.709520518779754639e-02 -1.754101216793060303e-01 5.130320414900779724e-02 5.953862797468900681e-03 -2.842908203601837158e-01 -1.077683046460151672e-01 6.657735258340835571e-02 3.457856178283691406e-02 1.915127784013748169e-01 -8.691193908452987671e-02 -1.642523407936096191e-01 -1.755603998899459839e-01 2.713637948036193848e-01 2.604768574237823486e-01 -1.872418448328971863e-02 6.951931864023208618e-02 6.720384955406188965e-02 -3.158426284790039062e-01 3.839034438133239746e-01 -1.163472607731819153e-01
1.412052810192108154e-01 1.141862198710441589e-01 -2.141695022583007812e-01 -1.481905132532119751e-01 1.810957789421081543e-01 -1.218953505158424377e-01 -2.056617140769958496e-01 -1.923967897891998291e-01 1.585300266742706299e-01 -1.832268685102462769e-01 -5.045914277434349060e-02 -1.776863932609558105e-01 2.047666609287261963e-01 -1.906027495861053467e-01 4.101487398147583008e-01 -5.127836018800735474e-02 -1.971758157014846802e-01 2.757957279682159424e-01 -1.290087848901748657e-01 2.903330028057098389e-01 2.057054042816162109e-01 8.446242660284042358e-03 -1.014119684696197510e-01 -5.757749453186988831e-02 3.678722679615020752e-02 1.575492769479751587e-01 -3.828547894954681396e-02 7.375040650367736816e-02 3.002988640218973160e-03 2.043277919292449951e-01 2.794610261917114258e-01 -7.411064207553863525e-02
4.374983534216880798e-02 -9.608795493841171265e-02 1.536528114229440689e-02 1.143241599202156067e-01 6.421344727277755737e-02 -1.134502366185188293e-01 -2.561605572700500488e-01 3.996790945529937744e-02 -2.188608795404434204e-02 -4.949015378952026367e-02 -3.206586241722106934e-01 -1.615192741155624390e-01 1.565823107957839966e-01 -2.549713850021362305e-01 2.080913633108139038e-01 1.956224068999290466e-02 -2.440467327833175659e-01 2.720772027969360352e-01 9.487652033567428589e-02 2.319459766149520874e-01 1.586199402809143066e-01 3.228003978729248047e-01 -1.133143901824951172e-01 3.193249553442001343e-02 2.937308549880981445e-01 -1.168964579701423645e-01 9.185194969177246094e-02 -1.587914526462554932e-01 1.002284288406372070e-01 1.380530446767807007e-01 2.641321718692779541e-01 -2.328419983386993408e-01
2.735103964805603027e-01 -1.900450512766838074e-02 1.665180362761020660e-02 -2.746763527393341064e-01 2.425284087657928467e-01 6.533823907375335693e-02 -1.238340288400650024e-01 1.040801592171192169e-02 -8.715754747390747070e-02 -5.622376129031181335e-02 2.572141587734222412e-02 1.659194082021713257e-01 4.658731818199157715e-01 -1.323571950197219849e-01 -4.976535215973854065e-02 -8.504915982484817505e-02 -2.238941937685012817e-01 5.487466603517532349e-02 -5.372111126780509949e-02 9.545678645372390747e-02 2.270001918077468872e-01 9.594973921775817871e-02 -3.350545167922973633e-01 -1.654096245765686035e-01 -1.372335404157638550e-01 2.684527076780796051e-02 -2.043726444244384766e-01 1.173318549990653992e-02 -2.571073174476623535e-01 1.756482273340225220e-01 2.385881096124649048e-01 -8.077257871627807617e-02
2.538177967071533203e-01 -4.103007912635803223e-02 2.640345990657806396e-01 -2.389455959200859070e-02 4.006863106042146683e-03 -5.910249892622232437e-03 -1.249469444155693054e-02 -3.295061886310577393e-01 5.633728113025426865e-03 -1.582259237766265869e-01 -6.292425841093063354e-02 9.766738116741180420e-02 8.228636533021926880e-02 2.003496140241622925e-01 1.095126718282699585e-01 1.009990796446800232e-01 -4.540643692016601562e-01 1.614154577255249023e-01 1.592032797634601593e-02 2.517189383506774902e-01 9.462713450193405151e-02 2.343519404530525208e-02 -2.532961368560791016e-01 2.333174943923950195e-01 1.387171149253845215e-01 1.033244431018829346e-01 1.561115384101867676e-01 -2.896754145622253418e-01 -2.304204404354095459e-01 2.391542680561542511e-02 1.175573691725730896e-01 -1.323823630809783936e-01
8.695535361766815186e-02 2.392578171566128731e-03 -1.160079091787338257e-01 -2.098634690046310425e-01 2.307053208351135254e-01 -1.661474257707595825e-01 -2.132825367152690887e-02 1.480942517518997192e-01 2.584298327565193176e-02 -1.045199036598205566e-01 2.212236374616622925e-01 3.004733622074127197e-01 2.299571782350540161e-01 -2.411886751651763916e-01 -1.194660440087318420e-01 -5.802134424448013306e-02 -1.170529052615165710e-01 7.565065473318099976e-02 -1.038143560290336609e-01 2.460854500532150269e-01 1.290387809276580811e-01 9.544387459754943848e-02 -5.098589062690734863e-01 -5.068986862897872925e-02 7.027817517518997192e-02 2.616828866302967072e-02 -3.306468725204467773e-01 -1.083966493606567383e-01 -1.204051896929740906e-01 7.873196899890899658e-02 1.378075182437896729e-01 -8.230708539485931396e-02
1.526453793048858643e-01 3.145271167159080505e-02 1.707481741905212402e-01 -1.394694745540618896e-01 1.477816402912139893e-01 7.703388482332229614e-02 -2.441865019500255585e-02 9.198146872222423553e-03 -2.888368368148803711e-01 -7.714497298002243042e-02 2.099488675594329834e-02 -1.627673767507076263e-02 -6.193042173981666565e-02 -2.766879796981811523e-01 -1.450779195874929428e-02 2.877691984176635742e-01 -3.141619563102722168e-01 5.245751887559890747e-02 -2.227374762296676636e-01 2.472873777151107788e-01 1.435989588499069214e-01 4.370459914207458496e-01 -7.343853265047073364e-02 -9.922091662883758545e-02 1.336006075143814087e-01 7.074261456727981567e-02 8.724611252546310425e-03 2.473985701799392700e-01 -1.786566525697708130e-01 6.102963164448738098e-02 7.456492166966199875e-03 -2.936619520187377930e-01
2.266460806131362915e-01 1.194771081209182739e-01 -1.190367862582206726e-01 -2.094828784465789795e-01 1.620687544345855713e-01 1.357334703207015991e-01 -1.767585128545761108e-01 -9.161537885665893555e-02 2.612962154671549797e-03 1.114291325211524963e-01 1.452056467533111572e-01 -2.487327158451080322e-02 2.686523087322711945e-02 -3.312366902828216553e-01 9.607086330652236938e-02 9.231273084878921509e-02 -2.852115333080291748e-01 -1.230696216225624084e-02 -2.075762720778584480e-03 8.880307525396347046e-02 -1.691565066576004028e-01 1.901845186948776245e-01 -2.245600521564483643e-01 6.877538561820983887e-02 6.367400288581848145e-02 5.762626528739929199e-01 -8.155541867017745972e-02 -1.133654639124870300e-01 9.177778661251068115e-02 -8.009199798107147217e-02 1.708357036113739014e-01 1.437789648771286011e-01
-1.111682578921318054e-01 1.986633986234664917e-01 -4.959459230303764343e-02 2.134879305958747864e-02 3.239012658596038818e-01 -2.443738132715225220e-01 -3.566827476024627686e-01 1.810442358255386353e-01 -4.306338727474212646e-03 -4.399522021412849426e-02 8.763573318719863892e-02 -4.357212781906127930e-02 1.020900625735521317e-02 -1.646302193403244019e-01 8.624155819416046143e-02 -2.486691921949386597e-01 -2.163228094577789307e-01 2.311459332704544067e-01 -9.282328188419342041e-02 1.832344532012939453e-01 3.563204780220985413e-02 3.005415573716163635e-02 -3.011990487575531006e-01 9.975366294384002686e-02 -2.377659454941749573e-02 3.523840606212615967e-01 -1.235149130225181580e-01 -2.265532910823822021e-01 -3.307516500353813171e-02 -9.312897920608520508e-02 2.574071884155273438e-01 -2.770429942756891251e-03
-9.486228972673416138e-02 7.069963961839675903e-02 -1.436508297920227051e-01 3.946033492684364319e-02 3.436795175075531006e-01 -1.385343372821807861e-01 -3.952889516949653625e-02 4.934268072247505188e-02 -1.339365988969802856e-01 -1.041909158229827881e-01 -3.372100889682769775e-01 6.898172199726104736e-02 2.220009416341781616e-01 -3.004055842757225037e-02 -2.732653729617595673e-02 -3.228932246565818787e-02 -4.751422703266143799e-01 2.402770221233367920e-01 1.659083664417266846e-01 1.720946580171585083e-01 2.592081427574157715e-01 8.871247619390487671e-02 1.021142452955245972e-01 9.745782613754272461e-02 2.657897472381591797e-01 8.235401660203933716e-02 9.060238301753997803e-02 -1.222714036703109741e-02 -9.264452755451202393e-02 1.904746443033218384e-01 -7.032548636198043823e-02 -2.281486839056015015e-01
1.029320955276489258e-01 2.396397888660430908e-01 -1.203309558331966400e-02 2.306156456470489502e-01 3.996755182743072510e-01 -1.380386054515838623e-01 -3.404850065708160400e-01 1.283296495676040649e-01 -2.752128243446350098e-02 1.205791160464286804e-01 -5.921176075935363770e-02 4.174505919218063354e-02 -1.116767749190330505e-01 -9.938692301511764526e-02 -6.713015586137771606e-02 -1.239693760871887207e-01 -2.124495357275009155e-01 2.966439127922058105e-01 -1.342899724841117859e-02 2.942433357238769531e-01 -1.807250082492828369e-02 -8.736310899257659912e-02 -3.302897512912750244e-01 4.727456253021955490e-04 9.082955867052078247e-02 1.589049398899078369e-01 -2.048405259847640991e-01 -7.525295764207839966e-02 -8.094821870326995850e-02 1.164070069789886475e-01 2.089018076658248901e-01 -1.512510478496551514e-01
6.058036163449287415e-02 1.462482511997222900e-01 -1.764473766088485718e-01 9.810444898903369904e-03 3.253864347934722900e-01 -2.023220360279083252e-01 3.027418628334999084e-02 9.604956954717636108e-02 2.013099193572998047e-01 8.180217444896697998e-02 -7.749628275632858276e-02 1.661429703235626221e-01 7.939649373292922974e-02 -3.065722621977329254e-02 2.407319545745849609e-01 6.091171875596046448e-02 -7.084407657384872437e-02 5.786905065178871155e-02 -1.350073069334030151e-01 4.512661099433898926e-01 2.798933386802673340e-01 -1.553873121738433838e-01 -1.350991725921630859e-01 -1.782470345497131348e-01 1.029408127069473267e-01 1.694714874029159546e-01 -7.225741446018218994e-02 1.829999238252639771e-01 6.849078834056854248e-02 2.007493674755096436e-01 3.437028229236602783e-01 -1.145915389060974121e-01
3.650777637958526611e-01 -3.863546624779701233e-02 -2.878143452107906342e-02 9.321493096649646759e-03 6.751425564289093018e-02 4.205612465739250183e-02 -8.046478778123855591e-02 1.935362257063388824e-02 -2.733303606510162354e-01 -1.051315888762474060e-01 7.327102124691009521e-02 1.108556911349296570e-01 3.505177330225706100e-03 -4.986568391323089600e-01 1.274113208055496216e-01 -7.969818264245986938e-02 -1.675552874803543091e-01 2.080856412649154663e-01 -6.434105336666107178e-02 2.524591982364654541e-01 3.043065667152404785e-01 -1.103866770863533020e-01 -6.460459530353546143e-02 8.517008274793624878e-02 -4.204586893320083618e-02 3.425883352756500244e-01 -5.182368680834770203e-02 -5.948739126324653625e-02 -3.678132966160774231e-02 -3.017178177833557129e-01 -5.159378983080387115e-03 -5.675322189927101135e-02
1.380054187029600143e-02 1.739028096199035645e-01 1.759136617183685303e-01 -1.164155080914497375e-01 2.965510077774524689e-02 -2.083859443664550781e-01 -1.626645773649215698e-02 -1.203105691820383072e-02 -1.929142698645591736e-02 -3.030583560466766357e-01 -8.921009302139282227e-02 2.577721774578094482e-01 6.949822884052991867e-03 -7.841119170188903809e-02 2.217761278152465820e-01 1.909037083387374878e-01 -3.978368937969207764e-01 2.922029793262481689e-01 -1.471643000841140747e-01 3.199936449527740479e-01 1.720355600118637085e-01 1.558381170034408569e-01 1.982147991657257080e-01 -1.026141270995140076e-02 -9.902114421129226685e-02 -1.661422662436962128e-03 1.759542971849441528e-01 -6.193948909640312195e-02 5.944389104843139648e-02 -9.712805598974227905e-02 1.961678266525268555e-01 -2.546941041946411133e-01
7.366432808339595795e-03 1.207773014903068542e-01 1.507991552352905273e-01 -1.850339174270629883e-01 -1.249086298048496246e-02 -2.751851379871368408e-01 -3.102961778640747070e-01 -2.143842130899429321e-01 -1.796934902667999268e-01 -9.654749929904937744e-02 1.191105023026466370e-01 2.076578140258789062e-02 -2.942989952862262726e-02 -8.431995660066604614e-02 6.415477953851222992e-03 2.872441112995147705e-01 -4.141677618026733398e-01 6.047744676470756531e-02 5.466838553547859192e-02 2.739532887935638428e-01 -6.169101223349571228e-02 1.540543138980865479e-01 -5.979739874601364136e-02 1.646681576967239380e-01 -1.330686658620834351e-01 2.606945037841796875e-01 2.440418899059295654e-01 9.249767288565635681e-03 -5.744351446628570557e-02 -1.006147935986518860e-01 -9.077038615942001343e-02 -2.916551530361175537e-01
1.789550334215164185e-01 1.001519802957773209e-02 -1.371815353631973267e-01 -1.000286489725112915e-01 3.327261805534362793e-01 -2.935815751552581787e-01 1.817673742771148682e-01 3.399786353111267090e-02 1.208017766475677490e-01 1.465241909027099609e-01 3.112465739250183105e-01 2.377531826496124268e-01 1.037820801138877869e-01 1.234497874975204468e-02 1.046852469444274902e-01 3.230962753295898438e-01 -1.925131976604461670e-01 1.584886610507965088e-01 -3.298209011554718018e-01 1.174420639872550964e-01 2.835973501205444336e-01 1.965560317039489746e-01 -5.263457074761390686e-02 -6.549718976020812988e-02 1.022057458758354187e-01 -1.148101165890693665e-01 2.167096175253391266e-02 -1.087200343608856201e-01 -1.053161174058914185e-01 1.397541612386703491e-01 1.196450740098953247e-01 -2.214246429502964020e-02
7.049340754747390747e-02 -2.042743265628814697e-01 1.541465967893600464e-01 -1.677467674016952515e-02 2.710599303245544434e-01 2.808484947308897972e-03 1.056493446230888367e-01 2.647423744201660156e-01 9.741023182868957520e-02 4.734900221228599548e-02 6.162389740347862244e-02 1.116830483078956604e-01 1.371471397578716278e-02 -5.016061291098594666e-02 9.031867980957031250e-02 1.941218823194503784e-01 -5.316693186759948730e-01 1.532754674553871155e-02 -7.901851832866668701e-02 3.170222938060760498e-01 -1.186785846948623657e-01 -6.452110409736633301e-02 -6.592432502657175064e-03 5.363631621003150940e-02 1.440068483352661133e-01 2.368205636739730835e-01 3.450037240982055664e-01 -1.454279422760009766e-01 8.742461912333965302e-03 1.434713155031204224e-01 1.818616688251495361e-01 -1.281681507825851440e-01
1.540490612387657166e-02 1.721243262290954590e-01 -2.353165000677108765e-01 1.442347187548875809e-02 -2.100866474211215973e-02 -2.795844338834285736e-02 -1.613965332508087158e-01 8.000775426626205444e-02 1.621982157230377197e-01 -1.254739761352539062e-01 2.005703896284103394e-01 2.415966540575027466e-01 2.272935360670089722e-01 -1.643476486206054688e-01 2.482057958841323853e-01 2.916440665721893311e-01 -1.248909607529640198e-01 1.865411102771759033e-01 -6.467199325561523438e-02 2.258995920419692993e-01 1.731538772583007812e-01 -1.016223505139350891e-01 -2.841278612613677979e-01 -1.054593995213508606e-01 4.062024056911468506e-01 1.094043478369712830e-01 4.261782392859458923e-02 -2.001812011003494263e-01 1.588583290576934814e-01 5.912104994058609009e-02 1.689990609884262085e-01 3.127194568514823914e-02
1.443481445312500000e-01 9.196494519710540771e-02 1.282889097929000854e-01 1.026931107044219971e-01 7.815415412187576294e-02 4.357766732573509216e-02 1.323143951594829559e-03 1.323622465133666992e-01 -1.184140890836715698e-01 1.330435574054718018e-01 -5.498557537794113159e-02 -2.016548365354537964e-01 9.885530918836593628e-02 -2.742865681648254395e-01 5.844584666192531586e-03 3.530904352664947510e-01 -2.074181139469146729e-01 -1.129163205623626709e-01 -2.907897718250751495e-02 4.616737067699432373e-01 -1.131364051252603531e-02 1.257755309343338013e-01 -1.958438754081726074e-01 -4.049445688724517822e-01 6.025910377502441406e-02 8.633222430944442749e-02 -1.029246151447296143e-01 1.235766485333442688e-01 -9.255458414554595947e-02 1.899452954530715942e-01 1.331883519887924194e-01 -2.137140482664108276e-01
-5.661043897271156311e-02 6.184446439146995544e-02 -1.117227673530578613e-01 -1.883165091276168823e-01 2.401247173547744751e-01 1.140489131212234497e-01 5.252934247255325317e-02 -4.341655969619750977e-01 -7.158552855253219604e-02 -3.246401622891426086e-02 1.118146255612373352e-01 2.293428927659988403e-01 8.969121426343917847e-02 -1.105598919093608856e-02 1.192907765507698059e-01 2.913776971399784088e-02 -1.845579147338867188e-01 7.859042286872863770e-02 3.817268880084156990e-03 1.399342417716979980e-01 6.949417293071746826e-02 -4.203042015433311462e-03 -2.935602664947509766e-01 8.964751660823822021e-02 3.758683502674102783e-01 1.402386277914047241e-01 1.240817233920097351e-01 -1.953788995742797852e-01 -2.878376245498657227e-01 -2.865563035011291504e-01 2.240268141031265259e-01 3.528927220031619072e-03
3.157240152359008789e-02 4.215321317315101624e-02 -3.315865099430084229e-01 1.147607937455177307e-01 3.425168395042419434e-01 -2.406998425722122192e-01 1.215183809399604797e-01 5.940026044845581055e-02 6.743507925420999527e-03 1.846616864204406738e-01 3.949576988816261292e-02 2.093104720115661621e-01 1.235143467783927917e-01 1.371206156909465790e-02 1.877169609069824219e-01 -2.966004423797130585e-02 -2.947748899459838867e-01 9.024513512849807739e-02 -2.327868342399597168e-02 3.589344322681427002e-01 2.143938243389129639e-01 1.570381224155426025e-02 -2.038417160511016846e-01 -1.383655816316604614e-01 -8.294399827718734741e-03 1.622834652662277222e-01 -5.389689281582832336e-02 1.490151286125183105e-01 3.564569726586341858e-02 5.252299830317497253e-02 3.946120142936706543e-01 8.304680138826370239e-02
1.541811320930719376e-02 1.529422402381896973e-01 -1.141539812088012695e-01 7.709684222936630249e-02 2.851373553276062012e-01 -2.298367172479629517e-01 -1.592399030923843384e-01 -1.677133738994598389e-01 -5.379024520516395569e-02 -3.875526040792465210e-02 -2.670864574611186981e-02 6.390325725078582764e-02 -1.458190381526947021e-01 -2.675619721412658691e-01 2.030841261148452759e-01 1.906840652227401733e-01 -1.585586071014404297e-01 9.758490324020385742e-02 -2.376537173986434937e-01 2.016301602125167847e-01 8.577627688646316528e-02 -2.878093719482421875e-01 -3.607143163681030273e-01 -1.183842122554779053e-01 1.392910331487655640e-01 1.780780702829360962e-01 -2.163124978542327881e-01 1.694119125604629517e-01 -1.668874174356460571e-01 7.654716074466705322e-02 2.253384739160537720e-01 -1.136717572808265686e-01
-2.033060416579246521e-02 9.858245402574539185e-02 -1.781703978776931763e-01 -3.646766394376754761e-02 2.650385499000549316e-01 -1.442263275384902954e-01 -1.704951971769332886e-01 5.552773177623748779e-02 -1.375606209039688110e-01 -1.367172785103321075e-02 -6.440751999616622925e-02 1.103457286953926086e-01 2.985475659370422363e-01 -2.216231375932693481e-01 -1.662319153547286987e-02 2.072810232639312744e-01 -2.649538218975067139e-01 3.122119307518005371e-01 -5.892870947718620300e-02 3.552790582180023193e-01 2.641949988901615143e-02 -3.502718359231948853e-02 1.371807903051376343e-01 -3.539777100086212158e-01 -2.333093062043190002e-02 2.747697383165359497e-02 -2.434670925140380859e-01 -2.596073150634765625e-01 1.717930287122726440e-01 -9.404417872428894043e-02 -7.481648772954940796e-02 -3.645485267043113708e-02
2.090000808238983154e-01 3.983046114444732666e-02 1.412658393383026123e-01 -8.777517825365066528e-02 1.009803488850593567e-01 1.092607621103525162e-02 1.177855283021926880e-01 -1.071650758385658264e-01 -9.867327660322189331e-02 -3.082679212093353271e-02 1.721540242433547974e-01 -1.476270258426666260e-01 2.756389379501342773e-01 -2.110583335161209106e-02 -3.776029497385025024e-02 3.075642453040927649e-04 -1.645591259002685547e-01 8.423314243555068970e-02 -1.139701530337333679e-02 4.552176296710968018e-01 1.306465864181518555e-01 3.677121698856353760e-01 -1.444870978593826294e-01 1.969864368438720703e-01 3.252624869346618652e-01 6.381978094577789307e-02 -1.006364598870277405e-01 1.198697015643119812e-01 1.826013922691345215e-01 1.900752782821655273e-01 1.958024501800537109e-01 -2.361517697572708130e-01
7.979689165949821472e-03 1.965859234333038330e-01 -4.234567284584045410e-02 -1.347298473119735718e-01 1.626161038875579834e-01 -3.041405230760574341e-02 -3.788247108459472656e-01 -1.682466715574264526e-01 1.305301338434219360e-01 -5.795171111822128296e-02 8.858300745487213135e-02 -4.831996932625770569e-02 -6.496802717447280884e-02 -1.603186577558517456e-01 1.026125177741050720e-01 -1.118045952171087265e-02 -3.644766509532928467e-01 1.241975091397762299e-02 -6.451889872550964355e-02 3.422553837299346924e-01 1.719017699360847473e-02 -2.642330527305603027e-01 -1.036547049880027771e-01 -1.645959019660949707e-01 2.563979923725128174e-01 2.674877643585205078e-01 -7.102757692337036133e-02 2.154752463102340698e-01 -1.769919842481613159e-01 1.831054985523223877e-01 2.337372601032257080e-01 -2.246476523578166962e-02
-1.094565540552139282e-01 1.188154220581054688e-01 -5.316465348005294800e-02 -1.995082758367061615e-02 3.658126294612884521e-01 -1.298666000366210938e-01 -2.256507277488708496e-01 -3.139647841453552246e-01 -4.926000256091356277e-03 -2.331874668598175049e-01 1.578034013509750366e-01 -4.379108920693397522e-02 4.514340683817863464e-02 -3.300292789936065674e-02 2.788798213005065918e-01 4.953317344188690186e-02 -2.990187406539916992e-01 1.049927547574043274e-01 -2.230004221200942993e-01 1.353788375854492188e-01 2.680302038788795471e-02 -3.736306726932525635e-02 -4.980380460619926453e-02 -2.240037322044372559e-01 2.258557230234146118e-01 3.409207165241241455e-01 -6.614846736192703247e-02 1.700789667665958405e-02 1.668957173824310303e-01 1.023681238293647766e-01 2.620803117752075195e-01 6.115151569247245789e-02
2.742641866207122803e-01 1.242129057645797729e-01 4.731919243931770325e-02 -1.934243291616439819e-01 1.335875224322080612e-02 -9.258808940649032593e-02 1.964702643454074860e-02 -3.645403310656547546e-03 -7.054054737091064453e-02 -4.071205854415893555e-02 1.768296062946319580e-01 -9.445061534643173218e-02 2.874210774898529053e-01 -9.156296402215957642e-02 2.650958597660064697e-01 -1.771701723337173462e-01 -2.084951102733612061e-01 -2.046017348766326904e-01 -1.085823327302932739e-01 1.643343120813369751e-01 9.903240948915481567e-02 4.570139199495315552e-02 -1.620936542749404907e-01 -9.412036836147308350e-02 2.795505225658416748e-01 3.496114611625671387e-01 -2.143431305885314941e-01 -1.953896880149841309e-01 7.138099987059831619e-03 -1.688614338636398315e-01 3.664499223232269287e-01 -5.060469359159469604e-02
9.397231973707675934e-03 2.250014394521713257e-01 2.721986472606658936e-01 -2.148808836936950684e-01 7.400743663311004639e-02 -4.124390184879302979e-01 1.180321499705314636e-01 -1.471090465784072876e-01 -7.019467651844024658e-02 3.089060634374618530e-02 -4.447993263602256775e-02 1.742270439863204956e-01 1.871969550848007202e-01 -1.401706188917160034e-01 4.765184223651885986e-02 -1.382485497742891312e-03 -4.796459376811981201e-01 1.026764214038848877e-01 -1.626837402582168579e-01 1.949543058872222900e-01 6.650301814079284668e-02 8.913478255271911621e-02 -4.672871530055999756e-02 -1.850424855947494507e-01 1.219186782836914062e-01 3.541237488389015198e-02 3.755247965455055237e-02 -1.701099127531051636e-01 -2.066573053598403931e-01 -2.434043735265731812e-01 -6.755273789167404175e-02 -1.258428543806076050e-01
1.342113614082336426e-01 -1.039930507540702820e-01 -1.074519474059343338e-02 -2.937662601470947266e-01 3.553890436887741089e-02 -2.224518507719039917e-01 6.091415137052536011e-02 6.117149721831083298e-03 8.630399405956268311e-02 -4.169354960322380066e-02 1.254229247570037842e-01 1.621467322111129761e-01 3.699565678834915161e-02 -2.045578956604003906e-01 1.505915224552154541e-01 1.271640658378601074e-01 -2.795524299144744873e-01 -3.903822600841522217e-02 -1.686798483133316040e-01 2.932735383510589600e-01 1.519158929586410522e-01 2.623562142252922058e-02 -2.820468246936798096e-01 -4.336760565638542175e-02 1.265039443969726562e-01 -4.423072040081024170e-01 1.828657090663909912e-01 -1.235109120607376099e-01 -2.033356130123138428e-01 1.014434993267059326e-01 1.154440119862556458e-01 -2.690012156963348389e-01
-3.276081755757331848e-02 7.279074192047119141e-02 -3.642112389206886292e-02 -4.277538061141967773e-01 3.607235848903656006e-02 -1.887000203132629395e-01 -4.810377024114131927e-03 1.808293610811233521e-01 1.180770322680473328e-01 -9.084785357117652893e-03 2.014712840318679810e-01 -2.681935429573059082e-01 -1.648067962378263474e-03 -2.140925377607345581e-01 3.958737850189208984e-02 1.984908580780029297e-01 -1.125531941652297974e-01 2.497358173131942749e-01 1.128884702920913696e-01 1.992302983999252319e-01 2.492033094167709351e-01 1.895754188299179077e-01 -3.315276205539703369e-01 1.024470776319503784e-01 7.724920660257339478e-02 2.794496417045593262e-01 7.906665652990341187e-02 -1.202324703335762024e-01 -2.041452378034591675e-01 -5.239108577370643616e-02 1.481225937604904175e-01 -9.645079821348190308e-02
8.579470962285995483e-02 1.419627573341131210e-02 2.750735878944396973e-01 -1.747934222221374512e-01 7.856757193803787231e-02 -2.082992643117904663e-01 2.057193219661712646e-01 3.622923791408538818e-02 -2.180583216249942780e-02 -3.409475088119506836e-02 1.958656758069992065e-01 -4.175861552357673645e-02 3.417268097400665283e-01 -2.346029281616210938e-01 2.770827710628509521e-01 -1.942510604858398438e-01 -1.328293085098266602e-01 -3.529093042016029358e-02 -1.024572178721427917e-01 2.125328034162521362e-01 5.675030127167701721e-02 -7.567132264375686646e-02 -1.604630500078201294e-01 -8.613859862089157104e-02 2.693671286106109619e-01 3.160826563835144043e-01 -5.928372219204902649e-02 -1.746890991926193237e-01 1.452224701642990112e-01 -2.709148824214935303e-01 1.738371849060058594e-01 -1.306999772787094116e-01
-3.592013195157051086e-02 2.097596824169158936e-01 9.937597066164016724e-02 -1.157646924257278442e-01 4.009372889995574951e-01 1.937955170869827271e-01 9.681986272335052490e-02 -5.003476515412330627e-02 -1.053014248609542847e-01 -6.669942289590835571e-02 2.099892310798168182e-02 1.675241999328136444e-02 -1.130749061703681946e-01 1.463084071874618530e-01 -3.672521188855171204e-02 3.004656434059143066e-01 -5.206369161605834961e-01 1.491005718708038330e-01 1.514939665794372559e-01 1.316865682601928711e-01 1.553005725145339966e-01 3.569600358605384827e-02 2.759201079607009888e-02 -2.491234801709651947e-02 5.214338377118110657e-02 1.999081671237945557e-02 2.170103043317794800e-01 -3.875182941555976868e-02 8.635418862104415894e-02 1.070966050028800964e-01 2.448222637176513672e-01 -2.970371842384338379e-01
3.012154400348663330e-01 1.583967208862304688e-01 -8.993245661258697510e-02 3.349926322698593140e-02 1.127545163035392761e-01 -2.371308654546737671e-01 1.284531597048044205e-02 9.657928347587585449e-02 -2.390862405300140381e-01 -2.367579787969589233e-01 -7.370854169130325317e-02 2.698482275009155273e-01 1.656404584646224976e-01 -9.011794626712799072e-02 1.657267361879348755e-01 -1.343392729759216309e-01 -1.388223022222518921e-01 1.284779906272888184e-01 -2.064651399850845337e-01 3.651175647974014282e-02 2.016572207212448120e-01 -7.328823208808898926e-02 -2.214856892824172974e-01 6.416033953428268433e-02 1.359643936157226562e-01 9.875604510307312012e-02 -3.338834736496210098e-03 -1.320358216762542725e-01 1.444294750690460205e-01 -3.160166442394256592e-01 4.039332270622253418e-01 -1.243943274021148682e-01
2.758302092552185059e-01 -1.885838992893695831e-02 -1.293414682149887085e-01 -1.105474755167961121e-01 3.445417284965515137e-01 8.549790084362030029e-02 8.555839955806732178e-02 1.079870983958244324e-01 1.930088847875595093e-01 -3.012140095233917236e-01 -1.314932256937026978e-01 2.705160975456237793e-01 6.682552397251129150e-03 -2.321943491697311401e-01 2.575365602970123291e-01 2.396685481071472168e-01 -1.558665782213211060e-01 1.143854036927223206e-01 1.283358335494995117e-01 2.782273106276988983e-02 2.740865945816040039e-01 6.399576365947723389e-02 -8.178805559873580933e-02 -8.221644908189773560e-02 -1.951205432415008545e-01 6.705841422080993652e-02 -4.417135193943977356e-02 9.032895416021347046e-02 -1.567405015230178833e-01 -6.545939296483993530e-02 3.392305970191955566e-01 -9.765032678842544556e-02
1.427732314914464951e-02 -5.333470553159713745e-02 2.630063295364379883e-01 -1.486757397651672363e-01 -2.088970690965652466e-02 -5.618999898433685303e-02 3.034367039799690247e-02 2.174816578626632690e-01 -1.190487965941429138e-01 -7.116594910621643066e-02 -1.059477776288986206e-01 2.194950822740793228e-03 1.438714563846588135e-01 -3.424898087978363037e-01 9.334402531385421753e-02 -1.796750426292419434e-01 -1.855440437793731689e-01 -1.112430244684219360e-01 -5.789618939161300659e-02 3.317924737930297852e-01 -1.198263838887214661e-01 2.676041722297668457e-01 -2.903342545032501221e-01 3.243564441800117493e-02 3.605732619762420654e-01 1.421062946319580078e-01 -8.942782878875732422e-02 -5.954710766673088074e-02 1.272092014551162720e-01 -8.781909197568893433e-02 2.309136539697647095e-01 -2.718058526515960693e-01
-2.705959044396877289e-02 2.532379627227783203e-01 1.584960073232650757e-01 -2.673983871936798096e-01 2.753299772739410400e-01 -2.541447579860687256e-01 -1.354326605796813965e-01 1.408544555306434631e-02 -6.059648841619491577e-02 -1.082610711455345154e-01 -6.944078952074050903e-02 7.785470038652420044e-02 -1.216863095760345459e-02 9.592758864164352417e-02 1.556863635778427124e-01 1.803184896707534790e-01 -4.904669225215911865e-01 2.545297443866729736e-01 -3.977222740650177002e-02 4.189630970358848572e-02 1.693199127912521362e-01 1.870714128017425537e-01 7.974699139595031738e-03 -1.289235800504684448e-01 -1.064167842268943787e-01 1.371380835771560669e-01 6.289768218994140625e-02 4.079077392816543579e-02 -2.363847643136978149e-01 -1.910913884639739990e-01 1.715529263019561768e-01 -2.014805078506469727e-01
5.434308201074600220e-02 2.156996876001358032e-01 9.505614638328552246e-02 4.573143646121025085e-02 8.269418030977249146e-02 -1.516295075416564941e-01 -2.304925397038459778e-02 -3.032775362953543663e-03 -1.002183333039283752e-01 -2.192721217870712280e-01 -8.674826472997665405e-02 6.058393418788909912e-02 -5.921826697885990143e-03 -2.667558789253234863e-01 3.883068859577178955e-01 2.670482099056243896e-01 -3.097765743732452393e-01 2.044574469327926636e-01 -2.272911220788955688e-01 1.720073670148849487e-01 -1.783266291022300720e-02 2.995092868804931641e-01 -9.192610532045364380e-02 -1.857890784740447998e-01 3.734884411096572876e-02 1.269267946481704712e-01 1.435075849294662476e-01 9.589713066816329956e-02 1.654277890920639038e-01 -2.702664136886596680e-01 -3.833899507299065590e-03 -2.160738706588745117e-01
-1.498459838330745697e-02 3.710708022117614746e-01 -3.298498988151550293e-01 -1.529258191585540771e-01 2.378963977098464966e-01 -1.610911786556243896e-01 -2.060779929161071777e-02 1.756554394960403442e-01 9.947927296161651611e-02 2.623442746698856354e-02 1.089801639318466187e-02 4.210251867771148682e-01 -4.303431510925292969e-02 -9.644670784473419189e-02 9.406507015228271484e-02 9.529080241918563843e-02 4.971100948750972748e-03 1.145306453108787537e-01 1.707234084606170654e-01 1.982500553131103516e-01 -5.373358726501464844e-02 1.043388545513153076e-01 -4.382013976573944092e-01 -1.496928036212921143e-01 4.353051260113716125e-02 1.408360749483108521e-01 5.200463533401489258e-02 -1.197112631052732468e-02 5.017104744911193848e-02 -1.081069111824035645e-01 1.743557304143905640e-01 -1.415866613388061523e-01
1.948083341121673584e-01 1.579416543245315552e-01 6.668769568204879761e-02 -2.240379340946674347e-02 2.035796791315078735e-01 2.173347957432270050e-02 -1.076037287712097168e-01 8.751127123832702637e-02 -1.389377117156982422e-01 3.327200934290885925e-02 2.275418341159820557e-01 2.566507458686828613e-01 -1.203403398394584656e-01 1.835707426071166992e-01 1.684354990720748901e-01 2.788021266460418701e-01 -2.125318944454193115e-01 -4.297709837555885315e-02 9.234860539436340332e-02 3.085097298026084900e-02 -1.250038444995880127e-01 1.878686249256134033e-01 -2.008620649576187134e-01 -1.758995503187179565e-01 2.691300511360168457e-01 4.240447282791137695e-01 -2.554384171962738037e-01 1.415110677480697632e-01 1.686176061630249023e-01 4.397452250123023987e-02 3.062706906348466873e-03 -1.790715008974075317e-01
8.833320438861846924e-02 -2.149601280689239502e-01 -1.266166269779205322e-01 -8.316708728671073914e-03 2.820663452148437500e-01 -1.978321522474288940e-01 -5.001958087086677551e-02 6.306181102991104126e-02 -1.867271959781646729e-02 3.511690720915794373e-02 -1.330315470695495605e-01 1.775396615266799927e-01 3.906284868717193604e-01 -3.480073511600494385e-01 -3.942392021417617798e-02 1.530136447399854660e-02 -3.081845641136169434e-01 2.066530659794807434e-02 -1.725935339927673340e-01 1.730752587318420410e-01 2.074395492672920227e-02 -3.856829181313514709e-02 -3.691705167293548584e-01 -1.645705103874206543e-01 1.863122731447219849e-01 -3.087002784013748169e-03 -2.417909167706966400e-02 1.210165582597255707e-02 -2.802736759185791016e-01 -5.315378680825233459e-02 1.328657418489456177e-01 1.533028483390808105e-01
1.674485951662063599e-02 1.010725870728492737e-01 7.358486205339431763e-02 -1.024059504270553589e-01 3.039119541645050049e-01 2.890022657811641693e-02 -8.938397467136383057e-02 4.191299155354499817e-02 1.848780736327171326e-02 -9.929861128330230713e-02 -7.016478478908538818e-02 -3.143399208784103394e-02 -8.217684924602508545e-02 -2.897148430347442627e-01 8.700084686279296875e-02 2.378982305526733398e-01 -1.921316385269165039e-01 2.372780740261077881e-01 -2.383488565683364868e-01 4.395320415496826172e-01 5.300526320934295654e-02 -2.180407643318176270e-01 1.482069641351699829e-01 1.622228473424911499e-01 1.349554210901260376e-01 2.143419831991195679e-01 7.065501064062118530e-02 -1.040109694004058838e-01 1.631487458944320679e-01 -3.626252710819244385e-01 1.019335836172103882e-01 -9.682419151067733765e-02
1.185589879751205444e-01 2.299735397100448608e-01 -2.115569310262799263e-03 -1.431310474872589111e-01 2.143758237361907959e-01 -7.394345104694366455e-02 1.260954421013593674e-02 3.426895290613174438e-02 -3.668967261910438538e-02 -1.150967627763748169e-01 -1.223423182964324951e-01 1.185130178928375244e-01 2.361188828945159912e-01 -4.792553484439849854e-01 2.973973751068115234e-02 8.560915593989193439e-04 -1.688580513000488281e-01 3.392932415008544922e-01 -5.179519578814506531e-02 1.466205418109893799e-01 1.116540208458900452e-01 1.422497630119323730e-01 -1.022262424230575562e-01 1.002327352762222290e-01 5.611079186201095581e-02 3.949157595634460449e-01 -3.600437045097351074e-01 4.285806044936180115e-02 -6.421051174402236938e-02 -1.104363128542900085e-01 -8.292012847959995270e-03 -4.362159222364425659e-02
-1.301231235265731812e-02 -2.777880430221557617e-01 1.244230419397354126e-01 2.026458270847797394e-02 2.661928236484527588e-01 1.345522701740264893e-02 -3.671344369649887085e-02 8.585452288389205933e-02 1.412670314311981201e-01 1.141989603638648987e-01 9.640520066022872925e-02 2.318609803915023804e-01 1.368722170591354370e-01 2.812724187970161438e-02 6.442447751760482788e-02 1.903139352798461914e-01 -5.792953372001647949e-01 2.393561974167823792e-02 7.516799378208816051e-04 3.634175658226013184e-01 -6.037961319088935852e-02 -5.702887475490570068e-02 2.312152646481990814e-02 2.499475702643394470e-02 1.909919977188110352e-01 5.861513316631317139e-02 1.450833529233932495e-01 -2.066909372806549072e-01 -1.746817380189895630e-01 9.292347729206085205e-02 2.197284847497940063e-01 -6.056879833340644836e-02
2.510648071765899658e-01 7.841050624847412109e-02 3.045865334570407867e-02 -6.831592321395874023e-02 2.308964431285858154e-01 -2.598395943641662598e-01 1.652590557932853699e-02 1.699600368738174438e-01 -2.885887213051319122e-02 2.036284804344177246e-01 1.505698263645172119e-01 -8.916682749986648560e-02 7.260815054178237915e-02 7.798020960763096809e-04 1.252108961343765259e-01 4.196781516075134277e-01 -9.045173972845077515e-02 2.097863852977752686e-01 -5.813693627715110779e-02 3.791496753692626953e-01 1.256080865859985352e-01 2.913999196607619524e-04 -1.255229488015174866e-02 1.118205860257148743e-02 -1.690969802439212799e-02 1.669479310512542725e-01 2.247286885976791382e-01 4.713396355509757996e-02 4.052190780639648438e-01 4.651716351509094238e-02 1.469002515077590942e-01 -1.449839472770690918e-01
1.741541549563407898e-02 -6.670570373535156250e-02 -7.790955901145935059e-02 -2.147090584039688110e-01 2.382929623126983643e-02 4.896615818142890930e-02 -1.048401091247797012e-02 2.359335273504257202e-01 1.284730434417724609e-01 1.797116249799728394e-01 3.825987130403518677e-02 3.585533797740936279e-01 2.427474409341812134e-01 1.342349499464035034e-01 2.330404371023178101e-01 -2.161757834255695343e-02 -1.441031098365783691e-01 1.048240158706903458e-02 -1.232120171189308167e-01 2.767550386488437653e-02 1.142061129212379456e-01 -1.595511138439178467e-01 -2.436858713626861572e-01 -1.444674581289291382e-01 1.999601572751998901e-01 2.204134166240692139e-01 -4.732232540845870972e-02 -4.705520812422037125e-03 -8.841869235038757324e-02 -1.113655567169189453e-01 1.592488437891006470e-01 -5.308545827865600586e-01
1.343235075473785400e-01 4.968126490712165833e-02 -9.051176905632019043e-02 -1.568179875612258911e-01 1.283038500696420670e-02 -5.267206113785505295e-03 -2.461051791906356812e-01 8.258993923664093018e-02 2.231168299913406372e-01 -5.920604243874549866e-02 2.888195216655731201e-01 3.880752921104431152e-01 2.619191706180572510e-01 -1.551744341850280762e-01 1.864040344953536987e-01 1.940986067056655884e-01 -7.634809613227844238e-02 -3.453163802623748779e-02 -7.587394863367080688e-02 2.432056963443756104e-01 3.307642042636871338e-01 -1.088564246892929077e-01 -2.926582098007202148e-01 -1.080563291907310486e-01 2.168608009815216064e-01 1.413112282752990723e-01 8.291813731193542480e-02 -2.832964528352022171e-04 1.513328254222869873e-01 -9.550083428621292114e-02 1.729655116796493530e-01 1.993620209395885468e-02
-3.992036357522010803e-02 9.021752327680587769e-02 5.503275990486145020e-02 1.450427025556564331e-01 3.398958444595336914e-01 -1.555928587913513184e-02 1.416647583246231079e-01 3.860722482204437256e-02 -1.363244801759719849e-01 -9.543560445308685303e-02 -6.644427776336669922e-02 2.076995521783828735e-01 1.072592288255691528e-01 -1.552028656005859375e-01 2.255201935768127441e-01 2.805505692958831787e-01 -2.264953553676605225e-01 -1.808806210756301880e-01 1.188736632466316223e-01 3.623164445161819458e-02 3.112204074859619141e-01 -4.697222635149955750e-02 -1.561143696308135986e-01 9.393586963415145874e-02 1.963777095079421997e-01 -4.498546943068504333e-02 -3.260568082332611084e-01 1.581626087427139282e-01 9.668907523155212402e-02 -1.720270514488220215e-01 2.944850325584411621e-01 -2.432327866554260254e-01
1.049557179212570190e-01 2.523407340049743652e-01 1.403575390577316284e-01 1.270304061472415924e-02 4.849607497453689575e-02 -1.664010733366012573e-01 -6.099723279476165771e-02 6.959464401006698608e-02 -2.007099837064743042e-01 2.785367965698242188e-01 -3.945082053542137146e-02 1.278698164969682693e-02 9.352837502956390381e-02 1.092921942472457886e-01 2.424694448709487915e-01 5.627796053886413574e-01 -1.789722293615341187e-01 8.923444896936416626e-02 2.951669134199619293e-02 1.749583631753921509e-01 -9.223476052284240723e-02 6.308097392320632935e-02 -5.980453267693519592e-02 2.111493609845638275e-02 3.750691562891006470e-02 1.990440189838409424e-01 3.196946382522583008e-01 -3.600719571113586426e-02 1.636786758899688721e-01 -1.120537519454956055e-01 2.627350091934204102e-01 -1.008090153336524963e-01
8.551970869302749634e-02 1.748393774032592773e-01 -4.797471687197685242e-02 1.820314079523086548e-01 4.744841456413269043e-01 -9.197766333818435669e-02 -2.032735496759414673e-01 -8.679273724555969238e-02 2.730409502983093262e-01 4.994904622435569763e-02 -5.369381606578826904e-02 -1.656748056411743164e-01 -6.818024069070816040e-02 -9.095903486013412476e-02 -4.844676330685615540e-02 1.320339441299438477e-01 -1.875964850187301636e-01 2.328495681285858154e-02 1.325403749942779541e-01 4.087890386581420898e-01 2.334014028310775757e-01 1.020463109016418457e-01 6.912713497877120972e-02 6.818562746047973633e-02 1.375207453966140747e-01 1.339704245328903198e-01 6.710457801818847656e-02 1.510378867387771606e-01 1.182757839560508728e-01 -2.006022334098815918e-01 1.707029938697814941e-01 -2.487564533948898315e-01
-1.063807457685470581e-01 -1.439676620066165924e-02 1.298740655183792114e-01 -1.395599395036697388e-01 -5.997355654835700989e-02 -8.481734246015548706e-02 -8.502647280693054199e-02 -8.436539024114608765e-02 -3.228532522916793823e-02 -1.453031450510025024e-01 1.681124675087630749e-03 1.951585412025451660e-01 2.706794813275337219e-02 1.311286240816116333e-01 -1.131072919815778732e-02 1.977396160364151001e-01 -3.078164756298065186e-01 -7.757619023323059082e-03 -1.934896968305110931e-02 1.669335812330245972e-01 2.681535184383392334e-01 4.654511213302612305e-01 -7.088383287191390991e-02 1.768596619367599487e-01 1.464063078165054321e-01 3.135822415351867676e-01 -2.807589247822761536e-02 -2.265661954879760742e-01 -9.069318324327468872e-02 2.368654310703277588e-01 1.136965602636337280e-01 -3.354678153991699219e-01
5.384997650980949402e-02 4.511280953884124756e-01 -1.031428128480911255e-01 7.018392533063888550e-02 1.540509909391403198e-01 -1.962655931711196899e-01 -1.242215633392333984e-01 1.311865746974945068e-01 -9.222761541604995728e-02 1.613458991050720215e-01 3.187543526291847229e-02 5.748309195041656494e-02 1.780925095081329346e-01 5.749986693263053894e-02 2.493212670087814331e-01 1.756799668073654175e-01 3.150534257292747498e-02 1.533500999212265015e-01 8.969514071941375732e-02 1.615548431873321533e-01 2.806149125099182129e-01 -3.873384743928909302e-02 -3.736324608325958252e-01 8.679379522800445557e-02 2.466262429952621460e-01 1.981308311223983765e-01 -2.481265552341938019e-02 4.624992236495018005e-02 -1.567388623952865601e-01 -1.352084428071975708e-01 1.988194286823272705e-01 -2.120710015296936035e-01
7.723302580416202545e-03 3.740306571125984192e-02 3.773235157132148743e-02 -2.946258485317230225e-01 -7.302489131689071655e-02 2.376911342144012451e-01 6.375159323215484619e-02 -1.021802276372909546e-01 1.437675505876541138e-01 -1.217053830623626709e-01 4.469557851552963257e-02 2.502778470516204834e-01 1.359588503837585449e-01 -4.151540696620941162e-01 4.084112122654914856e-02 -5.647293105721473694e-02 -3.352039158344268799e-01 1.947022825479507446e-01 -5.998962745070457458e-02 9.747090935707092285e-02 -1.038465201854705811e-01 1.029945611953735352e-01 -6.479799002408981323e-02 -2.879466302692890167e-02 2.216855734586715698e-01 8.249420672655105591e-02 -3.508967533707618713e-02 3.458025306463241577e-02 1.801698207855224609e-01 -2.136707752943038940e-01 1.910021752119064331e-01 -4.188087284564971924e-01
3.382002413272857666e-01 -4.135766625404357910e-02 -1.484796553850173950e-01 -1.293034255504608154e-01 1.696957945823669434e-01 -1.761902272701263428e-01 -3.477183729410171509e-02 1.846673786640167236e-01 -8.802766352891921997e-02 1.609404832124710083e-01 -1.935740001499652863e-02 -5.486546829342842102e-02 3.783736750483512878e-02 -4.167116060853004456e-02 1.416558921337127686e-01 2.350242137908935547e-01 -9.424672462046146393e-03 1.512894183397293091e-01 4.524093121290206909e-02 6.382485032081604004e-01 1.834113001823425293e-01 2.216583788394927979e-01 -8.857478201389312744e-02 2.507962659001350403e-02 1.887588761746883392e-02 1.083191037178039551e-01 1.858802437782287598e-01 4.342024400830268860e-02 9.080821275711059570e-02 1.910030655562877655e-02 2.070783674716949463e-01 1.041015014052391052e-01
6.206857785582542419e-02 -1.946235261857509613e-02 1.077005714178085327e-01 1.493234634399414062e-01 1.816493272781372070e-01 2.121560461819171906e-02 3.957057744264602661e-02 9.570640325546264648e-02 -3.476339280605316162e-01 3.772174194455146790e-02 1.458066701889038086e-01 2.983920574188232422e-01 2.089290469884872437e-01 -1.562648415565490723e-01 1.524818539619445801e-01 4.249087572097778320e-01 3.525529056787490845e-02 -2.731894515454769135e-02 3.516322234645485878e-03 3.120903074741363525e-01 1.976765096187591553e-01 2.257479280233383179e-01 -5.468510463833808899e-02 -1.080274805426597595e-01 1.989059448242187500e-01 1.988267153501510620e-02 -1.998349726200103760e-01 -2.812347114086151123e-01 -1.089955586940050125e-02 1.075306534767150879e-01 7.265876978635787964e-02 -1.822488307952880859e-01
-4.328688234090805054e-02 -9.965337812900543213e-03 1.560203880071640015e-01 -2.045943029224872589e-02 2.067447155714035034e-01 -4.973771423101425171e-02 -4.203308746218681335e-02 2.251298576593399048e-01 6.039503496140241623e-03 -1.735884100198745728e-01 -8.018776774406433105e-02 -5.264532193541526794e-02 1.476210169494152069e-02 1.616790518164634705e-02 -1.579404026269912720e-01 2.521256208419799805e-01 -2.654627859592437744e-01 2.994408905506134033e-01 1.192447692155838013e-01 2.311560660600662231e-01 2.510017454624176025e-01 2.235760539770126343e-01 6.674612313508987427e-02 9.464173763990402222e-02 -1.602660864591598511e-02 2.318564504384994507e-01 2.700758576393127441e-01 -1.789988428354263306e-01 2.510208487510681152e-01 1.707801520824432373e-01 2.729168236255645752e-01 -2.595978379249572754e-01
2.603734731674194336e-01 2.407589852809906006e-01 -2.331413701176643372e-02 -4.195684567093849182e-03 -3.004572726786136627e-02 -1.732689701020717621e-02 -8.607316762208938599e-02 -7.362013310194015503e-02 -5.011735856533050537e-02 6.870826333761215210e-02 1.666256189346313477e-01 8.709429204463958740e-02 -1.604620367288589478e-01 -2.045312523841857910e-01 1.539262756705284119e-02 1.440068930387496948e-01 -3.225746154785156250e-01 1.066391542553901672e-01 5.487282574176788330e-02 2.407316118478775024e-01 1.694266647100448608e-01 3.792530298233032227e-01 -9.763742983341217041e-02 -9.134750068187713623e-02 1.361775845289230347e-01 4.387860596179962158e-01 -5.088507011532783508e-02 1.284262537956237793e-01 -3.419276094064116478e-03 -3.058358430862426758e-01 -1.468805223703384399e-01 -1.281561255455017090e-01
-4.582630842924118042e-02 1.096483319997787476e-01 2.915386259555816650e-01 -2.846941649913787842e-01 2.354660928249359131e-01 4.180431365966796875e-02 9.122433513402938843e-02 3.106393516063690186e-01 1.220883056521415710e-02 -1.442401111125946045e-02 -2.257846295833587646e-02 3.827981352806091309e-01 3.095216155052185059e-01 -1.690256893634796143e-01 -3.100022487342357635e-02 1.831492781639099121e-02 -2.855947911739349365e-01 -7.006631791591644287e-02 -2.880335412919521332e-02 1.667483299970626831e-01 2.667640149593353271e-01 9.320944547653198242e-02 -6.544773280620574951e-02 -2.642824649810791016e-01 -9.154160320758819580e-02 1.788126677274703979e-01 -7.151039689779281616e-02 1.126044243574142456e-01 1.847917772829532623e-02 -1.241337507963180542e-01 1.478593647480010986e-01 1.410738080739974976e-01
2.023433446884155273e-01 -1.030848696827888489e-01 -1.203711926937103271e-01 -3.093244135379791260e-01 2.224466204643249512e-01 -2.064965963363647461e-01 1.050142645835876465e-01 2.161723524332046509e-01 -3.650227934122085571e-02 2.011554390192031860e-01 7.688220590353012085e-02 1.731087118387222290e-01 1.501168310642242432e-01 -2.809471189975738525e-01 1.007307097315788269e-01 -1.164498850703239441e-01 -3.207642138004302979e-01 -4.496864229440689087e-02 -5.991997569799423218e-02 3.201698064804077148e-01 2.384605705738067627e-01 8.106352388858795166e-02 -3.623601198196411133e-01 -5.868970975279808044e-02 1.241513565182685852e-01 -1.728494465351104736e-01 -1.282892078161239624e-01 -1.085355356335639954e-01 -2.502427063882350922e-02 -1.366978138685226440e-02 1.605358719825744629e-02 4.167218506336212158e-02
-1.025574430823326111e-01 3.694647178053855896e-02 -2.075502872467041016e-01 -1.505010873079299927e-01 3.482148647308349609e-01 -1.349623352289199829e-01 -1.959683001041412354e-01 1.670537292957305908e-01 -7.548376917839050293e-02 1.750468164682388306e-01 -6.343591213226318359e-02 2.155815809965133667e-01 -1.521427631378173828e-01 -5.313198268413543701e-02 7.181096822023391724e-02 -2.515511512756347656e-01 -1.838411241769790649e-01 2.384282052516937256e-01 -6.846719980239868164e-02 3.378877639770507812e-01 3.659519925713539124e-02 -3.554189205169677734e-02 -4.134844839572906494e-01 -1.238610874861478806e-02 5.515779927372932434e-02 2.790570259094238281e-01 -3.708749264478683472e-02 -3.202238306403160095e-02 -1.360247582197189331e-01 2.464919351041316986e-02 2.020896077156066895e-01 9.419707953929901123e-02
4.388140439987182617e-01 1.086320802569389343e-01 -1.583626717329025269e-01 3.163594752550125122e-02 1.166884675621986389e-01 -3.978732228279113770e-02 -2.082736343145370483e-01 1.133087426424026489e-01 -2.419496625661849976e-01 -2.473119497299194336e-01 1.270040124654769897e-01 9.777665138244628906e-02 1.145186722278594971e-01 -3.364515304565429688e-01 1.603775620460510254e-01 -1.396378576755523682e-01 -2.059375643730163574e-01 5.841549951583147049e-03 -1.902430057525634766e-01 1.446030288934707642e-01 1.179362013936042786e-01 2.314796857535839081e-02 -2.783092260360717773e-01 5.881119146943092346e-02 -1.466955095529556274e-01 1.818212121725082397e-01 -4.877161607146263123e-02 1.416070163249969482e-01 9.130349010229110718e-02 -5.449005588889122009e-02 2.882893979549407959e-01 -1.220097914338111877e-01
1.229118108749389648e-01 2.625229954719543457e-01 -1.266149878501892090e-01 -2.304421067237854004e-01 1.443823873996734619e-01 1.593858301639556885e-01 1.323437243700027466e-01 -1.481215748935937881e-02 -1.176097244024276733e-01 7.489462196826934814e-02 2.700573801994323730e-01 1.819630563259124756e-01 4.522139579057693481e-02 1.875402056612074375e-03 -1.065877228975296021e-01 3.732712268829345703e-01 -2.076755762100219727e-01 -3.347249329090118408e-02 -8.537872135639190674e-02 1.724270284175872803e-01 5.587552115321159363e-02 2.038453519344329834e-01 -1.854756176471710205e-01 -1.284203976392745972e-01 1.784357130527496338e-01 3.298677802085876465e-01 9.548286348581314087e-02 -9.492094814777374268e-02 1.618354767560958862e-01 -1.550837159156799316e-01 -2.671574354171752930e-01 -2.177140116691589355e-01
-1.343635171651840210e-01 -2.469149976968765259e-02 -3.533348068594932556e-02 -3.865446895360946655e-02 3.345208764076232910e-01 -6.645122170448303223e-02 -2.667014002799987793e-01 -3.205108046531677246e-01 1.467289924621582031e-01 -1.571746170520782471e-01 7.139649987220764160e-02 -5.858006700873374939e-02 -3.552092239260673523e-02 -2.158294916152954102e-01 1.548759341239929199e-01 8.713435381650924683e-03 -2.865529358386993408e-01 1.837129294872283936e-01 -2.741284482181072235e-02 2.480431348085403442e-01 1.407652944326400757e-01 4.935751855373382568e-02 -1.471992731094360352e-01 -3.672923445701599121e-01 2.099661529064178467e-01 3.238676488399505615e-01 -1.263527274131774902e-01 -1.321956813335418701e-01 -2.296104840934276581e-02 1.146064922213554382e-01 9.095277637243270874e-02 2.086503617465496063e-02
-4.569057747721672058e-02 2.991114854812622070e-01 3.087531216442584991e-02 -2.297501116991043091e-01 2.167569100856781006e-01 -3.409379422664642334e-01 -9.744060784578323364e-02 -1.166724711656570435e-01 -6.565818190574645996e-02 2.061039023101329803e-02 2.169569209218025208e-02 2.476406544446945190e-01 -1.673617362976074219e-01 -1.650335639715194702e-01 2.635940611362457275e-01 8.268176019191741943e-02 -4.317980110645294189e-01 -6.819301052019000053e-04 1.385407298803329468e-01 2.696603834629058838e-01 7.244206964969635010e-02 -1.628825366497039795e-01 8.332106471061706543e-02 -7.911140471696853638e-02 -3.134445054456591606e-03 -1.183383166790008545e-02 6.653071939945220947e-02 -2.320784516632556915e-02 -2.143429070711135864e-01 1.529872864484786987e-01 2.617741823196411133e-01 -6.286558508872985840e-02
-6.786915659904479980e-02 2.827304974198341370e-02 3.600491583347320557e-02 -3.015306293964385986e-01 1.207067370414733887e-01 -4.337027668952941895e-02 4.982379823923110962e-02 -1.601951420307159424e-01 -1.518296152353286743e-01 -1.447599977254867554e-01 6.440814584493637085e-02 2.597228884696960449e-01 -1.933515653945505619e-03 -2.745596766471862793e-01 1.882956176996231079e-01 1.649582087993621826e-01 -3.598938584327697754e-01 -1.592151075601577759e-02 -1.198124140501022339e-01 1.627573817968368530e-01 2.534689009189605713e-01 3.866078257560729980e-01 -5.193215236067771912e-02 -1.958234608173370361e-01 4.540203884243965149e-02 -1.337284892797470093e-01 2.271573804318904877e-02 -6.926618516445159912e-02 -1.358831971883773804e-01 1.520920246839523315e-01 1.115558966994285583e-01 -3.153389394283294678e-01
1.696731522679328918e-02 3.630516678094863892e-02 9.428185969591140747e-02 -2.488174661993980408e-02 -1.258199810981750488e-01 -2.406118214130401611e-01 -3.093773126602172852e-02 9.205021709203720093e-02 -2.493577152490615845e-01 -1.424956917762756348e-01 1.040490195155143738e-01 1.111747771501541138e-01 1.233536824584007263e-01 -1.782242357730865479e-01 1.909200847148895264e-01 2.823331654071807861e-01 -3.683539927005767822e-01 5.786119028925895691e-02 -2.406785488128662109e-01 3.213691413402557373e-01 -4.158600792288780212e-02 2.788161337375640869e-01 -1.062024831771850586e-01 -1.273652613162994385e-01 1.441650744527578354e-02 1.517029255628585815e-01 3.982548788189888000e-02 1.478282809257507324e-01 1.677074469625949860e-02 -2.573031783103942871e-01 1.487494073808193207e-02 -3.410927951335906982e-01
1.146651431918144226e-01 2.118825018405914307e-01 6.758736819028854370e-02 -1.163706183433532715e-01 1.392812281847000122e-01 -2.245999127626419067e-01 4.457284882664680481e-02 2.368670403957366943e-01 -6.458619236946105957e-02 -2.153241820633411407e-02 -4.381716251373291016e-02 2.134768664836883545e-01 1.610368788242340088e-01 -5.010401010513305664e-01 -1.986319757997989655e-02 6.144697219133377075e-02 -2.210488468408584595e-01 2.294999430887401104e-04 -7.155862171202898026e-03 2.805109918117523193e-01 2.332777827978134155e-01 3.013155758380889893e-01 1.404895260930061340e-02 -4.299616813659667969e-02 -1.347024887800216675e-01 1.744688004255294800e-01 -2.080945819616317749e-01 1.255034655332565308e-01 -2.310204505920410156e-01 -5.138417705893516541e-02 5.637821555137634277e-02 -1.447580456733703613e-01
2.013674676418304443e-01 7.857551425695419312e-02 -2.725975215435028076e-01 -1.153571829199790955e-01 1.577233672142028809e-01 1.013108119368553162e-01 1.235435977578163147e-01 -2.235425077378749847e-02 -1.036110594868659973e-01 1.398443132638931274e-01 1.362801641225814819e-01 2.503499090671539307e-01 3.636005222797393799e-01 2.837068736553192139e-01 -7.688846439123153687e-02 8.285967260599136353e-02 -1.358004957437515259e-01 1.697109639644622803e-01 -1.404886990785598755e-01 1.893584728240966797e-01 -8.030505478382110596e-02 -2.733087353408336639e-02 -2.008614391088485718e-01 -4.650503024458885193e-02 2.352436035871505737e-01 2.968770861625671387e-01 -5.732864607125520706e-03 -1.364162564277648926e-01 -1.255154162645339966e-01 -2.434787452220916748e-01 2.562281787395477295e-01 -1.496581137180328369e-01
-3.624931722879409790e-02 4.872291535139083862e-02 1.511583328247070312e-01 1.587761007249355316e-02 1.095983460545539856e-01 -3.108755648136138916e-01 1.384998112916946411e-01 -1.783046275377273560e-01 -1.736205965280532837e-01 -1.198038384318351746e-01 -1.992948055267333984e-01 -6.879428029060363770e-02 1.707540303468704224e-01 1.381854712963104248e-01 3.993334770202636719e-01 1.447914391756057739e-01 -4.816105663776397705e-01 1.151987537741661072e-01 -3.644866868853569031e-02 3.476546406745910645e-01 7.968328893184661865e-02 -8.912659250199794769e-03 -1.657418673858046532e-03 6.449640542268753052e-02 -8.419852703809738159e-02 4.775953013449907303e-03 -4.362862929701805115e-02 -4.835546761751174927e-02 -1.202855166047811508e-02 -2.630440294742584229e-01 -1.498772017657756805e-02 -1.924328356981277466e-01
2.104091085493564606e-02 -7.940132915973663330e-02 1.224601641297340393e-01 -2.444144338369369507e-02 1.490678787231445312e-01 2.246513217687606812e-01 -3.072893023490905762e-01 1.106823533773422241e-01 3.500245884060859680e-02 -9.972724318504333496e-02 -2.604002356529235840e-01 2.449147775769233704e-02 2.080356329679489136e-01 -3.080335557460784912e-01 -4.260288923978805542e-02 -2.166255563497543335e-02 -1.171425655484199524e-01 2.852864265441894531e-01 -6.989631801843643188e-02 1.539359539747238159e-01 4.439502209424972534e-02 3.038111031055450439e-01 -9.148217737674713135e-02 5.312961712479591370e-02 7.230672985315322876e-02 2.399901747703552246e-01 7.540920376777648926e-02 1.859475672245025635e-01 -1.156899631023406982e-01 1.677005551755428314e-02 1.489648967981338501e-01 -4.584395587444305420e-01
7.720910757780075073e-02 -7.639263570308685303e-02 -7.325430214405059814e-02 -2.684266865253448486e-01 2.019508033990859985e-01 -1.115396544337272644e-01 -9.219892323017120361e-02 7.481070607900619507e-02 -1.989831924438476562e-01 -1.214071922004222870e-02 1.108410954475402832e-02 1.283205002546310425e-01 4.577689170837402344e-01 -2.231620848178863525e-01 -1.353223770856857300e-01 -8.285148441791534424e-02 -2.731295526027679443e-01 -7.004703581333160400e-02 -1.503511518239974976e-01 3.119971156120300293e-01 1.930285394191741943e-01 -1.791038922965526581e-02 -2.797002494335174561e-01 -1.598986983299255371e-01 -5.843501910567283630e-02 9.541297703981399536e-02 -2.406944483518600464e-01 -4.874584823846817017e-02 -1.692841053009033203e-01 1.658466011285781860e-01 1.805080324411392212e-01 1.385566592216491699e-02
-7.882425189018249512e-02 4.363828524947166443e-02 3.359828889369964600e-02 -1.250077933073043823e-01 3.276896476745605469e-01 -1.248208135366439819e-01 1.220619529485702515e-01 1.103233471512794495e-01 -1.087758988142013550e-01 -2.850042283535003662e-01 1.581931300461292267e-02 4.402591288089752197e-01 1.081178784370422363e-01 -3.038705885410308838e-01 1.580846011638641357e-01 7.202075421810150146e-02 -2.832623720169067383e-01 -1.341012716293334961e-01 2.135509997606277466e-01 -6.908196955919265747e-02 2.638399302959442139e-01 1.167367212474346161e-02 -1.026315316557884216e-01 -8.173681050539016724e-02 -1.794921308755874634e-01 1.412103474140167236e-01 1.359020322561264038e-01 3.454787423834204674e-03 3.895894810557365417e-02 -7.474368810653686523e-02 2.776278853416442871e-01 -1.156440153717994690e-01
-2.728049084544181824e-02 -2.577327191829681396e-01 -8.330716937780380249e-02 -1.136517152190208435e-01 1.633550524711608887e-01 -9.582283347845077515e-02 -2.006710916757583618e-01 1.733973808586597443e-02 5.568913370370864868e-02 -1.313351839780807495e-01 -2.279523164033889771e-01 -9.837771207094192505e-02 3.183979094028472900e-01 -1.698051691055297852e-01 -3.564236452803015709e-03 1.797713488340377808e-01 -7.880018651485443115e-02 -9.027017652988433838e-02 1.013131588697433472e-01 7.082288712263107300e-02 1.104061026126146317e-02 3.288050591945648193e-01 -3.845116198062896729e-01 9.628988057374954224e-02 1.410491019487380981e-01 1.620577722787857056e-01 3.348173201084136963e-01 -1.488841604441404343e-03 -2.197843417525291443e-02 -1.853657215833663940e-01 2.530186474323272705e-01 -1.997144371271133423e-01
3.371981978416442871e-01 6.778979301452636719e-02 -1.073362752795219421e-01 -2.659088969230651855e-01 4.075073078274726868e-02 -3.668009340763092041e-01 2.761608734726905823e-02 1.723980531096458435e-02 -1.747437566518783569e-02 -3.001089096069335938e-01 5.687485914677381516e-03 1.359630227088928223e-01 -7.254181057214736938e-02 1.638123393058776855e-02 1.649811565876007080e-01 3.002877831459045410e-01 -3.339352309703826904e-01 2.476521879434585571e-01 -1.956519857048988342e-02 2.606469690799713135e-01 1.400030851364135742e-01 -1.834159716963768005e-02 1.147110164165496826e-01 3.802323713898658752e-02 1.052586212754249573e-01 -8.181612193584442139e-02 3.545431792736053467e-02 4.195047542452812195e-02 -2.276858389377593994e-01 -6.275515258312225342e-02 9.894461184740066528e-02 -2.614075243473052979e-01
-1.318813115358352661e-01 -8.999015390872955322e-02 -7.401166483759880066e-03 -5.482602119445800781e-02 -2.628287859261035919e-02 -1.514923125505447388e-01 -3.603528812527656555e-02 2.648416161537170410e-02 -3.784292563796043396e-02 7.029972225427627563e-02 9.862643480300903320e-02 -6.829783786088228226e-03 1.721637099981307983e-01 -9.878573566675186157e-02 1.643107831478118896e-01 1.760469973087310791e-01 -1.575207561254501343e-01 4.010498523712158203e-02 -3.853346034884452820e-02 1.780560463666915894e-01 -8.040722459554672241e-02 5.188722014427185059e-01 -4.425337910652160645e-01 1.830879151821136475e-01 3.274707496166229248e-01 1.233685016632080078e-01 7.517399638891220093e-02 -1.230556294322013855e-01 1.415381580591201782e-01 1.899232864379882812e-01 9.476052224636077881e-02 -2.434646338224411011e-01
1.926788091659545898e-01 -4.382795095443725586e-02 -2.683767080307006836e-01 -9.025404229760169983e-03 3.155234456062316895e-01 -2.153649181127548218e-01 6.311098486185073853e-02 8.323681354522705078e-02 -7.535974681377410889e-02 8.092925697565078735e-02 1.853371225297451019e-02 2.209697067737579346e-01 2.243414074182510376e-01 -2.077098637819290161e-01 1.753400824964046478e-02 -1.227731630206108093e-01 -2.148299217224121094e-01 2.832499518990516663e-02 -2.146209925413131714e-01 4.424415528774261475e-01 5.886733066290616989e-03 6.390323396772146225e-03 -3.603527247905731201e-01 1.455956995487213135e-01 -9.646525722928345203e-04 -7.558939978480339050e-03 -9.332037717103958130e-02 5.930657684803009033e-02 -2.550976872444152832e-01 -1.678041666746139526e-01 3.241097554564476013e-02 -1.236086860299110413e-01
-2.337400615215301514e-02 2.731567323207855225e-01 -1.757503896951675415e-01 -1.705386787652969360e-01 2.063861042261123657e-01 -1.599903032183647156e-02 -8.921883068978786469e-03 6.794086843729019165e-02 -6.757108867168426514e-02 9.867256134748458862e-02 2.454286664724349976e-01 1.049423143267631531e-01 3.260418400168418884e-02 -1.488973200321197510e-01 -1.547456085681915283e-01 2.672466337680816650e-01 -3.927738070487976074e-01 1.054451987147331238e-01 -1.295532882213592529e-01 -5.546604469418525696e-02 -3.772250376641750336e-03 2.788735926151275635e-01 -1.327998042106628418e-01 -2.641171813011169434e-01 1.796018779277801514e-01 3.948664665222167969e-01 -1.358400136232376099e-01 -4.514800012111663818e-02 2.146701514720916748e-01 -1.710481941699981689e-02 -7.752507179975509644e-02 -4.108486324548721313e-02
2.295926399528980255e-02 1.382386088371276855e-01 -1.940233819186687469e-02 2.995927818119525909e-02 2.943500578403472900e-01 -2.479567676782608032e-01 2.368601411581039429e-02 -1.198383122682571411e-01 3.458835417404770851e-03 -2.035104930400848389e-01 -7.518591731786727905e-02 -8.847132325172424316e-02 7.399462908506393433e-02 -2.410778254270553589e-01 -1.132724992930889130e-02 1.948383636772632599e-02 -3.369819223880767822e-01 2.334833890199661255e-01 -6.997187435626983643e-02 3.933286666870117188e-01 -8.756200224161148071e-02 1.145004704594612122e-01 1.535183191299438477e-01 1.476587206125259399e-01 1.087392643094062805e-01 1.466241478919982910e-01 7.128965854644775391e-02 -5.639779940247535706e-02 2.313130646944046021e-01 -4.013518989086151123e-01 2.377993613481521606e-02 -2.155650258064270020e-01
7.804964669048786163e-03 1.638611555099487305e-01 -1.117779128253459930e-02 2.467685341835021973e-01 1.260412633419036865e-01 -1.076159104704856873e-01 -3.232031762599945068e-01 8.736387640237808228e-02 -1.358193159103393555e-01 2.465050518512725830e-01 6.931722909212112427e-02 -1.196206826716661453e-02 -9.925838559865951538e-02 -2.375255972146987915e-01 -3.821568936109542847e-02 6.071563810110092163e-02 -1.476240754127502441e-01 2.425364553928375244e-01 1.147250644862651825e-03 3.915768265724182129e-01 2.345017716288566589e-02 1.313233096152544022e-02 -3.279529809951782227e-01 -1.679019331932067871e-01 1.374294608831405640e-01 1.248733997344970703e-01 -2.262394577264785767e-01 -3.691892921924591064e-01 -4.022802785038948059e-02 1.355021074414253235e-02 6.954649090766906738e-02 -1.338305026292800903e-01
-4.742576926946640015e-02 5.382622405886650085e-02 3.494537994265556335e-02 -4.924256354570388794e-02 2.059657871723175049e-01 -5.892055481672286987e-02 -3.489677980542182922e-02 1.303351968526840210e-01 2.157924473285675049e-01 -3.327044472098350525e-02 -4.554682597517967224e-02 6.510061770677566528e-02 3.220145106315612793e-01 -4.119606018066406250e-01 3.015598952770233154e-01 7.547240704298019409e-02 -2.160161733627319336e-01 1.554919332265853882e-01 -2.209733054041862488e-02 4.487016797065734863e-02 1.507966816425323486e-01 1.139602810144424438e-01 -1.817281544208526611e-01 -1.705861389636993408e-01 -1.497674733400344849e-02 4.072970747947692871e-01 -1.407476663589477539e-01 -1.803311258554458618e-01 -2.268395721912384033e-01 -2.274777591228485107e-01 -3.130374476313591003e-02 -9.624560177326202393e-02
2.497960478067398071e-01 1.602398604154586792e-01 1.181505620479583740e-01 1.111598834395408630e-01 3.658967912197113037e-01 -9.989072568714618683e-03 6.820473074913024902e-02 -1.825806539272889495e-04 -6.888972967863082886e-02 -1.948828548192977905e-01 2.291173189878463745e-01 9.140315651893615723e-02 -2.169182151556015015e-02 1.188140958547592163e-01 8.520741760730743408e-02 -4.777643363922834396e-03 -5.239014029502868652e-01 -6.351677328348159790e-02 2.953227376565337181e-04 3.436044454574584961e-01 4.486245289444923401e-02 -1.698802709579467773e-01 -1.715036034584045410e-01 6.409094482660293579e-02 8.977179974317550659e-02 -2.158975601196289062e-02 1.919698864221572876e-01 -1.949646770954132080e-01 -1.717645674943923950e-01 -8.542890846729278564e-02 2.718498930335044861e-02 -1.990947574377059937e-01
1.020018756389617920e-01 2.519614398479461670e-01 -1.635583639144897461e-01 4.597189277410507202e-02 2.498981952667236328e-01 -2.950976490974426270e-01 -1.035757213830947876e-01 1.341513693332672119e-01 7.525282353162765503e-02 -9.506615251302719116e-02 -1.694884151220321655e-02 1.712791472673416138e-01 1.044422239065170288e-01 -3.603831529617309570e-01 1.636743694543838501e-01 -1.573090106248855591e-01 -7.399714738130569458e-02 1.794571578502655029e-01 -1.108932346105575562e-01 2.601934969425201416e-01 3.026781976222991943e-02 -6.799500435590744019e-02 -1.281553655862808228e-01 -1.967435330152511597e-01 -1.132234632968902588e-01 3.913089931011199951e-01 -3.393463417887687683e-02 -2.861271202564239502e-01 -6.773632019758224487e-02 -5.545186623930931091e-02 1.980983763933181763e-01 -9.015385806560516357e-02
2.116820029914379120e-02 2.992693185806274414e-01 1.499555110931396484e-01 -1.622267067432403564e-01 4.758861660957336426e-02 -1.219804510474205017e-01 -1.610684841871261597e-01 -2.732997946441173553e-02 5.165070295333862305e-02 -1.414029151201248169e-01 -2.129673510789871216e-01 2.679184079170227051e-01 1.383372694253921509e-01 6.348123401403427124e-02 2.074561119079589844e-01 1.832746267318725586e-01 -5.686477422714233398e-01 2.469271272420883179e-01 -6.508340686559677124e-02 7.098254561424255371e-02 -2.111370861530303955e-01 1.144445240497589111e-01 2.059308998286724091e-02 8.037358522415161133e-02 2.962223661597818136e-04 3.998022526502609253e-02 1.518980860710144043e-01 -1.313191652297973633e-01 -1.529365926980972290e-01 -7.194875180721282959e-02 1.888433396816253662e-01 -1.159610673785209656e-01
2.984103560447692871e-01 2.915802597999572754e-02 -1.285664886236190796e-01 5.410021543502807617e-02 2.173326611518859863e-01 -1.685526520013809204e-01 -1.327378153800964355e-01 6.311149150133132935e-02 -2.582826912403106689e-01 -2.017121613025665283e-01 -1.324657350778579712e-01 1.732267290353775024e-01 -8.442721515893936157e-02 -3.707735538482666016e-01 2.000629752874374390e-01 1.324925720691680908e-01 -2.010029554367065430e-01 2.191861718893051147e-01 -6.872937828302383423e-02 8.460196852684020996e-02 2.223079353570938110e-01 -2.177113890647888184e-01 -3.643566370010375977e-02 4.608853906393051147e-02 -3.976868093013763428e-02 2.712148427963256836e-01 -8.695691823959350586e-02 -7.426366955041885376e-02 1.643952578306198120e-01 -3.360026478767395020e-01 8.444245159626007080e-02 -1.998789235949516296e-02
2.814915180206298828e-01 -1.413369327783584595e-01 4.790715128183364868e-02 -1.605114340782165527e-01 1.644514948129653931e-01 6.670803297311067581e-03 2.231506407260894775e-01 6.570143252611160278e-02 -5.697234719991683960e-02 1.030306741595268250e-01 1.299054473638534546e-01 2.322179973125457764e-01 7.259661704301834106e-02 -2.882311493158340454e-02 -2.135913372039794922e-01 -3.406382724642753601e-02 -1.342985332012176514e-01 1.158113777637481689e-01 6.927558779716491699e-02 1.729909479618072510e-01 1.072278097271919250e-01 2.124414741992950439e-01 -1.393893212080001831e-01 9.916317462921142578e-02 4.027527570724487305e-01 2.844455838203430176e-01 -1.906802505254745483e-01 4.633953329175710678e-03 1.438331305980682373e-01 7.067804038524627686e-02 2.301967144012451172e-02 -4.429483413696289062e-01
9.353978186845779419e-02 -2.345040589570999146e-01 -1.176378428936004639e-01 7.761274278163909912e-02 1.696139276027679443e-01 -1.467187702655792236e-01 -1.379186809062957764e-01 7.303509116172790527e-02 -1.186965554952621460e-01 -6.946222484111785889e-02 -1.753516346216201782e-01 2.380712181329727173e-01 -6.334084086120128632e-03 -1.466071307659149170e-01 -1.196334511041641235e-01 8.815251290798187256e-02 -2.903331220149993896e-01 4.854426160454750061e-02 -8.903346955776214600e-02 1.776448786258697510e-01 2.041216939687728882e-01 1.828628629446029663e-01 -4.663321375846862793e-01 -2.160059660673141479e-01 1.221738234162330627e-01 2.041474282741546631e-01 -1.309576928615570068e-01 -1.993068605661392212e-01 -1.989779025316238403e-01 -2.085960097610950470e-02 9.792442619800567627e-02 2.516597211360931396e-01
3.372635319828987122e-02 2.340078949928283691e-01 -1.221297010779380798e-01 5.060329660773277283e-02 -8.178448677062988281e-02 -1.857771277427673340e-01 3.644098713994026184e-02 -4.266386106610298157e-02 -4.344850033521652222e-02 9.746188670396804810e-02 1.023653987795114517e-02 9.771920740604400635e-02 2.779145240783691406e-01 6.739485263824462891e-02 1.518617868423461914e-01 2.109244167804718018e-01 -5.268191695213317871e-01 -3.707588091492652893e-02 4.213080182671546936e-02 1.954868733882904053e-01 8.149985969066619873e-02 5.108600482344627380e-02 -1.530331093817949295e-02 1.660562902688980103e-01 -7.843592017889022827e-02 1.159570738673210144e-01 2.975871860980987549e-01 2.265247702598571777e-01 -1.478408426046371460e-01 -2.379431575536727905e-01 1.283821314573287964e-01 -3.186169266700744629e-01
2.118912339210510254e-01 -1.497720330953598022e-01 -3.005478382110595703e-01 -2.858594655990600586e-01 1.229792609810829163e-01 -6.073683500289916992e-02 -1.524042636156082153e-01 -8.839160203933715820e-03 -1.017509773373603821e-01 6.831022351980209351e-02 2.287247627973556519e-01 2.834900841116905212e-02 1.861411035060882568e-01 -5.798580124974250793e-02 2.668462693691253662e-01 -6.631096825003623962e-03 -8.365566842257976532e-03 3.942273557186126709e-01 -1.754216253757476807e-01 2.510986924171447754e-01 1.492682248353958130e-01 1.040649935603141785e-01 -8.776041865348815918e-02 1.208413913846015930e-01 1.150974631309509277e-01 9.947934746742248535e-02 1.413048896938562393e-02 -3.390217572450637817e-02 5.784356221556663513e-02 7.498461753129959106e-02 3.627111911773681641e-01 -2.671397030353546143e-01
3.341743946075439453e-01 1.661100089550018311e-01 2.784289978444576263e-02 7.222929596900939941e-02 2.274758368730545044e-01 -2.339781224727630615e-01 4.361836984753608704e-02 1.884557157754898071e-01 -2.485000789165496826e-01 1.325955837965011597e-01 -4.571123421192169189e-02 1.461855918169021606e-01 6.341771781444549561e-02 5.616990383714437485e-03 2.321430593729019165e-01 -1.392770707607269287e-01 -2.721340656280517578e-01 1.222192570567131042e-01 -1.508115530014038086e-01 1.471044123172760010e-01 1.651734560728073120e-01 2.963040396571159363e-02 -4.721631407737731934e-01 -2.349587157368659973e-03 -2.687023207545280457e-02 2.493425607681274414e-01 -9.443188458681106567e-02 2.469084113836288452e-01 5.818591639399528503e-02 3.339109569787979126e-02 4.999312013387680054e-02 -8.025728166103363037e-02
1.068906020373106003e-02 3.576101660728454590e-01 -1.379607617855072021e-02 1.985698342323303223e-01 2.692642807960510254e-01 -2.131014615297317505e-01 -1.788951642811298370e-02 1.773881316184997559e-01 1.127770468592643738e-01 1.197130046784877777e-02 8.426251821219921112e-03 9.895350784063339233e-02 -9.759415686130523682e-02 -3.785951435565948486e-01 1.287212669849395752e-01 1.346629261970520020e-01 -2.171456813812255859e-01 2.080897092819213867e-01 -5.023513734340667725e-02 3.003560602664947510e-01 2.846014127135276794e-02 4.123621806502342224e-02 1.913180500268936157e-01 -1.552090644836425781e-01 1.130142733454704285e-01 3.109095394611358643e-01 7.538986206054687500e-02 -4.063690081238746643e-02 -1.948624700307846069e-01 -2.017335444688796997e-01 1.717283427715301514e-01 -3.267096728086471558e-02
6.730884313583374023e-02 -8.711737394332885742e-02 -1.602035611867904663e-01 4.910799115896224976e-02 2.508832812309265137e-01 -2.259892970323562622e-01 -1.439713388681411743e-01 1.764610111713409424e-01 -3.411716595292091370e-02 3.381940349936485291e-02 -2.584276199340820312e-01 2.668691873550415039e-01 8.870762586593627930e-02 -9.364544600248336792e-02 -3.066667355597019196e-02 -2.425700239837169647e-02 -3.368138074874877930e-01 -3.839413076639175415e-02 -3.389762043952941895e-01 1.560689210891723633e-01 1.687916815280914307e-01 7.582689821720123291e-02 -4.019898176193237305e-01 -2.396290153264999390e-01 9.170852601528167725e-03 1.109478995203971863e-02 -1.292463541030883789e-01 2.577554248273372650e-02 -2.217036187648773193e-01 -1.401033699512481689e-01 2.040542811155319214e-01 -3.216323908418416977e-03
1.327635645866394043e-01 5.083999782800674438e-02 -2.694105207920074463e-01 1.085662990808486938e-01 3.391708135604858398e-01 -2.457645237445831299e-01 -7.066612690687179565e-02 -1.029128115624189377e-02 3.980895131826400757e-02 1.142592728137969971e-01 -1.392517834901809692e-01 8.921882510185241699e-02 8.037251234054565430e-02 -3.736868500709533691e-02 2.704134881496429443e-01 1.614825427532196045e-01 -9.507427364587783813e-02 1.340623199939727783e-01 -1.058001220226287842e-01 2.932536303997039795e-01 1.896154284477233887e-01 -6.875962764024734497e-02 -1.980991214513778687e-01 -2.223639637231826782e-01 1.290254108607769012e-02 2.128026783466339111e-01 -1.613081097602844238e-01 1.942068934440612793e-01 -1.839474774897098541e-02 2.012867182493209839e-01 3.733810782432556152e-01 -1.510175615549087524e-01
1.883060485124588013e-01 -5.753933265805244446e-02 2.673462033271789551e-01 -6.241777911782264709e-02 8.966107666492462158e-02 -1.161461025476455688e-01 4.739867150783538818e-02 1.088769212365150452e-01 1.574109047651290894e-01 2.496468871831893921e-01 -4.987559840083122253e-02 8.782736212015151978e-02 3.080947101116180420e-01 3.554028924554586411e-03 1.610694676637649536e-01 1.140714958310127258e-01 -2.046717554330825806e-01 1.473576854914426804e-02 -6.252684444189071655e-02 3.855094611644744873e-01 -6.089996546506881714e-02 1.425645500421524048e-01 -7.280112057924270630e-02 1.188580766320228577e-01 9.774974547326564789e-03 1.165397018194198608e-01 4.456382095813751221e-01 -1.092358753085136414e-01 3.209947049617767334e-01 -8.055233955383300781e-02 6.516832113265991211e-02 -2.072798758745193481e-01
2.521898746490478516e-01 2.080934941768646240e-01 1.995003037154674530e-02 7.829599827527999878e-02 1.955787092447280884e-01 -1.588181033730506897e-02 1.015820633620023727e-02 8.153595030307769775e-02 -8.842633105814456940e-03 -2.654151320457458496e-01 -3.978977911174297333e-04 3.610285744071006775e-02 2.142054401338100433e-02 1.350234299898147583e-01 1.062663123011589050e-01 -2.783177234232425690e-02 -6.212994456291198730e-01 -4.491521511226892471e-03 3.690993785858154297e-02 2.838044166564941406e-01 1.447525918483734131e-01 -1.186004430055618286e-01 -1.668830066919326782e-01 -2.273385040462017059e-02 -3.624522313475608826e-02 9.341160953044891357e-02 1.733162254095077515e-01 -2.962830066680908203e-01 -1.196779683232307434e-01 1.066917628049850464e-01 8.646526187658309937e-02 -2.153131365776062012e-01
7.516349107027053833e-02 1.428502351045608521e-01 1.139435768127441406e-01 3.617195039987564087e-02 9.318912029266357422e-02 -7.050416618585586548e-02 -7.190503925085067749e-02 5.833424627780914307e-02 1.595239788293838501e-01 -7.065278291702270508e-02 -4.753111675381660461e-02 4.672249406576156616e-02 5.335574150085449219e-01 -2.191105633974075317e-01 1.987307965755462646e-01 2.247824221849441528e-01 -1.929768025875091553e-01 1.959752291440963745e-02 -1.243933811783790588e-01 2.425282597541809082e-01 1.396096646785736084e-01 1.018960494548082352e-02 -1.921113207936286926e-02 -2.375279664993286133e-01 -4.290710389614105225e-02 2.447807341814041138e-01 -1.436048746109008789e-01 -2.554892003536224365e-01 5.220729112625122070e-02 -1.304336488246917725e-01 -2.039004713296890259e-01 -2.873286604881286621e-01
2.253341972827911377e-01 -1.271138340234756470e-02 -1.945893764495849609e-01 -1.429581195116043091e-01 3.984729647636413574e-01 -1.979992389678955078e-01 -8.086459129117429256e-04 8.370317518711090088e-02 -1.216385047882795334e-02 1.442275345325469971e-01 -1.133333146572113037e-01 2.705883979797363281e-01 2.196475565433502197e-01 -2.868625521659851074e-01 -9.424605965614318848e-02 -1.239370405673980713e-01 -2.468766421079635620e-01 -2.597137354314327240e-02 -1.086723729968070984e-01 1.510248631238937378e-01 5.868855118751525879e-02 5.627086013555526733e-02 -1.663695424795150757e-01 1.455765366554260254e-01 9.717153012752532959e-02 -1.867815852165222168e-02 -1.982220262289047241e-01 1.358887106180191040e-01 -2.632689774036407471e-01 -1.106926500797271729e-01 3.509160876274108887e-01 1.567150698974728584e-03
-3.553791716694831848e-02 1.213337630033493042e-01 -5.199990421533584595e-02 -9.632328897714614868e-02 4.005340635776519775e-01 -2.296571582555770874e-01 -2.697706455364823341e-03 1.859227567911148071e-01 -1.674036383628845215e-01 9.305142611265182495e-02 -1.006723418831825256e-01 1.912609338760375977e-01 -1.483909189701080322e-01 -1.501683704555034637e-02 -3.166260570287704468e-02 -1.395807117223739624e-01 -4.719280302524566650e-01 1.462017744779586792e-01 2.633572816848754883e-01 2.525033354759216309e-01 2.195621095597743988e-02 2.694024741649627686e-01 1.827545091509819031e-02 5.181430652737617493e-02 6.650411337614059448e-02 -6.728988140821456909e-02 2.059126645326614380e-01 -7.183470577001571655e-02 -5.573353543877601624e-02 -9.850413538515567780e-03 2.041687369346618652e-01 -2.085091471672058105e-01
1.064986810088157654e-01 2.575142383575439453e-01 9.739150106906890869e-02 -1.257688254117965698e-01 1.992921829223632812e-01 -1.412342190742492676e-01 -6.114899367094039917e-02 -2.196686565876007080e-01 -8.059419691562652588e-02 -7.728510349988937378e-02 -2.327467687427997589e-02 1.873859465122222900e-01 -1.039893925189971924e-01 -1.128454580903053284e-01 2.041559219360351562e-01 1.103398948907852173e-01 -2.394577711820602417e-01 -2.949966304004192352e-02 -1.279659867286682129e-01 2.830950021743774414e-01 3.122866451740264893e-01 2.545630335807800293e-01 2.640931904315948486e-01 -1.454141438007354736e-01 5.309348925948143005e-02 3.837825730443000793e-02 1.279883384704589844e-01 -3.830380737781524658e-02 -2.568546496331691742e-02 -1.002254635095596313e-01 2.940715849399566650e-01 -3.641298115253448486e-01
1.313324272632598877e-02 8.536811172962188721e-02 2.087908834218978882e-01 -6.747836619615554810e-02 2.937710881233215332e-01 -3.254082053899765015e-02 -2.194018661975860596e-01 2.379276901483535767e-01 -1.623522490262985229e-01 -2.573151290416717529e-01 1.120295599102973938e-01 3.861994147300720215e-01 1.926714479923248291e-01 -4.912860691547393799e-02 1.144252195954322815e-01 1.651974953711032867e-02 -1.538444757461547852e-01 -9.033273905515670776e-02 1.601803749799728394e-01 2.139824181795120239e-01 4.385143518447875977e-01 1.639361083507537842e-01 -1.092346310615539551e-01 -8.561030775308609009e-02 -1.473560482263565063e-01 -1.313681062310934067e-02 -6.372743844985961914e-02 -5.920011550188064575e-03 3.189914161339402199e-03 -2.320743799209594727e-01 1.392242610454559326e-01 -6.460245698690414429e-02
1.393167674541473389e-01 2.266523614525794983e-02 6.553780287504196167e-02 7.590520381927490234e-02 4.392175078392028809e-01 -1.572225838899612427e-01 -8.811386674642562866e-02 1.058989204466342926e-02 6.348779797554016113e-02 -1.229045316576957703e-01 -1.634327024221420288e-01 3.418796136975288391e-02 -5.296660121530294418e-03 -3.252940475940704346e-01 3.183721005916595459e-02 8.514282852411270142e-02 -1.349909603595733643e-01 1.517314612865447998e-01 -1.892536431550979614e-01 4.902459681034088135e-01 -1.079011633992195129e-01 4.788724239915609360e-03 1.387527137994766235e-01 1.361781954765319824e-01 1.474067717790603638e-01 2.036041766405105591e-01 -2.292779274284839630e-02 -3.773894906044006348e-02 1.351148784160614014e-01 -2.751198709011077881e-01 5.248586460947990417e-02 -2.338591665029525757e-01
2.073948979377746582e-01 1.199262514710426331e-01 -1.960595846176147461e-01 -7.702951878309249878e-02 1.505228430032730103e-01 5.092485994100570679e-02 5.496540665626525879e-02 1.312343627214431763e-01 -1.746680438518524170e-01 -1.499715819954872131e-02 2.580050528049468994e-01 1.698835641145706177e-01 3.579226434230804443e-01 2.767426371574401855e-01 -1.064926385879516602e-01 7.483832538127899170e-02 -1.535341441631317139e-01 1.076918169856071472e-01 6.246036384254693985e-03 2.125039398670196533e-01 -1.056409254670143127e-01 -5.877131223678588867e-02 -9.354460984468460083e-02 -3.247284144163131714e-02 2.286994606256484985e-01 2.026102542877197266e-01 -1.351040750741958618e-01 -2.797074019908905029e-01 -1.995863914489746094e-01 -1.807697713375091553e-01 2.463585287332534790e-01 -2.776790857315063477e-01
2.565104663372039795e-01 6.135352328419685364e-02 2.731853723526000977e-01 -3.158230707049369812e-02 2.534635365009307861e-01 1.451550796627998352e-02 2.800442650914192200e-02 -1.800745725631713867e-01 -1.836373507976531982e-01 -7.323273271322250366e-02 8.693123608827590942e-02 -5.641114339232444763e-02 1.359886080026626587e-01 1.039173174649477005e-02 5.036643892526626587e-02 2.495378255844116211e-01 -2.140862047672271729e-01 1.341905742883682251e-01 -1.041541323065757751e-01 2.329932004213333130e-01 3.913094848394393921e-02 2.801491618156433105e-01 -3.014684654772281647e-03 -7.511223852634429932e-02 1.381366848945617676e-01 5.050539225339889526e-02 -6.931130588054656982e-02 3.875238597393035889e-01 -3.249195516109466553e-01 1.970959454774856567e-02 2.435497753322124481e-02 -3.551167845726013184e-01
-4.968393966555595398e-02 1.891492865979671478e-02 -1.222448516637086868e-02 7.634390890598297119e-02 3.838905394077301025e-01 1.053327322006225586e-01 -3.699181973934173584e-01 -2.580691874027252197e-01 1.112184897065162659e-01 -1.461897790431976318e-01 4.142962396144866943e-02 4.368812218308448792e-02 5.168484523892402649e-03 -1.536529511213302612e-01 1.699296683073043823e-01 1.263835579156875610e-01 -3.119243681430816650e-01 2.219329923391342163e-01 -2.142362110316753387e-02 3.253332078456878662e-01 1.197868287563323975e-01 1.009905710816383362e-01 -6.261090189218521118e-02 -2.537416517734527588e-01 5.452059954404830933e-02 2.965469658374786377e-01 -1.125902831554412842e-01 3.360822424292564392e-02 1.893884502351284027e-03 1.610695123672485352e-01 1.825139969587326050e-01 1.172909066081047058e-01
6.731614004820585251e-03 2.847110331058502197e-01 1.360965371131896973e-01 -1.737569719552993774e-01 1.750502437353134155e-01 -1.778388321399688721e-01 -6.600439548492431641e-02 -2.290916591882705688e-01 4.939483478665351868e-02 -9.145808219909667969e-02 -1.968850791454315186e-01 4.475723952054977417e-02 1.984470710158348083e-02 -8.750423043966293335e-02 -8.349884301424026489e-02 1.568129956722259521e-01 -5.046449899673461914e-01 2.955795824527740479e-01 -1.249057278037071228e-01 1.283692419528961182e-01 2.813281491398811340e-02 4.620870202779769897e-02 -1.407274901866912842e-01 -7.677009701728820801e-02 -2.054185271263122559e-01 1.369922012090682983e-01 6.273771822452545166e-02 1.372612714767456055e-01 -1.433720290660858154e-01 -3.316510021686553955e-01 1.399947404861450195e-01 -1.525188237428665161e-01
3.056623339653015137e-01 2.033321261405944824e-01 1.729212552309036255e-01 -7.912959903478622437e-02 1.343810558319091797e-01 -1.583462953567504883e-01 -9.428679011762142181e-03 2.878390252590179443e-01 3.857647255063056946e-02 1.381431668996810913e-01 -5.602026358246803284e-02 1.939354389905929565e-01 2.092376202344894409e-01 1.044826731085777283e-01 3.689576685428619385e-02 2.145034074783325195e-01 -8.644738048315048218e-02 6.769041717052459717e-02 -5.726036801934242249e-02 3.929268717765808105e-01 -9.306725859642028809e-02 1.809554398059844971e-01 -1.016083136200904846e-01 -1.046729832887649536e-01 -1.816230863332748413e-01 -5.040111020207405090e-03 2.850565016269683838e-01 -3.648245334625244141e-02 2.825656533241271973e-01 -1.435202956199645996e-01 1.440843939781188965e-01 -2.653028070926666260e-01
2.300749570131301880e-01 8.231995254755020142e-02 -5.419927090406417847e-02 5.538225639611482620e-03 2.309404909610748291e-01 -2.053169459104537964e-01 3.316019177436828613e-01 -4.426941648125648499e-02 3.733034059405326843e-02 -4.049509018659591675e-02 -1.763905882835388184e-01 9.685424715280532837e-02 1.335405707359313965e-01 -1.770927757024765015e-01 -2.336623519659042358e-01 1.542328298091888428e-01 -5.646547302603721619e-02 -5.546137318015098572e-02 -3.269127309322357178e-01 1.377343982458114624e-01 -1.339463293552398682e-01 2.708876132965087891e-01 -4.463934805244207382e-03 -1.543307006359100342e-01 1.148747354745864868e-01 2.255517542362213135e-01 8.766288310289382935e-02 1.299324538558721542e-02 -1.794653534889221191e-01 9.497068822383880615e-02 1.808093637228012085e-01 -4.070563614368438721e-01
6.986682116985321045e-02 -7.693622261285781860e-02 1.039153803139925003e-02 7.349485531449317932e-03 2.507406771183013916e-01 -7.700081914663314819e-03 -1.415551304817199707e-01 -1.395743340253829956e-01 -1.413120329380035400e-01 9.990584105253219604e-02 -7.661417126655578613e-02 1.479369699954986572e-01 1.766486652195453644e-02 8.898010849952697754e-02 5.217371135950088501e-02 -1.386596541851758957e-02 -2.298271358013153076e-01 4.041904583573341370e-02 -2.342994362115859985e-01 1.778528243303298950e-01 -1.767814159393310547e-02 2.337559461593627930e-01 -4.716249406337738037e-01 1.596120446920394897e-01 -2.009180486202239990e-01 -1.175442058593034744e-02 -1.757616400718688965e-01 5.367711186408996582e-03 1.367618590593338013e-01 2.499875612556934357e-02 4.128378629684448242e-01 -3.357165753841400146e-01
1.368043571710586548e-01 -7.254278659820556641e-02 -3.104159235954284668e-01 -1.907360851764678955e-01 1.348469220101833344e-02 3.920805752277374268e-01 -4.382420331239700317e-02 4.233372211456298828e-02 -1.613612174987792969e-01 2.794319689273834229e-01 8.138867095112800598e-03 1.937797069549560547e-01 -4.120422899723052979e-02 -3.027074635028839111e-01 -7.334262877702713013e-02 -7.767419796437025070e-03 -1.653126627206802368e-01 4.632034525275230408e-02 3.703676164150238037e-03 2.803199291229248047e-01 4.154345765709877014e-02 3.048222698271274567e-02 -2.346230447292327881e-01 -2.112663388252258301e-01 9.494055062532424927e-02 2.224589884281158447e-01 -6.613804399967193604e-02 -5.475496873259544373e-02 -1.927476748824119568e-02 -1.571984142065048218e-01 1.574868261814117432e-01 -3.449554145336151123e-01
1.548788994550704956e-01 1.961738169193267822e-01 -4.538436606526374817e-02 -3.644832177087664604e-03 4.601329565048217773e-02 -2.027175873517990112e-01 -2.014238983392715454e-01 -1.651166826486587524e-01 6.936341524124145508e-02 -1.287731528282165527e-01 4.641963914036750793e-02 -2.960435114800930023e-02 1.235395148396492004e-01 -1.648989170789718628e-01 2.143296897411346436e-01 3.174685835838317871e-01 -4.458409547805786133e-01 1.208749338984489441e-01 -2.427629530429840088e-01 1.892686933279037476e-01 -2.186277648434042931e-03 4.379081353545188904e-02 -9.581411629915237427e-02 -9.633257240056991577e-02 -1.173169538378715515e-01 1.235303096473217010e-02 2.051386684179306030e-01 1.665000319480895996e-01 1.257002800703048706e-01 -3.394736349582672119e-01 3.291460126638412476e-02 -2.577518522739410400e-01
-5.603164061903953552e-02 1.596700847148895264e-01 1.960069090127944946e-01 1.290411502122879028e-01 8.842403441667556763e-02 -1.836651712656021118e-01 -6.758421659469604492e-02 -1.812327057123184204e-01 -9.881965070962905884e-02 -3.257936835289001465e-01 -5.645631998777389526e-02 2.563912570476531982e-01 8.474826812744140625e-02 1.047999337315559387e-01 1.007498502731323242e-01 2.732427418231964111e-01 -3.883285522460937500e-01 1.566839218139648438e-01 -2.437096834182739258e-01 4.967599734663963318e-02 -1.955548226833343506e-01 3.289412241429090500e-03 -9.345772862434387207e-02 3.309868276119232178e-01 1.257471390999853611e-03 2.179453670978546143e-01 -8.968165516853332520e-02 -1.528414189815521240e-01 -1.327362358570098877e-01 -3.433440253138542175e-02 1.645668447017669678e-01 -1.760326027870178223e-01
1.593942940235137939e-01 3.433163166046142578e-01 -2.859199941158294678e-01 -6.936547812074422836e-03 1.491948813199996948e-01 -3.393975272774696350e-02 2.492545731365680695e-02 1.808575689792633057e-01 2.532567456364631653e-02 1.326564997434616089e-01 3.002538084983825684e-01 2.886870503425598145e-01 1.663971841335296631e-01 2.725352644920349121e-01 1.051670312881469727e-01 9.970773756504058838e-02 3.549629123881459236e-03 1.016310155391693115e-01 -1.126498430967330933e-01 3.120942711830139160e-01 -1.819993183016777039e-02 6.864225864410400391e-02 -1.682095676660537720e-01 -1.517935842275619507e-01 1.710736006498336792e-01 1.772477924823760986e-01 -6.726448237895965576e-02 -1.504142880439758301e-01 -9.212621301412582397e-02 -5.303784832358360291e-02 2.588765621185302734e-01 -2.460246086120605469e-01
5.720187723636627197e-02 8.204168081283569336e-02 6.702726334333419800e-02 -6.154001690447330475e-03 -1.093903928995132446e-01 -5.061363428831100464e-02 -6.498324871063232422e-02 4.913486167788505554e-02 -2.670695818960666656e-02 1.381488516926765442e-03 3.672199323773384094e-02 -1.643609702587127686e-01 2.261936813592910767e-01 -2.399640232324600220e-01 -1.226062253117561340e-01 1.138217467814683914e-02 -1.338299214839935303e-01 -8.227211236953735352e-02 -1.795100569725036621e-01 4.515650570392608643e-01 9.762555360794067383e-02 4.945582747459411621e-01 -1.927393674850463867e-01 2.125325947999954224e-01 1.283206939697265625e-01 2.460607886314392090e-01 -3.672049613669514656e-03 -2.728628925979137421e-02 5.551357939839363098e-02 2.480273544788360596e-01 2.329691201448440552e-01 -1.319840103387832642e-01
2.789945602416992188e-01 2.470122724771499634e-01 -1.220098137855529785e-02 1.578197181224822998e-01 1.481743603944778442e-01 1.100933030247688293e-01 -1.700670421123504639e-01 9.500672668218612671e-02 1.461494714021682739e-01 -8.081278204917907715e-02 -1.960970759391784668e-01 -1.530794650316238403e-01 -1.369797345250844955e-02 -2.755254805088043213e-01 -1.494774371385574341e-01 7.315170019865036011e-02 -9.796568006277084351e-02 1.048711314797401428e-01 -1.946749389171600342e-01 4.710647165775299072e-01 -6.101508438587188721e-02 4.807134158909320831e-03 -2.387599796056747437e-01 -8.621492236852645874e-02 2.529652118682861328e-01 8.081773668527603149e-02 -4.105201736092567444e-02 -3.387585282325744629e-01 -7.185304909944534302e-02 2.875365689396858215e-02 1.686650216579437256e-01 2.253174409270286560e-02
2.869586050510406494e-01 -3.119607642292976379e-02 -4.308056458830833435e-02 1.973695307970046997e-01 1.435149759054183960e-01 7.116487622261047363e-02 -1.922188699245452881e-01 -1.552747637033462524e-01 -5.509550124406814575e-02 2.311405092477798462e-01 1.674273051321506500e-02 3.127065598964691162e-01 2.417465299367904663e-01 3.210966242477297783e-03 4.781442135572433472e-02 1.172812059521675110e-01 -1.302429288625717163e-01 1.963314265012741089e-01 -7.853340357542037964e-02 3.248966038227081299e-01 -1.760563696734607220e-03 3.362496197223663330e-02 -3.425696194171905518e-01 -5.514902994036674500e-02 1.952139437198638916e-01 2.424743175506591797e-01 -3.905776441097259521e-01 -1.319977343082427979e-01 4.131359234452247620e-02 2.605387754738330841e-02 3.822493553161621094e-02 -2.538862824440002441e-02
-1.252755075693130493e-01 5.161659792065620422e-02 1.384623497724533081e-01 -1.497040838003158569e-01 1.868596524000167847e-01 -1.454382836818695068e-01 2.926263725385069847e-03 7.886675745248794556e-02 -4.181939363479614258e-02 -5.026819556951522827e-02 -7.710705697536468506e-02 -3.617814183235168457e-02 -9.083648025989532471e-02 5.456101149320602417e-02 -5.032634362578392029e-02 1.899903565645217896e-01 -3.327782154083251953e-01 1.571446955204010010e-01 1.013133153319358826e-01 2.615612745285034180e-01 1.329560577869415283e-01 3.901684284210205078e-01 -1.272958470508456230e-03 4.241536259651184082e-01 2.365423887968063354e-01 1.848241537809371948e-01 5.321030318737030029e-02 1.409528851509094238e-01 6.245030090212821960e-02 1.971759498119354248e-01 1.988810002803802490e-01 -2.393729388713836670e-01
-7.462643831968307495e-02 5.395769700407981873e-02 -2.020886987447738647e-01 2.244355715811252594e-02 2.922744154930114746e-01 -6.492894887924194336e-02 -7.826661318540573120e-02 1.036523580551147461e-01 -1.683888398110866547e-02 -3.647957369685173035e-02 -1.529529243707656860e-01 -1.534779556095600128e-02 -1.150808781385421753e-01 -1.409511715173721313e-01 1.774094551801681519e-01 1.428215652704238892e-01 -4.254983663558959961e-01 2.691288590431213379e-01 1.496573239564895630e-01 1.021845489740371704e-01 3.128888905048370361e-01 1.997467875480651855e-01 -4.242861643433570862e-02 1.398435533046722412e-01 4.152608811855316162e-01 2.618616446852684021e-02 1.419906467199325562e-01 -1.359881162643432617e-01 4.349474608898162842e-02 1.355307102203369141e-01 -7.292959094047546387e-02 -2.249568849802017212e-01
7.129850238561630249e-02 1.799135655164718628e-01 -2.778662443161010742e-01 -4.472488164901733398e-01 5.854270234704017639e-02 -1.904425323009490967e-01 3.634691610932350159e-02 3.027344942092895508e-01 9.287358820438385010e-02 5.831663683056831360e-02 1.523432284593582153e-01 -1.260693520307540894e-01 1.194064766168594360e-01 -2.084520272910594940e-02 1.370539609342813492e-02 1.793782711029052734e-01 -1.305429786443710327e-01 1.525587141513824463e-01 1.217264980077743530e-01 2.214055657386779785e-01 2.458232194185256958e-01 8.199819177389144897e-02 -2.117606401443481445e-01 -1.193990632891654968e-01 2.600295841693878174e-01 3.266085386276245117e-01 8.218941278755664825e-03 -7.084418088197708130e-02 -7.380419969558715820e-02 -7.961095869541168213e-02 -6.874848902225494385e-02 -1.678255945444107056e-01
1.412690281867980957e-01 -8.932979404926300049e-02 3.906422853469848633e-01 -3.539359197020530701e-02 2.729702591896057129e-01 -1.241342872381210327e-01 2.681595645844936371e-02 1.439203619956970215e-01 -3.027725219726562500e-02 -2.010691612958908081e-01 1.039572134613990784e-01 2.673575468361377716e-02 3.131157457828521729e-01 -7.141667604446411133e-02 2.357192188501358032e-01 -1.335813552141189575e-01 -1.455881893634796143e-01 -1.639784723520278931e-01 -7.149774581193923950e-02 1.025349795818328857e-01 2.681919336318969727e-01 -6.643667817115783691e-02 -1.524409651756286621e-01 -3.056740760803222656e-02 3.050011098384857178e-01 2.895112335681915283e-01 -3.853521496057510376e-02 -3.575410693883895874e-02 -1.016821563243865967e-01 -2.104590088129043579e-01 2.634867131710052490e-01 -9.772950410842895508e-02
-5.187688022851943970e-02 1.737044602632522583e-01 1.382696032524108887e-01 -2.263022959232330322e-01 8.002800494432449341e-02 -1.177426725625991821e-01 -8.579058200120925903e-02 -2.811824977397918701e-01 3.839871659874916077e-02 -5.837680771946907043e-02 6.829103082418441772e-02 1.361482739448547363e-01 1.423589885234832764e-01 7.047305256128311157e-02 -3.408063575625419617e-02 1.221358105540275574e-01 -5.532755851745605469e-01 1.551821380853652954e-01 -7.022818177938461304e-02 2.173051834106445312e-01 1.421366930007934570e-01 1.873460412025451660e-01 -4.581417888402938843e-04 -9.159327298402786255e-02 -5.927071347832679749e-02 9.042178839445114136e-02 4.668882861733436584e-02 7.076916843652725220e-02 -2.017700225114822388e-01 -3.747871816158294678e-01 1.708808392286300659e-01 -2.131326496601104736e-01
3.649304434657096863e-02 2.343108355998992920e-01 -2.252529561519622803e-01 4.988419264554977417e-02 1.398383975028991699e-01 1.666661538183689117e-02 4.349208995699882507e-02 -1.613095998764038086e-01 -2.622151970863342285e-01 9.540818631649017334e-02 2.893741801381111145e-02 1.160015687346458435e-01 1.671425253152847290e-01 2.673791348934173584e-02 1.650599539279937744e-01 3.104193210601806641e-01 -5.383816361427307129e-01 1.837330013513565063e-01 1.034024357795715332e-01 1.834075003862380981e-01 9.163305908441543579e-02 2.229664921760559082e-01 2.233123481273651123e-01 1.850993782281875610e-01 2.181227877736091614e-02 5.321860313415527344e-02 8.002149313688278198e-02 1.909580454230308533e-02 -1.463353931903839111e-01 -7.658457756042480469e-02 3.406654670834541321e-02 -2.229010462760925293e-01
1.100358515977859497e-01 -1.951134800910949707e-01 1.560981734655797482e-03 7.923587411642074585e-02 2.536450922489166260e-01 -2.101119756698608398e-01 -1.042239293456077576e-01 1.005492210388183594e-01 -1.402569264173507690e-01 -7.945989817380905151e-02 -1.520884335041046143e-01 3.940140604972839355e-01 1.388911753892898560e-01 -3.729029092937707901e-03 4.709379747509956360e-02 8.595271408557891846e-02 -3.232195079326629639e-01 1.464833915233612061e-01 -2.533465921878814697e-01 3.185161352157592773e-01 5.910617113113403320e-02 5.489443242549896240e-02 -2.799071669578552246e-01 -2.604613304138183594e-01 -1.020016334950923920e-02 9.074042737483978271e-02 -2.272849082946777344e-01 -1.311027705669403076e-01 -9.304120391607284546e-02 -1.603812426328659058e-01 -4.055459424853324890e-02 1.527875512838363647e-01
-2.292649075388908386e-02 3.843554481863975525e-02 1.227594241499900818e-01 -3.960386291146278381e-02 -3.839688375592231750e-02 -2.916902303695678711e-01 -2.081019580364227295e-01 9.995444118976593018e-02 -7.721739262342453003e-02 -8.401522040367126465e-02 4.481358826160430908e-02 7.708529382944107056e-02 -1.972258090972900391e-02 -1.617308259010314941e-01 1.924417167901992798e-01 2.182040065526962280e-01 -3.536604344844818115e-01 1.611257344484329224e-01 -2.987873852252960205e-01 1.109598577022552490e-01 1.189603060483932495e-01 3.005504906177520752e-01 -1.148305013775825500e-01 -2.445535510778427124e-01 5.370723456144332886e-02 2.410625368356704712e-01 1.886268407106399536e-01 3.398811444640159607e-02 5.883575230836868286e-02 -2.420764863491058350e-01 -5.096427723765373230e-02 -3.418346941471099854e-01
-1.385454684495925903e-01 -1.071955114603042603e-01 1.788794696331024170e-01 -1.434211879968643188e-01 5.020285248756408691e-01 -2.364883758127689362e-02 -7.366193085908889771e-02 -8.987105637788772583e-02 2.305868081748485565e-02 -5.533178336918354034e-04 -5.358833819627761841e-02 -1.410051584243774414e-01 -3.939794376492500305e-03 2.757728099822998047e-02 -2.405285090208053589e-01 2.424921393394470215e-01 -3.944058418273925781e-01 1.628064513206481934e-01 -1.025746315717697144e-01 3.384005427360534668e-01 2.362010031938552856e-01 1.329115033149719238e-01 3.288972890004515648e-03 2.491222470998764038e-01 -2.286295220255851746e-02 5.118264816701412201e-04 7.499741017818450928e-02 -9.964696317911148071e-02 1.687814444303512573e-01 -3.302339091897010803e-02 7.533806562423706055e-02 -1.263936311006546021e-01
-2.047222480177879333e-02 3.332126736640930176e-01 -9.261915832757949829e-02 -2.521764636039733887e-01 5.323076248168945312e-01 -6.704309582710266113e-02 -8.721437305212020874e-02 3.072971291840076447e-02 -1.146244183182716370e-01 2.784482240676879883e-01 -2.628515474498271942e-02 2.330023795366287231e-01 1.242302954196929932e-01 -1.031707897782325745e-01 1.143940389156341553e-01 -9.381467103958129883e-02 -1.560332924127578735e-01 1.640660911798477173e-01 1.657569897361099720e-03 2.222980260848999023e-01 1.698597371578216553e-01 -4.758776724338531494e-02 -3.715222179889678955e-01 2.577661164104938507e-02 -3.610992804169654846e-02 1.717462688684463501e-01 1.340668499469757080e-01 -2.238526195287704468e-02 -4.189275205135345459e-02 -3.656861558556556702e-02 -5.619536712765693665e-02 1.857486926019191742e-02
-1.114293560385704041e-01 1.289697587490081787e-01 1.072295084595680237e-01 3.266514511778950691e-03 3.702058494091033936e-01 -1.513539552688598633e-01 -6.940748542547225952e-02 -3.536662459373474121e-02 -2.463756129145622253e-02 -8.600018173456192017e-02 -1.790232509374618530e-01 -1.106091886758804321e-01 -1.264505237340927124e-01 -2.929844260215759277e-01 1.776289790868759155e-01 2.966492474079132080e-01 -1.838799268007278442e-01 9.154945611953735352e-02 -2.973624877631664276e-02 4.845573306083679199e-01 -4.887234419584274292e-02 2.734236977994441986e-02 4.065529629588127136e-02 2.138321697711944580e-01 1.377132683992385864e-01 2.162803858518600464e-01 -1.506286580115556717e-02 -2.763636782765388489e-02 1.633609533309936523e-01 -2.441897690296173096e-01 6.267702579498291016e-02 -1.854201257228851318e-01
3.739697933197021484e-01 1.609914898872375488e-01 2.293860912322998047e-01 2.669618278741836548e-02 7.738666981458663940e-02 8.943285793066024780e-02 -1.924638301134109497e-01 -1.096535399556159973e-01 1.110326796770095825e-01 7.432270050048828125e-02 3.274802118539810181e-02 -1.730076968669891357e-01 9.976796805858612061e-02 -2.358214110136032104e-01 -8.740227669477462769e-02 6.567878276109695435e-02 -4.484283924102783203e-02 -7.651668973267078400e-03 -1.692231744527816772e-01 2.807020545005798340e-01 1.410864889621734619e-01 1.104421615600585938e-01 -2.619622349739074707e-01 6.382880359888076782e-02 -2.776329405605792999e-02 3.422597050666809082e-01 1.695889085531234741e-01 1.750618517398834229e-01 -1.746520996093750000e-01 1.435872614383697510e-01 9.900222718715667725e-02 -3.727299571037292480e-01
1.968142986297607422e-01 9.385511279106140137e-02 -1.560076326131820679e-01 4.194583743810653687e-02 1.347482800483703613e-01 -2.889440655708312988e-01 -2.219712734222412109e-01 -1.741772890090942383e-01 1.872193813323974609e-01 -3.860581293702125549e-02 -2.185936123132705688e-01 4.637465626001358032e-02 1.673938184976577759e-01 -1.681020259857177734e-01 2.910690605640411377e-01 2.277222424745559692e-01 -2.268832921981811523e-01 1.942308247089385986e-01 -1.466588377952575684e-01 2.776639461517333984e-01 1.798372864723205566e-01 -1.223407089710235596e-01 -3.911203518509864807e-02 -8.808380365371704102e-02 1.782562434673309326e-01 -1.172063350677490234e-01 6.687334738671779633e-03 -2.719894051551818848e-01 -4.377139359712600708e-02 6.186961382627487183e-02 3.068761229515075684e-01 -4.373539984226226807e-02
-2.714824378490447998e-01 -1.856342852115631104e-01 -1.281173378229141235e-01 -1.796558499336242676e-01 3.279280364513397217e-01 -1.696141995489597321e-02 -2.528169155120849609e-01 -1.903522461652755737e-01 -1.871091276407241821e-01 5.503730103373527527e-02 -7.094530016183853149e-02 1.275880783796310425e-01 2.041861265897750854e-01 1.312332879751920700e-02 -1.873873546719551086e-02 1.428270787000656128e-01 -2.078233808279037476e-01 2.736820578575134277e-01 -6.195570807904005051e-03 2.053621411323547363e-01 -1.348531544208526611e-01 9.169445186853408813e-02 -2.982752323150634766e-01 6.455812603235244751e-02 -1.568022072315216064e-01 4.728489369153976440e-02 1.754674911499023438e-01 4.103068634867668152e-02 7.433895766735076904e-02 5.232608318328857422e-02 2.367856353521347046e-01 -3.309771120548248291e-01
1.140523627400398254e-01 1.218640059232711792e-02 -2.321829274296760559e-02 -3.302410542964935303e-01 6.593523919582366943e-02 -1.212735101580619812e-02 -6.464515626430511475e-02 -4.887628182768821716e-02 -1.018424555659294128e-01 -1.572614908218383789e-01 1.276228576898574829e-01 4.868223965167999268e-01 2.227483838796615601e-01 -2.584185600280761719e-01 -1.679096072912216187e-01 -5.217928439378738403e-02 -2.081983387470245361e-01 1.680047363042831421e-01 4.992692545056343079e-02 2.716861069202423096e-01 -1.287315692752599716e-02 5.823701620101928711e-02 3.302452713251113892e-02 -2.813116312026977539e-01 7.770540565252304077e-02 -1.077848151326179504e-01 -8.469802141189575195e-02 1.618677526712417603e-01 1.207905169576406479e-02 7.827205210924148560e-02 3.743816912174224854e-01 -3.682367876172065735e-02
-1.863285526633262634e-02 9.304882027208805084e-03 -1.756303906440734863e-01 -1.772521287202835083e-01 7.521819323301315308e-02 5.006216093897819519e-02 1.715042442083358765e-01 -1.691608875989913940e-01 -1.888236105442047119e-01 -1.985679380595684052e-02 1.223541870713233948e-01 4.703834652900695801e-02 2.716979384422302246e-01 1.081272959709167480e-01 -7.102099061012268066e-02 1.110827848315238953e-01 -2.498946934938430786e-01 -8.568072691559791565e-03 7.852635532617568970e-02 1.101781949400901794e-01 -5.764254182577133179e-02 -2.045560330152511597e-01 -1.850154101848602295e-01 -1.725389957427978516e-01 2.528859972953796387e-01 3.586237430572509766e-01 -3.506863117218017578e-02 -4.634384810924530029e-02 -1.002217605710029602e-01 -2.864919304847717285e-01 2.624253928661346436e-01 -4.099520742893218994e-01
2.302738130092620850e-01 -4.116630647331476212e-03 -1.189236938953399658e-01 -1.772972792387008667e-01 4.153018891811370850e-01 -2.306186258792877197e-01 9.215489774942398071e-02 1.548460274934768677e-01 7.707186043262481689e-02 2.012997306883335114e-02 3.183476328849792480e-01 5.634659528732299805e-02 3.849205002188682556e-02 -8.580625057220458984e-03 2.261070758104324341e-01 1.486289501190185547e-01 4.263045266270637512e-02 3.008508086204528809e-01 3.804152458906173706e-02 3.001692891120910645e-01 8.742584288120269775e-02 2.288064360618591309e-01 -8.569063991308212280e-02 4.441962763667106628e-02 2.019717544317245483e-02 1.990808174014091492e-02 -8.428160846233367920e-02 1.183622553944587708e-01 1.419909894466400146e-01 1.927413977682590485e-02 3.743431866168975830e-01 -1.477898061275482178e-01
-8.337335661053657532e-03 1.504764258861541748e-01 1.326498836278915405e-01 -2.279489785432815552e-01 -3.025874868035316467e-02 -7.750791311264038086e-02 1.093065291643142700e-01 1.067600622773170471e-01 1.186884790658950806e-01 -2.616274356842041016e-01 1.632466353476047516e-02 3.930320441722869873e-01 1.376988738775253296e-01 -1.465256363153457642e-01 -4.898997396230697632e-02 1.214159131050109863e-01 -4.167500734329223633e-01 1.160100474953651428e-01 5.057619884610176086e-02 2.994011640548706055e-01 4.195228964090347290e-02 3.034636378288269043e-01 -9.162362664937973022e-02 -2.455348074436187744e-01 -2.663800418376922607e-01 7.692195475101470947e-02 7.678604125976562500e-02 -1.555440481752157211e-02 -1.189224198460578918e-01 -1.830918639898300171e-01 1.001057252287864685e-01 6.537940818816423416e-03
2.017541602253913879e-02 -1.601077765226364136e-01 -2.921946719288825989e-02 -3.407834842801094055e-02 1.318869590759277344e-01 -1.322439778596162796e-02 -9.767355024814605713e-02 -1.384428888559341431e-01 3.149963915348052979e-01 3.353605866432189941e-01 1.483566761016845703e-01 3.294342160224914551e-01 3.457691669464111328e-01 -8.108710870146751404e-03 -2.095946855843067169e-02 1.604024022817611694e-01 -1.089144349098205566e-01 2.454911172389984131e-01 5.527856573462486267e-02 3.590886294841766357e-01 -1.736774854362010956e-02 5.242712423205375671e-02 -2.897939383983612061e-01 -1.135451197624206543e-01 -2.433113381266593933e-02 7.274157553911209106e-02 7.468830049037933350e-02 1.158878579735755920e-01 7.690797746181488037e-02 -1.589839458465576172e-01 2.594149112701416016e-01 -1.010993495583534241e-01
3.051203787326812744e-01 3.403647840023040771e-01 -6.253773719072341919e-02 -1.748009175062179565e-01 3.356852531433105469e-01 -6.244928762316703796e-02 -1.146261617541313171e-01 2.465744763612747192e-01 1.780596673488616943e-01 1.459850668907165527e-01 2.418378144502639771e-01 1.833177655935287476e-01 8.567317575216293335e-02 -1.699872761964797974e-01 8.893789350986480713e-02 4.583593830466270447e-02 -1.442846208810806274e-01 3.925817459821701050e-02 7.843963056802749634e-02 2.171520292758941650e-01 -7.418422400951385498e-02 1.260422021150588989e-01 -8.974444121122360229e-02 -1.351385861635208130e-01 -4.561858624219894409e-02 2.548345625400543213e-01 -2.009887844324111938e-01 -5.063902586698532104e-02 1.008886992931365967e-01 2.295886427164077759e-01 2.715896070003509521e-01 6.858412921428680420e-02
-1.785426773130893707e-02 1.700040400028228760e-01 3.490348160266876221e-02 -2.875775992870330811e-01 3.036454319953918457e-01 -2.179744243621826172e-01 1.892271079123020172e-02 -1.478417664766311646e-01 -7.750000059604644775e-02 -1.329993158578872681e-01 1.807456649839878082e-02 1.766597330570220947e-01 -3.784076496958732605e-02 -5.721690878272056580e-02 2.391916811466217041e-01 -1.919931620359420776e-01 -4.470644593238830566e-01 3.976017981767654419e-02 1.233275756239891052e-01 1.710090190172195435e-01 2.306969314813613892e-01 2.289697825908660889e-01 1.747437864542007446e-01 1.536819525063037872e-02 -5.644368473440408707e-03 1.009292528033256531e-01 -1.193502079695463181e-02 -9.894304722547531128e-02 -1.463700383901596069e-01 1.017778925597667694e-02 2.420297861099243164e-01 -2.972272038459777832e-01
-5.370964854955673218e-02 1.527392417192459106e-01 3.451506048440933228e-02 4.172470793128013611e-02 -3.568232059478759766e-02 -4.205959290266036987e-02 -8.025211095809936523e-02 -5.091605335474014282e-02 -2.036354243755340576e-01 2.408439964056015015e-01 8.345638960599899292e-02 3.649774938821792603e-02 1.729751378297805786e-01 -1.234419122338294983e-01 2.864473164081573486e-01 3.870050609111785889e-01 -4.665544331073760986e-01 5.874729156494140625e-02 -7.710392028093338013e-02 1.575924754142761230e-01 1.201233714818954468e-01 1.265202462673187256e-01 3.394962055608630180e-03 2.456165999174118042e-01 8.359323441982269287e-02 9.872709214687347412e-02 1.192523986101150513e-01 2.266347557306289673e-01 -3.701885044574737549e-02 -7.642716914415359497e-02 2.405142411589622498e-02 -3.758124411106109619e-01
4.568199515342712402e-01 1.186184934340417385e-03 -9.324333816766738892e-02 -1.645703017711639404e-01 1.262735873460769653e-01 -1.198578774929046631e-01 6.359803956001996994e-03 -1.039396673440933228e-01 1.064317971467971802e-01 -2.297234237194061279e-01 4.934429004788398743e-02 -4.930894821882247925e-03 -8.917321264743804932e-02 1.149930432438850403e-02 2.925959527492523193e-01 2.187949419021606445e-01 -2.006869465112686157e-01 3.870233297348022461e-01 -7.034459710121154785e-02 2.027921974658966064e-01 2.589632272720336914e-01 7.823418825864791870e-02 -1.449016928672790527e-01 4.554218426346778870e-02 -3.346628323197364807e-02 2.617907226085662842e-01 -1.432285308837890625e-01 1.220245212316513062e-01 -1.686993837356567383e-01 5.721715465188026428e-02 1.883960515260696411e-01 -3.975593671202659607e-02
-1.377315372228622437e-01 7.266009598970413208e-02 1.968039572238922119e-01 -1.134581938385963440e-01 8.308564871549606323e-02 5.604554899036884308e-03 7.969076186418533325e-02 -1.666658967733383179e-01 3.496100008487701416e-02 -1.142200678586959839e-01 -1.988646835088729858e-01 -1.600680947303771973e-01 -1.664690859615802765e-02 8.330446481704711914e-02 -1.880558133125305176e-01 4.182991385459899902e-01 -2.009266167879104614e-01 6.944904476404190063e-02 -2.160936594009399414e-01 3.231511116027832031e-01 4.681117460131645203e-02 -7.543752342462539673e-02 5.916514992713928223e-02 -7.584890723228454590e-02 2.759845741093158722e-02 3.626514971256256104e-01 -1.177693530917167664e-01 -6.011519208550453186e-02 -1.282292455434799194e-01 -4.144863411784172058e-02 3.090177178382873535e-01 -3.304882645606994629e-01
2.869681417942047119e-01 1.123128980398178101e-01 -6.330863386392593384e-02 1.099934615194797516e-02 2.985739409923553467e-01 -5.201191455125808716e-02 2.002523541450500488e-01 7.432052493095397949e-02 4.499365109950304031e-03 2.922500073909759521e-01 6.343477964401245117e-02 2.717677950859069824e-01 1.752864718437194824e-01 -1.367288976907730103e-01 1.449492275714874268e-01 4.879533126950263977e-02 -2.602520287036895752e-01 5.411794409155845642e-02 -1.908553838729858398e-01 3.877221047878265381e-01 -5.608941242098808289e-02 1.138863414525985718e-01 -3.720167577266693115e-01 -1.464335918426513672e-01 -1.048452928662300110e-01 1.256663650274276733e-01 -2.696580812335014343e-02 5.057177506387233734e-03 -2.046940028667449951e-01 1.109277922660112381e-02 -8.289515972137451172e-02 1.323080509901046753e-01
2.107570171356201172e-01 3.067665398120880127e-01 -4.796772822737693787e-02 3.583914786577224731e-02 2.983027696609497070e-01 -4.547384008765220642e-02 -3.654178977012634277e-02 1.266348063945770264e-01 -4.403553158044815063e-02 1.635351926088333130e-01 1.461848467588424683e-01 2.431025654077529907e-01 1.444941610097885132e-01 2.830390818417072296e-02 1.919841915369033813e-01 1.140726804733276367e-01 -9.499384462833404541e-02 3.445352986454963684e-02 5.482563376426696777e-02 3.062870502471923828e-01 -9.702587872743606567e-02 7.568613439798355103e-02 -3.248693943023681641e-01 -5.826815962791442871e-03 5.305317789316177368e-02 3.859983086585998535e-01 -1.881130486726760864e-01 -1.279064714908599854e-01 -1.042873784899711609e-01 3.529246747493743896e-01 -4.181603435426950455e-03 4.488144442439079285e-02
-3.015645965933799744e-02 -4.722512885928153992e-02 -1.225832402706146240e-01 -3.149420917034149170e-01 7.879874669015407562e-03 -9.846384823322296143e-02 -8.972583338618278503e-03 -1.431771367788314819e-01 -5.964219570159912109e-03 9.292057901620864868e-02 -7.190401107072830200e-02 1.495125889778137207e-01 1.117423251271247864e-01 -2.623655833303928375e-02 -1.768378615379333496e-01 1.660714745521545410e-01 -4.615859389305114746e-01 -3.690998628735542297e-02 -1.862707287073135376e-01 2.022159844636917114e-01 2.558287382125854492e-01 1.717177927494049072e-01 -8.442539721727371216e-02 1.196578890085220337e-01 -2.017249614000320435e-01 -1.361567825078964233e-01 5.639889091253280640e-02 -3.897213041782379150e-01 1.527671143412590027e-02 2.194629982113838196e-03 2.179998308420181274e-01 -2.750223278999328613e-01
3.735880553722381592e-01 -2.369794063270092010e-02 -7.899659126996994019e-02 -8.126479387283325195e-02 1.600869148969650269e-01 -3.929527699947357178e-01 -9.840118139982223511e-02 1.751651912927627563e-01 -2.348248958587646484e-01 -3.145711719989776611e-01 2.968595735728740692e-02 3.544067442417144775e-01 6.771930959075689316e-03 -1.142671033740043640e-01 1.220775544643402100e-01 -1.989532262086868286e-02 -2.686458826065063477e-01 3.038559854030609131e-02 -6.211494281888008118e-02 7.027864456176757812e-02 2.266485244035720825e-01 -1.036518439650535583e-01 -1.168199256062507629e-01 1.463317964226007462e-02 1.128355488181114197e-01 4.251298308372497559e-02 6.910145282745361328e-02 5.152652040123939514e-02 -5.858979374170303345e-02 -1.936042159795761108e-01 3.110065460205078125e-01 1.267720013856887817e-02
1.045084744691848755e-02 1.999213546514511108e-01 8.036485314369201660e-02 -1.177695300430059433e-02 -8.636355400085449219e-02 -2.120649665594100952e-01 2.487170845270156860e-01 -4.728724434971809387e-02 -1.884078681468963623e-01 2.929999828338623047e-01 1.237318739295005798e-01 2.295393645763397217e-01 9.948907792568206787e-02 -2.960768342018127441e-01 2.221545390784740448e-02 -3.973998501896858215e-02 -2.164996266365051270e-01 1.057971939444541931e-01 -9.119461476802825928e-02 4.035287201404571533e-01 -3.489184379577636719e-02 2.954330742359161377e-01 -1.208326891064643860e-01 -1.285766959190368652e-01 1.861027032136917114e-01 2.042900621891021729e-01 8.179356902837753296e-02 3.163913190364837646e-01 1.124533731490373611e-02 -6.414414197206497192e-02 8.923517167568206787e-02 -6.006560847163200378e-02
4.438882321119308472e-02 1.987558044493198395e-02 1.084049716591835022e-01 -1.604576967656612396e-02 2.063124775886535645e-01 -1.254193931818008423e-01 -3.199723735451698303e-02 -1.736428588628768921e-02 -1.083073616027832031e-01 -1.141839101910591125e-01 9.963957965373992920e-02 7.859607785940170288e-02 1.265578716993331909e-01 1.375951617956161499e-01 -9.978955611586570740e-03 1.339737474918365479e-01 -7.373727560043334961e-01 1.253105849027633667e-01 8.408489078283309937e-02 3.235741853713989258e-01 -5.485332757234573364e-02 3.209106624126434326e-02 -9.556926786899566650e-02 3.724717348814010620e-02 -7.749100774526596069e-02 -7.678078114986419678e-02 1.897007673978805542e-01 -2.525883018970489502e-01 -1.466873884201049805e-01 7.527887821197509766e-02 7.653052359819412231e-02 -4.066722095012664795e-02
-3.286293521523475647e-02 -1.772604137659072876e-01 2.067800760269165039e-01 -1.423749178647994995e-01 2.385612577199935913e-01 -1.153984852135181427e-02 6.737442314624786377e-02 1.218602284789085388e-01 1.835917234420776367e-01 -7.808264344930648804e-02 5.594153329730033875e-02 3.747630119323730469e-02 2.193994820117950439e-01 4.084356129169464111e-02 8.074613660573959351e-02 1.184831559658050537e-01 -5.895808935165405273e-01 2.157574295997619629e-01 8.926627039909362793e-02 2.996889352798461914e-01 -2.038872428238391876e-02 -1.382509171962738037e-01 -2.080295234918594360e-01 1.801968663930892944e-01 2.614809386432170868e-02 1.939702481031417847e-01 2.214235067367553711e-01 -1.868035197257995605e-01 4.747680574655532837e-02 3.225250169634819031e-02 2.395566925406455994e-02 4.658732563257217407e-03
2.974012121558189392e-02 3.110041320323944092e-01 2.217756956815719604e-01 -2.417019307613372803e-01 2.291470319032669067e-01 -2.182886600494384766e-01 -1.252047717571258545e-01 -1.815762668848037720e-01 5.961707234382629395e-02 -4.880348592996597290e-02 -1.635512709617614746e-01 1.806166768074035645e-01 -4.229927062988281250e-02 -6.134718284010887146e-02 3.004190884530544281e-02 1.427128911018371582e-01 -3.858006894588470459e-01 1.506236940622329712e-01 -1.174852065742015839e-02 5.464779213070869446e-02 -8.907039463520050049e-02 -6.757248193025588989e-02 -2.202927321195602417e-01 -1.059016361832618713e-01 -2.113423198461532593e-01 1.785853952169418335e-01 1.093323752284049988e-01 7.205067574977874756e-02 -1.366407573223114014e-01 -3.125676214694976807e-01 2.160665094852447510e-01 -2.240507751703262329e-01
9.875654429197311401e-02 -7.331060618162155151e-02 2.222475260496139526e-01 -3.249557316303253174e-02 3.082366585731506348e-01 -2.241645380854606628e-02 -6.613583862781524658e-02 1.679394394159317017e-01 -1.025697141885757446e-01 2.139417640864849091e-02 -2.487864904105663300e-02 -7.328791916370391846e-02 2.000704556703567505e-01 1.163743659853935242e-01 4.681130871176719666e-02 1.859417557716369629e-01 -5.021291971206665039e-01 3.679855540394783020e-02 1.032540202140808105e-01 3.738918900489807129e-01 -1.245356053113937378e-01 -2.448223680257797241e-01 -1.881494522094726562e-01 1.417439728975296021e-01 1.048822477459907532e-01 1.548056900501251221e-01 3.138164877891540527e-01 -1.039360836148262024e-01 -5.009960755705833435e-02 -8.070956915616989136e-02 1.665171422064304352e-02 -1.029312163591384888e-01
4.529276862740516663e-02 3.684027194976806641e-01 -2.971756458282470703e-01 -1.368040740489959717e-01 2.819604277610778809e-01 -1.339031010866165161e-01 -1.074370965361595154e-01 1.500641107559204102e-01 -5.925365537405014038e-02 3.659362196922302246e-01 -7.463905960321426392e-02 1.587740480899810791e-01 1.541267037391662598e-01 -1.604015529155731201e-01 2.090001851320266724e-01 1.753871142864227295e-01 4.112351313233375549e-02 6.972371786832809448e-02 -7.716212421655654907e-02 8.946359902620315552e-02 1.004588752985000610e-01 -3.573663160204887390e-02 -3.236320912837982178e-01 4.044761508703231812e-02 2.166665047407150269e-01 7.355078309774398804e-02 3.608741611242294312e-02 7.557687908411026001e-02 -1.413559354841709137e-02 5.874365195631980896e-02 1.862812638282775879e-01 -3.092034757137298584e-01
3.281858935952186584e-02 9.028391540050506592e-02 -2.702928707003593445e-02 -1.018370613455772400e-01 8.304787427186965942e-02 2.947733998298645020e-01 7.146352529525756836e-02 -5.411140248179435730e-02 7.602146267890930176e-02 4.178302362561225891e-03 -1.880019456148147583e-01 6.373279541730880737e-02 -1.124476492404937744e-01 -2.665706574916839600e-01 9.507641941308975220e-02 3.407468199729919434e-01 -2.411717772483825684e-01 1.990235298871994019e-01 -1.631454974412918091e-01 2.839047014713287354e-01 -2.225297838449478149e-01 2.955331802368164062e-01 -1.291080713272094727e-01 -1.851673275232315063e-01 4.042561352252960205e-02 2.215517461299896240e-01 -1.874728314578533173e-02 1.023639738559722900e-02 -2.456564009189605713e-01 2.423168867826461792e-01 1.464156061410903931e-01 -1.982570290565490723e-01
3.072960972785949707e-01 2.357623726129531860e-01 -1.741849333047866821e-01 -4.060313105583190918e-02 4.112880825996398926e-01 -9.807819128036499023e-02 -8.128981292247772217e-02 1.456190496683120728e-01 -3.129812702536582947e-02 3.626563847064971924e-01 1.282864362001419067e-01 1.658601611852645874e-01 -1.340057253837585449e-01 9.175901068374514580e-04 1.377595514059066772e-01 -8.098606765270233154e-02 -3.026783764362335205e-01 4.598340019583702087e-02 1.510418951511383057e-02 2.256709039211273193e-01 6.404240429401397705e-02 5.041412636637687683e-02 -3.126731812953948975e-01 9.797749668359756470e-02 -6.116386502981185913e-02 9.093859791755676270e-02 -2.603147625923156738e-01 7.737281173467636108e-02 -5.583065748214721680e-02 -6.773532927036285400e-02 1.155644729733467102e-01 -1.604126244783401489e-01
5.872875452041625977e-03 -1.913497224450111389e-02 -2.141305059194564819e-01 -1.215788424015045166e-01 1.750380992889404297e-01 -1.275737434625625610e-01 -2.402887865900993347e-02 3.282783329486846924e-01 -9.647412598133087158e-02 -3.638485819101333618e-02 1.175053566694259644e-01 1.605172902345657349e-01 3.075470924377441406e-01 1.116574034094810486e-01 -1.986836194992065430e-01 9.954063594341278076e-02 -1.379652470350265503e-01 -2.061801962554454803e-02 1.723124459385871887e-02 3.129786849021911621e-01 -4.374216496944427490e-02 -5.094435438513755798e-02 -1.409914046525955200e-01 -1.638416945934295654e-01 4.035449624061584473e-01 1.868599802255630493e-01 -4.102303832769393921e-02 8.103754371404647827e-02 -6.581805646419525146e-02 -2.857640981674194336e-01 1.523935645818710327e-01 -3.047829866409301758e-01
-2.470343112945556641e-01 2.659548819065093994e-02 1.070917993783950806e-01 6.858110427856445312e-02 2.817590534687042236e-01 -1.085973605513572693e-01 -1.199408918619155884e-01 1.698897927999496460e-01 -6.453431397676467896e-02 -3.791308701038360596e-01 -1.268870383501052856e-02 1.359481364488601685e-01 1.280739158391952515e-01 -2.877005040645599365e-01 -1.020032912492752075e-02 1.294363737106323242e-01 -1.267324239015579224e-01 -1.157934889197349548e-01 -9.852297604084014893e-02 3.283423185348510742e-01 3.215713500976562500e-01 1.285894513130187988e-01 -2.753587365150451660e-01 9.517249464988708496e-02 4.755488596856594086e-03 8.505853265523910522e-02 -1.260280460119247437e-01 1.749041527509689331e-01 1.834788769483566284e-01 1.867931932210922241e-01 -3.127102972939610481e-03 -1.760061979293823242e-01
2.259579747915267944e-01 -1.102718040347099304e-01 3.937926143407821655e-02 5.023045837879180908e-02 3.313734531402587891e-01 -4.976356402039527893e-02 5.169067531824111938e-02 2.419642508029937744e-01 -1.678768098354339600e-01 -6.654916703701019287e-02 1.554362196475267410e-02 -8.100538700819015503e-02 1.577388495206832886e-02 -1.301219910383224487e-01 1.304074376821517944e-01 4.299086332321166992e-02 -5.593166351318359375e-01 -2.828371711075305939e-02 3.920416161417961121e-02 4.020316004753112793e-01 2.550047589465975761e-03 -9.879088401794433594e-02 -1.454088687896728516e-01 8.684791624546051025e-02 -9.370624320581555367e-04 4.027583450078964233e-02 3.417618274688720703e-01 -1.663190573453903198e-01 -6.529184430837631226e-02 -6.797902286052703857e-03 6.247536838054656982e-02 -1.191796734929084778e-01
-3.277143836021423340e-02 -1.041997224092483521e-01 -4.962909966707229614e-02 -1.764183938503265381e-01 2.555805146694183350e-01 1.744451522827148438e-01 2.304878085851669312e-02 -3.115931898355484009e-02 1.240593963302671909e-03 8.554672449827194214e-02 7.675877958536148071e-02 2.828082442283630371e-01 2.094449400901794434e-01 1.219615340232849121e-01 -6.219195201992988586e-02 2.725201472640037537e-02 -2.062712311744689941e-01 2.454014420509338379e-01 -1.241596788167953491e-01 7.746405154466629028e-02 3.770915791392326355e-02 3.850966691970825195e-01 -2.550360560417175293e-01 1.485611796379089355e-01 2.195270955562591553e-01 2.109853327274322510e-01 1.347774267196655273e-01 -1.673307269811630249e-01 -5.146792903542518616e-02 -3.184155523777008057e-01 3.021095693111419678e-01 -7.404377311468124390e-02
-1.230633482336997986e-01 1.036422210745513439e-03 -1.542328596115112305e-01 -4.343713168054819107e-03 8.998337388038635254e-02 -6.061886623501777649e-02 -3.313833475112915039e-01 -5.405842885375022888e-02 2.236204966902732849e-02 -8.755455166101455688e-02 -1.788502484560012817e-01 6.603991147130727768e-03 2.664017975330352783e-01 -1.079978123307228088e-01 2.394285947084426880e-01 9.825283288955688477e-02 -8.828023821115493774e-02 -9.271990507841110229e-02 -8.382473140954971313e-02 2.173882275819778442e-01 -2.051546797156333923e-02 3.006325960159301758e-01 -3.050114214420318604e-01 1.863162368535995483e-01 9.794179350137710571e-02 9.510467201471328735e-02 4.447991251945495605e-01 -9.561228565871715546e-03 8.025757037103176117e-03 -8.893883973360061646e-02 1.236711069941520691e-01 -3.430210053920745850e-01
8.183887600898742676e-02 1.824521273374557495e-01 -2.716802358627319336e-01 1.908406987786293030e-02 4.678398370742797852e-02 3.100936999544501305e-03 5.845044925808906555e-02 1.182920299470424652e-02 -2.189225107431411743e-01 6.115997955203056335e-02 8.137388527393341064e-02 3.732258453965187073e-02 1.126120835542678833e-01 -6.203580275177955627e-02 1.222462393343448639e-02 3.014869987964630127e-01 -5.595249533653259277e-01 6.919299066066741943e-02 1.527778655290603638e-01 1.467720121145248413e-01 3.627714514732360840e-01 1.335156112909317017e-01 8.769605308771133423e-02 2.029239833354949951e-01 -7.755699753761291504e-02 9.112256020307540894e-02 1.353446245193481445e-01 1.164445728063583374e-01 -1.008648332208395004e-02 -5.253010988235473633e-02 1.079421192407608032e-01 -3.017990887165069580e-01
6.853049248456954956e-02 1.154177710413932800e-01 1.145587265491485596e-01 -5.384060740470886230e-02 3.612034395337104797e-02 -1.089908629655838013e-01 1.497325450181961060e-01 -1.905082352459430695e-02 -1.797765493392944336e-01 -2.050722688436508179e-01 3.215703763999044895e-04 2.564146816730499268e-01 3.873216453939676285e-03 1.639075130224227905e-01 -9.634454548358917236e-02 3.877428546547889709e-02 -6.456825733184814453e-01 2.695177793502807617e-01 -4.411369562149047852e-02 2.917802631855010986e-01 8.586681634187698364e-02 1.853444799780845642e-02 -9.936816990375518799e-02 1.885245554149150848e-02 -1.462364662438631058e-02 -7.535087317228317261e-02 1.151564046740531921e-01 -3.029551506042480469e-01 -1.530260741710662842e-01 4.848535731434822083e-02 4.880812019109725952e-02 -1.361840069293975830e-01
-4.952723160386085510e-02 2.243594974279403687e-01 -2.899410016834735870e-02 1.605624556541442871e-01 1.814893037080764771e-01 -8.578354865312576294e-02 -3.557021319866180420e-01 4.893995821475982666e-03 9.050491452217102051e-02 9.736909717321395874e-02 -1.758239232003688812e-02 4.119939729571342468e-02 -8.457083255052566528e-02 -2.581440210342407227e-01 -4.573282971978187561e-02 4.868040233850479126e-02 -2.828451991081237793e-01 1.784162670373916626e-01 -1.598307639360427856e-01 2.670715451240539551e-01 1.037875488400459290e-01 -8.471786975860595703e-02 -4.459798336029052734e-01 -2.519137039780616760e-02 -7.144010812044143677e-02 3.372156620025634766e-01 2.044308464974164963e-03 -1.493898630142211914e-01 -6.464476138353347778e-02 2.005949616432189941e-01 2.097008973360061646e-01 9.685368277132511139e-03
-1.073189824819564819e-01 1.124217435717582703e-01 2.081175148487091064e-01 -2.331678010523319244e-02 2.973864972591400146e-01 -2.296045124530792236e-01 -7.598037272691726685e-02 -3.245387971401214600e-02 -9.667816758155822754e-02 -1.655397713184356689e-01 -1.374627798795700073e-01 -1.454932987689971924e-01 -8.195585757493972778e-02 -2.885331809520721436e-01 5.175414308905601501e-02 3.969077169895172119e-01 -3.767563104629516602e-01 6.119944900274276733e-02 -1.846127957105636597e-01 2.661395967006683350e-01 6.549102067947387695e-02 3.375590220093727112e-02 1.479015648365020752e-01 6.005707010626792908e-02 -1.200294401496648788e-02 2.232079505920410156e-01 1.575861275196075439e-01 -6.467463821172714233e-02 5.549529194831848145e-02 -2.403009831905364990e-01 1.394254863262176514e-01 -1.274690181016921997e-01
3.559335470199584961e-01 -5.442000925540924072e-02 4.619061946868896484e-02 3.394956141710281372e-02 1.434416472911834717e-01 -2.885611355304718018e-01 -7.514091581106185913e-02 1.189540028572082520e-01 -6.422530114650726318e-02 -1.010481938719749451e-01 -2.142088860273361206e-01 9.099821001291275024e-02 1.317102909088134766e-01 1.755409240722656250e-01 2.526163756847381592e-01 1.157588362693786621e-01 2.056200616061687469e-02 3.731656819581985474e-02 -8.345516771078109741e-02 5.541563034057617188e-01 8.180043846368789673e-02 -7.720991969108581543e-02 -1.843717992305755615e-01 -1.690938025712966919e-01 8.171553723514080048e-03 1.839695125818252563e-01 3.315202891826629639e-02 9.460491687059402466e-02 5.803909152746200562e-02 2.729760110378265381e-01 1.912256926298141479e-01 -5.016982555389404297e-03
2.968744337558746338e-01 -8.718246966600418091e-02 -1.159316115081310272e-02 -3.416564464569091797e-01 1.580177992582321167e-01 -8.949678391218185425e-02 -7.571917027235031128e-02 -4.038629122078418732e-03 -9.120807051658630371e-02 -4.861617460846900940e-02 1.428814977407455444e-01 8.240351080894470215e-02 4.922793209552764893e-01 -8.815521001815795898e-02 -6.081345304846763611e-02 1.229920890182256699e-02 -2.546876668930053711e-01 -2.245124243199825287e-02 -9.213037043809890747e-02 2.387042939662933350e-01 -7.922199368476867676e-02 5.257884785532951355e-02 -3.174468576908111572e-01 -2.195036560297012329e-01 -8.833844214677810669e-02 1.746268272399902344e-01 -2.744326293468475342e-01 -2.092505395412445068e-01 9.414408123120665550e-04 9.472471475601196289e-02 -2.594379009678959846e-03 -4.017959535121917725e-02
1.534227877855300903e-01 1.419597268104553223e-01 7.545998692512512207e-02 -1.296183913946151733e-01 2.338793128728866577e-01 -8.288316428661346436e-02 6.865339726209640503e-02 2.479242980480194092e-01 1.418850868940353394e-01 -3.267591595649719238e-01 -1.776128262281417847e-01 9.027011692523956299e-02 -1.146470569074153900e-02 -1.362888216972351074e-01 -8.886080980300903320e-02 2.649194598197937012e-01 -1.554543375968933105e-01 2.502050995826721191e-01 -5.779352784156799316e-02 3.812341392040252686e-01 1.050134003162384033e-01 -1.644437946379184723e-02 -2.219709157943725586e-01 2.482237108051776886e-02 -7.349555194377899170e-02 -8.740271441638469696e-03 -5.542606487870216370e-02 -8.539040386676788330e-02 -4.678623378276824951e-01 6.422410160303115845e-02 7.693964242935180664e-02 3.560121357440948486e-02
1.301302760839462280e-01 -9.518250077962875366e-02 4.339092597365379333e-02 -1.908164024353027344e-01 1.797695308923721313e-01 -2.346321567893028259e-02 3.710533492267131805e-03 1.163823753595352173e-01 -9.569536894559860229e-02 -9.615036100149154663e-02 -2.341175824403762817e-02 2.253477126359939575e-01 4.529557824134826660e-01 -1.235476583242416382e-01 -1.102530360221862793e-01 1.388980597257614136e-01 -2.743128240108489990e-01 9.582344442605972290e-02 -5.187916755676269531e-02 2.921451032161712646e-01 1.321202330291271210e-02 -1.589852273464202881e-01 -3.105438053607940674e-01 1.030375994741916656e-02 -4.913080856204032898e-02 2.650477588176727295e-01 -3.629246950149536133e-01 -1.669824421405792236e-01 -2.974423207342624664e-02 1.637118011713027954e-01 -1.151158437132835388e-01 -3.017050679773092270e-03
3.288253247737884521e-01 6.240958720445632935e-02 -8.150439709424972534e-02 1.437196582555770874e-01 1.027796268463134766e-01 -1.044952794909477234e-01 1.384221832267940044e-04 1.672966219484806061e-02 -1.916795074939727783e-01 -2.828581631183624268e-01 -1.292975097894668579e-01 6.773897446691989899e-03 -3.109882958233356476e-02 -1.525097489356994629e-01 1.487770527601242065e-01 -2.238588631153106689e-01 -3.134918212890625000e-01 1.628614962100982666e-01 -2.382368743419647217e-01 1.046168506145477295e-01 1.976324617862701416e-01 -5.002645030617713928e-02 -1.741588860750198364e-01 -6.191043928265571594e-02 1.346021145582199097e-01 3.426593542098999023e-01 -1.382825225591659546e-01 -3.983728215098381042e-02 1.939799189567565918e-01 -2.695496082305908203e-01 2.507570087909698486e-01 -1.062833443284034729e-01
-1.335094869136810303e-01 1.287707835435867310e-01 4.487412050366401672e-03 -1.739123463630676270e-01 3.257821202278137207e-01 -2.630969285964965820e-01 -2.432897388935089111e-01 -2.823288738727569580e-01 1.008886471390724182e-01 -1.593069136142730713e-01 -1.241094842553138733e-01 2.595176696777343750e-01 3.524406626820564270e-02 1.719649508595466614e-02 3.122481107711791992e-01 -2.309534326195716858e-02 -3.407353162765502930e-01 -1.719225049018859863e-01 2.026305161416530609e-02 2.395897507667541504e-01 1.688000261783599854e-01 7.561110705137252808e-02 -1.439201831817626953e-01 -9.735253453254699707e-02 2.335705980658531189e-02 7.039410620927810669e-02 1.351312845945358276e-01 2.499261647462844849e-01 -1.780232191085815430e-01 1.184474006295204163e-01 5.559882521629333496e-02 1.684403605759143829e-02
1.566094458103179932e-01 -1.603055894374847412e-01 -5.634197592735290527e-02 -1.856070607900619507e-01 2.353654950857162476e-01 -1.329296082258224487e-01 -1.559594869613647461e-01 6.302921473979949951e-02 2.260873168706893921e-01 -2.831712663173675537e-01 2.974306046962738037e-02 1.617269068956375122e-01 1.098283231258392334e-01 1.606765016913414001e-02 9.592245519161224365e-02 6.695342063903808594e-02 -5.844550207257270813e-02 -9.476752579212188721e-02 -1.321829259395599365e-01 2.916360497474670410e-01 2.834663391113281250e-01 1.997456103563308716e-01 -1.288866549730300903e-01 7.195242494344711304e-02 1.644891947507858276e-01 -2.046119570732116699e-01 -6.647852063179016113e-02 -3.406008481979370117e-01 9.967266768217086792e-02 3.792238608002662659e-02 1.728329509496688843e-01 -3.726738691329956055e-01
-3.677629679441452026e-02 -5.788099765777587891e-02 7.752728182822465897e-03 1.323389559984207153e-01 1.735605150461196899e-01 7.763993740081787109e-02 3.239822760224342346e-02 -3.699916973710060120e-02 -1.509519219398498535e-01 4.839285276830196381e-03 -9.949059784412384033e-02 4.295046925544738770e-01 -4.236814379692077637e-02 -1.742861270904541016e-01 -4.464048519730567932e-02 3.971412181854248047e-01 -2.121663838624954224e-01 -5.155140534043312073e-02 1.635926216840744019e-01 1.904003918170928955e-01 3.036223649978637695e-01 -1.878929138183593750e-01 -2.751188576221466064e-01 -2.124259173870086670e-01 2.807524614036083221e-02 -3.961950168013572693e-02 -1.174626499414443970e-01 8.430871367454528809e-02 2.340799272060394287e-01 5.354963708668947220e-03 1.454930454492568970e-01 -2.680307626724243164e-01
-1.211333572864532471e-01 2.203164547681808472e-01 1.024075970053672791e-01 -2.270735651254653931e-01 -6.675373017787933350e-02 -3.311320245265960693e-01 5.870558321475982666e-02 -4.922367259860038757e-02 -3.474459424614906311e-02 -6.471942365169525146e-02 -3.158338367938995361e-02 -7.639261428266763687e-03 5.967509001493453979e-02 -1.644630432128906250e-01 -2.202129364013671875e-02 1.590220071375370026e-02 -6.243060231208801270e-01 1.142775937914848328e-01 -9.450774639844894409e-02 2.134801149368286133e-01 7.084717601537704468e-02 1.708773225545883179e-01 -1.837580204010009766e-01 -1.060028821229934692e-01 -1.592218317091464996e-02 1.820465922355651855e-02 9.214567393064498901e-02 1.673416942358016968e-01 -1.552695333957672119e-01 -2.594012916088104248e-01 7.770422846078872681e-02 -2.142560929059982300e-01
6.583092361688613892e-02 -5.475777387619018555e-02 -8.781475573778152466e-02 -1.871470957994461060e-01 2.425268888473510742e-01 -3.330815732479095459e-01 2.348847538232803345e-01 2.291866391897201538e-01 2.170531600713729858e-01 -7.684681564569473267e-02 1.882136017084121704e-01 -7.018177211284637451e-02 2.278042770922183990e-02 -2.569994190707802773e-03 2.293764501810073853e-01 2.722060382366180420e-01 -1.612662076950073242e-01 2.855342328548431396e-01 -1.586000919342041016e-01 1.720345914363861084e-01 1.117020770907402039e-01 2.658463418483734131e-01 -1.607156693935394287e-01 5.084384605288505554e-02 3.085609339177608490e-02 2.594468891620635986e-01 -5.124743655323982239e-02 -8.861561119556427002e-02 -2.426536828279495239e-01 1.393194496631622314e-01 9.129673987627029419e-02 -1.124606207013130188e-01
1.328965574502944946e-01 -9.242708981037139893e-02 1.027217954397201538e-01 -9.523703157901763916e-02 -5.307977646589279175e-02 -3.449723869562149048e-02 -4.977052286267280579e-02 -2.700163125991821289e-01 -1.044620275497436523e-01 -8.637267351150512695e-02 -1.369023136794567108e-02 9.505484998226165771e-02 8.918258361518383026e-03 1.976951360702514648e-01 1.052457615733146667e-01 5.663384869694709778e-02 -5.098239779472351074e-01 5.732661485671997070e-02 1.145473197102546692e-01 2.860145270824432373e-01 1.853860765695571899e-01 1.294105052947998047e-01 -3.830827772617340088e-01 2.470165491104125977e-01 1.132783591747283936e-01 1.882578581571578979e-01 8.607055060565471649e-03 -2.077552825212478638e-01 -2.111000567674636841e-01 1.316517889499664307e-01 7.646540552377700806e-02 -1.321725249290466309e-01
-3.640802809968590736e-03 1.252411901950836182e-01 1.861136555671691895e-01 2.213746495544910431e-02 7.688875496387481689e-02 -1.145200356841087341e-01 6.997061427682638168e-03 -1.863760948181152344e-01 -2.001138180494308472e-01 -1.303735468536615372e-02 2.513989210128784180e-01 6.892738491296768188e-02 -7.437384873628616333e-02 -3.414063453674316406e-01 2.288556247949600220e-01 3.457598686218261719e-01 -1.703087836503982544e-01 1.380479484796524048e-01 -1.873722970485687256e-01 3.059856295585632324e-01 1.105361282825469971e-01 3.454353809356689453e-01 7.453508675098419189e-02 9.957301616668701172e-02 9.369222074747085571e-02 2.512111961841583252e-01 1.866133809089660645e-01 3.881029039621353149e-02 -2.149389497935771942e-02 -5.884762853384017944e-02 7.696254551410675049e-02 -2.265010774135589600e-01
8.261950314044952393e-02 8.092632144689559937e-02 7.726529240608215332e-02 -9.845954924821853638e-02 2.248166203498840332e-01 -1.691305190324783325e-01 -5.004686117172241211e-02 3.026573657989501953e-01 -2.768453657627105713e-01 -7.704403996467590332e-02 -3.640383109450340271e-02 2.375531941652297974e-01 7.686685025691986084e-02 7.760607451200485229e-02 1.132768169045448303e-01 2.795246243476867676e-01 -2.023729234933853149e-01 6.638831645250320435e-02 -3.453978896141052246e-02 1.812400645576417446e-03 -6.904006004333496094e-02 1.151630505919456482e-01 -1.340391635894775391e-01 -2.137826010584831238e-02 3.610905408859252930e-01 4.729118645191192627e-01 -3.572608530521392822e-02 2.961134016513824463e-01 6.982813775539398193e-02 1.282224059104919434e-01 -3.007863089442253113e-02 -7.905857264995574951e-02
1.166382804512977600e-01 6.492760777473449707e-02 1.052038148045539856e-01 4.999301582574844360e-02 3.309040665626525879e-01 -2.391854971647262573e-01 -3.527300059795379639e-01 1.443172544240951538e-01 1.134913489222526550e-01 -1.382180303335189819e-01 5.769995506852865219e-03 2.357854247093200684e-01 -7.392419129610061646e-02 -2.659526169300079346e-01 -1.198185756802558899e-01 2.236108481884002686e-01 -1.220987066626548767e-01 2.194741070270538330e-01 -2.022603601217269897e-01 1.815796480514109135e-03 -5.165582522749900818e-02 1.981207877397537231e-01 -3.452704548835754395e-01 6.136568635702133179e-02 -5.767627060413360596e-02 2.769046425819396973e-01 -1.322087049484252930e-01 8.181732147932052612e-02 -4.755394533276557922e-02 2.948314137756824493e-02 2.166092544794082642e-01 7.334791123867034912e-02
1.059987992048263550e-01 3.029293147847056389e-04 8.626273274421691895e-02 3.823452442884445190e-02 6.166093796491622925e-02 -2.477357834577560425e-01 -1.517277359962463379e-01 -1.118565201759338379e-01 -7.391348481178283691e-02 -9.190998971462249756e-02 9.027445316314697266e-02 7.898723334074020386e-02 2.492558658123016357e-01 -1.610808819532394409e-01 2.112466543912887573e-01 3.005811274051666260e-01 -3.815528750419616699e-01 2.280849069356918335e-01 -2.911683619022369385e-01 2.125814110040664673e-01 3.451659344136714935e-03 -4.507572203874588013e-02 1.839876361191272736e-02 -4.211859311908483505e-03 -2.086183130741119385e-01 7.047776877880096436e-02 2.593689858913421631e-01 1.201013699173927307e-01 5.799037963151931763e-02 -3.483979105949401855e-01 8.525316417217254639e-02 -1.887623816728591919e-01
-8.400139212608337402e-02 3.281347453594207764e-02 1.479820013046264648e-01 1.128792986273765564e-01 3.133816421031951904e-01 -7.444807328283786774e-03 7.474424690008163452e-02 -2.281396090984344482e-02 -1.138965338468551636e-01 -1.437696516513824463e-01 -6.421724706888198853e-02 1.869246065616607666e-01 7.265634834766387939e-02 -7.483633607625961304e-02 1.253582537174224854e-01 3.325924575328826904e-01 -1.833822131156921387e-01 -1.270377039909362793e-01 -5.565188825130462646e-02 -7.744474709033966064e-02 2.321213781833648682e-01 5.396230518817901611e-02 -2.196418493986129761e-01 -2.585600614547729492e-01 1.197136342525482178e-01 -1.924291811883449554e-02 -5.962603911757469177e-02 -2.621692121028900146e-01 2.756190896034240723e-01 2.724869176745414734e-02 4.577721953392028809e-01 -1.973153501749038696e-01
8.905277401208877563e-02 -9.865138679742813110e-03 2.758192270994186401e-02 -2.340287715196609497e-01 9.062313288450241089e-02 -1.719000339508056641e-01 3.335425863042473793e-03 -8.686336129903793335e-02 2.695067822933197021e-01 -8.122763037681579590e-02 4.551663622260093689e-02 1.917111128568649292e-01 2.238515913486480713e-01 -2.486202269792556763e-01 3.584135696291923523e-02 2.124664932489395142e-01 -5.416440963745117188e-01 2.281199768185615540e-02 1.892875581979751587e-01 4.727053269743919373e-02 2.605674564838409424e-01 1.468617916107177734e-01 -2.240007743239402771e-02 -9.937798231840133667e-02 -1.480538100004196167e-01 7.268848270177841187e-02 -1.019259169697761536e-01 -5.406443029642105103e-02 -2.779455482959747314e-01 -1.744047999382019043e-01 5.073071271181106567e-02 -1.793164312839508057e-01
-1.858132146298885345e-02 1.454944163560867310e-01 9.805001318454742432e-02 -7.032217830419540405e-02 -7.180970162153244019e-02 1.752420365810394287e-01 9.465598315000534058e-02 9.414628148078918457e-02 -3.488509953022003174e-01 -9.508841484785079956e-02 1.868402361869812012e-01 3.454609960317611694e-02 3.318154066801071167e-02 -2.000263929367065430e-01 -4.613641276955604553e-02 9.685981273651123047e-02 -1.839545220136642456e-01 7.401670329272747040e-03 -2.338723391294479370e-01 2.783865928649902344e-01 1.848923712968826294e-01 1.859362572431564331e-01 -2.540445923805236816e-01 -2.509534358978271484e-01 6.134597212076187134e-02 3.748613595962524414e-01 1.509588360786437988e-01 1.183884739875793457e-01 -2.438490986824035645e-01 9.006322175264358521e-02 2.821869552135467529e-01 -1.090218126773834229e-02
7.179880142211914062e-02 2.486952692270278931e-01 1.044916585087776184e-01 -2.619934082031250000e-01 1.557421684265136719e-01 -3.091482520103454590e-01 3.349926322698593140e-02 -2.857110500335693359e-01 -2.381835132837295532e-01 -8.164069056510925293e-02 9.208597242832183838e-02 2.369072884321212769e-01 2.634482458233833313e-02 5.972544476389884949e-02 3.218666911125183105e-01 -1.005120947957038879e-02 -2.089081406593322754e-01 -7.041808962821960449e-02 1.441738903522491455e-01 2.812941670417785645e-01 1.703276336193084717e-01 7.591333985328674316e-02 1.415011435747146606e-01 6.499411165714263916e-02 -3.195090685039758682e-03 2.339518517255783081e-01 6.193841248750686646e-02 -1.556233316659927368e-01 -1.227429658174514771e-01 -1.307860910892486572e-01 6.020876392722129822e-02 -2.979328930377960205e-01
1.527800410985946655e-01 2.648661136627197266e-01 8.759826421737670898e-02 7.935531437397003174e-02 3.249415457248687744e-01 6.625397503376007080e-02 6.290891021490097046e-02 1.636736392974853516e-01 -1.212278530001640320e-01 -2.340134680271148682e-01 8.495537936687469482e-02 -7.828454487025737762e-03 1.117441430687904358e-01 3.042065538465976715e-02 2.360645234584808350e-01 6.646040827035903931e-02 -4.131677150726318359e-01 -1.015958487987518311e-01 1.341021806001663208e-01 3.244272470474243164e-01 1.325821727514266968e-01 -2.727926373481750488e-01 -2.093586623668670654e-01 3.910019621253013611e-02 2.149307541549205780e-02 -5.112932994961738586e-02 1.819906085729598999e-01 -2.978464663028717041e-01 -6.708074361085891724e-02 -1.404657214879989624e-02 7.828591018915176392e-02 -1.554445326328277588e-01
-1.081096380949020386e-01 -2.062450721859931946e-02 -7.045697420835494995e-02 -7.732246071100234985e-02 3.346442282199859619e-01 -3.591578686609864235e-03 -4.048954844474792480e-01 -1.513869464397430420e-01 -5.819545686244964600e-02 -2.300388005096465349e-04 9.822000563144683838e-02 6.328684091567993164e-02 -1.006212830543518066e-01 -2.148970216512680054e-01 1.888857334852218628e-01 2.076774537563323975e-01 -2.324531972408294678e-01 1.492140740156173706e-01 -2.048531323671340942e-01 1.279717087745666504e-01 1.539027690887451172e-01 -2.322104424238204956e-01 -4.768510162830352783e-02 -2.774997055530548096e-01 2.532158195972442627e-01 2.937991023063659668e-01 3.578179702162742615e-02 1.058676913380622864e-01 -6.534753739833831787e-02 3.328093886375427246e-02 2.526422142982482910e-01 4.769258201122283936e-02
9.719824790954589844e-02 1.203922778367996216e-01 -9.379909932613372803e-02 6.335599720478057861e-02 2.606302499771118164e-01 -1.728238165378570557e-01 -1.339175850152969360e-01 -2.743577957153320312e-01 -2.160602482035756111e-03 -4.364430606365203857e-01 -1.903214454650878906e-01 1.123434826731681824e-01 1.527238488197326660e-01 -7.569001615047454834e-02 -5.951731000095605850e-03 3.298261761665344238e-02 -3.817855417728424072e-01 -9.981584548950195312e-02 -1.129391193389892578e-01 3.411503434181213379e-01 3.354016244411468506e-01 -1.677536964416503906e-02 3.108386881649494171e-03 -9.711235761642456055e-02 -2.275486104190349579e-02 -8.088637143373489380e-03 1.111299842596054077e-01 1.267777830362319946e-01 -2.187657207250595093e-01 1.204424574971199036e-01 -2.589133754372596741e-02 -6.014185026288032532e-02
8.484067767858505249e-02 9.797681868076324463e-02 8.277621120214462280e-02 -2.634961344301700592e-02 8.914518356323242188e-02 -1.848430931568145752e-01 -1.995154470205307007e-02 5.456164106726646423e-02 1.546285897493362427e-01 -2.849099338054656982e-01 -8.031250908970832825e-03 7.710877060890197754e-02 2.837965786457061768e-01 1.354562584310770035e-02 1.038326248526573181e-01 5.170631408691406250e-01 -1.891949474811553955e-01 -1.008725389838218689e-01 1.087102442979812622e-01 3.227469325065612793e-01 1.782557070255279541e-01 1.279727667570114136e-01 -1.692741662263870239e-01 -1.351045519113540649e-01 -1.355384439229965210e-01 -6.166264042258262634e-02 -2.886426448822021484e-01 3.934961929917335510e-02 -1.077844649553298950e-01 -1.464930176734924316e-01 -5.626157298684120178e-02 -2.447907775640487671e-01
2.127106487751007080e-01 -9.905668348073959351e-02 4.827680811285972595e-02 -4.159712791442871094e-02 2.927133142948150635e-01 -8.974742144346237183e-02 -4.314306005835533142e-02 -1.718193441629409790e-01 -1.439356803894042969e-01 8.852395415306091309e-02 7.417230308055877686e-02 3.642159327864646912e-02 2.646658718585968018e-01 -4.719991981983184814e-02 -9.864343702793121338e-02 -7.155544310808181763e-02 -6.759332492947578430e-03 -3.454744070768356323e-02 3.371526720002293587e-03 4.036813676357269287e-01 1.074059829115867615e-01 1.906349807977676392e-01 -3.657580018043518066e-01 9.229765087366104126e-02 3.117991089820861816e-01 1.485526114702224731e-01 -1.943451315164566040e-01 1.157533079385757446e-01 -2.452665567398071289e-02 3.351688981056213379e-01 9.067410975694656372e-02 -2.173748910427093506e-01
2.186790406703948975e-01 -5.992031097412109375e-02 1.719414815306663513e-02 1.338529139757156372e-01 2.199404388666152954e-01 -4.022479429841041565e-02 -1.937215775251388550e-01 9.409254998899996281e-04 1.098820567131042480e-01 -1.658533662557601929e-01 -1.767403632402420044e-01 5.254464340396225452e-04 2.903665304183959961e-01 -1.058168187737464905e-01 -7.942152768373489380e-02 2.912005782127380371e-01 -1.227243095636367798e-01 1.691872999072074890e-02 -7.815971039235591888e-03 2.776153944432735443e-02 3.472615405917167664e-02 2.747333645820617676e-01 -2.660716325044631958e-02 1.464550346136093140e-01 1.996341943740844727e-01 4.079602062702178955e-01 2.770047187805175781e-01 8.319444954395294189e-02 4.688461869955062866e-02 1.502785682678222656e-01 6.003207713365554810e-02 -3.899707794189453125e-01
2.579560577869415283e-01 1.068444084376096725e-02 8.759365230798721313e-02 -9.423747658729553223e-02 9.699828177690505981e-02 6.646736059337854385e-03 -1.581215709447860718e-01 -1.628476977348327637e-01 -1.039933878928422928e-02 -3.507941216230392456e-02 -1.296178102493286133e-01 -2.490729838609695435e-02 -3.318514674901962280e-02 2.533779740333557129e-01 5.483884364366531372e-02 -4.151275008916854858e-02 -7.141304612159729004e-01 1.446457207202911377e-01 2.010706439614295959e-02 2.540164589881896973e-01 1.568566858768463135e-01 1.567534059286117554e-01 -1.387314647436141968e-01 1.090342327952384949e-01 1.805456876754760742e-01 1.052511855959892273e-01 5.302686989307403564e-02 -1.827687770128250122e-01 -8.057365566492080688e-02 3.320213581901043653e-04 7.344013080000877380e-03 6.665971875190734863e-02
1.152297481894493103e-01 -6.547214929014444351e-03 -3.069656491279602051e-01 -1.947905421257019043e-01 2.376588881015777588e-01 -2.549400627613067627e-01 2.207630276679992676e-01 1.422175914049148560e-01 2.308952435851097107e-02 -7.017334550619125366e-02 8.858741819858551025e-02 2.845589816570281982e-01 9.905907511711120605e-02 -1.396267116069793701e-01 -1.403283886611461639e-02 1.827221810817718506e-01 -1.011226326227188110e-01 1.726489216089248657e-01 -4.501656815409660339e-02 4.405087530612945557e-01 7.671540230512619019e-02 1.567928194999694824e-01 -8.574564009904861450e-02 -3.094111382961273193e-02 7.625268399715423584e-02 1.159561052918434143e-01 -1.163422018289566040e-01 -1.713807284832000732e-01 1.142854336649179459e-02 3.004370927810668945e-01 2.632145881652832031e-01 1.008420437574386597e-01
-7.205943576991558075e-03 1.843538284301757812e-01 -1.869212388992309570e-01 1.302799861878156662e-02 7.738891988992691040e-02 2.220365218818187714e-03 5.694286152720451355e-02 -8.231466263532638550e-02 -2.103789299726486206e-01 1.201199963688850403e-01 4.012832045555114746e-02 1.186830326914787292e-01 5.439519882202148438e-02 1.407475769519805908e-02 1.285397559404373169e-01 3.521974384784698486e-01 -6.120480298995971680e-01 1.328143328428268433e-01 1.556587368249893188e-01 1.372922658920288086e-01 3.202080428600311279e-01 1.533136069774627686e-01 9.519857913255691528e-02 1.832696497440338135e-01 9.475580602884292603e-02 8.188670873641967773e-02 1.158269941806793213e-01 2.560280635952949524e-02 -1.620609611272811890e-01 -1.061092782765626907e-02 -3.890916705131530762e-02 -1.872910410165786743e-01
2.058565467596054077e-01 4.969159886240959167e-02 1.749805174767971039e-02 1.388490945100784302e-01 1.347952187061309814e-01 7.697795331478118896e-02 -7.673294097185134888e-02 -1.262976378202438354e-01 -8.122784644365310669e-02 -1.130692288279533386e-01 -9.540364146232604980e-02 -2.317687682807445526e-02 2.746137976646423340e-01 -1.421099901199340820e-01 -5.351530015468597412e-02 2.590247094631195068e-01 -1.913442462682723999e-01 1.358953267335891724e-01 -4.154248908162117004e-02 3.718547821044921875e-01 6.674940139055252075e-02 1.912667751312255859e-01 2.483268640935420990e-02 -3.169508576393127441e-01 2.958869934082031250e-01 1.394847333431243896e-01 -2.917432487010955811e-01 -2.475617527961730957e-01 8.494259417057037354e-02 -2.929535508155822754e-01 1.037931144237518311e-01 -2.521452866494655609e-02
1.563242077827453613e-01 -5.730077624320983887e-02 9.053532034158706665e-02 -1.641988903284072876e-01 2.763193249702453613e-01 2.277296734973788261e-03 -1.024854555726051331e-01 2.082430869340896606e-01 1.952898949384689331e-01 -4.833766445517539978e-02 2.442661821842193604e-01 1.183209046721458435e-01 1.954511106014251709e-01 -1.465610265731811523e-01 -1.945284602697938681e-04 1.313258707523345947e-01 -2.704132199287414551e-01 1.761903464794158936e-01 -1.899383366107940674e-01 1.386342048645019531e-01 1.223925799131393433e-01 -4.394240304827690125e-02 -2.682969570159912109e-01 -1.169810723513364792e-02 2.046408504247665405e-02 2.902686297893524170e-01 -4.613970220088958740e-01 -1.712522655725479126e-02 5.756482109427452087e-02 7.876564562320709229e-02 -1.180599257349967957e-01 -2.145291268825531006e-01
-4.552904143929481506e-02 -5.239239335060119629e-02 1.762536168098449707e-01 -2.650145292282104492e-01 1.702237576246261597e-01 -1.254210621118545532e-02 1.508754305541515350e-02 7.101644575595855713e-02 -1.517605315893888474e-02 -3.288209810853004456e-02 -4.260576143860816956e-02 3.359265327453613281e-01 2.310081273317337036e-01 -2.404801696538925171e-01 -7.032136619091033936e-02 1.474952250719070435e-01 -3.282721340656280518e-01 1.640681922435760498e-01 9.018242359161376953e-02 3.771176934242248535e-01 1.297812610864639282e-01 2.759723067283630371e-01 2.081860788166522980e-02 -2.335239499807357788e-01 -2.171444296836853027e-01 -1.232283338904380798e-01 -1.311637163162231445e-01 -2.476310729980468750e-02 -1.221271753311157227e-01 -1.928456276655197144e-01 2.007056325674057007e-01 8.198146708309650421e-03
2.071803808212280273e-01 -1.460599601268768311e-01 -7.506169378757476807e-02 -3.096077404916286469e-02 2.743929326534271240e-01 -7.268687337636947632e-02 4.375733062624931335e-02 2.127919942140579224e-01 7.853967696428298950e-02 1.389079391956329346e-01 -8.761232346296310425e-02 2.326941937208175659e-01 2.937880158424377441e-01 -3.425933718681335449e-01 -8.008826524019241333e-02 1.117651816457509995e-02 -2.119637876749038696e-01 -2.600041404366493225e-02 -2.523327469825744629e-01 2.016771733760833740e-01 2.271468490362167358e-01 -6.274347752332687378e-02 -3.490768373012542725e-01 3.810270875692367554e-02 1.819362640380859375e-01 2.022140286862850189e-02 -6.102297827601432800e-02 5.258857831358909607e-02 -2.779207825660705566e-01 -1.110103800892829895e-01 1.931505799293518066e-01 9.063332527875900269e-02
2.895085811614990234e-01 9.252569824457168579e-02 1.307516545057296753e-01 1.173815410584211349e-02 2.092831879854202271e-01 2.365430258214473724e-02 8.538246154785156250e-02 -1.128871813416481018e-01 -2.342265471816062927e-02 -8.282491005957126617e-03 -3.636965900659561157e-02 7.673323899507522583e-02 4.639476239681243896e-01 -5.187458172440528870e-02 -2.114721685647964478e-01 3.540953993797302246e-02 -1.473060399293899536e-01 -7.818380370736122131e-03 -1.296494305133819580e-01 3.546172082424163818e-01 1.080929562449455261e-01 -1.541100740432739258e-01 -3.045830726623535156e-01 -8.343530446290969849e-02 -1.825295090675354004e-01 1.828094124794006348e-01 -2.784318327903747559e-01 -1.510642766952514648e-01 -1.634809970855712891e-01 1.600258350372314453e-01 1.658660769462585449e-01 -8.854965120553970337e-02
2.869663536548614502e-01 3.381559848785400391e-01 -3.249076604843139648e-01 -2.131274715065956116e-02 4.814797639846801758e-02 -1.095439419150352478e-01 -7.265318185091018677e-02 -5.847865343093872070e-02 -2.059457302093505859e-01 1.160574108362197876e-01 -7.593306899070739746e-02 1.258094608783721924e-01 5.556567385792732239e-02 3.598162904381752014e-02 -1.797288283705711365e-02 2.451072037220001221e-01 9.566009044647216797e-02 1.096337512135505676e-01 8.537322282791137695e-03 3.935799002647399902e-01 -3.849040344357490540e-02 -8.226484805345535278e-02 -2.732945084571838379e-01 -8.394504338502883911e-02 1.179221346974372864e-01 1.523483842611312866e-01 -1.950053274631500244e-01 -2.560648024082183838e-01 7.053527235984802246e-02 -1.278674453496932983e-01 1.713267713785171509e-01 -2.729129195213317871e-01
1.808983087539672852e-01 -2.715971134603023529e-02 4.666885733604431152e-02 -1.550648212432861328e-01 -1.130231074057519436e-03 -1.108114123344421387e-01 6.002695858478546143e-02 4.441900551319122314e-02 1.983970850706100464e-01 -8.278428018093109131e-02 -1.028525754809379578e-01 2.740636765956878662e-01 3.785889148712158203e-01 -2.910969257354736328e-01 1.380722671747207642e-01 1.276002377271652222e-01 -2.065166383981704712e-01 2.403519749641418457e-01 -1.588797122240066528e-01 3.825114965438842773e-01 -6.520302034914493561e-03 1.478353701531887054e-02 -1.652024239301681519e-01 3.018808178603649139e-02 6.930868327617645264e-02 1.226019784808158875e-01 -9.287135303020477295e-02 -3.618060946464538574e-01 -1.514395475387573242e-01 -1.534513384103775024e-01 -7.747206091880798340e-02 1.218772679567337036e-01
-2.398799061775207520e-01 7.847170531749725342e-02 -9.535188227891921997e-02 -1.101011186838150024e-01 -2.729199454188346863e-02 -7.835094630718231201e-02 -2.772847190499305725e-02 -5.754177644848823547e-02 -1.422976404428482056e-01 -7.269256561994552612e-02 4.542447999119758606e-02 1.973349601030349731e-01 8.223651349544525146e-02 -1.627572178840637207e-01 2.237024605274200439e-01 2.351475507020950317e-01 -2.200141847133636475e-01 -5.197544023394584656e-02 -2.915709838271141052e-02 8.390261232852935791e-02 9.138277918100357056e-02 3.860001862049102783e-01 -2.051120400428771973e-01 3.498992919921875000e-01 2.411803230643272400e-02 1.890179365873336792e-01 3.310435712337493896e-01 -4.045834392309188843e-02 9.900030493736267090e-02 -3.991463221609592438e-03 1.296765357255935669e-01 -3.794476389884948730e-01
1.947516798973083496e-01 -1.355018764734268188e-01 1.146504059433937073e-01 -1.338916569948196411e-01 1.975613832473754883e-01 -1.124052703380584717e-01 -3.557330369949340820e-02 -4.718434810638427734e-02 1.333379559218883514e-02 -2.303754240274429321e-01 -2.180344760417938232e-01 3.549704849720001221e-01 4.554756730794906616e-02 -3.037226200103759766e-01 1.201569512486457825e-01 1.383616924285888672e-01 -6.078298762440681458e-02 6.567648798227310181e-02 -2.135212868452072144e-01 3.564020991325378418e-01 1.670080423355102539e-01 1.413115262985229492e-01 -1.035338044166564941e-01 -1.277009118348360062e-02 1.898015439510345459e-01 -1.562825739383697510e-01 1.621085107326507568e-01 -3.546003997325897217e-01 -1.377023197710514069e-02 1.582065038383007050e-02 1.819943487644195557e-01 -1.318658143281936646e-01
9.857020527124404907e-02 1.251841429620981216e-02 1.606182307004928589e-01 -2.535517886281013489e-02 1.466369777917861938e-01 -2.371951788663864136e-01 -1.879708617925643921e-01 -2.260976582765579224e-01 -1.064288243651390076e-01 -5.766652524471282959e-02 -8.845842629671096802e-02 1.311049163341522217e-01 1.004197373986244202e-01 -7.392238080501556396e-02 2.601490914821624756e-01 6.792250275611877441e-02 -2.093692421913146973e-01 3.856408223509788513e-02 -8.079630881547927856e-02 2.783185541629791260e-01 2.641127407550811768e-01 2.342977821826934814e-01 2.222323715686798096e-01 -1.210022196173667908e-01 9.022620320320129395e-02 -6.377164274454116821e-02 5.222129449248313904e-02 -9.453134238719940186e-02 2.378762885928153992e-02 -4.166321083903312683e-02 2.536778748035430908e-01 -5.132707357406616211e-01
-3.666796907782554626e-02 1.808150708675384521e-01 -5.013107508420944214e-02 1.018600985407829285e-01 4.018581509590148926e-01 -7.766668498516082764e-02 -1.030770167708396912e-01 6.026074662804603577e-02 3.259288519620895386e-02 8.420822210609912872e-03 -1.296136975288391113e-01 2.858828753232955933e-02 -1.476353150792419910e-03 -1.507393121719360352e-01 -5.516375601291656494e-02 1.497101336717605591e-01 -2.250937372446060181e-01 4.059604927897453308e-02 6.915087252855300903e-02 5.108335614204406738e-01 -1.819277405738830566e-01 5.690644960850477219e-03 1.111892834305763245e-01 6.918913125991821289e-02 2.674622833728790283e-01 -1.359421852976083755e-02 -9.274736046791076660e-02 2.012983113527297974e-01 2.650212645530700684e-01 -1.137859448790550232e-01 1.084978431463241577e-01 -3.467504382133483887e-01
-6.897587329149246216e-02 4.721431061625480652e-02 -4.702734295278787613e-03 3.979823738336563110e-02 4.068297892808914185e-02 -3.440301120281219482e-01 -1.785638928413391113e-01 -1.649532653391361237e-02 -5.655422806739807129e-03 -2.418385744094848633e-01 2.379229068756103516e-01 1.867867857217788696e-01 -4.721743986010551453e-02 5.013798549771308899e-02 1.574040502309799194e-01 1.844328641891479492e-01 -2.853395044803619385e-01 1.938226819038391113e-01 -3.048847019672393799e-01 1.758299767971038818e-01 -1.988206617534160614e-02 2.555549740791320801e-01 -1.773623563349246979e-02 -2.700020968914031982e-01 1.231402158737182617e-01 1.658297330141067505e-01 1.943821310997009277e-01 -4.557306319475173950e-02 2.348247170448303223e-01 -8.392535150051116943e-02 1.161684840917587280e-01 -2.927575111389160156e-01
1.175025478005409241e-01 1.930892914533615112e-01 -1.098380014300346375e-01 4.096766933798789978e-02 -1.710727512836456299e-01 -1.123789474368095398e-01 8.301605284214019775e-02 -1.007915195077657700e-02 3.420675545930862427e-02 1.364070922136306763e-01 2.626250497996807098e-02 2.826104760169982910e-01 2.453672736883163452e-01 -1.405609399080276489e-01 -6.596469320356845856e-03 1.063605621457099915e-01 -2.358586192131042480e-01 1.972129940986633301e-01 6.741787493228912354e-02 4.544941186904907227e-01 8.421505242586135864e-02 -3.845075145363807678e-03 -2.378705888986587524e-01 -2.709294259548187256e-01 -7.653140276670455933e-02 8.544421941041946411e-02 2.777071893215179443e-01 1.082124654203653336e-02 3.480972945690155029e-01 3.840679302811622620e-02 1.882394552230834961e-01 -5.850991606712341309e-02
1.722649484872817993e-01 -5.457404255867004395e-02 -7.841860502958297729e-02 -2.777046561241149902e-01 8.188764750957489014e-02 -1.991890370845794678e-01 -5.262710526585578918e-02 -3.543178737163543701e-02 -4.029114916920661926e-02 1.598930805921554565e-01 -1.616942435503005981e-01 2.834601141512393951e-02 3.116911649703979492e-01 2.043549157679080963e-02 -1.230431050062179565e-01 3.343445360660552979e-01 -4.005194604396820068e-01 6.654345244169235229e-02 3.083887323737144470e-02 8.268455415964126587e-02 1.468871384859085083e-01 3.021025098860263824e-02 -1.025685593485832214e-01 1.371190547943115234e-01 -3.317190408706665039e-01 9.297538548707962036e-02 -1.417003870010375977e-01 -2.430606186389923096e-01 -9.880589693784713745e-02 -2.224495559930801392e-01 8.212869614362716675e-02 -2.583884000778198242e-01
-3.832264989614486694e-02 -1.670429296791553497e-02 1.644456088542938232e-01 5.554848164319992065e-02 1.132393907755613327e-02 8.721170574426651001e-02 -4.605552926659584045e-02 2.424754761159420013e-02 -1.434972584247589111e-01 9.985733777284622192e-02 5.431713536381721497e-02 1.385993212461471558e-01 2.304498404264450073e-01 -3.537543416023254395e-01 1.456778049468994141e-01 2.935639023780822754e-01 -2.486187666654586792e-01 3.277833806350827217e-03 1.657793968915939331e-01 9.727930277585983276e-02 4.570524096488952637e-01 3.404411375522613525e-01 -2.052455097436904907e-01 5.786331743001937866e-02 1.538405418395996094e-01 -9.076352417469024658e-02 -1.523076295852661133e-01 -1.487745046615600586e-01 -1.464522909373044968e-02 -5.953190475702285767e-02 1.361802220344543457e-01 -2.252286821603775024e-01
1.794674098491668701e-01 -8.273008279502391815e-03 -3.528186678886413574e-01 -2.394419610500335693e-01 2.325918227434158325e-01 2.233327366411685944e-02 -3.905006498098373413e-02 1.866160035133361816e-01 5.339901894330978394e-02 -1.516915857791900635e-01 -1.228387057781219482e-01 2.796437442302703857e-01 -8.077159523963928223e-03 -1.164289489388465881e-01 1.701823472976684570e-01 3.423199057579040527e-01 -2.008600831031799316e-01 2.066670209169387817e-01 -2.720540016889572144e-02 7.212975993752479553e-03 1.575630903244018555e-01 -4.032547771930694580e-02 -5.936217308044433594e-02 6.815452128648757935e-02 -4.012382775545120239e-02 -1.124975979328155518e-01 -1.543070077896118164e-01 -2.258424088358879089e-02 -1.671662777662277222e-01 -3.537833690643310547e-02 4.567944705486297607e-01 -1.453639119863510132e-01
8.092069625854492188e-02 1.557914656586945057e-03 -1.068721115589141846e-01 8.103279769420623779e-02 -1.058528292924165726e-02 8.899566531181335449e-02 1.878898441791534424e-01 -1.229562982916831970e-01 8.665823936462402344e-02 -1.731048673391342163e-01 -2.374707758426666260e-01 1.589673012495040894e-01 2.120058238506317139e-01 -1.648115217685699463e-01 2.583577930927276611e-01 2.205249220132827759e-01 -5.454134079627692699e-04 2.319706082344055176e-01 -1.299654692411422729e-01 4.248629808425903320e-01 1.745639741420745850e-02 2.121755480766296387e-01 -2.536369860172271729e-01 -7.233543694019317627e-02 1.550925225019454956e-01 1.175327375531196594e-01 1.131191998720169067e-01 1.300378590822219849e-01 1.045105978846549988e-01 -2.589432001113891602e-01 6.857138127088546753e-02 -3.066497743129730225e-01
2.508959472179412842e-01 -5.228259041905403137e-02 -5.068954452872276306e-02 8.625333756208419800e-02 4.720838069915771484e-01 2.484307251870632172e-02 9.624558687210083008e-02 -9.847067296504974365e-02 5.802087485790252686e-02 -8.227811753749847412e-02 -7.440692186355590820e-02 1.592035293579101562e-01 4.276677668094635010e-01 -3.897829726338386536e-02 -9.141717106103897095e-02 1.979566514492034912e-01 -7.199981808662414551e-02 2.863570861518383026e-02 -2.260815054178237915e-01 1.373531203716993332e-02 1.176137179136276245e-01 2.068770527839660645e-01 -2.347934097051620483e-01 2.104622572660446167e-01 1.227180734276771545e-01 9.177724272012710571e-02 1.360230296850204468e-01 1.304090470075607300e-01 1.526397913694381714e-01 2.088077515363693237e-01 1.161449700593948364e-01 -2.369552999734878540e-01
1.854566931724548340e-01 -1.272135227918624878e-01 9.211165457963943481e-02 -5.059834197163581848e-02 6.627225875854492188e-02 -1.622372865676879883e-01 2.308358252048492432e-01 8.921556174755096436e-02 -5.816380307078361511e-02 1.175442188978195190e-01 -5.563091114163398743e-02 9.969418495893478394e-02 -4.686469584703445435e-02 5.373594164848327637e-02 1.181986927986145020e-01 3.941351920366287231e-02 -4.235172569751739502e-01 2.266833633184432983e-01 -2.430482767522335052e-02 2.638128995895385742e-01 1.805671155452728271e-01 -2.522143125534057617e-01 -3.632838726043701172e-01 7.119022309780120850e-02 1.274525560438632965e-02 3.124471902847290039e-01 -2.498175799846649170e-01 2.570481002330780029e-01 -1.635895296931266785e-02 -1.453970968723297119e-01 9.491943567991256714e-02 6.850337237119674683e-02
8.125032484531402588e-02 1.776565313339233398e-01 8.183272182941436768e-02 -2.752000689506530762e-01 8.402942679822444916e-03 -2.915964424610137939e-01 -7.047744840383529663e-02 -1.325757950544357300e-01 -3.558077849447727203e-03 4.743801802396774292e-02 -2.224926352500915527e-01 1.269057840108871460e-01 -8.362153172492980957e-02 3.403180092573165894e-02 3.306570351123809814e-01 1.414733529090881348e-01 -4.154029190540313721e-01 2.750619053840637207e-01 7.530665025115013123e-03 2.314120084047317505e-01 2.074628695845603943e-02 1.365994513034820557e-01 -3.959110006690025330e-02 -6.599856168031692505e-02 -8.727889508008956909e-02 1.538764834403991699e-01 4.553307220339775085e-02 -2.397863268852233887e-01 -2.767055630683898926e-01 -2.082290872931480408e-02 8.627438545227050781e-02 -2.534613907337188721e-01
2.690130174160003662e-01 6.271814554929733276e-02 -9.987220913171768188e-02 -1.061574369668960571e-01 1.334116905927658081e-01 2.052778452634811401e-01 -1.640194803476333618e-01 1.996657997369766235e-01 -1.691225916147232056e-01 7.627115398645401001e-02 -4.327954724431037903e-02 -3.648350387811660767e-02 7.760140579193830490e-03 -8.818134665489196777e-02 -1.460310518741607666e-01 1.735596656799316406e-01 -1.031056791543960571e-01 1.443847268819808960e-01 -1.771149039268493652e-02 1.850733011960983276e-01 6.266187131404876709e-02 3.379856003448367119e-03 -2.892236411571502686e-01 -4.473070502281188965e-01 -1.044171378016471863e-01 3.443900644779205322e-01 -3.905423358082771301e-02 -1.938583403825759888e-01 -2.756284363567829132e-02 -1.981750577688217163e-01 1.133268922567367554e-01 -3.219233453273773193e-01
1.107753589749336243e-01 1.709342598915100098e-01 1.852935999631881714e-01 -3.215424120426177979e-01 1.300653517246246338e-01 -1.927069574594497681e-01 -9.440284222364425659e-02 -1.355260908603668213e-01 -2.454320490360260010e-01 4.050315916538238525e-02 -1.340070366859436035e-01 2.119852751493453979e-01 -5.486945807933807373e-02 6.018256535753607750e-04 2.074639648199081421e-01 -5.356802605092525482e-03 -3.488389551639556885e-01 1.360226720571517944e-01 -3.172490745782852173e-02 1.559694111347198486e-01 1.316082179546356201e-01 6.728070229291915894e-02 2.524535953998565674e-01 -8.669279515743255615e-02 -7.603868097066879272e-02 2.287759929895401001e-01 1.648552017286419868e-03 -2.104091048240661621e-01 -2.075275778770446777e-01 -8.524748682975769043e-02 2.055978327989578247e-01 -3.390882015228271484e-01
-1.903711557388305664e-01 1.871499419212341309e-01 -7.809320837259292603e-02 1.429219245910644531e-01 8.776014298200607300e-02 -1.082379370927810669e-01 -2.935163974761962891e-01 8.755169808864593506e-02 2.076312154531478882e-01 -3.167317435145378113e-02 -1.053806245326995850e-01 -8.354055136442184448e-02 -7.334633171558380127e-02 -2.204025238752365112e-01 -1.588622331619262695e-01 -5.403399467468261719e-02 -3.828300833702087402e-01 1.246041730046272278e-01 -7.611603289842605591e-02 3.560691177845001221e-01 -7.584337145090103149e-03 -1.372663080692291260e-01 -2.217757403850555420e-01 6.770381703972816467e-03 1.555984169244766235e-01 4.647847414016723633e-01 -2.520176582038402557e-02 3.610676527023315430e-02 7.696614414453506470e-02 6.502353399991989136e-02 1.657223850488662720e-01 4.558583348989486694e-02
-6.731980293989181519e-02 2.368223220109939575e-01 1.486859470605850220e-01 -1.411779671907424927e-01 1.228869482874870300e-01 -3.139439225196838379e-01 -1.051346436142921448e-01 -3.245826065540313721e-02 1.977126486599445343e-02 -1.065056771039962769e-01 1.018622773699462414e-03 -2.564309723675251007e-02 2.811241447925567627e-01 -6.688676029443740845e-02 1.804044246673583984e-01 3.190789744257926941e-02 -5.148533582687377930e-01 6.335859745740890503e-02 1.199747920036315918e-01 1.790032088756561279e-01 8.141348510980606079e-02 1.437482088804244995e-01 -1.153765246272087097e-01 3.487192466855049133e-02 -4.286008700728416443e-02 2.519706077873706818e-02 7.946702092885971069e-02 2.126109302043914795e-01 -1.982068568468093872e-01 -4.026390016078948975e-01 1.204483658075332642e-01 -1.219344586133956909e-01
1.293313205242156982e-01 -1.773615330457687378e-01 -2.147750556468963623e-02 -2.205159366130828857e-01 9.258314222097396851e-02 -1.104951053857803345e-01 -2.368905097246170044e-01 -4.030215740203857422e-02 6.647803634405136108e-02 -9.465013444423675537e-02 -1.428540199995040894e-01 9.230187535285949707e-02 3.022686541080474854e-01 -1.499557960778474808e-02 1.893192827701568604e-01 2.103669941425323486e-01 -3.005744814872741699e-01 1.068616807460784912e-01 1.972124129533767700e-01 1.283097118139266968e-01 2.744826674461364746e-02 4.136977717280387878e-02 -1.222247555851936340e-01 2.596266269683837891e-01 -3.191664814949035645e-02 2.042846083641052246e-01 2.631849050521850586e-01 -2.794047892093658447e-01 2.012791931629180908e-01 1.006643474102020264e-01 1.209853366017341614e-01 -3.360280394554138184e-01
1.719441413879394531e-01 8.981393650174140930e-03 7.832409464754164219e-04 -2.171541005373001099e-01 -1.739757508039474487e-01 1.409503668546676636e-01 1.107910424470901489e-01 1.687464714050292969e-01 -2.280909866094589233e-01 -9.310187771916389465e-03 -5.409623309969902039e-02 8.416610211133956909e-02 4.212957993149757385e-02 -8.952002227306365967e-02 1.089291423559188843e-01 5.776628106832504272e-02 -3.281195163726806641e-01 6.400052458047866821e-02 -1.852787584066390991e-01 -1.121093425899744034e-02 2.030138373374938965e-01 9.803916513919830322e-02 -1.562667191028594971e-01 -2.506385147571563721e-01 1.960425376892089844e-01 5.805740952491760254e-01 1.986363232135772705e-01 -6.345331668853759766e-02 5.447657033801078796e-02 -1.385926604270935059e-01 1.074863746762275696e-01 -9.061845391988754272e-02
3.470805659890174866e-02 -7.642707973718643188e-02 7.436059881001710892e-03 -3.281494379043579102e-01 2.880524694919586182e-01 -6.236337870359420776e-02 -7.268858700990676880e-02 2.148527055978775024e-01 -2.176851630210876465e-01 -1.202514022588729858e-01 -4.078354313969612122e-02 1.079731136560440063e-01 4.927394986152648926e-01 -2.423364073038101196e-01 -7.208234816789627075e-02 -4.887294955551624298e-03 -1.075878143310546875e-01 -6.016348674893379211e-02 7.603582739830017090e-02 2.727206349372863770e-01 1.262129694223403931e-01 1.295837014913558960e-02 -2.684311866760253906e-01 -2.389178574085235596e-01 -4.648824222385883331e-03 2.145921289920806885e-01 -9.807423502206802368e-02 -9.076487272977828979e-02 -1.096367910504341125e-01 1.871800869703292847e-01 1.141913980245590210e-01 1.971209235489368439e-02
-6.646396219730377197e-02 2.968164086341857910e-01 -1.551859527826309204e-01 9.270726144313812256e-02 8.898871392011642456e-02 -7.252143323421478271e-02 -1.198057085275650024e-01 -2.435517907142639160e-01 -2.106328904628753662e-01 -1.749963760375976562e-01 1.332275383174419403e-02 1.512194424867630005e-01 -3.001618012785911560e-02 -2.623650133609771729e-01 1.244329884648323059e-01 -7.598823308944702148e-02 -4.586035907268524170e-01 -3.137980122119188309e-03 1.766250282526016235e-01 2.380371280014514923e-02 4.935691133141517639e-02 7.670433074235916138e-02 -3.350124955177307129e-01 1.034755408763885498e-01 2.140248864889144897e-01 2.138104848563671112e-02 5.248857662081718445e-02 -1.861094087362289429e-01 -8.903817832469940186e-02 -2.665912173688411713e-02 2.567355036735534668e-01 -2.595567107200622559e-01
4.114101827144622803e-01 1.651222705841064453e-01 -1.403970718383789062e-01 -1.994632333517074585e-01 1.036552190780639648e-01 -8.817841112613677979e-02 4.653411358594894409e-02 -6.691994518041610718e-02 -1.675628274679183960e-01 -2.064610570669174194e-01 1.144477948546409607e-01 -8.513984084129333496e-02 6.984969228506088257e-02 -2.044375091791152954e-01 -2.125227078795433044e-02 2.398542016744613647e-01 -2.149502485990524292e-01 -5.429749935865402222e-02 -2.048347592353820801e-01 1.772416196763515472e-02 5.617343634366989136e-02 2.524031698703765869e-01 -4.610403627157211304e-02 -2.578344754874706268e-02 1.397191733121871948e-01 4.123005270957946777e-01 -1.163075864315032959e-01 -1.795655190944671631e-01 -7.249235361814498901e-02 2.701022028923034668e-01 1.037026494741439819e-01 -1.943820565938949585e-01
1.588767617940902710e-01 -3.573603183031082153e-02 7.065113633871078491e-02 -1.028106287121772766e-01 3.290144801139831543e-01 -9.228537976741790771e-02 2.840184420347213745e-02 3.361427485942840576e-01 -9.065644443035125732e-02 9.050893038511276245e-02 -1.237517818808555603e-01 -3.980243951082229614e-02 -8.180561661720275879e-02 1.304934620857238770e-01 1.175275743007659912e-01 2.045100480318069458e-01 -3.829596936702728271e-01 1.002206653356552124e-02 -2.580576948821544647e-02 3.130426108837127686e-01 2.447900176048278809e-02 1.614203155040740967e-01 -1.324712485074996948e-01 1.396467238664627075e-01 -3.728562220931053162e-02 9.345374256372451782e-02 3.646449744701385498e-01 -2.151751220226287842e-01 1.124270819127559662e-02 4.983236547559499741e-03 1.598908193409442902e-02 -3.402412533760070801e-01
2.635866999626159668e-01 2.247065901756286621e-01 -2.677006833255290985e-02 -1.454980075359344482e-01 5.966967344284057617e-02 -1.690962612628936768e-01 1.367510110139846802e-01 9.948349744081497192e-02 -7.268828153610229492e-02 8.820588886737823486e-02 -7.873876392841339111e-02 1.506287902593612671e-01 8.681538701057434082e-02 -2.786735892295837402e-01 1.879423707723617554e-01 -4.420597571879625320e-03 -2.520132064819335938e-01 2.691621780395507812e-01 2.170172631740570068e-01 3.352892696857452393e-01 7.773667573928833008e-02 1.262211650609970093e-01 -2.954677641391754150e-01 4.801312834024429321e-02 1.778286397457122803e-01 2.332285493612289429e-01 3.135010227560997009e-02 3.072991669178009033e-01 1.521883755922317505e-01 6.422206759452819824e-03 -1.219605877995491028e-01 9.128957986831665039e-02
-2.488887868821620941e-02 1.468300223350524902e-01 -7.252648938447237015e-03 -5.954520031809806824e-02 2.138637900352478027e-01 -3.452874422073364258e-01 -6.812909990549087524e-02 -2.014698088169097900e-02 -6.178435869514942169e-03 -3.173023462295532227e-01 -2.900641784071922302e-02 4.924352094531059265e-02 7.387775182723999023e-02 -1.939206197857856750e-02 5.698820203542709351e-02 1.290786713361740112e-01 -1.940242499113082886e-01 9.827435947954654694e-03 -2.758012712001800537e-01 3.714988827705383301e-01 -2.332288622856140137e-01 2.186574041843414307e-01 -2.970555797219276428e-02 6.405545026063919067e-02 1.787850558757781982e-01 1.692312806844711304e-01 9.095828235149383545e-02 -7.811928540468215942e-02 -1.970545854419469833e-03 -4.349657893180847168e-01 -9.729079157114028931e-02 -2.045252621173858643e-01
3.048528432846069336e-01 9.550484269857406616e-02 2.605817094445228577e-02 -1.437974274158477783e-01 1.399853825569152832e-01 2.287686169147491455e-01 -1.260696724057197571e-02 1.405150145292282104e-01 -1.993633657693862915e-01 -2.082852460443973541e-02 2.182114869356155396e-01 6.298107653856277466e-02 2.476255595684051514e-01 5.853559356182813644e-03 2.332138121128082275e-01 7.251413166522979736e-02 -3.762126564979553223e-01 -2.015251293778419495e-02 5.380551889538764954e-02 -1.476464569568634033e-01 -4.457605828065425158e-04 1.665534824132919312e-01 -2.190830111503601074e-01 -2.068014144897460938e-01 4.235051944851875305e-02 1.472678035497665405e-03 -1.705200225114822388e-02 -2.821121513843536377e-01 1.448088884353637695e-01 -2.546268403530120850e-01 9.796689450740814209e-02 -3.313210010528564453e-01
-8.141513913869857788e-02 2.396401315927505493e-01 1.216302886605262756e-01 -2.257754281163215637e-02 -4.046755284070968628e-02 -3.510940670967102051e-01 8.416131138801574707e-02 5.856933444738388062e-02 5.177028477191925049e-02 -1.022661775350570679e-01 -8.278352022171020508e-02 -6.340695545077323914e-03 2.948578000068664551e-01 -1.284771114587783813e-01 3.228140175342559814e-01 1.932636052370071411e-01 -5.257641077041625977e-01 1.806764006614685059e-01 1.365541219711303711e-01 1.221246421337127686e-01 1.932881325483322144e-01 9.101446717977523804e-03 -1.012641936540603638e-01 -4.048189148306846619e-03 -7.424078416079282761e-03 -3.519025072455406189e-02 2.058733999729156494e-01 -1.315387338399887085e-01 -1.822786927223205566e-01 2.197355777025222778e-02 3.312059864401817322e-02 -1.845287382602691650e-01
-7.796388119459152222e-02 2.504100203514099121e-01 7.275345176458358765e-02 -2.713703513145446777e-01 1.238375008106231689e-01 -2.630662024021148682e-01 -9.326229803264141083e-03 -1.386976540088653564e-01 3.552333638072013855e-02 -8.264172822237014771e-02 -1.871232986450195312e-01 -3.800142556428909302e-02 8.380658179521560669e-02 -3.669118881225585938e-02 2.637577056884765625e-02 1.299115717411041260e-01 -5.732666850090026855e-01 1.357000023126602173e-01 2.309818714857101440e-01 9.758265316486358643e-02 1.397485285997390747e-01 1.324554979801177979e-01 -1.756730079650878906e-01 -1.091613098978996277e-01 -1.680335551500320435e-01 1.120878979563713074e-01 1.082691028714179993e-01 -6.923547387123107910e-02 -7.307170331478118896e-02 -3.220048844814300537e-01 3.302868083119392395e-02 -1.439343392848968506e-01
1.681343615055084229e-01 -1.267073303461074829e-01 -1.002188697457313538e-01 -1.693806499242782593e-01 3.282842934131622314e-01 1.531930416822433472e-01 -6.391552835702896118e-02 6.111389771103858948e-02 -1.141561418771743774e-01 2.082110941410064697e-01 -1.249743476510047913e-01 2.798969112336635590e-02 -1.712318211793899536e-01 -1.087939888238906860e-01 -2.636815607547760010e-01 3.079716265201568604e-01 -1.064912527799606323e-01 2.278094179928302765e-02 1.113954782485961914e-01 2.701530754566192627e-01 -7.442746311426162720e-02 1.626305133104324341e-01 -2.600140571594238281e-01 -1.786759793758392334e-01 1.445107460021972656e-01 4.058664441108703613e-01 4.344485700130462646e-02 1.061709374189376831e-01 6.093670614063739777e-03 -1.188227087259292603e-01 -5.078756809234619141e-02 -2.351375073194503784e-01
1.103583946824073792e-01 1.020052134990692139e-01 7.753381878137588501e-02 -8.787873387336730957e-02 6.682512909173965454e-02 -1.712107956409454346e-01 1.279601305723190308e-01 7.047133147716522217e-02 -1.729738712310791016e-01 -3.300150036811828613e-01 -4.273443296551704407e-02 -1.215467005968093872e-01 1.744297705590724945e-02 1.222014278173446655e-01 3.600055575370788574e-01 2.027138881385326385e-02 -4.647401273250579834e-01 3.442666828632354736e-01 8.468550443649291992e-02 1.980167478322982788e-01 1.853403747081756592e-01 -4.649987071752548218e-02 -2.216442227363586426e-01 -9.003070881590247154e-04 5.179701372981071472e-02 3.727024793624877930e-02 -1.177660673856735229e-01 -1.355443298816680908e-01 -3.002959787845611572e-01 5.501569062471389771e-02 -2.289501950144767761e-02 -1.063667461276054382e-01
1.035388410091400146e-01 2.781563811004161835e-02 -2.345131635665893555e-01 6.237835064530372620e-02 9.879586845636367798e-02 -2.838231921195983887e-01 -6.725544482469558716e-02 6.973800808191299438e-02 1.205181479454040527e-01 -8.359705656766891479e-02 2.990091741085052490e-01 2.631863653659820557e-01 4.457592666149139404e-01 -1.080029830336570740e-01 1.503809690475463867e-01 4.449426382780075073e-02 -7.222053408622741699e-02 -1.173154544085264206e-02 4.063474014401435852e-02 7.909602671861648560e-02 6.048985198140144348e-02 -7.338125258684158325e-02 -2.856497764587402344e-01 2.794615458697080612e-03 2.405421733856201172e-01 2.456041425466537476e-01 -4.739814624190330505e-02 -4.050683230161666870e-02 1.807853952050209045e-02 -2.278264909982681274e-01 3.355364203453063965e-01 -1.548385024070739746e-01
1.320096850395202637e-01 -1.250535622239112854e-02 1.151573136448860168e-01 -3.950006365776062012e-01 1.699843704700469971e-01 1.282545924186706543e-01 4.621193930506706238e-02 -3.897797316312789917e-03 3.959907218813896179e-03 -1.241975426673889160e-01 -2.572669088840484619e-01 1.692168042063713074e-02 -9.611657261848449707e-02 -3.767943382263183594e-02 3.056451305747032166e-02 -1.033765301108360291e-01 -1.806922107934951782e-01 -8.120503276586532593e-03 -4.019032791256904602e-02 1.456853002309799194e-01 9.473798424005508423e-02 -1.299386024475097656e-01 -3.879336118698120117e-01 -9.807382524013519287e-02 4.103051722049713135e-01 -3.858185838907957077e-03 1.612560898065567017e-01 -9.819776751101016998e-03 -3.026011027395725250e-02 -4.883513599634170532e-02 4.558276236057281494e-01 -1.198889613151550293e-01
-2.217926532030105591e-01 -5.558983539231121540e-04 3.247523447498679161e-03 -1.710384041070938110e-01 9.821211546659469604e-02 -8.796014636754989624e-02 -1.110308989882469177e-01 -1.611806824803352356e-02 -1.786311268806457520e-01 -6.955299526453018188e-02 3.853135928511619568e-02 3.214315176010131836e-01 -3.222293034195899963e-02 -1.450406759977340698e-02 3.875553607940673828e-02 3.003353476524353027e-01 -2.722663581371307373e-01 -3.665615022182464600e-01 -1.463638544082641602e-01 1.359102427959442139e-01 3.682029545307159424e-01 1.933138519525527954e-01 -1.835981160402297974e-01 -2.342065870761871338e-01 2.928626164793968201e-02 8.882187306880950928e-02 5.509406328201293945e-03 -9.802499413490295410e-02 7.613296061754226685e-02 -2.524488568305969238e-01 1.328361183404922485e-01 -2.040046602487564087e-01
2.204813808202743530e-01 1.647385358810424805e-01 1.449726670980453491e-01 7.741856575012207031e-02 3.302491903305053711e-01 4.203291982412338257e-02 4.677333682775497437e-02 8.744528889656066895e-02 -1.409296840429306030e-01 -2.361950278282165527e-01 1.303462535142898560e-01 1.665886938571929932e-01 -8.766645938158035278e-02 7.480468135327100754e-03 -3.650568053126335144e-02 -4.921303130686283112e-03 -4.641363322734832764e-01 -1.098339781165122986e-01 7.650741189718246460e-02 3.717143237590789795e-01 1.142381951212882996e-01 -1.239581555128097534e-01 -1.765769720077514648e-01 4.497672244906425476e-02 3.657720237970352173e-02 8.161146938800811768e-02 2.503423988819122314e-01 -2.105270922183990479e-01 -2.562420070171356201e-01 -1.143351569771766663e-01 1.246860250830650330e-01 -6.843731552362442017e-02
2.166525572538375854e-01 5.632321164011955261e-02 -2.032368630170822144e-01 -2.865805625915527344e-01 -2.237587608397006989e-02 -9.754045307636260986e-02 -1.454230844974517822e-01 -7.418198138475418091e-02 2.463272027671337128e-02 5.212138220667839050e-02 1.264067441225051880e-01 -5.583689361810684204e-02 1.701107770204544067e-01 -1.979047507047653198e-01 -1.318837553262710571e-01 7.141831517219543457e-02 -3.441598713397979736e-01 -2.137611061334609985e-01 -1.520738154649734497e-01 7.428611814975738525e-02 6.011643633246421814e-02 1.069765239953994751e-01 -2.671757638454437256e-01 -1.650355458259582520e-01 3.152672946453094482e-01 3.857560455799102783e-01 -2.125620692968368530e-01 3.152692317962646484e-02 8.027618378400802612e-02 2.259986251592636108e-01 4.266751930117607117e-02 -1.288114339113235474e-01
1.735001057386398315e-01 1.620187461376190186e-01 1.932145357131958008e-01 -4.520028829574584961e-02 2.816756367683410645e-01 -1.520450040698051453e-02 -5.451929941773414612e-02 1.522537469863891602e-01 -4.089206084609031677e-02 -1.913611590862274170e-01 5.003052204847335815e-02 1.960752755403518677e-01 -3.458337485790252686e-02 1.133244717493653297e-03 1.974947005510330200e-01 3.725073114037513733e-02 -4.710558056831359863e-01 -1.185263991355895996e-01 7.050683349370956421e-02 2.421531975269317627e-01 -9.048930369317531586e-03 -2.059884369373321533e-01 -2.475529015064239502e-01 -1.637045443058013916e-01 9.408202953636646271e-03 -7.924937643110752106e-03 3.650085031986236572e-01 -1.401927471160888672e-01 -1.800112128257751465e-01 2.375900372862815857e-02 9.887269884347915649e-02 -2.275760769844055176e-01
2.056238055229187012e-01 1.228147670626640320e-01 6.582497060298919678e-02 5.945538729429244995e-02 1.798245757818222046e-01 1.901809312403202057e-02 -9.644475579261779785e-02 2.078503742814064026e-02 2.849551849067211151e-03 -7.338802516460418701e-02 -1.423586905002593994e-01 -2.054032497107982635e-02 -4.139469191431999207e-02 1.659895926713943481e-01 1.614339649677276611e-01 3.126369416713714600e-02 -6.180433034896850586e-01 -1.046040207147598267e-01 2.804027684032917023e-02 2.049074470996856689e-01 1.123619452118873596e-01 -1.235466450452804565e-01 -2.452873289585113525e-01 4.644471034407615662e-02 3.612913563847541809e-02 1.122857443988323212e-02 2.249440252780914307e-01 -2.775944769382476807e-01 -2.611863613128662109e-01 9.977457672357559204e-02 1.480774879455566406e-01 -2.342096269130706787e-01
-1.832394152879714966e-01 2.829191088676452637e-02 1.750812977552413940e-01 -1.292223185300827026e-01 4.023721218109130859e-01 8.762856572866439819e-02 -1.428013388067483902e-02 1.733952462673187256e-01 -7.882393896579742432e-02 -1.013185009360313416e-01 -1.244488507509231567e-01 1.342831552028656006e-01 2.345349639654159546e-01 -1.229100599884986877e-01 -3.096311166882514954e-02 1.110870242118835449e-01 -1.934392154216766357e-01 -6.269361078739166260e-02 -3.208256959915161133e-01 1.889850795269012451e-01 1.637343913316726685e-01 1.096878498792648315e-01 -1.028503570705652237e-02 1.255976855754852295e-01 -1.832868345081806183e-02 1.962647587060928345e-01 -1.060865167528390884e-02 -1.575687676668167114e-01 3.491133749485015869e-01 1.702052652835845947e-01 -1.520882248878479004e-01 -3.354350030422210693e-01
1.552712619304656982e-01 4.992943257093429565e-02 3.008796870708465576e-01 -1.079018339514732361e-01 1.663593798875808716e-01 -1.431198567152023315e-01 -1.444453895092010498e-01 9.903658926486968994e-02 2.129115462303161621e-01 2.316201478242874146e-01 6.625798344612121582e-02 8.942868560552597046e-02 1.949084997177124023e-01 5.039653554558753967e-02 6.000671070069074631e-03 1.382619142532348633e-01 -1.243507303297519684e-02 5.688619613647460938e-02 -7.976032048463821411e-02 5.251434445381164551e-01 -8.081854879856109619e-02 -3.768831118941307068e-02 -2.681154571473598480e-02 2.753613516688346863e-02 2.331436611711978912e-02 1.584518402814865112e-01 2.915930747985839844e-01 -4.655393213033676147e-02 2.720334231853485107e-01 -7.027412950992584229e-02 1.893837451934814453e-01 -3.142269253730773926e-01
-1.018156111240386963e-01 1.133280098438262939e-01 -1.030595824122428894e-01 -2.150268852710723877e-02 2.146133035421371460e-01 2.506741136312484741e-02 1.273786723613739014e-01 1.645741611719131470e-01 1.330676078796386719e-01 9.708322584629058838e-03 1.040798351168632507e-01 -2.681212872266769409e-02 4.234875738620758057e-01 3.577242046594619751e-02 2.392333298921585083e-01 4.586518108844757080e-01 -1.386087685823440552e-01 1.684388816356658936e-01 -2.647212445735931396e-01 3.439922332763671875e-01 -9.895879030227661133e-02 1.791671812534332275e-01 -1.387176513671875000e-01 -2.256439775228500366e-01 -8.668899536132812500e-02 5.220802128314971924e-02 -1.421865522861480713e-01 -3.372062370181083679e-02 -8.989123255014419556e-02 -8.881210535764694214e-02 -4.251381382346153259e-02 2.697498165071010590e-02
6.731734424829483032e-02 1.603467762470245361e-01 1.238156557083129883e-01 -1.715080142021179199e-01 1.697808206081390381e-01 -2.252889871597290039e-01 -9.659548103809356689e-02 -3.067001700401306152e-02 1.118611246347427368e-01 -6.590116769075393677e-02 -1.496537774801254272e-01 2.386366575956344604e-01 -4.212750494480133057e-02 8.702185750007629395e-02 3.498836159706115723e-01 2.208869457244873047e-01 -4.243248701095581055e-01 3.454031348228454590e-01 -6.401732563972473145e-02 8.347976207733154297e-02 6.092348136007785797e-03 4.908050969243049622e-02 -3.784022480249404907e-02 5.340148881077766418e-02 1.713597797788679600e-03 -2.375393919646739960e-02 1.774959862232208252e-01 -1.661891043186187744e-01 -3.491254746913909912e-01 3.054328961297869682e-03 1.062868088483810425e-01 -2.199225574731826782e-01
8.696788921952247620e-03 -1.158346608281135559e-01 -5.736564472317695618e-02 -2.518613040447235107e-01 5.490403175354003906e-01 -9.699050337076187134e-03 -8.485461771488189697e-02 1.313284635543823242e-01 -4.952051490545272827e-02 3.955896943807601929e-02 -1.825636625289916992e-01 -9.688689559698104858e-02 -5.353245511651039124e-02 1.185180917382240295e-01 1.362892240285873413e-01 2.192204743623733521e-01 -3.515581786632537842e-01 -7.498408854007720947e-02 5.250532645732164383e-03 2.397040873765945435e-01 -9.363925457000732422e-02 1.473902165889739990e-01 -9.325136244297027588e-02 1.297795772552490234e-01 1.432269532233476639e-02 1.691691726446151733e-01 7.102564722299575806e-02 -2.680755555629730225e-01 1.276667863130569458e-01 -2.216251008212566376e-02 -8.717413991689682007e-02 -3.011023104190826416e-01
2.991751730442047119e-01 -8.405679464340209961e-02 -1.151974201202392578e-01 -1.741029769182205200e-01 1.220210418105125427e-01 -1.599286347627639771e-01 -8.613393455743789673e-02 2.444948442280292511e-02 -2.414684928953647614e-02 -1.274158358573913574e-01 7.458836585283279419e-02 2.142723947763442993e-01 5.150551199913024902e-01 -1.332064867019653320e-01 -1.491060107946395874e-01 2.425735583528876305e-03 -2.150821536779403687e-01 3.323597088456153870e-02 -7.037787139415740967e-02 4.393809139728546143e-01 1.200587153434753418e-01 -2.056537382304668427e-02 -3.318196833133697510e-01 6.176917999982833862e-02 -6.678126752376556396e-02 7.013123482465744019e-02 -1.227188333868980408e-01 -1.002107486128807068e-01 -1.027534902095794678e-01 -9.372681379318237305e-02 -2.035188302397727966e-02 9.714493900537490845e-02
2.030104026198387146e-02 1.359866410493850708e-01 -5.035995319485664368e-02 -2.213840484619140625e-01 2.011184394359588623e-01 -1.962690800428390503e-01 -6.560452282428741455e-02 -7.258209586143493652e-02 2.535915374755859375e-02 1.093778014183044434e-02 -1.611133366823196411e-01 1.572707444429397583e-01 -1.519960258156061172e-02 2.827060595154762268e-02 3.365381956100463867e-01 2.071078866720199585e-01 -4.282823503017425537e-01 2.876253724098205566e-01 3.081448841840028763e-03 -3.274345397949218750e-02 -3.483738377690315247e-02 1.083755344152450562e-01 3.995567187666893005e-02 7.203257083892822266e-02 -3.280504047870635986e-02 1.055805459618568420e-01 1.691239178180694580e-01 -2.674365639686584473e-01 -3.089604973793029785e-01 1.971111260354518890e-02 1.480899900197982788e-01 -3.395083546638488770e-01
-1.314938366413116455e-01 2.531977593898773193e-01 2.926069498062133789e-02 -1.226131319999694824e-01 1.391913145780563354e-01 -1.911371648311614990e-01 -2.808267809450626373e-02 1.134031414985656738e-01 7.155663799494504929e-03 -1.565644741058349609e-01 1.112844198942184448e-01 1.515766382217407227e-01 4.056789577007293701e-01 -4.117130488157272339e-02 5.101992283016443253e-03 1.965651661157608032e-01 -3.450738489627838135e-01 4.743277654051780701e-02 1.448861509561538696e-01 3.117237985134124756e-01 3.761549666523933411e-02 8.640947937965393066e-02 7.549716532230377197e-02 -1.806437373161315918e-01 -1.548653692007064819e-01 1.564035862684249878e-01 -1.787760704755783081e-01 1.532193124294281006e-01 -2.762131989002227783e-01 -8.247202634811401367e-02 -8.306530863046646118e-02 -2.961673438549041748e-01
-2.086803168058395386e-01 -3.430163562297821045e-01 1.247937008738517761e-01 -8.589349687099456787e-02 1.268147528171539307e-01 -1.065376847982406616e-01 -2.156268805265426636e-01 6.835462152957916260e-02 1.193640157580375671e-01 4.111462458968162537e-02 -4.807797446846961975e-02 1.587567329406738281e-01 8.506264537572860718e-02 6.499863415956497192e-02 1.336590200662612915e-01 2.551436126232147217e-01 -3.093741238117218018e-01 2.288070619106292725e-01 -2.745244279503822327e-02 2.182762324810028076e-01 6.584221124649047852e-02 -1.070089787244796753e-01 -8.473362028598785400e-02 -1.302028000354766846e-01 1.322276890277862549e-01 2.164022922515869141e-01 2.382305711507797241e-01 -5.488626286387443542e-02 2.782340645790100098e-01 2.023591399192810059e-01 3.262297809123992920e-01 -1.187990829348564148e-01
2.115829288959503174e-01 -6.552585959434509277e-02 -1.420193016529083252e-01 7.927427440881729126e-02 8.423676341772079468e-02 -2.791203558444976807e-02 -3.197676241397857666e-01 -1.423090603202581406e-02 -2.157733887434005737e-01 1.454698294401168823e-01 3.317843377590179443e-02 -2.896139957010746002e-02 2.150901705026626587e-01 -1.671172827482223511e-01 1.160739548504352570e-02 2.455910854041576385e-02 -9.240704774856567383e-02 2.206565588712692261e-01 -6.685944646596908569e-02 3.443723618984222412e-01 2.288837283849716187e-01 4.532733559608459473e-02 -1.017590537667274475e-01 -2.897942066192626953e-01 3.142700791358947754e-01 5.348026752471923828e-02 -1.396764665842056274e-01 -3.281062841415405273e-01 1.059222817420959473e-01 1.163636054843664169e-02 1.940278112888336182e-01 -2.504147887229919434e-01
-1.504059880971908569e-03 -4.193384572863578796e-02 1.250054836273193359e-01 -2.491713762283325195e-01 4.385675489902496338e-02 -8.378966897726058960e-02 1.614824123680591583e-02 1.210872754454612732e-01 -8.520264923572540283e-02 3.513636812567710876e-02 1.259549260139465332e-01 2.297100722789764404e-01 -1.228671669960021973e-01 -1.201615110039710999e-01 9.281662106513977051e-02 2.250284999608993530e-01 -3.265924453735351562e-01 -2.812825143337249756e-01 1.331206411123275757e-01 8.245386928319931030e-02 4.098760783672332764e-01 1.656162887811660767e-01 -3.452149629592895508e-01 -5.529231950640678406e-02 9.314427524805068970e-02 4.728052765130996704e-03 -1.881234198808670044e-01 -2.699690163135528564e-01 -5.795007571578025818e-02 -7.541234791278839111e-02 8.396541327238082886e-02 -2.640431225299835205e-01
1.761134415864944458e-01 -6.088950484991073608e-02 1.614890843629837036e-01 -8.183427155017852783e-02 3.073583841323852539e-01 -3.539380431175231934e-01 1.296800374984741211e-01 3.654918074607849121e-01 -5.308220162987709045e-02 -6.185975298285484314e-02 -7.411069422960281372e-02 5.033821798861026764e-03 3.344051539897918701e-02 -7.618884090334177017e-03 2.337563782930374146e-01 3.066354691982269287e-01 6.999191641807556152e-02 -3.201463958248496056e-03 5.514537170529365540e-02 2.912922501564025879e-01 1.168501824140548706e-01 6.451482325792312622e-02 -2.240106612443923950e-01 4.691164195537567139e-02 -5.550850555300712585e-02 1.521452963352203369e-01 2.931143939495086670e-01 -2.058480866253376007e-02 -3.623333759605884552e-03 2.389670312404632568e-01 2.322205305099487305e-01 -1.172177717089653015e-01
-1.365181207656860352e-01 2.851028740406036377e-01 2.362173199653625488e-01 -2.063295692205429077e-01 5.417492985725402832e-02 -2.673059105873107910e-01 -6.114735826849937439e-02 -1.911368221044540405e-01 2.701873332262039185e-02 -4.268920980393886566e-03 1.960069239139556885e-01 1.642974019050598145e-01 -2.468145638704299927e-02 4.437259864062070847e-03 -1.628813892602920532e-01 5.859434232115745544e-02 -5.380598902702331543e-01 1.912515908479690552e-01 -6.311215460300445557e-02 1.542975008487701416e-01 -5.644733086228370667e-02 5.944252386689186096e-02 -1.436354815959930420e-01 -1.045562401413917542e-01 1.312537044286727905e-01 1.042781174182891846e-01 3.442516922950744629e-02 2.001630514860153198e-01 -1.561772227287292480e-01 -1.283117234706878662e-01 2.447494119405746460e-01 -1.674141883850097656e-01
5.473788455128669739e-02 -7.392749190330505371e-02 1.542093753814697266e-01 -2.296277731657028198e-01 -4.712748154997825623e-02 -8.097438141703605652e-03 7.709699869155883789e-02 -1.258045136928558350e-01 -9.749508462846279144e-03 -1.591963469982147217e-01 -1.327133178710937500e-01 1.658097207546234131e-01 -6.956095993518829346e-02 7.209688425064086914e-02 1.747322976589202881e-01 1.079246252775192261e-01 -4.201412200927734375e-01 4.570356756448745728e-02 -1.340253651142120361e-02 1.432513147592544556e-01 2.722794413566589355e-01 3.960721492767333984e-01 -2.326452136039733887e-01 2.303206920623779297e-01 1.531157176941633224e-02 2.745533287525177002e-01 8.405400067567825317e-02 -1.529442816972732544e-01 -5.942843109369277954e-02 1.771960109472274780e-01 1.853520870208740234e-01 -2.353006750345230103e-01
1.073646321892738342e-01 8.240899443626403809e-02 -2.022497728466987610e-02 -5.440092086791992188e-01 1.880730092525482178e-01 -1.279715895652770996e-01 1.536623239517211914e-01 1.270294040441513062e-01 -6.674608588218688965e-02 -2.117785066366195679e-01 -5.099631473422050476e-02 -2.966141514480113983e-02 2.456775158643722534e-01 -6.659428030252456665e-02 1.186481565237045288e-01 -7.800358533859252930e-02 -7.185625284910202026e-02 2.022509872913360596e-01 1.207691803574562073e-01 3.001281619071960449e-01 1.451767385005950928e-01 4.754610732197761536e-02 -2.865087091922760010e-01 -5.663496628403663635e-02 -1.116813123226165771e-01 1.477404981851577759e-01 -2.504341900348663330e-01 -1.197530552744865417e-01 -8.596292138099670410e-02 2.142761945724487305e-01 1.619629859924316406e-01 -7.637760788202285767e-02
1.196221187710762024e-01 2.849673926830291748e-01 3.267870470881462097e-02 9.273639321327209473e-02 8.151436597108840942e-02 -2.033760845661163330e-01 8.960106968879699707e-02 1.862042397260665894e-01 -1.627755612134933472e-01 7.103528082370758057e-02 1.203188523650169373e-01 2.150454968214035034e-01 2.040679901838302612e-01 -4.160014912486076355e-02 7.731123268604278564e-02 1.071097552776336670e-01 -1.013803854584693909e-01 1.165666952729225159e-01 2.262264341115951538e-01 5.178633332252502441e-01 1.006426382809877396e-02 -1.058311667293310165e-02 -1.877609640359878540e-01 -1.620324254035949707e-01 -1.415564268827438354e-01 3.362430259585380554e-02 2.059187889099121094e-01 1.386331319808959961e-01 2.424931824207305908e-01 6.598436832427978516e-02 3.152689635753631592e-01 -2.705336362123489380e-02
2.340953648090362549e-01 4.688376933336257935e-02 -9.106569923460483551e-03 -2.908149659633636475e-01 2.666877396404743195e-02 -2.054307982325553894e-02 -1.161846742033958435e-01 -1.212001196108758450e-03 -1.219184920191764832e-01 8.980053476989269257e-03 9.324134886264801025e-02 1.794777214527130127e-01 3.981108665466308594e-01 -4.526742734014987946e-03 -1.987902522087097168e-01 1.269097924232482910e-01 -8.773332834243774414e-02 -1.218800768256187439e-01 -8.709406107664108276e-02 1.747745424509048462e-01 -5.520275607705116272e-02 -2.519101649522781372e-02 -2.028750181198120117e-01 -1.523977220058441162e-01 3.656767308712005615e-02 2.883550524711608887e-01 -1.040217746049165726e-02 -3.530094325542449951e-01 -3.394061625003814697e-01 -1.888582557439804077e-01 2.171237617731094360e-01 -1.943162530660629272e-01
2.083881944417953491e-01 -4.145561531186103821e-02 2.709255367517471313e-02 -1.982935070991516113e-01 1.369123756885528564e-01 -7.504133135080337524e-02 -1.803181022405624390e-01 6.528658419847488403e-02 2.434628307819366455e-01 -4.293793067336082458e-02 1.401852220296859741e-01 -7.530489563941955566e-02 1.500016748905181885e-01 -2.544509768486022949e-01 1.665634661912918091e-01 1.208594664931297302e-01 -3.114242851734161377e-01 3.253602683544158936e-01 1.393797621130943298e-02 6.737891584634780884e-02 8.451837301254272461e-02 -1.179088000208139420e-02 -3.637555539608001709e-01 -4.547091573476791382e-02 1.614478230476379395e-01 2.295892387628555298e-01 -3.351055085659027100e-01 2.302501350641250610e-01 2.395357470959424973e-03 -6.754736602306365967e-02 -1.012956872582435608e-01 -1.716048270463943481e-01
1.646170467138290405e-01 2.173248082399368286e-01 -6.476501375436782837e-02 2.360596805810928345e-01 3.306475281715393066e-01 -3.635157942771911621e-01 -7.842276990413665771e-02 5.596436187624931335e-02 8.318404108285903931e-02 4.834561422467231750e-02 1.891871839761734009e-01 -2.753754146397113800e-02 -8.525636978447437286e-03 -5.512927100062370300e-02 -7.202912122011184692e-02 2.137094587087631226e-01 -2.207207083702087402e-01 1.158829554915428162e-01 -2.858936488628387451e-01 1.564098708331584930e-02 2.791185490787029266e-02 -3.307320876047015190e-03 -3.287669718265533447e-01 2.344993799924850464e-01 9.954378008842468262e-02 2.389831542968750000e-01 8.825833909213542938e-03 3.804391250014305115e-02 4.374864324927330017e-02 -8.644080162048339844e-02 3.571081161499023438e-01 4.203479364514350891e-02
-1.958380080759525299e-02 6.730146706104278564e-02 -1.634331047534942627e-01 -2.154353559017181396e-01 3.339105844497680664e-01 -1.177493482828140259e-01 3.580043837428092957e-02 2.892463207244873047e-01 5.603351444005966187e-02 -1.259671337902545929e-02 -1.178677529096603394e-01 3.906238973140716553e-01 2.216085940599441528e-01 -4.230222702026367188e-01 7.358884066343307495e-02 1.149091422557830811e-01 -2.929410040378570557e-01 -2.287572994828224182e-02 1.314464062452316284e-01 1.723099201917648315e-01 -2.022176235914230347e-02 1.683075353503227234e-02 -2.123646587133407593e-01 -1.545288115739822388e-01 2.781338430941104889e-02 -1.421017497777938843e-01 -1.371257603168487549e-01 8.277364075183868408e-03 -1.356955319643020630e-01 -1.496619582176208496e-01 -3.592518717050552368e-02 -1.014118120074272156e-01
5.447239149361848831e-03 1.808267235755920410e-01 2.157768011093139648e-01 -2.765940129756927490e-01 3.862105309963226318e-01 -3.001350536942481995e-02 1.310042738914489746e-01 -2.105712294578552246e-01 -5.189796537160873413e-02 -2.050667628645896912e-02 4.072529077529907227e-02 -1.844479888677597046e-01 1.222666725516319275e-01 -1.270364671945571899e-01 -1.866602152585983276e-01 6.352311372756958008e-02 -3.699782490730285645e-01 1.725682020187377930e-01 1.474546268582344055e-02 2.163256108760833740e-01 -5.083009600639343262e-02 1.934345662593841553e-01 -9.158850461244583130e-02 9.189800173044204712e-02 1.267963796854019165e-01 3.495202958583831787e-01 -4.467308148741722107e-02 1.481188833713531494e-01 2.972249984741210938e-01 2.392766065895557404e-02 2.631597034633159637e-02 -3.989461809396743774e-02
1.994976699352264404e-01 -3.411932662129402161e-02 2.241903394460678101e-01 -3.156331479549407959e-01 1.600250750780105591e-01 -1.438190788030624390e-01 2.325058132410049438e-01 8.432164788246154785e-02 -1.013146862387657166e-01 -1.580736250616610050e-03 -7.881043851375579834e-02 1.890651136636734009e-01 -3.587917983531951904e-02 7.797839492559432983e-02 2.434396892786026001e-01 4.156014621257781982e-01 -2.997931838035583496e-01 8.170998096466064453e-02 -9.609950333833694458e-02 2.460277527570724487e-01 -3.017078153789043427e-03 -6.185398437082767487e-03 -6.404949724674224854e-02 6.668907403945922852e-02 -7.355516403913497925e-02 -1.562734991312026978e-01 3.077048361301422119e-01 -1.169120147824287415e-01 1.181964501738548279e-01 -1.310568600893020630e-01 2.850937470793724060e-02 -2.550582885742187500e-01
1.838776171207427979e-01 3.050833567976951599e-02 -1.888664662837982178e-01 6.300488859415054321e-02 -7.561843842267990112e-02 -3.333283960819244385e-02 -2.079811543226242065e-01 1.428817957639694214e-01 -1.953479647636413574e-02 -4.249198734760284424e-02 2.512031495571136475e-01 3.756012320518493652e-01 1.681939363479614258e-01 -9.383662045001983643e-02 1.245187520980834961e-01 2.291973978281021118e-01 -1.527444422245025635e-01 1.116923335939645767e-02 2.763831317424774170e-01 2.290289849042892456e-01 1.880526989698410034e-01 2.019625008106231689e-01 -3.527951836585998535e-01 -2.165642827749252319e-01 2.166197746992111206e-01 7.210049033164978027e-02 -2.547094225883483887e-02 9.215043485164642334e-02 -2.746340632438659668e-01 1.524201594293117523e-02 2.388044260442256927e-02 -7.947253435850143433e-02
6.338277459144592285e-02 -5.700703710317611694e-02 9.593414515256881714e-02 -1.372596770524978638e-01 1.612142175436019897e-01 -2.278728038072586060e-01 -6.929477304220199585e-02 5.171293392777442932e-02 3.647626191377639771e-02 -2.568608224391937256e-01 -1.257202029228210449e-01 4.820227622985839844e-02 1.068545281887054443e-01 -2.894289419054985046e-02 -6.110496446490287781e-02 1.715779900550842285e-01 -2.136994302272796631e-01 1.799528747797012329e-01 1.653766930103302002e-01 3.823003172874450684e-01 1.248393133282661438e-01 -1.005067229270935059e-01 -9.948636591434478760e-02 -3.352644294500350952e-02 -4.706500098109245300e-02 -7.995548099279403687e-02 -4.776902869343757629e-02 -1.163455694913864136e-01 -5.755364298820495605e-01 5.731043592095375061e-02 3.170680105686187744e-01 -2.617643959820270538e-02
2.591219246387481689e-01 1.497730016708374023e-01 1.470103859901428223e-01 8.407457917928695679e-02 1.697625666856765747e-01 8.384351432323455811e-02 1.449226960539817810e-02 7.472578436136245728e-02 -1.870503574609756470e-01 -6.327111274003982544e-02 9.354866296052932739e-02 -5.267837271094322205e-02 7.459781318902969360e-02 -3.803466260433197021e-02 1.548572480678558350e-01 -5.697103962302207947e-02 -5.527896881103515625e-01 -9.342488646507263184e-02 -1.321325730532407761e-02 2.517934143543243408e-01 9.796287119388580322e-02 -1.303698271512985229e-01 -1.956128329038619995e-01 -7.504624873399734497e-02 -4.219374060630798340e-02 -4.122233763337135315e-02 3.168587684631347656e-01 -2.885398566722869873e-01 -1.851646304130554199e-01 -7.017354667186737061e-02 1.708192676305770874e-01 -2.268314510583877563e-01
-1.285982877016067505e-01 -6.080469116568565369e-03 -2.861111424863338470e-02 -1.938650459051132202e-01 3.187135457992553711e-01 1.373776793479919434e-01 -3.560032323002815247e-02 -6.745688617229461670e-02 -2.129202038049697876e-01 -1.154332458972930908e-01 2.624591886997222900e-01 1.638780534267425537e-01 2.647901177406311035e-01 8.448106795549392700e-02 2.068541496992111206e-01 3.379831463098526001e-02 -1.547937393188476562e-01 -7.258889079093933105e-02 3.553567454218864441e-03 1.867461204528808594e-01 3.168067336082458496e-01 1.673872768878936768e-01 -2.334606647491455078e-01 -1.377902328968048096e-01 3.740229606628417969e-01 7.621479779481887817e-02 1.404079794883728027e-01 -8.601282536983489990e-02 1.232050172984600067e-02 -3.208975493907928467e-01 2.121756039559841156e-02 -2.807702310383319855e-02
2.909934520721435547e-01 2.319634705781936646e-02 1.227165088057518005e-01 -2.750952541828155518e-01 2.988212704658508301e-01 -3.157692253589630127e-01 5.037408322095870972e-03 2.117641568183898926e-01 -1.334464270621538162e-02 1.435805261135101318e-01 1.436479389667510986e-01 -7.853882759809494019e-02 2.353323251008987427e-01 3.428528085350990295e-02 1.598531194031238556e-02 3.650757968425750732e-01 -4.844978824257850647e-02 7.435113936662673950e-02 8.543340861797332764e-02 3.778209090232849121e-01 1.456340551376342773e-01 2.246604859828948975e-01 -1.089455783367156982e-01 -1.228043437004089355e-02 3.669902682304382324e-02 -1.477726921439170837e-02 2.139471620321273804e-01 1.007545888423919678e-01 1.887581944465637207e-01 5.665966868400573730e-02 1.131872162222862244e-01 4.146215692162513733e-02
2.037303000688552856e-01 2.066991031169891357e-01 -1.059392616152763367e-01 -3.630495071411132812e-01 1.059100106358528137e-01 -9.625639021396636963e-02 -2.235344611108303070e-02 5.032565072178840637e-02 2.867825888097286224e-02 -3.363392651081085205e-01 2.261098287999629974e-02 1.493582874536514282e-01 -9.123560041189193726e-02 -1.140774041414260864e-01 5.006209015846252441e-02 1.548684090375900269e-01 -3.085508048534393311e-01 6.310818344354629517e-02 -3.862297907471656799e-02 1.896494925022125244e-01 3.002824783325195312e-01 3.497832715511322021e-01 1.229965314269065857e-01 9.176337718963623047e-02 8.843127638101577759e-02 -1.373271737247705460e-02 -1.348046362400054932e-01 -8.682709932327270508e-02 -6.738478690385818481e-02 2.018527537584304810e-01 1.336076557636260986e-01 -3.083268404006958008e-01
2.427426874637603760e-01 -9.278299659490585327e-02 9.032459557056427002e-02 -6.288133561611175537e-02 2.735286355018615723e-01 -3.993755206465721130e-03 6.846178323030471802e-02 3.057404756546020508e-01 -2.171745151281356812e-01 -6.536531262099742889e-03 1.445321440696716309e-01 2.755312621593475342e-02 4.820268601179122925e-02 9.072844684123992920e-02 1.317622959613800049e-01 -2.357432851567864418e-03 -6.050250530242919922e-01 1.318982895463705063e-02 9.466955438256263733e-03 2.420678287744522095e-01 -5.680462718009948730e-02 -1.016357541084289551e-01 -2.463177889585494995e-01 1.748143434524536133e-01 3.034397214651107788e-02 1.264607608318328857e-01 2.371992766857147217e-01 -1.242592036724090576e-01 -1.265900731086730957e-01 -8.200414478778839111e-02 -1.909735612571239471e-02 -9.561451524496078491e-02
1.734716594219207764e-01 -3.852851316332817078e-02 1.857100874185562134e-01 -1.044733356684446335e-02 2.785237133502960205e-01 6.101309880614280701e-02 -2.950016595423221588e-02 2.743015587329864502e-01 -1.567760854959487915e-01 3.590274229645729065e-02 -1.748524904251098633e-01 6.045363843441009521e-02 1.259653121232986450e-01 1.198604404926300049e-01 8.401454985141754150e-02 7.186958938837051392e-02 -4.077974557876586914e-01 3.108111396431922913e-02 5.589308217167854309e-03 3.480456173419952393e-01 -1.856392063200473785e-02 -2.052378505468368530e-01 -2.587462067604064941e-01 -2.284631598740816116e-03 -8.453978598117828369e-02 5.667776241898536682e-02 3.748423457145690918e-01 -2.089763432741165161e-01 -1.560463309288024902e-01 -8.292576670646667480e-02 5.004887655377388000e-02 -2.184943109750747681e-01
1.324401795864105225e-01 8.499007672071456909e-03 5.804705992341041565e-02 -1.827972382307052612e-01 2.100746780633926392e-01 -2.539192140102386475e-01 1.132074464112520218e-02 2.399171516299247742e-02 9.688799828290939331e-02 -7.999585568904876709e-02 -7.158941775560379028e-02 7.831599563360214233e-02 3.611025512218475342e-01 -4.491506814956665039e-01 -4.200264066457748413e-02 -5.115602165460586548e-02 -1.645590215921401978e-01 1.676907539367675781e-01 -6.993914395570755005e-02 1.551225930452346802e-01 2.325460761785507202e-01 9.169419854879379272e-02 -1.611710190773010254e-01 -2.406093925237655640e-01 1.431819945573806763e-01 4.716337099671363831e-02 -1.496721711009740829e-02 -1.122972890734672546e-01 -4.091108441352844238e-01 -4.785136133432388306e-02 1.540290564298629761e-01 -1.152392849326133728e-01
-2.605819329619407654e-02 2.414113283157348633e-01 1.451361328363418579e-01 8.718377351760864258e-02 1.971831917762756348e-01 4.298485442996025085e-02 -1.358063519001007080e-01 -2.220555022358894348e-02 -1.279084980487823486e-01 -3.787453845143318176e-02 1.223093047738075256e-01 2.097885124385356903e-02 2.141143530607223511e-01 -1.574858725070953369e-01 1.695988886058330536e-02 3.197506666183471680e-01 -2.593852877616882324e-01 -1.324903964996337891e-01 1.142792105674743652e-01 2.254831604659557343e-03 2.964358031749725342e-01 -1.391664147377014160e-01 -1.534745395183563232e-01 1.181855145841836929e-02 2.232716530561447144e-01 4.196055978536605835e-02 -2.107398211956024170e-01 -1.147781908512115479e-01 2.476885020732879639e-01 1.071602702140808105e-01 2.977245450019836426e-01 -3.831934630870819092e-01
1.780705899000167847e-01 4.677213355898857117e-02 2.151492834091186523e-01 3.686785325407981873e-02 2.764919400215148926e-01 1.355617940425872803e-01 1.874983310699462891e-01 -3.144073188304901123e-01 -1.060981862246990204e-02 -1.357143223285675049e-01 -1.440544277429580688e-01 2.582529932260513306e-02 7.331879436969757080e-02 -6.999775767326354980e-02 -1.007005944848060608e-01 -1.080350801348686218e-01 -2.538382112979888916e-01 4.183031991124153137e-02 2.717802226543426514e-01 1.971139609813690186e-01 5.757527053356170654e-02 1.847240328788757324e-01 -3.934681713581085205e-01 -3.322294726967811584e-02 1.552676856517791748e-01 2.062399685382843018e-01 -1.907729655504226685e-01 -8.254672586917877197e-02 1.214708089828491211e-01 -6.322380900382995605e-02 3.345168530941009521e-01 6.942152231931686401e-02
1.171025186777114868e-01 1.490889787673950195e-01 2.912013791501522064e-03 -1.478191465139389038e-01 1.727449744939804077e-01 -2.768250107765197754e-01 7.912585139274597168e-02 2.387119233608245850e-01 2.970782816410064697e-01 6.524353474378585815e-02 6.169037520885467529e-02 -1.240818351507186890e-01 -9.027323126792907715e-02 -1.951399594545364380e-01 1.372881084680557251e-01 2.938807010650634766e-01 -1.831719130277633667e-01 2.256615310907363892e-01 -6.383576244115829468e-02 1.881024390459060669e-01 7.187443971633911133e-02 8.603174984455108643e-02 -2.027734071016311646e-01 1.915728300809860229e-02 1.215548813343048096e-01 1.520406901836395264e-01 -1.270437389612197876e-01 6.693860143423080444e-02 -4.719207882881164551e-01 -2.624412439763545990e-02 1.255759894847869873e-01 -1.834725588560104370e-01
1.195272207260131836e-01 1.385376416146755219e-02 -9.729182720184326172e-02 -2.192310690879821777e-01 -5.068970844149589539e-02 -2.583379447460174561e-01 7.675297558307647705e-02 1.681745201349258423e-01 -2.964789979159832001e-02 -2.521193027496337891e-01 -2.777559757232666016e-01 -3.983803838491439819e-02 -4.695018753409385681e-02 -4.080711398273706436e-03 3.204666078090667725e-02 3.461926579475402832e-01 -3.516333699226379395e-01 6.274536997079849243e-02 8.527746051549911499e-02 2.861365377902984619e-01 9.003696590662002563e-02 -1.805248260498046875e-01 -8.980487287044525146e-02 -1.334950923919677734e-01 -7.249923795461654663e-02 2.228756435215473175e-02 -2.410070970654487610e-02 -1.625466346740722656e-01 -3.061388731002807617e-01 1.091582849621772766e-01 3.693647980690002441e-01 1.013522688299417496e-02
4.694517701864242554e-02 8.526287227869033813e-02 2.052488271147012711e-03 2.734917774796485901e-02 1.666525751352310181e-01 -1.138631030917167664e-01 -4.540367424488067627e-02 1.394368410110473633e-01 -2.180923968553543091e-01 -2.037578225135803223e-01 6.281938403844833374e-02 1.064095497131347656e-01 -4.061780124902725220e-02 1.529578119516372681e-01 1.695090383291244507e-01 7.669839262962341309e-02 -4.438025653362274170e-01 -7.241212576627731323e-02 -8.818689733743667603e-02 4.874019324779510498e-01 8.150303363800048828e-02 -1.146132200956344604e-01 -1.856456696987152100e-02 -1.000673621892929077e-01 -1.847958862781524658e-01 -4.691960290074348450e-02 2.048726528882980347e-01 -3.025555014610290527e-01 -2.512743175029754639e-01 -1.519142370671033859e-02 2.277078479528427124e-01 -2.750822156667709351e-02
1.943171955645084381e-02 3.163889050483703613e-02 1.773967742919921875e-01 -1.010464131832122803e-01 2.909101247787475586e-01 2.424731701612472534e-01 2.848890051245689392e-02 1.090416982769966125e-01 1.709531694650650024e-01 -2.798695862293243408e-02 6.930604577064514160e-02 -1.037483196705579758e-02 3.716818094253540039e-01 -3.272545039653778076e-01 -8.367315679788589478e-02 7.994217425584793091e-02 -3.830220997333526611e-01 2.091260850429534912e-01 -1.279337555170059204e-01 2.408728748559951782e-01 -6.129747629165649414e-02 2.033313661813735962e-01 -1.133981868624687195e-01 -4.240793175995349884e-03 1.177646592259407043e-02 2.747526466846466064e-01 -2.867729067802429199e-01 -6.544118374586105347e-02 -8.816219121217727661e-02 9.368102066218852997e-03 -1.098283529281616211e-01 4.886341467499732971e-02
-1.570052206516265869e-01 1.579673588275909424e-02 1.946726143360137939e-01 -1.347018629312515259e-01 1.268962174654006958e-01 -6.366381794214248657e-02 -5.426054447889328003e-02 -4.601177200675010681e-02 3.235043957829475403e-02 5.119387805461883545e-02 1.999351382255554199e-02 2.266152799129486084e-01 2.217684090137481689e-01 -2.243696153163909912e-01 1.191047653555870056e-01 3.321451246738433838e-01 -2.856732718646526337e-02 1.427040696144104004e-01 8.619971573352813721e-02 1.574137061834335327e-01 4.133600294589996338e-01 4.174847602844238281e-01 -1.509419083595275879e-01 -9.486523270606994629e-02 2.005814015865325928e-01 5.238388106226921082e-02 -6.616404652595520020e-02 -2.757507562637329102e-01 1.567112356424331665e-01 -3.770121932029724121e-02 1.308259218931198120e-01 -1.325468271970748901e-01
1.751006394624710083e-01 -3.504609316587448120e-02 2.875351607799530029e-01 -9.761516004800796509e-02 2.096832543611526489e-01 -3.365809321403503418e-01 -2.887590974569320679e-02 3.060773313045501709e-01 4.215394333004951477e-02 2.912017703056335449e-01 4.619557410478591919e-02 2.369985133409500122e-01 1.899160444736480713e-01 -5.526290088891983032e-02 9.912004321813583374e-02 2.418929338455200195e-01 -8.932615071535110474e-02 -1.239928454160690308e-01 1.579136103391647339e-01 3.003870248794555664e-01 1.962792128324508667e-01 9.226094931364059448e-02 -1.746025830507278442e-01 1.294086724519729614e-01 -1.366181671619415283e-01 1.896731257438659668e-01 1.911465227603912354e-01 3.743981942534446716e-03 -1.409952491521835327e-01 7.691075652837753296e-02 3.946169465780258179e-02 -1.430466175079345703e-01
2.652793526649475098e-01 1.815885305404663086e-01 -2.336516231298446655e-01 -9.512789547443389893e-02 2.131379395723342896e-01 -3.302179649472236633e-02 -9.789965301752090454e-02 2.003001570701599121e-01 1.155984923243522644e-01 2.089021354913711548e-01 1.588836461305618286e-01 2.613986134529113770e-01 2.473922520875930786e-01 6.711935251951217651e-02 4.396871477365493774e-02 1.707795709371566772e-01 -9.058620780706405640e-02 1.498821973800659180e-01 1.664723455905914307e-01 3.290090262889862061e-01 -4.387079924345016479e-02 2.982324734330177307e-02 -1.957441866397857666e-01 -8.434231579303741455e-02 -3.776119649410247803e-02 4.706819355487823486e-01 -3.362610191106796265e-02 -6.041134521365165710e-02 5.538940429687500000e-02 1.791785657405853271e-01 4.868309199810028076e-02 -9.612310677766799927e-02
6.373903155326843262e-02 -1.004717499017715454e-01 1.269651018083095551e-02 -1.619223058223724365e-01 2.303390204906463623e-01 -2.019758522510528564e-01 -1.152844578027725220e-01 -1.458622813224792480e-01 -9.148277342319488525e-02 2.670875005424022675e-02 -4.145823419094085693e-01 1.844072937965393066e-01 1.147425249218940735e-01 1.906602382659912109e-01 1.886292546987533569e-02 1.309093981981277466e-01 -3.481527864933013916e-01 -3.212497010827064514e-02 1.180736161768436432e-02 3.548777997493743896e-01 -1.531036794185638428e-01 2.715263664722442627e-01 -3.395569697022438049e-02 -1.474120318889617920e-01 2.295112609863281250e-01 -1.425406895577907562e-02 2.201090008020401001e-01 1.141090393066406250e-01 1.159707456827163696e-01 1.262534558773040771e-01 1.378564387559890747e-01 -1.340051293373107910e-01
-4.544208943843841553e-02 -1.927476078271865845e-01 -6.986279040575027466e-02 6.939440220594406128e-02 3.219755291938781738e-01 9.048529714345932007e-02 -8.810872584581375122e-02 -1.607617884874343872e-01 7.371456921100616455e-02 -8.807808905839920044e-02 6.652621179819107056e-02 1.504513323307037354e-01 3.589302003383636475e-01 -4.817917943000793457e-02 -9.201904386281967163e-02 -1.032914891839027405e-01 -1.469025164842605591e-01 7.714520394802093506e-02 -2.288909405469894409e-01 2.875265181064605713e-01 3.866637051105499268e-01 2.672376036643981934e-01 -2.182493656873703003e-01 -1.535549014806747437e-01 1.271704882383346558e-01 2.056709975004196167e-01 -1.141562610864639282e-01 1.070475354790687561e-01 1.574515700340270996e-01 1.709475517272949219e-01 1.466920673847198486e-01 -4.306589812040328979e-02
8.902873843908309937e-02 -6.145386397838592529e-02 -9.343569725751876831e-02 -1.299107819795608521e-01 2.091700732707977295e-01 1.465226262807846069e-01 1.367496252059936523e-01 -1.335439234972000122e-01 -3.173106908798217773e-01 -8.416294306516647339e-02 4.517745692282915115e-03 2.768573462963104248e-01 1.298565268516540527e-01 -2.039764821529388428e-01 1.407611221075057983e-01 1.259701102972030640e-01 -1.790568232536315918e-01 -6.032479926943778992e-02 -1.548590976744890213e-02 2.381012886762619019e-01 2.584814429283142090e-01 1.545906364917755127e-01 -2.224478125572204590e-01 6.063393503427505493e-02 3.691348433494567871e-01 -6.261818110942840576e-02 1.291654855012893677e-01 -2.928119301795959473e-01 -3.963792324066162109e-02 -2.757365107536315918e-01 -1.019899472594261169e-01 -1.234219148755073547e-01
1.212806254625320435e-01 -4.679010063409805298e-02 7.889986783266067505e-02 -3.816241621971130371e-01 -2.839430980384349823e-02 -1.409205496311187744e-01 4.236607998609542847e-02 -1.463565677404403687e-01 -6.644209474325180054e-02 3.202491626143455505e-02 -1.925511807203292847e-01 2.053925096988677979e-01 4.487497210502624512e-01 8.617124706506729126e-02 -1.455571055412292480e-01 2.662321031093597412e-01 -3.802982270717620850e-01 -1.202488541603088379e-01 3.899356722831726074e-02 3.449136763811111450e-02 7.474040240049362183e-02 1.464177072048187256e-01 -9.741628170013427734e-02 8.342225104570388794e-02 -1.237293481826782227e-01 1.354663670063018799e-01 -1.266639232635498047e-01 -9.539986401796340942e-02 5.165956541895866394e-02 -5.200000479817390442e-02 3.320772647857666016e-01 -1.485463529825210571e-01
1.346932351589202881e-01 -1.053699553012847900e-01 -9.589830040931701660e-02 -4.455603659152984619e-02 2.149145863950252533e-02 2.078258432447910309e-02 4.103087633848190308e-02 -2.560130953788757324e-01 -4.416656214743852615e-03 -5.919888243079185486e-02 -3.140749931335449219e-01 -1.081236004829406738e-01 -2.164862863719463348e-02 1.249863281846046448e-01 1.526001542806625366e-01 6.145737320184707642e-02 -6.058329343795776367e-01 -9.547542780637741089e-02 -7.788716256618499756e-02 2.910676002502441406e-01 1.880862712860107422e-01 1.190240979194641113e-01 -2.632291316986083984e-01 4.694077745079994202e-02 1.169189587235450745e-01 1.806296110153198242e-01 1.471831202507019043e-01 -2.760625481605529785e-01 -2.525308355689048767e-02 3.878292441368103027e-02 9.183051995933055878e-03 8.519441820681095123e-03
9.304918348789215088e-02 6.181114539504051208e-02 6.808504462242126465e-02 3.151759132742881775e-02 2.076744586229324341e-01 -1.350830197334289551e-01 -1.074802950024604797e-01 1.397386491298675537e-01 -6.736340373754501343e-02 -2.513098418712615967e-01 1.265747994184494019e-01 1.456594169139862061e-01 -1.447376906871795654e-01 -1.038222457282245159e-03 1.268611848354339600e-01 3.981741890311241150e-02 -4.746400415897369385e-01 -2.688592672348022461e-01 -1.207700837403535843e-02 4.061411023139953613e-01 1.380991041660308838e-01 -1.341702789068222046e-01 -2.109428644180297852e-01 7.217677682638168335e-02 3.952062129974365234e-02 -1.779299788177013397e-02 2.812814712524414062e-01 -1.681514978408813477e-01 -2.514041960239410400e-01 -5.055389180779457092e-02 1.232801675796508789e-01 -7.874678820371627808e-02
-4.769371449947357178e-02 -5.826288461685180664e-02 -8.754131942987442017e-02 -3.211245313286781311e-02 2.897532880306243896e-01 2.225015498697757721e-02 1.029668375849723816e-01 -1.782656759023666382e-01 1.648279577493667603e-01 -7.795906811952590942e-02 -2.663980796933174133e-02 1.571346372365951538e-01 2.856248617172241211e-01 1.344064772129058838e-01 2.922303378582000732e-01 -5.331889912486076355e-02 -1.360148638486862183e-01 5.497431755065917969e-02 -1.309512853622436523e-01 3.247617483139038086e-01 -2.419377565383911133e-01 2.015893459320068359e-01 -2.283091098070144653e-01 8.646348863840103149e-02 3.840376436710357666e-01 1.697348207235336304e-01 7.840002328157424927e-02 -6.901907920837402344e-02 1.239726915955543518e-01 -3.036434054374694824e-01 6.659727543592453003e-02 -1.007255315780639648e-01
1.170665472745895386e-01 8.527967333793640137e-02 7.490890473127365112e-02 5.479918047785758972e-02 2.463675588369369507e-01 -1.787096858024597168e-01 -2.550848573446273804e-02 1.075252592563629150e-01 -1.113635227084159851e-01 -3.005520105361938477e-01 -5.849077180027961731e-02 1.167319640517234802e-01 -3.785708174109458923e-02 5.333378165960311890e-02 1.387269645929336548e-01 -4.474040120840072632e-02 -5.545231699943542480e-01 -1.859389394521713257e-01 3.347706422209739685e-02 3.370968699455261230e-01 1.742718219757080078e-01 -2.229562774300575256e-02 -1.889539510011672974e-01 4.918690770864486694e-02 3.029089421033859253e-03 1.074989289045333862e-01 3.220026493072509766e-01 -2.042699158191680908e-01 -1.276770532131195068e-01 7.349824160337448120e-02 8.612465113401412964e-02 -9.134341776371002197e-02
-3.002538681030273438e-01 -5.702848359942436218e-02 -1.819222271442413330e-01 -1.018211394548416138e-01 -1.510439366102218628e-01 1.473814249038696289e-01 1.125133261084556580e-01 -2.050561159849166870e-01 -2.455630749464035034e-01 -2.502822130918502808e-02 2.165080793201923370e-02 2.657007575035095215e-01 1.307632923126220703e-01 -1.064137592911720276e-01 -4.881399124860763550e-02 7.484254986047744751e-02 -2.550168037414550781e-01 2.243450433015823364e-01 -2.242641448974609375e-01 1.304693818092346191e-01 1.204635947942733765e-01 3.139373362064361572e-01 -1.789857298135757446e-01 6.827362626791000366e-02 1.558276116847991943e-01 3.710161745548248291e-01 7.942147552967071533e-03 -1.160362660884857178e-01 -6.267441902309656143e-03 -1.412769705057144165e-01 2.218202054500579834e-01 -1.355628967285156250e-01
3.261429816484451294e-02 3.606306016445159912e-01 1.718317121267318726e-01 -2.901999652385711670e-01 3.244807943701744080e-02 -1.885215044021606445e-01 -1.223863214254379272e-01 -2.914253473281860352e-01 -8.630613237619400024e-02 -3.343264758586883545e-02 4.030195623636245728e-02 6.326369941234588623e-02 5.296017602086067200e-02 4.545534402132034302e-02 1.269394159317016602e-01 1.807048320770263672e-01 -4.384958744049072266e-01 5.888814106583595276e-02 1.641262769699096680e-01 3.890278041362762451e-01 7.633983343839645386e-02 4.149039462208747864e-02 2.104525640606880188e-02 -7.866703718900680542e-02 -3.981873020529747009e-02 2.454982697963714600e-01 1.094843670725822449e-01 1.207772418856620789e-01 -9.960965812206268311e-02 -9.514811635017395020e-02 7.608072832226753235e-03 -2.348152548074722290e-01
2.471896409988403320e-01 8.563365787267684937e-02 2.039897143840789795e-01 -5.374531075358390808e-02 5.647705122828483582e-02 -9.537303447723388672e-02 1.502632945775985718e-01 1.023403033614158630e-01 -3.150767087936401367e-02 -2.009092569351196289e-01 1.937615573406219482e-01 6.145801022648811340e-02 2.826766371726989746e-01 5.260207504034042358e-02 2.572017014026641846e-01 -8.495736867189407349e-02 -1.475285440683364868e-01 -2.235641479492187500e-01 -2.177347987890243530e-01 1.080311015248298645e-01 1.478869020938873291e-01 -9.996092319488525391e-02 -2.561610639095306396e-01 -3.845303133130073547e-02 1.236770972609519958e-01 4.200289845466613770e-01 -6.733454763889312744e-02 -1.267884820699691772e-01 7.419855147600173950e-02 -8.727174997329711914e-02 3.563657402992248535e-01 -1.441235840320587158e-01
1.192172765731811523e-01 4.271374642848968506e-01 -3.571155369281768799e-01 -1.728188842535018921e-01 2.173476219177246094e-01 -1.784044802188873291e-01 -1.550473719835281372e-01 1.080160886049270630e-01 -1.019829511642456055e-02 2.410279065370559692e-01 -7.862234115600585938e-02 1.161792948842048645e-01 1.111717671155929565e-01 -1.101259738206863403e-01 8.278557658195495605e-02 1.893600374460220337e-01 -2.023006975650787354e-02 6.705607473850250244e-02 -4.592743143439292908e-02 2.003808915615081787e-01 2.154416590929031372e-02 -8.077666163444519043e-02 -4.142713248729705811e-01 2.080234289169311523e-01 2.254172116518020630e-01 3.213166445493698120e-02 1.200529187917709351e-01 2.441447973251342773e-02 7.396393269300460815e-02 1.606981386430561543e-03 1.261585950851440430e-01 -1.697003245353698730e-01
-7.037431746721267700e-02 1.009392738342285156e-01 5.116331204771995544e-02 -4.243346676230430603e-02 2.587006092071533203e-01 -2.277989313006401062e-02 -1.493165791034698486e-01 8.520485460758209229e-02 -1.677073389291763306e-01 2.849956415593624115e-02 1.137222126126289368e-01 4.431815817952156067e-02 -2.614881098270416260e-01 -3.266827166080474854e-01 2.290311306715011597e-01 3.590167760848999023e-01 -1.649584770202636719e-01 1.531281769275665283e-01 -4.428448528051376343e-02 3.460637331008911133e-01 -2.389138340950012207e-01 -6.486257165670394897e-02 1.424503745511174202e-03 1.404383480548858643e-01 -9.344039484858512878e-03 2.052664011716842651e-01 5.771259218454360962e-02 -1.788084954023361206e-01 1.511581391096115112e-01 -2.504522800445556641e-01 2.112012058496475220e-01 -1.485287994146347046e-01
2.003991901874542236e-01 -5.655729770660400391e-02 -9.866019338369369507e-02 -2.664481103420257568e-01 1.278621405363082886e-01 1.662276685237884521e-01 -6.267105787992477417e-02 4.140650480985641479e-02 2.074378728866577148e-02 -6.704855710268020630e-02 6.929077953100204468e-02 4.220137000083923340e-01 1.470856070518493652e-01 1.170828193426132202e-01 5.350626260042190552e-02 -1.230879873037338257e-01 -1.212895959615707397e-01 5.987671762704849243e-02 -2.311403751373291016e-01 2.174857854843139648e-01 -4.892189055681228638e-02 2.233982831239700317e-01 -2.736558616161346436e-01 -1.224665567278862000e-01 3.671764433383941650e-01 2.052171528339385986e-01 1.184524670243263245e-01 5.009557306766510010e-02 -1.620734035968780518e-01 -2.168717682361602783e-01 5.759909003973007202e-02 -2.319736480712890625e-01
1.583097875118255615e-01 -6.102379877120256424e-03 4.932045191526412964e-02 1.473169475793838501e-01 2.763237059116363525e-01 9.192205220460891724e-02 -1.420701891183853149e-01 -1.753442138433456421e-01 2.876192796975374222e-03 -2.941789925098419189e-01 -1.954194605350494385e-01 9.172605723142623901e-02 1.880742460489273071e-01 6.092995405197143555e-02 2.949449717998504639e-01 5.010802671313285828e-02 -1.922139823436737061e-01 3.266411721706390381e-01 8.212651312351226807e-02 2.376262843608856201e-01 2.264811098575592041e-01 -1.375380456447601318e-01 -2.101743221282958984e-02 -1.765279285609722137e-02 -7.376280426979064941e-02 1.440737675875425339e-02 1.692882031202316284e-01 3.886904567480087280e-02 1.629927009344100952e-02 5.219529848545789719e-03 4.751229882240295410e-01 -1.167227700352668762e-01
-8.891264349222183228e-02 -1.386121148243546486e-03 3.256405144929885864e-02 7.470697909593582153e-02 2.671001255512237549e-01 -2.442737519741058350e-01 -1.748913973569869995e-01 -7.629124820232391357e-02 1.480011176317930222e-02 8.420670032501220703e-02 2.169324457645416260e-02 1.825487799942493439e-02 6.633880548179149628e-03 -3.635825812816619873e-01 3.094291090965270996e-01 1.351097226142883301e-01 -2.576991617679595947e-01 1.218456849455833435e-01 -1.796790659427642822e-01 2.466831058263778687e-01 8.098995685577392578e-02 -1.959326267242431641e-01 -7.259108126163482666e-02 -2.059343159198760986e-01 1.305576562881469727e-01 3.009989857673645020e-01 8.411142043769359589e-03 9.985904395580291748e-02 -2.173262387514114380e-01 7.104028016328811646e-02 3.490892350673675537e-01 6.951304525136947632e-02
9.271951764822006226e-02 5.295116826891899109e-02 1.655936986207962036e-01 -8.917071670293807983e-02 9.602778404951095581e-02 -2.175001502037048340e-01 -1.601316034793853760e-01 -2.616778947412967682e-02 -1.873964630067348480e-02 -2.506709992885589600e-01 2.321767993271350861e-02 1.749139465391635895e-02 1.764245778322219849e-01 -7.162813842296600342e-02 4.042648151516914368e-02 3.199132084846496582e-01 -3.883330821990966797e-01 2.165858298540115356e-01 -1.938499063253402710e-01 1.738330721855163574e-01 -1.392115950584411621e-01 2.256576269865036011e-01 -1.226991508156061172e-02 -4.302222281694412231e-02 -7.745328824967145920e-03 2.761495411396026611e-01 2.005632370710372925e-01 1.198887005448341370e-01 8.449917286634445190e-02 -3.781646192073822021e-01 2.922103554010391235e-02 -2.153471410274505615e-01
2.832616865634918213e-01 9.621252119541168213e-02 -1.396448612213134766e-01 2.291944064199924469e-02 2.438427060842514038e-01 -1.911357194185256958e-01 -1.882170289754867554e-01 -1.870804876089096069e-01 1.397280842065811157e-01 1.283690482378005981e-01 -3.543897271156311035e-01 8.631886541843414307e-02 1.541953086853027344e-01 -1.271401941776275635e-01 2.217640578746795654e-01 -3.281378746032714844e-02 -2.237861752510070801e-01 -5.281848087906837463e-02 -1.864575296640396118e-01 1.802105009555816650e-01 1.934074461460113525e-01 2.320446819067001343e-01 1.507510244846343994e-01 -1.149290576577186584e-01 1.913137882947921753e-01 -8.587661385536193848e-02 8.882072567939758301e-02 -1.252766847610473633e-01 1.308128237724304199e-01 -1.078258752822875977e-01 2.203987538814544678e-01 -2.695358097553253174e-01
1.246915310621261597e-01 -1.604048162698745728e-02 3.696632981300354004e-01 -1.125355213880538940e-01 1.595201492309570312e-01 -1.434628069400787354e-01 9.494445286691188812e-03 1.371417641639709473e-01 -4.078109562397003174e-02 -1.516949832439422607e-01 5.786486715078353882e-02 6.807409971952438354e-02 2.971863746643066406e-01 -7.296991348266601562e-02 3.139930367469787598e-01 -4.014636855572462082e-03 -1.346617937088012695e-01 -2.247459441423416138e-01 -1.950858533382415771e-01 1.712276488542556763e-01 2.937002480030059814e-01 5.958689725957810879e-04 -4.148283228278160095e-02 -2.414755970239639282e-01 2.306697517633438110e-01 2.407086789608001709e-01 -1.199447065591812134e-01 -1.020423248410224915e-01 1.639596074819564819e-01 -1.434121578931808472e-01 1.334953904151916504e-01 -2.480150312185287476e-01
6.242772564291954041e-02 6.788884848356246948e-02 -6.337539106607437134e-02 -8.811332285404205322e-02 4.700314104557037354e-01 -1.667723953723907471e-01 1.242013052105903625e-01 1.388224214315414429e-02 -1.208905950188636780e-01 1.558098569512367249e-02 -1.482378244400024414e-01 6.275041401386260986e-02 -2.368979752063751221e-01 8.469343930482864380e-02 7.423106580972671509e-02 4.978230688720941544e-03 -5.315903425216674805e-01 6.728389859199523926e-02 2.693776190280914307e-01 2.296113371849060059e-01 8.213204890489578247e-02 1.415052860975265503e-01 -1.048028320074081421e-01 8.440157771110534668e-02 2.937483042478561401e-02 -6.922823935747146606e-02 1.261063516139984131e-01 -6.470386683940887451e-02 -7.691516727209091187e-02 3.534146398305892944e-02 8.120708912611007690e-02 -3.301094770431518555e-01
8.244368433952331543e-02 2.899656891822814941e-01 -3.571924269199371338e-01 -1.782491654157638550e-01 1.770194619894027710e-01 1.079941093921661377e-01 -1.379481256008148193e-01 2.090405970811843872e-01 -7.514669746160507202e-02 1.246521398425102234e-01 2.753331661224365234e-01 2.605222761631011963e-01 1.572148203849792480e-01 -1.385090798139572144e-01 5.078851059079170227e-02 -1.826290786266326904e-02 -2.101270109415054321e-01 2.639056928455829620e-02 -7.985693216323852539e-02 4.703634977340698242e-02 -9.656621143221855164e-03 1.422005593776702881e-01 -2.260314971208572388e-01 5.187771469354629517e-02 6.138882413506507874e-02 5.038355588912963867e-01 -4.905315116047859192e-02 -1.873283237218856812e-01 -3.940375056117773056e-03 9.370002662762999535e-04 8.751407265663146973e-02 -4.506173357367515564e-02
1.357385367155075073e-01 -3.518779575824737549e-02 1.058943867683410645e-01 -1.369417309761047363e-01 -3.557148948311805725e-02 -4.080206453800201416e-01 -1.513042002916336060e-01 -9.691498242318630219e-03 -1.462682783603668213e-01 -1.672652363777160645e-01 5.455273762345314026e-02 9.159579873085021973e-02 -8.728881180286407471e-02 -3.115630708634853363e-02 2.320854365825653076e-01 1.673888117074966431e-01 -2.412769794464111328e-01 1.548571139574050903e-01 -1.554585099220275879e-01 2.023406773805618286e-01 3.943894058465957642e-02 2.469998002052307129e-01 -1.008896976709365845e-01 -1.434862762689590454e-01 1.713539808988571167e-01 2.984547019004821777e-01 8.462678641080856323e-02 6.442457437515258789e-02 1.484734378755092621e-02 -1.232526302337646484e-01 -1.807745993137359619e-01 -4.358328282833099365e-01
9.123648703098297119e-02 2.112976089119911194e-02 9.759637713432312012e-02 -1.184387728571891785e-01 5.022396147251129150e-02 -1.321829110383987427e-01 -2.778530716896057129e-01 -1.134689375758171082e-01 -3.107123374938964844e-01 -2.377373129129409790e-01 4.324302449822425842e-02 2.107477784156799316e-01 1.876210235059261322e-02 -1.938638389110565186e-01 1.519639492034912109e-01 8.664195984601974487e-02 -4.810920357704162598e-01 1.788249462842941284e-01 -1.618864685297012329e-01 1.696763187646865845e-01 2.310981974005699158e-02 8.989827334880828857e-02 -3.013142384588718414e-02 6.612715870141983032e-02 1.660617440938949585e-01 -1.253328919410705566e-01 -1.916678249835968018e-01 -3.234847784042358398e-01 1.706626266241073608e-01 1.912775635719299316e-01 8.362317830324172974e-02 -5.689640995115041733e-03
2.285098843276500702e-02 2.074680924415588379e-01 2.307142764329910278e-01 -2.092120200395584106e-01 1.940748691558837891e-01 1.011116430163383484e-01 2.597193121910095215e-01 -2.411367557942867279e-02 6.646622717380523682e-02 -5.353315547108650208e-02 -2.449845522642135620e-01 7.759971171617507935e-02 1.654160469770431519e-01 -1.374205052852630615e-01 2.313547767698764801e-02 -1.586827188730239868e-01 -2.372469455003738403e-01 6.160092726349830627e-02 -4.718661680817604065e-02 1.228958517313003540e-01 -1.302804239094257355e-02 1.823663711547851562e-02 -1.947317868471145630e-01 -8.872159570455551147e-02 4.211761355400085449e-01 6.390902400016784668e-02 -6.632357370108366013e-03 -2.281533330678939819e-01 2.889455668628215790e-02 7.220064103603363037e-02 4.756121039390563965e-01 -9.324926137924194336e-02
3.859728947281837463e-02 2.949112951755523682e-01 6.386305391788482666e-02 -9.989846497774124146e-02 7.681863754987716675e-02 -3.937416076660156250e-01 4.226575046777725220e-02 3.882651217281818390e-03 -2.681308686733245850e-01 -8.223515748977661133e-02 -7.306374609470367432e-02 5.378868058323860168e-02 1.112018451094627380e-01 6.879658252000808716e-02 8.410751819610595703e-02 1.473079621791839600e-01 -4.944999814033508301e-01 2.357780635356903076e-01 1.374508440494537354e-01 2.612490653991699219e-01 -2.236740849912166595e-02 2.054250538349151611e-01 -6.467619538307189941e-02 6.971342861652374268e-02 -1.767711946740746498e-03 -1.967320144176483154e-01 -1.037564501166343689e-02 -1.315313875675201416e-01 -1.844622343778610229e-01 1.419888287782669067e-01 1.289998590946197510e-01 -1.898226141929626465e-01
[truncated: 3,267,159 more chars]
