# Supplementary material for: The Language of Innovation
Source: PLoS One. 2020 Apr 30;15(4):e0230107. doi: 10.1371/journal.pone.0230107 (PMC7194493; doi:10.1371/journal.pone.0230107)
Supplement: S16 File — (GZ) [file pone.0230107.s016.tar.gz › 1994-1998/V2Run_28_VS_4500_embeddings1994-1998ED32.txt]

1.301545202732086182e-01 -3.291772678494453430e-02 -2.106324136257171631e-01 -7.959754765033721924e-02 -1.738643944263458252e-01 1.931609809398651123e-01 2.264484167098999023e-01 -2.221406400203704834e-01 -7.647083699703216553e-02 -1.305911093950271606e-01 2.186716049909591675e-01 1.678219437599182129e-01 -1.453901082277297974e-01 -2.312830984592437744e-01 1.024053767323493958e-01 1.881833225488662720e-01 -1.945932768285274506e-02 -4.923324286937713623e-02 -6.980951130390167236e-02 -1.138141900300979614e-01 1.444874107837677002e-01 -7.579475641250610352e-02 -2.053770720958709717e-01 -3.039458999410271645e-03 2.384488657116889954e-02 -1.027946397662162781e-01 -5.335291028022766113e-01 2.317404001951217651e-01 1.201324090361595154e-01 1.666397750377655029e-01 -1.623665243387222290e-01 1.902627944946289062e-01
-2.488610148429870605e-01 -7.145920395851135254e-02 -4.912809934467077255e-03 -5.113384500145912170e-02 -3.424590229988098145e-01 3.804790228605270386e-02 8.882176876068115234e-02 -7.617171108722686768e-02 6.439105421304702759e-02 -8.748540282249450684e-02 -1.910481452941894531e-01 1.531006209552288055e-02 -2.695644795894622803e-01 -1.856268495321273804e-01 1.487346440553665161e-01 7.554350793361663818e-02 9.157360345125198364e-02 -3.793157264590263367e-02 -2.306394577026367188e-01 2.505081146955490112e-02 -2.080472707748413086e-01 -4.308291971683502197e-01 1.930035203695297241e-01 2.860684990882873535e-01 -1.954653412103652954e-01 2.585481703281402588e-01 -9.938675910234451294e-02 3.872023522853851318e-02 -5.065991729497909546e-02 1.455312967300415039e-01 1.773789897561073303e-02 2.495996057987213135e-01
2.746865153312683105e-02 -1.056328341364860535e-01 1.050733216106891632e-02 7.130751013755798340e-02 -1.310246586799621582e-01 9.983219206333160400e-02 1.646544039249420166e-02 -1.166444271802902222e-01 -7.391761988401412964e-02 -1.104389876127243042e-01 1.662612855434417725e-01 -5.096308141946792603e-02 3.541249781847000122e-02 6.632226519286632538e-03 3.358731567859649658e-01 -4.517262801527976990e-02 1.594077050685882568e-02 -3.617303967475891113e-01 -2.183059006929397583e-01 -1.510727107524871826e-01 -3.396105766296386719e-01 -8.033685386180877686e-02 -1.682554334402084351e-01 3.263418078422546387e-01 -3.888576477766036987e-02 -6.273440271615982056e-02 -2.031455636024475098e-01 -4.500744119286537170e-02 1.960864104330539703e-02 3.104528188705444336e-01 2.166148424148559570e-01 3.566798269748687744e-01
6.665339320898056030e-02 6.809084862470626831e-02 2.225354909896850586e-01 -1.965580433607101440e-01 -1.147861704230308533e-01 -2.250902913510799408e-02 3.504511415958404541e-01 4.069582000374794006e-02 -2.464120537042617798e-01 1.329137235879898071e-01 1.320642232894897461e-01 2.083753980696201324e-02 -1.405675858259201050e-01 -3.186629712581634521e-01 1.032547503709793091e-01 5.227290466427803040e-02 -5.435313656926155090e-02 -1.436014473438262939e-01 -3.595173656940460205e-01 -1.933366507291793823e-01 3.285514935851097107e-02 5.040467157959938049e-02 -2.899656891822814941e-01 2.795833945274353027e-01 3.981743380427360535e-02 2.193410992622375488e-01 -2.932873070240020752e-01 -1.596022546291351318e-01 6.369455158710479736e-02 -1.767637394368648529e-02 -5.561831966042518616e-02 9.447858482599258423e-02
1.501222848892211914e-01 1.509302556514739990e-01 -4.791305959224700928e-02 -7.315500825643539429e-02 -2.929380834102630615e-01 1.182491481304168701e-01 8.456132560968399048e-02 -1.572146080434322357e-02 -1.000693663954734802e-01 -1.041030362248420715e-01 -2.175436168909072876e-02 1.217933222651481628e-01 -1.636085361242294312e-01 -2.325689792633056641e-01 1.184862479567527771e-01 3.392746746540069580e-01 2.807638049125671387e-02 -2.451328039169311523e-01 1.178376078605651855e-01 -2.005873620510101318e-02 -2.984938621520996094e-01 -2.625065743923187256e-01 -2.350952178239822388e-01 2.425742149353027344e-01 5.489084124565124512e-02 3.023512475192546844e-02 -2.693202495574951172e-01 4.310952872037887573e-02 -1.060915092239156365e-04 -2.427705563604831696e-03 9.701972454786300659e-02 3.983184993267059326e-01
-1.152322515845298767e-01 2.983614057302474976e-02 -1.312120705842971802e-01 -2.091868519783020020e-01 -2.607361972332000732e-01 -1.305479258298873901e-01 3.745041787624359131e-01 1.284227073192596436e-01 -1.781958043575286865e-01 -1.402991563081741333e-01 9.903942793607711792e-02 -1.647588051855564117e-02 1.189629808068275452e-01 1.078998073935508728e-01 1.709830909967422485e-01 3.438489139080047607e-01 9.237070381641387939e-02 -3.831736743450164795e-02 1.379935145378112793e-01 -5.615590605884790421e-03 -3.080174326896667480e-01 -2.871942520141601562e-01 1.409665495157241821e-01 2.782880961894989014e-01 -1.078871339559555054e-01 -1.761068105697631836e-01 -2.591420114040374756e-01 -1.004782468080520630e-01 -6.205991655588150024e-02 9.742335975170135498e-02 5.870349705219268799e-02 8.869096636772155762e-02
9.841017425060272217e-03 -6.927356868982315063e-02 -2.368446812033653259e-02 1.177508905529975891e-01 2.147396467626094818e-02 3.622007742524147034e-02 2.087118476629257202e-01 2.566256746649742126e-02 8.793351054191589355e-02 -1.144354492425918579e-01 1.188445165753364563e-01 1.940595656633377075e-01 -8.107250928878784180e-02 -3.212914764881134033e-01 1.125610545277595520e-01 2.296600304543972015e-02 1.900621317327022552e-02 -2.896775305271148682e-01 2.254670113325119019e-01 -8.717044442892074585e-02 -1.790296137332916260e-01 -3.191210329532623291e-01 8.685390464961528778e-03 3.025940060615539551e-01 8.083224296569824219e-02 7.828255183994770050e-04 -2.437993735074996948e-01 -7.187187671661376953e-02 -1.405226625502109528e-02 3.998637199401855469e-01 8.596009016036987305e-02 3.636265099048614502e-01
-4.555568471550941467e-02 -1.101845204830169678e-01 -7.445713877677917480e-02 -5.137289687991142273e-02 -2.292530834674835205e-01 1.598399579524993896e-01 8.346448093652725220e-02 -5.269278213381767273e-02 -3.798585385084152222e-02 9.382811188697814941e-02 -5.187367275357246399e-02 -3.238929808139801025e-02 1.038578376173973083e-01 -2.376425862312316895e-01 8.115610480308532715e-02 1.711637377738952637e-01 2.622175812721252441e-01 1.055928915739059448e-01 -8.421952277421951294e-02 -9.903267957270145416e-03 -1.514783799648284912e-01 -2.455969899892807007e-02 -5.985834822058677673e-02 6.527391672134399414e-01 5.959608405828475952e-02 2.386259436607360840e-01 -1.342094838619232178e-01 -7.064101845026016235e-02 -2.527800202369689941e-01 2.502757608890533447e-01 -4.236474260687828064e-02 1.431631594896316528e-01
-1.207212656736373901e-01 -2.108887881040573120e-01 1.264839619398117065e-01 -7.662300020456314087e-02 -1.036000996828079224e-01 3.026778399944305420e-01 1.535682082176208496e-01 1.783457845449447632e-01 -1.261605173349380493e-01 -1.766523718833923340e-02 -6.443073600530624390e-02 2.045267820358276367e-01 3.090448118746280670e-02 -1.397742331027984619e-01 -4.188964609056711197e-03 8.812038600444793701e-02 2.763917446136474609e-01 -2.498931586742401123e-01 -2.635495662689208984e-01 -1.474246531724929810e-01 3.259469568729400635e-02 -2.331661581993103027e-01 7.445372641086578369e-02 3.409596085548400879e-01 -1.180582419037818909e-01 9.190345555543899536e-02 -8.469833433628082275e-02 -2.644642591476440430e-01 -6.591546535491943359e-02 2.803402245044708252e-01 -1.499611735343933105e-01 2.422391325235366821e-01
2.610663175582885742e-01 -8.507686853408813477e-02 1.454203128814697266e-01 3.050102293491363525e-01 -1.404550671577453613e-02 1.762481629848480225e-01 1.563770920038223267e-01 4.260398447513580322e-02 -3.029102981090545654e-01 -2.291153818368911743e-01 7.817077636718750000e-02 2.180381268262863159e-01 -9.806592017412185669e-03 -8.518110960721969604e-02 1.215181350708007812e-01 1.518587321043014526e-01 7.298856228590011597e-02 -1.807572394609451294e-01 -7.716232538223266602e-02 -4.339329898357391357e-02 -5.363628640770912170e-02 -7.968156039714813232e-02 -2.102429121732711792e-01 2.448545843362808228e-01 7.080762088298797607e-02 1.911966353654861450e-01 -1.799948364496231079e-01 1.041964516043663025e-01 3.641467913985252380e-02 3.443372547626495361e-01 1.285366266965866089e-01 3.596647977828979492e-01
-2.905821800231933594e-01 -5.162550508975982666e-02 5.058396980166435242e-02 2.764099836349487305e-01 -2.513572573661804199e-01 1.898876577615737915e-01 1.677902974188327789e-02 -2.680726349353790283e-01 3.762212768197059631e-02 -4.599300771951675415e-02 1.363643556833267212e-01 5.826219543814659119e-02 3.099819086492061615e-02 -2.841646075248718262e-01 2.490412443876266479e-02 1.566177904605865479e-01 1.170484647154808044e-01 1.760829538106918335e-01 -3.025529384613037109e-01 -6.511970423161983490e-03 -9.033815562725067139e-02 -2.208930253982543945e-01 9.236940741539001465e-02 1.559424698352813721e-01 1.376929283142089844e-01 2.585693448781967163e-02 -3.150645494461059570e-01 -2.002498954534530640e-01 -7.760658115148544312e-02 3.076001703739166260e-01 7.100256532430648804e-02 1.985097974538803101e-01
-4.147346131503582001e-03 -4.657556116580963135e-02 2.055300176143646240e-01 1.395340710878372192e-01 -4.601813852787017822e-02 1.582928150892257690e-01 3.168553411960601807e-01 -1.771336421370506287e-02 2.297739125788211823e-02 -9.434991329908370972e-02 2.188184857368469238e-01 2.143548130989074707e-01 1.579485684633255005e-01 -2.026324719190597534e-01 2.206034064292907715e-01 4.319968447089195251e-02 1.603951007127761841e-01 -1.427846848964691162e-01 -2.150703407824039459e-02 -1.484877169132232666e-01 -2.025655657052993774e-01 -2.507136464118957520e-01 -2.995460927486419678e-01 2.812876701354980469e-01 -1.184783801436424255e-01 6.451667100191116333e-02 -2.175746411085128784e-01 1.308280080556869507e-01 -3.381491601467132568e-01 8.511187881231307983e-02 -4.503317549824714661e-02 2.019396871328353882e-01
3.361617028713226318e-02 2.431935071945190430e-02 -8.267016708850860596e-02 4.945811629295349121e-02 -8.930838853120803833e-02 3.288881480693817139e-01 4.785029888153076172e-01 2.932525053620338440e-02 2.051868475973606110e-02 -9.492879360914230347e-02 2.617925107479095459e-01 2.213912457227706909e-01 -6.625878810882568359e-02 -2.558999359607696533e-01 1.234549283981323242e-01 6.642798334360122681e-02 4.984528198838233948e-02 -1.544795185327529907e-01 -7.618520408868789673e-02 -1.087255924940109253e-01 -1.888657659292221069e-01 8.470632135868072510e-02 -1.138336881995201111e-01 2.326408475637435913e-01 7.315367460250854492e-02 1.550738215446472168e-01 5.621372908353805542e-02 -8.957864344120025635e-02 -2.394949831068515778e-02 2.621222138404846191e-01 2.327614426612854004e-01 3.295097947120666504e-01
-3.051476180553436279e-01 -2.084149271249771118e-01 -1.516517698764801025e-01 1.195350959897041321e-01 -2.522527575492858887e-01 2.509985864162445068e-01 -5.945322662591934204e-02 1.072715893387794495e-01 1.140087544918060303e-01 2.346849441528320312e-02 3.831734657287597656e-01 4.860973730683326721e-02 -8.177600055932998657e-02 -3.080854415893554688e-01 4.207990318536758423e-02 2.933454513549804688e-02 -7.855320721864700317e-02 7.682750001549720764e-03 -1.766781061887741089e-01 8.401816338300704956e-02 -2.494490891695022583e-01 -2.872868478298187256e-01 8.411321789026260376e-02 1.233567818999290466e-01 -4.458849504590034485e-02 1.345041245222091675e-01 -1.592425256967544556e-01 -1.475374847650527954e-01 7.403767853975296021e-02 3.447433710098266602e-01 4.215754568576812744e-02 1.124835237860679626e-01
-7.601738721132278442e-02 -1.806807816028594971e-01 3.454588726162910461e-02 2.164770364761352539e-01 -9.544251859188079834e-02 7.477620989084243774e-02 1.131336167454719543e-01 7.092819362878799438e-02 -1.578287780284881592e-01 2.673624642193317413e-02 5.385327711701393127e-02 1.766499131917953491e-01 -1.805534353479743004e-03 -1.724582016468048096e-01 1.262500286102294922e-01 2.273489087820053101e-01 4.861159995198249817e-02 -2.358072251081466675e-01 -3.065790235996246338e-01 1.758918911218643188e-02 -3.877954930067062378e-02 -1.557922065258026123e-01 3.075619973242282867e-02 3.463964462280273438e-01 -2.994334995746612549e-01 -1.735724955797195435e-01 -2.832364141941070557e-01 -3.368206620216369629e-01 1.067800149321556091e-01 9.437067806720733643e-02 -1.992985606193542480e-01 2.267626225948333740e-01
3.025185763835906982e-01 -2.090940624475479126e-01 -6.109403818845748901e-02 -1.012502312660217285e-01 -1.588788777589797974e-01 4.017145931720733643e-02 5.671790242195129395e-01 -4.056377336382865906e-02 -3.957489877939224243e-02 3.548470512032508850e-02 2.242777794599533081e-01 -7.360936701297760010e-02 -1.757416725158691406e-01 -3.858669102191925049e-01 1.068496704101562500e-01 3.960164263844490051e-02 -3.161301463842391968e-02 1.969221830368041992e-01 -6.783185154199600220e-02 -6.635122001171112061e-02 1.645741797983646393e-02 -1.293274909257888794e-01 -1.946292668581008911e-01 1.941030174493789673e-01 -7.043345272541046143e-02 1.851188391447067261e-02 -2.290966510772705078e-01 -1.244823262095451355e-01 -3.858150914311408997e-02 1.715771555900573730e-01 -5.729063600301742554e-02 -2.117100916802883148e-02
2.232387661933898926e-02 -6.307311356067657471e-02 -5.772706866264343262e-02 4.526674374938011169e-02 -1.077788621187210083e-01 8.555914461612701416e-02 4.506759047508239746e-01 1.075676307082176208e-01 5.821371078491210938e-02 -2.155690193176269531e-01 1.037099733948707581e-01 1.233787089586257935e-01 -9.472326934337615967e-02 -1.577916741371154785e-01 1.463049203157424927e-01 -6.064915657043457031e-02 1.129563245922327042e-02 -6.234469637274742126e-02 -2.047856251010671258e-04 -5.585441365838050842e-02 -1.937795430421829224e-02 -2.128634601831436157e-01 -1.489505171775817871e-02 3.962975442409515381e-01 7.634922116994857788e-02 6.489456444978713989e-02 -2.838200032711029053e-01 1.348647177219390869e-01 -2.015864104032516479e-01 1.026611998677253723e-01 2.584347724914550781e-01 4.299916326999664307e-01
8.654931187629699707e-02 -1.303819715976715088e-01 2.108380943536758423e-01 -8.112201839685440063e-02 -4.549085497856140137e-01 8.002745360136032104e-02 4.383451342582702637e-01 -2.172645926475524902e-01 -1.305397748947143555e-01 -1.744861006736755371e-01 2.632202506065368652e-01 9.061723947525024414e-03 3.733458742499351501e-02 -1.195484027266502380e-01 7.900652289390563965e-02 3.198929131031036377e-02 2.061354927718639374e-02 6.850479543209075928e-02 -1.103046312928199768e-01 -9.243349730968475342e-02 7.455310970544815063e-02 -1.428144276142120361e-01 -1.420475989580154419e-01 2.195391058921813965e-01 -2.890192568302154541e-01 -2.612416259944438934e-02 -2.228397428989410400e-01 3.582696616649627686e-02 1.885522454977035522e-01 1.761631369590759277e-01 -5.761053040623664856e-02 -8.220482617616653442e-02
3.716366738080978394e-02 1.045433357357978821e-01 -1.030312776565551758e-01 -1.631668210029602051e-01 -1.684044748544692993e-01 2.095370739698410034e-01 1.727780550718307495e-01 -9.671238251030445099e-03 -8.647446334362030029e-02 -7.320962101221084595e-02 -1.517287343740463257e-01 1.734172999858856201e-01 2.242591930553317070e-03 2.187650278210639954e-02 9.772802144289016724e-02 1.096277609467506409e-01 -8.087254315614700317e-02 -2.310935407876968384e-02 -3.042994439601898193e-02 -1.526732593774795532e-01 -2.123808264732360840e-01 -4.065149128437042236e-01 -1.268133968114852905e-01 3.164311051368713379e-01 4.249376710504293442e-03 -1.811882108449935913e-01 -4.315961599349975586e-01 2.332130521535873413e-01 2.026603370904922485e-02 3.425734937191009521e-01 9.484461694955825806e-02 -4.583132639527320862e-02
8.423791825771331787e-02 -1.538128703832626343e-01 6.877782195806503296e-02 -2.100683599710464478e-01 -3.739747777581214905e-02 7.297648489475250244e-02 3.779548108577728271e-01 -7.860175520181655884e-02 -6.132609024643898010e-02 -1.204608976840972900e-01 1.603037863969802856e-01 6.595515646040439606e-03 -5.333713069558143616e-02 -3.278699517250061035e-01 5.394863709807395935e-02 1.413464248180389404e-01 -2.702525556087493896e-01 -7.052006665617227554e-03 -1.479219645261764526e-01 -1.436982005834579468e-01 2.098899567499756813e-03 4.436136037111282349e-02 -1.988236308097839355e-01 2.303115874528884888e-01 -2.048816680908203125e-01 1.117878705263137817e-01 -3.298834264278411865e-01 -4.135181009769439697e-01 1.947986334562301636e-02 1.066522449254989624e-01 -1.666145622730255127e-01 5.846537649631500244e-02
-1.201718747615814209e-01 -2.551540173590183258e-02 4.349992051720619202e-02 -3.624573051929473877e-01 -5.214859917759895325e-02 8.999349921941757202e-02 2.675162851810455322e-01 -1.063059791922569275e-01 -2.617905735969543457e-01 1.617064774036407471e-01 -5.677711218595504761e-02 2.458896785974502563e-01 -1.806114166975021362e-01 -2.696373760700225830e-01 4.537366330623626709e-02 -3.367783129215240479e-02 -4.894590005278587341e-02 3.599169105291366577e-02 -1.951281726360321045e-01 -5.052999034523963928e-02 -4.248245060443878174e-02 2.201585769653320312e-01 1.175729259848594666e-01 3.125992715358734131e-01 -1.460421383380889893e-01 5.690420418977737427e-02 -4.206729233264923096e-01 3.907983377575874329e-02 1.991323940455913544e-02 2.292565554380416870e-01 1.648563593626022339e-01 -4.173431172966957092e-02
2.131689190864562988e-01 -2.180398851633071899e-01 3.206018358469009399e-02 -3.484388589859008789e-01 -1.462125182151794434e-01 -9.481534361839294434e-02 3.567489683628082275e-01 -3.205732628703117371e-02 2.266207709908485413e-02 5.874855071306228638e-02 2.095502614974975586e-01 9.531402587890625000e-02 -2.119190692901611328e-01 -1.629302501678466797e-01 1.912647187709808350e-01 -5.365954712033271790e-02 -2.306420728564262390e-02 1.279438193887472153e-02 -1.302961558103561401e-01 -3.148118853569030762e-01 -5.786717683076858521e-02 -1.433343589305877686e-01 -1.768295466899871826e-01 1.862921565771102905e-01 -2.581209242343902588e-01 1.485962271690368652e-01 -2.644774317741394043e-01 -1.819903999567031860e-01 -1.448972374200820923e-01 6.194660067558288574e-02 -1.620133221149444580e-01 -9.237451851367950439e-02
2.229291200637817383e-01 -1.981708221137523651e-02 2.216527909040451050e-01 1.128546055406332016e-02 -2.240597605705261230e-01 8.762479573488235474e-02 1.791758537292480469e-01 4.923581704497337341e-02 -1.776340454816818237e-01 -1.924235075712203979e-01 2.058819085359573364e-01 1.352326571941375732e-01 6.022792309522628784e-02 -1.064006015658378601e-01 3.588291630148887634e-02 -2.267514914274215698e-02 -3.802992030978202820e-02 -4.286488592624664307e-01 7.701972126960754395e-02 3.733788058161735535e-02 -1.263255625963211060e-01 -2.444594353437423706e-01 -5.622836574912071228e-02 3.598665297031402588e-01 1.043713092803955078e-01 2.189029306173324585e-01 -1.061345562338829041e-01 -2.428963035345077515e-02 -1.820500493049621582e-01 3.323940038681030273e-01 -9.282792359590530396e-02 1.960343271493911743e-01
-2.590303122997283936e-01 1.957150548696517944e-02 -1.644471660256385803e-03 -4.685170203447341919e-02 -8.528108894824981689e-02 2.276359684765338898e-02 1.761222071945667267e-02 1.412398070096969604e-01 -2.201563566923141479e-01 -7.168344408273696899e-02 2.387875318527221680e-01 1.232790127396583557e-01 -1.518264859914779663e-01 5.079296976327896118e-02 2.062412947416305542e-01 1.070459932088851929e-02 2.814684249460697174e-02 1.476416587829589844e-01 -9.602117538452148438e-02 -1.543573383241891861e-02 -8.992521464824676514e-02 -1.295163184404373169e-01 6.097645033150911331e-03 1.247414797544479370e-01 1.077223569154739380e-01 2.049887031316757202e-01 -4.639618098735809326e-01 -2.330134622752666473e-02 2.267148345708847046e-01 5.591385364532470703e-01 4.226921126246452332e-02 -2.023625373840332031e-02
-1.873638480901718140e-02 -4.482674226164817810e-02 -5.353355780243873596e-02 1.765501052141189575e-01 -2.605720460414886475e-01 1.719566527754068375e-03 1.194966882467269897e-01 4.753711447119712830e-02 7.091189175844192505e-02 3.204490290954709053e-03 2.291460782289505005e-01 -1.633169203996658325e-01 2.145103551447391510e-02 -2.379418462514877319e-01 1.282016932964324951e-01 1.549960523843765259e-01 1.169728934764862061e-01 -1.746974587440490723e-01 -1.686396002769470215e-01 -2.528918087482452393e-01 -3.066763281822204590e-01 -7.697476446628570557e-02 5.974965542554855347e-02 4.385485053062438965e-01 8.094653487205505371e-02 1.992638707160949707e-01 -3.458065986633300781e-01 1.833445131778717041e-01 1.366872992366552353e-02 1.361229270696640015e-01 -2.019887268543243408e-01 -7.727413624525070190e-02
1.252118051052093506e-01 -9.247997403144836426e-02 -1.713816076517105103e-01 1.117333173751831055e-01 -1.223723664879798889e-01 2.480863183736801147e-01 2.020205110311508179e-01 1.250569224357604980e-01 -2.466329932212829590e-01 1.094156578183174133e-01 1.245333999395370483e-01 7.354652881622314453e-02 -1.047641336917877197e-01 -1.829183399677276611e-01 3.696495890617370605e-01 -2.935366146266460419e-02 1.894626952707767487e-02 -1.980995684862136841e-01 -5.620748549699783325e-02 -3.684028238058090210e-02 7.660178840160369873e-02 -5.674831103533506393e-03 -1.943739950656890869e-01 4.303599242120981216e-03 6.852263957262039185e-02 -9.725905954837799072e-03 -7.034792006015777588e-02 -2.001058310270309448e-01 -1.404940932989120483e-01 3.434671163558959961e-01 1.184942871332168579e-01 4.857332110404968262e-01
-3.077147901058197021e-02 7.837338745594024658e-02 4.295828193426132202e-02 -2.795706391334533691e-01 -3.612654283642768860e-02 3.071506321430206299e-01 1.611110419034957886e-01 -1.019100919365882874e-01 -5.055993795394897461e-01 2.979031391441822052e-02 1.972339302301406860e-01 -2.068533152341842651e-01 -1.968409866094589233e-03 -1.971060484647750854e-01 -9.600151330232620239e-03 2.088306546211242676e-01 2.401209808886051178e-02 1.241631358861923218e-01 -1.206377428025007248e-02 -1.868555247783660889e-01 -2.624659240245819092e-01 6.832509487867355347e-02 -4.381423816084861755e-02 1.956098712980747223e-02 -2.809440493583679199e-01 1.494300514459609985e-01 7.072055339813232422e-02 -1.780996471643447876e-01 -1.787191927433013916e-01 1.304649561643600464e-01 -1.376053541898727417e-01 1.654158532619476318e-01
-1.458850204944610596e-01 -2.247915714979171753e-01 1.555906888097524643e-02 -7.919270545244216919e-02 1.263730973005294800e-01 3.121187724173069000e-02 5.097235366702079773e-02 -2.420438081026077271e-01 -1.357338875532150269e-01 -7.511098869144916534e-03 1.448354721069335938e-01 -2.727483212947845459e-02 -1.110972389578819275e-01 3.123620897531509399e-02 4.940722584724426270e-01 1.237347796559333801e-01 -8.588887751102447510e-02 2.645429074764251709e-01 -5.747444555163383484e-02 -3.447129949927330017e-02 -2.680065929889678955e-01 3.708802536129951477e-02 -4.940027371048927307e-02 1.083080023527145386e-01 1.294157952070236206e-01 3.430357575416564941e-01 1.052297800779342651e-01 1.347691267728805542e-01 -7.094786316156387329e-02 1.927572488784790039e-01 -3.868582472205162048e-02 3.924776315689086914e-01
-1.240316033363342285e-01 3.626893758773803711e-01 -1.588833183050155640e-01 -1.628060340881347656e-01 -2.863409221172332764e-01 -1.850152015686035156e-02 1.833439767360687256e-01 1.037622615694999695e-01 -1.406513899564743042e-01 6.131629645824432373e-02 1.045446023344993591e-01 -7.309788465499877930e-02 -8.867735974490642548e-03 -1.371807456016540527e-01 1.735493093729019165e-01 9.300655871629714966e-02 2.231916040182113647e-01 1.194430589675903320e-01 -3.835303485393524170e-01 -7.342729717493057251e-02 -1.229649484157562256e-01 5.499616637825965881e-02 -1.838560402393341064e-02 1.772612482309341431e-01 7.061660289764404297e-02 8.100007474422454834e-02 -2.658112049102783203e-01 -7.318847626447677612e-02 2.665829099714756012e-02 3.460943400859832764e-01 -1.786758601665496826e-01 2.658497095108032227e-01
-3.272761106491088867e-01 7.957203686237335205e-02 -6.794289499521255493e-02 1.323034465312957764e-01 -2.123215645551681519e-01 1.699110716581344604e-01 -1.052463985979557037e-02 5.775800347328186035e-02 -3.900621086359024048e-02 1.314358115196228027e-01 3.104901127517223358e-02 3.426872193813323975e-02 1.113424226641654968e-01 -1.599319428205490112e-01 2.588382363319396973e-01 2.585470080375671387e-01 -1.272149011492729187e-02 -1.265935599803924561e-01 -3.688398301601409912e-01 -1.094129458069801331e-01 -2.573404908180236816e-01 -1.650537848472595215e-01 -1.321710646152496338e-01 -4.841167479753494263e-02 8.042271435260772705e-02 1.142942905426025391e-01 -1.655414253473281860e-01 -1.225491389632225037e-01 -1.017335578799247742e-01 3.487099111080169678e-01 -8.875528723001480103e-02 3.391548991203308105e-01
-1.123553290963172913e-01 1.484591066837310791e-01 5.948981270194053650e-03 -1.216273605823516846e-01 -2.353821843862533569e-01 9.155527502298355103e-02 2.383242696523666382e-01 -1.133526191115379333e-01 -5.648351833224296570e-02 -2.935716211795806885e-01 6.624794751405715942e-02 1.517046391963958740e-01 -1.058418452739715576e-01 1.136358976364135742e-01 -9.909362345933914185e-02 3.050346672534942627e-01 -9.455545805394649506e-03 -5.686951056122779846e-02 6.598695367574691772e-02 -1.098441928625106812e-01 -3.767024576663970947e-01 -1.019498407840728760e-01 4.948126897215843201e-02 2.361069023609161377e-01 5.376567319035530090e-02 -1.732476949691772461e-01 -3.860690295696258545e-01 -1.191610544919967651e-01 5.822413787245750427e-02 2.980421781539916992e-01 1.630425751209259033e-01 1.676928699016571045e-01
-3.910130634903907776e-02 -1.031061932444572449e-01 5.061779171228408813e-02 -8.401565253734588623e-03 -9.730494581162929535e-03 1.197300329804420471e-01 3.764548599720001221e-01 3.499570861458778381e-02 1.069641709327697754e-01 -2.549093663692474365e-01 4.786897823214530945e-02 2.145299911499023438e-01 2.051169751212000847e-03 -7.993684709072113037e-02 2.756047546863555908e-01 2.389392107725143433e-01 -1.745561882853507996e-02 -1.411622762680053711e-01 -3.807958215475082397e-02 5.209561809897422791e-02 -4.481857270002365112e-02 -1.678673177957534790e-01 9.322843700647354126e-02 1.023483499884605408e-01 -1.400068104267120361e-01 1.808242872357368469e-02 -2.816386222839355469e-01 -1.535809487104415894e-01 -1.806139945983886719e-01 2.788400948047637939e-01 1.777567118406295776e-01 4.744457900524139404e-01
-2.870861887931823730e-01 -2.161285430192947388e-01 -2.252709865570068359e-02 2.222176492214202881e-01 -2.524730265140533447e-01 9.601488709449768066e-02 3.457692563533782959e-01 9.853446483612060547e-02 1.371965259313583374e-01 -1.836014539003372192e-02 2.394375801086425781e-01 7.515800185501575470e-03 -5.954387038946151733e-02 -1.219991892576217651e-01 2.212796360254287720e-01 1.976279169321060181e-02 -1.026582196354866028e-01 -2.756817936897277832e-01 -3.107598982751369476e-02 -7.612211257219314575e-02 1.103211790323257446e-01 -1.844090670347213745e-01 6.253930926322937012e-02 3.288230001926422119e-01 -3.448373824357986450e-02 -1.229408010840415955e-01 -1.197479516267776489e-01 -1.332457456737756729e-02 -1.446931064128875732e-01 3.495596051216125488e-01 -1.981076151132583618e-01 9.856683015823364258e-02
2.087379107251763344e-03 -1.010861024260520935e-01 -1.160542741417884827e-01 -2.367112189531326294e-01 -2.604618072509765625e-01 -1.445396393537521362e-01 2.956125140190124512e-01 -2.101009339094161987e-01 -2.336236089468002319e-01 -3.707990422844886780e-02 1.410284340381622314e-01 1.150640547275543213e-01 -1.681519486010074615e-02 -2.490594238042831421e-01 -2.902762405574321747e-02 1.533650159835815430e-01 -1.902166455984115601e-01 -9.822146967053413391e-03 -3.098679780960083008e-01 -2.318950444459915161e-01 4.118537064641714096e-03 1.950804740190505981e-01 -1.649779230356216431e-01 5.991436913609504700e-02 -1.528154872357845306e-02 2.806964516639709473e-01 -2.709030508995056152e-01 2.571843750774860382e-02 -6.232415884733200073e-02 2.798920273780822754e-01 7.819712162017822266e-02 -1.670006215572357178e-01
1.444134265184402466e-01 -2.025153636932373047e-01 -5.587720498442649841e-02 1.858228892087936401e-01 -2.089529931545257568e-01 4.095619022846221924e-01 3.407600522041320801e-01 1.905186101794242859e-02 -5.425812304019927979e-02 1.393794864416122437e-01 2.353335320949554443e-01 1.520730406045913696e-01 -1.619590818881988525e-01 -8.087120205163955688e-02 2.998248934745788574e-01 -7.022818177938461304e-02 5.733785405755043030e-02 -1.947537437081336975e-02 1.044925153255462646e-01 -1.665607243776321411e-01 3.716106712818145752e-02 4.485126584768295288e-02 -2.046712338924407959e-01 1.234097629785537720e-01 1.307703107595443726e-01 1.341065671294927597e-02 -1.594988852739334106e-01 1.402979195117950439e-01 -6.908967345952987671e-02 2.322718203067779541e-01 5.975555628538131714e-02 3.414397537708282471e-01
-7.509598881006240845e-02 -1.580713391304016113e-01 -1.051035523414611816e-01 5.433466657996177673e-02 -2.043397873640060425e-01 2.192544192075729370e-01 1.480327844619750977e-01 2.082543671131134033e-01 -1.529938131570816040e-01 -1.452439725399017334e-01 -3.400357067584991455e-02 -5.913288146257400513e-02 -1.472900956869125366e-01 -1.073584631085395813e-01 2.510499060153961182e-01 1.126601621508598328e-01 -6.216884776949882507e-02 8.959045633673667908e-03 -2.352310717105865479e-01 2.628382146358489990e-01 -2.561889588832855225e-01 -1.733879297971725464e-01 -2.296930849552154541e-01 4.097508192062377930e-01 1.296633332967758179e-01 1.019898876547813416e-01 -6.109256669878959656e-02 -3.212344273924827576e-02 1.994410455226898193e-01 8.162654703482985497e-04 -2.245467305183410645e-01 2.743697464466094971e-01
-2.062463313341140747e-01 -3.117332467809319496e-03 -1.862826049327850342e-01 -3.200124204158782959e-02 8.251085877418518066e-02 2.320793271064758301e-01 4.018139541149139404e-01 7.101915031671524048e-02 1.967520080506801605e-02 -1.174927204847335815e-01 1.519320607185363770e-01 1.963080093264579773e-02 -2.548022754490375519e-02 -8.360902965068817139e-02 2.561895549297332764e-01 6.355138868093490601e-02 1.777943074703216553e-01 -1.278477907180786133e-01 -1.020104289054870605e-01 6.150148808956146240e-02 5.771917104721069336e-02 -2.599224150180816650e-01 -1.954871565103530884e-01 1.506148129701614380e-01 -2.519029751420021057e-02 -2.674090564250946045e-01 -2.204691320657730103e-01 -1.668523252010345459e-02 -2.125794142484664917e-01 3.278684616088867188e-01 1.726048886775970459e-01 2.866106629371643066e-01
9.427674114704132080e-02 8.718418888747692108e-03 2.426575124263763428e-02 -7.482597231864929199e-02 -2.185410857200622559e-01 1.607892066240310669e-01 -5.868657957762479782e-03 -2.066547870635986328e-01 7.687561213970184326e-03 -2.094893455505371094e-01 2.399940490722656250e-01 -4.086403921246528625e-02 -1.619931906461715698e-01 -2.535731494426727295e-01 -9.001734852790832520e-02 2.039108797907829285e-02 1.343054920434951782e-01 -1.304879039525985718e-01 -1.001609340310096741e-01 2.188445627689361572e-02 -5.422184988856315613e-02 -3.683301806449890137e-01 -3.942209184169769287e-01 2.898692488670349121e-01 -6.603650003671646118e-02 1.457153707742691040e-01 -1.325862854719161987e-01 1.731896996498107910e-01 -1.099347323179244995e-01 2.540200948715209961e-01 -2.961346805095672607e-01 7.161870598793029785e-02
-1.379981637001037598e-01 3.093998238909989595e-04 2.086716443300247192e-01 8.335274457931518555e-02 -1.926430910825729370e-01 8.134346455335617065e-02 3.256219029426574707e-01 -1.221122778952121735e-02 1.575335860252380371e-01 -1.553701311349868774e-01 2.632188796997070312e-01 1.752462983131408691e-01 -1.377214863896369934e-02 -1.298020035028457642e-01 1.348542273044586182e-01 9.452898055315017700e-02 1.107245609164237976e-01 -3.718357682228088379e-01 -1.736379042267799377e-02 -8.027037233114242554e-02 -6.571095436811447144e-02 -1.478394418954849243e-01 -3.167387843132019043e-02 8.095475286245346069e-02 -6.679734587669372559e-02 1.242210939526557922e-01 -2.381003201007843018e-01 1.305395066738128662e-01 -6.934475153684616089e-02 1.810692548751831055e-01 8.391060680150985718e-02 5.081214308738708496e-01
-4.608735814690589905e-02 -1.276913448236882687e-03 -2.721644239500164986e-03 8.538921922445297241e-02 -1.318810135126113892e-01 6.983192265033721924e-02 5.483267307281494141e-01 1.075111702084541321e-01 5.300218611955642700e-02 -2.356505990028381348e-01 4.739181697368621826e-02 2.427340149879455566e-01 -1.874504536390304565e-01 -1.982201039791107178e-01 2.239416390657424927e-01 7.432627677917480469e-02 1.556244492530822754e-01 -3.098159432411193848e-01 4.043884202837944031e-02 -1.201276406645774841e-01 -1.264355927705764771e-01 -6.503419578075408936e-02 5.886122211813926697e-02 6.267616897821426392e-02 6.391527131199836731e-03 1.448566168546676636e-01 -2.601256966590881348e-01 3.521230444312095642e-02 -2.512034773826599121e-01 9.514414519071578979e-02 3.048095479607582092e-02 2.821042835712432861e-01
-1.882397532463073730e-01 -4.591443017125129700e-02 4.321812093257904053e-02 -2.315462231636047363e-01 -2.245820909738540649e-01 1.522311717271804810e-01 5.997349321842193604e-02 6.479767616838216782e-03 -2.908482551574707031e-01 1.190614625811576843e-01 2.928324043750762939e-01 1.386727690696716309e-01 -2.905993461608886719e-01 -9.490153938531875610e-02 -1.889775134623050690e-02 1.802690923213958740e-01 7.472959905862808228e-02 1.074746027588844299e-01 -2.270759046077728271e-01 -4.872571527957916260e-01 1.411799341440200806e-02 -1.267749965190887451e-01 7.769143581390380859e-02 5.962538067251443863e-03 -1.140977069735527039e-01 1.352972686290740967e-01 1.740082651376724243e-01 8.368553966283798218e-02 -3.270333632826805115e-02 2.416263893246650696e-02 -2.533963024616241455e-01 1.916729807853698730e-01
8.107125759124755859e-03 -4.180224146693944931e-03 -1.721443682909011841e-01 -1.123368833214044571e-02 -9.029084444046020508e-02 3.490419089794158936e-01 -7.228189706802368164e-02 1.740315854549407959e-01 -1.712660491466522217e-01 -2.442820966243743896e-01 -1.018874049186706543e-01 -1.541594117879867554e-01 -1.136085689067840576e-01 -1.597490459680557251e-01 3.337601125240325928e-01 1.286813244223594666e-02 1.206848863512277603e-02 6.448312848806381226e-02 4.049969464540481567e-02 3.386194258928298950e-02 -2.544919252395629883e-01 -2.130719125270843506e-01 -1.338891033083200455e-02 -4.708158597350120544e-02 -3.937843069434165955e-02 2.118648886680603027e-01 -3.266168832778930664e-01 -2.400512993335723877e-01 -2.291715592145919800e-01 7.129524648189544678e-02 -1.370193958282470703e-01 3.532034158706665039e-01
-1.219750642776489258e-01 1.073952857404947281e-02 -1.038657724857330322e-01 -1.878225989639759064e-02 -1.244631260633468628e-01 5.624824017286300659e-02 2.371095269918441772e-01 1.509261578321456909e-01 1.166214607656002045e-02 1.043496504426002502e-01 2.343974709510803223e-01 2.218034267425537109e-01 -3.964161872863769531e-02 -1.451653987169265747e-01 3.736385703086853027e-02 -2.788682281970977783e-01 9.450472146272659302e-02 -1.441818326711654663e-01 -2.053267210721969604e-01 -2.227826267480850220e-01 -4.367566481232643127e-02 -4.507282283157110214e-03 -2.439388781785964966e-01 2.792235314846038818e-01 7.653900235891342163e-02 -5.202357843518257141e-02 -1.433926522731781006e-01 6.955194473266601562e-02 -5.407163128256797791e-02 3.837381303310394287e-01 2.964625060558319092e-01 3.553825318813323975e-01
-9.666945785284042358e-03 5.143036693334579468e-02 -9.210786782205104828e-03 -2.903782129287719727e-01 -5.778919532895088196e-02 3.461483865976333618e-02 2.669547200202941895e-01 -4.437734931707382202e-02 -1.567943692207336426e-01 -1.374043291434645653e-03 1.734283715486526489e-01 -7.498522754758596420e-03 -3.564446866512298584e-01 -1.668206751346588135e-01 3.616801798343658447e-01 4.677462577819824219e-01 -4.156683012843132019e-02 -7.724101096391677856e-02 -3.786057978868484497e-02 3.496770188212394714e-02 1.623311936855316162e-01 -2.940538525581359863e-02 -1.316471248865127563e-01 -1.146985683590173721e-02 -2.139354348182678223e-01 1.828099787235260010e-01 -2.693616449832916260e-01 -8.340935409069061279e-02 -1.518727391958236694e-01 1.409662514925003052e-01 8.921261876821517944e-02 -1.061086729168891907e-01
-2.400098443031311035e-01 2.156608104705810547e-01 -3.860137760639190674e-01 -1.641748100519180298e-01 -2.951819002628326416e-01 7.541483268141746521e-03 9.309193491935729980e-02 1.087649539113044739e-01 -2.194232344627380371e-01 8.889954537153244019e-02 1.250074803829193115e-01 6.097449734807014465e-02 -7.209616899490356445e-02 -4.719659686088562012e-02 1.548134386539459229e-01 -1.095289811491966248e-01 3.770014271140098572e-02 1.449782848358154297e-01 -1.552040725946426392e-01 -5.271981284022331238e-02 -5.169405788183212280e-02 -2.878716588020324707e-02 7.025044411420822144e-02 2.103303074836730957e-01 4.980348981916904449e-03 1.125312596559524536e-01 -3.831111788749694824e-01 8.194494992494583130e-02 2.188947796821594238e-01 2.631828784942626953e-01 -1.666716933250427246e-01 2.834386527538299561e-01
-3.434763476252555847e-02 -9.705930203199386597e-02 1.104281023144721985e-01 -2.957600653171539307e-01 -1.670332849025726318e-01 -3.421049565076828003e-02 4.049331843852996826e-01 -7.555517554283142090e-02 -1.453738361597061157e-01 -4.805259406566619873e-03 2.781981229782104492e-01 6.309458985924720764e-03 -4.860706999897956848e-02 -2.477064430713653564e-01 1.291502453386783600e-02 8.517359197139739990e-02 -1.416333913803100586e-01 -1.622000783681869507e-01 -3.514799177646636963e-01 -2.005467116832733154e-01 2.321597933769226074e-01 -7.789885159581899643e-03 -1.668068915605545044e-01 2.880108356475830078e-01 2.069102972745895386e-02 4.817510489374399185e-03 -2.963094115257263184e-01 -1.326502263545989990e-01 7.122190296649932861e-02 1.586026996374130249e-01 6.022176519036293030e-02 8.178028464317321777e-02
-1.538204550743103027e-01 -1.108178868889808655e-01 7.569779455661773682e-02 -5.511523410677909851e-02 -2.548036873340606689e-01 -4.593056812882423401e-02 1.316768676042556763e-01 -8.186618983745574951e-02 1.863066256046295166e-01 2.644484341144561768e-01 9.572929143905639648e-02 1.938164830207824707e-01 -1.311580557376146317e-02 5.635268241167068481e-02 -4.198767617344856262e-02 3.367441296577453613e-01 -3.082758784294128418e-01 1.493143439292907715e-01 5.716184154152870178e-03 -1.327736973762512207e-01 -4.210889711976051331e-02 -7.664463669061660767e-02 3.857243806123733521e-02 1.608031690120697021e-01 -1.738128811120986938e-01 -1.071863397955894470e-01 -1.098781675100326538e-01 -1.112971734255552292e-02 -1.356174200773239136e-01 4.671106934547424316e-01 8.556036651134490967e-02 3.557397127151489258e-01
2.066062390804290771e-01 -1.019566282629966736e-01 -4.526114836335182190e-02 1.669166982173919678e-01 -1.950542032718658447e-01 9.330105036497116089e-02 9.096582233905792236e-02 -4.909560456871986389e-02 -1.481864899396896362e-01 -1.110139787197113037e-01 2.988248169422149658e-01 2.089901864528656006e-01 6.020867824554443359e-02 4.214590042829513550e-02 1.095651760697364807e-01 2.202826291322708130e-01 -1.051829308271408081e-01 -2.476845383644104004e-01 -2.327775657176971436e-01 1.257618367671966553e-01 -1.892011165618896484e-01 -2.497179210186004639e-01 -1.975234299898147583e-01 3.459500968456268311e-01 -2.381890267133712769e-01 1.811733096837997437e-01 -3.115390241146087646e-02 9.253215789794921875e-02 -2.018032521009445190e-01 1.787783205509185791e-01 -2.270386815071105957e-01 6.161889061331748962e-02
1.440300941467285156e-01 -2.282776087522506714e-01 -2.995238080620765686e-02 -8.433459699153900146e-02 -1.525646746158599854e-01 2.362077236175537109e-01 -6.489468365907669067e-02 -2.898696810007095337e-02 -3.748879954218864441e-02 -1.062759086489677429e-01 8.339156955480575562e-02 2.231964096426963806e-02 6.282287091016769409e-02 -3.162081167101860046e-02 2.403264045715332031e-01 2.918687164783477783e-01 2.330609709024429321e-01 3.260658122599124908e-04 -1.624222099781036377e-01 2.047456651926040649e-01 -2.294282913208007812e-01 -1.225781887769699097e-01 -4.012848436832427979e-02 3.406428992748260498e-01 1.036335602402687073e-01 2.115858793258666992e-01 -2.959735393524169922e-01 2.999166585505008698e-02 2.369322478771209717e-01 2.940904498100280762e-01 2.825294993817806244e-02 2.675963640213012695e-01
1.079801619052886963e-01 9.706450998783111572e-02 -7.881633192300796509e-02 7.358019053936004639e-02 3.471440076828002930e-02 3.206888735294342041e-01 -4.024432972073554993e-03 6.637044996023178101e-02 -8.528171479701995850e-02 -1.793297976255416870e-01 -1.291370242834091187e-01 -7.782343029975891113e-02 -1.515729725360870361e-01 -8.671262860298156738e-02 2.700349092483520508e-01 -1.426500082015991211e-01 -2.801684476435184479e-02 4.108886793255805969e-02 -1.629700213670730591e-01 4.705043882131576538e-02 -1.996322572231292725e-01 -3.866553306579589844e-01 3.038079850375652313e-02 3.345098495483398438e-01 1.102840378880500793e-01 2.347298711538314819e-01 -4.353794157505035400e-01 -3.368247672915458679e-02 -4.593560099601745605e-02 2.571263611316680908e-01 5.004912614822387695e-02 1.039136126637458801e-01
2.363805100321769714e-02 -8.572757989168167114e-02 -1.568849384784698486e-02 -6.431078165769577026e-02 -2.306656539440155029e-01 1.851856261491775513e-01 5.213608145713806152e-01 8.548200130462646484e-02 -2.499620057642459869e-02 1.514520645141601562e-01 -2.999338321387767792e-03 1.995678246021270752e-01 7.569518685340881348e-02 -2.466942369937896729e-01 1.359653025865554810e-01 -1.354137714952230453e-02 -5.062247440218925476e-02 -1.628055050969123840e-02 9.961277991533279419e-02 -1.629291176795959473e-01 -1.934080868959426880e-01 -3.512892872095108032e-02 -1.510552763938903809e-01 1.736566126346588135e-01 -2.039552479982376099e-02 1.084304824471473694e-01 2.052222844213247299e-04 1.128010451793670654e-01 2.114736661314964294e-02 1.106575429439544678e-01 2.445694357156753540e-01 4.940785765647888184e-01
-1.694618910551071167e-01 6.154098361730575562e-02 -3.278744220733642578e-01 2.093391567468643188e-01 1.009755954146385193e-01 -5.067962035536766052e-02 2.524968683719635010e-01 4.901826381683349609e-03 -6.409537047147750854e-02 -6.379555910825729370e-02 9.919225424528121948e-02 1.519028395414352417e-01 6.855215877294540405e-02 -3.800491616129875183e-02 1.599818021059036255e-01 7.347764074802398682e-02 2.772118449211120605e-01 8.592888480052351952e-04 -8.424822241067886353e-03 -2.786071412265300751e-02 -3.660751134157180786e-02 -1.023482531309127808e-01 -1.486399918794631958e-01 7.674904912710189819e-02 -1.478115469217300415e-01 3.588901460170745850e-02 -5.519739985466003418e-01 1.770893931388854980e-01 1.042757406830787659e-01 3.148013353347778320e-01 -2.345325797796249390e-01 1.405497193336486816e-01
2.464569732546806335e-02 -7.494314759969711304e-02 1.397382933646440506e-02 9.595486521720886230e-02 -1.498069316148757935e-01 8.902798593044281006e-02 4.163044095039367676e-01 1.034223586320877075e-01 -2.117786109447479248e-01 -5.937878414988517761e-02 2.531275153160095215e-01 1.962020844221115112e-01 1.025286167860031128e-01 -5.536800622940063477e-02 2.441650032997131348e-01 3.038847818970680237e-02 -2.883038669824600220e-02 -2.052984386682510376e-01 2.384351640939712524e-01 -2.165775299072265625e-01 -6.571920961141586304e-02 7.786418497562408447e-02 -8.416103571653366089e-02 3.334818184375762939e-01 1.229961216449737549e-01 1.054459512233734131e-01 -1.837234199047088623e-02 -5.897010490298271179e-02 -3.466814756393432617e-02 2.447144091129302979e-01 1.768165677785873413e-01 3.835535943508148193e-01
8.974240720272064209e-02 -3.531910479068756104e-02 -1.765256673097610474e-01 -8.541963249444961548e-02 8.291073143482208252e-02 4.136155247688293457e-01 1.722434461116790771e-01 3.788280766457319260e-03 -7.280640304088592529e-02 -1.448261886835098267e-01 1.324431970715522766e-02 1.110883802175521851e-01 -7.791477441787719727e-02 6.481380760669708252e-02 2.915396392345428467e-01 -5.577822774648666382e-02 2.296265512704849243e-01 -2.231424152851104736e-01 1.269686669111251831e-01 -4.304545372724533081e-02 -1.015704274177551270e-01 -4.876156523823738098e-02 -7.880119234323501587e-02 1.455861628055572510e-01 -2.811510562896728516e-01 1.465399563312530518e-01 -3.356153070926666260e-01 1.138845831155776978e-01 -2.193195372819900513e-01 1.719014346599578857e-01 -1.667270064353942871e-02 3.778715729713439941e-01
-8.369785547256469727e-02 -2.053982764482498169e-02 -1.584358215332031250e-01 -1.530076414346694946e-01 -2.798767387866973877e-01 9.421819448471069336e-02 1.294881999492645264e-01 1.362552493810653687e-01 -1.162339821457862854e-01 6.869070976972579956e-02 1.719032526016235352e-01 1.134177222847938538e-01 -2.944736368954181671e-02 -8.836817741394042969e-02 2.812708169221878052e-02 5.157502018846571445e-04 2.584036588668823242e-01 2.514061033725738525e-01 -2.733390927314758301e-01 -9.194292128086090088e-02 -2.010394930839538574e-01 4.183388128876686096e-02 -6.338774412870407104e-02 9.038953110575675964e-03 -4.724514111876487732e-02 2.639431357383728027e-01 -4.058558344841003418e-01 8.547636098228394985e-04 9.508506208658218384e-02 4.805493354797363281e-01 -7.716454565525054932e-02 9.723995625972747803e-02
9.238374233245849609e-02 -1.412554681301116943e-01 1.873070001602172852e-02 8.477062731981277466e-02 -7.795411348342895508e-02 2.713748812675476074e-01 4.163776040077209473e-01 2.883510887622833252e-01 -6.340745603665709496e-04 -6.376772373914718628e-02 1.875836104154586792e-01 2.235990017652511597e-01 -6.822227686643600464e-02 -1.865947693586349487e-01 1.428892165422439575e-01 1.651107450015842915e-04 -8.774154633283615112e-02 -2.269243896007537842e-01 3.895961865782737732e-02 3.427831921726465225e-03 -5.534091591835021973e-02 -5.524893477559089661e-02 -4.617849737405776978e-02 1.835014224052429199e-01 1.319060940295457840e-02 9.459552168846130371e-02 -2.111952155828475952e-01 9.484462440013885498e-02 1.069893911480903625e-01 2.231253087520599365e-01 1.558713465929031372e-01 4.771848618984222412e-01
2.453706264495849609e-01 -2.462434470653533936e-01 3.666353970766067505e-02 -1.877320259809494019e-01 -4.143296778202056885e-01 4.394013807177543640e-02 3.872252106666564941e-01 3.127279877662658691e-02 -1.077861934900283813e-01 -1.758887469768524170e-01 2.245558202266693115e-01 1.752394437789916992e-01 -1.161374896764755249e-01 -2.532349228858947754e-01 6.518574059009552002e-02 7.068808376789093018e-02 -2.036490291357040405e-01 1.439746916294097900e-01 -1.651925593614578247e-01 -1.641646325588226318e-01 4.141414165496826172e-02 -2.258374243974685669e-01 -1.492910832166671753e-01 2.395003736019134521e-01 -6.950116157531738281e-02 6.360859423875808716e-02 -7.292380183935165405e-02 -6.568288803100585938e-02 8.521033078432083130e-02 5.064648389816284180e-02 -1.739410907030105591e-01 -1.009119860827922821e-02
3.673477098345756531e-02 -9.786830842494964600e-02 1.319106668233871460e-01 -1.859812997281551361e-02 -1.507183760404586792e-01 1.124019175767898560e-01 3.101842105388641357e-01 8.941260725259780884e-02 5.273858085274696350e-03 -3.084436655044555664e-01 1.446302086114883423e-01 4.588146209716796875e-01 -7.101500872522592545e-03 -9.879554063081741333e-02 2.115449160337448120e-01 1.788370870053768158e-02 1.432726979255676270e-01 -1.100451350212097168e-01 3.190087899565696716e-02 -2.218506932258605957e-01 -5.739641189575195312e-02 -2.940910160541534424e-01 -5.945868045091629028e-02 1.688909232616424561e-01 3.649948909878730774e-02 2.898890376091003418e-01 9.488412737846374512e-02 -7.648756355047225952e-02 -1.344993431121110916e-02 7.961704395711421967e-03 -1.246751323342323303e-01 3.599524497985839844e-01
1.593654602766036987e-01 -2.378400862216949463e-01 -1.384762972593307495e-01 -2.727522850036621094e-01 -1.968096047639846802e-01 2.185282558202743530e-01 3.466838896274566650e-01 -2.895211242139339447e-02 -1.225933656096458435e-01 -1.953656226396560669e-02 2.928619980812072754e-01 2.583867311477661133e-02 -7.448364794254302979e-02 -3.649668693542480469e-01 2.343409508466720581e-01 8.124765008687973022e-02 -2.160327695310115814e-02 1.765748560428619385e-01 -9.003818780183792114e-02 -3.108810782432556152e-01 1.054217889904975891e-01 1.580693200230598450e-02 -1.027095243334770203e-01 1.415233910083770752e-01 -1.140129864215850830e-01 9.922904521226882935e-02 -1.628952324390411377e-01 -1.788852959871292114e-01 -1.665751039981842041e-01 -1.151286214590072632e-01 -1.016091257333755493e-01 6.155566126108169556e-02
-3.520221114158630371e-01 -8.702919632196426392e-02 -1.833781003952026367e-01 -9.713448584079742432e-02 -2.089691758155822754e-01 2.685492038726806641e-01 2.935106456279754639e-01 -1.269453167915344238e-01 -1.123048644512891769e-02 2.495110929012298584e-01 6.925374735146760941e-03 6.247503682971000671e-03 5.847826972603797913e-02 -5.796237662434577942e-02 9.495417773723602295e-02 9.630072116851806641e-02 -3.436637297272682190e-02 -1.466630101203918457e-01 2.184162847697734833e-02 1.521312445402145386e-01 1.067986804991960526e-02 -2.945229411125183105e-01 -2.061167061328887939e-01 -7.504124939441680908e-02 1.693632602691650391e-01 5.999194085597991943e-02 -9.799256175756454468e-02 -7.348280400037765503e-02 -4.082334041595458984e-02 3.136309683322906494e-01 -3.709725663065910339e-02 4.357494413852691650e-01
-3.760742023587226868e-02 -9.380395710468292236e-02 1.690554767847061157e-01 1.005176305770874023e-01 2.113373018801212311e-02 3.760811984539031982e-01 3.224837481975555420e-01 4.684703797101974487e-02 1.322959959506988525e-01 -2.172317206859588623e-01 1.561536453664302826e-02 2.628106176853179932e-01 -1.963308751583099365e-01 -2.124049961566925049e-01 1.886047050356864929e-02 2.288107722997665405e-01 -2.359503321349620819e-02 -9.142344444990158081e-02 -1.961961835622787476e-01 -7.040160149335861206e-02 -1.310016661882400513e-01 -1.817591935396194458e-01 8.036488294601440430e-02 1.249116957187652588e-01 1.364599764347076416e-01 1.577125303447246552e-02 -2.375733852386474609e-01 1.423399001359939575e-01 -2.149591892957687378e-01 1.946699321269989014e-01 3.015419654548168182e-02 3.569920659065246582e-01
1.200871095061302185e-01 -6.885384023189544678e-02 -2.677683345973491669e-02 -2.505103051662445068e-01 -1.781911216676235199e-02 2.786922156810760498e-01 3.653274476528167725e-01 -1.509046405553817749e-01 2.319828374311327934e-03 6.813307106494903564e-02 3.514932990074157715e-01 4.626107215881347656e-02 -3.008958697319030762e-01 -3.042668104171752930e-01 2.461436837911605835e-01 6.747032701969146729e-02 -1.666544824838638306e-01 1.935344934463500977e-01 -1.234975010156631470e-01 -2.247767746448516846e-01 -2.970769256353378296e-02 -1.726511716842651367e-01 -1.695747822523117065e-01 1.709131449460983276e-01 -1.228096708655357361e-01 4.493609443306922913e-02 -1.526081711053848267e-01 -8.563546091318130493e-02 1.703915446996688843e-01 -6.675999611616134644e-02 -4.664689674973487854e-02 3.870819136500358582e-02
1.825736910104751587e-01 -2.848370671272277832e-01 -1.539328508079051971e-02 -7.101197540760040283e-02 -2.144821286201477051e-01 2.977142110466957092e-02 2.359764128923416138e-01 -2.632116200402379036e-03 -1.772167086601257324e-01 -1.759224385023117065e-01 1.061108559370040894e-01 1.903298944234848022e-01 1.196896806359291077e-01 -1.720038354396820068e-01 2.368384450674057007e-01 8.191626518964767456e-02 2.271542400121688843e-01 -2.758887708187103271e-01 2.828441746532917023e-02 6.688448786735534668e-02 -5.204328149557113647e-02 -1.407588571310043335e-01 8.478760719299316406e-03 2.557173371315002441e-01 6.626008450984954834e-02 -9.119910746812820435e-02 -2.749311327934265137e-01 8.469969034194946289e-02 -1.772357821464538574e-01 2.518862783908843994e-01 1.594494730234146118e-01 3.526995480060577393e-01
-4.147639498114585876e-02 -2.980909347534179688e-01 -9.898244589567184448e-02 -7.444638013839721680e-02 -1.777213662862777710e-01 2.706488221883773804e-02 4.195024725049734116e-03 -1.380643546581268311e-01 -3.179053962230682373e-02 -1.188076566904783249e-03 -5.726473778486251831e-02 1.324443966150283813e-01 9.909827262163162231e-02 -1.867067962884902954e-01 2.541593909263610840e-01 2.215385138988494873e-01 2.975153028964996338e-01 -1.811696290969848633e-01 -5.319639295339584351e-02 -2.814199402928352356e-02 7.691105455160140991e-02 -1.492220461368560791e-01 -1.107643023133277893e-01 3.056438863277435303e-01 2.139631658792495728e-01 -1.840429008007049561e-02 -2.015695422887802124e-01 2.156577259302139282e-01 5.088529363274574280e-02 4.102274179458618164e-01 -6.789446622133255005e-02 3.080972731113433838e-01
8.352876454591751099e-02 1.290375483222305775e-03 -6.525301933288574219e-02 -2.626180415973067284e-03 -2.688454091548919678e-01 1.215407252311706543e-01 3.599834442138671875e-01 -5.772643163800239563e-02 -3.425652980804443359e-01 -3.159315884113311768e-01 -7.698958367109298706e-02 2.202596366405487061e-01 8.832581341266632080e-03 -2.352595031261444092e-01 1.465754210948944092e-01 -1.646321862936019897e-01 -2.568150162696838379e-01 -1.264558881521224976e-01 -2.978679835796356201e-01 -6.205966323614120483e-02 -1.604741513729095459e-01 -1.751974523067474365e-01 -2.633937895298004150e-01 4.954426363110542297e-02 4.261254146695137024e-02 -3.360191360116004944e-02 -1.448023831471800804e-03 2.042039670050144196e-02 -1.346392333507537842e-01 2.564467191696166992e-01 2.079312875866889954e-02 5.176198109984397888e-02
-1.331389397382736206e-01 1.661614328622817993e-02 -1.429055780172348022e-01 -1.661686301231384277e-01 -2.806573510169982910e-01 -6.999134784564375877e-04 3.142446875572204590e-01 -1.298387814313173294e-02 -2.143270708620548248e-02 3.169276192784309387e-02 -2.596922777593135834e-02 4.979863762855529785e-02 -8.784735947847366333e-02 1.717906296253204346e-01 2.045830041170120239e-01 1.079336404800415039e-01 1.939599215984344482e-01 3.627112507820129395e-01 -8.971629291772842407e-02 -1.216939650475978851e-03 7.059865444898605347e-02 4.127831757068634033e-02 1.498691141605377197e-01 1.394813209772109985e-01 5.980561487376689911e-03 3.025690317153930664e-01 -3.730638325214385986e-01 1.610101200640201569e-02 4.894976690411567688e-02 3.517571687698364258e-01 -1.358343064785003662e-01 2.439087629318237305e-01
1.767240166664123535e-01 1.285172700881958008e-01 -7.672646641731262207e-02 -2.497369199991226196e-01 -2.032691054046154022e-02 -5.739635229110717773e-02 -2.358852773904800415e-01 7.339089363813400269e-02 -1.859841309487819672e-02 -8.240114897489547729e-02 2.385179102420806885e-01 2.125059217214584351e-01 -1.556778885424137115e-02 -2.006242424249649048e-01 1.348681747913360596e-01 3.383318483829498291e-01 1.932897605001926422e-02 -3.765717893838882446e-02 -2.202490717172622681e-01 -1.020555198192596436e-01 -2.580533921718597412e-01 -1.347768008708953857e-01 9.723559767007827759e-02 2.189647257328033447e-01 1.449233591556549072e-01 5.623537674546241760e-02 -3.625885248184204102e-01 -2.215456776320934296e-02 -2.103691548109054565e-01 3.424279689788818359e-01 5.613635107874870300e-02 1.151600256562232971e-01
-2.071283757686614990e-02 -6.501191109418869019e-02 -1.400386244058609009e-01 1.610641926527023315e-01 -1.255627572536468506e-01 1.512187272310256958e-01 3.832058608531951904e-01 1.853070780634880066e-02 -2.861764654517173767e-02 3.593262284994125366e-02 1.984686404466629028e-01 1.716234236955642700e-01 -5.156025663018226624e-02 -1.901326924562454224e-01 6.047341600060462952e-02 6.646810472011566162e-02 1.172668114304542542e-01 -1.681527346372604370e-01 1.429576575756072998e-01 -1.304729282855987549e-01 1.287496834993362427e-01 1.713171950541436672e-03 -1.354355812072753906e-01 3.084150850772857666e-01 -6.158666312694549561e-02 1.118962168693542480e-01 -2.487594038248062134e-01 1.848822273313999176e-02 2.471415102481842041e-01 2.253038994967937469e-02 1.726182848215103149e-01 5.164114236831665039e-01
-9.655677713453769684e-03 1.388498544692993164e-01 3.448078408837318420e-02 -1.833923161029815674e-01 -2.091340869665145874e-01 4.491572454571723938e-02 -2.154582291841506958e-01 -1.480160932987928391e-02 -3.521304726600646973e-01 1.769943535327911377e-01 2.209930866956710815e-01 3.101387433707714081e-02 -1.070742961019277573e-02 -8.423969894647598267e-02 2.108966112136840820e-01 -1.492901295423507690e-01 -3.086557611823081970e-02 2.539972029626369476e-02 -1.189865842461585999e-01 1.123969554901123047e-01 -2.335249334573745728e-01 4.685450345277786255e-02 6.248594075441360474e-02 2.053668498992919922e-01 -1.628853194415569305e-02 1.765649765729904175e-01 -3.780318498611450195e-01 -1.107355952262878418e-01 -1.651296913623809814e-01 4.041856527328491211e-01 -1.498243957757949829e-01 2.083774954080581665e-01
-2.654065787792205811e-01 -1.962250024080276489e-01 9.336300194263458252e-02 -1.602057926356792450e-02 -1.736172586679458618e-01 -1.342556811869144440e-02 -6.408559530973434448e-02 -1.054428443312644958e-01 -1.814840137958526611e-01 1.774554550647735596e-01 -9.296762943267822266e-02 1.365841180086135864e-01 -1.827555745840072632e-01 -1.695413291454315186e-01 -1.062263026833534241e-01 4.002850875258445740e-02 7.656962424516677856e-02 2.361481077969074249e-02 -1.981603354215621948e-01 -3.079269230365753174e-01 -1.623408049345016479e-01 1.428057551383972168e-01 -1.834957897663116455e-01 1.180423200130462646e-01 -2.704713642597198486e-01 1.259595155715942383e-01 -3.293375968933105469e-01 1.954016536474227905e-01 -8.329706639051437378e-02 1.675798296928405762e-01 -3.597472012042999268e-01 1.865835636854171753e-01
1.793299317359924316e-01 2.318682819604873657e-01 3.125596418976783752e-02 -8.043619804084300995e-03 -1.780866831541061401e-01 5.311234667897224426e-02 3.408999443054199219e-01 -3.144106641411781311e-02 -2.188807278871536255e-01 2.934631109237670898e-01 4.573759809136390686e-02 4.135143011808395386e-02 -9.229487180709838867e-02 -5.906645208597183228e-02 2.443390898406505585e-03 9.233714640140533447e-02 -8.841819316148757935e-02 -1.741078644990921021e-01 -1.265904754400253296e-01 -1.447225660085678101e-01 -5.648730322718620300e-02 -4.010975360870361328e-01 2.746864557266235352e-01 5.294420942664146423e-02 3.648537769913673401e-02 -8.692767471075057983e-02 1.023894175887107849e-01 -9.398669749498367310e-02 -1.897721141576766968e-01 2.674720883369445801e-01 -2.004443705081939697e-01 3.310046792030334473e-01
2.581181004643440247e-02 1.116995047777891159e-02 -1.075931861996650696e-01 -2.004775404930114746e-01 -2.264883518218994141e-01 2.505303621292114258e-01 3.307262659072875977e-01 -4.850808531045913696e-02 -1.914873905479907990e-02 -9.367676824331283569e-02 2.393027991056442261e-01 2.520428597927093506e-01 1.843485087156295776e-01 -7.827306538820266724e-02 8.586786687374114990e-02 3.371253311634063721e-01 1.099338456988334656e-01 -1.193272173404693604e-01 1.289088577032089233e-01 9.822584688663482666e-03 -1.687408089637756348e-01 -2.222723513841629028e-01 -2.165028266608715057e-02 1.891305297613143921e-01 2.450579404830932617e-01 -1.121573075652122498e-01 -2.914779782295227051e-01 1.698496192693710327e-01 -9.844382852315902710e-02 1.492788791656494141e-01 1.378558725118637085e-01 1.897322237491607666e-01
2.203879803419113159e-01 -2.845133543014526367e-01 2.174324691295623779e-01 1.644059568643569946e-01 -1.949062943458557129e-01 -1.174184828996658325e-01 1.689121872186660767e-01 -9.733468294143676758e-02 1.467838883399963379e-02 1.746820509433746338e-01 3.056344091892242432e-01 2.533237338066101074e-01 -1.706736981868743896e-01 -6.362307071685791016e-02 1.263475865125656128e-01 4.890341684222221375e-02 4.053477570414543152e-02 -2.699620723724365234e-01 -2.582187880761921406e-05 7.849382609128952026e-02 1.282373815774917603e-01 -2.991119623184204102e-01 -2.550109922885894775e-01 1.104818508028984070e-01 1.822040416300296783e-02 1.017597243189811707e-01 -1.098648086190223694e-01 -1.158075556159019470e-01 1.596607640385627747e-02 2.313737422227859497e-01 1.714749261736869812e-02 3.353531658649444580e-01
-8.307534456253051758e-02 -1.102119800634682178e-03 -1.794316768646240234e-01 6.100846827030181885e-02 3.501087799668312073e-02 -1.432300060987472534e-01 2.516742646694183350e-01 2.892231643199920654e-01 -8.720630407333374023e-02 1.354791503399610519e-02 2.012592852115631104e-01 2.386914640665054321e-01 -8.113857358694076538e-02 -2.716454677283763885e-02 2.260650992393493652e-01 2.798150181770324707e-01 1.173800751566886902e-01 1.819463372230529785e-01 -9.608361870050430298e-02 -9.379562921822071075e-03 -2.647435963153839111e-01 -4.223440214991569519e-02 -6.434117257595062256e-02 1.503130979835987091e-02 -2.362161576747894287e-01 3.161013722419738770e-01 -2.905248999595642090e-01 2.011466622352600098e-01 1.031562592834234238e-02 1.265274584293365479e-01 -2.770247757434844971e-01 2.014345228672027588e-01
8.744364231824874878e-02 -1.627888530492782593e-01 2.604755945503711700e-02 -1.255608052015304565e-01 -1.713318228721618652e-01 1.750444620847702026e-01 3.296146094799041748e-01 2.923461794853210449e-02 5.895157903432846069e-02 -2.783356904983520508e-01 1.567638069391250610e-01 3.027037978172302246e-01 9.613403677940368652e-02 -1.201634556055068970e-01 3.193583190441131592e-01 8.313158154487609863e-02 -2.824682556092739105e-02 -2.503630220890045166e-01 1.053735241293907166e-01 -2.433284223079681396e-01 1.730075180530548096e-01 -2.750441730022430420e-01 -1.307227164506912231e-01 9.659026563167572021e-02 -1.150503456592559814e-01 1.774679869413375854e-01 -6.176285073161125183e-02 1.798593997955322266e-01 -1.163470819592475891e-01 1.854702085256576538e-01 -6.916434317827224731e-02 2.253345400094985962e-01
6.566322594881057739e-02 4.021466523408889771e-02 1.017281562089920044e-01 -2.593466937541961670e-01 -3.188177943229675293e-01 2.719441056251525879e-01 8.388723433017730713e-02 5.715802311897277832e-02 -1.745161861181259155e-01 2.343287169933319092e-01 2.725333869457244873e-01 5.545128509402275085e-02 7.432793825864791870e-02 -1.613587141036987305e-01 -1.007095724344253540e-01 8.327918499708175659e-02 -2.417016215622425079e-02 2.086858823895454407e-02 -3.091228008270263672e-01 -2.384712845087051392e-01 2.141272723674774170e-01 -1.517165452241897583e-01 2.945855818688869476e-02 2.708531916141510010e-01 -4.151574522256851196e-02 3.373858928680419922e-01 -1.687175780534744263e-02 -9.804616123437881470e-02 2.269259095191955566e-02 1.081279143691062927e-01 5.113960430026054382e-02 2.870364189147949219e-01
8.619797974824905396e-02 -3.938684165477752686e-01 -3.563166409730911255e-02 -1.212761700153350830e-01 -1.198538094758987427e-01 7.315413653850555420e-02 1.171608045697212219e-01 7.923038676381111145e-03 1.265884339809417725e-01 6.256026029586791992e-02 -1.523541510105133057e-01 1.100234091281890869e-01 8.946561068296432495e-02 2.165255509316921234e-02 1.894577145576477051e-01 2.701523900032043457e-01 8.524208515882492065e-02 -2.827541828155517578e-01 -1.263044476509094238e-01 -8.017665147781372070e-02 5.636223405599594116e-02 -2.028249949216842651e-01 -1.383726298809051514e-01 3.113470077514648438e-01 -7.398084551095962524e-02 -3.400870785117149353e-02 -2.514544725418090820e-01 4.953443259000778198e-02 -5.174530297517776489e-02 3.784750998020172119e-01 -1.357424166053533554e-02 3.562800586223602295e-01
-3.800376877188682556e-02 -3.403066098690032959e-01 -2.963351644575595856e-02 8.672257512807846069e-02 -1.429038941860198975e-01 1.793669164180755615e-01 -1.672583445906639099e-02 2.162831835448741913e-02 -2.776578664779663086e-01 -6.420940905809402466e-02 -1.412416547536849976e-01 2.120802104473114014e-01 -4.146297927945852280e-03 -3.179916739463806152e-02 1.561117321252822876e-01 8.579820394515991211e-02 1.731405258178710938e-01 -1.120033338665962219e-01 -3.296026214957237244e-02 -2.787898778915405273e-01 2.347626537084579468e-02 -1.594371199607849121e-01 1.898834407329559326e-01 1.453092098236083984e-01 -1.095916032791137695e-01 1.223084032535552979e-01 -2.988633513450622559e-01 4.368714243173599243e-02 1.348248422145843506e-01 3.762516677379608154e-01 -3.994408249855041504e-01 -1.158707961440086365e-02
-1.677774339914321899e-01 1.019215211272239685e-01 -3.031533956527709961e-01 -2.116391807794570923e-01 -2.878563106060028076e-01 1.425414085388183594e-01 1.086805835366249084e-01 6.144292280077934265e-02 -1.781056374311447144e-01 -2.923032268881797791e-02 1.670083254575729370e-01 -7.210266310721635818e-03 -9.914841502904891968e-02 -1.415573060512542725e-01 1.983140110969543457e-01 1.005693823099136353e-01 3.336807712912559509e-02 2.318794131278991699e-01 -2.212708592414855957e-01 -2.671847760211676359e-04 -1.249025017023086548e-01 1.507031172513961792e-01 -9.778160601854324341e-02 1.701840609312057495e-01 -2.114479988813400269e-02 1.076343655586242676e-01 -3.795877099037170410e-01 -9.610645473003387451e-02 8.543229848146438599e-02 4.226639568805694580e-01 -1.402105987071990967e-01 1.205648183822631836e-01
4.423393681645393372e-02 -1.942270845174789429e-01 -1.633186042308807373e-01 -2.927178442478179932e-01 -2.444484084844589233e-01 3.311917930841445923e-02 2.379145324230194092e-01 3.739204630255699158e-02 -4.088414460420608521e-02 8.176659047603607178e-02 3.148510754108428955e-01 -6.717228144407272339e-02 -2.508159577846527100e-01 -3.345548510551452637e-01 2.797926366329193115e-01 -5.191148817539215088e-02 -1.726394593715667725e-01 5.839728284627199173e-03 -2.281179279088973999e-01 -8.866874873638153076e-02 4.061018303036689758e-02 -1.754148304462432861e-01 -1.379033029079437256e-01 1.849201470613479614e-01 -3.546505570411682129e-01 3.912363573908805847e-02 -2.050447762012481689e-01 -9.107822924852371216e-02 -5.867751687765121460e-02 -4.877047613263130188e-02 -5.261411890387535095e-03 4.927407950162887573e-02
3.307181969285011292e-02 -2.500836551189422607e-02 1.291042268276214600e-01 -3.344543278217315674e-01 -1.432600915431976318e-01 -1.731323599815368652e-01 3.843543231487274170e-01 -1.110952198505401611e-01 -8.117224276065826416e-02 -2.571756578981876373e-02 1.149046421051025391e-01 2.382573671638965607e-02 -1.760812103748321533e-01 -2.642472088336944580e-01 2.090277969837188721e-01 4.987058788537979126e-02 -2.560512125492095947e-01 3.834762051701545715e-02 -8.378657698631286621e-02 -1.647423505783081055e-01 1.251950562000274658e-01 7.780152559280395508e-02 6.838490068912506104e-02 3.274022340774536133e-01 -6.448500603437423706e-02 2.736271023750305176e-01 -2.191651910543441772e-01 -1.550980061292648315e-01 9.734475612640380859e-02 2.956298887729644775e-01 -8.279968798160552979e-02 -3.894221410155296326e-02
2.453801333904266357e-01 -2.657217979431152344e-01 -1.097493171691894531e-01 -2.656449377536773682e-01 -1.617438197135925293e-01 5.100168287754058838e-02 3.916603922843933105e-01 -6.824859231710433960e-02 -1.308233737945556641e-01 3.152645751833915710e-02 2.528738379478454590e-01 -6.738765537738800049e-02 -6.414760649204254150e-02 -1.494030952453613281e-01 2.433823496103286743e-01 -7.764128595590591431e-02 -1.910439282655715942e-01 5.916630849242210388e-02 4.305690899491310120e-02 -1.778627932071685791e-01 -1.956890104338526726e-03 -1.433217823505401611e-01 -2.988149821758270264e-01 1.804676502943038940e-01 -1.153643429279327393e-01 2.038917392492294312e-01 -2.209007591009140015e-01 -2.041664570569992065e-01 1.738524436950683594e-01 8.016431331634521484e-02 -1.428375691175460815e-01 -5.611732974648475647e-02
-3.330642357468605042e-02 -9.609141945838928223e-02 -4.820223897695541382e-02 1.947345733642578125e-01 8.277198672294616699e-02 9.056033939123153687e-02 2.871250212192535400e-01 -8.439072966575622559e-02 1.561660319566726685e-01 -1.903554350137710571e-01 3.050045371055603027e-01 5.101208388805389404e-02 8.861826360225677490e-02 -1.385276615619659424e-01 2.188729792833328247e-01 1.969738751649856567e-01 -1.285983324050903320e-01 -1.945797055959701538e-01 -1.951645314693450928e-01 -1.549424231052398682e-01 -1.359185427427291870e-01 -3.370606899261474609e-01 1.077696606516838074e-01 3.428023457527160645e-01 -3.882552264258265495e-03 5.135158449411392212e-02 6.738531589508056641e-02 1.888604015111923218e-01 -6.153485924005508423e-02 1.040117740631103516e-01 -3.531495854258537292e-02 3.719906210899353027e-01
-5.141635239124298096e-02 -8.396127074956893921e-02 -1.153003647923469543e-01 -2.562848627567291260e-01 -9.514315426349639893e-02 1.163718570023775101e-02 5.791326165199279785e-01 -1.495852172374725342e-01 -1.865188181400299072e-01 -1.691131293773651123e-01 -2.414045333862304688e-01 1.484776008874177933e-02 1.077958792448043823e-01 -7.221891731023788452e-02 5.264506489038467407e-02 -1.172519847750663757e-01 -8.459603786468505859e-02 -2.152534574270248413e-01 -1.067056432366371155e-01 -9.804175049066543579e-02 -4.791030660271644592e-03 -8.616986125707626343e-02 -2.225826233625411987e-01 2.037207335233688354e-01 8.128291368484497070e-02 3.018755912780761719e-01 -1.606941670179367065e-01 1.320697218179702759e-01 5.373542383313179016e-02 1.297580748796463013e-01 -2.104499936103820801e-01 1.055269911885261536e-01
-2.808628380298614502e-01 -5.810909904539585114e-03 -2.628948986530303955e-01 -2.196136163547635078e-03 1.401208639144897461e-01 1.224468946456909180e-01 4.632638767361640930e-02 9.910408407449722290e-03 -2.313316464424133301e-01 -2.166415005922317505e-01 2.808556556701660156e-01 1.495540440082550049e-01 -2.403600513935089111e-02 -1.844223141670227051e-01 5.572686344385147095e-02 -8.483395725488662720e-02 1.722445487976074219e-01 8.418861543759703636e-04 -4.866999387741088867e-02 -2.938798964023590088e-01 1.090128794312477112e-01 -2.442034184932708740e-01 -2.248605899512767792e-02 1.978409588336944580e-01 1.873389631509780884e-01 2.457669377326965332e-01 -1.506417542695999146e-01 -3.665561676025390625e-01 3.093078359961509705e-02 2.902597486972808838e-01 3.064751997590065002e-02 1.540792826563119888e-02
1.606829315423965454e-01 -2.692688405513763428e-01 1.482302844524383545e-01 1.277970522642135620e-01 -2.287440299987792969e-01 1.165976002812385559e-01 1.928191184997558594e-01 -3.701529931277036667e-03 -1.527234315872192383e-01 -1.710224151611328125e-01 2.589800357818603516e-01 2.658232450485229492e-01 -2.857444109395146370e-03 -1.188474968075752258e-01 1.538681387901306152e-01 8.335814625024795532e-02 4.096863418817520142e-02 -3.056178390979766846e-01 4.381842911243438721e-02 1.636968255043029785e-01 -3.034913241863250732e-01 -2.489531189203262329e-01 -1.339779347181320190e-01 1.505805850028991699e-01 -9.458582103252410889e-02 2.142077833414077759e-01 -5.598165467381477356e-02 5.028477683663368225e-02 -4.760664701461791992e-02 3.682029545307159424e-01 -3.095671162009239197e-02 8.601125329732894897e-02
7.856378704309463501e-02 2.019217796623706818e-02 -1.567492485046386719e-01 -4.713883101940155029e-01 -2.088233530521392822e-01 3.629228472709655762e-02 2.583891153335571289e-01 -3.686062991619110107e-02 -1.751419156789779663e-01 -2.110296301543712616e-02 6.143852323293685913e-02 2.833933234214782715e-01 -2.256744503974914551e-01 -2.717773914337158203e-01 9.491096436977386475e-02 -2.151110582053661346e-02 -6.977869570255279541e-02 -2.016469985246658325e-01 -1.418680846691131592e-01 1.172526460140943527e-02 6.431479007005691528e-02 2.348512560129165649e-01 1.283055245876312256e-01 2.519326210021972656e-01 -1.594326496124267578e-01 2.224354147911071777e-01 -2.509268820285797119e-01 1.046790182590484619e-01 5.600145831704139709e-02 9.969113022089004517e-02 -5.630651116371154785e-02 1.185071319341659546e-01
2.014849632978439331e-01 -2.019859701395034790e-01 7.368886470794677734e-02 -2.668571472167968750e-01 -1.867484152317047119e-01 -6.656746566295623779e-02 4.702998399734497070e-01 -1.450207680463790894e-01 -7.994636148214340210e-02 5.725613981485366821e-02 2.000719457864761353e-01 -6.503152847290039062e-02 -1.517785489559173584e-01 -2.520071268081665039e-01 2.219108194112777710e-01 8.134714514017105103e-02 -2.315648496150970459e-01 4.017725959420204163e-02 -2.156914770603179932e-01 -7.160739600658416748e-02 -8.943059295415878296e-02 -1.356822401285171509e-01 -1.434997171163558960e-01 1.480918675661087036e-01 -2.403686940670013428e-01 8.797457069158554077e-02 -2.280728965997695923e-01 -1.677060872316360474e-01 -1.056115329265594482e-01 -4.314744099974632263e-02 -1.565947234630584717e-01 7.138340175151824951e-02
1.410781592130661011e-01 -1.300992965698242188e-01 -7.119994610548019409e-02 -6.000604014843702316e-03 7.441505789756774902e-02 3.231853246688842773e-02 7.244507223367691040e-02 -5.019451305270195007e-02 -2.300184816122055054e-01 -1.050496008247137070e-03 -1.374457627534866333e-01 7.507786154747009277e-02 -5.463091656565666199e-04 -8.717586845159530640e-02 3.146231174468994141e-01 1.031426265835762024e-01 -3.204537183046340942e-02 -2.797629237174987793e-01 -4.494156688451766968e-02 1.282652765512466431e-01 -3.070125281810760498e-01 -1.914336681365966797e-01 -4.940359666943550110e-02 3.424933254718780518e-01 -1.328514814376831055e-01 -5.643099546432495117e-02 -2.297289371490478516e-01 -1.768508739769458771e-02 -8.228038437664508820e-03 4.592067897319793701e-01 1.846896708011627197e-01 2.857784032821655273e-01
-2.953854855149984360e-04 -1.997751146554946899e-01 3.644968196749687195e-02 -3.055976331233978271e-01 -2.404340952634811401e-01 1.198311001062393188e-01 4.020269811153411865e-01 -5.399479717016220093e-02 -1.678714454174041748e-01 8.054006844758987427e-02 1.062847152352333069e-01 6.830829661339521408e-03 -1.814229488372802734e-01 -1.557983756065368652e-01 1.839317381381988525e-01 -6.853727251291275024e-02 -1.981557160615921021e-01 -1.216049212962388992e-02 -2.742723524570465088e-01 -1.555314958095550537e-01 2.676331400871276855e-01 -1.073575858026742935e-02 1.200542319566011429e-02 2.818982601165771484e-01 9.814545512199401855e-02 9.122190624475479126e-02 -3.019708991050720215e-01 -2.398870289325714111e-01 5.163186695426702499e-03 1.459391117095947266e-01 -7.383229583501815796e-02 -5.736762285232543945e-02
2.373567549511790276e-03 -4.779547080397605896e-02 -1.459528654813766479e-01 1.446463912725448608e-01 -1.647509485483169556e-01 1.377330869436264038e-01 3.553332686424255371e-01 5.588474497199058533e-02 -8.335726708173751831e-02 8.795417845249176025e-02 9.899125248193740845e-02 3.959974646568298340e-01 -1.113842502236366272e-01 -1.727858334779739380e-01 3.167264163494110107e-01 6.063833367079496384e-03 -8.376187086105346680e-02 -7.561115920543670654e-02 -7.959069311618804932e-02 1.632169261574745178e-02 1.056222338229417801e-02 9.499765932559967041e-02 -2.664138078689575195e-01 2.323821038007736206e-01 1.063549444079399109e-01 -1.500419341027736664e-02 -1.696378439664840698e-01 2.312603406608104706e-02 -9.420255571603775024e-02 2.998247146606445312e-01 2.023792713880538940e-01 3.493606746196746826e-01
-1.597077697515487671e-01 -2.150260061025619507e-01 6.079730112105607986e-03 -5.705184116959571838e-02 -5.678649991750717163e-02 1.356561481952667236e-02 5.673253163695335388e-02 1.865588873624801636e-01 -9.991572052240371704e-02 2.937381863594055176e-01 -5.197443813085556030e-02 4.623552784323692322e-02 -1.996549218893051147e-01 3.081460483372211456e-03 6.112534925341606140e-02 1.136486232280731201e-01 -3.568704724311828613e-01 1.652076095342636108e-01 1.217311397194862366e-01 -1.119119077920913696e-01 8.641033619642257690e-02 -1.990947723388671875e-01 1.064284443855285645e-01 1.988711804151535034e-01 -2.749187350273132324e-01 1.346566081047058105e-01 -2.694752514362335205e-01 -1.848118901252746582e-01 -2.571587562561035156e-01 3.896523118019104004e-01 -7.434961199760437012e-02 1.481817960739135742e-01
1.516166329383850098e-01 -8.936677128076553345e-03 -3.383016586303710938e-02 -2.500787079334259033e-01 -2.689841389656066895e-01 7.178803533315658569e-02 4.195106029510498047e-01 -5.552895739674568176e-02 -6.359535455703735352e-02 5.073688179254531860e-02 7.957428693771362305e-02 -5.983198061585426331e-03 -1.241637617349624634e-01 -2.741319537162780762e-01 1.102963164448738098e-01 -3.496571257710456848e-02 -2.289902865886688232e-01 -1.676996797323226929e-02 -3.119355738162994385e-01 -2.280948162078857422e-01 1.841915994882583618e-01 -1.065475046634674072e-01 -4.586592689156532288e-02 2.658917903900146484e-01 -2.686561644077301025e-02 1.539442390203475952e-01 -3.134288787841796875e-01 -2.910100221633911133e-01 8.252135477960109711e-03 7.788152247667312622e-02 1.850917562842369080e-02 7.602420449256896973e-02
2.898186445236206055e-01 -7.564361393451690674e-02 4.378883540630340576e-02 -1.884136199951171875e-01 -5.174978822469711304e-02 3.395892307162284851e-02 4.951558113098144531e-01 -1.015547737479209900e-01 -2.026098072528839111e-01 4.971903748810291290e-03 2.746439576148986816e-01 -3.457909822463989258e-02 -2.919671125710010529e-02 -2.004567831754684448e-01 2.468142062425613403e-01 -8.589662611484527588e-02 -2.456015795469284058e-01 -3.319105878472328186e-02 -1.218454465270042419e-01 -3.015858530998229980e-01 5.386522412300109863e-02 3.656835108995437622e-02 -1.290356516838073730e-01 2.166905701160430908e-01 -1.443941295146942139e-01 6.525137275457382202e-02 -1.914504915475845337e-01 -2.150093168020248413e-01 -4.725248739123344421e-02 1.296081691980361938e-01 -1.511488556861877441e-01 3.972895815968513489e-02
3.513075038790702820e-02 -3.868370056152343750e-01 -2.081747353076934814e-01 3.654701262712478638e-02 -2.687621712684631348e-01 -3.482725098729133606e-02 -1.419185400009155273e-01 -2.008760124444961548e-01 -4.838140308856964111e-01 1.714539527893066406e-01 3.785922005772590637e-02 1.174974665045738220e-01 1.087221205234527588e-01 -9.282637387514114380e-02 1.328144222497940063e-01 3.707328578457236290e-03 -1.886427402496337891e-01 -8.442890644073486328e-02 -9.496542811393737793e-02 -7.912756502628326416e-02 -2.337449043989181519e-01 -5.247122794389724731e-02 -6.692815572023391724e-02 -1.157762855291366577e-01 -1.665561497211456299e-01 2.561320364475250244e-01 -1.740227341651916504e-01 -5.337487161159515381e-02 -1.555917114019393921e-01 1.304531842470169067e-01 -9.775733202695846558e-02 2.078041136264801025e-01
-1.781295053660869598e-02 -1.526850163936614990e-01 1.532043367624282837e-01 7.668652385473251343e-02 -4.535023123025894165e-02 1.611449718475341797e-01 -6.775952875614166260e-02 -1.687646359205245972e-01 -2.961057126522064209e-01 5.686106160283088684e-02 -3.473802283406257629e-02 1.858807355165481567e-01 -9.817571192979812622e-02 3.105131909251213074e-03 2.370868809521198273e-02 2.934248447418212891e-01 3.394016921520233154e-01 -8.598680794239044189e-02 -2.395289838314056396e-01 -1.446875780820846558e-01 -2.332674525678157806e-02 -1.099370047450065613e-01 2.144929766654968262e-01 1.734979748725891113e-01 -2.751745283603668213e-01 1.316600590944290161e-01 -3.072367012500762939e-01 3.038978204131126404e-02 7.984977215528488159e-02 2.209131568670272827e-01 -3.489644229412078857e-01 8.932426571846008301e-02
-7.525715976953506470e-02 -9.911301732063293457e-02 1.242206469178199768e-01 -2.632200531661510468e-02 -3.228886425495147705e-01 3.134063780307769775e-01 1.572351306676864624e-01 -1.322824507951736450e-01 3.585369512438774109e-02 -1.969715505838394165e-01 2.380308955907821655e-01 -1.171837523579597473e-01 -1.595558822154998779e-01 -6.470424681901931763e-02 -1.055202260613441467e-02 -1.949086338281631470e-01 -1.518653929233551025e-01 -7.955887913703918457e-02 -7.337287068367004395e-02 -2.848370075225830078e-01 -2.456652373075485229e-02 -3.929433524608612061e-01 -7.610129565000534058e-02 1.670135408639907837e-01 -5.564862862229347229e-03 -1.313961017876863480e-02 -7.552799582481384277e-02 3.734441706910729408e-03 -7.061965018510818481e-02 4.165865480899810791e-01 -2.372344285249710083e-01 -1.152036618441343307e-02
-9.769811481237411499e-02 -6.325486302375793457e-02 -8.133631944656372070e-02 -2.589508891105651855e-01 -1.912231892347335815e-01 1.024126186966896057e-01 4.475887864828109741e-02 -1.418408565223217010e-02 -2.033901512622833252e-01 -1.158607825636863708e-01 2.747644186019897461e-01 -1.051851063966751099e-01 -4.877740144729614258e-02 -1.559002399444580078e-01 -1.846939884126186371e-02 -7.082179188728332520e-02 1.350177675485610962e-01 -6.891440600156784058e-02 -2.277439236640930176e-01 -1.487540751695632935e-01 -8.440551906824111938e-02 1.641772985458374023e-01 2.129119485616683960e-01 1.769219189882278442e-01 4.242826253175735474e-02 2.243229150772094727e-01 -3.949935138225555420e-01 1.603433191776275635e-01 1.865419596433639526e-01 2.466769367456436157e-01 -3.838910758495330811e-01 7.467263936996459961e-02
9.636408090591430664e-02 -3.711337223649024963e-02 6.595124956220388412e-03 7.649706676602363586e-03 -1.302522271871566772e-01 -1.536571383476257324e-01 1.225782185792922974e-01 -5.734170600771903992e-02 -1.221055630594491959e-02 6.095472723245620728e-02 2.771908044815063477e-01 3.145211935043334961e-01 -2.917491197586059570e-01 7.720028515905141830e-03 -5.400748550891876221e-02 1.104869246482849121e-01 -2.839067578315734863e-02 -2.579231746494770050e-02 -4.575217366218566895e-01 1.430041491985321045e-01 -3.439263105392456055e-01 -1.119001209735870361e-01 -8.565180748701095581e-02 -1.757036522030830383e-02 9.017375111579895020e-02 -3.289469517767429352e-03 1.257877200841903687e-01 2.300995402038097382e-02 -3.111628070473670959e-02 4.439830780029296875e-01 4.863756522536277771e-02 2.361613065004348755e-01
-3.712812811136245728e-02 2.031651288270950317e-01 -1.269935816526412964e-01 -1.543933600187301636e-01 -1.412995457649230957e-01 8.733771741390228271e-02 -7.419501245021820068e-02 -1.258778870105743408e-01 -1.438776254653930664e-01 -1.934453397989273071e-01 3.062428236007690430e-01 9.805754572153091431e-02 -4.197799265384674072e-01 -1.556171327829360962e-01 -4.621095489710569382e-03 -4.144070670008659363e-02 -1.464573591947555542e-01 2.267898172140121460e-01 1.857992410659790039e-01 -2.640044689178466797e-01 -1.043914034962654114e-01 -5.258104577660560608e-02 -9.170287102460861206e-02 1.191624999046325684e-01 -2.218855321407318115e-01 2.704075574874877930e-01 -1.289767026901245117e-01 -4.236390069127082825e-02 -6.292173638939857483e-03 8.505665510892868042e-02 -7.527881860733032227e-02 3.710068166255950928e-01
3.148768246173858643e-01 -1.519175618886947632e-01 5.211814492940902710e-02 -2.001404464244842529e-01 -2.457345873117446899e-01 4.551642015576362610e-02 3.625352978706359863e-01 -1.468666046857833862e-01 4.947031661868095398e-02 -1.470319628715515137e-01 3.151440322399139404e-01 1.260234229266643524e-02 -2.327376604080200195e-01 -1.970339715480804443e-01 1.653449833393096924e-01 1.885973475873470306e-02 -6.307334452867507935e-02 9.224673360586166382e-02 -3.050348162651062012e-01 -2.595948874950408936e-01 -8.314854651689529419e-02 -2.603804506361484528e-02 -1.730699837207794189e-01 1.772321462631225586e-01 -5.880311131477355957e-02 1.049091294407844543e-01 -1.591674238443374634e-01 -2.580690681934356689e-01 9.320454671978950500e-03 1.272159516811370850e-01 -9.315983951091766357e-02 4.573420435190200806e-02
9.989851154386997223e-03 5.387440696358680725e-02 6.962926685810089111e-02 -3.411435782909393311e-01 -1.863710880279541016e-01 1.218807101249694824e-01 3.806909024715423584e-01 -1.885801851749420166e-01 -5.121888592839241028e-02 2.087967842817306519e-02 1.442640274763107300e-01 -6.095191091299057007e-02 -7.430987060070037842e-02 -2.468023151159286499e-01 4.085467755794525146e-02 -5.342674627900123596e-02 -2.126236706972122192e-01 -1.167178004980087280e-01 -2.759130299091339111e-01 -1.653383076190948486e-01 1.763589531183242798e-01 -8.486402779817581177e-02 -1.093811541795730591e-01 2.213493883609771729e-01 1.103628799319267273e-01 1.672282814979553223e-01 -3.607763946056365967e-01 -2.803595662117004395e-01 -1.119759529829025269e-01 1.132021322846412659e-01 2.600286900997161865e-02 1.032149791717529297e-01
-1.601459085941314697e-01 -6.374031305313110352e-02 -7.401788234710693359e-02 -1.302089774981141090e-03 -1.021586135029792786e-01 3.375676274299621582e-01 6.715885829180479050e-03 -2.479624003171920776e-01 -1.957601904869079590e-01 -4.074556753039360046e-03 1.076057255268096924e-01 1.442655920982360840e-01 1.069976538419723511e-01 1.267622262239456177e-01 2.355896979570388794e-01 3.172667324542999268e-01 2.313359081745147705e-01 1.085504516959190369e-01 -1.079436838626861572e-01 -1.062934845685958862e-02 6.777140498161315918e-02 -2.626503407955169678e-01 -3.861651942133903503e-02 4.188329279422760010e-01 -6.841972470283508301e-02 -1.976007819175720215e-01 -8.477101102471351624e-03 -1.077759638428688049e-01 2.915819734334945679e-02 3.454237282276153564e-01 1.027942402288317680e-03 1.460986882448196411e-01
-2.754634320735931396e-01 -1.117869466543197632e-01 2.565458714962005615e-01 1.765575446188449860e-02 -6.381750106811523438e-02 3.646112084388732910e-01 2.907062768936157227e-01 -1.681055277585983276e-01 2.689098182599991560e-04 -1.404029428958892822e-01 -6.398967653512954712e-02 1.261850893497467041e-01 -9.719163179397583008e-02 -3.168532252311706543e-02 1.387527883052825928e-01 1.182315051555633545e-01 1.418537199497222900e-01 -3.230500817298889160e-01 -1.655157208442687988e-01 -1.243236586451530457e-01 3.856030059978365898e-03 -1.001747176051139832e-01 -5.287249013781547546e-02 2.239110320806503296e-01 -1.802011728286743164e-01 -1.079021859914064407e-02 -4.431715309619903564e-01 -4.750856757164001465e-02 -1.509354412555694580e-01 6.705413013696670532e-02 -3.359139710664749146e-02 1.494342684745788574e-01
5.276613682508468628e-02 -6.810218840837478638e-02 3.059083782136440277e-02 -8.490258455276489258e-02 -3.480369448661804199e-01 -6.490496546030044556e-02 1.889272183179855347e-01 1.385880708694458008e-01 -1.899245567619800568e-02 4.404618218541145325e-02 2.353822737932205200e-01 -1.035770922899246216e-01 4.235449060797691345e-02 -2.955774366855621338e-01 2.341272383928298950e-01 2.759074568748474121e-01 -8.860044181346893311e-04 2.920555323362350464e-02 -1.660306304693222046e-01 7.504483312368392944e-02 -2.460948750376701355e-02 3.121883794665336609e-02 1.802548319101333618e-01 1.652510315179824829e-01 -8.971134573221206665e-02 3.460475802421569824e-01 -1.713353544473648071e-01 1.874686628580093384e-01 -1.276619266718626022e-03 4.368445277214050293e-01 -6.202365085482597351e-02 1.823355406522750854e-01
-3.259734511375427246e-01 -7.681421935558319092e-02 6.035408750176429749e-02 -3.549936115741729736e-01 -6.667287647724151611e-02 1.440151687711477280e-02 1.341370195150375366e-01 5.936778336763381958e-02 -1.435107737779617310e-01 -6.905660778284072876e-02 2.264682948589324951e-01 2.339439988136291504e-01 -5.185715481638908386e-02 8.644111454486846924e-02 2.337971925735473633e-01 5.221848934888839722e-02 1.396981179714202881e-01 1.217495352029800415e-01 -3.611515462398529053e-02 -1.038657203316688538e-01 -1.758407205343246460e-01 -1.149264648556709290e-01 -7.092633098363876343e-02 -1.011983677744865417e-02 1.569548994302749634e-02 2.585816085338592529e-01 -2.379535883665084839e-01 1.859133243560791016e-01 1.557422280311584473e-01 3.935675024986267090e-01 -2.726618051528930664e-01 1.599778831005096436e-01
3.154106438159942627e-02 -9.605090133845806122e-03 2.746380865573883057e-02 -6.918264925479888916e-02 -1.873238235712051392e-01 4.619714021682739258e-01 2.532150149345397949e-01 -4.529043659567832947e-02 -1.348971277475357056e-01 1.261920630931854248e-01 -8.794033527374267578e-02 1.596374213695526123e-01 -6.696589291095733643e-02 -5.038220435380935669e-03 2.986567020416259766e-01 6.060786545276641846e-02 -1.782730035483837128e-02 -3.112201988697052002e-01 -1.925696283578872681e-01 5.134852230548858643e-02 -5.494053661823272705e-02 -4.060944914817810059e-02 -9.732189774513244629e-02 3.906981647014617920e-01 1.779912710189819336e-01 -1.375448144972324371e-02 4.703482147306203842e-03 1.152708530426025391e-01 1.663073003292083740e-01 7.691434025764465332e-02 -1.083149462938308716e-01 3.461387157440185547e-01
2.297325432300567627e-01 -2.940383255481719971e-01 -1.303919404745101929e-01 9.047593921422958374e-03 -3.419286385178565979e-02 8.426579833030700684e-02 8.428733050823211670e-02 -1.256796270608901978e-01 -1.519398838281631470e-01 7.359753549098968506e-02 -7.469750940799713135e-03 2.334140986204147339e-01 2.283031791448593140e-01 -9.073545038700103760e-02 2.953041791915893555e-01 2.196878939867019653e-01 1.094616949558258057e-01 -2.362943142652511597e-01 -5.726150423288345337e-02 6.785967200994491577e-02 -1.427002847194671631e-01 -2.099994570016860962e-01 -6.007048115134239197e-02 5.229301452636718750e-01 9.151306748390197754e-02 2.319233268499374390e-01 -1.093241050839424133e-01 1.226217299699783325e-02 1.867588050663471222e-02 1.766614764928817749e-01 1.537495665252208710e-02 1.017853543162345886e-01
-3.688663616776466370e-02 -1.860042959451675415e-01 -1.087262015789747238e-02 -2.774796783924102783e-01 -7.364737242460250854e-02 -1.292568910866975784e-02 -3.439414501190185547e-02 -3.326112031936645508e-02 -3.283776640892028809e-01 1.239765807986259460e-01 4.173277318477630615e-02 2.255554646253585815e-01 8.720059692859649658e-02 6.707470864057540894e-02 -9.427473694086074829e-02 -7.827245444059371948e-02 2.189209908246994019e-01 -4.084756374359130859e-01 -1.413797885179519653e-01 2.582475915551185608e-02 -2.439920604228973389e-01 -2.264649271965026855e-01 -1.607282161712646484e-01 2.491957545280456543e-01 6.993255764245986938e-02 1.311677992343902588e-01 -2.367968261241912842e-01 -6.007257848978042603e-02 -6.330406665802001953e-02 2.231055945158004761e-01 2.569022774696350098e-01 2.009183913469314575e-01
-7.367921993136405945e-03 -2.666325867176055908e-02 1.978685557842254639e-01 6.552565097808837891e-02 -1.430629789829254150e-01 1.118233054876327515e-01 3.905210793018341064e-01 -3.606189414858818054e-02 -4.725557193160057068e-02 -2.764635086059570312e-01 2.122953534126281738e-01 5.180017352104187012e-01 -2.729459293186664581e-02 -1.202590316534042358e-01 2.858941555023193359e-01 3.997928276658058167e-02 -8.909656107425689697e-02 -1.643663942813873291e-01 3.090353682637214661e-03 -1.116049289703369141e-01 4.486010223627090454e-02 -2.072228640317916870e-01 1.289822906255722046e-02 1.608041375875473022e-01 1.355703324079513550e-01 1.321482211351394653e-01 -1.878182590007781982e-01 4.569398239254951477e-02 -4.584572091698646545e-02 -1.365029066801071167e-02 -9.115284308791160583e-03 2.905758023262023926e-01
-2.753408253192901611e-02 -1.049960553646087646e-01 9.506346285343170166e-02 -1.931786090135574341e-01 1.855709031224250793e-02 1.305677890777587891e-01 5.549615621566772461e-02 1.595530211925506592e-01 -2.167104929685592651e-01 1.354373395442962646e-01 2.551771700382232666e-01 -3.375495970249176025e-02 -1.092393621802330017e-01 -1.913959980010986328e-01 -1.243955641984939575e-01 8.538029342889785767e-02 -1.391753554344177246e-01 -6.424406077712774277e-03 -5.319098010659217834e-02 -2.255923002958297729e-01 3.185244798660278320e-01 -1.941927522420883179e-01 9.175722301006317139e-02 3.032487630844116211e-01 -1.194849163293838501e-01 5.157263576984405518e-02 -1.724143177270889282e-01 2.552765905857086182e-01 1.783019155263900757e-01 2.955651581287384033e-01 -9.763587266206741333e-02 3.739649951457977295e-01
5.330939590930938721e-02 -7.023727893829345703e-02 4.163060709834098816e-02 -3.136052787303924561e-01 -1.233028993010520935e-01 4.713501036167144775e-02 4.083415269851684570e-01 -6.295971572399139404e-02 -7.995422184467315674e-02 -7.361062802374362946e-03 1.322884261608123779e-01 5.213587358593940735e-02 -1.503542065620422363e-01 -2.802856862545013428e-01 1.749260537326335907e-02 -2.050978690385818481e-02 -1.306108683347702026e-01 -7.786002755165100098e-02 -2.909302413463592529e-01 -6.623439490795135498e-02 1.892729550600051880e-01 -9.577079117298126221e-02 -2.282612025737762451e-01 2.803310751914978027e-01 7.902766577899456024e-03 2.046451717615127563e-01 -4.207511842250823975e-01 -2.036349475383758545e-01 -1.592806167900562286e-02 1.234807744622230530e-01 5.441647395491600037e-02 9.336043894290924072e-02
-8.653633296489715576e-02 1.580199971795082092e-02 1.104145869612693787e-01 -5.602440237998962402e-02 -6.309842318296432495e-02 7.157888263463973999e-02 -5.666106194257736206e-02 -4.150620102882385254e-02 -3.815184831619262695e-01 1.115921139717102051e-01 1.053555086255073547e-01 1.215444505214691162e-02 5.963646247982978821e-02 -1.193022448569536209e-02 4.486418962478637695e-01 2.328680753707885742e-01 -1.493057608604431152e-02 3.519791737198829651e-02 1.327807363122701645e-02 -5.158912017941474915e-02 -1.950928419828414917e-01 -1.351345628499984741e-01 2.479857355356216431e-01 4.116251692175865173e-02 -7.248784601688385010e-02 2.252036929130554199e-01 -3.279020190238952637e-01 -1.571240462362766266e-02 5.459121242165565491e-02 4.260456264019012451e-01 -2.471954822540283203e-01 3.576397895812988281e-02
-4.847149848937988281e-01 -9.461461007595062256e-02 -1.468143761157989502e-01 -1.856769993901252747e-02 -1.026606336236000061e-01 1.376000046730041504e-01 1.778635680675506592e-01 -5.194568634033203125e-02 -7.373536378145217896e-02 2.152899354696273804e-01 1.165968328714370728e-01 -7.161771412938833237e-03 6.495933979749679565e-02 -8.050243556499481201e-02 1.076210513710975647e-01 -8.126762509346008301e-02 2.506592273712158203e-01 -1.501791775226593018e-01 8.232219517230987549e-02 -3.239158075302839279e-03 -1.312018185853958130e-01 -3.431334197521209717e-01 -3.993649408221244812e-02 2.152249664068222046e-01 1.540979444980621338e-01 5.846791714429855347e-02 -1.033772379159927368e-01 1.207231283187866211e-01 -1.515066772699356079e-01 3.136922717094421387e-01 1.046951189637184143e-01 3.410098254680633545e-01
1.853613704442977905e-01 -2.235989272594451904e-01 -1.092469021677970886e-01 -3.129085525870323181e-02 5.426736548542976379e-03 1.653454303741455078e-01 -5.530843976885080338e-03 -5.629559233784675598e-02 -3.499990701675415039e-01 -6.098674610257148743e-03 5.362065881490707397e-02 2.351551949977874756e-01 1.015958115458488464e-01 2.860249206423759460e-02 3.440755605697631836e-02 6.358224153518676758e-02 1.226923763751983643e-01 -2.453571856021881104e-01 -1.442043483257293701e-02 -2.467288076877593994e-02 -4.458464384078979492e-01 -1.732619106769561768e-01 -8.928310126066207886e-02 4.518734812736511230e-01 -1.975865662097930908e-02 2.137227803468704224e-01 -2.764233760535717010e-02 3.110639750957489014e-02 1.959269195795059204e-01 1.626898199319839478e-01 -1.191342398524284363e-01 1.766589581966400146e-01
-1.896300017833709717e-01 -1.662223972380161285e-02 -8.550702780485153198e-02 -1.089021191000938416e-01 -9.887283295392990112e-02 3.036100864410400391e-01 5.034637078642845154e-02 2.637337744235992432e-01 -1.358952969312667847e-01 -6.136430054903030396e-02 1.074333414435386658e-01 4.124112725257873535e-01 -1.503536701202392578e-01 -9.989356994628906250e-02 3.764482140541076660e-01 -1.041181012988090515e-01 -5.773308500647544861e-02 -2.566977143287658691e-01 -1.656631529331207275e-01 1.337937358766794205e-02 -9.596498310565948486e-02 -2.231872230768203735e-01 -1.182825937867164612e-01 1.204195544123649597e-01 9.905054420232772827e-02 1.285579204559326172e-01 -1.859449148178100586e-01 3.254101797938346863e-02 -1.941047310829162598e-01 2.964841425418853760e-01 -1.565822400152683258e-02 9.690317511558532715e-02
1.602895259857177734e-01 -5.888600647449493408e-02 -7.648168830201029778e-04 -3.143745660781860352e-01 -9.699391573667526245e-02 1.949078589677810669e-01 1.659364104270935059e-01 1.769978851079940796e-01 -2.624902725219726562e-01 8.303002268075942993e-02 8.144786953926086426e-02 2.127575427293777466e-01 -1.858505457639694214e-01 -4.517095088958740234e-01 -6.007429957389831543e-02 8.511403203010559082e-02 -1.752574741840362549e-02 -1.125476974993944168e-02 -2.284875512123107910e-01 -6.094847992062568665e-02 -3.418370485305786133e-01 1.526256501674652100e-01 1.628124713897705078e-01 1.883869320154190063e-01 -1.898073852062225342e-01 1.937152072787284851e-02 -1.736884415149688721e-01 -9.617032855749130249e-02 5.880922824144363403e-02 1.107550635933876038e-01 -1.514109224081039429e-01 1.250967979431152344e-01
-1.846635639667510986e-01 3.546646609902381897e-02 -1.421478390693664551e-01 -2.572548091411590576e-01 1.521196961402893066e-01 -1.464881747961044312e-01 5.542503297328948975e-02 -1.081830486655235291e-01 -1.930112987756729126e-01 -2.240457087755203247e-01 2.910046279430389404e-01 4.967273026704788208e-02 -2.174403220415115356e-01 -1.717191487550735474e-01 6.490035355091094971e-02 1.733716577291488647e-01 3.578433692455291748e-01 7.612181827425956726e-03 -1.399107426404953003e-01 -3.022364974021911621e-01 4.134750738739967346e-02 -8.181506395339965820e-02 -9.848518297076225281e-03 2.551198936998844147e-02 -2.853424288332462311e-02 2.631221115589141846e-01 -2.118368893861770630e-01 1.866376442194450647e-05 -2.733164839446544647e-02 4.084117710590362549e-01 4.005578160285949707e-02 3.139127045869827271e-02
9.120093286037445068e-02 6.306980270892381668e-03 -2.174397706985473633e-01 -1.567870378494262695e-01 1.212518662214279175e-01 2.490583211183547974e-01 1.031006574630737305e-01 9.601964615285396576e-03 1.029266193509101868e-01 8.451880887150764465e-03 -5.686090514063835144e-02 1.538997143507003784e-01 -1.816309243440628052e-01 1.143711805343627930e-01 1.119778975844383240e-01 5.977088585495948792e-02 1.290530264377593994e-01 -1.787209212779998779e-01 -6.190217565745115280e-03 -2.262855134904384613e-02 -3.668053150177001953e-01 -6.247296184301376343e-02 1.210686191916465759e-01 1.597131192684173584e-01 -5.952811986207962036e-02 1.586942821741104126e-01 -3.494743108749389648e-01 -2.287542521953582764e-01 -3.681894838809967041e-01 1.033443063497543335e-01 9.979384951293468475e-03 3.940404951572418213e-01
-2.379011660814285278e-01 -3.276567161083221436e-01 -4.841644689440727234e-02 -2.218882925808429718e-02 -1.844505369663238525e-01 2.185950726270675659e-01 3.638094067573547363e-01 1.655408143997192383e-01 -2.008503228425979614e-01 -9.551234543323516846e-03 -6.227499619126319885e-02 -9.043165296316146851e-02 -1.515400558710098267e-01 4.453255236148834229e-02 6.447483599185943604e-02 2.263816148042678833e-01 -7.814357057213783264e-03 -1.115575358271598816e-01 -2.136629819869995117e-01 -3.102511763572692871e-01 3.569092601537704468e-02 -2.137095034122467041e-01 1.227994859218597412e-01 1.925455629825592041e-01 2.016505300998687744e-01 -1.668058037757873535e-01 -9.470926225185394287e-02 -8.852937072515487671e-02 -6.238127127289772034e-02 2.797028720378875732e-01 1.463228464126586914e-01 1.282835453748703003e-01
-1.573448181152343750e-01 -1.385676413774490356e-01 -2.657893113791942596e-03 -6.986042857170104980e-02 -5.978645384311676025e-02 3.566184313967823982e-03 1.290297210216522217e-01 2.371169924736022949e-01 -1.084975302219390869e-01 2.152579724788665771e-01 -1.057024230249226093e-03 6.795143336057662964e-02 -3.320038318634033203e-01 7.734316587448120117e-02 6.652877479791641235e-02 2.986679077148437500e-01 -1.248775050044059753e-02 -2.066162787377834320e-02 5.252408236265182495e-02 -2.015748023986816406e-01 -3.249084204435348511e-02 -2.403563857078552246e-01 -2.416414767503738403e-02 2.391111999750137329e-01 7.496085017919540405e-02 -1.105098128318786621e-01 5.522078648209571838e-02 -1.418024301528930664e-01 -4.139782190322875977e-01 3.139090538024902344e-01 1.988162286579608917e-02 3.609302639961242676e-01
-9.070156142115592957e-03 -2.729649189859628677e-03 -2.186711430549621582e-01 2.939190864562988281e-01 9.276533871889114380e-02 -3.650997951626777649e-02 1.203554943203926086e-01 9.838141500949859619e-02 4.405401274561882019e-02 -1.048214361071586609e-02 -6.207443773746490479e-02 2.812461256980895996e-01 -6.379631161689758301e-02 -2.231980860233306885e-01 1.870248317718505859e-01 -1.613259315490722656e-02 -1.657788082957267761e-02 9.391900897026062012e-02 -2.130826115608215332e-01 -1.386256366968154907e-01 -3.597812056541442871e-01 -2.058967947959899902e-01 -1.338624507188796997e-01 1.102643758058547974e-01 -1.088334843516349792e-01 2.001298367977142334e-01 -3.863292038440704346e-01 1.398015171289443970e-01 1.523044407367706299e-01 2.643415033817291260e-01 -2.344269007444381714e-01 1.145520284771919250e-01
-2.100021690130233765e-01 -7.654178887605667114e-02 -3.670506179332733154e-02 6.714056432247161865e-02 -7.517851423472166061e-03 5.822082981467247009e-02 2.708645462989807129e-01 8.489012718200683594e-02 8.370635099709033966e-03 2.423260211944580078e-01 3.327602446079254150e-01 1.811978667974472046e-01 -1.697726845741271973e-01 -1.896121539175510406e-02 -1.130075077526271343e-03 7.840097695589065552e-02 -4.854260943830013275e-03 -1.824874877929687500e-01 -1.546913757920265198e-02 1.784539073705673218e-01 -1.065685302019119263e-01 -2.160245031118392944e-01 -1.415030062198638916e-01 1.625807583332061768e-01 2.016770094633102417e-01 -2.755848467350006104e-01 -1.931474357843399048e-01 1.959238648414611816e-01 -1.039047092199325562e-01 2.069135457277297974e-01 -2.234580963850021362e-01 3.958989977836608887e-01
1.424525827169418335e-01 -1.625737398862838745e-01 -1.387029439210891724e-01 -4.532686620950698853e-02 4.476752504706382751e-02 2.045828104019165039e-01 3.219478949904441833e-02 5.708680301904678345e-02 -1.329519003629684448e-01 -3.677401840686798096e-01 5.402733013033866882e-02 1.488865613937377930e-01 -1.508652865886688232e-01 -4.708463698625564575e-02 1.434227973222732544e-01 -1.081159412860870361e-01 3.898046910762786865e-02 -2.048704028129577637e-01 2.501876838505268097e-02 -1.280733048915863037e-01 -7.322222739458084106e-02 -2.832521498203277588e-02 -1.417951732873916626e-01 2.781791388988494873e-01 -1.168518960475921631e-01 1.322971135377883911e-01 -3.696685135364532471e-01 -9.274096786975860596e-02 -3.047873377799987793e-01 2.120625823736190796e-01 2.656230144202709198e-02 4.116324782371520996e-01
-1.235365346074104309e-01 2.471251226961612701e-02 -1.572615802288055420e-01 3.810886293649673462e-02 -1.228262260556221008e-01 3.000906296074390411e-02 2.819324135780334473e-01 -2.302052685990929604e-03 -5.717131868004798889e-02 4.983982816338539124e-02 1.413434445858001709e-01 2.767894566059112549e-01 -1.755807399749755859e-01 3.767071058973670006e-03 1.178065314888954163e-02 2.090273052453994751e-01 1.280492097139358521e-01 2.598177790641784668e-01 1.725115929730236530e-03 2.582158334553241730e-02 -1.797429472208023071e-01 -3.497970849275588989e-02 -3.896021470427513123e-02 1.689251884818077087e-02 -5.475504696369171143e-02 4.109375476837158203e-01 -3.594759702682495117e-01 1.447055786848068237e-01 1.716174930334091187e-01 3.775246143341064453e-01 -2.672711312770843506e-01 1.008879486471414566e-02
-9.539240598678588867e-02 1.072468832135200500e-01 -7.846681028604507446e-02 -2.122794985771179199e-01 -1.306261420249938965e-01 2.214868515729904175e-01 -1.005310192704200745e-01 7.879982143640518188e-02 1.063631922006607056e-01 -9.506186097860336304e-02 2.864344716072082520e-01 1.926327049732208252e-01 6.844741757959127426e-03 -5.831895768642425537e-02 4.777927994728088379e-01 6.913714855909347534e-02 7.615699619054794312e-02 -6.246751919388771057e-02 4.970773309469223022e-02 -2.499292790889739990e-01 3.359457943588495255e-03 -3.553658723831176758e-01 -1.472339034080505371e-01 1.612872183322906494e-01 1.133640632033348083e-01 1.560998857021331787e-01 -1.280466169118881226e-01 -5.487139150500297546e-02 -2.085608243942260742e-01 3.330067396163940430e-01 2.455006167292594910e-02 9.738142043352127075e-02
-5.459120497107505798e-02 1.808685511350631714e-01 3.486776724457740784e-02 -1.880414485931396484e-01 -9.542887657880783081e-02 1.851002499461174011e-02 1.605217158794403076e-01 2.251774370670318604e-01 -4.734962806105613708e-02 -2.966239303350448608e-02 3.910921812057495117e-01 -4.502924624830484390e-03 1.355744749307632446e-01 4.813362658023834229e-02 2.004272043704986572e-01 -2.649506367743015289e-02 -8.109825849533081055e-02 1.565611921250820160e-02 -1.592534631490707397e-01 -8.617265149950981140e-03 2.246136404573917389e-02 7.084348797798156738e-02 1.077931746840476990e-01 2.671009898185729980e-01 -1.874338090419769287e-01 1.773038655519485474e-01 -4.699191153049468994e-01 6.786052882671356201e-02 -4.469900950789451599e-02 3.020121157169342041e-01 -2.962824106216430664e-01 1.743870824575424194e-01
2.379013411700725555e-02 -2.532303929328918457e-01 1.507690250873565674e-01 -2.352925539016723633e-01 3.443094715476036072e-02 -1.513648927211761475e-01 4.707211852073669434e-01 -1.971228420734405518e-02 -2.100652903318405151e-01 -1.130275800824165344e-02 2.179404199123382568e-01 6.015241518616676331e-02 -2.754663228988647461e-01 -3.453873991966247559e-01 8.818333595991134644e-02 -4.873486608266830444e-02 -2.086118757724761963e-01 -3.949895873665809631e-02 -2.038186937570571899e-01 -1.513247191905975342e-01 1.274749487638473511e-01 2.864687144756317139e-02 -9.391331672668457031e-02 8.840680867433547974e-02 -1.597706973552703857e-01 2.222598344087600708e-01 -1.783093065023422241e-01 -1.395590752363204956e-01 6.322978436946868896e-02 1.653195023536682129e-01 -9.825181961059570312e-02 6.958413869142532349e-03
-7.685005664825439453e-02 1.626292467117309570e-01 -2.420405149459838867e-01 -7.418583333492279053e-02 -4.682706668972969055e-02 -3.255141200497746468e-03 3.897990286350250244e-01 -1.637511551380157471e-01 -3.908615410327911377e-01 6.697248667478561401e-02 8.442199975252151489e-02 -7.703831046819686890e-02 -1.489744484424591064e-01 3.021433353424072266e-01 2.531578838825225830e-01 1.915923058986663818e-01 -1.326240450143814087e-01 -1.802585721015930176e-01 -1.052478794008493423e-02 -1.736730188131332397e-01 -1.038812249898910522e-01 -3.248476088047027588e-01 1.317864954471588135e-01 -5.736758932471275330e-03 -1.221352070569992065e-01 -1.790625602006912231e-01 -1.081680580973625183e-01 -9.949577040970325470e-03 -1.431046724319458008e-01 -2.075757831335067749e-03 -1.577514857053756714e-01 1.406242698431015015e-01
-3.422219678759574890e-02 8.140761405229568481e-02 -1.667897254228591919e-01 -5.488874018192291260e-02 -1.013541147112846375e-01 3.409394025802612305e-01 2.742240950465202332e-02 -1.170295774936676025e-01 4.510400444269180298e-02 1.433616876602172852e-01 5.386841669678688049e-02 1.591694355010986328e-01 -1.909558624029159546e-01 -9.769779443740844727e-02 6.546159833669662476e-02 2.521979212760925293e-01 2.862277626991271973e-01 -1.749089360237121582e-01 -6.335856020450592041e-02 -1.489739269018173218e-01 -1.463630795478820801e-01 -2.611389756202697754e-01 -1.124475238611921668e-05 5.307908058166503906e-01 -2.846651524305343628e-02 7.447735965251922607e-02 5.801859311759471893e-03 -5.255808308720588684e-02 1.766227483749389648e-01 1.636710762977600098e-01 -1.174768358469009399e-01 2.543005049228668213e-01
4.453737437725067139e-01 -2.396939508616924286e-02 9.961802512407302856e-02 4.397484287619590759e-02 -4.373257234692573547e-02 3.103104233741760254e-02 2.728983759880065918e-01 -2.190137952566146851e-01 -4.496785625815391541e-02 8.967404253780841827e-03 2.268664538860321045e-01 2.347529083490371704e-01 -1.097284927964210510e-01 -1.209574490785598755e-01 2.193396538496017456e-01 -3.439241647720336914e-02 2.753893435001373291e-01 2.685756236314773560e-02 -2.247966676950454712e-01 6.194631010293960571e-02 1.159372739493846893e-02 -2.368415445089340210e-01 -5.535071343183517456e-02 1.899177283048629761e-01 2.145689278841018677e-01 -7.893981784582138062e-02 -2.529467083513736725e-02 -5.771770700812339783e-02 -1.164817884564399719e-01 2.280148565769195557e-01 1.134286075830459595e-02 3.619784116744995117e-01
6.606772541999816895e-02 -8.889365941286087036e-02 9.960439056158065796e-02 -3.673565983772277832e-01 -1.957114785909652710e-01 8.209414780139923096e-02 4.261111617088317871e-01 -1.946593374013900757e-01 -1.956140846014022827e-01 9.653791040182113647e-02 9.935969859361648560e-02 7.403530180454254150e-02 -1.301679015159606934e-01 -2.051997631788253784e-01 7.162459194660186768e-02 6.529606878757476807e-03 -1.118656024336814880e-01 -1.962512760655954480e-05 -3.339682519435882568e-01 -1.180910319089889526e-01 1.097535565495491028e-01 -2.707378380000591278e-02 -1.331827193498611450e-01 2.195172458887100220e-01 -8.998254314064979553e-03 1.901707351207733154e-01 -3.114624023437500000e-01 -3.070036172866821289e-01 3.196513280272483826e-02 4.324690625071525574e-02 6.397253274917602539e-02 2.298779087141156197e-03
1.083415448665618896e-01 -3.588895797729492188e-01 -1.413976997137069702e-01 9.584646672010421753e-02 -2.963377833366394043e-01 9.358517080545425415e-02 -8.322148025035858154e-02 -1.087710261344909668e-02 4.821621347218751907e-03 7.353216409683227539e-03 1.803430914878845215e-02 -4.204068705439567566e-02 -4.124384000897407532e-02 -4.187968671321868896e-01 1.297619938850402832e-01 1.971056014299392700e-01 -3.835914656519889832e-02 -1.019873023033142090e-01 1.388190984725952148e-01 -1.564638130366802216e-02 -3.531103432178497314e-01 -6.996624171733856201e-02 6.223142892122268677e-02 1.279266923666000366e-01 -1.639890372753143311e-01 1.655739247798919678e-01 -1.478809416294097900e-01 -7.948657870292663574e-02 2.924836799502372742e-02 3.876823782920837402e-01 -9.191337972879409790e-02 2.615488469600677490e-01
1.493276655673980713e-01 -1.782094389200210571e-01 8.862429112195968628e-02 -1.141660381108522415e-02 -2.093238197267055511e-02 1.893393099308013916e-01 2.312907427549362183e-01 1.058800816535949707e-01 -1.284372359514236450e-01 -6.680663675069808960e-02 8.818919211626052856e-02 2.198019176721572876e-01 -1.233451962471008301e-01 -1.046559140086174011e-01 1.376817822456359863e-01 2.369290217757225037e-02 -4.639078676700592041e-02 -1.544202268123626709e-01 1.167217716574668884e-01 -9.873446822166442871e-02 -1.997925788164138794e-01 6.762253493070602417e-02 -4.156525060534477234e-02 3.172809779644012451e-01 -4.241976439952850342e-01 1.904875412583351135e-02 -2.996589839458465576e-01 1.360151171684265137e-01 -1.555630862712860107e-01 2.774695456027984619e-01 2.738303244113922119e-01 2.306533902883529663e-01
-2.635090053081512451e-01 -3.917819634079933167e-02 -7.211086153984069824e-02 -9.832195937633514404e-02 -6.674383580684661865e-02 1.608077809214591980e-02 1.494990587234497070e-01 -1.803359538316726685e-01 -1.172960624098777771e-01 -6.229074299335479736e-02 1.958291083574295044e-01 2.761447429656982422e-01 1.193692162632942200e-02 7.247328013181686401e-02 5.846832320094108582e-02 2.777298688888549805e-01 -2.174371480941772461e-02 -1.747891902923583984e-01 1.085274741053581238e-01 3.850858286023139954e-02 1.486549675464630127e-01 -3.689946830272674561e-01 -3.381362184882164001e-02 2.859046161174774170e-01 -2.337086349725723267e-01 4.022868871688842773e-01 8.227606862783432007e-02 -2.312124967575073242e-01 -3.368157893419265747e-02 7.620177417993545532e-02 -2.108313739299774170e-01 1.512821614742279053e-01
8.168459869921207428e-03 6.211131438612937927e-02 -3.117000125348567963e-02 -3.847448527812957764e-01 -2.778122425079345703e-01 -1.179056148976087570e-02 2.610938549041748047e-01 9.976811707019805908e-03 -1.520301699638366699e-01 1.022431701421737671e-01 -3.355729393661022186e-03 2.909307479858398438e-01 -2.272007465362548828e-01 -2.306692004203796387e-01 3.906707093119621277e-02 1.750619858503341675e-01 -2.128609865903854370e-01 -1.995004564523696899e-01 -3.377777636051177979e-01 -1.468883827328681946e-02 8.676053956151008606e-03 1.605567783117294312e-01 1.482626199722290039e-01 2.803818285465240479e-01 2.418533526360988617e-02 1.532984822988510132e-01 -1.622446328401565552e-01 3.212193399667739868e-02 -1.345797926187515259e-01 1.961734741926193237e-01 -1.102893054485321045e-01 1.405532006174325943e-02
-7.895053713582456112e-04 -1.713870167732238770e-01 8.575033396482467651e-03 -3.296004608273506165e-02 1.997393667697906494e-01 -2.549592033028602600e-02 1.921283006668090820e-01 -5.356866493821144104e-02 -2.093440741300582886e-01 -2.901606261730194092e-02 1.452473849058151245e-01 -1.583181321620941162e-01 1.395557969808578491e-01 2.050149738788604736e-01 2.031399309635162354e-01 -6.774150580167770386e-02 1.649204045534133911e-01 -1.703854650259017944e-02 -3.492711782455444336e-01 6.670317053794860840e-02 -1.995496451854705811e-01 -2.863533794879913330e-01 1.180928274989128113e-01 1.143826358020305634e-02 1.579202562570571899e-01 -1.006223782896995544e-01 -3.266815245151519775e-01 -3.962033241987228394e-02 1.478824913501739502e-01 1.414036601781845093e-01 -1.370026171207427979e-01 4.439991414546966553e-01
-2.568097412586212158e-01 -4.633674863725900650e-03 -2.513235509395599365e-01 -3.212303668260574341e-02 -2.398563362658023834e-02 -1.701750792562961578e-02 7.604978233575820923e-02 7.578580826520919800e-02 1.051434054970741272e-01 1.924627721309661865e-01 9.177119284868240356e-02 2.064459770917892456e-01 -1.367075741291046143e-01 -2.735106647014617920e-02 -2.580200880765914917e-02 1.413633525371551514e-01 -1.510586589574813843e-01 4.461640119552612305e-02 -4.118699580430984497e-02 -3.132617175579071045e-01 6.123866885900497437e-02 -1.782536655664443970e-01 -1.060995087027549744e-01 1.581832915544509888e-01 8.516224473714828491e-02 6.240328401327133179e-02 3.587922453880310059e-02 -4.225967824459075928e-02 -2.868347465991973877e-01 6.162750720977783203e-01 -2.723584510385990143e-02 2.115221172571182251e-01
-2.714168727397918701e-01 -2.701194882392883301e-01 3.855077549815177917e-02 2.877973392605781555e-02 2.257177531719207764e-01 3.720636665821075439e-02 1.020954698324203491e-01 -9.473392367362976074e-02 -3.303098082542419434e-01 -4.809531196951866150e-02 3.234033584594726562e-01 -4.990701749920845032e-02 4.014996066689491272e-02 2.053981125354766846e-01 3.458378016948699951e-01 1.331968307495117188e-01 -1.347968131303787231e-01 5.828265845775604248e-02 4.686557874083518982e-02 -4.751891270279884338e-02 -1.907015442848205566e-01 1.196865960955619812e-01 -1.033634543418884277e-01 3.433153033256530762e-01 6.449139863252639771e-02 1.398149728775024414e-01 -2.704652845859527588e-01 6.465695053339004517e-02 -1.377204246819019318e-02 1.184546351432800293e-01 -1.121343299746513367e-02 2.429613918066024780e-01
-2.283411324024200439e-01 -6.715782731771469116e-02 -3.535718843340873718e-02 -1.980154663324356079e-01 -7.595071941614151001e-02 -1.698408275842666626e-02 -6.892686337232589722e-02 8.176662027835845947e-02 -2.416919320821762085e-01 -9.232395887374877930e-02 2.120866253972053528e-02 2.534036636352539062e-01 5.197151564061641693e-03 -3.156831860542297363e-02 3.380905687808990479e-01 7.942380756139755249e-02 1.538587808609008789e-01 1.018715202808380127e-01 -1.821528673171997070e-01 -1.163305118680000305e-01 -3.626067563891410828e-02 -2.033205628395080566e-01 -4.649666696786880493e-02 1.500929743051528931e-01 1.980912387371063232e-01 2.645112574100494385e-01 -2.586824595928192139e-01 1.753160357475280762e-02 1.782294362783432007e-01 4.890233278274536133e-01 -1.552502065896987915e-01 1.122859269380569458e-01
-3.463196158409118652e-01 -1.468026340007781982e-01 -6.532553583383560181e-02 -6.872446835041046143e-02 -8.927000313997268677e-02 -1.468366198241710663e-02 -8.699955791234970093e-02 -6.377591937780380249e-02 -2.284522652626037598e-01 1.242395639419555664e-01 9.323358535766601562e-02 2.467818371951580048e-02 4.492074996232986450e-02 -6.817635148763656616e-02 1.761902868747711182e-01 5.818494409322738647e-02 1.069547310471534729e-01 2.431543469429016113e-01 -2.309078872203826904e-01 3.968040645122528076e-02 -1.730996370315551758e-01 -2.664997577667236328e-01 5.165700241923332214e-02 -8.574062958359718323e-03 1.625848561525344849e-01 1.848502457141876221e-01 -4.712940752506256104e-01 9.381466545164585114e-03 -8.606209605932235718e-02 4.236538112163543701e-01 -9.559877216815948486e-02 6.047018244862556458e-02
4.773300141096115112e-02 -1.843621879816055298e-01 -1.083080023527145386e-01 1.347065120935440063e-01 -1.528041958808898926e-01 2.226087301969528198e-01 4.558248817920684814e-01 1.200679019093513489e-01 2.538592740893363953e-02 -7.355665322393178940e-03 4.130022972822189331e-02 9.433433413505554199e-02 -1.617064476013183594e-01 -1.182425767183303833e-01 2.132347077131271362e-01 2.213732153177261353e-01 -7.727309316396713257e-02 -6.989755481481552124e-02 3.818430006504058838e-02 -6.210854649543762207e-02 -3.700450807809829712e-02 1.185853853821754456e-01 -2.019733041524887085e-01 4.264310300350189209e-01 3.145619854331016541e-02 1.262638717889785767e-01 -1.945085376501083374e-01 1.671447455883026123e-01 1.853296905755996704e-01 6.558314710855484009e-02 5.546690523624420166e-02 3.379082977771759033e-01
-1.352663189172744751e-01 -1.286295708268880844e-02 -2.596391737461090088e-01 2.108782082796096802e-01 4.244503006339073181e-02 -4.155913367867469788e-03 1.854328960180282593e-01 5.270279198884963989e-02 -1.439520269632339478e-01 -2.635592035949230194e-02 2.299206256866455078e-01 3.139977157115936279e-01 1.202817782759666443e-01 -5.677182972431182861e-02 2.120510116219520569e-02 8.344658464193344116e-02 2.187769114971160889e-01 2.293705344200134277e-01 -2.084789425134658813e-01 -1.230311244726181030e-01 -2.925522625446319580e-01 -1.776689291000366211e-01 -2.235945910215377808e-01 6.040865927934646606e-02 6.119927391409873962e-02 9.440490603446960449e-02 -3.129200637340545654e-01 1.019107252359390259e-01 5.653367191553115845e-02 3.112057149410247803e-01 -2.510190308094024658e-01 1.371345371007919312e-01
1.898255050182342529e-01 -1.107765287160873413e-01 2.371757775545120239e-01 3.163405135273933411e-02 -3.561913967132568359e-02 2.136709541082382202e-01 2.406615018844604492e-01 -1.186103299260139465e-01 -2.027191519737243652e-01 -2.532987594604492188e-01 1.557182967662811279e-01 -9.196201339364051819e-03 -7.533460855484008789e-02 -1.392932981252670288e-01 -5.958629027009010315e-02 8.714064210653305054e-02 -5.224516242742538452e-02 5.605480819940567017e-02 -5.535069108009338379e-02 -2.346842736005783081e-01 -8.080399781465530396e-02 -4.152580499649047852e-01 -1.706443130970001221e-01 2.125881463289260864e-01 -2.356192320585250854e-01 2.550171315670013428e-01 -2.333130501210689545e-02 3.771415352821350098e-02 -9.983839094638824463e-02 2.528226375579833984e-01 -3.095289468765258789e-01 -1.467970386147499084e-02
-9.198069572448730469e-02 1.198713257908821106e-01 -3.081757426261901855e-01 -1.033170148730278015e-01 -1.690044999122619629e-01 6.269469112157821655e-02 1.164875254034996033e-01 1.386847812682390213e-02 -5.240825563669204712e-02 8.570531010627746582e-02 2.259734272956848145e-01 1.587942056357860565e-02 -6.888426095247268677e-02 9.026644751429557800e-03 1.740386635065078735e-01 1.629357635974884033e-01 6.808260921388864517e-03 1.305187791585922241e-01 -2.047684490680694580e-01 9.752441942691802979e-02 -8.657818287611007690e-02 1.317573934793472290e-01 -1.060805693268775940e-01 4.244406521320343018e-02 -6.540854275226593018e-02 2.569865584373474121e-01 -5.128152966499328613e-01 -2.351876199245452881e-01 7.828181236982345581e-02 4.284812211990356445e-01 -9.111770242452621460e-02 9.551998227834701538e-02
4.309956133365631104e-01 -1.391353756189346313e-01 2.990207821130752563e-02 8.155620098114013672e-02 -2.592234015464782715e-01 -1.238468289375305176e-02 2.094966322183609009e-01 -5.205533001571893692e-03 6.427484750747680664e-02 -2.466804087162017822e-01 1.349812000989913940e-01 2.452495694160461426e-01 9.434603154659271240e-02 -1.107885986566543579e-01 9.029938280582427979e-02 1.849088966846466064e-01 2.720079198479652405e-02 -1.349038481712341309e-01 -5.874324589967727661e-02 -1.681696921586990356e-01 -2.161220461130142212e-01 -2.380031496286392212e-01 -3.007174283266067505e-02 1.450688093900680542e-01 3.455847874283790588e-02 1.020721420645713806e-01 -2.539909780025482178e-01 -3.150691464543342590e-02 -1.909547746181488037e-01 3.148363530635833740e-01 3.834702819585800171e-02 2.811669409275054932e-01
-1.376965939998626709e-01 -7.296895980834960938e-02 -1.876305341720581055e-01 -1.187593191862106323e-01 3.951284289360046387e-02 -1.061455309391021729e-01 3.925038576126098633e-01 4.080892726778984070e-02 -1.799724102020263672e-01 -1.937202066183090210e-01 -6.199273467063903809e-02 -2.177916653454303741e-02 1.431300956755876541e-02 8.206179365515708923e-03 1.082956567406654358e-01 -8.792692422866821289e-02 -2.856390774250030518e-01 -9.593573957681655884e-02 -9.600906074047088623e-02 -1.529042422771453857e-02 3.863398684188723564e-03 -5.657964944839477539e-02 -2.514748871326446533e-01 2.585578858852386475e-01 -3.521353006362915039e-01 2.174370735883712769e-01 -2.879326343536376953e-01 -1.000447049736976624e-01 6.480399519205093384e-02 3.594758212566375732e-01 -1.802031546831130981e-01 1.569344289600849152e-02
1.154475882649421692e-01 1.356393247842788696e-01 -2.397983521223068237e-02 -2.078365087509155273e-01 -1.770658418536186218e-02 -8.516900986433029175e-02 -1.530719846487045288e-01 2.300968170166015625e-01 -1.768912076950073242e-01 -5.549252033233642578e-02 1.681001186370849609e-01 -6.813654303550720215e-02 -2.017237618565559387e-02 -1.513885557651519775e-01 1.320159137248992920e-01 2.235991880297660828e-02 4.303649067878723145e-02 -7.440055161714553833e-02 -3.405465930700302124e-02 -3.987182080745697021e-01 -1.965685784816741943e-01 -2.563349306583404541e-01 -1.264318590983748436e-03 4.368895292282104492e-01 -2.280038408935070038e-02 2.970778644084930420e-01 -2.776881754398345947e-01 -1.175392568111419678e-01 9.511589258909225464e-02 2.679665982723236084e-01 -5.112065374851226807e-02 7.825619727373123169e-02
-5.477869883179664612e-02 2.370927855372428894e-02 -2.692104130983352661e-02 -3.197656571865081787e-01 -1.891773045063018799e-01 4.854443669319152832e-02 3.355694711208343506e-01 -9.579148143529891968e-02 -2.076495438814163208e-01 3.982497379183769226e-02 1.906751245260238647e-01 7.932940125465393066e-02 -2.659334838390350342e-01 -1.500376164913177490e-01 3.508946299552917480e-02 1.124036461114883423e-01 -1.916745454072952271e-01 -1.689721941947937012e-01 -1.965438127517700195e-01 -1.380777657032012939e-01 1.113055795431137085e-01 2.106288075447082520e-01 -1.115859225392341614e-01 3.990904986858367920e-01 1.769107207655906677e-02 1.207725927233695984e-01 -2.948867678642272949e-01 -2.251767367124557495e-01 1.514328829944133759e-02 1.751153618097305298e-01 -5.872201174497604370e-02 -2.671982906758785248e-02
-9.748393297195434570e-02 -1.367057412862777710e-01 -6.516738981008529663e-02 -1.379523519426584244e-02 -4.153966009616851807e-01 2.040456831455230713e-01 2.383015155792236328e-01 -1.296210382133722305e-02 -2.030093967914581299e-01 2.752396464347839355e-01 2.947608567774295807e-02 2.239497005939483643e-01 -2.754002213478088379e-01 2.098612189292907715e-01 3.867465555667877197e-01 -3.097650036215782166e-02 2.090964168310165405e-01 6.521202623844146729e-02 -1.545070409774780273e-01 8.360256254673004150e-02 6.900377571582794189e-02 -5.345681682229042053e-02 -9.670735150575637817e-02 7.552815973758697510e-02 1.381566524505615234e-01 6.793586909770965576e-02 -9.007769823074340820e-02 4.541252925992012024e-02 -1.127190887928009033e-01 1.563709378242492676e-01 1.233162209391593933e-01 2.646893262863159180e-01
3.532380238175392151e-02 8.340734243392944336e-02 1.140669062733650208e-01 -1.034696400165557861e-01 -6.575653702020645142e-02 9.124705195426940918e-02 4.000292420387268066e-01 -2.186499387025833130e-01 -2.057238668203353882e-01 1.787652522325515747e-01 1.707227677106857300e-01 -9.847635403275489807e-03 1.764019206166267395e-02 5.288930237293243408e-02 -6.830820441246032715e-02 -7.591317594051361084e-02 1.322381570935249329e-02 -4.066207706928253174e-01 -3.260065242648124695e-02 -1.398470699787139893e-01 1.054194271564483643e-01 -3.588698506355285645e-01 1.647099107503890991e-01 1.118783354759216309e-01 9.936961531639099121e-02 -2.682530321180820465e-02 4.338114336133003235e-02 1.065048724412918091e-01 -1.515932083129882812e-01 3.231641650199890137e-01 -1.151272654533386230e-01 3.168058395385742188e-01
6.040091440081596375e-02 -3.214363455772399902e-01 -3.364711999893188477e-02 3.880381584167480469e-02 -9.598935395479202271e-02 2.974585592746734619e-01 6.128288805484771729e-02 -1.364781707525253296e-01 -1.427657306194305420e-01 -3.368811309337615967e-01 -2.211822755634784698e-02 -8.696907013654708862e-02 -2.850518003106117249e-02 -1.577422618865966797e-01 -1.083622500300407410e-01 3.465422689914703369e-01 -8.902695262804627419e-04 -1.077344790101051331e-01 -2.940397858619689941e-01 -4.015244916081428528e-02 -2.016666829586029053e-01 -1.633846461772918701e-01 1.181617304682731628e-01 1.074243560433387756e-01 -2.287701368331909180e-01 1.649132519960403442e-01 -1.715266853570938110e-01 -2.198861390352249146e-01 -3.237989544868469238e-02 2.597539722919464111e-01 -1.715886741876602173e-01 1.518223285675048828e-01
2.673904597759246826e-01 -5.791523680090904236e-02 -4.119592010974884033e-01 5.698856711387634277e-02 -1.877958774566650391e-01 2.049197107553482056e-01 1.066451892256736755e-01 -1.116118580102920532e-01 -1.106011569499969482e-01 1.420689225196838379e-01 1.484778225421905518e-01 4.157844185829162598e-02 5.544154345989227295e-02 -5.225053429603576660e-02 -4.892925545573234558e-02 6.843668222427368164e-02 1.543040275573730469e-01 -2.650063037872314453e-01 3.064423240721225739e-02 8.158592134714126587e-02 -2.553323507308959961e-01 -2.139750868082046509e-01 6.304597854614257812e-02 4.389174878597259521e-01 1.360037028789520264e-01 1.166096478700637817e-01 -2.334335446357727051e-01 -1.489727795124053955e-01 7.835068553686141968e-02 2.084987461566925049e-01 8.140087872743606567e-02 8.817947655916213989e-02
-9.051164379343390465e-04 -1.500792149454355240e-02 3.331717476248741150e-02 1.309105008840560913e-01 -6.822481751441955566e-02 2.711929976940155029e-01 4.304034411907196045e-01 1.296919584274291992e-01 -8.013374358415603638e-02 6.249925866723060608e-02 4.595708101987838745e-02 -6.247515976428985596e-02 -2.092177867889404297e-01 -8.486138284206390381e-02 2.022816240787506104e-01 1.886438392102718353e-02 1.228505093604326248e-02 -2.336093038320541382e-01 -1.051578968763351440e-01 -3.472683206200599670e-02 2.526313811540603638e-02 5.298386514186859131e-02 -1.996547728776931763e-01 2.748224735260009766e-01 -9.425029158592224121e-02 2.390029579401016235e-01 -1.257946044206619263e-01 -4.784109815955162048e-02 4.283915832638740540e-02 1.923439353704452515e-01 1.865808665752410889e-01 4.990824460983276367e-01
-3.049302399158477783e-01 1.947120949625968933e-02 -2.162406295537948608e-01 9.245189279317855835e-02 9.595727175474166870e-02 3.346028178930282593e-02 2.293366789817810059e-01 1.021731048822402954e-01 -1.653466932475566864e-02 -9.626769274473190308e-02 1.878952533006668091e-01 2.840085029602050781e-01 -5.328220129013061523e-02 1.258209347724914551e-01 6.824791431427001953e-02 2.034275084733963013e-01 1.623892784118652344e-02 1.381077989935874939e-02 -1.912592649459838867e-01 -8.852506987750530243e-03 -1.584996432065963745e-01 -2.339839786291122437e-01 -1.126369088888168335e-01 7.463269680738449097e-02 -2.211057208478450775e-02 2.725872993469238281e-01 -3.838305473327636719e-01 2.428375333547592163e-01 -4.165713861584663391e-02 3.890607357025146484e-01 -1.314581781625747681e-01 -3.221992775797843933e-02
7.328128069639205933e-02 -9.847711771726608276e-02 1.435210108757019043e-01 -2.633772492408752441e-01 -8.479143679141998291e-02 -2.450379170477390289e-02 3.899311423301696777e-01 1.510673947632312775e-02 -7.336729764938354492e-02 -6.187994033098220825e-03 1.197962984442710876e-01 -6.649183575063943863e-03 -2.146426439285278320e-01 -2.851743996143341064e-01 9.837530553340911865e-02 4.466423392295837402e-02 -1.603019386529922485e-01 -1.336537301540374756e-01 -3.115239143371582031e-01 -1.777986586093902588e-01 1.708806753158569336e-01 5.433557927608489990e-02 -1.262974292039871216e-01 2.860763669013977051e-01 -2.123869210481643677e-02 1.421436816453933716e-01 -4.140728116035461426e-01 -2.158858627080917358e-01 -3.618366271257400513e-02 1.463755518198013306e-01 1.104962266981601715e-02 1.108063980937004089e-01
-4.737732559442520142e-02 5.635635927319526672e-03 9.830943308770656586e-03 -3.409097194671630859e-01 -1.816799938678741455e-01 7.468252629041671753e-02 4.048514366149902344e-01 -1.778712123632431030e-01 -1.316239982843399048e-01 3.901873528957366943e-02 2.165600210428237915e-01 -4.026895761489868164e-02 -1.256285309791564941e-01 -3.324668407440185547e-01 5.485567450523376465e-02 1.703888736665248871e-02 -6.567732244729995728e-02 -1.305646300315856934e-01 -2.295415550470352173e-01 -1.277720779180526733e-01 2.501390278339385986e-01 -1.782953180372714996e-02 -1.042102649807929993e-01 1.729744076728820801e-01 -1.805544830858707428e-02 2.737730741500854492e-01 -3.103470802307128906e-01 -2.621656358242034912e-01 6.580946035683155060e-03 7.491745799779891968e-02 7.169323414564132690e-02 7.164828479290008545e-02
-1.051020398736000061e-01 -3.394131734967231750e-02 -3.941527381539344788e-02 1.652664095163345337e-01 3.208972215652465820e-01 2.228942662477493286e-01 3.096745610237121582e-01 -1.789066344499588013e-01 -2.648208737373352051e-01 9.372844547033309937e-02 2.409147024154663086e-01 -1.790774464607238770e-01 -2.419148534536361694e-01 -1.034250110387802124e-01 2.988561391830444336e-01 9.499105066061019897e-02 1.908196806907653809e-01 9.283159673213958740e-02 -2.112891674041748047e-01 -3.468378260731697083e-02 -8.757906407117843628e-02 -6.397937238216400146e-02 -1.425952762365341187e-01 4.911692067980766296e-02 7.012238353490829468e-02 4.550232365727424622e-02 -2.180742658674716949e-02 2.707203328609466553e-01 1.043663993477821350e-01 1.889162659645080566e-01 -6.499019265174865723e-02 2.912854850292205811e-01
-1.300341337919235229e-01 -4.396247491240501404e-02 -1.157907992601394653e-01 -2.414946258068084717e-02 -1.118843182921409607e-01 2.616958320140838623e-01 1.539595425128936768e-01 6.436567008495330811e-02 9.825540333986282349e-02 2.571692317724227905e-02 3.316329121589660645e-01 3.016724288463592529e-01 -8.250355720520019531e-02 8.935852907598018646e-03 3.886584639549255371e-01 -7.826552540063858032e-02 -1.362812519073486328e-01 -2.778456509113311768e-01 -1.121636182069778442e-01 -2.263725921511650085e-02 -1.468360573053359985e-01 -2.970915734767913818e-01 -9.262462705373764038e-02 1.119150370359420776e-01 1.479739099740982056e-01 1.120795235037803650e-01 -2.163228839635848999e-01 -9.247519820928573608e-02 -2.188170254230499268e-01 1.371263414621353149e-01 2.433912307024002075e-01 1.656113266944885254e-01
1.087767779827117920e-01 -1.943417489528656006e-01 1.065794304013252258e-01 -3.057493865489959717e-01 -2.472884394228458405e-02 -1.065953895449638367e-01 2.329652756452560425e-01 -7.514605671167373657e-02 -3.407150506973266602e-01 -4.761107265949249268e-02 1.605041623115539551e-01 2.035111933946609497e-01 -2.642579078674316406e-01 -3.608883023262023926e-01 7.528486847877502441e-02 1.697645634412765503e-01 -1.205119863152503967e-01 -1.773487031459808350e-01 -6.773594021797180176e-02 -8.741789311170578003e-02 5.252068862318992615e-03 2.254108190536499023e-01 -8.135178685188293457e-02 2.725240588188171387e-01 -1.066534072160720825e-01 2.182385474443435669e-01 -2.461943179368972778e-01 -1.403762549161911011e-01 7.338120043277740479e-02 1.072283685207366943e-01 8.616885542869567871e-02 -3.472868353128433228e-03
-2.141388058662414551e-01 1.806529164314270020e-01 -1.223253831267356873e-01 -2.769530713558197021e-01 -1.819140911102294922e-01 -1.598015278577804565e-01 5.936462804675102234e-02 -1.383083909749984741e-01 -6.125071551650762558e-03 6.356810033321380615e-02 1.679692417383193970e-01 7.279498875141143799e-02 -1.209039390087127686e-01 -1.502023339271545410e-01 -1.129808425903320312e-01 2.005459517240524292e-01 2.204430475831031799e-02 -1.667245179414749146e-01 -2.344077080488204956e-01 1.118582636117935181e-01 -1.140020638704299927e-01 2.143184095621109009e-01 3.969932347536087036e-02 2.257308512926101685e-01 -6.261647492647171021e-02 1.528971940279006958e-01 -4.130441248416900635e-01 9.191091172397136688e-03 8.963153511285781860e-02 3.358050882816314697e-01 -2.625809907913208008e-01 1.608399897813796997e-01
6.591814756393432617e-02 -5.771578475832939148e-02 5.741586163640022278e-02 1.967058032751083374e-01 -2.206850564107298851e-03 3.071773648262023926e-01 3.983523249626159668e-01 6.836007535457611084e-02 1.445038989186286926e-02 2.065501958131790161e-01 1.318479701876640320e-02 4.682906344532966614e-02 -3.088178634643554688e-01 -3.532209992408752441e-02 1.582662165164947510e-01 1.375462561845779419e-01 7.171133160591125488e-02 -2.459879368543624878e-01 -6.317580491304397583e-02 8.509893715381622314e-02 -1.608477681875228882e-01 1.768790334463119507e-01 -2.150683291256427765e-02 3.275769352912902832e-01 5.356451030820608139e-03 8.450681716203689575e-02 -3.031281828880310059e-01 -6.167025119066238403e-02 -1.111381724476814270e-01 2.116108089685440063e-01 1.030109003186225891e-01 3.072074353694915771e-01
4.896565526723861694e-02 -4.223245009779930115e-02 1.010355204343795776e-01 6.006840988993644714e-02 -2.011854052543640137e-01 -1.111997142434120178e-01 2.582715749740600586e-01 1.190680637955665588e-01 -4.697610065340995789e-02 2.813144624233245850e-01 1.797027140855789185e-01 -1.373994946479797363e-01 4.331354051828384399e-02 -2.361118197441101074e-01 1.298365592956542969e-01 2.690690457820892334e-01 3.769500926136970520e-02 1.505722850561141968e-01 -1.744269430637359619e-01 -2.354581803083419800e-01 -6.124633830040693283e-03 -7.788788061589002609e-03 1.021695733070373535e-01 2.187889963388442993e-01 1.030404716730117798e-01 3.397265076637268066e-01 -8.899056911468505859e-02 1.829907745122909546e-01 2.593936026096343994e-01 3.300728499889373779e-01 4.341969639062881470e-02 2.344461530447006226e-01
-2.862721979618072510e-01 -1.653013825416564941e-01 2.780581265687942505e-02 5.239424109458923340e-02 1.779042482376098633e-01 2.665631175041198730e-01 3.857218027114868164e-01 6.827745586633682251e-02 -1.486609429121017456e-01 9.909615665674209595e-02 1.181821823120117188e-01 -3.483816608786582947e-02 2.562748827040195465e-02 3.751635178923606873e-02 1.938541047275066376e-02 4.678304120898246765e-02 -1.549328863620758057e-01 1.488252729177474976e-01 -2.078994214534759521e-01 1.378603428602218628e-01 -1.953581422567367554e-01 -1.912529319524765015e-01 -1.350948363542556763e-01 1.854577064514160156e-01 4.014860093593597412e-01 9.337040036916732788e-02 7.329742424190044403e-03 3.194203972816467285e-02 -5.086079239845275879e-02 3.596343994140625000e-01 -7.759509980678558350e-02 1.860930621623992920e-01
-1.345910727977752686e-01 -3.086610436439514160e-01 -2.192203104496002197e-01 -1.457985788583755493e-01 -2.269244641065597534e-01 -2.162723690271377563e-01 -2.405827678740024567e-02 -3.710613250732421875e-01 -3.015447258949279785e-01 -2.899403497576713562e-02 7.755877077579498291e-02 1.610300540924072266e-01 -7.667828351259231567e-02 -1.687290370464324951e-01 2.161730080842971802e-01 2.295529702678322792e-04 -2.379589378833770752e-01 1.499807462096214294e-02 -7.245661318302154541e-02 -5.370976403355598450e-02 -2.273958474397659302e-01 -2.085183113813400269e-01 2.192730754613876343e-01 -6.399078667163848877e-02 6.017136853188276291e-03 -7.319841533899307251e-02 -2.174836397171020508e-01 -8.818880468606948853e-02 -2.417684197425842285e-01 5.219229683279991150e-02 -1.381599009037017822e-01 1.512816846370697021e-01
-1.157478094100952148e-01 -7.184051722288131714e-02 1.240009441971778870e-01 -1.020061522722244263e-01 -1.058157812803983688e-02 2.967371344566345215e-01 2.664952576160430908e-01 -6.468588858842849731e-02 1.497084647417068481e-01 -2.010334432125091553e-01 1.576713025569915771e-01 1.963430792093276978e-01 -1.893756240606307983e-01 -5.389440432190895081e-02 1.475662738084793091e-01 2.675404027104377747e-02 -5.874633789062500000e-02 -2.621825337409973145e-01 9.556337259709835052e-03 -7.945380359888076782e-02 -6.463287863880395889e-03 -2.083359509706497192e-01 -5.998327583074569702e-02 2.547050416469573975e-01 1.086953952908515930e-01 2.685677111148834229e-01 -2.187208533287048340e-01 -1.136391796171665192e-02 -2.439681589603424072e-01 2.288194447755813599e-01 2.636318504810333252e-01 3.177870213985443115e-01
-5.881134420633316040e-02 5.150164291262626648e-02 -9.464228898286819458e-02 -2.612574696540832520e-01 2.702281624078750610e-02 -7.830882817506790161e-02 2.019582390785217285e-01 1.581525653600692749e-01 -3.677870035171508789e-01 1.614028662443161011e-01 7.659798860549926758e-02 3.158851992338895798e-03 -9.823974967002868652e-02 -2.133184969425201416e-01 2.567276060581207275e-01 -3.130881115794181824e-02 -2.686398327350616455e-01 1.459503471851348877e-01 -2.474147826433181763e-01 -1.220158785581588745e-01 2.053913325071334839e-01 -1.681106984615325928e-01 -6.235691905021667480e-02 3.568449318408966064e-01 5.375257879495620728e-02 -8.745293319225311279e-02 -3.291382491588592529e-01 -1.808951795101165771e-01 -5.993590876460075378e-02 7.192969322204589844e-02 -1.142184436321258545e-01 1.006238907575607300e-01
6.677332520484924316e-02 5.708819255232810974e-02 1.709484159946441650e-01 7.103468477725982666e-02 -3.585354983806610107e-01 3.887957707047462463e-02 1.566040962934494019e-01 -1.671893447637557983e-01 -2.978203296661376953e-01 1.043540015816688538e-01 4.764397069811820984e-02 7.167031615972518921e-02 -3.199867606163024902e-01 1.008091792464256287e-01 3.347225487232208252e-01 -1.498235911130905151e-01 2.555506490170955658e-02 -4.094312191009521484e-01 -1.161900982260704041e-01 2.302935570478439331e-01 -5.635869875550270081e-02 -5.064570531249046326e-02 -1.660579591989517212e-01 1.258240044116973877e-01 8.615861088037490845e-02 9.138898551464080811e-02 -2.425232380628585815e-01 -2.229272387921810150e-02 -2.894049324095249176e-02 1.520669758319854736e-01 -9.607529640197753906e-02 1.708520203828811646e-01
-3.771728873252868652e-01 -2.553765475749969482e-01 -1.902461498975753784e-01 -5.630185082554817200e-02 -2.131341695785522461e-01 1.689760684967041016e-01 3.568566441535949707e-01 3.675066167488694191e-03 -1.286143511533737183e-01 3.230203390121459961e-01 -8.246106654405593872e-02 4.446358606219291687e-02 1.046766787767410278e-01 -1.164076477289199829e-01 6.424698978662490845e-02 3.173137456178665161e-02 -1.662009954452514648e-01 1.299070660024881363e-02 -1.384626924991607666e-01 7.756006717681884766e-02 -1.147982701659202576e-01 -2.600710690021514893e-01 -1.866819858551025391e-01 1.457317322492599487e-01 2.881674468517303467e-01 9.326023980975151062e-03 -1.153978481888771057e-01 -4.949423670768737793e-02 -1.239354833960533142e-01 2.105931788682937622e-01 -7.704588770866394043e-02 1.951810717582702637e-01
-2.710136212408542633e-02 -2.166267335414886475e-01 7.238627970218658447e-02 2.009090036153793335e-02 -2.247903794050216675e-01 2.737361490726470947e-01 6.451530754566192627e-02 9.827471524477005005e-02 -1.353949606418609619e-01 2.242767512798309326e-01 6.403764337301254272e-02 5.452917888760566711e-02 4.744899645447731018e-02 -1.680761128664016724e-01 1.901744008064270020e-01 1.180116459727287292e-01 2.141461521387100220e-01 -1.857777871191501617e-02 2.039964683353900909e-02 -6.028480082750320435e-02 -1.686102151870727539e-01 -2.845095396041870117e-01 1.635467708110809326e-01 4.656824469566345215e-01 1.886550039052963257e-01 -9.371232986450195312e-02 -1.480061113834381104e-01 -2.960659265518188477e-01 1.155672967433929443e-01 1.538461595773696899e-01 -1.749897301197052002e-01 1.621608585119247437e-01
-1.929688155651092529e-01 1.362546831369400024e-01 -1.102041155099868774e-01 -1.972872912883758545e-01 -3.225848376750946045e-01 2.486637979745864868e-02 6.493405997753143311e-02 1.697883196175098419e-02 9.329055249691009521e-02 1.879048645496368408e-01 2.273605912923812866e-01 -1.250280588865280151e-01 1.156516820192337036e-01 -1.607805043458938599e-01 2.526948451995849609e-01 3.199552372097969055e-02 5.474030971527099609e-02 1.396756991744041443e-02 -3.887531459331512451e-01 7.332294434309005737e-02 -4.689900949597358704e-02 -6.833532452583312988e-02 7.239554077386856079e-03 1.133938208222389221e-01 -1.291685104370117188e-01 2.959241271018981934e-01 -3.256829679012298584e-01 7.421047892421483994e-03 -1.511146277189254761e-01 2.157519906759262085e-01 -1.356377601623535156e-01 3.014420568943023682e-01
2.232696413993835449e-01 -1.287463307380676270e-01 -7.123842090368270874e-02 -2.682071030139923096e-01 1.806422695517539978e-02 1.808501631021499634e-01 -4.424426332116127014e-02 1.222151666879653931e-01 -5.544284358620643616e-02 2.268421947956085205e-01 1.891279369592666626e-01 -3.572728857398033142e-02 -1.374478191137313843e-01 -2.215731889009475708e-01 2.523208968341350555e-02 2.890080213546752930e-01 -3.977329283952713013e-02 -4.399781301617622375e-02 -2.568382024765014648e-01 -2.056243456900119781e-02 1.831614971160888672e-01 2.846302813850343227e-04 -2.735004574060440063e-02 2.590473890304565430e-01 -1.330917477607727051e-01 3.160436451435089111e-01 -3.185710012912750244e-01 -1.015202477574348450e-01 1.457586586475372314e-01 2.856037914752960205e-01 5.676264315843582153e-02 2.370145767927169800e-01
-8.023208379745483398e-02 -1.659817397594451904e-01 -2.917364537715911865e-01 -1.199093163013458252e-01 -1.543157994747161865e-01 2.988646924495697021e-01 -7.201442122459411621e-02 -2.642730176448822021e-01 -1.511470079421997070e-01 1.793305389583110809e-02 7.747907936573028564e-02 8.836803585290908813e-02 1.274143010377883911e-01 -1.649659872055053711e-01 8.417607098817825317e-02 2.122592031955718994e-01 3.433151170611381531e-02 -1.792251020669937134e-01 -1.903213560581207275e-01 -3.236858174204826355e-02 -1.857132017612457275e-01 -3.673624992370605469e-01 -1.659093499183654785e-01 1.327220499515533447e-01 6.635352969169616699e-02 2.230313867330551147e-01 -7.000838220119476318e-02 3.860531449317932129e-01 2.692376030609011650e-03 1.341480314731597900e-01 -1.801725476980209351e-01 4.575159773230552673e-02
9.651346504688262939e-02 2.086395211517810822e-02 2.733153849840164185e-02 -2.847008407115936279e-01 -1.879166066646575928e-01 3.233432769775390625e-02 3.240348696708679199e-01 -2.030791491270065308e-01 -1.982169598340988159e-01 -4.962768778204917908e-02 7.492537051439285278e-02 -3.492767736315727234e-02 -1.961096078157424927e-01 -3.198462724685668945e-01 1.207219734787940979e-01 -3.489759936928749084e-02 -1.005620136857032776e-01 -1.317375749349594116e-01 -3.317461609840393066e-01 -2.218273431062698364e-01 1.124891787767410278e-01 3.411768004298210144e-02 -1.550882011651992798e-01 1.790152341127395630e-01 4.208076745271682739e-02 1.671316474676132202e-01 -3.533675670623779297e-01 -2.555121779441833496e-01 4.300542548298835754e-02 1.087550073862075806e-01 1.367290318012237549e-01 1.087820455431938171e-01
7.013362646102905273e-02 -8.610422909259796143e-02 7.527903467416763306e-02 -1.516329646110534668e-01 -2.770696878433227539e-01 1.080819442868232727e-01 2.027140259742736816e-01 1.034155953675508499e-02 -4.048890173435211182e-01 1.198652014136314392e-01 3.327508866786956787e-01 6.667386740446090698e-03 -3.540002405643463135e-01 -1.112490519881248474e-01 5.566417798399925232e-02 -5.931483954191207886e-02 -8.001713454723358154e-02 1.778318881988525391e-01 1.154425740242004395e-01 -1.521439254283905029e-01 -3.031177222728729248e-01 -5.303062126040458679e-02 -1.309615373611450195e-01 -1.174684390425682068e-01 -3.103456199169158936e-01 2.059732824563980103e-01 -1.538918465375900269e-01 1.470983773469924927e-01 -7.543205283582210541e-03 7.001018524169921875e-02 -4.908816888928413391e-02 6.638397276401519775e-02
-1.868190020322799683e-01 -1.121611371636390686e-01 9.609260410070419312e-02 -7.893122732639312744e-02 2.952283248305320740e-02 1.768590807914733887e-01 -4.617217928171157837e-02 -2.651823163032531738e-01 -2.701893262565135956e-02 7.003990001976490021e-03 2.717677354812622070e-01 -2.093494869768619537e-03 -1.499637514352798462e-01 -1.126946602016687393e-02 1.191396415233612061e-01 4.070619121193885803e-02 -3.084225952625274658e-01 -1.362674403935670853e-02 -1.239763870835304260e-01 -1.946239173412322998e-01 -2.947897911071777344e-01 2.495449632406234741e-01 -4.215840622782707214e-02 2.631251811981201172e-01 -1.282857805490493774e-01 2.533468902111053467e-01 -1.475034803152084351e-01 1.886722445487976074e-01 2.202082574367523193e-01 2.431594282388687134e-01 -9.889425337314605713e-02 3.085488975048065186e-01
-5.391908809542655945e-02 -3.150975331664085388e-02 1.889945715665817261e-01 -2.081538885831832886e-01 4.026243090629577637e-02 1.068033277988433838e-01 -6.638884660787880421e-04 -2.662887871265411377e-01 -2.094440311193466187e-01 3.108970820903778076e-01 2.569005489349365234e-01 5.787987634539604187e-02 -1.287011951208114624e-01 -1.930749625898897648e-03 4.941406473517417908e-02 -4.461719654500484467e-03 1.005502417683601379e-02 -1.098638921976089478e-01 -7.907839119434356689e-02 -2.780483663082122803e-01 4.020295292139053345e-02 -3.172060549259185791e-01 -2.522637136280536652e-02 -3.125961497426033020e-02 -3.005261719226837158e-01 -5.733586847782135010e-02 -7.029274944216012955e-03 1.335313618183135986e-01 1.299264580011367798e-01 1.187159940600395203e-01 -1.339738219976425171e-01 4.941880106925964355e-01
-2.086708247661590576e-01 -1.403554230928421021e-01 -4.920997470617294312e-02 -4.563956260681152344e-01 -2.198066413402557373e-01 -1.841820925474166870e-01 3.145297169685363770e-01 5.724227055907249451e-02 8.415285497903823853e-02 -2.624168097972869873e-01 4.673535004258155823e-02 2.041753977537155151e-01 -1.677116900682449341e-01 -4.552088677883148193e-02 1.344575285911560059e-01 1.744338423013687134e-01 -1.995445936918258667e-01 1.141740232706069946e-01 -6.599739938974380493e-02 -1.871661245822906494e-01 -5.434766039252281189e-02 -2.767926454544067383e-02 -1.082437932491302490e-01 1.199168860912322998e-01 5.795933306217193604e-03 1.592507809400558472e-01 -1.491595059633255005e-01 2.723296545445919037e-02 5.806736275553703308e-02 4.027507603168487549e-01 -4.353400692343711853e-02 7.180804014205932617e-02
-2.240417003631591797e-01 7.288267835974693298e-03 -2.879948355257511139e-02 4.951626062393188477e-02 -1.053443476557731628e-01 1.174711585044860840e-01 5.162728950381278992e-03 -1.819579899311065674e-01 -2.498482167720794678e-01 -2.373183518648147583e-01 8.897110074758529663e-02 -9.199635684490203857e-02 -4.381149075925350189e-03 -2.052023708820343018e-01 -1.340311672538518906e-02 4.508179128170013428e-01 -7.449166476726531982e-02 2.335741743445396423e-02 3.285304084420204163e-02 -2.141569405794143677e-01 -1.539594382047653198e-01 -2.297853082418441772e-01 -3.551093041896820068e-01 -4.703948646783828735e-02 2.535042166709899902e-01 2.029986353591084480e-03 -1.308201849460601807e-01 9.404809772968292236e-02 -3.136961255222558975e-03 2.889689505100250244e-01 -1.949870735406875610e-01 1.953307241201400757e-01
2.579479478299617767e-02 -1.358775943517684937e-01 8.988779783248901367e-02 -3.750826045870780945e-02 -1.612614989280700684e-01 2.417856454849243164e-01 1.455779224634170532e-01 -4.527309210970997810e-04 -2.702863216400146484e-01 -2.474302984774112701e-02 1.402192264795303345e-01 -9.278310090303421021e-02 -8.725297451019287109e-02 -1.661567687988281250e-01 6.185964494943618774e-02 3.342466056346893311e-01 1.765329577028751373e-02 1.377107352018356323e-01 -1.835446245968341827e-02 -3.187924325466156006e-01 1.152549162507057190e-01 -2.596407532691955566e-01 9.757246822118759155e-02 2.796210944652557373e-01 -2.522008717060089111e-01 2.158059030771255493e-01 -1.189033538103103638e-01 2.211366295814514160e-01 1.675341427326202393e-01 2.149744182825088501e-01 -2.607489526271820068e-01 8.880135416984558105e-02
2.189605832099914551e-01 -2.029771506786346436e-01 -1.070657670497894287e-01 1.118349507451057434e-01 -8.350627124309539795e-02 -2.257254868745803833e-01 2.587855756282806396e-01 1.017152294516563416e-01 -2.410895973443984985e-01 -1.739587518386542797e-03 1.325010322034358978e-02 1.098293587565422058e-01 -1.898133307695388794e-01 5.954449623823165894e-02 2.640970237553119659e-02 -8.483198471367359161e-03 6.325394660234451294e-02 -1.889304220676422119e-01 -1.512243747711181641e-01 -4.045774042606353760e-01 -9.128256142139434814e-02 -1.461636722087860107e-01 1.625801324844360352e-01 1.410354766994714737e-02 1.746220588684082031e-01 -2.475675754249095917e-02 -1.259154975414276123e-01 -1.440362036228179932e-01 -8.325280994176864624e-02 1.297321468591690063e-01 -3.430914282798767090e-01 3.862392306327819824e-01
-6.427142769098281860e-02 7.245948165655136108e-02 1.689241081476211548e-01 -9.790861606597900391e-02 2.018008381128311157e-02 8.020605891942977905e-02 6.827165186405181885e-02 -1.718539297580718994e-01 -1.685190349817276001e-01 8.346692472696304321e-02 1.792981475591659546e-01 -1.509375590831041336e-02 9.098041057586669922e-02 -1.444819122552871704e-01 2.267681211233139038e-01 2.309760004281997681e-01 3.916253335773944855e-03 8.687943220138549805e-02 6.219251826405525208e-02 -4.689763486385345459e-02 -2.902556061744689941e-01 -1.523412168025970459e-01 1.950206011533737183e-01 1.788465082645416260e-01 -1.337414383888244629e-01 1.663713455200195312e-01 -2.566445171833038330e-01 -5.605487152934074402e-02 -1.149005815386772156e-01 5.691667199134826660e-01 -2.398733943700790405e-01 -9.706955403089523315e-02
1.245651245117187500e-01 1.036144793033599854e-01 1.162588447332382202e-01 -1.263322830200195312e-01 -3.136663436889648438e-01 7.355030626058578491e-02 1.619161516427993774e-01 -4.056640435010194778e-03 -1.127103567123413086e-01 -3.021124601364135742e-01 2.672459781169891357e-01 2.712483108043670654e-01 -4.875788930803537369e-03 3.221556916832923889e-02 1.256750375032424927e-01 -2.340803854167461395e-02 8.197057992219924927e-03 -2.392794191837310791e-01 -2.598406863398849964e-04 4.560984298586845398e-02 -2.354307100176811218e-02 -3.290439844131469727e-01 -1.267190575599670410e-01 2.527539134025573730e-01 -8.738580346107482910e-02 9.377703070640563965e-02 -2.485509589314460754e-02 2.690547704696655273e-02 -2.241517454385757446e-01 4.015639126300811768e-01 3.055052459239959717e-02 2.636188566684722900e-01
-3.535023033618927002e-01 -1.581388115882873535e-01 1.837182641029357910e-01 -1.957609653472900391e-01 1.169212907552719116e-01 -1.326324492692947388e-01 -4.444676265120506287e-02 -8.938304334878921509e-02 -1.202117651700973511e-01 -1.294478476047515869e-01 3.039754033088684082e-01 5.118272081017494202e-02 -8.960870653390884399e-02 -4.151434078812599182e-02 2.966853082180023193e-01 5.127279832959175110e-02 -9.301616996526718140e-02 1.394383609294891357e-01 -2.505722939968109131e-01 -6.008449569344520569e-02 -3.561419546604156494e-01 -4.088053479790687561e-02 3.553508222103118896e-02 3.260531723499298096e-01 1.233640164136886597e-01 2.655436396598815918e-01 -1.614342033863067627e-01 2.648435905575752258e-02 -8.834187686443328857e-02 2.195287495851516724e-01 -7.860212773084640503e-02 6.964899599552154541e-02
1.614032685756683350e-01 -7.004381716251373291e-02 -1.508670300245285034e-01 -2.483298629522323608e-01 -8.732456713914871216e-02 -1.574952304363250732e-01 2.179734557867050171e-01 6.789668649435043335e-02 -1.942827850580215454e-01 -6.612494587898254395e-02 2.648130655288696289e-01 -8.192323893308639526e-02 4.998322576284408569e-02 -1.609445661306381226e-01 1.152047980576753616e-02 7.847880572080612183e-02 9.889648295938968658e-03 -1.086010634899139404e-01 -2.904083132743835449e-01 -1.825301200151443481e-01 1.692323237657546997e-01 -1.139113977551460266e-01 1.295942254364490509e-02 2.568560540676116943e-01 2.206499427556991577e-01 1.797397285699844360e-01 -4.748378098011016846e-01 -2.691072225570678711e-01 4.227236285805702209e-02 4.475109651684761047e-02 -7.230214029550552368e-02 1.456319987773895264e-01
1.196953747421503067e-02 1.955838315188884735e-02 -2.192335948348045349e-02 2.060504853725433350e-01 -2.724561654031276703e-02 2.766829729080200195e-01 4.235803186893463135e-01 1.155857145786285400e-01 2.805332420393824577e-03 7.240501791238784790e-02 1.330278962850570679e-01 8.587630838155746460e-02 -1.028017997741699219e-01 2.037213183939456940e-02 3.381794095039367676e-01 1.272337138652801514e-01 8.480450510978698730e-02 -2.414109744131565094e-02 -1.518369764089584351e-01 -1.236216202378273010e-01 -2.015652060508728027e-01 1.380913257598876953e-01 -7.144141942262649536e-02 3.272049725055694580e-01 -1.960767954587936401e-01 1.051686555147171021e-01 -1.155316978693008423e-01 -5.319377407431602478e-02 -1.603268235921859741e-01 9.933879971504211426e-02 1.551965028047561646e-01 4.138641655445098877e-01
-2.753929495811462402e-01 -5.609241873025894165e-02 -1.035296730697154999e-02 -1.310794651508331299e-01 -1.538887321949005127e-01 -5.022947210818529129e-03 1.625321656465530396e-01 5.959402397274971008e-02 -1.803213357925415039e-02 -1.167876645922660828e-01 1.443024575710296631e-01 2.271900922060012817e-01 1.151554733514785767e-01 -1.747720837593078613e-01 2.994990050792694092e-01 1.576821319758892059e-02 -4.051964357495307922e-02 -2.347499690949916840e-02 -2.111959606409072876e-01 -2.128946036100387573e-01 -1.724552810192108154e-01 4.892493784427642822e-02 1.827598512172698975e-01 2.010515481233596802e-01 3.686690032482147217e-01 3.037723600864410400e-01 -2.125900238752365112e-01 -1.157722435891628265e-02 -4.676926508545875549e-02 3.646237850189208984e-01 -1.516114920377731323e-01 -1.288005709648132324e-02
4.895380884408950806e-02 -1.195876598358154297e-01 -7.144457846879959106e-02 1.606879979372024536e-01 2.106291651725769043e-01 2.160950452089309692e-01 3.400705158710479736e-01 9.107210487127304077e-02 -2.583653330802917480e-01 -9.788922220468521118e-02 1.358267366886138916e-01 2.437475621700286865e-01 -1.292888522148132324e-01 -3.785350173711776733e-02 9.472154080867767334e-02 1.160636767745018005e-01 1.476392149925231934e-02 -1.691289395093917847e-01 4.770059138536453247e-02 -1.179185807704925537e-01 -7.981988042593002319e-02 -1.772021651268005371e-01 -2.026111185550689697e-01 3.581029772758483887e-01 8.943220227956771851e-02 -7.634164392948150635e-02 8.864918351173400879e-02 1.049167513847351074e-01 -1.692529022693634033e-01 1.193043366074562073e-01 2.713587507605552673e-02 4.628317356109619141e-01
7.079999148845672607e-02 -1.534444987773895264e-01 -1.812477856874465942e-01 8.828781545162200928e-03 -3.363032341003417969e-01 1.351873278617858887e-01 3.761476278305053711e-01 -3.000634908676147461e-01 -1.242221966385841370e-01 -1.154219079762697220e-02 1.902226656675338745e-01 1.620583981275558472e-02 -7.424426823854446411e-02 1.054438278079032898e-01 7.321595214307308197e-03 -1.558712273836135864e-01 6.163259968161582947e-02 -4.692288935184478760e-01 -8.400886505842208862e-02 1.176672428846359253e-01 -1.914078295230865479e-01 -1.289690434932708740e-01 9.904031455516815186e-02 1.481170505285263062e-01 -5.929242447018623352e-02 -1.476328670978546143e-01 -1.474346965551376343e-01 -1.173023357987403870e-01 5.771902389824390411e-03 2.291600555181503296e-01 -1.895126402378082275e-01 5.878286436200141907e-02
1.273546367883682251e-01 -8.663292229175567627e-02 1.426081359386444092e-01 -2.866975367069244385e-01 -1.972058266401290894e-01 -1.264726519584655762e-01 3.963114321231842041e-01 -2.199384421110153198e-01 -1.852830499410629272e-01 -4.743775352835655212e-02 8.718831837177276611e-02 4.319359362125396729e-02 -1.638945341110229492e-01 -2.775103449821472168e-01 8.151333034038543701e-02 9.234137833118438721e-03 -1.765771806240081787e-01 -1.586278527975082397e-02 -2.885395288467407227e-01 -1.618925631046295166e-01 9.747679531574249268e-02 3.279718104749917984e-03 -1.226372793316841125e-01 2.145342528820037842e-01 -2.970366179943084717e-02 1.866032183170318604e-01 -3.384508192539215088e-01 -1.977139562368392944e-01 -9.342140704393386841e-02 2.125210613012313843e-01 -3.773296251893043518e-02 -2.527916617691516876e-02
-6.763248890638351440e-02 -3.867395594716072083e-02 2.479820698499679565e-01 -3.287877738475799561e-01 -7.612574100494384766e-02 2.756878435611724854e-01 1.374957561492919922e-01 1.077190563082695007e-01 -2.306017428636550903e-01 -7.229020446538925171e-02 9.514445811510086060e-02 9.350222349166870117e-02 -2.128822207450866699e-01 -1.196186244487762451e-01 4.533931240439414978e-02 -6.733888294547796249e-03 -1.818727850914001465e-01 3.089900910854339600e-01 -9.199290652759373188e-04 -2.363617420196533203e-01 3.603569418191909790e-02 -1.212589815258979797e-01 5.853147059679031372e-02 1.898389011621475220e-01 -2.923855483531951904e-01 1.232523918151855469e-01 -1.681163311004638672e-01 1.630834192037582397e-01 1.371643245220184326e-01 3.770165145397186279e-01 -6.033719517290592194e-03 1.329682320356369019e-01
-8.709118701517581940e-03 -1.370741724967956543e-01 -1.578951328992843628e-01 -1.211251839995384216e-01 -3.446640372276306152e-01 1.656038016080856323e-01 1.700196415185928345e-01 -2.718661539256572723e-02 -1.243052911013364792e-02 -1.271226406097412109e-01 -2.044261619448661804e-02 -3.805595263838768005e-02 -2.236502766609191895e-01 2.451382279396057129e-01 1.016986817121505737e-01 -4.106361418962478638e-02 1.156980320811271667e-01 -3.094997107982635498e-01 -6.624501198530197144e-02 -2.439973801374435425e-01 -3.914427757263183594e-02 -1.618639975786209106e-01 -2.184981554746627808e-01 5.256983265280723572e-02 -2.657123208045959473e-01 9.564299136400222778e-02 -3.798445314168930054e-02 -2.028260529041290283e-01 -1.669882982969284058e-01 2.699369192123413086e-01 -3.494537770748138428e-01 1.697341203689575195e-01
-2.265069931745529175e-01 -3.404490053653717041e-01 -7.511566579341888428e-02 -2.467856742441654205e-02 -4.846700280904769897e-02 -1.545239686965942383e-01 1.102446764707565308e-01 -9.936600178480148315e-02 -3.292150497436523438e-01 -9.759315289556980133e-03 2.300590425729751587e-01 2.116076201200485229e-01 7.866384834051132202e-02 -3.385164961218833923e-02 1.450063586235046387e-01 2.454099245369434357e-02 1.244505047798156738e-01 2.421749085187911987e-01 6.909081339836120605e-02 -1.908751763403415680e-02 -1.958245187997817993e-01 9.011163562536239624e-02 7.889546453952789307e-02 4.905139207839965820e-01 1.548898816108703613e-01 3.056443929672241211e-01 1.268152147531509399e-02 1.599767506122589111e-01 3.976345062255859375e-02 9.167046099901199341e-02 -1.379703264683485031e-02 1.312625408172607422e-01
1.201350837945938110e-01 -9.665374457836151123e-02 -5.664293095469474792e-02 1.349883377552032471e-01 2.909284830093383789e-02 3.916423916816711426e-01 3.401808738708496094e-01 4.163777083158493042e-02 -1.776235252618789673e-01 3.309758007526397705e-02 -3.606184944510459900e-02 2.124057561159133911e-01 -2.530519664287567139e-01 -7.628360297530889511e-03 3.008319437503814697e-01 -3.881061915308237076e-03 -7.881401479244232178e-02 1.262940838932991028e-02 -1.560491770505905151e-01 -1.559168696403503418e-01 -4.430438205599784851e-02 2.595014125108718872e-02 -1.019571498036384583e-01 2.150464802980422974e-01 -2.736971378326416016e-01 -3.933375701308250427e-02 -3.652954101562500000e-02 -9.589950740337371826e-02 5.105504300445318222e-03 2.921399772167205811e-01 1.513842046260833740e-01 3.739670515060424805e-01
-9.233121573925018311e-02 2.444425970315933228e-01 -1.529271155595779419e-01 -1.680078506469726562e-01 -3.221906125545501709e-01 -5.289153754711151123e-02 2.149582058191299438e-01 5.882117524743080139e-02 -1.276565939188003540e-01 3.644377738237380981e-02 1.716011017560958862e-01 -1.841637864708900452e-02 -1.021586656570434570e-01 -2.442274540662765503e-01 1.573149263858795166e-01 1.437440961599349976e-01 -1.561926305294036865e-02 1.817337423563003540e-01 -1.659018546342849731e-01 -4.286580905318260193e-02 -1.028320789337158203e-01 1.101975068449974060e-01 4.527374729514122009e-02 8.634889125823974609e-02 -1.025043278932571411e-01 2.901999950408935547e-01 -3.731105625629425049e-01 5.648557841777801514e-02 1.720599532127380371e-01 3.435912132263183594e-01 -2.179061323404312134e-01 1.838757246732711792e-01
1.257088184356689453e-01 -2.108494490385055542e-01 -4.401640594005584717e-01 3.893816843628883362e-02 1.685144565999507904e-02 1.924752630293369293e-02 9.722980856895446777e-02 -1.207929104566574097e-01 -1.372990906238555908e-01 1.259450893849134445e-02 7.588081061840057373e-02 -2.579888403415679932e-01 -1.445431560277938843e-01 3.783788159489631653e-02 -2.384633198380470276e-02 -8.645792305469512939e-02 -9.032559394836425781e-02 -3.263077884912490845e-02 -4.283327981829643250e-02 4.727130755782127380e-02 -2.977659106254577637e-01 -2.906053066253662109e-01 1.634994447231292725e-01 -1.227280572056770325e-01 -9.673961997032165527e-02 1.722741574048995972e-01 -3.848532140254974365e-01 -1.058018282055854797e-01 6.768774241209030151e-02 3.184540569782257080e-01 -8.879417181015014648e-02 2.401278167963027954e-01
4.843152314424514771e-02 -7.379235234111547470e-03 -1.294268369674682617e-01 1.344286557286977768e-02 -7.995615899562835693e-02 6.284062564373016357e-02 1.249977499246597290e-01 6.088696047663688660e-02 -2.692531943321228027e-01 -8.582270145416259766e-02 4.283843189477920532e-02 1.141152158379554749e-01 1.116856262087821960e-01 -8.857259899377822876e-02 -6.250411272048950195e-02 3.662544488906860352e-01 9.191004931926727295e-02 -2.372380197048187256e-01 4.835591185837984085e-03 2.676517215149942786e-05 -3.217737972736358643e-01 -3.846241235733032227e-01 -7.765755802392959595e-02 3.654461503028869629e-01 1.028749495744705200e-01 1.821560561656951904e-01 -1.647299677133560181e-01 -1.802561283111572266e-01 1.011422872543334961e-01 3.163743913173675537e-01 1.570685952901840210e-01 6.092933192849159241e-02
-1.722982972860336304e-01 4.998939484357833862e-02 -1.467943638563156128e-01 6.068692728877067566e-02 1.469103693962097168e-01 2.293429821729660034e-01 2.737989723682403564e-01 -6.623048335313796997e-02 -3.239881992340087891e-01 6.241429364308714867e-04 9.547021239995956421e-02 7.977829128503799438e-02 -1.787766814231872559e-01 -3.330255746841430664e-01 -6.005403771996498108e-02 7.542806118726730347e-02 3.481243178248405457e-02 -1.323581039905548096e-01 -4.666017740964889526e-02 -4.842552915215492249e-02 -3.127665817737579346e-01 -8.611905574798583984e-02 1.926504671573638916e-01 3.060528635978698730e-01 -8.879460394382476807e-02 1.155157983303070068e-01 -1.653414964675903320e-01 1.762566417455673218e-01 -4.974011704325675964e-02 2.303016185760498047e-01 -2.868138551712036133e-01 -1.993901282548904419e-01
-1.939610987901687622e-01 -3.087754845619201660e-01 -1.378091871738433838e-01 1.074956655502319336e-01 -8.800868690013885498e-02 1.621429622173309326e-01 1.075140908360481262e-01 8.524496853351593018e-02 -2.314947247505187988e-01 7.186675816774368286e-02 2.879989566281437874e-03 1.517201513051986694e-01 -1.037697941064834595e-01 -4.257650300860404968e-02 5.145339667797088623e-02 3.451608717441558838e-01 -1.046000644564628601e-01 -3.887675702571868896e-01 -8.054263144731521606e-02 -2.066209316253662109e-01 -2.862595021724700928e-02 -2.391581535339355469e-01 1.363344043493270874e-01 2.061986774206161499e-01 1.584457978606224060e-02 -1.684916913509368896e-01 -1.503315269947052002e-01 -1.083439514040946960e-01 -1.173358038067817688e-01 2.860548794269561768e-01 1.826835125684738159e-01 2.124932408332824707e-01
4.712327569723129272e-02 -4.962357506155967712e-02 1.547043770551681519e-01 -2.414018362760543823e-01 -1.605768799781799316e-01 1.655015349388122559e-01 2.444914728403091431e-01 1.524951756000518799e-01 -2.204903960227966309e-01 1.931364685297012329e-01 1.702385991811752319e-01 -1.691411733627319336e-01 -4.880867153406143188e-02 -3.799865394830703735e-02 3.435652703046798706e-02 2.066140770912170410e-01 -2.498453669250011444e-02 1.524470932781696320e-02 -3.254390954971313477e-01 -6.093392521142959595e-02 2.917972803115844727e-01 -1.185103952884674072e-01 -2.687086351215839386e-02 2.909353077411651611e-01 -9.008806198835372925e-02 1.710854321718215942e-01 -2.121729403734207153e-01 1.497952491044998169e-01 1.643519848585128784e-01 2.073188275098800659e-01 -1.669896766543388367e-02 3.399249613285064697e-01
-2.660454511642456055e-01 -2.259967476129531860e-01 -6.879279762506484985e-02 2.030351907014846802e-01 -1.436161100864410400e-01 2.039660662412643433e-01 1.669135987758636475e-01 -9.355163574218750000e-02 -1.412478238344192505e-01 -4.246708378195762634e-02 8.930595964193344116e-02 1.355753988027572632e-01 -2.791349589824676514e-01 -3.352737799286842346e-02 3.783103451132774353e-02 1.077869758009910583e-01 8.029720932245254517e-02 -4.695583581924438477e-01 -1.300653815269470215e-01 -1.217874810099601746e-01 -3.684820607304573059e-02 -7.436069846153259277e-02 -3.180315019562840462e-03 4.004437923431396484e-01 5.860737338662147522e-02 -9.285219013690948486e-02 -1.421804428100585938e-01 -7.334473729133605957e-02 -1.027322188019752502e-01 2.432943731546401978e-01 1.540994644165039062e-02 2.440911233425140381e-01
-3.916026651859283447e-01 -2.027111053466796875e-01 1.155778542160987854e-01 -8.883153647184371948e-02 -5.232939496636390686e-02 -5.360234901309013367e-02 -4.776602238416671753e-02 -6.370793282985687256e-02 -1.705298423767089844e-01 -5.507336556911468506e-02 3.004685044288635254e-01 1.788970679044723511e-01 -2.074703127145767212e-01 6.548566371202468872e-02 2.972376942634582520e-01 1.522214710712432861e-01 -1.704898476600646973e-02 3.003314137458801270e-01 -9.504280984401702881e-02 -4.252197220921516418e-03 -3.229950368404388428e-01 1.173731684684753418e-02 4.150053486227989197e-02 2.457595020532608032e-01 -8.856435865163803101e-02 1.775492876768112183e-01 -1.719209551811218262e-01 1.706228852272033691e-01 -3.074111044406890869e-02 1.025345474481582642e-01 5.687549337744712830e-02 2.832799553871154785e-01
-8.684989064931869507e-02 -1.795598566532135010e-01 -1.819907575845718384e-01 -1.553237885236740112e-01 7.695762068033218384e-02 2.097084373235702515e-02 6.050474941730499268e-02 -1.387663334608078003e-01 -2.640545666217803955e-01 1.045774221420288086e-01 4.319818913936614990e-01 2.491265535354614258e-01 -1.886869370937347412e-01 1.285551041364669800e-01 1.868256740272045135e-02 -2.421987988054752350e-02 5.205218493938446045e-02 -2.102047353982925415e-01 2.243004292249679565e-01 1.172503605484962463e-01 -4.765074327588081360e-02 -2.483798749744892120e-02 1.374738365411758423e-01 1.852408200502395630e-01 1.320119798183441162e-01 1.482281088829040527e-01 1.474533788859844208e-02 -4.449002444744110107e-02 8.169174194335937500e-02 2.362517714500427246e-01 2.784224152565002441e-01 3.776692748069763184e-01
-1.096600741147994995e-01 -9.870147705078125000e-02 -8.411289006471633911e-02 -7.588287442922592163e-02 -2.189281582832336426e-01 1.590252369642257690e-01 1.855711191892623901e-01 4.928454384207725525e-02 7.207940518856048584e-02 -2.251542210578918457e-01 1.608184725046157837e-01 2.982586026191711426e-01 -2.586763799190521240e-01 1.117290332913398743e-01 3.599665760993957520e-01 -3.358479961752891541e-02 -1.292969435453414917e-01 -3.118442595005035400e-01 1.398508101701736450e-01 -1.337335556745529175e-01 -7.530873268842697144e-02 -2.000247240066528320e-01 -1.077794656157493591e-01 3.650528937578201294e-02 1.454102694988250732e-01 2.096572667360305786e-01 -3.237096667289733887e-01 -1.586631685495376587e-01 -4.866902157664299011e-02 1.093928888440132141e-02 1.451524347066879272e-01 2.141174823045730591e-01
4.140948504209518433e-02 -1.179656237363815308e-01 -1.521783620119094849e-01 -3.598085343837738037e-01 -3.644384071230888367e-02 5.746078118681907654e-02 1.468867957592010498e-01 -1.218395866453647614e-02 -2.028166502714157104e-01 2.119440734386444092e-01 1.932887434959411621e-01 1.015802472829818726e-01 -1.128477603197097778e-01 -3.982289731502532959e-01 -7.238066941499710083e-02 7.380105555057525635e-02 -1.155498251318931580e-01 -5.898438766598701477e-02 -3.316315412521362305e-01 -1.610639095306396484e-01 -2.522502541542053223e-01 1.718949377536773682e-01 1.089726611971855164e-01 2.971855103969573975e-01 -1.611463576555252075e-01 2.812790311872959137e-02 -6.224384158849716187e-02 1.918418258428573608e-01 -1.739278286695480347e-01 1.557954996824264526e-01 -1.393731385469436646e-01 4.631657525897026062e-02
1.267224550247192383e-02 -2.070980668067932129e-01 8.610449731349945068e-02 -1.203615218400955200e-02 1.561568491160869598e-02 8.756021410226821899e-02 3.540992140769958496e-01 6.565508432686328888e-03 1.813611537218093872e-01 -1.418128311634063721e-01 2.565662860870361328e-01 4.833974540233612061e-01 -8.239561319351196289e-02 -1.049868315458297729e-01 4.071485400199890137e-01 1.327061057090759277e-01 -1.883702166378498077e-02 -1.739634722471237183e-01 -2.762395702302455902e-02 -1.051537021994590759e-01 -5.573753640055656433e-02 -1.526729166507720947e-01 -5.626050010323524475e-02 2.442419528961181641e-01 -2.911782264709472656e-02 1.349067687988281250e-01 -1.188070029020309448e-01 8.468060940504074097e-02 3.864033147692680359e-02 1.135215759277343750e-01 1.632204949855804443e-01 2.221000045537948608e-01
2.857076227664947510e-01 2.607567608356475830e-02 -3.360927850008010864e-02 7.050012797117233276e-02 -2.836121618747711182e-01 1.226490270346403122e-02 2.027506530284881592e-01 -9.695050865411758423e-02 -2.669596970081329346e-01 -9.929516166448593140e-02 1.238308399915695190e-01 1.612095534801483154e-01 5.253898352384567261e-02 -1.419397592544555664e-01 5.154881253838539124e-02 9.300914406776428223e-02 7.826345413923263550e-02 -3.966581821441650391e-01 6.076234206557273865e-02 -1.653116196393966675e-01 -2.426309138536453247e-01 -2.561931610107421875e-01 -2.429754659533500671e-02 2.073733806610107422e-01 -9.944941103458404541e-02 1.087068840861320496e-01 -1.482013761997222900e-01 -8.145220577716827393e-02 -1.357812732458114624e-01 3.674496114253997803e-01 1.756201982498168945e-01 1.632409095764160156e-01
-1.845983713865280151e-01 -5.142373591661453247e-02 -1.602156311273574829e-01 -4.694191738963127136e-02 1.673569828271865845e-01 2.374493330717086792e-01 -8.013404905796051025e-03 -1.691606938838958740e-01 -2.611028030514717102e-02 -1.700658351182937622e-01 2.282228134572505951e-02 1.676195114850997925e-01 -2.782209813594818115e-01 3.372843191027641296e-02 -2.352557703852653503e-02 -1.732691079378128052e-01 3.203247487545013428e-01 -4.312825575470924377e-02 -2.212436497211456299e-02 2.167340740561485291e-02 -1.826097518205642700e-01 -1.716488152742385864e-01 -1.114645004272460938e-01 6.303521990776062012e-02 1.546243429183959961e-01 6.161851063370704651e-02 -4.144463837146759033e-01 1.102315355092287064e-02 -1.817071735858917236e-01 3.725220263004302979e-01 8.701156824827194214e-02 3.023345470428466797e-01
-1.196535304188728333e-01 2.336581610143184662e-02 -8.546396344900131226e-02 -2.258893549442291260e-01 -1.416687369346618652e-01 1.036013066768646240e-01 4.624009504914283752e-02 1.471574455499649048e-01 -2.841182053089141846e-01 -1.037194877862930298e-01 3.969461657106876373e-03 -1.866653561592102051e-02 -3.658603876829147339e-02 -2.388448081910610199e-02 2.338578552007675171e-01 2.404150664806365967e-01 5.095748603343963623e-02 9.867948293685913086e-02 -8.190460503101348877e-02 -1.581979356706142426e-02 -1.370323598384857178e-01 -1.736167371273040771e-01 7.898973673582077026e-02 1.284756958484649658e-01 3.255373984575271606e-02 3.456411659717559814e-01 -2.951837182044982910e-01 2.297887951135635376e-02 -8.896406739950180054e-03 5.280190706253051758e-01 -2.949261069297790527e-01 3.089664876461029053e-02
-9.300228953361511230e-02 1.297271996736526489e-01 -6.653963774442672729e-02 -9.396958351135253906e-02 -1.282284874469041824e-02 5.607939511537551880e-02 1.384057402610778809e-01 2.186371684074401855e-01 -1.151591539382934570e-01 -9.604327380657196045e-02 2.087093293666839600e-01 4.749919101595878601e-02 -8.998980373144149780e-02 -1.998602598905563354e-01 -1.852439530193805695e-02 -1.600327640771865845e-01 2.005508542060852051e-02 2.936485111713409424e-01 -1.709032058715820312e-01 -1.387229710817337036e-01 -1.313004940748214722e-01 6.172678992152214050e-02 -1.065857931971549988e-01 8.748599141836166382e-02 3.711537271738052368e-02 1.604060232639312744e-01 -3.543576002120971680e-01 3.081274330615997314e-01 -8.471650071442127228e-03 4.909362792968750000e-01 -1.544368714094161987e-01 2.469613105058670044e-01
-3.172744810581207275e-02 2.491623722016811371e-02 -2.248668521642684937e-01 1.168986130505800247e-02 -3.801199421286582947e-02 3.054954409599304199e-01 8.147425949573516846e-02 -7.231458276510238647e-02 -2.514216601848602295e-01 4.343884531408548355e-03 5.257035046815872192e-02 -1.377551555633544922e-01 -8.514956384897232056e-02 -1.913449019193649292e-01 1.352494060993194580e-01 4.292581230401992798e-02 -3.805913031101226807e-02 -2.406906932592391968e-01 -5.488355830311775208e-02 2.583630681037902832e-01 6.354405730962753296e-02 -3.571417033672332764e-01 -4.592136014252901077e-03 4.813440144062042236e-01 3.519621118903160095e-02 6.265029311180114746e-02 -5.658083036541938782e-02 -4.683006927371025085e-02 2.545661330223083496e-01 2.137909829616546631e-01 -1.355375051498413086e-01 2.453086972236633301e-01
1.920503526926040649e-01 -2.397886216640472412e-01 -8.145929872989654541e-02 -2.636132538318634033e-01 -1.370733231306076050e-01 -2.068863809108734131e-02 4.763474166393280029e-01 -2.062600106000900269e-01 -6.908950209617614746e-02 -1.098369732499122620e-01 1.097432300448417664e-01 -2.796269021928310394e-02 -1.383253335952758789e-01 -2.204820215702056885e-01 2.517735362052917480e-01 3.238046541810035706e-02 -1.071636974811553955e-01 6.742221862077713013e-02 -1.420939415693283081e-01 -2.367277592420578003e-01 5.685867741703987122e-02 -3.358280751854181290e-03 -1.644663214683532715e-01 2.917348742485046387e-01 -1.169026121497154236e-01 9.289669990539550781e-02 -3.119219541549682617e-01 -9.913625195622444153e-03 9.463332593441009521e-02 -2.527423575520515442e-02 -2.043668180704116821e-01 1.621886715292930603e-02
1.902833133935928345e-01 -1.887689083814620972e-01 -9.231135994195938110e-02 1.497686505317687988e-01 -1.793863326311111450e-01 7.237906754016876221e-02 2.412884086370468140e-01 -2.519738972187042236e-01 1.283272504806518555e-01 -1.932951211929321289e-01 3.542130589485168457e-01 1.494402587413787842e-01 -2.719709649682044983e-02 6.589898467063903809e-02 5.566150415688753128e-03 -5.807772651314735413e-02 1.853476651012897491e-02 -1.545448154211044312e-01 -1.065286099910736084e-01 1.919067353010177612e-01 -1.980271786451339722e-01 -2.993229925632476807e-01 1.013914570212364197e-01 2.347072213888168335e-01 -1.430739164352416992e-01 6.252712011337280273e-02 -2.384769469499588013e-01 -4.665278643369674683e-02 -1.523856669664382935e-01 2.945058941841125488e-01 -2.491342723369598389e-01 7.700309157371520996e-02
-1.953995972871780396e-01 -2.209864705801010132e-01 1.734315007925033569e-01 -2.065722830593585968e-02 -6.637883186340332031e-02 1.771460636518895626e-03 1.423216462135314941e-01 -3.593642711639404297e-01 -1.093342602252960205e-01 -1.832501888275146484e-01 3.296140432357788086e-01 2.192051112651824951e-01 -1.697765663266181946e-02 2.703548669815063477e-01 2.226249426603317261e-01 1.938668340444564819e-01 -5.483912304043769836e-02 2.436474710702896118e-02 -3.802569508552551270e-01 -5.660778284072875977e-02 -2.136364877223968506e-01 2.466309070587158203e-02 5.737705528736114502e-02 1.981820166110992432e-01 7.676999270915985107e-02 2.379039078950881958e-01 -1.634943932294845581e-01 1.271111890673637390e-02 8.219829201698303223e-02 -1.226774081587791443e-01 -2.056587301194667816e-02 1.186725944280624390e-01
2.730727195739746094e-01 -1.162609308958053589e-01 3.912241384387016296e-02 -6.609325855970382690e-02 7.170460373163223267e-02 -3.176498413085937500e-02 1.018636450171470642e-01 -1.537849307060241699e-01 -2.498506754636764526e-01 3.771796822547912598e-01 8.770177513360977173e-02 1.739347130060195923e-01 4.926306754350662231e-02 3.476222977042198181e-02 1.748830676078796387e-01 3.936616703867912292e-02 1.204707175493240356e-01 -2.009430229663848877e-01 5.928976833820343018e-02 -3.920877575874328613e-01 -1.115128248929977417e-01 -3.234248459339141846e-01 1.624591946601867676e-01 1.419903635978698730e-01 1.016282662749290466e-01 4.905152320861816406e-02 -2.702873051166534424e-01 2.215506881475448608e-01 1.067631095647811890e-01 4.838659986853599548e-02 -5.226807668805122375e-02 2.456772029399871826e-01
3.034507930278778076e-01 3.874457627534866333e-02 1.109039708971977234e-01 -1.005978137254714966e-01 -1.641615480184555054e-01 2.072052210569381714e-01 1.994262337684631348e-01 -1.052204892039299011e-01 -2.351990491151809692e-01 -4.353110864758491516e-02 1.657929718494415283e-01 4.449942708015441895e-02 1.675688475370407104e-02 -1.769269071519374847e-02 1.532018184661865234e-01 7.458188384771347046e-02 2.241851575672626495e-02 -1.961999237537384033e-01 4.272345453500747681e-02 1.962365582585334778e-02 -2.408306151628494263e-01 -2.554331123828887939e-01 2.881444618105888367e-02 2.288206070661544800e-01 -2.712812721729278564e-01 1.471080482006072998e-01 -7.799313217401504517e-02 3.260225802659988403e-02 -1.947139948606491089e-01 2.808170318603515625e-01 3.149413764476776123e-01 3.331389427185058594e-01
1.900389343500137329e-01 1.340262442827224731e-01 -1.373910754919052124e-01 -1.834332644939422607e-01 -1.660483479499816895e-01 -2.331189624965190887e-02 2.370575517416000366e-01 1.316730529069900513e-01 -1.297946181148290634e-02 -2.516230344772338867e-01 1.346326470375061035e-01 2.586389780044555664e-01 -2.998124621808528900e-02 -6.158484518527984619e-02 7.325439900159835815e-02 1.247107759118080139e-01 1.883557289838790894e-01 -1.256618201732635498e-01 -7.131362706422805786e-02 -1.968918442726135254e-01 -1.935815364122390747e-01 -2.974844574928283691e-01 -3.938913345336914062e-02 1.189913973212242126e-01 1.016390919685363770e-01 -7.221054285764694214e-02 -3.275765478610992432e-01 1.316529065370559692e-01 -2.166611403226852417e-01 2.974446117877960205e-01 1.192463859915733337e-01 3.016859591007232666e-01
-4.704167544841766357e-01 -1.339671462774276733e-01 -1.261095553636550903e-01 -6.835363339632749557e-03 -1.291605979204177856e-01 4.736312478780746460e-02 1.783959418535232544e-01 -2.443669438362121582e-01 1.402938971295952797e-03 -1.118475347757339478e-01 6.746808439493179321e-02 3.968410789966583252e-01 -1.073919311165809631e-01 -1.703956723213195801e-01 -3.251301869750022888e-02 3.241675440222024918e-03 -2.545703575015068054e-02 -1.348055005073547363e-01 7.209100294858217239e-03 1.555160433053970337e-01 -7.338225841522216797e-02 -3.604292273521423340e-01 -2.528878673911094666e-02 3.174544572830200195e-01 -5.601744353771209717e-02 2.015779763460159302e-01 -4.856267012655735016e-03 3.792557865381240845e-02 -1.024341955780982971e-01 2.740004360675811768e-01 -8.638563752174377441e-02 -1.134169008582830429e-02
-2.177471667528152466e-01 -1.810151934623718262e-01 -9.390276670455932617e-02 -1.088581904768943787e-01 3.983577713370323181e-02 8.634391427040100098e-02 2.573910951614379883e-01 -1.069922465831041336e-02 -3.384638428688049316e-01 8.185048401355743408e-02 6.807886809110641479e-02 -1.574528068304061890e-01 -2.840263247489929199e-01 6.438659131526947021e-02 2.541883587837219238e-01 7.091408222913742065e-02 1.761098057031631470e-01 1.989042907953262329e-01 7.328381389379501343e-02 -1.823306083679199219e-01 -1.991090029478073120e-01 -3.008571267127990723e-01 -7.777604460716247559e-02 1.334292292594909668e-01 -6.207437813282012939e-02 -8.760995417833328247e-02 -9.677086025476455688e-02 3.059437572956085205e-01 -3.391750901937484741e-02 2.012304514646530151e-01 1.840957105159759521e-01 2.556753158569335938e-01
3.866988793015480042e-02 2.637633681297302246e-01 -1.188066527247428894e-01 -3.733063936233520508e-01 -2.116205096244812012e-01 1.601710319519042969e-01 3.496781289577484131e-01 2.266551926732063293e-02 -1.456927657127380371e-01 -1.262079179286956787e-01 5.339565873146057129e-02 4.000522494316101074e-01 2.958468685392290354e-04 4.308714717626571655e-02 -6.412877887487411499e-02 9.600227326154708862e-02 3.119642846286296844e-02 -6.783550977706909180e-02 1.657735556364059448e-01 -7.251991331577301025e-02 -3.336907327175140381e-01 -3.236986100673675537e-01 6.607269495725631714e-02 1.168620884418487549e-01 5.227263271808624268e-02 5.786187481135129929e-03 -2.383808493614196777e-01 -8.858463913202285767e-02 -6.015521939843893051e-03 6.547118723392486572e-02 -4.745178855955600739e-03 1.508299559354782104e-01
-4.577059298753738403e-02 1.261241436004638672e-01 -3.597401082515716553e-01 -2.069562673568725586e-02 -3.210795223712921143e-01 6.086472049355506897e-02 2.647854089736938477e-01 1.205414254218339920e-02 -1.140543892979621887e-01 -1.736935973167419434e-01 1.207375228404998779e-01 2.144737392663955688e-01 5.506064370274543762e-02 1.377863287925720215e-01 7.289076596498489380e-02 1.949487924575805664e-01 -2.047156095504760742e-01 -1.164443120360374451e-01 1.586902141571044922e-01 -7.701659947633743286e-02 -2.846997678279876709e-01 -2.980993092060089111e-01 3.613902255892753601e-02 1.329353451728820801e-01 -7.715392857789993286e-02 8.108406513929367065e-02 -3.845227360725402832e-01 -1.832772940397262573e-01 1.297157704830169678e-01 6.085611134767532349e-02 1.076901331543922424e-01 6.659399718046188354e-02
7.110227644443511963e-02 -3.605962395668029785e-01 -4.056792259216308594e-01 -9.592543542385101318e-02 1.772702038288116455e-01 1.955700814723968506e-01 2.870536446571350098e-01 -2.586168609559535980e-02 -7.691513001918792725e-02 1.399204581975936890e-01 1.004384160041809082e-01 -8.454152196645736694e-02 -1.289838701486587524e-01 1.793212145566940308e-01 -1.391087621450424194e-01 3.531182929873466492e-02 1.818939149379730225e-01 -2.199888378381729126e-01 8.024629950523376465e-02 -1.994989216327667236e-01 -1.606492698192596436e-01 -1.224301010370254517e-01 -5.046021565794944763e-02 1.794369220733642578e-01 -7.631279993802309036e-03 -4.927681758999824524e-03 -2.951242625713348389e-01 1.290692090988159180e-01 -8.622825145721435547e-02 1.044111028313636780e-01 -1.246534511446952820e-01 2.920622229576110840e-01
-3.045619130134582520e-01 2.999030984938144684e-02 -1.217723488807678223e-01 -7.449858635663986206e-02 -2.148523479700088501e-01 7.841991633176803589e-02 1.346386224031448364e-01 9.603881835937500000e-02 -4.556239396333694458e-02 1.742907017469406128e-01 1.094477027654647827e-01 -7.152844965457916260e-02 5.782338231801986694e-02 -2.705990672111511230e-01 2.896896302700042725e-01 1.597160100936889648e-01 1.757786273956298828e-01 1.213142126798629761e-01 -3.509931564331054688e-01 5.883261188864707947e-02 -1.792274564504623413e-01 6.645831465721130371e-02 1.599719673395156860e-01 1.067366674542427063e-01 -2.287464402616024017e-02 1.422631591558456421e-01 -4.292387962341308594e-01 -2.041584439575672150e-02 3.322685509920120239e-02 4.445751011371612549e-02 -7.346192747354507446e-02 3.332556784152984619e-01
-1.809427440166473389e-01 -2.311150729656219482e-01 1.428978443145751953e-01 -5.435150116682052612e-02 -1.381647735834121704e-01 3.077535629272460938e-01 5.172444507479667664e-02 -1.231485903263092041e-01 -1.105032414197921753e-01 3.685693815350532532e-02 -7.428004592657089233e-02 9.427915513515472412e-02 -4.899944365024566650e-02 -1.147827804088592529e-01 -4.892756789922714233e-02 1.359187066555023193e-01 2.080190777778625488e-01 -1.106666699051856995e-01 -1.372921094298362732e-02 -1.973365098237991333e-01 -5.367825180292129517e-02 -1.535294651985168457e-01 -1.138138957321643829e-02 2.645557224750518799e-01 -2.021866738796234131e-01 -2.746257744729518890e-02 -4.246932268142700195e-01 -1.424542963504791260e-01 3.728416860103607178e-01 6.478484719991683960e-02 -2.974199950695037842e-01 1.709695756435394287e-01
-7.623938471078872681e-02 -2.913425564765930176e-01 -1.058193743228912354e-01 -1.049970164895057678e-01 5.789979547262191772e-02 -3.019690327346324921e-02 2.123475968837738037e-01 -1.988843083381652832e-01 1.144726201891899109e-01 2.992547154426574707e-01 -5.578772723674774170e-02 1.310755014419555664e-01 -2.852601706981658936e-01 -2.052963823080062866e-01 2.812595963478088379e-01 1.210329085588455200e-01 -4.403376579284667969e-02 -8.172412216663360596e-02 5.972798541188240051e-02 -5.213710665702819824e-02 -3.194204866886138916e-01 -6.456634029746055603e-03 -3.796954452991485596e-02 4.029771983623504639e-01 1.619503200054168701e-01 2.239711955189704895e-02 -1.486760228872299194e-01 -7.018860429525375366e-02 2.532378733158111572e-01 1.919129937887191772e-01 -4.804939776659011841e-02 1.418160945177078247e-01
2.173146791756153107e-02 -2.881099283695220947e-01 -4.872712790966033936e-01 4.158335924148559570e-02 7.475719321519136429e-04 8.008359372615814209e-02 2.931700944900512695e-01 6.093802675604820251e-02 7.023911923170089722e-02 2.277459800243377686e-01 1.522382795810699463e-01 -1.681671589612960815e-01 -1.023087725043296814e-01 7.831745594739913940e-02 1.837610267102718353e-02 6.991542759351432323e-04 2.144244126975536346e-02 -8.036804199218750000e-02 -3.820282965898513794e-02 -1.982304751873016357e-01 -2.223785668611526489e-01 -1.809597164392471313e-01 -1.605636924505233765e-01 2.314205467700958252e-01 2.476996183395385742e-02 5.056380107998847961e-02 -3.534036874771118164e-01 1.625704467296600342e-01 -2.665731310844421387e-01 9.773162752389907837e-02 -1.144961733371019363e-02 1.078829318284988403e-01
1.535619795322418213e-01 3.216935321688652039e-03 -1.482491791248321533e-01 -3.605378270149230957e-01 7.023470476269721985e-03 -7.826109230518341064e-02 9.497985988855361938e-02 2.892731688916683197e-02 -4.370939731597900391e-01 8.970958739519119263e-02 6.753790378570556641e-02 1.099481210112571716e-01 -3.627092838287353516e-01 -1.859171837568283081e-01 2.580485343933105469e-01 1.256100833415985107e-01 -1.046551614999771118e-01 3.081714808940887451e-01 -2.015015929937362671e-01 5.221828073263168335e-02 -7.417315151542425156e-03 2.919394709169864655e-02 8.767208456993103027e-02 2.343797683715820312e-01 1.512965373694896698e-02 3.136977925896644592e-02 -1.918079257011413574e-01 -6.788930296897888184e-02 9.938064962625503540e-02 2.102606147527694702e-01 -1.790279448032379150e-01 5.140976980328559875e-02
-1.086481288075447083e-01 -1.438309848308563232e-01 -2.003728896379470825e-01 -1.154630109667778015e-01 2.022163271903991699e-01 2.069665193557739258e-01 -3.698623040691018105e-03 -1.344807296991348267e-01 1.045284420251846313e-02 -1.047029867768287659e-01 3.981225565075874329e-02 6.841674447059631348e-02 -2.292246818542480469e-01 9.809420257806777954e-02 2.091764062643051147e-01 -3.417783975601196289e-02 -4.203409701585769653e-02 -3.577769398689270020e-01 -6.733890622854232788e-02 -1.309219896793365479e-01 -3.610055446624755859e-01 -1.814828813076019287e-01 1.652336418628692627e-01 1.778195798397064209e-01 -1.349646002054214478e-01 1.627337932586669922e-01 -2.486575096845626831e-01 -3.947872295975685120e-02 -2.907270789146423340e-01 2.589597702026367188e-01 -7.528557628393173218e-02 2.209258228540420532e-01
1.164483875036239624e-01 -3.142932355403900146e-01 -3.075860738754272461e-01 8.120048791170120239e-02 -3.405861258506774902e-01 -4.529499448835849762e-03 -7.175479829311370850e-02 -1.186067536473274231e-01 -2.351459413766860962e-01 7.098340243101119995e-02 -3.989439830183982849e-02 -1.789248287677764893e-01 4.344947636127471924e-02 -1.579273045063018799e-01 3.388341367244720459e-01 5.392003804445266724e-02 1.478545367717742920e-01 -4.228910803794860840e-02 1.672135889530181885e-01 -1.721602678298950195e-01 5.763282999396324158e-02 -1.916474997997283936e-01 -3.355735540390014648e-02 2.109041213989257812e-01 -9.636525064706802368e-02 1.706584244966506958e-01 -2.223034650087356567e-01 -8.418356627225875854e-02 -4.884925484657287598e-02 3.297888338565826416e-01 3.097418695688247681e-02 1.970022618770599365e-01
1.120341382920742035e-02 7.538555189967155457e-03 -2.362669706344604492e-01 1.010149344801902771e-01 7.840190082788467407e-02 1.208177059888839722e-01 3.851212859153747559e-01 -2.176368534564971924e-01 -2.168177366256713867e-01 2.707563638687133789e-01 7.273937016725540161e-02 -1.707464456558227539e-01 -9.371288120746612549e-02 -1.695252358913421631e-01 -7.747444510459899902e-02 9.180071204900741577e-02 2.317117005586624146e-01 2.234242707490921021e-01 -3.947582468390464783e-02 -3.244818374514579773e-02 -3.632678687572479248e-01 -5.420041829347610474e-02 7.547743618488311768e-02 1.567877233028411865e-01 7.403091341257095337e-02 -1.149827893823385239e-02 -3.174997568130493164e-01 2.241363078355789185e-01 -1.048373803496360779e-01 -4.261558502912521362e-02 9.352866560220718384e-02 2.470581829547882080e-01
-9.711328148841857910e-02 1.025591641664505005e-01 -2.948121726512908936e-01 -2.086355686187744141e-01 -1.717546135187149048e-01 -2.493936382234096527e-02 4.799522086977958679e-02 -9.909999370574951172e-02 -1.376600097864866257e-02 -5.571166425943374634e-02 2.667410969734191895e-01 -3.869596868753433228e-02 5.293324962258338928e-02 -2.717502117156982422e-01 2.183906883001327515e-01 3.514875099062919617e-02 -3.347040340304374695e-02 9.292023628950119019e-02 -2.064982652664184570e-01 -4.053924977779388428e-02 -1.636317372322082520e-01 1.558252274990081787e-01 1.615406721830368042e-01 3.001449108123779297e-01 2.255419455468654633e-02 2.138023674488067627e-01 -2.176835387945175171e-01 -2.537979744374752045e-02 1.479144841432571411e-01 4.620662331581115723e-01 -1.079581975936889648e-01 2.080204486846923828e-01
-3.990900889039039612e-02 1.337481569498777390e-02 -9.651925414800643921e-02 4.086954519152641296e-02 -8.830729871988296509e-02 -7.630840688943862915e-02 1.148790866136550903e-01 1.620106399059295654e-01 -1.749859005212783813e-01 -3.347141668200492859e-02 1.413436830043792725e-01 2.325079143047332764e-01 -8.124586194753646851e-02 6.873928010463714600e-02 1.851342320442199707e-01 9.121384471654891968e-02 1.671464592218399048e-01 2.096090167760848999e-01 -1.649297177791595459e-01 -1.530096400529146194e-03 -2.909331619739532471e-01 -2.105775475502014160e-01 -1.148797124624252319e-01 2.582219801843166351e-02 1.958558894693851471e-02 4.442667961120605469e-01 -4.283228814601898193e-01 8.552993834018707275e-02 -1.544405240565538406e-02 3.522734344005584717e-01 -1.323447227478027344e-01 4.655588790774345398e-02
2.312045991420745850e-01 -5.819281563162803650e-02 -5.649333819746971130e-02 1.742839515209197998e-01 -3.121039867401123047e-01 1.392921656370162964e-01 6.723352521657943726e-02 -2.271166741847991943e-01 -1.560248434543609619e-01 -4.407654516398906708e-03 9.539081901311874390e-02 3.725241720676422119e-01 -4.414266347885131836e-01 1.327339261770248413e-01 2.750887274742126465e-01 5.067721381783485413e-02 2.643701806664466858e-02 -1.891248971223831177e-01 -1.533111929893493652e-01 1.986111328005790710e-02 1.557548642158508301e-01 -1.075512245297431946e-01 -3.983946144580841064e-02 4.654526710510253906e-02 1.032518967986106873e-01 4.820144176483154297e-02 -1.144626066088676453e-01 5.698552355170249939e-02 -2.495216205716133118e-02 3.192882835865020752e-01 -2.858706377446651459e-02 2.026296257972717285e-01
-9.715365618467330933e-02 -3.147428631782531738e-01 -2.744642198085784912e-01 2.856758888810873032e-03 6.106866151094436646e-02 -2.401917874813079834e-01 2.249257862567901611e-01 -5.581437796354293823e-02 -2.546968869864940643e-02 -7.375293225049972534e-02 2.800489664077758789e-01 2.547023296356201172e-01 -2.250037640333175659e-01 -1.651654747547581792e-04 -1.602437533438205719e-02 -4.918717592954635620e-02 3.185560554265975952e-02 -6.297480314970016479e-02 -1.158821745775640011e-03 -5.328127369284629822e-02 -2.813388109207153320e-01 -1.095409318804740906e-01 -1.735165566205978394e-01 -6.567721813917160034e-02 -1.791599839925765991e-01 -1.052689701318740845e-01 -9.439473599195480347e-02 -1.151108182966709137e-02 3.027592599391937256e-01 2.540908157825469971e-01 -1.360978838056325912e-02 3.953643441200256348e-01
-2.367497235536575317e-01 -4.794216901063919067e-02 2.787835896015167236e-02 7.862740755081176758e-02 -1.256864964962005615e-01 3.185618221759796143e-01 3.951393663883209229e-01 -1.334915757179260254e-01 -1.447231024503707886e-01 -5.918693542480468750e-02 -6.480875611305236816e-02 2.768786847591400146e-01 -1.273642629384994507e-01 -1.152284443378448486e-01 1.862517446279525757e-01 2.563280463218688965e-01 1.062013134360313416e-01 -2.263209819793701172e-01 -1.534008830785751343e-01 8.729703724384307861e-02 -2.821086533367633820e-02 2.173670753836631775e-02 2.114190608263015747e-01 2.356624603271484375e-01 -1.524130105972290039e-01 -1.898297816514968872e-01 -1.533442437648773193e-01 -3.822812810540199280e-02 -1.018507257103919983e-01 2.580895125865936279e-01 2.549379877746105194e-02 2.263288348913192749e-01
-1.422059983015060425e-01 -1.989846229553222656e-01 -1.565558612346649170e-01 -3.243778049945831299e-01 1.639490015804767609e-02 -3.645826131105422974e-02 1.671411395072937012e-01 -9.658163785934448242e-02 -2.385787069797515869e-01 -2.304294258356094360e-01 1.255801618099212646e-01 1.527277529239654541e-01 -6.247620284557342529e-02 1.103907078504562378e-01 1.214165240526199341e-01 3.953644260764122009e-02 3.037976324558258057e-01 9.310076385736465454e-02 2.227727137506008148e-02 -1.310370862483978271e-01 1.097726300358772278e-01 -2.263950407505035400e-01 1.916651874780654907e-01 7.748134434223175049e-02 -1.352590229362249374e-02 3.417192697525024414e-01 -2.301775813102722168e-01 -2.470884472131729126e-01 -9.853807836771011353e-02 2.566682696342468262e-01 2.299666553735733032e-01 7.712139934301376343e-02
-4.027134776115417480e-01 -9.769230335950851440e-02 -2.848957777023315430e-01 8.176236599683761597e-02 -7.116656005382537842e-02 1.012932434678077698e-01 2.404058128595352173e-01 -1.215781420469284058e-01 -1.562996208667755127e-01 8.550545573234558105e-02 -5.419800989329814911e-03 1.448819488286972046e-01 1.550799235701560974e-02 7.790981233119964600e-02 1.575099676847457886e-01 -5.611476674675941467e-02 1.789514869451522827e-01 4.015870764851570129e-02 5.900582671165466309e-02 -1.581746153533458710e-02 -1.023241057991981506e-01 -3.036609590053558350e-01 -1.007805243134498596e-01 2.028197348117828369e-01 2.719130516052246094e-01 -1.073337532579898834e-02 -1.528717726469039917e-01 -4.007766768336296082e-02 -1.169532313942909241e-01 3.856584727764129639e-01 2.086742818355560303e-01 2.630057632923126221e-01
1.733313947916030884e-01 -2.731986045837402344e-01 2.359336987137794495e-02 -1.398355364799499512e-01 -2.401134222745895386e-01 5.881002917885780334e-02 2.668149471282958984e-01 -1.154952198266983032e-01 -4.989014938473701477e-02 2.083900384604930878e-02 2.456157207489013672e-01 7.901486940681934357e-03 -1.472994834184646606e-01 -2.679007351398468018e-01 1.194030344486236572e-01 -1.219207886606454849e-03 -2.453656792640686035e-01 2.107412368059158325e-01 -2.208158671855926514e-01 -3.015297651290893555e-01 1.108801960945129395e-01 -2.853377461433410645e-01 -1.788984388113021851e-01 2.179338037967681885e-01 -1.348393559455871582e-01 1.461184956133365631e-02 -2.215607464313507080e-01 -1.331420540809631348e-01 1.177600324153900146e-01 2.021840512752532959e-01 3.016053140163421631e-02 -1.233703549951314926e-02
-2.273162361234426498e-03 -1.821454763412475586e-01 -1.117905452847480774e-01 -6.503614783287048340e-02 1.471769437193870544e-02 -1.291339993476867676e-01 2.982399463653564453e-01 -1.338814049959182739e-01 -3.794842660427093506e-01 -4.654082059860229492e-01 -6.241852790117263794e-02 3.306859359145164490e-02 1.057718396186828613e-01 -1.658449918031692505e-01 1.172953993082046509e-01 -3.532346710562705994e-02 -6.849119067192077637e-02 -7.620735466480255127e-02 -1.746231764554977417e-01 -1.113927364349365234e-01 -2.871867641806602478e-02 -1.623762398958206177e-01 -2.222049683332443237e-01 2.002455741167068481e-01 -3.336194902658462524e-02 2.122450321912765503e-01 -4.224997386336326599e-02 -5.537576507776975632e-03 1.576432734727859497e-01 3.835075795650482178e-01 5.997975822538137436e-03 1.304612159729003906e-01
1.011115163564682007e-01 6.382750719785690308e-02 -1.048679947853088379e-01 6.383929401636123657e-02 -2.034567892551422119e-01 1.033910177648067474e-02 4.155667126178741455e-01 4.168548062443733215e-02 -1.788177341222763062e-01 2.250296026468276978e-01 3.558743372559547424e-02 9.633290022611618042e-02 -2.561326026916503906e-01 1.202591210603713989e-01 -2.319787293672561646e-01 3.481563925743103027e-02 -2.234358526766300201e-02 -3.153525590896606445e-01 -2.453062981367111206e-01 6.109335646033287048e-02 -3.021753206849098206e-02 -1.588600277900695801e-01 -7.155072409659624100e-03 4.111562296748161316e-02 1.267770677804946899e-01 1.965922676026821136e-02 -2.318332791328430176e-01 2.818061783909797668e-02 -1.557916998863220215e-01 4.491467494517564774e-03 -3.582636117935180664e-01 3.332456052303314209e-01
9.774401783943176270e-02 -1.452069729566574097e-01 -1.494203507900238037e-01 1.244047135114669800e-01 -2.505086362361907959e-01 2.363607436418533325e-01 2.568355202674865723e-01 -2.572386562824249268e-01 -9.961664676666259766e-02 -1.950409412384033203e-01 1.826330572366714478e-01 1.163154467940330505e-01 -8.180014044046401978e-02 1.539725065231323242e-01 -3.293101442977786064e-03 -6.966947112232446671e-03 1.614328473806381226e-02 -2.253315895795822144e-01 -8.497882634401321411e-02 9.781993925571441650e-03 -2.451592832803726196e-01 -3.005055785179138184e-01 -3.122424520552158356e-02 3.276785835623741150e-02 -2.011237889528274536e-01 -8.212926983833312988e-02 -1.673995554447174072e-01 -1.078484654426574707e-01 -1.912168115377426147e-01 2.824619412422180176e-01 -3.480299711227416992e-01 1.427000015974044800e-01
-1.039754077792167664e-01 -4.014203250408172607e-01 -1.740416735410690308e-01 -4.959641396999359131e-02 -2.774470448493957520e-01 2.693054266273975372e-02 7.015386968851089478e-02 -2.790275812149047852e-01 -4.382252991199493408e-01 1.292323023080825806e-01 1.679166108369827271e-01 1.003971919417381287e-01 1.133870482444763184e-01 -7.901585847139358521e-02 2.929356694221496582e-01 -1.744604110717773438e-01 -1.296539604663848877e-01 -7.728753983974456787e-02 1.216331943869590759e-01 8.197391033172607422e-02 9.681805036962032318e-03 -9.908429533243179321e-02 2.071798294782638550e-01 -1.842462830245494843e-02 4.417121037840843201e-02 3.467306867241859436e-02 -2.972326278686523438e-01 3.771645948290824890e-02 -4.318341240286827087e-02 -8.059910498559474945e-03 -1.693275123834609985e-01 1.773634403944015503e-01
-4.402729496359825134e-02 -2.954910099506378174e-01 5.910781770944595337e-02 -2.896397113800048828e-01 -7.273701578378677368e-02 -2.813498973846435547e-01 2.315984219312667847e-01 1.714434474706649780e-01 -2.649418711662292480e-01 -1.246097758412361145e-01 -6.087934225797653198e-02 2.223612815141677856e-01 -6.332452874630689621e-03 -5.345324426889419556e-02 6.320820748805999756e-02 3.238759562373161316e-02 -2.701219320297241211e-01 7.497255504131317139e-02 -5.624178797006607056e-02 -1.445498764514923096e-01 -1.341399848461151123e-01 -3.143670037388801575e-02 -2.536098957061767578e-01 -4.180163890123367310e-02 1.985482499003410339e-02 3.789760172367095947e-01 -5.425025895237922668e-02 1.736234687268733978e-02 -1.562431007623672485e-01 3.442997634410858154e-01 2.076644683256745338e-03 1.765118837356567383e-01
-8.150926232337951660e-02 1.319199800491333008e-01 -2.415234148502349854e-01 -1.787764430046081543e-01 1.437120698392391205e-02 1.187259852886199951e-01 2.674084603786468506e-01 -2.725789546966552734e-01 -1.827655434608459473e-01 3.085785359144210815e-02 -1.251688599586486816e-01 2.533123195171356201e-01 -1.640282571315765381e-01 -7.660563290119171143e-02 2.395415119826793671e-02 1.214353665709495544e-01 -7.579091191291809082e-02 3.502448648214340210e-02 1.534797400236129761e-01 -3.337768018245697021e-01 -4.369612038135528564e-02 -1.212655976414680481e-01 -2.792974235489964485e-03 1.458048522472381592e-01 2.147860825061798096e-01 3.441006243228912354e-01 -2.269429862499237061e-01 5.166586115956306458e-02 -6.021038442850112915e-02 3.353127837181091309e-01 1.872734427452087402e-01 -1.166552081704139709e-01
-1.990415304899215698e-01 -1.171402782201766968e-01 2.964211106300354004e-01 -2.768046855926513672e-01 1.954675279557704926e-02 3.483689203858375549e-02 -1.022687479853630066e-01 -2.045897953212261200e-02 -2.936078608036041260e-01 1.700823158025741577e-01 1.502802520990371704e-01 5.597411096096038818e-02 -2.091505527496337891e-01 -2.043835222721099854e-01 -1.865345239639282227e-02 2.645234167575836182e-01 3.761890530586242676e-02 8.922404795885086060e-02 -9.083820134401321411e-02 -1.555906385183334351e-01 4.088842496275901794e-02 -1.885642856359481812e-01 1.722837686538696289e-01 1.699197739362716675e-01 -4.590839147567749023e-02 1.399876177310943604e-01 -6.415176391601562500e-02 2.826030254364013672e-01 6.561009585857391357e-02 3.545995354652404785e-01 -1.149196848273277283e-01 2.940378189086914062e-01
3.014041483402252197e-01 -1.579972952604293823e-01 2.823233604431152344e-02 -4.962149262428283691e-02 -2.142888754606246948e-01 -9.039904922246932983e-02 2.876198291778564453e-01 -1.311953067779541016e-01 5.880887061357498169e-02 1.190212815999984741e-01 1.094920933246612549e-01 3.747535347938537598e-01 -6.613782793283462524e-02 -2.449788153171539307e-01 3.999594151973724365e-01 -1.110248267650604248e-02 9.948238730430603027e-02 -1.391217112541198730e-01 -6.103786081075668335e-02 7.469520717859268188e-02 -1.062410473823547363e-01 -1.720036417245864868e-01 -1.526093184947967529e-01 -1.584509201347827911e-02 7.526727020740509033e-02 -3.138504177331924438e-02 -1.436838954687118530e-01 2.955323643982410431e-02 -2.251603752374649048e-01 2.769823074340820312e-01 -1.054453104734420776e-01 2.503948807716369629e-01
-6.298708170652389526e-02 -4.625745117664337158e-02 -1.718361228704452515e-01 8.145277202129364014e-02 1.952761225402355194e-02 -7.962336763739585876e-03 1.104529649019241333e-01 -2.235627472400665283e-01 -3.565119206905364990e-01 1.222667992115020752e-01 5.740543454885482788e-02 -1.741759330034255981e-01 -1.943280361592769623e-02 1.211263760924339294e-01 -2.440430074930191040e-01 1.293404400348663330e-01 5.908012390136718750e-02 4.523124545812606812e-02 -2.551591992378234863e-01 -1.548845618963241577e-01 -3.248092830181121826e-01 -8.865672349929809570e-02 4.356159269809722900e-02 7.067330926656723022e-02 2.007142603397369385e-01 3.121499717235565186e-01 -1.617580056190490723e-01 1.258086711168289185e-01 -9.169097244739532471e-02 2.792060077190399170e-01 -2.302679419517517090e-01 3.067558109760284424e-01
4.592910781502723694e-02 2.410374581813812256e-02 -2.031573653221130371e-01 -9.976883232593536377e-02 -5.682806298136711121e-02 -3.801122680306434631e-02 3.641805350780487061e-01 -1.846972256898880005e-01 -3.874920308589935303e-01 -8.302360028028488159e-02 -1.432267427444458008e-01 -1.211702898144721985e-01 1.125236749649047852e-01 -4.446637816727161407e-03 1.731097549200057983e-01 5.918691307306289673e-02 1.332006603479385376e-02 -1.019542291760444641e-01 -1.040140911936759949e-01 -4.503830522298812866e-02 -1.245175972580909729e-01 -8.451894670724868774e-02 -2.957953214645385742e-01 4.468976557254791260e-01 -2.718870043754577637e-01 1.223180368542671204e-01 1.120264753699302673e-01 -3.965857997536659241e-02 -6.453032791614532471e-02 1.940784305334091187e-01 -1.324936468154191971e-02 2.407989352941513062e-01
-2.349810004234313965e-01 -3.650971949100494385e-01 -1.474115103483200073e-01 -1.190079823136329651e-01 -7.251728326082229614e-02 2.545811533927917480e-01 -1.412100973539054394e-03 -4.068066179752349854e-01 -1.603658646345138550e-01 -8.748914301395416260e-02 1.995498538017272949e-01 -8.655945956707000732e-02 -4.339005425572395325e-02 1.631724461913108826e-02 9.916941076517105103e-02 9.018693864345550537e-02 -2.029560208320617676e-01 -1.399151831865310669e-01 -2.860812246799468994e-01 6.500454619526863098e-03 -6.500113755464553833e-02 -3.439785540103912354e-01 8.624941110610961914e-02 -3.893791511654853821e-02 2.192636206746101379e-02 2.026093453168869019e-01 4.594698920845985413e-02 1.518698483705520630e-01 -1.506148874759674072e-01 1.816828548908233643e-01 -3.548950701951980591e-02 2.035087198019027710e-01
-9.887833148241043091e-02 -1.065650284290313721e-01 -2.007861137390136719e-01 -3.157046139240264893e-01 4.801304265856742859e-02 2.855971828103065491e-02 2.409386336803436279e-01 -1.612649112939834595e-02 -4.548791050910949707e-01 -2.092908471822738647e-01 4.469231143593788147e-02 -9.624174237251281738e-02 -3.204962611198425293e-01 -2.095330059528350830e-01 8.455180376768112183e-02 5.714502185583114624e-02 9.144563227891921997e-03 5.695101618766784668e-02 -1.525152474641799927e-01 -1.284518241882324219e-01 -9.570517390966415405e-02 -1.295307576656341553e-01 -1.419853270053863525e-01 2.654491066932678223e-01 -1.621825546026229858e-01 4.546351730823516846e-02 -3.781520947813987732e-02 1.283891797065734863e-01 1.660843938589096069e-01 3.053369522094726562e-01 -8.825841546058654785e-02 -1.545944511890411377e-01
-1.518094092607498169e-01 -1.280819028615951538e-01 -6.726369261741638184e-02 8.886781334877014160e-02 1.004223302006721497e-01 -2.608062922954559326e-01 1.346133202314376831e-01 3.781156614422798157e-02 -2.639184705913066864e-02 1.070837080478668213e-01 2.251475155353546143e-01 3.362434506416320801e-01 -2.220936268568038940e-01 1.145920716226100922e-02 2.209651470184326172e-01 1.700013726949691772e-01 7.992004603147506714e-02 7.226081192493438721e-02 4.856647457927465439e-03 -1.395505852997303009e-02 -3.112868070602416992e-01 -1.105623766779899597e-01 -3.248528763651847839e-02 1.169730797410011292e-01 2.491988837718963623e-01 8.999349176883697510e-02 -1.545711457729339600e-01 1.670998185873031616e-01 1.738152951002120972e-01 4.516395628452301025e-01 -1.293997615575790405e-01 1.968200653791427612e-01
-3.758872747421264648e-01 -3.191848695278167725e-01 -1.163668781518936157e-01 -7.122193276882171631e-02 -3.910700976848602295e-01 3.028993904590606689e-01 2.099391967058181763e-01 9.312742948532104492e-02 -3.697029352188110352e-01 8.407054841518402100e-02 -9.687583148479461670e-02 -2.155437320470809937e-02 3.088577464222908020e-02 1.056002527475357056e-01 8.776693791151046753e-02 1.533828526735305786e-01 5.770124867558479309e-02 -1.613800078630447388e-01 -9.217613190412521362e-02 -6.661304831504821777e-02 -1.160807684063911438e-01 -8.611594140529632568e-02 2.594662457704544067e-02 -8.564114570617675781e-02 6.334269046783447266e-02 1.068902909755706787e-01 -3.029013574123382568e-01 4.180784523487091064e-02 -7.004287093877792358e-02 1.166124194860458374e-01 3.762103617191314697e-02 2.092678099870681763e-01
-2.106314897537231445e-01 -1.297554522752761841e-01 1.593317091464996338e-02 9.852309525012969971e-02 -9.148403257131576538e-02 3.940222561359405518e-01 7.153902947902679443e-02 -6.379593908786773682e-02 -3.159970343112945557e-01 9.009722620248794556e-02 1.516681015491485596e-01 3.545498102903366089e-02 -1.219894066452980042e-01 6.999008357524871826e-03 1.734278649091720581e-01 -1.453172713518142700e-01 9.328311681747436523e-02 -3.307682275772094727e-01 7.577523123472929001e-03 -4.027539119124412537e-02 1.072745993733406067e-01 -1.322520375251770020e-01 8.449941873550415039e-02 3.838121294975280762e-01 -1.522945314645767212e-01 -8.757560513913631439e-03 -1.005890890955924988e-01 -2.217464894056320190e-01 -7.426099479198455811e-02 2.397890090942382812e-01 5.585452914237976074e-02 3.251731395721435547e-01
-1.642150804400444031e-02 6.412146985530853271e-02 2.120978385210037231e-01 -3.024770878255367279e-02 4.245192185044288635e-02 2.080517560243606567e-01 3.589137494564056396e-01 2.014140039682388306e-01 -3.231071308255195618e-02 -2.879828400909900665e-02 1.446490436792373657e-01 2.513561546802520752e-01 -2.748176455497741699e-01 4.798566177487373352e-02 2.463863343000411987e-01 9.044265374541282654e-03 1.646255329251289368e-02 -2.497314810752868652e-01 1.019982025027275085e-01 3.038730844855308533e-02 9.750209748744964600e-03 -1.609025150537490845e-01 -2.374703437089920044e-01 2.291786074638366699e-01 -1.595423184335231781e-02 2.238775938749313354e-01 -2.035980075597763062e-01 -6.159703806042671204e-02 1.253742445260286331e-02 2.894287109375000000e-01 2.052565515041351318e-01 2.830367982387542725e-01
3.519403189420700073e-02 -1.003362834453582764e-01 -1.406681835651397705e-01 -1.004303395748138428e-01 9.422149509191513062e-02 3.209362030029296875e-01 -1.992933638393878937e-02 -1.342549175024032593e-01 -5.407083779573440552e-02 -7.873554527759552002e-02 1.956174522638320923e-02 1.376901268959045410e-01 -1.158957183361053467e-01 1.654574573040008545e-01 -5.302089080214500427e-02 -1.137174144387245178e-01 1.889323145151138306e-01 -2.102721780538558960e-01 5.764148756861686707e-02 -1.260576099157333374e-01 -3.012094497680664062e-01 -1.901864558458328247e-01 6.024895608425140381e-02 1.374773234128952026e-01 1.167582161724567413e-02 2.500571906566619873e-01 -1.650912612676620483e-01 -2.218311876058578491e-01 -2.830740213394165039e-01 3.190652430057525635e-01 1.093673780560493469e-01 4.024067223072052002e-01
-1.514068841934204102e-01 -6.541761755943298340e-02 -8.426003158092498779e-02 -5.165696889162063599e-02 -1.935699582099914551e-01 -3.226876556873321533e-01 1.440113335847854614e-01 -2.213137745857238770e-01 -3.156624361872673035e-02 1.779132187366485596e-01 4.277172684669494629e-01 1.425166279077529907e-01 -2.406980395317077637e-01 1.661597639322280884e-01 -3.619693964719772339e-02 2.995159104466438293e-02 1.487275213003158569e-01 2.036307007074356079e-02 -8.015457540750503540e-02 7.001738995313644409e-02 -1.567102372646331787e-01 -2.342040240764617920e-01 -2.848398312926292419e-02 8.014178276062011719e-02 1.492324471473693848e-01 4.929589107632637024e-02 -2.078935271129012108e-03 1.368150301277637482e-02 1.795317828655242920e-01 3.692227900028228760e-01 -5.473143234848976135e-02 3.333289325237274170e-01
-4.535303264856338501e-02 1.776691824197769165e-01 -2.070588618516921997e-01 -6.767082959413528442e-02 -1.250893771648406982e-01 1.532147526741027832e-01 3.589236438274383545e-01 7.785693742334842682e-03 1.527568250894546509e-01 -8.281370997428894043e-02 1.172083914279937744e-01 2.149851769208908081e-01 1.072334777563810349e-02 2.467044591903686523e-01 -3.351204330101609230e-03 2.416988313198089600e-01 -2.134571671485900879e-01 -8.041947335004806519e-02 1.070483028888702393e-01 -1.498544067144393921e-01 -1.611516028642654419e-01 -4.121280014514923096e-01 2.368369838222861290e-03 3.455647826194763184e-01 4.880711063742637634e-02 2.036772668361663818e-01 -2.157356142997741699e-01 -1.532586067914962769e-01 8.535937964916229248e-02 1.064009964466094971e-01 -5.582613870501518250e-03 8.738544583320617676e-02
1.700846701860427856e-01 1.036204621195793152e-01 -1.724860817193984985e-01 -2.323808968067169189e-01 -3.772678077220916748e-01 1.756386905908584595e-01 1.572784967720508575e-02 1.458879280835390091e-02 -2.077030390501022339e-01 1.592975109815597534e-01 2.692087292671203613e-01 1.519481539726257324e-01 8.041268587112426758e-02 -2.352364510297775269e-01 2.187293767929077148e-01 2.813219837844371796e-02 2.968119643628597260e-02 -4.685013368725776672e-02 2.700944803655147552e-02 2.031269483268260956e-02 -1.631496548652648926e-01 -2.685184963047504425e-02 1.826471686363220215e-01 2.862542867660522461e-01 2.051749825477600098e-01 2.841011621057987213e-02 -4.010443389415740967e-01 5.819617584347724915e-02 -1.381501834839582443e-02 2.621014416217803955e-01 -6.539058685302734375e-02 3.574850037693977356e-02
-3.348219692707061768e-01 -1.936545073986053467e-01 1.969016343355178833e-01 -9.291467256844043732e-03 -5.740148201584815979e-02 2.182809114456176758e-01 -8.803169429302215576e-02 -2.275038957595825195e-01 -1.898164451122283936e-01 4.702601209282875061e-02 7.260074466466903687e-02 4.453204199671745300e-02 -5.885161459445953369e-02 -1.518877148628234863e-01 1.643899381160736084e-01 8.170450478792190552e-02 -8.204657584428787231e-02 -3.060716204345226288e-02 -8.575429767370223999e-02 -1.062226891517639160e-01 -1.281177401542663574e-01 -2.544916979968547821e-02 -1.709039643174037337e-04 7.536496222019195557e-02 -9.434614330530166626e-02 4.284951090812683105e-02 -4.464829862117767334e-01 2.071499973535537720e-01 1.502542495727539062e-01 3.687708079814910889e-01 -3.532064557075500488e-01 9.996024519205093384e-02
-2.305290251970291138e-01 -4.121965169906616211e-02 -1.224561706185340881e-01 8.189279586076736450e-03 -7.394140958786010742e-02 -2.955008856952190399e-02 1.717596948146820068e-01 -2.469480736181139946e-03 -5.807187408208847046e-02 -5.992031469941139221e-02 2.869180142879486084e-01 2.178311794996261597e-01 4.899715632200241089e-02 1.039126887917518616e-01 1.231589689850807190e-01 9.063636511564254761e-02 6.578404456377029419e-02 2.577386498451232910e-01 -2.815256714820861816e-01 -6.213900074362754822e-02 -3.334564566612243652e-01 -2.104914784431457520e-01 -2.006933391094207764e-01 -1.064386367797851562e-01 -1.269533038139343262e-01 2.716921865940093994e-01 -2.989732623100280762e-01 3.701354563236236572e-02 1.479958295822143555e-01 2.891632318496704102e-01 -1.682129800319671631e-01 2.131801992654800415e-01
-4.371286034584045410e-01 -2.483591288328170776e-01 -2.351448535919189453e-01 1.084264740347862244e-01 -2.546740174293518066e-01 1.852165013551712036e-01 1.156470086425542831e-02 2.410811744630336761e-02 -2.041469961404800415e-01 -2.691878750920295715e-02 -4.613510519266128540e-02 -1.753151230514049530e-02 3.486193716526031494e-02 7.570581138134002686e-02 3.533062934875488281e-01 4.119764268398284912e-02 -2.556165307760238647e-02 4.544346779584884644e-02 -1.301343590021133423e-01 -5.472066253423690796e-02 -1.542360931634902954e-01 -2.565510198473930359e-02 -2.107452154159545898e-01 1.966727972030639648e-01 1.173546314239501953e-01 6.034957710653543472e-03 -2.666152119636535645e-01 8.430964499711990356e-02 -1.346923857927322388e-01 3.306935131549835205e-01 6.420006044209003448e-03 2.286304384469985962e-01
1.480784565210342407e-01 7.264661602675914764e-03 2.573438361287117004e-02 -1.429655700922012329e-01 -1.283514313399791718e-02 2.758130617439746857e-02 3.298190534114837646e-01 -6.659623235464096069e-02 -1.241791769862174988e-01 1.298711150884628296e-01 2.881937026977539062e-01 1.324834376573562622e-01 -1.892782300710678101e-01 1.276135444641113281e-01 1.589600741863250732e-02 5.439558997750282288e-02 6.012291088700294495e-02 -2.933273911476135254e-01 -2.109531313180923462e-02 -2.553136050701141357e-01 2.878442034125328064e-02 -2.983307242393493652e-01 -1.768819801509380341e-02 -4.535947367548942566e-02 2.592053711414337158e-01 -1.353092491626739502e-01 -5.976429209113121033e-02 -1.671433299779891968e-01 -1.294498294591903687e-01 2.789380848407745361e-01 -2.022337913513183594e-01 3.932013213634490967e-01
-1.924682967364788055e-02 9.476540982723236084e-02 -1.456339210271835327e-01 -2.341639995574951172e-01 5.612454563379287720e-02 1.472547054290771484e-01 2.658527791500091553e-01 1.764102727174758911e-01 4.980545118451118469e-02 2.213906347751617432e-01 1.277229785919189453e-01 -1.147629320621490479e-01 3.878753632307052612e-02 -1.530743539333343506e-01 1.629420071840286255e-01 2.487351745367050171e-01 1.486000269651412964e-01 9.306717664003372192e-02 -2.624568343162536621e-02 -1.892665773630142212e-01 -5.130227655172348022e-03 5.161774531006813049e-02 -9.017179161310195923e-02 1.190885528922080994e-01 -9.489653259515762329e-02 2.698411643505096436e-01 -5.198521614074707031e-01 -7.943970710039138794e-02 9.040156006813049316e-02 2.905610203742980957e-01 -2.040536850690841675e-01 9.365317970514297485e-02
-2.652613222599029541e-01 4.879175499081611633e-02 -5.758452415466308594e-02 6.370770279318094254e-03 1.139125898480415344e-01 1.529029905796051025e-01 3.709213137626647949e-01 -1.189661398530006409e-01 -4.323219358921051025e-01 3.564514964818954468e-02 1.102322116494178772e-01 -1.332659870386123657e-01 -6.889370083808898926e-02 6.719735264778137207e-02 1.007606983184814453e-01 3.297500014305114746e-01 -8.347870409488677979e-02 -1.406766325235366821e-01 1.330703198909759521e-01 -4.270596802234649658e-02 -1.838927865028381348e-01 5.097693949937820435e-02 -2.096185833215713501e-01 1.486399471759796143e-01 -1.625492237508296967e-02 2.402645498514175415e-01 -1.731055378913879395e-01 3.432390689849853516e-01 -5.722672119736671448e-02 2.076243609189987183e-02 -1.599399745464324951e-01 7.602035254240036011e-02
-2.757928371429443359e-01 -2.715670168399810791e-01 7.804403547197580338e-03 5.881449580192565918e-02 -1.607189178466796875e-01 2.272623777389526367e-01 1.763149648904800415e-01 8.037133142352104187e-03 -2.521172761917114258e-01 6.662795785814523697e-03 1.008261740207672119e-02 1.249076351523399353e-01 -9.826435148715972900e-02 -1.278295926749706268e-02 3.303194046020507812e-02 3.169783353805541992e-01 -8.694198727607727051e-02 -2.375583350658416748e-01 2.808408997952938080e-02 -2.751691043376922607e-01 -7.983036339282989502e-04 -1.402844935655593872e-01 1.274151802062988281e-01 3.396070301532745361e-01 3.545686602592468262e-02 -2.380535751581192017e-01 -1.577671170234680176e-01 -8.536871522665023804e-02 -2.161813378334045410e-01 2.035303860902786255e-01 1.380742490291595459e-01 2.413844615221023560e-01
-9.226763248443603516e-02 -2.936542034149169922e-01 -1.876021176576614380e-01 -1.697089336812496185e-02 -4.614219963550567627e-01 2.403611391782760620e-01 -8.897600322961807251e-02 -1.172391250729560852e-01 -2.547740638256072998e-01 -1.410213857889175415e-02 -1.101350858807563782e-01 1.624241005629301071e-03 -1.411586850881576538e-01 4.375645890831947327e-02 1.551407575607299805e-01 -1.242478415369987488e-01 -1.120811775326728821e-01 -1.255915965884923935e-02 3.364801779389381409e-02 -2.356007695198059082e-01 -1.583105027675628662e-01 -9.317440539598464966e-02 8.597311377525329590e-02 -1.404391080141067505e-01 3.496623411774635315e-02 1.212043091654777527e-01 -4.394027590751647949e-01 -7.850528508424758911e-02 -1.020789053291082382e-02 2.475241422653198242e-01 -1.277905981987714767e-02 1.786995977163314819e-01
-4.376468434929847717e-02 1.561342030763626099e-01 1.779335364699363708e-02 -1.990276128053665161e-01 2.153567522764205933e-01 1.687117069959640503e-01 3.959538638591766357e-01 -1.156139075756072998e-01 -3.494648933410644531e-01 9.742008894681930542e-02 3.815924525260925293e-01 -3.067409619688987732e-03 -1.668359190225601196e-01 -1.617473512887954712e-01 -1.849917173385620117e-01 1.612947732210159302e-01 -9.379918873310089111e-02 1.467302143573760986e-01 3.462521824985742569e-03 1.032051444053649902e-02 -3.218267858028411865e-01 -3.008836507797241211e-01 -9.700617939233779907e-02 9.443639428354799747e-04 -1.418596208095550537e-01 -5.013921484351158142e-02 -5.983190983533859253e-02 6.250479072332382202e-02 5.999555438756942749e-02 1.385216414928436279e-01 -1.017349585890769958e-01 9.666537865996360779e-03
-8.973546326160430908e-03 -1.504904180765151978e-01 -5.737813934683799744e-02 -9.198793768882751465e-02 -9.201308712363243103e-03 1.448513418436050415e-01 -4.692924022674560547e-02 -5.042453482747077942e-02 -1.193025484681129456e-01 -4.589054360985755920e-02 -1.440164744853973389e-01 -1.137642413377761841e-01 -1.580289378762245178e-02 -1.141107529401779175e-01 1.624792069196701050e-01 2.376306354999542236e-01 4.176113009452819824e-02 1.694050990045070648e-02 -1.476370990276336670e-01 7.705430686473846436e-02 -2.016594856977462769e-01 4.808763787150382996e-02 -4.306870698928833008e-02 4.732079505920410156e-01 -2.888473309576511383e-02 3.933431208133697510e-01 -2.963277399539947510e-01 6.860634684562683105e-02 7.655915617942810059e-02 4.492847025394439697e-01 -1.581075787544250488e-01 1.193100288510322571e-01
-1.785162985324859619e-01 -9.046667069196701050e-02 -1.124717593193054199e-01 -2.091799229383468628e-01 4.969082772731781006e-02 2.502993941307067871e-01 2.323033958673477173e-01 -1.642472743988037109e-01 -1.767773926258087158e-01 1.307455450296401978e-01 1.452662348747253418e-01 1.737573891878128052e-01 -2.233203500509262085e-01 -1.644240617752075195e-01 1.311407145112752914e-02 5.422751978039741516e-02 -2.893970347940921783e-02 1.937548965215682983e-01 -8.366861194372177124e-02 -2.820742726325988770e-01 -2.746746242046356201e-01 -2.613046467304229736e-01 -2.676175534725189209e-02 -3.596046706661581993e-03 -5.643923208117485046e-02 5.446524173021316528e-02 2.010850161314010620e-01 3.789588510990142822e-01 1.551480591297149658e-01 1.615014970302581787e-01 -9.566675126552581787e-02 2.427331209182739258e-01
-9.911568462848663330e-02 2.774829603731632233e-02 -8.150143176317214966e-02 3.089411556720733643e-01 5.496540665626525879e-02 3.340721130371093750e-01 2.507805824279785156e-01 7.703266292810440063e-02 -1.612099111080169678e-01 -1.236444525420665741e-02 9.406101703643798828e-02 1.966679282486438751e-02 -2.025307118892669678e-01 -7.394105941057205200e-02 1.924223452806472778e-01 1.289868950843811035e-01 1.052343472838401794e-02 -1.840226650238037109e-01 -1.878337413072586060e-01 -6.892108172178268433e-02 -1.482187658548355103e-01 5.843967199325561523e-02 -6.741455197334289551e-02 2.699922025203704834e-01 -2.588315904140472412e-01 7.505756616592407227e-02 -1.104282736778259277e-01 -4.530595988035202026e-02 -1.206193342804908752e-01 1.744685322046279907e-01 1.433976739645004272e-01 4.889642298221588135e-01
-1.246575862169265747e-01 -1.844068020582199097e-01 -3.669341802597045898e-01 1.051491498947143555e-01 -1.132593527436256409e-01 -2.014003545045852661e-01 1.946545690298080444e-01 3.869231324642896652e-03 -2.601660490036010742e-01 3.347376128658652306e-03 4.062809050083160400e-01 3.401489257812500000e-01 -5.226077511906623840e-02 2.317220866680145264e-01 1.113284379243850708e-01 -5.698797106742858887e-02 1.054955571889877319e-01 3.640082851052284241e-02 -2.406020648777484894e-02 1.218412518501281738e-01 -1.066761314868927002e-01 -4.989731684327125549e-02 9.321387857198715210e-02 1.797175109386444092e-01 1.163433119654655457e-01 6.879203766584396362e-02 -1.051004603505134583e-02 -1.194582879543304443e-01 8.052655309438705444e-02 2.624786496162414551e-01 -8.584790676832199097e-02 3.078927397727966309e-01
-2.614926174283027649e-02 -1.649081259965896606e-01 -2.848751246929168701e-01 -5.245678499341011047e-02 1.527482569217681885e-01 -3.013892285525798798e-02 1.715326905250549316e-01 -2.189249396324157715e-01 -1.430255323648452759e-01 -1.284471303224563599e-01 -3.038944676518440247e-02 1.285172700881958008e-01 -1.712445616722106934e-01 -8.123213797807693481e-02 8.791711926460266113e-02 2.436750829219818115e-01 2.781341969966888428e-01 2.937743961811065674e-01 -1.307802051305770874e-01 -1.737856715917587280e-01 -1.922224531881511211e-03 -1.623658984899520874e-01 1.168224439024925232e-01 3.167074173688888550e-02 -4.418858885765075684e-02 3.571811616420745850e-01 -2.120721340179443359e-01 -1.564993113279342651e-01 1.440289467573165894e-01 3.611580431461334229e-01 1.520562618970870972e-01 6.258185207843780518e-02
-7.076786458492279053e-02 1.968781836330890656e-02 -2.659101784229278564e-02 1.384470313787460327e-01 3.352653235197067261e-02 -3.115579113364219666e-02 3.211424350738525391e-01 1.082481741905212402e-01 -8.938986063003540039e-02 -1.929325312376022339e-01 2.785630524158477783e-01 4.332154095172882080e-01 2.477768622338771820e-02 -1.542338728904724121e-01 3.472116589546203613e-01 -2.687763422727584839e-02 -4.868669901043176651e-03 -1.252596080303192139e-01 -9.487123042345046997e-02 -8.760877698659896851e-02 3.785972669720649719e-02 -3.597244322299957275e-01 4.820267111063003540e-02 2.264529317617416382e-01 1.568404585123062134e-01 2.737696170806884766e-01 -6.412411574274301529e-03 7.512598484754562378e-02 -1.496293544769287109e-01 -3.923086449503898621e-02 -1.669590175151824951e-01 1.665891706943511963e-01
-3.936280310153961182e-01 -1.081839054822921753e-01 -1.423108130693435669e-01 -6.055108830332756042e-02 -1.798574328422546387e-01 2.055134475231170654e-01 2.127480804920196533e-01 -2.049153298139572144e-02 -1.000576615333557129e-01 1.329851001501083374e-01 7.046011090278625488e-02 2.239973545074462891e-01 -7.512920419685542583e-04 -2.688905000686645508e-01 1.487976610660552979e-01 -1.822705380618572235e-02 -1.679880768060684204e-01 -1.799570620059967041e-01 -2.182056009769439697e-02 1.754464060068130493e-01 -2.302272021770477295e-01 -3.098344802856445312e-01 -1.840356737375259399e-01 3.653658553957939148e-02 2.284258008003234863e-01 -4.505640268325805664e-02 -1.287958472967147827e-01 -7.615722715854644775e-02 -1.357153505086898804e-01 3.447734117507934570e-01 -4.535035789012908936e-02 1.398129612207412720e-01
1.923901587724685669e-01 -1.358558088541030884e-01 6.536699086427688599e-02 -2.346701025962829590e-01 -1.071750894188880920e-01 -6.271812319755554199e-02 2.814408838748931885e-01 2.698418498039245605e-02 -3.204019963741302490e-01 -5.558782070875167847e-02 1.081902608275413513e-01 -8.610423654317855835e-02 -3.606578707695007324e-02 -2.917654812335968018e-01 1.143894195556640625e-01 7.092960923910140991e-02 -1.213774085044860840e-01 -3.001507557928562164e-02 -3.235531151294708252e-01 -1.707697845995426178e-02 1.540838181972503662e-01 -1.934944987297058105e-01 3.419373929500579834e-02 3.122775256633758545e-01 1.791059076786041260e-01 5.022125691175460815e-02 -4.230116307735443115e-01 -1.885397732257843018e-01 1.245904341340065002e-01 1.045621931552886963e-02 4.884001240134239197e-02 1.132880672812461853e-01
-3.378933668136596680e-02 3.448764979839324951e-02 -1.627610474824905396e-01 5.541330948472023010e-02 -1.355299353599548340e-01 2.713910341262817383e-01 3.085205890238285065e-02 4.356252774596214294e-02 -4.990280047059059143e-02 -4.800311848521232605e-02 2.098038047552108765e-01 2.456975877285003662e-01 -8.269220590591430664e-02 6.946013122797012329e-02 4.096609354019165039e-01 -3.300951793789863586e-02 -1.480281203985214233e-01 -2.372369915246963501e-01 -1.339678168296813965e-01 2.157232724130153656e-03 -1.227580755949020386e-01 -4.328700006008148193e-01 -1.925578415393829346e-01 2.492735534906387329e-01 1.371987164020538330e-01 3.014842607080936432e-02 -2.154835462570190430e-01 -6.704397499561309814e-02 -1.852183192968368530e-01 2.600897550582885742e-01 7.714996486902236938e-02 8.431760966777801514e-02
1.661250144243240356e-01 -1.376071944832801819e-03 -1.050127223134040833e-01 -8.263837546110153198e-02 -1.960238665342330933e-01 -4.637207090854644775e-02 1.833972930908203125e-01 1.119927167892456055e-01 1.587920472957193851e-03 2.375563792884349823e-02 3.234232068061828613e-01 -1.239213943481445312e-01 5.492287501692771912e-02 -2.510565817356109619e-01 1.340229660272598267e-01 1.656442135572433472e-01 5.918894708156585693e-02 7.199463248252868652e-02 -1.786228865385055542e-01 -2.106714248657226562e-01 5.578596144914627075e-02 8.695966750383377075e-02 1.741916537284851074e-01 1.353076845407485962e-01 -5.164492502808570862e-02 3.121252059936523438e-01 -2.239739447832107544e-01 1.468606591224670410e-01 5.704067647457122803e-02 5.011002421379089355e-01 -6.225140020251274109e-02 2.479252070188522339e-01
-9.836721420288085938e-02 -9.092939086258411407e-03 -2.109823822975158691e-01 -1.778575181961059570e-01 1.367883533239364624e-01 1.925395131111145020e-01 -1.033344045281410217e-01 -7.817503064870834351e-02 5.092886462807655334e-02 -2.629235386848449707e-01 -1.423021219670772552e-02 1.425918042659759521e-01 -3.195449411869049072e-01 -1.468406468629837036e-01 2.332120835781097412e-01 -7.959520071744918823e-02 2.447373867034912109e-01 -2.123626507818698883e-02 -2.352958545088768005e-02 -2.119824104011058807e-02 -2.646797299385070801e-01 -3.023082613945007324e-01 -5.522942170500755310e-02 8.436501026153564453e-02 -8.169483393430709839e-02 1.953722536563873291e-01 -3.665561378002166748e-01 -4.340692982077598572e-02 -1.946567744016647339e-01 2.524826228618621826e-01 9.686475247144699097e-02 1.994829475879669189e-01
-1.367740035057067871e-01 -8.688557147979736328e-02 -7.911553233861923218e-02 8.743740618228912354e-02 1.038941070437431335e-01 -1.086271256208419800e-01 2.525531053543090820e-01 1.908414363861083984e-01 -3.460983037948608398e-01 1.450297683477401733e-01 2.571335434913635254e-01 -3.004299069289118052e-04 -1.634396314620971680e-01 6.041783839464187622e-02 -2.191064850194379687e-04 1.176990121603012085e-01 3.659253120422363281e-01 -4.111870378255844116e-02 -5.090595036745071411e-02 -9.957928955554962158e-02 -1.403429806232452393e-01 -3.304052352905273438e-01 -1.837990246713161469e-02 1.606845259666442871e-01 -5.095010250806808472e-02 -2.176849842071533203e-01 -7.671331614255905151e-02 1.345649063587188721e-01 1.677148640155792236e-01 2.242450714111328125e-01 -2.166703902184963226e-02 3.604318201541900635e-01
-2.528125643730163574e-01 -1.117714047431945801e-01 2.327119410037994385e-01 -5.034385249018669128e-03 -1.722921244800090790e-02 2.118551135063171387e-01 2.482724189758300781e-01 -1.247476488351821899e-01 -4.874568060040473938e-02 -1.307067126035690308e-01 1.812286525964736938e-01 1.439568251371383667e-01 -1.333337128162384033e-01 -1.172333955764770508e-01 1.046066954731941223e-01 -2.361389435827732086e-02 3.464625477790832520e-01 -9.492782503366470337e-02 -7.316812127828598022e-02 -1.487208809703588486e-02 -1.341414358466863632e-02 -3.063797652721405029e-01 1.638061106204986572e-01 2.968650758266448975e-01 -6.776515394449234009e-02 -1.819902360439300537e-01 -3.516773581504821777e-01 -1.965477019548416138e-01 -1.344957202672958374e-01 3.558265045285224915e-02 3.049793280661106110e-02 2.589295506477355957e-01
2.295664697885513306e-02 2.450631186366081238e-02 -1.323874443769454956e-01 -2.683785259723663330e-01 -8.096752688288688660e-03 3.113825619220733643e-01 1.872664093971252441e-01 1.296283751726150513e-01 -9.770618379116058350e-02 1.034874394536018372e-01 -2.942514047026634216e-02 2.191755920648574829e-01 -5.474645271897315979e-02 -6.407264620065689087e-03 8.583616465330123901e-02 1.142701804637908936e-01 -2.552856802940368652e-01 1.346339583396911621e-01 -3.121421039104461670e-01 -1.367861032485961914e-01 -1.966245174407958984e-01 3.163815289735794067e-02 -8.053613454103469849e-02 -9.746215492486953735e-02 -2.613771008327603340e-03 5.149946734309196472e-02 -2.716238498687744141e-01 -1.463244557380676270e-01 3.403884172439575195e-01 3.644303381443023682e-01 -3.037054091691970825e-02 2.554713189601898193e-01
1.269762963056564331e-01 -9.763188660144805908e-02 -1.971877217292785645e-01 -6.930126249790191650e-02 1.201667450368404388e-02 7.798865437507629395e-02 3.025388531386852264e-02 -2.262918651103973389e-01 -2.885178625583648682e-01 8.863949030637741089e-02 2.773301489651203156e-02 2.689499557018280029e-01 1.752299219369888306e-01 -2.871465310454368591e-02 -1.464201509952545166e-02 3.072041273117065430e-02 -2.631566487252712250e-02 -4.008202552795410156e-01 -2.702811062335968018e-01 -5.716970562934875488e-02 -2.505429983139038086e-01 -1.553000360727310181e-01 -2.718743681907653809e-01 3.954241275787353516e-01 8.110859245061874390e-02 2.506502866744995117e-01 -1.730039715766906738e-02 -1.177952960133552551e-01 -4.305913671851158142e-02 1.313586831092834473e-01 6.489127874374389648e-02 1.169767081737518311e-01
6.166024133563041687e-02 -1.430411729961633682e-02 1.218898370862007141e-01 -8.519179187715053558e-03 1.622620671987533569e-01 1.285533607006072998e-01 7.404887676239013672e-02 -1.638901680707931519e-01 -1.475229114294052124e-01 -1.698096692562103271e-01 6.084029749035835266e-02 2.258689254522323608e-01 -8.560433238744735718e-02 -1.268767267465591431e-01 2.187078744173049927e-01 -1.805918812751770020e-01 3.804880008101463318e-02 -2.052697092294692993e-01 1.216649562120437622e-01 -1.509345769882202148e-01 -1.101248338818550110e-01 -1.062969118356704712e-01 -2.864175438880920410e-01 1.900489032268524170e-01 -1.664808951318264008e-02 -1.241150796413421631e-01 -2.858751118183135986e-01 -3.589456155896186829e-02 -3.015287779271602631e-02 2.567551434040069580e-01 -1.166381686925888062e-02 5.552172660827636719e-01
-6.763491779565811157e-02 -1.015622094273567200e-01 -2.083421349525451660e-01 -1.219162866473197937e-01 -1.792986392974853516e-01 -3.556504845619201660e-02 7.087734341621398926e-02 7.277090847492218018e-02 -3.370694443583488464e-02 -1.830533742904663086e-01 2.143875062465667725e-01 2.894510030746459961e-01 5.249688029289245605e-02 2.503347583115100861e-02 3.907410204410552979e-01 -2.991699986159801483e-02 1.598428785800933838e-01 9.790444746613502502e-03 8.753184229135513306e-02 -2.222030907869338989e-01 3.723477572202682495e-02 -2.391165345907211304e-01 -8.519168943166732788e-02 1.692089885473251343e-01 3.230502903461456299e-01 1.717467904090881348e-01 -3.706830739974975586e-01 -7.012767344713211060e-02 -7.403475791215896606e-02 3.185195922851562500e-01 3.887754306197166443e-02 -1.192438230646075681e-05
-1.801708042621612549e-01 -1.591514796018600464e-01 1.254657059907913208e-01 1.437407452613115311e-02 1.207197681069374084e-01 1.829541921615600586e-01 2.959529757499694824e-01 1.124946866184473038e-02 -1.382053550332784653e-02 -1.909916475415229797e-02 2.852675132453441620e-02 9.794948995113372803e-02 -1.004674658179283142e-01 -2.744817733764648438e-01 2.905650138854980469e-01 1.706401854753494263e-01 2.286185026168823242e-01 -2.651367187500000000e-01 -9.750147163867950439e-02 5.010250955820083618e-02 1.151725742965936661e-02 -1.024121120572090149e-01 9.819363057613372803e-02 2.660390734672546387e-01 -2.326744943857192993e-01 2.950406167656183243e-03 -2.966998517513275146e-01 -5.095337331295013428e-02 -2.639485895633697510e-01 2.702292799949645996e-01 1.202932000160217285e-01 2.302182763814926147e-01
3.248298168182373047e-01 -9.818410873413085938e-02 9.009131044149398804e-02 -2.631553076207637787e-02 -2.086276412010192871e-01 -2.019398100674152374e-02 2.527509331703186035e-01 -1.303885877132415771e-01 -1.729018390178680420e-01 -1.559911072254180908e-01 8.450201898813247681e-02 1.818089783191680908e-01 3.053520247340202332e-02 -7.398141082376241684e-03 1.289773583412170410e-01 1.688638478517532349e-01 1.375858038663864136e-01 -2.807641923427581787e-01 7.105270773172378540e-02 -8.465450257062911987e-02 -1.903776228427886963e-01 -2.986772060394287109e-01 -7.180998474359512329e-02 2.919020354747772217e-01 -4.936575517058372498e-02 6.884279102087020874e-02 -2.407135665416717529e-01 -3.219390660524368286e-02 -1.611122637987136841e-01 3.365970253944396973e-01 1.825378984212875366e-01 2.148007154464721680e-01
-1.484000682830810547e-02 4.377022385597229004e-02 -1.451660245656967163e-01 -1.900919526815414429e-01 -8.791003376245498657e-02 6.882841885089874268e-02 4.834704697132110596e-01 -5.706544965505599976e-02 -1.951370239257812500e-01 -1.721410900354385376e-01 1.271634101867675781e-01 -2.406226694583892822e-01 3.812836855649948120e-02 -8.017225563526153564e-02 -6.689561158418655396e-02 8.018372207880020142e-02 -2.402262687683105469e-01 -1.134746894240379333e-02 -2.545187473297119141e-01 -2.559813857078552246e-01 -5.362274125218391418e-02 -1.697424799203872681e-01 -2.506674528121948242e-01 -5.646483972668647766e-02 -1.380109786987304688e-01 2.287396192550659180e-01 2.779478766024112701e-02 5.780060216784477234e-02 3.401402384042739868e-02 3.884614109992980957e-01 1.005017682909965515e-01 8.442386239767074585e-02
1.243901476263999939e-01 -8.424536883831024170e-02 -6.860645860433578491e-02 -3.220323920249938965e-01 -1.403216123580932617e-01 -2.630098536610603333e-02 3.339369967579841614e-02 1.076013874262571335e-02 -3.066164255142211914e-01 -4.477691370993852615e-03 2.123169302940368652e-01 -2.341723628342151642e-02 -1.323087215423583984e-01 -1.387781500816345215e-01 2.555533125996589661e-02 1.169978901743888855e-01 -6.300341337919235229e-02 -9.285689331591129303e-03 -3.972821831703186035e-01 -3.905814141035079956e-02 2.141432017087936401e-01 -1.039525270462036133e-01 -6.373345106840133667e-02 4.758155047893524170e-01 1.035524234175682068e-01 1.774703860282897949e-01 -3.794202804565429688e-01 -6.568849831819534302e-02 2.637025155127048492e-02 5.870614573359489441e-02 -3.050853963941335678e-03 1.070202216506004333e-01
-4.248024821281433105e-01 -1.884891092777252197e-01 -1.759625971317291260e-01 -6.171829998493194580e-02 -1.754613369703292847e-01 1.368490904569625854e-01 2.632363140583038330e-01 -7.199253886938095093e-03 4.211743175983428955e-02 1.988679468631744385e-01 8.515960723161697388e-02 7.276617735624313354e-02 8.761199563741683960e-02 -1.692039705812931061e-02 -1.317041814327239990e-01 -3.010185994207859039e-02 -2.631775438785552979e-01 -2.948733791708946228e-02 -2.521550059318542480e-01 1.096165627241134644e-01 -2.663113176822662354e-01 -3.150417506694793701e-01 -1.582250744104385376e-01 1.919105052947998047e-01 1.117427945137023926e-01 1.767245233058929443e-01 -1.337718367576599121e-01 -8.066678792238235474e-02 -1.812987327575683594e-01 1.741066873073577881e-01 -1.730813682079315186e-01 1.061713397502899170e-01
-1.262746006250381470e-01 -1.817626953125000000e-01 -7.964645326137542725e-02 2.439648509025573730e-01 -2.565431408584117889e-02 3.489429652690887451e-01 3.134886026382446289e-01 -1.584499627351760864e-01 -8.058256655931472778e-02 1.038019061088562012e-01 -1.213979050517082214e-01 4.589035362005233765e-02 -1.344794183969497681e-01 4.127531126141548157e-02 2.376068234443664551e-01 7.600516825914382935e-02 -2.948681451380252838e-02 -1.662286072969436646e-01 -1.936449669301509857e-02 7.774203270673751831e-02 -4.279169812798500061e-02 2.565223351120948792e-02 1.221336275339126587e-01 2.724738121032714844e-01 -1.391873657703399658e-01 1.924850493669509888e-01 -2.002718448638916016e-01 -7.943585515022277832e-02 -2.192042320966720581e-01 3.573669791221618652e-01 2.637706398963928223e-01 2.201659679412841797e-01
-5.475575104355812073e-03 1.087737753987312317e-01 -1.011060550808906555e-01 -3.315674662590026855e-01 -2.818247079849243164e-01 1.303515024483203888e-02 1.951192617416381836e-01 -1.530370414257049561e-01 -2.227120697498321533e-01 1.071781292557716370e-01 2.276223339140415192e-02 2.509414553642272949e-01 -2.067659050226211548e-01 -2.807980775833129883e-01 4.900522902607917786e-02 1.891911774873733521e-01 7.654483430087566376e-03 -8.786939084529876709e-02 -1.695170402526855469e-01 -1.755735427141189575e-01 -6.945850700139999390e-02 3.213513195514678955e-01 2.163565456867218018e-01 3.426926732063293457e-01 3.571510780602693558e-03 4.270784556865692139e-02 -1.653518676757812500e-01 -1.311097294092178345e-01 -3.587638214230537415e-02 2.199216932058334351e-01 -2.894318662583827972e-02 7.733460515737533569e-02
-5.207852646708488464e-02 3.473887965083122253e-02 7.887114584445953369e-02 -2.651908993721008301e-01 -1.413203626871109009e-01 8.937113732099533081e-02 -7.582686841487884521e-02 -8.468653261661529541e-02 -2.405025213956832886e-01 7.678322959691286087e-03 1.683038771152496338e-01 3.080732561647891998e-02 -1.382600236684083939e-02 -8.053051680326461792e-02 3.338560163974761963e-01 9.385800361633300781e-02 3.026293590664863586e-02 1.056255996227264404e-01 1.975316703319549561e-01 4.568046890199184418e-03 -1.606405526399612427e-01 -3.003998696804046631e-01 1.593628525733947754e-01 1.987590193748474121e-01 8.448790013790130615e-02 1.810870617628097534e-01 -3.008703887462615967e-01 -1.497172657400369644e-02 -2.922074683010578156e-02 4.804203510284423828e-01 -2.646603286266326904e-01 9.639396332204341888e-03
-2.562526166439056396e-01 -2.517262399196624756e-01 -2.539796531200408936e-01 1.025931816548109055e-02 -3.832738995552062988e-01 2.121886610984802246e-01 -9.555679559707641602e-02 2.093248628079891205e-02 -1.478908509016036987e-01 -5.165494978427886963e-02 3.129016980528831482e-02 9.941551089286804199e-02 -1.371674686670303345e-01 1.616784483194351196e-01 5.039944499731063843e-02 3.332906588912010193e-02 -4.355184361338615417e-02 -1.270641535520553589e-01 3.080348484218120575e-02 -1.387983411550521851e-01 -2.119521200656890869e-01 -2.658343613147735596e-01 -4.667031113058328629e-03 -5.801592394709587097e-02 -9.669549763202667236e-02 1.153423190116882324e-01 -4.697169959545135498e-01 -1.214701607823371887e-01 -1.289792656898498535e-01 6.861662119626998901e-02 -1.896418035030364990e-01 2.197072207927703857e-01
-2.654491662979125977e-01 -8.777248859405517578e-02 -1.459240764379501343e-01 -3.025192394852638245e-02 8.645412325859069824e-02 -8.148410916328430176e-02 2.107120007276535034e-01 -6.717740744352340698e-02 -1.691929101943969727e-01 -1.716614067554473877e-01 1.239514499902725220e-01 1.359917968511581421e-01 -2.041366845369338989e-01 -5.804003775119781494e-02 1.194822490215301514e-01 1.124200597405433655e-01 2.503051757812500000e-01 9.119129925966262817e-02 -1.054346933960914612e-02 -3.491239249706268311e-01 -8.189922571182250977e-02 -1.713254004716873169e-01 3.262094408273696899e-02 1.431268006563186646e-01 5.352319031953811646e-02 3.362796902656555176e-01 -3.120120465755462646e-01 -2.152460962533950806e-01 -4.917400702834129333e-02 3.059884905815124512e-01 2.537364065647125244e-01 -4.532291740179061890e-02
7.963387668132781982e-02 -1.116657406091690063e-01 9.118442237377166748e-02 -1.668961644172668457e-01 -5.858563631772994995e-02 -1.261727064847946167e-01 3.211912214756011963e-01 -7.580830901861190796e-02 -3.910800069570541382e-02 7.590292394161224365e-02 2.489561289548873901e-01 1.373009681701660156e-01 -9.982611984014511108e-02 1.819852292537689209e-01 4.338642954826354980e-02 8.319216221570968628e-02 1.174704656004905701e-01 -2.287986427545547485e-01 -2.003832459449768066e-01 -1.480873376131057739e-01 1.694030314683914185e-01 -3.072706758975982666e-01 1.313634216785430908e-01 -8.948047459125518799e-02 1.475391387939453125e-01 -1.784799993038177490e-01 -1.529133319854736328e-01 -5.372747033834457397e-02 -2.321959882974624634e-01 3.729037940502166748e-01 -2.352781891822814941e-01 2.681823670864105225e-01
-2.759611904621124268e-01 7.080847769975662231e-02 1.637364923954010010e-01 -2.302414476871490479e-01 -3.265546634793281555e-02 -1.136809289455413818e-01 -1.342489849776029587e-02 -8.044743537902832031e-02 -1.931407749652862549e-01 -1.289894878864288330e-01 3.603591322898864746e-01 4.573623836040496826e-02 -8.224580436944961548e-02 4.233951494097709656e-02 3.305309712886810303e-01 1.273700743913650513e-01 3.827181458473205566e-02 1.983902305364608765e-01 -9.602483361959457397e-03 -8.864409755915403366e-04 -4.256481826305389404e-01 -1.259537064470350742e-03 -7.599841058254241943e-02 1.554603874683380127e-01 1.420503705739974976e-01 1.239031031727790833e-01 -1.199419051408767700e-01 1.375382207334041595e-02 -1.472464203834533691e-01 5.301521718502044678e-02 -4.762994498014450073e-02 4.117542207241058350e-01
5.539896301343105733e-05 2.665050923824310303e-01 -1.611350327730178833e-01 -4.917578399181365967e-02 -1.528190523386001587e-01 1.588549464941024780e-02 1.625339984893798828e-01 7.666642218828201294e-02 -7.021532952785491943e-02 -7.433537393808364868e-02 2.674772739410400391e-01 3.294095396995544434e-01 3.768973797559738159e-02 7.809498161077499390e-02 -4.847854375839233398e-02 3.214156627655029297e-01 -2.345837354660034180e-01 -1.696266680955886841e-01 1.140873599797487259e-02 -7.256188895553350449e-03 -1.319262981414794922e-01 -4.225007295608520508e-01 4.204208031296730042e-02 1.761322319507598877e-01 -4.989624768495559692e-02 2.146673649549484253e-01 -2.794392406940460205e-01 -1.734799742698669434e-01 1.169930025935173035e-01 7.080718874931335449e-02 1.697573661804199219e-01 1.550617367029190063e-01
4.048596136271953583e-03 1.234903112053871155e-01 -2.624909281730651855e-01 -8.675732463598251343e-02 -1.737951934337615967e-01 8.099424093961715698e-02 2.136920541524887085e-01 -5.007236450910568237e-02 -1.371652483940124512e-01 -3.814687952399253845e-02 2.726704478263854980e-01 6.331396102905273438e-02 5.794033408164978027e-02 -1.579250842332839966e-01 1.987063735723495483e-01 7.062046229839324951e-02 1.260202676057815552e-01 3.417640030384063721e-01 -2.089452147483825684e-01 1.167016103863716125e-01 -4.468488320708274841e-02 5.538567900657653809e-02 2.334707379341125488e-01 1.212637126445770264e-01 -8.701255172491073608e-02 3.814063221216201782e-02 -2.760086357593536377e-01 -3.991184011101722717e-02 1.990062594413757324e-01 4.224758744239807129e-01 9.741164743900299072e-02 2.708432972431182861e-01
-1.295882910490036011e-01 -1.344364583492279053e-01 -2.946844883263111115e-02 -1.084056571125984192e-01 -1.888293772935867310e-01 -2.497377544641494751e-01 4.542182087898254395e-01 -2.725790999829769135e-02 -3.871684968471527100e-01 -2.717483937740325928e-01 -7.547897845506668091e-02 -5.664363130927085876e-02 1.880204379558563232e-01 3.281327337026596069e-02 8.823048323392868042e-03 -9.255658835172653198e-02 1.126542314887046814e-02 -1.016112715005874634e-01 -3.498543500900268555e-01 -2.280944436788558960e-01 -2.397545427083969116e-02 -1.379402726888656616e-01 -9.072128683328628540e-02 1.183966398239135742e-01 2.621096558868885040e-02 1.659546494483947754e-01 -2.071715742349624634e-01 8.442483842372894287e-02 3.418699780013412237e-04 2.398398071527481079e-01 -7.887384295463562012e-02 3.095579892396926880e-02
-2.284745573997497559e-01 -1.257099509239196777e-01 8.376219123601913452e-02 -1.247533187270164490e-01 1.195922568440437317e-01 1.574713736772537231e-01 1.383882313966751099e-01 -3.106474503874778748e-02 -1.690611392259597778e-01 1.980250030755996704e-01 3.135061264038085938e-01 -1.279646623879671097e-02 -1.224346384406089783e-01 2.695322036743164062e-01 4.007427692413330078e-01 3.789302408695220947e-01 1.308821290731430054e-01 5.708346143364906311e-03 -1.625656485557556152e-01 -9.760482609272003174e-02 -3.102857470512390137e-01 1.628349721431732178e-02 1.184020340442657471e-01 2.962393164634704590e-01 4.518446046859025955e-03 9.921197593212127686e-02 6.133653968572616577e-02 -5.546295084059238434e-03 -1.114243548363447189e-02 7.958605885505676270e-03 -1.187965273857116699e-01 1.128814443945884705e-01
-7.570349425077438354e-02 -6.370393931865692139e-02 -1.368270516395568848e-01 2.258983999490737915e-02 1.686036027967929840e-02 1.779630221426486969e-02 1.240874752402305603e-01 -2.627167105674743652e-01 -1.901747137308120728e-01 -9.841378778219223022e-02 3.578127920627593994e-01 1.094753891229629517e-01 -2.267665266990661621e-01 -2.735449373722076416e-01 9.856780618429183960e-02 2.215539664030075073e-01 -2.345752865076065063e-01 7.506768405437469482e-02 1.279549002647399902e-01 -3.584778308868408203e-01 1.513441205024719238e-01 2.659470308572053909e-03 2.212319821119308472e-01 6.271685659885406494e-02 -6.974889896810054779e-03 4.767263680696487427e-02 -8.403323590755462646e-02 4.221806302666664124e-02 -6.781489402055740356e-02 -2.324522659182548523e-02 -2.190896496176719666e-02 4.657559692859649658e-01
1.622936725616455078e-01 -1.630799174308776855e-01 -6.944312900304794312e-02 2.902106344699859619e-01 2.554363012313842773e-02 -1.671589910984039307e-01 2.865296900272369385e-01 -7.073157280683517456e-02 -1.445491015911102295e-01 1.671158969402313232e-01 2.099806368350982666e-01 8.115256577730178833e-02 -3.048395514488220215e-01 6.279598921537399292e-02 1.417864263057708740e-01 1.344702672213315964e-02 -2.039284259080886841e-01 -1.686642020940780640e-01 -1.229918971657752991e-01 -7.783106714487075806e-02 -2.289429903030395508e-01 -1.663171052932739258e-01 7.800687849521636963e-02 9.162582457065582275e-02 2.826901376247406006e-01 2.408431619405746460e-01 -1.008361876010894775e-01 -3.518912941217422485e-02 5.122279375791549683e-02 -4.222855716943740845e-02 -1.595029681921005249e-01 4.009001553058624268e-01
6.225812435150146484e-02 -6.191179901361465454e-02 -2.776176631450653076e-01 -3.521733917295932770e-03 -1.082974374294281006e-01 3.183164075016975403e-02 1.188806965947151184e-01 2.720842659473419189e-01 -2.327542752027511597e-01 5.851540714502334595e-02 1.968029737472534180e-01 1.643614768981933594e-01 -2.611447311937808990e-02 9.141220152378082275e-02 9.190808981657028198e-02 7.145125418901443481e-02 1.033482626080513000e-01 2.514560222625732422e-01 -7.660835236310958862e-02 4.805880039930343628e-02 -1.656473875045776367e-01 -9.463420510292053223e-02 -2.279551140964031219e-02 6.555964797735214233e-02 -1.059339642524719238e-01 4.128930866718292236e-01 -3.660770058631896973e-01 -1.063393950462341309e-01 1.346594542264938354e-01 4.201383590698242188e-01 -1.182904243469238281e-01 9.695570170879364014e-02
1.928274631500244141e-01 6.002539396286010742e-02 -1.075535267591476440e-01 5.839662253856658936e-02 -2.714230418205261230e-01 -4.798234254121780396e-02 1.296482980251312256e-01 7.763300836086273193e-02 -2.578721344470977783e-01 2.350847572088241577e-01 1.099814623594284058e-01 1.111329942941665649e-01 -5.439095944166183472e-02 9.914134442806243896e-02 6.409981101751327515e-02 2.532710433006286621e-01 -6.821211427450180054e-02 1.389517486095428467e-01 -3.377963602542877197e-01 -2.162107229232788086e-01 1.919380947947502136e-02 -3.835367038846015930e-02 1.163887679576873779e-01 1.938867419958114624e-01 -9.852253645658493042e-02 2.908083796501159668e-01 -8.199498057365417480e-02 2.028749734163284302e-01 2.417361289262771606e-01 3.673416078090667725e-01 8.954310417175292969e-02 1.919190287590026855e-01
3.400560915470123291e-01 -2.517977058887481689e-01 1.390265766531229019e-02 -1.584039777517318726e-01 -5.874722078442573547e-02 -1.100787147879600525e-01 1.360760629177093506e-01 -1.016778126358985901e-01 -1.548027545213699341e-01 6.172912660986185074e-03 2.899322211742401123e-01 1.293972432613372803e-01 -2.815452814102172852e-01 3.355180099606513977e-02 1.515329182147979736e-01 7.851156592369079590e-02 8.150064945220947266e-02 -3.760097920894622803e-01 -1.583433747291564941e-01 1.123351007699966431e-01 -1.305509475059807301e-03 -2.940104305744171143e-01 -1.152374967932701111e-01 -4.358622431755065918e-02 -4.685515072196722031e-03 -1.011592224240303040e-01 1.562415971420705318e-03 5.463616922497749329e-02 -9.045118093490600586e-02 2.103078067302703857e-01 -2.340672910213470459e-01 3.303680717945098877e-01
-3.231356441974639893e-01 -1.062545180320739746e-01 -4.205750674009323120e-02 -3.445777669548988342e-02 3.336961567401885986e-01 3.349449336528778076e-01 1.119768247008323669e-01 -1.313156038522720337e-01 -1.274483352899551392e-01 -6.975697726011276245e-02 1.573269218206405640e-01 -9.153909236192703247e-02 -3.448357284069061279e-01 1.706299930810928345e-02 7.873127609491348267e-02 1.631685942411422729e-01 1.809627562761306763e-01 1.263684406876564026e-02 -5.380919575691223145e-02 -2.780696749687194824e-01 -7.363826781511306763e-02 -1.087681353092193604e-01 -1.533879190683364868e-01 2.388671189546585083e-01 -7.789085060358047485e-02 -4.278571531176567078e-02 -7.331596314907073975e-02 3.077179193496704102e-01 1.537525653839111328e-02 2.232975214719772339e-01 -1.139138340950012207e-01 1.993642002344131470e-01
-1.715084910392761230e-01 -5.363588035106658936e-02 6.413235515356063843e-02 3.044027090072631836e-01 2.705133855342864990e-01 6.489684432744979858e-02 1.978421360254287720e-01 -6.678711622953414917e-02 -8.831634372472763062e-02 -1.468334645032882690e-01 2.110457867383956909e-01 3.672635257244110107e-01 -2.083638608455657959e-01 -1.766845732927322388e-01 1.982329636812210083e-01 2.612339798361063004e-03 1.054203808307647705e-01 -1.043186113238334656e-01 -1.224305629730224609e-01 1.099002454429864883e-02 -2.779338881373405457e-02 -2.956382334232330322e-01 -2.008614242076873779e-01 2.790321111679077148e-01 9.457369148731231689e-02 3.092166781425476074e-01 -1.339309662580490112e-01 -1.214247941970825195e-01 -1.179855540394783020e-01 -8.013370633125305176e-02 -1.124725267291069031e-01 1.162191852927207947e-01
5.060270428657531738e-02 -4.900740459561347961e-02 -2.796817757189273834e-02 1.642999798059463501e-01 -1.704955399036407471e-01 1.386542171239852905e-01 3.851058483123779297e-01 -7.315102964639663696e-02 -1.141987293958663940e-01 -2.405480742454528809e-01 2.638918161392211914e-01 1.780163198709487915e-01 1.192625146359205246e-02 -8.483699709177017212e-02 8.272369951009750366e-02 4.283389821648597717e-02 1.824452169239521027e-02 -1.618765145540237427e-01 -7.841955870389938354e-02 -2.222796976566314697e-01 -1.046466901898384094e-01 -2.328055799007415771e-01 5.987141281366348267e-02 2.642801403999328613e-01 1.401753425598144531e-01 -9.813165664672851562e-02 5.103771761059761047e-02 1.752519905567169189e-01 -2.450392097234725952e-01 -1.595158129930496216e-02 -1.285380572080612183e-01 4.657984972000122070e-01
-1.544794738292694092e-01 -9.083499759435653687e-02 -4.169416427612304688e-02 -4.725888073444366455e-01 7.269062846899032593e-02 2.850921452045440674e-02 1.136812642216682434e-01 -1.570350974798202515e-01 -2.898739576339721680e-01 1.208982523530721664e-02 4.061876237392425537e-02 9.507610648870468140e-02 -2.743544578552246094e-01 -1.998352557420730591e-01 2.116227000951766968e-01 1.422814577817916870e-01 1.879989057779312134e-01 2.155583649873733521e-01 6.905334442853927612e-02 -1.915971934795379639e-01 -1.171015948057174683e-02 9.593141078948974609e-02 -5.109279230237007141e-02 1.880387067794799805e-01 -2.425482720136642456e-01 -3.966158255934715271e-02 5.438832938671112061e-02 6.743696331977844238e-02 1.711778342723846436e-01 3.405657708644866943e-01 -1.169915031641721725e-02 2.002575099468231201e-01
-3.486324846744537354e-02 -4.954996332526206970e-02 -3.536593616008758545e-01 -3.972874879837036133e-01 3.798299282789230347e-02 9.943561255931854248e-02 2.206842750310897827e-01 1.518880128860473633e-01 -1.370877325534820557e-01 2.284441739320755005e-01 5.557130277156829834e-02 6.684234738349914551e-02 -3.175246715545654297e-01 -3.642130494117736816e-01 -8.460094034671783447e-02 -8.773962035775184631e-03 -4.846249893307685852e-02 -1.287561953067779541e-01 -7.616059482097625732e-02 -1.248982250690460205e-01 -1.769534796476364136e-01 -5.209060013294219971e-02 1.522587686777114868e-01 3.289754986763000488e-01 -1.345366686582565308e-01 6.713312119245529175e-02 -1.328078955411911011e-01 6.704236567020416260e-02 5.316699668765068054e-02 1.818010061979293823e-01 -1.571329236030578613e-01 1.775201177224516869e-03
6.539564579725265503e-02 -4.061045348644256592e-01 -7.164409011602401733e-02 -6.264818459749221802e-02 3.413999686017632484e-03 -1.323873549699783325e-01 3.274912834167480469e-01 -1.807615906000137329e-02 -3.781906887888908386e-02 2.449435442686080933e-01 1.125608682632446289e-01 8.687490224838256836e-02 -2.417867034673690796e-01 -1.489909142255783081e-01 2.385628521442413330e-01 2.003663219511508942e-03 1.302238106727600098e-01 -1.953515261411666870e-01 -2.458140105009078979e-01 2.807979583740234375e-01 -1.307764947414398193e-01 -5.175426602363586426e-02 -5.669239908456802368e-02 9.945302456617355347e-02 1.413373798131942749e-01 -6.663597375154495239e-02 3.767531737685203552e-02 -6.919213384389877319e-02 8.381717652082443237e-02 4.297538101673126221e-01 -1.169294640421867371e-01 1.188322082161903381e-01
-4.129868745803833008e-02 -2.575422227382659912e-01 -4.729428291320800781e-01 -4.942830279469490051e-02 -1.936912983655929565e-01 1.239190921187400818e-01 3.338543772697448730e-01 -5.584433302283287048e-02 1.094060316681861877e-01 1.096682846546173096e-01 5.597256869077682495e-02 -1.680583953857421875e-01 -2.732921838760375977e-01 6.484559178352355957e-02 6.112745404243469238e-02 1.089281886816024780e-01 2.694327831268310547e-01 -1.645413935184478760e-01 -5.998727679252624512e-02 -1.917356848716735840e-01 3.038972150534391403e-03 -1.310613602399826050e-01 3.829488530755043030e-02 8.866567164659500122e-03 -5.463319644331932068e-02 1.070848479866981506e-01 -3.379468917846679688e-01 1.267821490764617920e-01 -2.126313596963882446e-01 9.280183166265487671e-02 -5.514517426490783691e-02 1.678408086299896240e-01
-8.972840011119842529e-02 9.760209172964096069e-02 -3.006412982940673828e-01 -1.277423053979873657e-01 -1.671069115400314331e-01 -2.708184719085693359e-02 1.242160424590110779e-01 3.325858851894736290e-03 -1.917001605033874512e-01 7.264470309019088745e-02 1.601585000753402710e-02 5.220128223299980164e-04 -5.868937447667121887e-02 -1.361624058336019516e-02 6.345318257808685303e-02 1.298598796129226685e-01 -7.829924672842025757e-02 4.069552719593048096e-01 -3.408509120345115662e-02 1.501757949590682983e-01 -3.459480823948979378e-03 6.761594116687774658e-02 3.128322213888168335e-02 1.874814927577972412e-01 7.731310278177261353e-02 3.023551702499389648e-01 -3.088520765304565430e-01 -6.557755172252655029e-02 -7.982455939054489136e-02 4.325591027736663818e-01 -1.582910418510437012e-01 3.361944556236267090e-01
-2.428545616567134857e-02 -6.419742852449417114e-02 -7.214336097240447998e-02 -5.059657096862792969e-01 -8.353229612112045288e-02 9.735184907913208008e-02 1.278478652238845825e-01 1.689919829368591309e-01 -1.120922788977622986e-01 1.874165982007980347e-01 9.984683245420455933e-02 1.227091476321220398e-01 -1.411152929067611694e-01 -2.726242691278457642e-02 2.591356933116912842e-01 7.557003945112228394e-02 -1.819559186697006226e-01 7.558475248515605927e-03 -3.206321895122528076e-01 1.002291776239871979e-02 -2.615517377853393555e-01 3.312234207987785339e-02 -4.473564773797988892e-02 5.176201090216636658e-02 -7.103268802165985107e-02 1.601790189743041992e-01 -2.171603441238403320e-01 7.784657180309295654e-02 8.112972229719161987e-02 3.265753984451293945e-01 -2.373128086328506470e-01 2.067822813987731934e-01
-2.629512548446655273e-01 4.286372568458318710e-03 1.800632327795028687e-01 -1.003498733043670654e-01 -6.177146732807159424e-02 2.379475533962249756e-01 2.147352695465087891e-01 -2.552593126893043518e-02 -7.549455389380455017e-03 -3.523647040128707886e-02 1.282700747251510620e-01 1.469041407108306885e-01 -2.394828349351882935e-01 -2.541971206665039062e-01 1.175974607467651367e-01 2.390265613794326782e-01 2.234263271093368530e-01 -1.950114965438842773e-01 -6.095084175467491150e-02 1.142786890268325806e-01 -1.286704000085592270e-02 -1.824750155210494995e-01 5.399386212229728699e-02 1.986401379108428955e-01 -2.347888499498367310e-01 -1.954911509528756142e-03 -2.033271640539169312e-01 -1.064256951212882996e-01 -3.601522445678710938e-01 1.008191518485546112e-02 -1.236558556556701660e-01 3.397423326969146729e-01
-1.586841344833374023e-01 -7.515291869640350342e-02 -2.069023847579956055e-01 -2.365124225616455078e-02 9.748437441885471344e-03 -1.377732902765274048e-01 1.557432264089584351e-01 5.266023054718971252e-02 -1.814631000161170959e-02 -6.931746006011962891e-02 2.360919266939163208e-01 2.551150918006896973e-01 -7.274314016103744507e-02 -1.097729057073593140e-01 6.377717107534408569e-02 7.088206708431243896e-02 9.413089603185653687e-02 1.992196142673492432e-01 -9.226662665605545044e-02 2.169720828533172607e-02 -2.778651416301727295e-01 -9.776273369789123535e-02 -1.525620371103286743e-01 -1.781729236245155334e-02 -1.223004460334777832e-01 3.073760569095611572e-01 -4.531597197055816650e-01 2.365482598543167114e-01 1.142445951700210571e-01 3.304565846920013428e-01 -2.269707918167114258e-01 1.220640912652015686e-01
-1.215445846319198608e-01 -4.862368851900100708e-02 -1.049142479896545410e-01 -2.269535064697265625e-01 -1.295539457350969315e-02 -1.289050430059432983e-01 1.549497991800308228e-01 1.402926724404096603e-02 -3.661206662654876709e-01 6.235455162823200226e-03 1.434801220893859863e-01 -6.310770660638809204e-02 -3.391692936420440674e-01 -3.890791535377502441e-01 1.908434182405471802e-01 1.855268627405166626e-01 2.158832848072052002e-01 1.689962111413478851e-02 -1.725326329469680786e-01 -1.194916218519210815e-01 1.224746480584144592e-01 -1.358381956815719604e-01 9.493861347436904907e-03 -6.574043631553649902e-02 -2.787920534610748291e-01 2.549646794795989990e-01 -7.765264809131622314e-02 -2.007148414850234985e-01 -8.219556510448455811e-02 2.309262901544570923e-01 -5.237312242388725281e-02 5.262815952301025391e-02
7.434290368109941483e-03 -5.478196777403354645e-03 2.009187126532196999e-03 2.132424414157867432e-01 -1.859069764614105225e-01 2.153041809797286987e-01 3.819267749786376953e-01 -2.182740904390811920e-02 -6.142031028866767883e-02 1.981826871633529663e-01 1.297950148582458496e-01 3.599403500556945801e-01 -1.143830195069313049e-01 -2.285944223403930664e-01 1.950773745775222778e-01 3.595978394150733948e-02 -4.462977126240730286e-02 4.760212451219558716e-02 -4.897032305598258972e-02 -7.484252750873565674e-02 -5.390328820794820786e-03 7.160760462284088135e-02 -1.738098412752151489e-01 9.543850272893905640e-02 1.408835202455520630e-01 1.099270358681678772e-01 -2.439291328191757202e-01 -9.060270339250564575e-02 1.454275660216808319e-02 1.224079951643943787e-01 3.125519156455993652e-01 4.046951234340667725e-01
-2.281443029642105103e-01 3.802669420838356018e-02 -1.017975285649299622e-01 -1.403796523809432983e-01 9.257981926202774048e-02 5.379077047109603882e-02 1.412135958671569824e-01 -1.137859225273132324e-01 -2.110137492418289185e-01 -1.307007521390914917e-01 5.754750594496726990e-02 2.609918713569641113e-01 -2.838179171085357666e-01 1.366065442562103271e-02 1.414654552936553955e-01 1.839123815298080444e-01 2.364172339439392090e-01 -5.683599784970283508e-02 -7.318694144487380981e-02 -3.839934468269348145e-01 4.078205302357673645e-02 -1.118745505809783936e-01 1.154762580990791321e-01 3.210000693798065186e-02 2.630406804382801056e-02 3.801738917827606201e-01 -3.184613585472106934e-01 -6.468297541141510010e-02 9.460444748401641846e-02 3.043797910213470459e-01 1.072308272123336792e-01 -8.526186458766460419e-03
-2.676183879375457764e-01 -2.668423652648925781e-01 1.066941842436790466e-01 -7.898529618978500366e-02 1.240852177143096924e-01 -2.714148536324501038e-02 3.858010470867156982e-01 3.920238465070724487e-02 -3.169535696506500244e-01 -1.725010424852371216e-01 1.703262031078338623e-01 1.832613945007324219e-01 -1.470923572778701782e-01 1.108653247356414795e-01 3.337320387363433838e-01 3.993022721260786057e-03 -1.736726053059101105e-02 2.101195454597473145e-01 5.773145332932472229e-02 4.298589751124382019e-02 -2.650053203105926514e-01 4.768901690840721130e-02 1.582844532094895840e-03 3.526244163513183594e-01 -4.404266551136970520e-02 3.876692056655883789e-02 -7.705418765544891357e-02 2.168190851807594299e-02 -2.385461628437042236e-01 1.115384697914123535e-02 6.139897182583808899e-02 1.333349049091339111e-01
3.251846879720687866e-02 3.134839981794357300e-02 7.260596752166748047e-02 8.378684520721435547e-02 -1.455668210983276367e-01 1.026107892394065857e-01 1.755467951297760010e-01 8.818206191062927246e-02 -1.402917951345443726e-01 -2.671147584915161133e-01 1.377944946289062500e-01 9.351629763841629028e-02 -3.686588630080223083e-02 -3.424716889858245850e-01 1.217196062207221985e-01 1.731996536254882812e-01 1.742304265499114990e-01 -1.976152807474136353e-01 -1.813236624002456665e-01 8.006808906793594360e-02 -2.235692739486694336e-01 -3.501635193824768066e-01 8.486869186162948608e-02 3.113369345664978027e-01 -9.151998907327651978e-02 1.674902886152267456e-01 -2.455958425998687744e-01 -6.608042865991592407e-02 4.231061786413192749e-02 3.255000412464141846e-01 -1.945611536502838135e-01 -3.156511485576629639e-02
-9.592965245246887207e-02 -3.024509176611900330e-02 -3.904778137803077698e-02 -1.373471319675445557e-01 -2.932691872119903564e-01 9.528799355030059814e-02 2.459479123353958130e-01 -2.611260414123535156e-01 -1.888160705566406250e-01 6.783929467201232910e-02 3.969333469867706299e-01 3.425034880638122559e-02 -4.243880212306976318e-01 -1.910940557718276978e-01 -7.045139372348785400e-02 1.832955330610275269e-01 -1.803926080465316772e-01 2.484476715326309204e-01 1.649940907955169678e-01 -1.259171217679977417e-01 -1.796484589576721191e-01 3.483244776725769043e-02 -1.217865385115146637e-02 -2.182386256754398346e-02 -1.656787693500518799e-01 1.359531879425048828e-01 6.909442599862813950e-04 -2.418269589543342590e-02 9.428425133228302002e-02 8.423208445310592651e-02 -7.363265752792358398e-02 2.284352779388427734e-01
-1.681015938520431519e-01 9.426015615463256836e-02 1.117493771016597748e-02 1.998939923942089081e-02 -2.095477730035781860e-01 1.405514329671859741e-01 -1.775636970996856689e-01 -1.539390087127685547e-01 -2.644874453544616699e-01 -6.712095439434051514e-02 7.643662393093109131e-02 1.490661948919296265e-01 -4.579903557896614075e-02 1.584735885262489319e-02 -2.074591815471649170e-01 -8.900708705186843872e-02 8.354832418262958527e-03 -2.829746901988983154e-01 -1.457175016403198242e-01 -1.189285591244697571e-01 -3.340339958667755127e-01 -2.112657576799392700e-01 2.037542760372161865e-01 1.850309818983078003e-01 5.205489695072174072e-02 -1.195696815848350525e-01 -2.139326184988021851e-01 -2.106368392705917358e-01 1.800671666860580444e-01 1.670877933502197266e-01 -2.193423546850681305e-02 4.149184226989746094e-01
5.773558095097541809e-02 -2.565618157386779785e-01 3.486072272062301636e-02 -9.363570064306259155e-02 8.841269463300704956e-02 -3.162269890308380127e-01 3.119290173053741455e-01 4.674350097775459290e-02 5.092215165495872498e-02 1.524543613195419312e-01 2.918673455715179443e-01 -9.928384423255920410e-02 -1.378926038742065430e-01 2.190816253423690796e-01 -8.353151381015777588e-02 2.790503762662410736e-02 3.221998363733291626e-02 -1.027916520833969116e-01 1.047192439436912537e-01 -1.940505802631378174e-01 -1.272631585597991943e-01 -2.244883924722671509e-01 1.592851430177688599e-01 7.796476781368255615e-02 3.088312782347202301e-02 6.820848584175109863e-02 -1.991713196039199829e-01 -1.948332935571670532e-01 -1.515879482030868530e-01 1.815440654754638672e-01 -2.344821989536285400e-01 4.068052470684051514e-01
1.649692505598068237e-01 -1.500221043825149536e-01 -2.691068919375538826e-03 -7.937943190336227417e-02 -3.455338254570960999e-02 1.225226372480392456e-01 2.089634537696838379e-01 -1.677235662937164307e-01 -2.517746388912200928e-01 -8.537235669791698456e-03 -2.262592464685440063e-01 2.608958259224891663e-02 -8.096853643655776978e-02 -5.970333889126777649e-02 2.054376751184463501e-01 -1.764347702264785767e-01 8.549554646015167236e-02 -3.615427315235137939e-01 -1.509358882904052734e-01 -1.567402505315840244e-03 -2.286738902330398560e-01 -1.965729892253875732e-01 -2.332305312156677246e-01 3.127762973308563232e-01 -1.804449409246444702e-02 3.931239247322082520e-01 -8.014255762100219727e-02 8.443755656480789185e-02 1.910373121500015259e-01 8.632142096757888794e-02 1.990655623376369476e-02 2.011057734489440918e-01
-3.252510130405426025e-01 -1.242101471871137619e-02 -2.223135344684123993e-02 1.426869183778762817e-01 -2.737310528755187988e-01 2.454008162021636963e-01 6.226169317960739136e-02 1.802673488855361938e-01 -1.719941496849060059e-01 -3.594222664833068848e-02 -9.654072672128677368e-02 -3.374830260872840881e-02 -2.097781449556350708e-01 -5.179614946246147156e-02 5.726530402898788452e-02 1.556378155946731567e-01 -1.142171174287796021e-01 6.695894151926040649e-02 -1.918303817510604858e-01 -2.324117161333560944e-02 -4.798300564289093018e-02 -1.896879076957702637e-02 6.970742344856262207e-02 4.337957128882408142e-02 1.573648899793624878e-01 7.740495353937149048e-02 -4.305157363414764404e-01 -4.712519049644470215e-02 1.472852677106857300e-01 3.396327495574951172e-01 -2.092386782169342041e-01 3.503433167934417725e-01
3.919059783220291138e-02 2.422754615545272827e-01 1.186426654458045959e-01 3.975276648998260498e-02 -3.556398153305053711e-01 9.562323242425918579e-02 3.538841903209686279e-01 -3.320102989673614502e-01 -2.328364402055740356e-01 2.529399655759334564e-02 4.175231605768203735e-02 1.695359200239181519e-01 -1.495519876480102539e-01 1.269128620624542236e-01 1.059067100286483765e-01 -6.063510105013847351e-02 7.810576260089874268e-02 -6.535480916500091553e-02 -2.378352433443069458e-01 -3.336909115314483643e-01 -2.079216241836547852e-01 -1.817570626735687256e-01 -7.221978902816772461e-02 1.671852618455886841e-01 -2.153638005256652832e-01 -3.236196562647819519e-02 3.334418684244155884e-02 1.669531874358654022e-02 -1.758638173341751099e-01 1.247046440839767456e-01 -1.435209661722183228e-01 1.034433245658874512e-01
-1.930109784007072449e-02 -3.929865956306457520e-01 -7.579647004604339600e-02 -4.931690916419029236e-02 -2.095590382814407349e-01 9.599157609045505524e-03 -8.429649472236633301e-02 7.189575117081403732e-03 -3.339132070541381836e-01 -8.468582481145858765e-02 2.219742238521575928e-01 3.792767226696014404e-01 -3.376022279262542725e-01 -4.327979683876037598e-02 2.261589169502258301e-01 -4.882892593741416931e-02 4.382044449448585510e-02 -2.977420389652252197e-01 -2.586836554110050201e-02 -3.871098160743713379e-02 -1.321082860231399536e-01 -1.472787261009216309e-01 -1.727985143661499023e-01 1.796768754720687866e-01 3.409784659743309021e-02 5.833800137042999268e-02 4.777281358838081360e-02 -3.045692667365074158e-02 -1.585669964551925659e-01 1.016278564929962158e-01 2.077313065528869629e-01 1.557197123765945435e-01
-1.910910941660404205e-02 8.161558210849761963e-02 -5.748045817017555237e-02 -3.193468749523162842e-01 -2.128740549087524414e-01 1.707957535982131958e-01 -1.631874293088912964e-01 -1.025103852152824402e-01 -2.758872807025909424e-01 4.389349743723869324e-02 1.700744032859802246e-01 -8.414001762866973877e-02 -6.052936986088752747e-02 -1.667032986879348755e-01 2.884657382965087891e-01 9.299310296773910522e-02 2.973376959562301636e-02 -7.639861106872558594e-02 5.992582067847251892e-02 -3.460177686065435410e-03 -2.820548973977565765e-02 1.282353103160858154e-01 7.779412716627120972e-02 2.144295126199722290e-01 -4.931977018713951111e-02 8.833710104227066040e-02 -4.398297667503356934e-01 2.672779839485883713e-03 -1.849785149097442627e-01 3.936832249164581299e-01 -2.155514359474182129e-01 1.405274718999862671e-01
-2.469195723533630371e-01 -1.800422966480255127e-01 -1.720248907804489136e-02 -3.279253542423248291e-01 1.051257401704788208e-01 7.941178232431411743e-02 1.399751305580139160e-01 2.340929806232452393e-01 1.693520694971084595e-02 -1.063785422593355179e-02 2.860479056835174561e-01 2.135095894336700439e-01 -1.189202889800071716e-01 -1.935578323900699615e-02 6.532010436058044434e-02 5.979400500655174255e-02 -1.307458132505416870e-01 9.021047502756118774e-02 -5.632302910089492798e-02 -2.438872456550598145e-01 -2.044994235038757324e-01 7.062525488436222076e-03 -3.978018835186958313e-02 -4.383045062422752380e-02 3.610499203205108643e-02 1.463845372200012207e-01 -1.896475255489349365e-01 -5.720162019133567810e-02 2.808355391025543213e-01 4.293539524078369141e-01 -1.989712715148925781e-01 2.425562888383865356e-01
1.428360790014266968e-01 -2.630673646926879883e-01 -1.307434290647506714e-01 -1.280103474855422974e-01 -1.265688240528106689e-01 4.964416101574897766e-02 7.490500062704086304e-02 5.437172576785087585e-02 -1.305825412273406982e-01 3.595557808876037598e-02 -1.564524322748184204e-01 8.430881053209304810e-02 6.424779444932937622e-02 -2.194699272513389587e-02 2.913156449794769287e-01 2.617847323417663574e-01 2.192598432302474976e-01 -2.261025756597518921e-01 6.959278136491775513e-03 8.293943107128143311e-02 -1.489385664463043213e-01 -1.613185703754425049e-01 -1.168425679206848145e-01 3.416307568550109863e-01 1.303514987230300903e-01 2.968414723873138428e-01 -2.307293862104415894e-01 -7.829010486602783203e-02 1.325677782297134399e-01 2.767761647701263428e-01 1.234627664089202881e-01 2.886820733547210693e-01
-1.749082058668136597e-01 -9.989941120147705078e-02 -2.678790092468261719e-01 -1.922275871038436890e-01 -1.315850615501403809e-01 3.734521195292472839e-02 1.352146714925765991e-01 -9.351532161235809326e-02 -5.252645537257194519e-02 -8.730694651603698730e-02 1.360936909914016724e-01 -2.792687155306339264e-02 -3.956183195114135742e-01 1.934693753719329834e-01 2.756870090961456299e-01 2.413501888513565063e-01 -3.011076897382736206e-02 3.633309006690979004e-01 -2.807778492569923401e-02 -1.900869011878967285e-01 -9.226605179719626904e-04 -1.441974937915802002e-01 -1.776037067174911499e-01 2.491654902696609497e-01 2.793690264225006104e-01 1.005756705999374390e-01 -1.298338621854782104e-01 -3.789589181542396545e-02 -8.677449077367782593e-02 1.067254692316055298e-01 -1.933591812849044800e-01 8.801998570561408997e-03
-1.144052073359489441e-01 -1.271231472492218018e-01 4.629542119801044464e-03 2.623328566551208496e-01 -4.134282097220420837e-02 2.037892341613769531e-01 2.635544836521148682e-01 1.385175883769989014e-01 -2.644118964672088623e-01 6.752507388591766357e-02 5.949170887470245361e-02 1.726334691047668457e-01 -9.115120768547058105e-02 -1.830576509237289429e-01 2.659633457660675049e-01 6.548734754323959351e-02 -1.296191960573196411e-01 -1.225847154855728149e-01 9.374011307954788208e-02 -2.628291770815849304e-02 -2.294715046882629395e-01 6.183054298162460327e-02 -2.527849003672599792e-02 2.787857055664062500e-01 -1.025805026292800903e-01 1.019010692834854126e-02 -1.205335091799497604e-02 5.344873294234275818e-03 -1.042377203702926636e-01 1.420233398675918579e-01 4.585569351911544800e-02 5.703325867652893066e-01
6.479483097791671753e-02 -2.905007302761077881e-01 1.087983101606369019e-01 2.901545912027359009e-02 -1.398629546165466309e-01 -3.617416322231292725e-02 2.011649757623672485e-01 5.803151056170463562e-02 -2.391140908002853394e-01 -1.197862103581428528e-01 2.761039435863494873e-01 3.258562088012695312e-01 -3.126039505004882812e-01 -9.678907692432403564e-02 1.081956848502159119e-01 2.225299365818500519e-02 -2.209991961717605591e-02 -5.616028234362602234e-02 6.497832946479320526e-04 -6.007492169737815857e-02 -1.530066225677728653e-02 -6.253540515899658203e-02 -2.290120124816894531e-01 3.322102427482604980e-01 9.217399358749389648e-02 -2.648299373686313629e-02 8.788841217756271362e-02 1.957270503044128418e-01 -1.118964329361915588e-01 1.477941572666168213e-01 1.295221298933029175e-01 4.245214164257049561e-01
-9.135641902685165405e-02 -2.457693219184875488e-01 -1.268601864576339722e-01 -4.996385052800178528e-02 -1.628647446632385254e-01 8.870714157819747925e-02 -7.640292495489120483e-02 7.134522497653961182e-02 -1.267621368169784546e-01 -4.938136786222457886e-02 1.070639714598655701e-01 4.918738082051277161e-02 -1.479438394308090210e-01 -1.396178305149078369e-01 -6.969087407924234867e-04 1.812936216592788696e-01 2.207543142139911652e-02 1.132690832018852234e-01 -3.543341159820556641e-02 -5.077083110809326172e-01 1.756196469068527222e-01 1.426598895341157913e-02 6.329473853111267090e-02 1.330021470785140991e-01 -1.300792694091796875e-01 1.066132783889770508e-01 -1.135669127106666565e-01 6.842444837093353271e-02 -9.513028711080551147e-02 3.889346718788146973e-01 -4.104948639869689941e-01 2.468364238739013672e-01
6.514853984117507935e-02 -4.794026166200637817e-02 -1.122997552156448364e-01 -3.206627443432807922e-02 1.534287780523300171e-01 2.761495113372802734e-01 -9.486023336648941040e-02 4.528071731328964233e-03 -8.599017560482025146e-02 -1.553828865289688110e-01 -1.150530427694320679e-01 1.683653565123677254e-03 -1.937273144721984863e-01 -1.014102771878242493e-01 2.099463492631912231e-01 4.603267181664705276e-03 -4.716231301426887512e-02 -2.655531764030456543e-01 -2.295552566647529602e-02 1.034370511770248413e-01 -2.187157422304153442e-01 -2.010397315025329590e-01 7.968886196613311768e-02 2.257312834262847900e-01 -1.313645541667938232e-01 2.376914471387863159e-01 -5.230383276939392090e-01 -1.049877032637596130e-01 -1.371589601039886475e-01 1.591520458459854126e-01 -1.283560544252395630e-01 2.929484546184539795e-01
-1.395313441753387451e-01 7.119581848382949829e-02 1.997777074575424194e-01 -4.183092340826988220e-02 -4.048413783311843872e-02 -1.835528016090393066e-01 8.190585672855377197e-02 -9.212631732225418091e-02 -2.759560644626617432e-01 -6.877098232507705688e-02 -5.903581902384757996e-02 1.813408434391021729e-01 -1.654489487409591675e-01 2.327577173709869385e-01 2.111621797084808350e-01 -2.684681415557861328e-01 1.745545417070388794e-01 1.298588700592517853e-02 -1.988672167062759399e-01 -3.472912684082984924e-02 -2.020459920167922974e-01 -6.147346273064613342e-02 3.557755053043365479e-02 1.798620074987411499e-01 -1.165904030203819275e-01 8.813769672997295856e-04 -2.407108992338180542e-01 3.028784394264221191e-01 -6.578257679939270020e-02 3.277361094951629639e-01 -7.032018899917602539e-02 3.718137741088867188e-01
1.569034606218338013e-01 -1.646237634122371674e-02 -4.399060457944869995e-02 -2.802175581455230713e-01 -2.794478535652160645e-01 2.335542626678943634e-02 1.247075945138931274e-01 -7.523892074823379517e-02 -1.333666145801544189e-01 1.332205384969711304e-01 1.153804063796997070e-01 -1.084848642349243164e-01 -1.360107660293579102e-01 -1.166462525725364685e-01 5.839016288518905640e-02 2.466822862625122070e-01 -1.732882410287857056e-01 1.240247189998626709e-01 -4.626794159412384033e-01 -9.436338394880294800e-02 1.965961307287216187e-01 -9.716366976499557495e-02 3.108286485075950623e-02 2.170033305883407593e-01 -5.749337002635002136e-02 2.347124665975570679e-01 -2.997693121433258057e-01 -1.557743847370147705e-01 7.065818458795547485e-02 2.574516534805297852e-01 -1.134683787822723389e-01 1.288964748382568359e-01
2.608660757541656494e-01 -1.778128743171691895e-02 7.330796122550964355e-02 -2.312178164720535278e-01 -2.502740621566772461e-01 5.047858133912086487e-02 4.402943551540374756e-01 -9.479688853025436401e-02 4.982238262891769409e-02 -1.349730342626571655e-01 3.368198573589324951e-01 9.153731167316436768e-03 -1.015855073928833008e-01 -2.809728384017944336e-01 4.611302167177200317e-02 1.129680499434471130e-01 -1.048252582550048828e-01 1.428342610597610474e-01 -1.863062977790832520e-01 -8.702403306961059570e-02 3.201108798384666443e-02 -5.783604830503463745e-02 -1.005124300718307495e-01 2.177722752094268799e-01 -2.797955274581909180e-01 2.186905592679977417e-01 -5.461066588759422302e-02 -1.837323904037475586e-01 8.102301508188247681e-02 1.306000351905822754e-01 -6.966264545917510986e-02 1.987109482288360596e-01
-2.465335838496685028e-02 5.879841372370719910e-02 -3.364408612251281738e-01 -3.895427286624908447e-02 -1.460742056369781494e-01 -5.453889444470405579e-02 2.400637865066528320e-01 3.898499533534049988e-02 -7.441484183073043823e-02 1.270660907030105591e-01 1.487398445606231689e-01 -7.066714018583297729e-02 -1.728423684835433960e-01 -2.456917613744735718e-01 2.499173283576965332e-01 7.801908254623413086e-02 2.101527899503707886e-02 2.519749701023101807e-01 -9.253221005201339722e-02 1.387063413858413696e-01 -1.606009453535079956e-01 7.807908952236175537e-02 1.423794478178024292e-01 9.348630905151367188e-02 1.001611724495887756e-01 1.835797429084777832e-01 -3.020978569984436035e-01 2.317745983600616455e-02 1.815068721771240234e-01 4.487291872501373291e-01 7.301325350999832153e-02 2.497483491897583008e-01
-2.516947314143180847e-02 1.950821653008460999e-02 -7.329783868044614792e-03 -4.339037835597991943e-01 -1.764873713254928589e-01 -1.904597855173051357e-03 4.021182060241699219e-01 -1.059888005256652832e-01 -1.234569922089576721e-01 -1.309634838253259659e-02 2.512621879577636719e-01 -1.776998341083526611e-01 -5.153334513306617737e-02 -2.005439102649688721e-01 1.115137040615081787e-01 -1.643575914204120636e-02 -1.780259311199188232e-01 -1.975588127970695496e-02 -2.180398702621459961e-01 -1.300753504037857056e-01 6.133994087576866150e-02 -1.181395128369331360e-01 -1.358514875173568726e-01 2.806458175182342529e-01 -4.384341649711132050e-03 1.711126416921615601e-01 -3.535654842853546143e-01 -2.503789961338043213e-01 4.668932408094406128e-02 3.229990601539611816e-02 6.613654643297195435e-02 6.926578283309936523e-02
4.246815145015716553e-01 -1.883514076471328735e-01 -1.111242473125457764e-01 2.130882143974304199e-01 -1.358001977205276489e-01 1.132364869117736816e-01 2.596776485443115234e-01 -2.029974907636642456e-01 -4.613712895661592484e-03 1.819946318864822388e-01 1.349187046289443970e-01 3.107940256595611572e-01 -2.206778973340988159e-01 -1.037957519292831421e-01 2.430660277605056763e-01 -9.048946201801300049e-02 2.167341299355030060e-02 1.151822227984666824e-02 -7.197453081607818604e-02 -5.379294604063034058e-02 -1.314273942261934280e-02 -1.027648746967315674e-01 -1.734263598918914795e-01 1.445350795984268188e-01 1.117821037769317627e-01 1.867214441299438477e-01 -2.580351009964942932e-02 -1.137586217373609543e-02 -2.730756700038909912e-01 2.469699382781982422e-01 2.977886982262134552e-02 2.384218871593475342e-01
-1.587890833616256714e-01 -1.505454331636428833e-01 1.863667368888854980e-01 1.566995494067668915e-02 -1.786172091960906982e-01 6.994739174842834473e-02 2.190284878015518188e-01 -1.421743482351303101e-01 -1.139513775706291199e-01 4.827670380473136902e-02 3.522285521030426025e-01 6.620531529188156128e-02 -3.235790431499481201e-01 3.019413650035858154e-01 2.562529444694519043e-01 1.364448219537734985e-01 -6.773644685745239258e-02 1.684239320456981659e-02 -4.718231409788131714e-02 4.130306094884872437e-02 -1.929878145456314087e-01 3.936527669429779053e-02 5.134070292115211487e-02 1.752236038446426392e-01 7.306933403015136719e-02 2.431593090295791626e-01 -3.825667202472686768e-01 2.105770707130432129e-01 -1.717722974717617035e-02 -1.736961305141448975e-01 -1.321608275175094604e-01 6.486373394727706909e-02
2.228437662124633789e-01 -2.200445681810379028e-01 1.692706346511840820e-01 -1.531696598976850510e-02 3.278337046504020691e-02 2.760435342788696289e-01 2.425278723239898682e-01 -1.805472001433372498e-02 -9.515080600976943970e-02 7.428677380084991455e-02 1.038024201989173889e-01 1.985580325126647949e-01 -4.413668811321258545e-02 -9.241701662540435791e-02 3.675072789192199707e-01 -9.834392368793487549e-02 -4.387927800416946411e-02 -2.710897661745548248e-02 -2.774165198206901550e-02 1.205103546380996704e-01 -5.578789114952087402e-02 -2.799647115170955658e-02 -2.439141869544982910e-01 2.929566800594329834e-01 -5.672169849276542664e-02 3.887649998068809509e-02 -1.867875605821609497e-01 -8.024473488330841064e-02 -6.101203337311744690e-02 2.897641360759735107e-01 1.706980913877487183e-01 4.319390952587127686e-01
5.445754528045654297e-02 -2.108067423105239868e-01 3.973586112260818481e-02 -3.003067709505558014e-02 1.081101968884468079e-02 -3.267368376255035400e-01 4.168783128261566162e-01 -1.727622002363204956e-02 -5.118884518742561340e-02 4.520694166421890259e-02 1.956754624843597412e-01 2.597838044166564941e-01 -8.094575256109237671e-02 -9.496776759624481201e-02 -2.630328759551048279e-02 -3.162238746881484985e-02 2.867702208459377289e-02 -1.639833152294158936e-01 -1.751546561717987061e-01 -9.667073190212249756e-02 -1.123848631978034973e-01 -2.436767667531967163e-01 1.725880950689315796e-01 6.193444132804870605e-02 2.442355304956436157e-01 -1.300206184387207031e-01 -1.770968139171600342e-01 -9.080988913774490356e-02 -2.268441170454025269e-01 2.191050797700881958e-01 -3.374567925930023193e-01 1.964024007320404053e-01
-2.428304404020309448e-01 -1.245711818337440491e-01 -1.096265986561775208e-01 3.979396447539329529e-02 -2.637542188167572021e-01 1.022298932075500488e-01 -3.041689097881317139e-02 -2.702920734882354736e-01 -3.219121098518371582e-01 -2.318245321512222290e-01 6.224104389548301697e-02 4.182599857449531555e-02 -6.529862526804208755e-03 -2.287131100893020630e-01 1.250776797533035278e-01 5.083390474319458008e-01 -4.571255296468734741e-02 -6.117512285709381104e-02 -2.042078040540218353e-02 -1.805805861949920654e-01 -7.601215038448572159e-03 -2.020583599805831909e-01 -1.821281313896179199e-01 -1.722387075424194336e-01 1.487589031457901001e-01 1.278306990861892700e-01 -1.636202037334442139e-01 1.304265260696411133e-01 -7.918948680162429810e-02 1.080238595604896545e-01 3.170332312583923340e-02 1.572783440351486206e-01
8.146503567695617676e-02 -3.665985167026519775e-02 1.852078139781951904e-01 -2.844226658344268799e-01 -6.828722357749938965e-02 -7.491652667522430420e-02 3.979673087596893311e-01 -1.841205060482025146e-01 -1.356582045555114746e-01 -5.440826062113046646e-04 1.744260787963867188e-01 8.188275247812271118e-02 -1.861841827630996704e-01 -1.406581103801727295e-01 -3.992933407425880432e-02 1.047690864652395248e-02 -1.376895904541015625e-01 -1.208973526954650879e-01 -3.122786879539489746e-01 -1.064867526292800903e-01 1.354005485773086548e-01 -2.944412175565958023e-03 -1.038242131471633911e-01 2.943783700466156006e-01 4.985165223479270935e-02 1.494251936674118042e-01 -4.397446513175964355e-01 -2.243894338607788086e-01 1.126327142119407654e-01 8.997529745101928711e-02 -1.039622128009796143e-01 6.511864066123962402e-02
-5.013583227992057800e-02 7.286177575588226318e-02 2.555760554969310760e-03 -1.055027768015861511e-01 -7.551704347133636475e-02 -9.278271347284317017e-03 2.232596278190612793e-01 -2.533093988895416260e-01 -4.203747212886810303e-01 4.139863252639770508e-01 1.659855544567108154e-01 1.533272862434387207e-01 -1.461665332317352295e-01 -1.086762398481369019e-01 -1.013233885169029236e-01 -1.006874162703752518e-02 -1.761239487677812576e-03 -2.215844541788101196e-01 -5.125642567873001099e-02 -3.028118014335632324e-01 -4.101141914725303650e-02 -3.362338244915008545e-01 -1.133043225854635239e-02 1.109666228294372559e-01 -3.681303560733795166e-02 -6.512864679098129272e-02 2.507397346198558807e-02 2.233480513095855713e-01 9.233959019184112549e-02 1.113042533397674561e-01 -1.343095325864851475e-03 2.662867903709411621e-01
-1.138849556446075439e-01 -2.893602848052978516e-02 1.453264653682708740e-01 -2.266465723514556885e-01 1.595289409160614014e-01 2.965574562549591064e-01 3.163984715938568115e-01 -7.029514759778976440e-02 -2.815729081630706787e-01 1.603083163499832153e-01 2.764836549758911133e-01 1.347139924764633179e-01 -1.087544262409210205e-01 -9.536685794591903687e-02 -2.468081861734390259e-01 -6.255477201193571091e-03 -1.095117162913084030e-02 2.698518335819244385e-01 1.451964527368545532e-01 -2.347679436206817627e-01 -2.857184410095214844e-01 -2.375809252262115479e-01 2.604088513180613518e-03 -3.695701062679290771e-02 -8.065880835056304932e-02 2.827473282814025879e-01 -9.416522830724716187e-02 1.551113370805978775e-02 -3.308974951505661011e-02 1.159002631902694702e-01 -1.207376867532730103e-01 2.356310561299324036e-02
-6.033476069569587708e-02 -9.800820797681808472e-02 8.831372857093811035e-02 -4.312394559383392334e-01 -4.236912354826927185e-02 1.566165238618850708e-01 1.501938849687576294e-01 2.697466015815734863e-01 -1.242064759135246277e-01 1.639341264963150024e-01 1.282493174076080322e-01 2.166357189416885376e-01 -1.262531280517578125e-01 -1.490030437707901001e-01 1.892189383506774902e-01 1.154629513621330261e-01 -6.923504173755645752e-02 -5.768001452088356018e-02 -2.678550481796264648e-01 -7.161809504032135010e-02 -2.023085355758666992e-01 3.122708015143871307e-02 -2.431044913828372955e-02 -1.197623535990715027e-01 3.781009092926979065e-02 6.516420096158981323e-02 -1.938885897397994995e-01 -2.217458374798297882e-02 2.421501427888870239e-01 2.137657850980758667e-01 -3.753283619880676270e-01 2.181422561407089233e-01
-3.802753612399101257e-02 -1.017812117934226990e-01 1.474131196737289429e-01 -2.386038899421691895e-01 -2.881437242031097412e-01 -3.716560825705528259e-02 1.307656764984130859e-01 -1.622019261121749878e-01 -1.931462734937667847e-01 7.853919267654418945e-02 -8.291225880384445190e-03 -1.793484240770339966e-01 -1.610907316207885742e-01 -1.279322654008865356e-01 6.253092736005783081e-02 2.595604062080383301e-01 -2.704581618309020996e-02 -5.561658181250095367e-04 -4.053573012351989746e-01 1.224746555089950562e-02 1.315076202154159546e-01 3.449752181768417358e-02 1.468465626239776611e-01 3.372619450092315674e-01 -4.676634818315505981e-02 2.335003763437271118e-01 -2.847604751586914062e-01 -5.467540025711059570e-02 1.956127136945724487e-01 2.327211052179336548e-01 -1.053852811455726624e-01 1.705887466669082642e-01
-7.708559185266494751e-02 1.520806849002838135e-01 1.377395540475845337e-01 -1.418091952800750732e-01 -1.546836793422698975e-01 -2.465052157640457153e-02 3.633458614349365234e-01 -6.914231181144714355e-02 3.624367341399192810e-02 -1.030550450086593628e-01 1.750707179307937622e-01 4.752797782421112061e-01 -1.687969081103801727e-02 -2.944455295801162720e-02 3.250294625759124756e-01 6.703689694404602051e-02 -1.609230488538742065e-01 -1.313470155000686646e-01 8.549639582633972168e-02 -1.471047103404998779e-01 -1.841886788606643677e-01 -2.330417633056640625e-01 -6.483917683362960815e-02 1.080985888838768005e-01 -9.262539446353912354e-03 2.134725600481033325e-01 -1.286693513393402100e-01 2.530561387538909912e-02 -1.262282133102416992e-01 6.272867321968078613e-02 2.237957715988159180e-01 2.858682870864868164e-01
-9.561657905578613281e-02 -2.521201781928539276e-02 -2.325731962919235229e-01 -2.803936302661895752e-01 -7.496605813503265381e-02 -4.974028095602989197e-03 -6.141465902328491211e-02 -7.046247273683547974e-02 -1.698875278234481812e-01 -2.001404017210006714e-01 2.422428876161575317e-01 2.534585297107696533e-01 -1.371744871139526367e-01 -6.024537980556488037e-02 2.149618715047836304e-01 2.382040917873382568e-01 2.136136442422866821e-01 1.192560866475105286e-01 -1.019081324338912964e-01 -1.141512542963027954e-01 1.041230410337448120e-01 -8.912932127714157104e-02 1.233110129833221436e-01 -3.978943452239036560e-02 7.262494415044784546e-02 4.220947623252868652e-01 -2.076085507869720459e-01 -1.373233646154403687e-01 1.905261725187301636e-01 3.454867303371429443e-01 -4.475601762533187866e-02 6.314898282289505005e-02
1.680314838886260986e-01 -6.469435989856719971e-02 -7.664700597524642944e-02 -6.815352477133274078e-03 -5.601290613412857056e-02 -1.819867640733718872e-01 3.408736884593963623e-01 2.075568586587905884e-02 -3.462536633014678955e-01 -3.043602108955383301e-01 -9.859996289014816284e-02 -2.816903218626976013e-02 -5.606153607368469238e-02 -1.991141140460968018e-01 6.855054199695587158e-02 1.815984994173049927e-01 8.605248481035232544e-02 -2.018639594316482544e-01 -2.093353271484375000e-01 -7.131247222423553467e-02 -1.317179650068283081e-01 -2.999837696552276611e-01 -2.645389139652252197e-01 2.003642022609710693e-01 -7.804482430219650269e-02 2.555390633642673492e-02 -1.346981897950172424e-02 -2.617633640766143799e-01 -7.157966494560241699e-02 2.934968769550323486e-01 4.640651121735572815e-02 1.479102075099945068e-01
-1.630983501672744751e-01 -3.775478899478912354e-01 -1.255781054496765137e-01 1.892858594655990601e-01 -2.024169862270355225e-01 2.438493072986602783e-01 2.857250571250915527e-01 -6.198060233145952225e-03 -1.553784608840942383e-01 2.815044112503528595e-02 1.024252697825431824e-01 -7.086802739650011063e-03 -1.851492971181869507e-01 4.467471688985824585e-02 -1.262334883213043213e-01 3.441036343574523926e-01 -3.367701917886734009e-02 -1.694848239421844482e-01 9.403198026120662689e-03 -2.758833467960357666e-01 -8.635102771222591400e-03 -5.773206055164337158e-02 5.941787734627723694e-02 2.536207139492034912e-01 1.342355459928512573e-01 -3.618079423904418945e-02 -4.211504012346267700e-02 6.492629647254943848e-02 -2.490076422691345215e-01 2.527666687965393066e-01 6.042639259248971939e-03 2.499606311321258545e-01
-5.158399417996406555e-02 -2.361616045236587524e-01 1.424749493598937988e-01 -1.199533492326736450e-01 -2.904726862907409668e-01 -1.130367815494537354e-01 -1.104936301708221436e-01 -1.771928966045379639e-01 -2.577388659119606018e-02 3.995126485824584961e-02 1.617697179317474365e-01 2.830015495419502258e-02 2.523885667324066162e-02 -9.193254262208938599e-02 7.244257628917694092e-02 8.473828434944152832e-02 7.678660005331039429e-02 8.270981907844543457e-02 -1.703000068664550781e-01 -7.868760079145431519e-02 -2.332549542188644409e-02 -1.433090269565582275e-01 -1.475279591977596283e-02 4.689495265483856201e-01 7.817576825618743896e-02 -2.262423485517501831e-01 -2.809485495090484619e-01 -2.895473241806030273e-01 4.812140762805938721e-02 4.051396846771240234e-01 4.339021444320678711e-02 1.944890320301055908e-01
-2.476918846368789673e-01 -2.328850179910659790e-01 -1.398747414350509644e-01 -3.769014496356248856e-03 -2.480159848928451538e-01 1.962642669677734375e-01 2.575757801532745361e-01 6.486997753381729126e-02 -1.422365456819534302e-01 -1.144443079829216003e-01 1.792243570089340210e-01 -9.813046082854270935e-03 -1.683038324117660522e-01 -6.834410130977630615e-02 -1.491822004318237305e-01 3.025662302970886230e-01 -1.207198053598403931e-01 -2.804282903671264648e-01 -1.677651517093181610e-02 -5.828679352998733521e-02 2.466941438615322113e-02 -5.840560421347618103e-02 -4.536351189017295837e-02 2.486781179904937744e-01 5.357772111892700195e-02 -6.081525981426239014e-02 -2.654700307175517082e-03 -2.550922706723213196e-02 -2.735260128974914551e-01 1.350896954536437988e-01 -1.400388218462467194e-02 4.654082953929901123e-01
-2.981913276016712189e-02 -3.662256523966789246e-02 -2.638183534145355225e-01 4.934499971568584442e-03 2.301682680845260620e-01 1.458141356706619263e-01 9.478589892387390137e-02 -1.705860495567321777e-01 -1.122402865439653397e-02 -2.374987453222274780e-01 1.975766420364379883e-01 3.956777509301900864e-03 -1.421301662921905518e-01 1.029559299349784851e-01 2.822828292846679688e-01 1.948094344697892666e-03 1.668739467859268188e-01 -2.490767091512680054e-01 -8.691055700182914734e-03 -5.461079068481922150e-03 -1.749154180288314819e-01 -2.339653074741363525e-01 -7.198018953204154968e-03 -3.284774720668792725e-03 7.025721669197082520e-02 1.495534181594848633e-01 -3.489622771739959717e-01 -1.401213407516479492e-01 -3.184574246406555176e-01 2.450459152460098267e-01 -9.272629022598266602e-02 3.091745674610137939e-01
3.923874348402023315e-02 1.751597672700881958e-01 -1.545277088880538940e-01 -9.398304671049118042e-02 -2.009323835372924805e-01 1.428284868597984314e-02 1.021074950695037842e-01 3.331045387312769890e-03 -3.451020419597625732e-01 1.578315049409866333e-01 -4.269888997077941895e-02 1.894351467490196228e-02 7.094769924879074097e-02 -1.362980306148529053e-01 -4.762172698974609375e-02 3.908728659152984619e-01 -2.469171285629272461e-01 1.875688880681991577e-02 2.083278298377990723e-01 -5.771250464022159576e-03 -1.520717889070510864e-01 -1.174881495535373688e-02 -2.711598202586174011e-02 3.049077987670898438e-01 4.741254076361656189e-02 4.743671044707298279e-02 -5.327248573303222656e-01 9.658602625131607056e-02 6.028212234377861023e-02 1.147467419505119324e-01 -1.087734773755073547e-01 1.059608906507492065e-01
-3.979975357651710510e-02 -3.128135800361633301e-01 -1.210798472166061401e-01 5.016324669122695923e-02 -2.351768314838409424e-01 1.952301412820816040e-01 9.792422503232955933e-02 -2.778187990188598633e-01 -9.412894397974014282e-02 -1.746512651443481445e-01 5.242141708731651306e-02 -1.030881237238645554e-02 -3.744506835937500000e-02 -1.074348166584968567e-01 1.241667643189430237e-01 4.772064387798309326e-01 4.307216778397560120e-02 -7.161562144756317139e-02 -7.947594672441482544e-02 -2.048054337501525879e-01 1.060277875512838364e-02 -6.812176853418350220e-02 1.856743544340133667e-01 7.731616497039794922e-02 -1.340281069278717041e-01 1.559973061084747314e-01 -2.592444792389869690e-02 -5.948655679821968079e-02 -3.093614615499973297e-02 2.563107907772064209e-01 -4.096804559230804443e-01 1.530847996473312378e-01
-9.359016269445419312e-02 -2.273628562688827515e-01 1.371128708124160767e-01 9.187237918376922607e-02 -3.320058286190032959e-01 -1.080068871378898621e-01 -5.436725914478302002e-02 -2.496031671762466431e-01 -1.883980035781860352e-01 -6.803970038890838623e-02 3.332003951072692871e-02 2.110236696898937225e-02 -1.895402371883392334e-01 7.302120327949523926e-02 1.320514976978302002e-01 4.453904554247856140e-02 -2.657156586647033691e-01 -1.461816430091857910e-01 -8.590649068355560303e-02 -1.163092330098152161e-01 3.778047487139701843e-02 -2.796610295772552490e-01 2.054268568754196167e-01 -5.181298032402992249e-02 -1.489301472902297974e-01 2.452347725629806519e-01 -4.578889906406402588e-01 6.080772727727890015e-02 -1.781093925237655640e-01 6.627653539180755615e-02 -3.112814389169216156e-02 2.294104248285293579e-01
-2.664122581481933594e-01 1.785282641649246216e-01 -3.234232962131500244e-01 -7.878068089485168457e-02 -1.273095607757568359e-01 3.752527758479118347e-02 1.207042783498764038e-01 5.425853654742240906e-02 -9.877768903970718384e-02 9.632848948240280151e-02 4.093024879693984985e-02 5.358799826353788376e-03 -1.165624037384986877e-01 -6.602635979652404785e-02 1.447658538818359375e-01 1.754896044731140137e-01 9.948986023664474487e-02 1.904639452695846558e-01 -3.292416930198669434e-01 -8.740870654582977295e-02 -2.090760469436645508e-01 1.183444410562515259e-01 1.759681850671768188e-02 4.785659909248352051e-02 -6.094358116388320923e-02 8.305166661739349365e-02 -4.170625507831573486e-01 -6.026833131909370422e-02 4.970042780041694641e-02 2.872357070446014404e-01 -1.771381497383117676e-01 3.656539320945739746e-01
2.465755306184291840e-02 -3.392368853092193604e-01 5.718676000833511353e-02 -5.458754301071166992e-02 -1.283590346574783325e-01 1.208842769265174866e-01 2.191699892282485962e-01 -1.310001909732818604e-01 7.080800831317901611e-02 2.163503170013427734e-01 1.082373633980751038e-01 1.692472398281097412e-02 7.297285646200180054e-02 -2.668231539428234100e-02 2.055467963218688965e-01 2.473243474960327148e-01 1.442531794309616089e-01 -1.960594803094863892e-01 8.207332342863082886e-02 1.136875301599502563e-01 -1.559261046350002289e-02 -1.187905147671699524e-01 -2.097414135932922363e-01 3.006157279014587402e-01 2.224058061838150024e-01 1.845737695693969727e-01 -2.172770649194717407e-01 -9.177463501691818237e-02 3.796592950820922852e-01 2.933917343616485596e-01 -3.421562910079956055e-02 1.015712618827819824e-01
1.347185578197240829e-02 2.394670620560646057e-02 1.468052566051483154e-01 -2.458049058914184570e-01 -1.526710540056228638e-01 2.303822189569473267e-01 -7.386280689388513565e-03 1.354332566261291504e-01 -1.765923500061035156e-01 1.951660066843032837e-01 2.100559920072555542e-01 -1.550899818539619446e-03 -2.242098450660705566e-01 -1.355495601892471313e-01 -1.070272177457809448e-01 4.266110062599182129e-02 -7.828308641910552979e-02 4.371894523501396179e-02 -6.247731670737266541e-02 -1.136810332536697388e-01 2.463283836841583252e-01 -1.694687604904174805e-01 -2.339967526495456696e-02 3.326712846755981445e-01 -9.300923347473144531e-02 2.767224907875061035e-01 -2.226461023092269897e-01 4.603122174739837646e-02 2.470789551734924316e-01 1.703611314296722412e-01 -1.587475533597171307e-03 4.179735183715820312e-01
-3.174032270908355713e-01 -2.165929079055786133e-01 9.181370027363300323e-03 -2.438990175724029541e-01 3.089289553463459015e-02 -5.728922784328460693e-02 -8.582295477390289307e-02 7.811028510332107544e-02 -3.039400577545166016e-01 4.741930868476629257e-03 1.889614164829254150e-01 2.394348829984664917e-01 -1.196316778659820557e-01 5.373596400022506714e-02 2.519242167472839355e-01 1.117112115025520325e-01 3.745052963495254517e-02 1.020030677318572998e-01 -1.257653087377548218e-01 9.409469552338123322e-03 -1.183938384056091309e-01 -2.509376108646392822e-01 -1.253839135169982910e-01 5.168162286281585693e-02 1.023234948515892029e-01 3.425013720989227295e-01 -1.759454011917114258e-01 2.324000447988510132e-01 1.495792120695114136e-01 3.322479128837585449e-01 -1.070910319685935974e-01 1.281404197216033936e-01
-2.410264015197753906e-01 -1.469708234071731567e-01 -1.547318696975708008e-02 -1.144628152251243591e-01 1.053315177559852600e-01 -2.779407203197479248e-01 2.470981478691101074e-01 -6.741280853748321533e-02 1.336254295893013477e-03 8.949805982410907745e-03 2.318738251924514771e-01 2.281224578619003296e-01 -5.236129090189933777e-02 -1.839571297168731689e-01 1.325766835361719131e-02 1.716291159391403198e-01 6.401246041059494019e-02 9.594197571277618408e-02 -7.254588603973388672e-02 -2.026579715311527252e-02 -3.587375283241271973e-01 -6.271991133689880371e-02 -3.439914882183074951e-01 -2.056783623993396759e-02 -1.129355505108833313e-01 1.430802941322326660e-01 -1.884685643017292023e-02 -1.644231230020523071e-01 5.440075695514678955e-02 1.589533090591430664e-01 5.484846234321594238e-02 4.676636457443237305e-01
-1.988736987113952637e-01 -5.253146961331367493e-02 -4.284013807773590088e-02 -1.349788457155227661e-01 6.851903349161148071e-02 2.725067436695098877e-01 1.392866671085357666e-01 -2.365468144416809082e-01 1.164366602897644043e-01 -2.465297728776931763e-01 1.926464140415191650e-01 2.510011196136474609e-01 -1.022384837269783020e-01 -1.444416493177413940e-01 2.860167026519775391e-01 1.677869260311126709e-01 -3.546999767422676086e-02 -2.252021580934524536e-01 1.612168364226818085e-02 2.958078123629093170e-02 -1.589122563600540161e-01 -2.532222568988800049e-01 -2.054006457328796387e-01 -9.078396856784820557e-02 8.378364145755767822e-03 6.065626814961433411e-02 2.968287840485572815e-02 -2.479405105113983154e-01 6.306362897157669067e-02 3.337225019931793213e-01 3.859062120318412781e-02 3.028957843780517578e-01
1.622592099010944366e-02 4.797009378671646118e-02 -1.822536885738372803e-01 -5.809431895613670349e-02 -6.073387712240219116e-02 1.326251775026321411e-01 1.339747458696365356e-01 2.525563836097717285e-01 -3.393517807126045227e-02 7.065426558256149292e-02 1.953940093517303467e-01 1.399050951004028320e-01 -4.242718592286109924e-02 8.010433614253997803e-02 1.254119277000427246e-01 1.294827163219451904e-01 2.119914889335632324e-01 1.529211699962615967e-01 -6.176597252488136292e-02 -5.857115238904953003e-02 -4.799494892358779907e-02 -2.354263067245483398e-01 -2.463473193347454071e-02 -3.618707507848739624e-02 -4.904767870903015137e-02 3.443953692913055420e-01 -4.204704165458679199e-01 -1.089652329683303833e-01 1.130947917699813843e-01 5.114415884017944336e-01 -1.714853942394256592e-01 6.750088185071945190e-02
-7.056089490652084351e-02 -2.926245331764221191e-01 -1.842386126518249512e-01 1.888717897236347198e-02 -1.878995299339294434e-01 -3.452026098966598511e-02 2.652107365429401398e-02 -3.817614316940307617e-01 -3.229114711284637451e-01 -3.321629762649536133e-02 9.461867809295654297e-02 1.068456321954727173e-01 1.599259860813617706e-02 -3.659994900226593018e-01 1.420770734548568726e-01 3.037570230662822723e-02 -2.527598440647125244e-01 4.872372373938560486e-02 -1.797906006686389446e-03 -1.219030767679214478e-01 -1.245967075228691101e-01 -2.220325320959091187e-01 2.423290163278579712e-01 -1.038878336548805237e-01 2.053240239620208740e-01 5.929166078567504883e-02 -2.357898950576782227e-01 -1.487849056720733643e-01 -4.722847137600183487e-03 2.461087144911289215e-02 -2.047520279884338379e-01 1.722268164157867432e-01
-3.653155863285064697e-01 -1.047560125589370728e-01 -1.454541832208633423e-01 -7.671752572059631348e-02 -3.614573180675506592e-01 8.447840809822082520e-02 6.590011715888977051e-02 7.061765342950820923e-02 -5.288340896368026733e-02 7.356293499469757080e-02 4.586936533451080322e-02 -5.504526570439338684e-02 5.603327602148056030e-02 -2.089128494262695312e-01 3.275701776146888733e-02 1.106457114219665527e-01 -6.563749909400939941e-02 1.063953787088394165e-01 -5.061809718608856201e-02 -5.163926631212234497e-02 7.015220075845718384e-02 -5.200135707855224609e-02 -3.072459064424037933e-02 2.583630084991455078e-01 8.093536645174026489e-02 2.468285523355007172e-02 -3.507060706615447998e-01 -8.487395197153091431e-02 -1.438565105199813843e-01 5.402258038520812988e-01 -1.793694198131561279e-01 1.723957359790802002e-01
-9.086910635232925415e-02 -3.679923117160797119e-01 3.076548315584659576e-02 -2.711482048034667969e-01 1.618142873048782349e-01 1.153671517968177795e-01 8.105406910181045532e-02 -2.416141033172607422e-01 -1.380869150161743164e-01 -2.077395766973495483e-01 1.171996593475341797e-01 -9.221459180116653442e-02 -1.328957229852676392e-01 2.531480789184570312e-01 1.739487797021865845e-01 -1.447084639221429825e-02 1.093089431524276733e-01 5.602182447910308838e-02 -1.552675366401672363e-01 -9.619295597076416016e-02 -2.226973921060562134e-01 -1.828973442316055298e-01 -8.468502759933471680e-02 1.496234089136123657e-01 1.455480158329010010e-01 1.759999245405197144e-01 -1.655381470918655396e-01 1.716852337121963501e-01 1.861429661512374878e-01 -7.812546566128730774e-03 -1.857189089059829712e-01 3.760948479175567627e-01
-1.494306232780218124e-02 2.112122476100921631e-01 7.604338228702545166e-02 -2.393647879362106323e-01 -2.201557159423828125e-02 9.082250297069549561e-02 4.632149264216423035e-02 -5.785848572850227356e-02 -1.280115395784378052e-01 4.947463795542716980e-02 1.699324250221252441e-01 -1.665336191654205322e-01 1.460278928279876709e-01 -8.436562865972518921e-02 1.916267871856689453e-01 -7.375867664813995361e-02 -9.863343089818954468e-02 -8.879936486482620239e-02 -1.913401857018470764e-02 5.281675979495048523e-02 -1.207753196358680725e-01 1.796571724116802216e-02 -4.358967021107673645e-02 7.086757570505142212e-02 4.734296724200248718e-02 2.408626824617385864e-01 -5.306233167648315430e-01 1.001961231231689453e-01 -1.142782717943191528e-01 4.168510437011718750e-01 -3.175258040428161621e-01 2.229532748460769653e-01
9.856515377759933472e-02 8.187187835574150085e-03 -4.056502878665924072e-02 -2.240940481424331665e-01 -8.580781519412994385e-02 -1.245315149426460266e-01 1.318511366844177246e-01 -5.163624510169029236e-02 -3.288750350475311279e-01 2.211006823927164078e-03 1.269501745700836182e-01 -1.496921330690383911e-01 -1.468640714883804321e-01 -1.242851167917251587e-01 8.695562183856964111e-02 8.791375160217285156e-02 3.764394205063581467e-03 -7.722591608762741089e-02 -3.005796968936920166e-01 -8.231221884489059448e-02 1.485642194747924805e-01 -2.403672188520431519e-01 -8.307761698961257935e-02 4.272476732730865479e-01 7.520072907209396362e-02 7.303075492382049561e-02 -5.111532211303710938e-01 -2.097275406122207642e-01 -7.354401797056198120e-02 5.504459608346223831e-03 4.257301613688468933e-02 -2.331286109983921051e-02
1.085099652409553528e-01 8.050142228603363037e-02 -7.392086088657379150e-02 -1.877286285161972046e-01 -1.510049998760223389e-01 1.661715358495712280e-01 1.029977723956108093e-01 1.550637092441320419e-02 -9.858225286006927490e-02 -5.827539041638374329e-02 2.305820286273956299e-01 4.448421597480773926e-01 -6.228745728731155396e-02 -3.044014610350131989e-02 -2.560222148895263672e-02 1.852427124977111816e-01 1.350733041763305664e-01 7.655253261327743530e-02 1.507423669099807739e-01 -1.458517163991928101e-01 -2.314418256282806396e-01 -4.037602245807647705e-01 -2.990675158798694611e-03 3.198743462562561035e-01 1.570308953523635864e-02 -1.013808399438858032e-01 -3.455909490585327148e-01 1.212951093912124634e-01 6.597841531038284302e-02 -1.959288865327835083e-02 7.948380708694458008e-02 1.819023787975311279e-01
3.290034458041191101e-02 2.241671234369277954e-01 -5.586836114525794983e-02 -7.694326341152191162e-02 -1.520740240812301636e-01 -6.529434025287628174e-02 4.344340041279792786e-02 8.208338171243667603e-03 -1.762427575886249542e-02 2.144779264926910400e-02 8.386388421058654785e-02 -2.007499523460865021e-02 7.189887110143899918e-03 -1.980424970388412476e-01 -5.115302279591560364e-02 3.551269471645355225e-01 -2.058475613594055176e-01 6.743939965963363647e-02 1.569664920680224895e-03 -2.145123109221458435e-02 -2.796891890466213226e-02 -3.582309782505035400e-01 8.416113257408142090e-02 4.606279730796813965e-01 1.256517171859741211e-01 -6.878786534070968628e-02 -3.725831806659698486e-01 -2.056113630533218384e-01 -3.039165865629911423e-03 2.494027614593505859e-01 -2.667880058288574219e-01 5.754391849040985107e-02
-2.091766893863677979e-01 -2.541072666645050049e-01 2.283808216452598572e-02 7.033190131187438965e-02 -2.584717273712158203e-01 1.081224828958511353e-01 2.070515230298042297e-02 9.268359839916229248e-02 -8.815301954746246338e-02 3.871520981192588806e-02 -1.723261363804340363e-02 9.519969671964645386e-02 7.346167415380477905e-02 -3.055484779179096222e-02 -6.497669965028762817e-02 1.797751709818840027e-02 -7.156845927238464355e-02 2.590534389019012451e-01 7.398145645856857300e-02 6.555191427469253540e-02 1.446307357400655746e-02 -3.805160224437713623e-01 -1.484113335609436035e-01 1.566158533096313477e-01 1.880075633525848389e-01 3.112582862377166748e-01 -1.766778528690338135e-01 -1.539024710655212402e-01 3.078791545704007149e-03 2.740854322910308838e-01 -3.701622188091278076e-01 3.103952705860137939e-01
-1.049137562513351440e-01 -2.536424398422241211e-01 3.906097263097763062e-02 6.510651111602783203e-02 -5.753700062632560730e-02 1.697322726249694824e-01 3.945694267749786377e-01 4.826368391513824463e-02 -2.573071718215942383e-01 -1.171573400497436523e-01 1.848272532224655151e-01 -3.314388915896415710e-02 -2.038224041461944580e-01 3.244017064571380615e-02 2.585462927818298340e-01 7.431251555681228638e-02 2.657518386840820312e-01 8.601175993680953979e-02 -7.795429322868585587e-03 -2.541839778423309326e-01 -2.410317361354827881e-01 -1.695735305547714233e-01 7.428777217864990234e-02 1.714355498552322388e-01 -1.328436434268951416e-01 -2.955787777900695801e-01 -5.453604459762573242e-02 1.729310154914855957e-01 1.377922892570495605e-01 -1.904188189655542374e-03 7.060235738754272461e-02 2.688529491424560547e-01
-2.186079919338226318e-01 -1.864645332098007202e-01 -6.657269317656755447e-03 -9.242694079875946045e-02 1.510202437639236450e-01 -2.436525374650955200e-02 2.799991369247436523e-01 5.043940152972936630e-03 -4.430621564388275146e-01 -6.556138396263122559e-02 3.320617675781250000e-01 -4.336529597640037537e-02 3.846867755055427551e-02 -1.854084283113479614e-01 -3.428340330719947815e-02 5.232580006122589111e-02 -1.515310704708099365e-01 1.418303251266479492e-01 3.011363148689270020e-01 -8.128825575113296509e-02 -2.665004134178161621e-01 -4.476779326796531677e-02 -2.165363132953643799e-01 5.439734086394309998e-02 6.760348379611968994e-02 1.261157095432281494e-01 -9.109722450375556946e-03 1.493854522705078125e-01 -1.553273051977157593e-01 3.420415222644805908e-01 -6.157394871115684509e-02 5.903124436736106873e-02
1.720604300498962402e-01 -5.528543144464492798e-02 -9.556350857019424438e-02 -3.732779622077941895e-01 -1.759201586246490479e-01 2.736112177371978760e-01 6.528957933187484741e-02 -2.718820050358772278e-02 -1.567500382661819458e-01 1.745775938034057617e-01 2.336523830890655518e-01 6.492957472801208496e-02 7.414779393002390862e-04 -2.214905917644500732e-01 1.431076824665069580e-01 1.440250128507614136e-01 -8.934216946363449097e-02 3.961976617574691772e-02 -1.546095013618469238e-01 -5.776730179786682129e-02 2.135981023311614990e-01 -2.477178536355495453e-02 -7.692494988441467285e-02 2.909758687019348145e-01 1.463176961988210678e-02 4.053588211536407471e-01 -1.990544497966766357e-01 1.875432431697845459e-01 5.329241603612899780e-02 -2.087418548762798309e-02 2.495197951793670654e-02 2.950926721096038818e-01
-2.281512320041656494e-02 -2.084292471408843994e-01 9.567043930292129517e-02 2.361284755170345306e-02 -1.802860647439956665e-01 1.803889125585556030e-01 -9.641696512699127197e-02 -1.393426060676574707e-01 -3.362423181533813477e-01 -8.450832962989807129e-02 9.932351112365722656e-02 1.835284233093261719e-01 -2.912454009056091309e-01 -9.261523932218551636e-02 5.812468007206916809e-02 1.075474023818969727e-01 7.632335275411605835e-02 -2.612633109092712402e-01 -9.199103713035583496e-02 -5.408781394362449646e-02 -1.695939153432846069e-01 -2.023232430219650269e-01 -2.366560101509094238e-01 5.389154553413391113e-01 3.338066115975379944e-02 1.809520833194255829e-02 2.871348895132541656e-02 -3.856085240840911865e-02 -4.341278970241546631e-02 2.532663643360137939e-01 -8.797193318605422974e-02 3.675051033496856689e-02
2.320105396211147308e-02 -5.144061520695686340e-02 -1.790988259017467499e-02 -4.945028424263000488e-01 -4.425246641039848328e-02 7.956137508153915405e-02 7.574759423732757568e-02 2.219243645668029785e-01 -5.170363560318946838e-02 1.674694269895553589e-01 2.421010285615921021e-01 1.691905409097671509e-01 -2.088689804077148438e-01 -1.347721517086029053e-01 8.617317676544189453e-02 4.531959816813468933e-02 -1.747726649045944214e-01 -2.890655072405934334e-03 -3.640475571155548096e-01 9.093929082155227661e-02 -1.933231651782989502e-01 -2.859408408403396606e-02 3.615431860089302063e-02 7.001755875535309315e-04 -7.569806277751922607e-02 -3.242211788892745972e-02 -2.085295617580413818e-01 1.224961318075656891e-02 1.249676421284675598e-01 3.845417499542236328e-01 -2.010802328586578369e-01 1.851111948490142822e-01
-2.997837960720062256e-01 -9.891929477453231812e-02 -2.368335872888565063e-01 8.137928694486618042e-02 1.012393366545438766e-02 -1.444635540246963501e-01 1.081829816102981567e-01 -2.148087322711944580e-01 -1.378414034843444824e-01 4.693500697612762451e-02 3.587239384651184082e-01 1.859904080629348755e-01 2.291895300149917603e-01 5.925458669662475586e-02 -6.067265570163726807e-02 -7.776639610528945923e-02 -5.374907329678535461e-02 -2.437495738267898560e-01 -1.167690604925155640e-01 -1.572629809379577637e-01 -9.608238935470581055e-02 -2.998268008232116699e-01 -5.137955397367477417e-02 2.846490442752838135e-01 -7.744723698124289513e-04 3.553068339824676514e-01 -7.385587692260742188e-02 3.872508928179740906e-02 -1.485299021005630493e-01 2.446720190346240997e-02 -2.097886502742767334e-01 1.588576436042785645e-01
-2.503052353858947754e-01 -2.485324293375015259e-01 -3.017398118972778320e-01 1.887333765625953674e-02 -7.999063283205032349e-02 -4.037490487098693848e-02 2.775273621082305908e-01 1.656942069530487061e-03 -1.490385234355926514e-01 -8.597095310688018799e-02 5.455788224935531616e-03 1.086293682456016541e-01 -1.488270014524459839e-01 -2.996015548706054688e-01 -1.419772654771804810e-01 1.047187671065330505e-01 7.088261842727661133e-02 -2.051457017660140991e-01 -5.610600113868713379e-02 5.712973698973655701e-02 -1.334784924983978271e-01 3.703743452206254005e-03 -5.964842066168785095e-02 2.052057236433029175e-01 2.853376865386962891e-01 -1.153505891561508179e-01 -1.374352723360061646e-01 -1.278036981821060181e-01 -1.853206902742385864e-01 1.659490168094635010e-01 -8.360958099365234375e-02 4.458901882171630859e-01
-4.175304472446441650e-01 -2.805930748581886292e-02 1.192219406366348267e-01 2.370996624231338501e-01 -3.182100355625152588e-01 1.267673820257186890e-01 -3.932804614305496216e-02 1.853474080562591553e-01 -1.532682180404663086e-01 1.012264117598533630e-01 2.829686924815177917e-02 -3.007666766643524170e-02 -4.809371754527091980e-02 -4.923832789063453674e-02 -1.791062019765377045e-02 2.220074534416198730e-01 -3.126848023384809494e-03 -5.251429229974746704e-02 -1.153710633516311646e-01 -2.650776207447052002e-01 -1.118018403649330139e-01 -1.159363612532615662e-01 -1.125370115041732788e-01 1.049816757440567017e-01 -8.563344925642013550e-02 1.991174370050430298e-01 -3.683046698570251465e-01 -1.220563948154449463e-01 7.833049446344375610e-02 3.278671801090240479e-01 4.366725217550992966e-03 2.535443305969238281e-01
-2.241829633712768555e-01 -7.002796232700347900e-02 1.547111477702856064e-02 1.496067196130752563e-01 -3.037977218627929688e-02 3.262070417404174805e-01 3.532663285732269287e-01 -1.617516279220581055e-01 -1.426067948341369629e-01 -3.324199095368385315e-02 -1.470378339290618896e-01 4.753283411264419556e-02 -2.317612469196319580e-01 -2.890364453196525574e-02 1.170065626502037048e-01 1.345900893211364746e-01 -1.605171337723731995e-02 -3.605411052703857422e-01 -2.781567908823490143e-02 9.132533334195613861e-03 -1.590691506862640381e-02 4.827628284692764282e-02 7.634972035884857178e-02 3.085834383964538574e-01 -1.120308116078376770e-01 1.841109804809093475e-02 -1.588185876607894897e-01 -4.749479889869689941e-02 -2.337125688791275024e-01 3.684705495834350586e-01 2.108279243111610413e-02 2.574877440929412842e-01
-1.719565391540527344e-01 -3.241132795810699463e-01 -2.596211060881614685e-02 -3.175910934805870056e-02 -2.505227327346801758e-01 2.807358801364898682e-01 2.352175265550613403e-01 1.067167520523071289e-01 -1.252752989530563354e-01 -3.267503902316093445e-02 2.038195282220840454e-01 -4.515688866376876831e-02 -1.380600333213806152e-01 -4.735925048589706421e-02 2.265064418315887451e-01 3.894206583499908447e-01 -1.145810559391975403e-01 -1.891904920339584351e-01 1.278834976255893707e-02 -1.534600704908370972e-01 8.355209976434707642e-02 -2.475736439228057861e-01 1.246771439909934998e-01 9.931822866201400757e-02 6.459715962409973145e-02 -1.539592146873474121e-01 3.204514831304550171e-02 6.058283895254135132e-02 -1.450220197439193726e-01 1.353071182966232300e-01 9.548988193273544312e-02 3.513688445091247559e-01
1.917227804660797119e-01 -1.031755805015563965e-01 -8.451850712299346924e-02 2.424170523881912231e-01 -2.415895834565162659e-02 -3.896220773458480835e-02 3.044676482677459717e-01 -1.651506125926971436e-01 -9.175705164670944214e-02 -3.969373926520347595e-02 2.458125203847885132e-01 1.003710851073265076e-01 -2.810488939285278320e-01 -6.839002668857574463e-02 1.993725001811981201e-01 2.503046207129955292e-02 1.212009489536285400e-01 -2.411523759365081787e-01 -5.767932161688804626e-02 2.426770627498626709e-01 1.848395615816116333e-01 -2.185308039188385010e-01 -1.136109232902526855e-01 1.596567332744598389e-01 1.742234677076339722e-01 1.298077553510665894e-01 -1.322233378887176514e-01 1.790092885494232178e-01 -2.283797264099121094e-01 4.652090370655059814e-02 -2.907631993293762207e-01 2.628647387027740479e-01
-1.944965124130249023e-01 -1.481584161520004272e-01 -8.826728165149688721e-02 4.808782041072845459e-02 -2.832757234573364258e-01 2.671010196208953857e-01 3.085627257823944092e-01 -1.800641044974327087e-02 1.542200297117233276e-01 7.960157096385955811e-02 9.910327196121215820e-02 3.872193396091461182e-02 -6.294237077236175537e-02 -2.194896191358566284e-01 8.190780878067016602e-02 2.189747840166091919e-01 2.898611500859260559e-02 -1.220026463270187378e-01 -2.739780843257904053e-01 5.193470418453216553e-02 -1.943059116601943970e-01 -1.404230594635009766e-01 -9.983881562948226929e-02 1.178027465939521790e-01 2.850316837430000305e-02 -3.571281582117080688e-02 -1.701985672116279602e-02 -2.951708734035491943e-01 -3.143629431724548340e-01 2.048721909523010254e-01 -3.043955266475677490e-01 1.923398673534393311e-01
-2.170465588569641113e-01 -1.403486430644989014e-01 1.141029745340347290e-01 -3.735516667366027832e-01 1.375024616718292236e-01 2.309667468070983887e-01 1.919564902782440186e-01 -3.405168652534484863e-02 -8.955547958612442017e-02 6.127264350652694702e-02 1.420398950576782227e-01 9.016185998916625977e-02 -1.752751022577285767e-01 -8.574544638395309448e-02 -1.035747211426496506e-02 9.991628676652908325e-02 -8.977609127759933472e-02 2.205244302749633789e-01 1.471233367919921875e-02 -3.812960088253021240e-01 -1.869576573371887207e-01 -2.408521473407745361e-01 6.674581207334995270e-03 -1.611838191747665405e-01 -1.237584576010704041e-01 1.296192109584808350e-01 -9.738678485155105591e-02 1.488109529018402100e-01 1.010017842054367065e-01 3.362445533275604248e-01 -2.221476286649703979e-01 1.564967781305313110e-01
1.249156706035137177e-02 -3.196082115173339844e-01 -2.699467353522777557e-02 4.712401703000068665e-02 -1.047476604580879211e-01 3.394314646720886230e-01 3.574694320559501648e-02 -1.042197048664093018e-01 -1.652471125125885010e-01 -1.019416376948356628e-01 -4.402402788400650024e-02 2.221352159976959229e-01 -1.896964311599731445e-01 -2.696828842163085938e-01 5.926068499684333801e-02 1.979763358831405640e-01 5.906143039464950562e-02 -4.504404589533805847e-02 -2.078146636486053467e-01 -5.418263748288154602e-02 -1.416702568531036377e-01 -3.064394295215606689e-01 2.119111567735671997e-01 1.330120563507080078e-01 -1.783106923103332520e-01 4.283690359443426132e-03 -2.502318322658538818e-01 -6.573189049959182739e-02 9.172531217336654663e-02 2.392219603061676025e-01 -3.424523472785949707e-01 7.836368680000305176e-02
-2.991337887942790985e-02 7.033795863389968872e-02 9.333445131778717041e-02 -1.339130401611328125e-01 -1.088829264044761658e-01 7.969757169485092163e-02 -6.393103301525115967e-02 -1.915169656276702881e-01 -1.525154709815979004e-01 1.843597181141376495e-02 2.323845475912094116e-01 -1.601422578096389771e-02 -5.549393966794013977e-02 -1.404685527086257935e-01 2.969178557395935059e-01 2.599795162677764893e-01 -2.525912970304489136e-02 4.459513723850250244e-02 3.916966170072555542e-02 2.311596833169460297e-02 -3.062812089920043945e-01 -2.164917886257171631e-01 1.682050228118896484e-01 9.953949600458145142e-02 -6.154119595885276794e-02 2.755204737186431885e-01 -2.643784880638122559e-01 -1.388011425733566284e-01 -2.549331821501255035e-02 4.213541150093078613e-01 -3.461760580539703369e-01 -4.073533415794372559e-02
5.356673523783683777e-02 -1.315236091613769531e-01 -7.677816599607467651e-02 3.898027911782264709e-02 1.601742208003997803e-01 7.217416167259216309e-02 2.038352489471435547e-01 -2.409470379352569580e-01 -2.834081053733825684e-01 -7.949816435575485229e-02 -1.101085077971220016e-02 2.453293949365615845e-01 -7.115977257490158081e-02 -1.913008093833923340e-02 3.225774690508842468e-02 1.719696819782257080e-01 5.166982114315032959e-02 6.713663786649703979e-02 -1.284999102354049683e-01 -4.560753107070922852e-01 -1.732629686594009399e-01 -3.794377297163009644e-02 6.798616051673889160e-02 -1.434882357716560364e-02 7.531810551881790161e-03 2.773180305957794189e-01 -2.425076812505722046e-01 2.769545093178749084e-02 -5.683914572000503540e-02 3.550214469432830811e-01 3.171001076698303223e-01 -1.568844318389892578e-01
-8.181555569171905518e-02 7.931880652904510498e-02 -1.693371683359146118e-02 1.136296242475509644e-01 -3.490412235260009766e-02 -1.804246753454208374e-01 1.808102726936340332e-01 1.635964959859848022e-01 -1.739832758903503418e-01 -1.234392970800399780e-01 2.656653150916099548e-02 1.614741384983062744e-01 2.767723239958286285e-02 -8.178080432116985321e-03 1.051567643880844116e-01 2.051954269409179688e-01 1.933394814841449261e-03 2.128574438393115997e-02 -1.399266421794891357e-01 -2.146811038255691528e-02 -2.848637104034423828e-01 -1.909103244543075562e-01 -1.485717594623565674e-01 1.041944175958633423e-01 -2.956893742084503174e-01 3.799195587635040283e-01 -4.507474899291992188e-01 7.146732509136199951e-02 1.497939229011535645e-01 1.910624057054519653e-01 -2.574002444744110107e-01 1.342925429344177246e-01
5.756054446101188660e-02 1.197322532534599304e-01 2.007885128259658813e-01 2.979751676321029663e-02 -1.085606738924980164e-01 1.827187649905681610e-02 2.008638978004455566e-01 -1.953735798597335815e-01 -2.980495393276214600e-01 -2.754868865013122559e-01 -7.063106447458267212e-02 9.703825414180755615e-02 -3.239371180534362793e-01 1.099899634718894958e-01 4.653589427471160889e-02 -1.576348096132278442e-01 -1.710540652275085449e-01 -5.711238458752632141e-02 -2.359842956066131592e-01 1.611151099205017090e-01 -9.121799468994140625e-02 -2.352948188781738281e-01 -2.173121087253093719e-02 2.914801836013793945e-01 -2.051988840103149414e-01 7.763998955488204956e-02 -9.626015275716781616e-02 1.785825006663799286e-02 -6.385252624750137329e-02 3.511278331279754639e-01 -2.019205391407012939e-01 1.954145878553390503e-01
-1.363700330257415771e-01 -1.800433695316314697e-01 -9.999477118253707886e-02 -3.368183225393295288e-02 -1.414040923118591309e-01 -2.232091315090656281e-02 1.621901988983154297e-01 2.396538853645324707e-01 -1.164000667631626129e-02 2.447023242712020874e-01 1.353084743022918701e-01 1.061977818608283997e-01 4.792716354131698608e-02 -3.667611256241798401e-02 3.290047403424978256e-03 3.183332085609436035e-01 -3.321256935596466064e-01 9.149846434593200684e-02 7.440279424190521240e-02 -3.532446175813674927e-02 6.443548947572708130e-02 -3.245527297258377075e-02 -1.020561605691909790e-01 2.561961114406585693e-01 -1.825676411390304565e-01 -7.553412020206451416e-02 -2.421481907367706299e-01 1.075533181428909302e-01 -2.464242130517959595e-01 4.542959332466125488e-01 -8.242871612310409546e-02 2.217362672090530396e-01
-1.036750376224517822e-01 -1.253334730863571167e-01 -1.466954797506332397e-01 1.483179628849029541e-01 -1.248166263103485107e-01 1.820282489061355591e-01 -7.554185390472412109e-02 -2.428486198186874390e-01 -2.971202731132507324e-01 2.061192393302917480e-01 2.318375259637832642e-01 -1.463182866573333740e-01 1.147992610931396484e-01 -2.735849916934967041e-01 1.058391705155372620e-01 1.060578227043151855e-01 -1.170523092150688171e-01 2.613526210188865662e-02 -2.633560895919799805e-01 5.175512656569480896e-02 2.664018422365188599e-02 -3.036100864410400391e-01 -8.349528163671493530e-02 -1.491279900074005127e-01 6.353770382702350616e-03 9.646616876125335693e-02 -2.318629622459411621e-01 1.366665810346603394e-01 -2.115352898836135864e-01 3.053444623947143555e-01 -2.007377594709396362e-01 1.778976917266845703e-01
1.707697510719299316e-01 -1.666396558284759521e-01 -2.093018889427185059e-01 1.128830611705780029e-01 -1.700699776411056519e-01 -1.424118131399154663e-01 -4.379051178693771362e-02 -1.332036554813385010e-01 -2.600832581520080566e-01 1.563832163810729980e-01 -6.044112145900726318e-02 -2.176591753959655762e-01 -1.757824122905731201e-01 -2.382918298244476318e-01 7.143549621105194092e-02 1.144536361098289490e-01 9.893987327814102173e-02 -1.417625993490219116e-01 1.130452454090118408e-01 2.040624991059303284e-02 -1.771405935287475586e-01 -1.469126790761947632e-01 1.618568971753120422e-02 3.480542600154876709e-01 -1.728735715150833130e-01 1.976243965327739716e-02 -2.579657137393951416e-01 -1.027338653802871704e-01 -1.328765600919723511e-01 3.991259336471557617e-01 -3.792364150285720825e-02 2.557753026485443115e-01
-7.354662567377090454e-02 2.074925899505615234e-01 7.694590091705322266e-02 5.479227378964424133e-02 9.321791678667068481e-02 2.489227503538131714e-01 4.091242551803588867e-01 -1.551537811756134033e-01 -2.412068545818328857e-01 1.881113275885581970e-02 3.932036831974983215e-02 8.616698533296585083e-02 -9.969705343246459961e-02 2.824837565422058105e-01 1.776896715164184570e-01 3.614544123411178589e-02 -1.005062609910964966e-01 9.465422481298446655e-02 -1.056607142090797424e-01 2.418228425085544586e-03 -2.148605734109878540e-01 -3.601703941822052002e-01 -1.832101121544837952e-02 -2.735350467264652252e-02 3.837062418460845947e-02 2.274417579174041748e-01 -1.853420734405517578e-01 2.353707551956176758e-01 -1.205848231911659241e-01 1.989595144987106323e-01 -2.761511206626892090e-01 9.921908378601074219e-02
-2.522360086441040039e-01 5.454963445663452148e-02 1.628887951374053955e-01 2.513889595866203308e-02 1.000448390841484070e-01 6.803469359874725342e-02 3.039265573024749756e-01 -1.519139260053634644e-01 -4.319268167018890381e-01 -6.050479039549827576e-02 4.975134432315826416e-01 8.735197596251964569e-03 6.094087660312652588e-02 -1.417195349931716919e-01 4.421598464250564575e-02 2.057107388973236084e-01 -3.496973775327205658e-03 -4.104298353195190430e-02 1.401747763156890869e-01 -8.976396173238754272e-02 -5.634665116667747498e-02 -8.406051248311996460e-02 1.436268258839845657e-02 6.006904691457748413e-02 -7.905703037977218628e-02 -3.112667202949523926e-01 -9.797091782093048096e-02 -6.664882600307464600e-02 6.713475286960601807e-02 8.306808769702911377e-02 2.593966200947761536e-02 3.123226463794708252e-01
1.220147386193275452e-01 4.877634719014167786e-02 3.120708651840686798e-02 -8.972228318452835083e-02 9.619861096143722534e-02 1.694611161947250366e-01 2.085263282060623169e-01 -2.459988445043563843e-01 -1.234130263328552246e-01 -1.446177810430526733e-01 4.932635929435491562e-03 1.649671047925949097e-02 -4.641005303710699081e-03 -3.785260021686553955e-01 1.691743731498718262e-01 -2.033127546310424805e-01 9.447619318962097168e-02 -1.657184064388275146e-01 -5.673671886324882507e-02 -1.090313270688056946e-01 -1.872299909591674805e-01 1.080068498849868774e-01 -1.712169796228408813e-01 5.764838680624961853e-02 1.584836989641189575e-01 -6.548956036567687988e-02 -2.471783310174942017e-01 2.058096043765544891e-02 -3.234363198280334473e-01 2.363125979900360107e-01 5.863684788346290588e-02 4.431299567222595215e-01
1.289713010191917419e-02 1.134960874915122986e-01 8.418679237365722656e-03 -4.813214018940925598e-02 -9.844441711902618408e-02 8.576530218124389648e-02 7.723726332187652588e-02 3.399878740310668945e-03 -7.122481614351272583e-02 1.432577669620513916e-01 2.001224905252456665e-01 -5.768696963787078857e-02 2.008572667837142944e-01 -3.468802869319915771e-01 3.140354752540588379e-01 -7.857261225581169128e-03 -1.431332379579544067e-01 -3.827795619145035744e-03 -2.218756526708602905e-01 5.688766390085220337e-02 -1.279938369989395142e-01 2.378978021442890167e-02 6.620749831199645996e-02 3.024359047412872314e-01 -6.240015849471092224e-02 2.164881378412246704e-01 -2.926867008209228516e-01 1.474975496530532837e-01 6.013593077659606934e-02 4.999211430549621582e-01 -5.047635361552238464e-02 1.821677833795547485e-01
-1.363868415355682373e-01 -1.067573577165603638e-01 -7.942589372396469116e-02 4.279423132538795471e-02 -3.504145424813032150e-03 -2.351945638656616211e-01 3.652345240116119385e-01 -1.743717193603515625e-01 -4.841338470578193665e-02 1.006185337901115417e-01 2.691905796527862549e-01 9.140546619892120361e-02 -2.424629032611846924e-01 2.139560878276824951e-01 1.522068232297897339e-01 2.873889505863189697e-01 7.240774482488632202e-02 -2.950008213520050049e-01 -6.557248532772064209e-02 9.976052492856979370e-02 7.479558140039443970e-02 -1.845627576112747192e-01 8.247712999582290649e-02 1.518876943737268448e-02 1.521224975585937500e-01 2.400621473789215088e-01 -5.914999172091484070e-02 -1.944808214902877808e-01 -1.156756728887557983e-01 3.150925412774085999e-02 -1.203254908323287964e-01 3.673744499683380127e-01
7.156559824943542480e-02 2.378303185105323792e-02 5.222688615322113037e-02 -2.105876207351684570e-01 -1.365161091089248657e-01 -3.154600411653518677e-02 3.685403615236282349e-02 -3.974695503711700439e-02 -2.082002460956573486e-01 5.475432053208351135e-02 1.802687644958496094e-01 -1.276855468750000000e-01 1.654273122549057007e-01 -1.597534865140914917e-01 3.921863734722137451e-01 -1.403770130127668381e-02 -6.042696908116340637e-02 9.848704934120178223e-02 4.463884234428405762e-02 4.406809061765670776e-02 -2.243136167526245117e-01 7.605013251304626465e-02 2.214138060808181763e-01 2.068095207214355469e-01 -3.709279745817184448e-02 2.034637778997421265e-01 -3.636103272438049316e-01 -6.598603725433349609e-02 -7.448133826255798340e-02 4.056329429149627686e-01 -1.808882802724838257e-01 2.744111120700836182e-01
-1.056289747357368469e-01 -4.381705075502395630e-02 1.336330175399780273e-02 -2.250986099243164062e-01 -6.058010458946228027e-02 1.261926740407943726e-01 3.880158960819244385e-01 -1.137133985757827759e-01 1.541771180927753448e-02 -3.075060546398162842e-01 1.823652386665344238e-01 5.033767819404602051e-01 -3.135001659393310547e-02 1.494999825954437256e-01 1.986136883497238159e-01 1.304626930505037308e-02 -1.674975454807281494e-01 -4.171976447105407715e-02 -8.031750097870826721e-03 -8.774845302104949951e-02 -2.218262404203414917e-01 -2.422538697719573975e-01 -2.444944530725479126e-02 1.416245698928833008e-01 -6.895993649959564209e-02 5.277009308338165283e-02 -2.164530307054519653e-01 -1.933584958314895630e-01 8.067994564771652222e-02 -2.941126003861427307e-02 2.011299431324005127e-01 5.369361862540245056e-02
-9.211920201778411865e-02 5.452262610197067261e-02 -3.787965476512908936e-01 -1.392303556203842163e-01 -2.084595412015914917e-01 6.819071620702743530e-02 2.560259699821472168e-01 5.454993993043899536e-02 -5.275657027959823608e-02 9.416215866804122925e-02 1.898746341466903687e-01 9.244301915168762207e-02 5.362959578633308411e-02 -1.805006414651870728e-01 7.503711432218551636e-02 1.190117523074150085e-01 1.031342372298240662e-01 2.371615320444107056e-01 -2.447634935379028320e-01 1.411725953221321106e-02 -1.749336272478103638e-01 8.500854671001434326e-02 6.058750301599502563e-02 -2.213376574218273163e-02 7.371728867292404175e-02 1.064922064542770386e-01 -3.777312040328979492e-01 -2.110040634870529175e-01 1.511287223547697067e-02 4.293859302997589111e-01 -1.253294795751571655e-01 1.558010727167129517e-01
-8.813093602657318115e-02 -5.708423629403114319e-02 8.766861259937286377e-02 -2.791190445423126221e-01 -1.703781932592391968e-01 3.928421735763549805e-01 2.836360633373260498e-01 1.126066818833351135e-01 -3.555887043476104736e-01 -7.517159730195999146e-02 3.136307299137115479e-01 -1.145743131637573242e-01 2.430640347301959991e-02 -2.150284200906753540e-01 -2.166450023651123047e-01 -4.550084844231605530e-02 -1.207938045263290405e-01 9.909159690141677856e-02 -4.523975029587745667e-02 -1.733876764774322510e-01 -8.802906423807144165e-02 -1.751108914613723755e-01 4.562887549400329590e-02 6.476095318794250488e-02 -2.305215150117874146e-01 1.853544861078262329e-01 -1.693600714206695557e-01 -1.309745479375123978e-02 1.066505908966064453e-01 2.307339310646057129e-01 7.274781912565231323e-02 3.747195703908801079e-03
6.836786866188049316e-02 -1.038897931575775146e-01 -2.919129133224487305e-01 8.090928196907043457e-02 7.548675686120986938e-02 -1.974841207265853882e-01 2.624879777431488037e-01 -2.100113332271575928e-01 -2.580701112747192383e-01 -9.356720745563507080e-02 3.599111735820770264e-02 -1.516660302877426147e-02 9.656524285674095154e-03 1.099299862980842590e-01 5.076914653182029724e-02 -9.061417728662490845e-02 1.275175213813781738e-01 1.164697483181953430e-01 -1.698472797870635986e-01 5.771564319729804993e-02 1.984741305932402611e-03 -2.327455729246139526e-01 -4.725659266114234924e-02 1.603391617536544800e-01 1.626101583242416382e-01 7.282352447509765625e-02 -1.870121657848358154e-01 7.618605345487594604e-02 1.894713789224624634e-01 8.009508252143859863e-02 -5.720626562833786011e-02 6.107305884361267090e-01
-2.357112765312194824e-01 -3.255747556686401367e-01 -1.495496034622192383e-01 -4.671895503997802734e-02 -2.197551429271697998e-01 2.152406871318817139e-01 1.898230314254760742e-01 -1.211592182517051697e-01 -2.919576466083526611e-01 -6.749742478132247925e-02 -3.463093424215912819e-03 3.815668448805809021e-02 -1.039428785443305969e-01 -6.054355576634407043e-02 -6.450987886637449265e-03 2.762497961521148682e-01 7.320586591958999634e-02 -1.919415146112442017e-01 -2.172160744667053223e-01 -2.173907309770584106e-01 -3.304923698306083679e-02 -1.246660947799682617e-01 1.083452105522155762e-01 1.022655963897705078e-01 -6.625685095787048340e-02 -1.942921280860900879e-01 1.509385090321302414e-02 -2.286221273243427277e-02 -1.407994776964187622e-01 2.454320490360260010e-01 2.427371740341186523e-01 3.593413233757019043e-01
8.925362676382064819e-02 -6.241278350353240967e-02 -1.536252647638320923e-01 -1.762367784976959229e-01 3.138311905786395073e-03 2.978122234344482422e-01 1.766273193061351776e-02 -5.741299316287040710e-02 -6.071001663804054260e-02 2.822032570838928223e-01 1.104072555899620056e-01 -2.637745141983032227e-01 -1.517158150672912598e-01 4.712459072470664978e-02 1.366970092058181763e-01 -1.122697144746780396e-01 -9.391573071479797363e-02 -9.747498482465744019e-02 -2.153768092393875122e-01 -2.253911644220352173e-01 -6.251554936170578003e-02 -9.648195654153823853e-02 1.992274671792984009e-01 6.409137696027755737e-02 -1.122453436255455017e-02 3.619047701358795166e-01 -3.980560898780822754e-01 5.426154658198356628e-02 -2.199236154556274414e-01 2.833442091941833496e-01 -8.631504327058792114e-02 1.357480287551879883e-01
-9.226173907518386841e-02 -4.256058037281036377e-01 -2.148625999689102173e-01 -2.570531331002712250e-02 9.537374228239059448e-02 8.971391618251800537e-02 2.254038304090499878e-02 4.856980219483375549e-02 -2.707083523273468018e-01 -6.270144134759902954e-02 3.189989030361175537e-01 1.102154552936553955e-01 -9.861108660697937012e-02 9.548310190439224243e-02 1.234591603279113770e-01 3.119157254695892334e-01 1.497693955898284912e-01 -8.974259346723556519e-02 -8.052445948123931885e-02 -1.322253644466400146e-01 -2.079426795244216919e-01 1.717805862426757812e-01 -3.434392437338829041e-02 3.123131692409515381e-01 2.877851426601409912e-01 1.140141934156417847e-01 -3.974356129765510559e-02 1.788113117218017578e-01 8.620098978281021118e-02 1.922576129436492920e-01 -8.115991204977035522e-02 1.214035153388977051e-01
5.379592254757881165e-02 -1.625820696353912354e-01 -1.958882249891757965e-02 -2.915036678314208984e-01 2.015075832605361938e-02 -1.265861243009567261e-01 3.226722478866577148e-01 -2.942647039890289307e-02 -3.007975518703460693e-01 -3.332472965121269226e-02 1.196205466985702515e-01 2.799847163259983063e-02 -2.222290635108947754e-01 -2.705063521862030029e-01 -7.972864434123039246e-03 -1.680331490933895111e-02 -1.712503433227539062e-01 -1.807091087102890015e-01 -6.540457159280776978e-02 -2.546339333057403564e-01 1.443894356489181519e-01 1.322047710418701172e-01 -1.374235898256301880e-01 2.346831709146499634e-01 -5.894280597567558289e-02 2.402179837226867676e-01 -2.743194401264190674e-01 -1.104363575577735901e-01 1.826294362545013428e-01 3.287602066993713379e-01 2.799174748361110687e-02 -8.974851109087467194e-03
-1.429742127656936646e-01 2.286265417933464050e-02 1.312403194606304169e-02 2.102825418114662170e-02 -7.474341243505477905e-02 -8.998789638280868530e-02 2.279021888971328735e-01 -6.376801431179046631e-02 -3.255263566970825195e-01 7.385579496622085571e-02 -2.417056560516357422e-01 2.275010496377944946e-01 -6.906785070896148682e-02 8.141603320837020874e-02 1.110863462090492249e-01 -3.174020051956176758e-01 -2.952988957986235619e-03 -7.595127075910568237e-02 -6.737599615007638931e-03 6.061506643891334534e-02 -8.028087764978408813e-02 -3.930229321122169495e-02 -2.163158804178237915e-01 2.714852988719940186e-01 5.653165280818939209e-02 7.410024106502532959e-02 -1.993316709995269775e-01 -8.444160968065261841e-02 -1.763480007648468018e-01 3.584849238395690918e-01 -3.240410238504409790e-02 4.565673768520355225e-01
-5.049429833889007568e-02 8.336424082517623901e-02 -4.306509792804718018e-01 -5.855820700526237488e-02 -7.404357194900512695e-02 -2.182822078466415405e-01 2.794537842273712158e-01 -7.305460423231124878e-02 -9.961929172277450562e-02 1.518271714448928833e-01 1.363690346479415894e-01 1.106241345405578613e-01 1.495008077472448349e-02 5.919900909066200256e-02 2.804805040359497070e-01 1.252631247043609619e-01 1.810041666030883789e-01 2.860058844089508057e-01 -1.693336367607116699e-01 -1.166420802474021912e-01 -5.218474566936492920e-02 -2.246872931718826294e-01 -1.236817985773086548e-01 5.320890247821807861e-02 -1.761429458856582642e-01 3.010498285293579102e-01 -2.807613313198089600e-01 6.329993158578872681e-02 5.229596421122550964e-02 2.375849634408950806e-01 1.019801497459411621e-01 3.004667162895202637e-02
2.823182940483093262e-02 -2.528362274169921875e-01 -1.161242574453353882e-01 -5.280203372240066528e-02 1.470927596092224121e-01 -9.508622437715530396e-02 2.415045201778411865e-01 1.319793239235877991e-02 -6.796941906213760376e-02 1.806846112012863159e-01 1.641231030225753784e-01 2.700566053390502930e-01 2.123332116752862930e-03 5.065945535898208618e-02 -2.758048176765441895e-01 -1.757071465253829956e-01 8.125881850719451904e-02 6.945715099573135376e-02 -3.502456247806549072e-01 4.303586110472679138e-02 -8.578495122492313385e-03 -2.145339846611022949e-01 1.322396546602249146e-01 1.869240775704383850e-02 -1.936847716569900513e-01 9.917075186967849731e-02 -4.009873270988464355e-01 -6.812805682420730591e-02 -1.743741184473037720e-01 1.060794815421104431e-01 -1.346822828054428101e-01 3.327398896217346191e-01
-1.600387692451477051e-01 -6.242036819458007812e-02 -1.010885909199714661e-01 -2.394372522830963135e-01 -1.112338826060295105e-01 9.021899104118347168e-02 7.867983728647232056e-02 1.247835606336593628e-01 1.600522547960281372e-01 2.383807748556137085e-01 2.571595013141632080e-01 -1.405627876520156860e-01 9.182728826999664307e-02 -2.791275680065155029e-01 7.731776218861341476e-03 8.123868703842163086e-02 1.218995358794927597e-02 -5.861354246735572815e-02 -3.775246143341064453e-01 -1.352019459009170532e-01 -3.814370930194854736e-02 -1.062326207756996155e-01 4.708172008395195007e-02 1.841181665658950806e-01 -5.071344785392284393e-04 1.320060193538665771e-01 -3.692401945590972900e-01 -7.638909667730331421e-02 1.564912199974060059e-01 4.304643571376800537e-01 -1.186071261763572693e-01 5.130305886268615723e-02
-1.488952487707138062e-01 1.466492116451263428e-01 -2.960864901542663574e-01 -1.154446080327033997e-01 -8.040893822908401489e-02 1.395624727010726929e-01 1.953462809324264526e-01 -7.065115123987197876e-02 7.934094220399856567e-02 1.417269557714462280e-01 1.222594529390335083e-01 -1.156461611390113831e-02 -1.084235236048698425e-01 -2.109688669443130493e-01 -2.278028056025505066e-03 4.949913546442985535e-02 -1.486279722303152084e-02 1.950988918542861938e-01 -2.860356867313385010e-01 -6.076435744762420654e-02 -2.982404828071594238e-02 1.102538257837295532e-01 1.817084997892379761e-01 1.500845998525619507e-01 -3.571386635303497314e-02 -1.113273296505212784e-02 -4.685153067111968994e-01 8.394258469343185425e-02 2.244951389729976654e-02 4.687494039535522461e-01 -9.081358462572097778e-02 1.929810792207717896e-01
-1.593129932880401611e-01 -1.587151736021041870e-01 5.930324271321296692e-02 4.340295493602752686e-02 8.319577574729919434e-02 -1.425579786300659180e-01 3.153128623962402344e-01 -7.937995344400405884e-02 -1.305991709232330322e-01 1.148289591073989868e-01 4.503780007362365723e-01 6.985052954405546188e-03 -3.876443505287170410e-01 8.072888851165771484e-02 3.882035985589027405e-02 9.059722721576690674e-02 1.393657028675079346e-01 -9.625923633575439453e-02 6.477280706167221069e-02 -1.674097925424575806e-01 -1.171880066394805908e-01 -1.280908584594726562e-01 -1.005462110042572021e-01 1.665516495704650879e-01 7.522920519113540649e-02 2.970058917999267578e-01 6.564853340387344360e-02 -1.559355705976486206e-01 3.431233167648315430e-01 5.852920934557914734e-02 -6.429368257522583008e-02 1.863847672939300537e-01
-2.652380056679248810e-02 -1.656922399997711182e-01 -1.350497007369995117e-01 -1.681398749351501465e-01 -1.609498560428619385e-01 1.684267818927764893e-02 -1.711071841418743134e-02 1.507203429937362671e-01 -1.089701279997825623e-01 2.681209743022918701e-01 9.415946900844573975e-02 -6.662635505199432373e-02 1.482336819171905518e-01 5.767437443137168884e-02 2.257313281297683716e-01 2.997887432575225830e-01 -8.923148363828659058e-02 -1.609841138124465942e-01 -2.596340477466583252e-01 -4.068730399012565613e-02 1.011189296841621399e-01 7.586440071463584900e-03 -4.577663727104663849e-03 5.022708177566528320e-01 1.022394821047782898e-01 2.598129212856292725e-01 -3.570264279842376709e-01 -2.043177559971809387e-02 3.885398805141448975e-02 9.265978634357452393e-02 -5.485285073518753052e-03 1.773406565189361572e-01
1.781201213598251343e-01 -1.962671279907226562e-01 -1.747003644704818726e-01 3.608704730868339539e-02 -1.950386762619018555e-01 7.317301630973815918e-02 3.562599718570709229e-01 -2.712093591690063477e-01 -1.467367857694625854e-01 1.143997460603713989e-01 1.164973527193069458e-01 1.847486793994903564e-01 -1.493119895458221436e-01 1.958433538675308228e-01 6.190486252307891846e-02 -4.985468089580535889e-02 6.294229626655578613e-02 -3.081493079662322998e-01 -1.261339634656906128e-01 5.995149258524179459e-03 -3.442415297031402588e-01 -1.604958325624465942e-01 -1.318212132900953293e-02 7.129170745611190796e-02 -6.549463421106338501e-02 -1.709413379430770874e-01 -1.505160182714462280e-01 -8.305500447750091553e-02 -2.883475720882415771e-01 2.598745226860046387e-01 -1.526119112968444824e-01 5.793812498450279236e-02
7.898361235857009888e-02 -6.356458365917205811e-02 -1.988254487514495850e-01 1.882858872413635254e-01 5.808763206005096436e-02 2.251045405864715576e-01 1.219979301095008850e-01 -6.343778222799301147e-02 -3.418363034725189209e-01 2.359499633312225342e-01 2.278092205524444580e-01 3.201755508780479431e-02 -1.638166904449462891e-01 -6.405624002218246460e-02 2.058541625738143921e-01 -5.666691064834594727e-02 1.264048367738723755e-01 -7.341470569372177124e-02 -2.821507155895233154e-01 -1.014088913798332214e-01 -3.159401714801788330e-01 -1.452622413635253906e-01 3.620857745409011841e-02 -1.151912063360214233e-01 -7.668935507535934448e-02 -1.340411324054002762e-02 -4.941073954105377197e-01 -1.292584240436553955e-01 1.478327363729476929e-01 -6.081577017903327942e-02 9.928507730364799500e-03 -2.210290729999542236e-02
-2.443645745515823364e-01 -2.595930695533752441e-01 -2.351464331150054932e-01 -1.275950763374567032e-02 -1.116220653057098389e-01 2.452410291880369186e-03 -5.349270999431610107e-02 -1.933697015047073364e-01 -1.532474011182785034e-01 2.306324094533920288e-01 6.905902177095413208e-02 7.761243730783462524e-02 -7.504733745008707047e-03 -5.396778509020805359e-02 2.872619964182376862e-02 8.414567261934280396e-02 -2.204483002424240112e-01 1.568251103162765503e-02 -1.915380358695983887e-02 -3.202063441276550293e-01 -1.513832211494445801e-01 -1.503543257713317871e-01 -8.637874573469161987e-02 -1.070024147629737854e-01 -2.861154973506927490e-01 1.548794656991958618e-01 -3.817488849163055420e-01 -1.506717354059219360e-01 1.597734168171882629e-02 1.530419439077377319e-01 -3.224350512027740479e-01 2.197194397449493408e-01
1.787084341049194336e-01 -5.710564181208610535e-02 -1.070724055171012878e-01 -1.129966527223587036e-01 -1.234360262751579285e-01 -1.621360778808593750e-01 1.807253211736679077e-01 2.088025026023387909e-02 -3.286116719245910645e-01 -3.054936043918132782e-02 1.242543905973434448e-01 -1.255818307399749756e-01 -9.534333646297454834e-02 -2.126080840826034546e-01 4.351133480668067932e-02 1.962493807077407837e-01 -1.699739694595336914e-01 -6.967465579509735107e-02 -3.478341400623321533e-01 4.349112138152122498e-02 1.808382123708724976e-01 -2.032514512538909912e-01 -1.209586411714553833e-01 2.985218763351440430e-01 1.131711155176162720e-01 1.363946497440338135e-01 -4.271561503410339355e-01 -2.251079231500625610e-01 7.726357132196426392e-02 5.013399943709373474e-02 2.049637585878372192e-02 1.525873839855194092e-01
-1.870065927505493164e-02 -4.003266394138336182e-01 -3.510534465312957764e-01 1.432682871818542480e-01 -5.450172722339630127e-02 -2.685129642486572266e-02 2.284556627273559570e-01 -3.065144829452037811e-02 -1.785080879926681519e-01 -1.186519861221313477e-01 3.774738013744354248e-01 1.513206213712692261e-01 -1.734186559915542603e-01 1.246512010693550110e-01 -1.730516850948333740e-01 6.247115135192871094e-02 2.065300941467285156e-01 -1.016332060098648071e-01 -7.784409075975418091e-02 -1.266057193279266357e-01 -1.131842881441116333e-01 2.835764363408088684e-02 3.176313266158103943e-02 3.836928904056549072e-01 1.609251052141189575e-01 4.991482198238372803e-02 -3.253428265452384949e-02 1.871059536933898926e-01 1.305765751749277115e-02 1.156254559755325317e-01 -3.200205415487289429e-02 1.790986210107803345e-01
7.845929265022277832e-02 -1.212573945522308350e-01 -9.871702641248703003e-02 -1.714359372854232788e-01 -1.346755027770996094e-01 -7.901533693075180054e-02 1.202845051884651184e-01 7.027678191661834717e-03 -3.388561606407165527e-01 -8.454927802085876465e-02 2.785609662532806396e-01 -1.872404068708419800e-01 -1.369676459580659866e-02 -1.928066164255142212e-01 3.160313889384269714e-02 1.216045618057250977e-01 -2.048214375972747803e-01 -1.092202886939048767e-01 -4.059780538082122803e-01 -1.110815852880477905e-01 4.041865840554237366e-02 -1.399735808372497559e-01 -1.566030550748109818e-03 2.707102298736572266e-01 2.126858681440353394e-01 9.799508750438690186e-02 -4.344346523284912109e-01 -1.454901993274688721e-01 1.210396662354469299e-01 -3.220823593437671661e-03 1.296078227460384369e-02 9.061998873949050903e-02
4.630019515752792358e-02 2.303909324109554291e-02 -3.117538988590240479e-02 -3.133495151996612549e-01 -1.898671239614486694e-01 1.966058649122714996e-02 1.685734689235687256e-01 3.099086752627044916e-04 -1.599969118833541870e-01 1.286691874265670776e-01 2.699691653251647949e-01 4.818573221564292908e-02 -9.492969512939453125e-02 -2.327316701412200928e-01 3.624761849641799927e-02 3.487648665904998779e-01 -8.827783912420272827e-02 6.520099192857742310e-02 -3.011302649974822998e-01 -5.624217167496681213e-02 3.048316538333892822e-01 -9.022203087806701660e-02 -4.345470294356346130e-02 3.575074672698974609e-01 5.436979234218597412e-02 1.772406399250030518e-01 -3.065038323402404785e-01 -1.546759009361267090e-01 5.336876492947340012e-03 9.746739268302917480e-02 1.648967899382114410e-02 1.764572709798812866e-01
-2.983729243278503418e-01 -1.300636380910873413e-01 9.975227713584899902e-02 5.834608525037765503e-02 1.367948800325393677e-01 -1.093104705214500427e-01 1.246068552136421204e-01 -1.482564359903335571e-01 -4.534108042716979980e-01 -3.786801360547542572e-03 1.712999343872070312e-01 1.366831213235855103e-01 -1.687667071819305420e-01 -3.968828618526458740e-01 4.512968286871910095e-02 3.152984380722045898e-01 8.951700478792190552e-02 -1.931425482034683228e-01 6.249585375189781189e-02 -2.186404913663864136e-01 -1.650087535381317139e-02 -1.654738485813140869e-01 -1.258541345596313477e-01 -3.875362128019332886e-02 1.133701950311660767e-02 -7.222920656204223633e-02 -1.839756071567535400e-01 -8.987282216548919678e-02 1.347571611404418945e-01 2.466405332088470459e-01 -3.787425532937049866e-02 -4.180008172988891602e-02
1.445217523723840714e-02 5.502425506711006165e-02 -1.413884162902832031e-01 -7.546804379671812057e-03 -1.373518407344818115e-01 -1.118451654911041260e-01 5.453128814697265625e-01 -1.137149482965469360e-01 -2.289223968982696533e-01 -2.640005648136138916e-01 1.205569207668304443e-01 -1.907854340970516205e-02 -6.861608009785413742e-03 -3.255031630396842957e-02 -9.709320962429046631e-02 2.678797021508216858e-02 -1.343911439180374146e-01 -3.002146072685718536e-02 -1.598756164312362671e-01 -3.351523578166961670e-01 -7.002774626016616821e-03 -1.234518513083457947e-01 -1.953548640012741089e-01 8.991161733865737915e-02 2.810083702206611633e-02 2.667944431304931641e-01 3.800845146179199219e-02 -1.287159882485866547e-02 5.341259390115737915e-02 4.239163696765899658e-01 9.768331795930862427e-02 5.221791565418243408e-02
-1.685698628425598145e-01 -1.986429542303085327e-01 5.741454288363456726e-02 2.402511984109878540e-02 -8.912014216184616089e-02 2.741206884384155273e-01 4.337525963783264160e-01 -1.654146797955036163e-02 -7.262651622295379639e-02 2.322254180908203125e-01 1.006130874156951904e-01 5.883514881134033203e-03 1.161194667220115662e-01 6.282371282577514648e-02 4.695715755224227905e-02 1.532497853040695190e-01 -8.035182207822799683e-02 7.436250895261764526e-02 1.424763947725296021e-01 3.020550906658172607e-01 -1.011052951216697693e-01 -2.340108603239059448e-01 -1.898514032363891602e-01 2.180379331111907959e-01 9.277103096246719360e-02 2.998476922512054443e-01 -9.323538094758987427e-02 1.210862211883068085e-02 -8.256332576274871826e-02 6.027139350771903992e-02 -3.046468794345855713e-01 2.481248527765274048e-01
1.014513969421386719e-01 -7.151167839765548706e-02 -1.084567904472351074e-01 -1.130037307739257812e-01 -2.562320232391357422e-01 1.781216263771057129e-02 6.204926595091819763e-02 1.055059060454368591e-01 -9.969473816454410553e-03 3.821465000510215759e-02 2.653875648975372314e-01 -7.439631968736648560e-02 8.801651746034622192e-02 -1.990980952978134155e-01 2.876503467559814453e-01 1.893618851900100708e-01 -2.032416164875030518e-01 4.659102857112884521e-02 -2.480733245611190796e-01 -6.115869432687759399e-02 -8.091166615486145020e-02 7.196966558694839478e-02 1.028131023049354553e-01 3.974431455135345459e-01 -1.383052915334701538e-01 3.065959811210632324e-01 -1.350185871124267578e-01 1.485150903463363647e-01 7.443929463624954224e-02 4.175295233726501465e-01 1.422337070107460022e-02 1.144008636474609375e-01
-5.242296680808067322e-02 -1.065855100750923157e-01 -2.983513660728931427e-02 -1.943145096302032471e-01 1.704317331314086914e-02 1.220458894968032837e-01 2.725198566913604736e-01 -7.853808254003524780e-02 -2.673229873180389404e-01 3.940219804644584656e-02 2.112464457750320435e-01 -2.124755829572677612e-02 -4.100805819034576416e-01 -4.284245371818542480e-01 6.099963188171386719e-02 -3.853579983115196228e-02 -2.837568335235118866e-02 -2.261812239885330200e-01 -1.118305698037147522e-01 -5.909532681107521057e-02 1.829474717378616333e-01 -1.076536159962415695e-02 -7.735078036785125732e-02 -5.895275995135307312e-02 -1.912002861499786377e-01 3.031036257743835449e-01 -2.909524142742156982e-01 2.709485404193401337e-02 -9.798025339841842651e-02 1.886871010065078735e-01 -3.346257144585251808e-03 -8.108837902545928955e-02
-1.440221816301345825e-01 -2.724527418613433838e-01 7.377964258193969727e-02 1.378122624009847641e-02 -2.596659660339355469e-01 3.919202387332916260e-01 3.711190521717071533e-01 8.494654670357704163e-03 -1.356128007173538208e-01 9.127146005630493164e-02 -2.291716169565916061e-03 8.485831320285797119e-02 -1.368717849254608154e-01 -5.554289370775222778e-02 8.802030980587005615e-02 2.012515217065811157e-01 -1.330346614122390747e-01 -2.921475470066070557e-01 5.957637354731559753e-02 -3.290318325161933899e-02 -8.603652566671371460e-02 -6.149794906377792358e-02 -2.330374345183372498e-02 2.158150672912597656e-01 -4.210364818572998047e-02 -1.369545459747314453e-01 -7.420378923416137695e-02 -1.398154795169830322e-01 -3.562794625759124756e-01 2.124686539173126221e-01 -1.792097538709640503e-01 1.442447155714035034e-01
1.590287238359451294e-01 -1.272751390933990479e-01 -6.706121563911437988e-02 -1.402007937431335449e-01 -1.560169309377670288e-01 9.232232719659805298e-02 6.604573875665664673e-02 4.767917469143867493e-02 -1.406974345445632935e-01 -1.726896315813064575e-02 2.289633601903915405e-01 -4.870643839240074158e-02 2.056473046541213989e-01 -2.838669419288635254e-01 3.324950635433197021e-01 1.970863938331604004e-01 -2.228138148784637451e-01 2.481303177773952484e-02 -1.490749567747116089e-01 -1.352124214172363281e-01 -1.200790777802467346e-01 1.649702340364456177e-01 1.769336014986038208e-01 2.103818953037261963e-01 -1.293842643499374390e-01 2.572337090969085693e-01 -1.961028575897216797e-01 1.227671355009078979e-01 1.064687296748161316e-01 4.098958373069763184e-01 3.363613784313201904e-02 1.510391384363174438e-01
-2.230737805366516113e-01 -2.117180824279785156e-02 -5.011130124330520630e-02 8.034197613596916199e-03 -2.516601681709289551e-01 1.796818822622299194e-01 1.505033224821090698e-01 1.478620767593383789e-01 -1.299389153718948364e-01 2.265617698431015015e-01 2.865811064839363098e-02 -4.900136590003967285e-02 3.719855099916458130e-02 5.260181799530982971e-02 -7.322055846452713013e-02 2.883314341306686401e-02 3.669294714927673340e-02 1.770250648260116577e-01 -4.973520059138536453e-03 5.233532562851905823e-02 -1.953224390745162964e-01 -9.050260484218597412e-02 -7.830341346561908722e-03 1.311250180006027222e-01 3.745566606521606445e-01 2.203687429428100586e-01 -1.840303093194961548e-01 -6.409703195095062256e-02 -1.029947623610496521e-01 3.724516332149505615e-01 -2.739734351634979248e-01 4.183736145496368408e-01
7.941518723964691162e-02 -1.652990579605102539e-01 -1.325559860561043024e-04 7.439513504505157471e-02 -1.440492868423461914e-01 2.433385848999023438e-01 2.915174961090087891e-01 -7.008069753646850586e-02 -1.788536161184310913e-01 -1.525799930095672607e-01 1.831152737140655518e-01 -6.505618989467620850e-02 -1.868969649076461792e-01 -2.889759242534637451e-01 2.108481526374816895e-01 1.568364538252353668e-02 -3.987386077642440796e-02 3.610003292560577393e-01 7.414401322603225708e-02 -2.237329483032226562e-01 4.911648854613304138e-02 -1.657506227493286133e-01 -3.334536254405975342e-01 1.363113373517990112e-01 -2.910849452018737793e-01 2.000736743211746216e-01 -1.469297558069229126e-01 9.619701653718948364e-02 -7.266844063997268677e-02 1.342400461435317993e-01 -9.365822374820709229e-02 -2.449010265991091728e-03
2.523955143988132477e-02 1.836394704878330231e-02 -3.047167062759399414e-01 1.474775224924087524e-01 2.182837575674057007e-02 1.108220741152763367e-01 2.875543236732482910e-01 -2.420558333396911621e-01 -1.295915395021438599e-01 -2.464113980531692505e-01 1.373218446969985962e-01 7.060523331165313721e-02 3.338536620140075684e-02 -1.610737890005111694e-01 1.339536756277084351e-01 1.954678893089294434e-01 4.590406268835067749e-02 -2.907545566558837891e-01 -1.817303895950317383e-01 1.872819848358631134e-02 -4.200180247426033020e-02 -2.775440812110900879e-01 1.215737909078598022e-01 2.865957468748092651e-02 8.791252225637435913e-02 2.998886704444885254e-01 5.596893653273582458e-02 1.911414787173271179e-02 -2.002174258232116699e-01 1.159292906522750854e-01 -2.678049504756927490e-01 3.240332007408142090e-01
-5.825067684054374695e-02 -3.548831045627593994e-01 -7.856985554099082947e-03 2.941278740763664246e-02 -6.191187351942062378e-02 -7.841086015105247498e-03 -1.169343143701553345e-01 -1.258500814437866211e-01 -1.985124498605728149e-01 1.672500520944595337e-01 1.331760287284851074e-01 1.093183606863021851e-01 1.109893620014190674e-01 -2.207642048597335815e-01 -1.822574734687805176e-01 -4.099006578326225281e-02 -5.299747735261917114e-02 -2.156693302094936371e-02 -2.686715684831142426e-03 -2.280266582965850830e-01 -2.150588668882846832e-02 -1.751361340284347534e-01 -9.200017154216766357e-02 -3.564757853746414185e-02 -1.688853800296783447e-01 -2.859262516722083092e-03 -5.385632514953613281e-01 -1.010768786072731018e-01 -4.703057557344436646e-02 3.314775228500366211e-01 -2.165124267339706421e-01 2.437224686145782471e-01
-1.250951439142227173e-01 -5.207114666700363159e-02 -3.769576922059059143e-02 -3.269484639167785645e-01 -1.145514100790023804e-01 -2.467473968863487244e-02 2.398984283208847046e-01 -2.650497853755950928e-01 -2.263567894697189331e-01 -2.275033444166183472e-01 -8.101404458284378052e-02 -1.441868096590042114e-01 3.236570954322814941e-02 -2.201009243726730347e-01 4.951598495244979858e-02 9.857846796512603760e-02 -1.209990382194519043e-01 -2.966248095035552979e-01 -1.294883191585540771e-01 -1.826883852481842041e-01 -2.402499765157699585e-01 -1.440203934907913208e-01 -3.394816219806671143e-01 1.423966288566589355e-01 -4.867924377322196960e-02 -1.905582472681999207e-02 3.885895479470491409e-03 -1.441617310047149658e-01 2.220506668090820312e-01 2.776821851730346680e-01 -5.859140679240226746e-02 1.401676684617996216e-01
-2.157888561487197876e-01 1.324807703495025635e-01 -2.487511485815048218e-01 -2.354915589094161987e-01 -2.844840884208679199e-01 -1.102263703942298889e-01 2.532753050327301025e-01 -2.504198625683784485e-02 -7.718480378389358521e-02 -4.121213033795356750e-02 4.371396079659461975e-02 9.981942176818847656e-02 8.059850335121154785e-02 -5.036462843418121338e-02 1.355930790305137634e-02 1.266589164733886719e-01 4.317867383360862732e-02 2.133432775735855103e-01 -6.826402992010116577e-02 -5.903755128383636475e-02 -1.397279053926467896e-01 9.082214534282684326e-02 1.283452957868576050e-01 9.502288699150085449e-02 1.871427893638610840e-02 1.102096736431121826e-01 -3.099817335605621338e-01 5.028131976723670959e-02 1.084445863962173462e-01 2.251090854406356812e-01 -1.001231744885444641e-01 5.687990784645080566e-01
-6.441157311201095581e-02 -6.697140634059906006e-02 2.698927521705627441e-01 -2.902451753616333008e-01 -6.081777811050415039e-02 2.433689385652542114e-01 -1.096934899687767029e-01 3.097089566290378571e-02 -3.123473823070526123e-01 1.291566491127014160e-01 3.046442866325378418e-01 8.974028751254081726e-03 -1.233905330300331116e-01 -1.082546189427375793e-01 -2.017886005342006683e-02 1.753395050764083862e-01 6.328210979700088501e-02 4.384130612015724182e-02 -2.999828755855560303e-02 -2.415005415678024292e-01 1.068542823195457458e-01 -8.077792823314666748e-02 7.601530104875564575e-02 2.053462117910385132e-01 -7.878953963518142700e-02 1.382270902395248413e-01 -1.935451775789260864e-01 9.134037792682647705e-02 2.103598266839981079e-01 3.379109501838684082e-01 -3.170230984687805176e-02 3.626863658428192139e-01
-7.180896401405334473e-02 -4.725488722324371338e-01 5.029251426458358765e-02 -2.627051249146461487e-02 -2.049163281917572021e-01 1.003363877534866333e-01 -4.762896895408630371e-02 -1.176200434565544128e-01 -1.557241380214691162e-01 1.036871969699859619e-01 1.344863604754209518e-02 -1.295683085918426514e-01 -1.799697130918502808e-01 -1.372179090976715088e-01 -8.282533288002014160e-02 1.889744848012924194e-01 -5.705303326249122620e-02 -2.193550169467926025e-01 4.701916594058275223e-03 -1.530374288558959961e-01 -2.024827599525451660e-01 -3.041945695877075195e-01 -3.528583422303199768e-02 2.614675760269165039e-01 1.512763202190399170e-01 -6.863241642713546753e-02 -1.274809837341308594e-01 -8.075753599405288696e-02 1.037015989422798157e-01 2.256266176700592041e-01 2.556276619434356689e-01 3.147507309913635254e-01
1.846894323825836182e-01 4.582389071583747864e-02 -3.351231291890144348e-02 6.739129871129989624e-02 -1.060020327568054199e-01 -2.365107536315917969e-01 3.323933184146881104e-01 -2.660720050334930420e-01 -2.323875874280929565e-01 -1.992804557085037231e-01 -1.505720913410186768e-01 7.888020947575569153e-03 -2.272739857435226440e-01 -7.160200923681259155e-02 3.772357106208801270e-02 -1.943710446357727051e-01 -6.920200586318969727e-02 -1.537668257951736450e-01 -1.776089221239089966e-01 8.708283305168151855e-02 3.482286632061004639e-02 -2.203218936920166016e-01 -2.385683953762054443e-01 2.184765636920928955e-01 -1.397097408771514893e-01 1.355182565748691559e-02 -2.040481716394424438e-01 1.471822336316108704e-02 3.746340051293373108e-02 4.094771146774291992e-01 8.999319374561309814e-02 1.911710798740386963e-01
-8.911716938018798828e-02 -2.755379676818847656e-01 5.328139290213584900e-02 -8.570873737335205078e-02 -4.773102328181266785e-02 -2.131256274878978729e-02 3.085012137889862061e-01 -9.288954548537731171e-03 2.377883158624172211e-02 3.053054809570312500e-01 2.667123377323150635e-01 7.230352610349655151e-02 -2.476981580257415771e-01 4.306518658995628357e-02 -5.992923304438591003e-02 2.582741975784301758e-01 6.239992752671241760e-02 -3.075607679784297943e-02 -1.147003546357154846e-01 -2.152304053306579590e-01 5.946764722466468811e-02 -2.819477915763854980e-01 7.306298613548278809e-02 -2.351880073547363281e-02 1.731946319341659546e-01 -1.506303846836090088e-01 -1.189512908458709717e-01 -5.654326081275939941e-02 -4.072317779064178467e-01 2.587123811244964600e-01 -1.956870965659618378e-02 2.188300788402557373e-01
-1.731876730918884277e-01 -1.485784351825714111e-01 -2.991377711296081543e-01 6.059738248586654663e-02 -7.101085782051086426e-02 -9.029787778854370117e-02 3.104627728462219238e-01 -7.643717527389526367e-02 -8.146718144416809082e-02 -2.182595729827880859e-01 2.627418749034404755e-02 3.272120952606201172e-01 4.277382045984268188e-02 -1.578826308250427246e-01 -2.592128328979015350e-02 1.247237995266914368e-01 1.527238935232162476e-01 -1.141628623008728027e-01 -8.139967918395996094e-02 1.255753785371780396e-01 -9.106616675853729248e-02 -3.304787352681159973e-02 -1.062434837222099304e-01 1.329116672277450562e-01 2.064431607723236084e-01 -2.168834060430526733e-01 -2.470404356718063354e-01 -4.629981517791748047e-02 -9.064686298370361328e-02 3.538481593132019043e-01 -5.410446971654891968e-02 3.847839832305908203e-01
1.060322970151901245e-01 -2.013026736676692963e-02 -9.849555790424346924e-02 -1.944432407617568970e-01 7.953036576509475708e-02 5.021100863814353943e-02 1.540123224258422852e-01 -2.808256447315216064e-01 5.875383317470550537e-02 -2.288353294134140015e-01 7.739047706127166748e-02 3.164595961570739746e-01 -4.148210398852825165e-03 3.470150288194417953e-03 3.967549502849578857e-01 2.570723593235015869e-01 -1.577188372611999512e-01 -2.921271026134490967e-01 -9.652516804635524750e-03 -8.001136034727096558e-02 5.376208201050758362e-02 -7.890095561742782593e-02 -2.279458194971084595e-01 2.095380052924156189e-02 -1.559793163323774934e-04 1.044027730822563171e-01 -1.751744300127029419e-01 -2.700773477554321289e-01 -1.192518994212150574e-01 1.933368146419525146e-01 -7.866276800632476807e-02 3.056001067161560059e-01
-1.949156671762466431e-01 -2.844725549221038818e-01 7.843926548957824707e-02 1.496208161115646362e-01 -3.619010746479034424e-01 3.873851001262664795e-01 1.282410230487585068e-02 1.208165846765041351e-02 -2.518103122711181641e-01 2.966004908084869385e-01 4.386226646602153778e-03 2.847748398780822754e-01 -2.421867102384567261e-01 -8.304121345281600952e-02 1.810159236192703247e-01 9.715501219034194946e-02 5.593280494213104248e-02 1.486959680914878845e-02 -2.130342274904251099e-01 1.037182509899139404e-01 -7.096561044454574585e-02 -1.945769973099231720e-02 1.194193959236145020e-02 7.017463445663452148e-02 3.192527452483773232e-03 8.901836723089218140e-02 -1.228736266493797302e-01 -1.880430430173873901e-01 -7.556319236755371094e-02 1.362748891115188599e-01 4.736814182251691818e-03 2.797746658325195312e-01
-2.254403382539749146e-01 1.068260800093412399e-02 -1.373380124568939209e-01 -7.242369651794433594e-02 1.578626185655593872e-01 -2.309490181505680084e-02 2.037015557289123535e-01 1.566679328680038452e-01 -4.901893734931945801e-01 -1.654032170772552490e-01 3.389094769954681396e-01 -1.232470571994781494e-01 -2.038960158824920654e-01 -1.278814077377319336e-01 1.590017974376678467e-01 -1.392664015293121338e-01 3.011386394500732422e-01 1.255826372653245926e-02 -9.634418785572052002e-02 5.578851699829101562e-02 -7.943391054868698120e-02 -1.755135878920555115e-02 8.911793678998947144e-02 6.180746108293533325e-02 1.864993572235107422e-01 2.783131003379821777e-01 -8.137125521898269653e-02 5.370162427425384521e-02 1.279118936508893967e-02 1.009607762098312378e-01 -2.538705244660377502e-02 2.807167470455169678e-01
-1.591785103082656860e-01 -2.474933415651321411e-01 -1.323856264352798462e-01 -1.904291957616806030e-01 -1.045559048652648926e-01 -9.953045845031738281e-02 3.263216316699981689e-01 1.027623284608125687e-02 -1.371355056762695312e-01 -1.081330254673957825e-01 -2.360538393259048462e-02 -1.896368265151977539e-01 1.553837489336729050e-02 -2.288266867399215698e-01 3.399461805820465088e-01 -2.046033553779125214e-02 -2.655854523181915283e-01 4.124103114008903503e-02 -2.326214462518692017e-01 -1.079248487949371338e-01 -1.189264934509992599e-03 -2.274296432733535767e-02 -9.846259653568267822e-02 2.521826513111591339e-02 -2.214687317609786987e-01 2.948209345340728760e-01 -2.988761067390441895e-01 6.309643387794494629e-02 1.520417630672454834e-01 2.653255164623260498e-01 -1.537746340036392212e-01 3.610816970467567444e-02
1.318466011434793472e-02 -2.714127898216247559e-01 -1.937985606491565704e-02 3.129899874329566956e-02 -3.335849940776824951e-01 1.796588068827986717e-03 1.534706801176071167e-01 -8.120346814393997192e-02 -5.360634252429008484e-02 -5.089366808533668518e-03 1.075574532151222229e-01 4.014908373355865479e-01 -1.641762703657150269e-01 1.840835958719253540e-01 -1.421443521976470947e-01 -1.737297773361206055e-01 2.475399225950241089e-01 -1.331021040678024292e-01 -1.946578323841094971e-01 -9.455592185258865356e-02 -1.444181501865386963e-01 -1.028453037142753601e-01 1.796046155504882336e-03 3.149550557136535645e-01 -1.130937784910202026e-01 -1.461845636367797852e-01 -1.266788095235824585e-01 -1.489465832710266113e-01 6.188806146383285522e-02 1.043582409620285034e-01 -2.802682816982269287e-01 2.726976275444030762e-01
6.155313923954963684e-02 -8.874515444040298462e-02 1.729744374752044678e-01 -1.454343087971210480e-02 -1.968857795000076294e-01 -1.503684967756271362e-01 -3.700717166066169739e-02 -1.408864278346300125e-02 -1.245543211698532104e-01 1.840173304080963135e-01 -5.644755437970161438e-02 -4.687535390257835388e-02 3.233594074845314026e-02 -2.173002809286117554e-01 1.320410370826721191e-01 2.771338820457458496e-01 1.893400102853775024e-01 5.152228847146034241e-02 -2.356176972389221191e-01 -2.105331122875213623e-01 2.216299250721931458e-02 -1.505402028560638428e-01 -5.326233338564634323e-03 4.426340460777282715e-01 1.134616695344448090e-02 -1.321659386157989502e-01 -2.846634984016418457e-01 -2.591065168380737305e-01 -5.338680744171142578e-02 3.403279483318328857e-01 -4.766209423542022705e-02 2.320268452167510986e-01
1.098094731569290161e-01 -7.268349174410104752e-03 -8.553260564804077148e-02 -1.502422690391540527e-01 -1.326079517602920532e-01 -9.150517731904983521e-02 1.068612262606620789e-01 5.073591694235801697e-02 -1.519923359155654907e-01 -9.036215022206306458e-03 2.567884325981140137e-01 6.344173848628997803e-02 -7.532301545143127441e-02 -1.856987774372100830e-01 7.018600404262542725e-02 2.108875103294849396e-02 -1.901482194662094116e-01 -7.818279415369033813e-02 -3.507889211177825928e-01 -5.954862013459205627e-02 1.649467796087265015e-01 -2.272133529186248779e-01 -8.630983531475067139e-02 3.478080630302429199e-01 1.629034131765365601e-01 2.035120725631713867e-01 -4.342901706695556641e-01 -3.470594286918640137e-01 6.634378433227539062e-02 7.816227525472640991e-02 7.509017735719680786e-02 1.004440188407897949e-01
4.121796786785125732e-02 -1.276055276393890381e-01 -8.151564002037048340e-02 -1.479542255401611328e-01 5.548020824790000916e-02 -5.739839002490043640e-02 8.378161489963531494e-02 -1.903471797704696655e-01 -1.761806905269622803e-01 2.038058936595916748e-01 2.423529326915740967e-01 6.089567393064498901e-02 1.739476770162582397e-01 -9.884223341941833496e-02 9.664811939001083374e-02 -5.211968719959259033e-02 -5.233537033200263977e-02 -3.435547649860382080e-01 4.510672017931938171e-02 -2.660715579986572266e-01 -2.702028155326843262e-01 -4.513612687587738037e-01 2.157541178166866302e-02 -1.547766029834747314e-01 -9.048343449831008911e-02 -3.326313197612762451e-02 -2.753003239631652832e-01 6.190528720617294312e-02 1.732674986124038696e-01 1.732392609119415283e-01 -1.470201462507247925e-01 2.267904877662658691e-01
-1.891623288393020630e-01 -1.679659634828567505e-02 -1.188491284847259521e-01 -1.270527094602584839e-01 2.426870167255401611e-02 1.391284614801406860e-01 3.267814815044403076e-01 -2.048816382884979248e-01 -2.775107324123382568e-01 -1.738927215337753296e-01 -1.406101584434509277e-01 -2.035646140575408936e-01 5.060452967882156372e-02 -4.525419697165489197e-02 1.775518432259559631e-02 -6.498707085847854614e-02 -1.810894012451171875e-01 -2.461851090192794800e-01 -1.858844421803951263e-02 -1.120621114969253540e-01 7.603728026151657104e-02 -1.198819130659103394e-01 -2.510723471641540527e-01 3.845126330852508545e-01 -7.202604413032531738e-02 1.192174106836318970e-01 -1.230013184249401093e-02 -2.373998425900936127e-02 2.205668836832046509e-01 3.617217242717742920e-01 -1.124226823449134827e-01 1.943203657865524292e-01
-7.369056344032287598e-02 -2.846750617027282715e-01 -8.672995492815971375e-03 -1.326747089624404907e-01 -1.556261032819747925e-01 9.901566803455352783e-02 -2.048188596963882446e-01 -1.369769871234893799e-01 -2.176021933555603027e-01 2.638059109449386597e-02 1.719401925802230835e-01 -4.127508774399757385e-02 -8.192616701126098633e-02 -1.122637093067169189e-01 1.026794463396072388e-01 2.693791389465332031e-01 1.612757593393325806e-01 2.856891602277755737e-02 -6.553779356181621552e-03 -1.668757200241088867e-02 -1.462382674217224121e-01 3.427591919898986816e-02 -3.353778645396232605e-02 3.704473376274108887e-01 -1.577603444457054138e-02 2.268479168415069580e-01 -1.988716721534729004e-01 1.646590232849121094e-01 1.438096463680267334e-01 4.272627830505371094e-01 -3.254328370094299316e-01 6.165516749024391174e-02
-5.720043927431106567e-02 -5.718787387013435364e-02 1.947032511234283447e-01 -3.057934343814849854e-01 -2.095923274755477905e-01 3.584456443786621094e-02 3.449051380157470703e-01 -1.282904446125030518e-01 3.808409208431839943e-03 -3.322195261716842651e-02 1.943248510360717773e-01 -3.125576302409172058e-02 -1.812209784984588623e-01 -2.071054130792617798e-01 1.038883849978446960e-01 1.245308443903923035e-01 -2.389251589775085449e-01 -1.021268665790557861e-01 -2.979904413223266602e-01 -2.535565197467803955e-02 1.330157071352005005e-01 -4.345163702964782715e-02 -1.972617954015731812e-01 1.963452398777008057e-01 1.497395485639572144e-01 2.424204647541046143e-01 -4.091711640357971191e-01 -1.500188410282135010e-01 -8.304798603057861328e-02 1.985099539160728455e-02 2.433920651674270630e-02 8.071184903383255005e-02
1.281635761260986328e-01 -9.562464430928230286e-03 1.003264710307121277e-01 -3.679817914962768555e-01 3.620010986924171448e-02 6.225016713142395020e-02 4.955335855484008789e-01 -2.441242635250091553e-01 -1.735364198684692383e-01 -2.631566300988197327e-02 3.585416451096534729e-02 2.322770096361637115e-02 -1.562364101409912109e-01 -1.857669949531555176e-01 6.698611378669738770e-02 1.152535006403923035e-01 -8.724286407232284546e-02 -1.026684567332267761e-01 -3.210799396038055420e-01 -1.770049929618835449e-01 1.864122301340103149e-01 6.895149126648902893e-03 -1.584472805261611938e-01 2.516582906246185303e-01 1.341423392295837402e-01 1.363974958658218384e-01 -2.521013915538787842e-01 -1.525038927793502808e-01 4.154135286808013916e-02 4.197315126657485962e-02 3.133922815322875977e-02 1.210721507668495178e-01
-3.860197365283966064e-01 -2.491597086191177368e-01 -1.340711861848831177e-01 -5.405355989933013916e-02 -2.075062245130538940e-01 2.537236809730529785e-01 1.127794459462165833e-01 -6.852827221155166626e-02 -6.158918887376785278e-02 1.985699683427810669e-01 1.148391589522361755e-01 2.292448431253433228e-01 -4.106742888689041138e-02 -1.454190760850906372e-01 2.503213584423065186e-01 1.786874830722808838e-01 2.804615497589111328e-01 -1.712128520011901855e-01 -2.813526391983032227e-01 -4.691538214683532715e-02 -1.407585293054580688e-01 -2.094653993844985962e-01 6.020153686404228210e-02 2.095911502838134766e-01 4.911472275853157043e-02 -1.282942891120910645e-01 -1.390347182750701904e-01 -1.512750238180160522e-01 -9.866563975811004639e-02 1.831981688737869263e-01 -1.441377587616443634e-02 1.077440977096557617e-01
-2.678736299276351929e-02 -2.947477400302886963e-01 -4.706861823797225952e-02 -1.403021216392517090e-01 -3.218584656715393066e-01 -9.826122969388961792e-02 3.675274550914764404e-02 -3.714495599269866943e-01 -1.229115426540374756e-01 -5.450556054711341858e-02 2.402834594249725342e-01 8.363548666238784790e-02 1.127174049615859985e-01 -2.253796011209487915e-01 2.321322821080684662e-02 -5.738371610641479492e-02 -2.522426843643188477e-01 2.391964383423328400e-02 -8.763504028320312500e-02 5.408183857798576355e-02 -8.021724224090576172e-02 -2.459532022476196289e-01 1.891000270843505859e-01 -6.766186654567718506e-02 1.200053393840789795e-01 2.297210097312927246e-01 -2.050216048955917358e-01 1.983730345964431763e-01 -2.985445261001586914e-01 1.074755415320396423e-01 -7.599103450775146484e-02 2.251868546009063721e-01
-9.840615093708038330e-03 7.957398146390914917e-02 -9.453628212213516235e-02 8.449877053499221802e-02 -7.755716890096664429e-02 2.330574244260787964e-01 1.935780048370361328e-01 1.850674301385879517e-02 -2.088730782270431519e-01 3.533356636762619019e-02 3.891966342926025391e-01 -3.112545907497406006e-01 -1.680831164121627808e-01 -2.111148461699485779e-02 1.751620918512344360e-01 -1.511026918888092041e-01 2.223758250474929810e-01 3.006155230104923248e-02 -2.075520157814025879e-01 -3.138334751129150391e-01 -2.245126068592071533e-01 -2.264240384101867676e-01 2.077511996030807495e-01 8.820246905088424683e-02 5.725263059139251709e-02 7.740740478038787842e-02 -9.277518093585968018e-02 -7.502796500921249390e-02 9.772408008575439453e-02 7.868763990700244904e-03 1.220826879143714905e-01 3.336863517761230469e-01
-3.398844599723815918e-02 -3.894712328910827637e-01 1.233191490173339844e-01 -1.275161504745483398e-01 -1.389199495315551758e-01 -7.105021178722381592e-02 1.510218828916549683e-01 3.040505014359951019e-02 3.568378090858459473e-02 1.322322338819503784e-01 8.938675373792648315e-02 1.950258612632751465e-01 3.061376512050628662e-02 -8.440318703651428223e-02 3.166712224483489990e-01 7.934104651212692261e-02 2.748446762561798096e-01 -2.674372680485248566e-02 1.055130288004875183e-01 -4.515697713941335678e-03 -6.113009154796600342e-02 -1.367125660181045532e-01 -2.013662606477737427e-01 3.896230757236480713e-01 2.516169548034667969e-01 -4.774648323655128479e-02 -2.923739850521087646e-01 -6.563156098127365112e-02 1.101313233375549316e-01 3.009443581104278564e-01 -1.078635677695274353e-01 1.276232153177261353e-01
1.009774282574653625e-01 -2.033113241195678711e-01 -2.903093025088310242e-02 -2.560207545757293701e-01 -2.889162600040435791e-01 -6.716705113649368286e-02 -1.338372230529785156e-01 -4.797530174255371094e-02 -3.385405987501144409e-02 -4.065716266632080078e-02 4.003025963902473450e-02 -1.185585632920265198e-01 5.469912663102149963e-03 -1.835171878337860107e-01 1.208056882023811340e-01 2.170624434947967529e-01 -6.585202366113662720e-02 5.966182425618171692e-02 -2.024517953395843506e-01 -2.337594181299209595e-01 -6.499597430229187012e-02 -2.402533739805221558e-01 -5.664705112576484680e-02 4.092141389846801758e-01 6.003643944859504700e-02 -1.388462930917739868e-01 -9.175416827201843262e-02 -1.692148298025131226e-01 -7.471743226051330566e-02 4.394434988498687744e-01 -1.225601434707641602e-01 2.240924686193466187e-01
1.274626702070236206e-01 -1.137889549136161804e-01 7.252816855907440186e-02 -2.254369258880615234e-01 -2.403757423162460327e-01 -7.093456387519836426e-02 1.381506919860839844e-01 -4.067306965589523315e-02 -2.482130974531173706e-01 -1.627679914236068726e-01 1.376273483037948608e-01 -4.601066559553146362e-02 5.136965960264205933e-02 -1.928125321865081787e-01 4.559433087706565857e-02 1.155049279332160950e-01 3.846614062786102295e-02 -2.100059203803539276e-02 -1.229739487171173096e-01 -2.279393076896667480e-01 9.780801087617874146e-02 -1.718584075570106506e-02 9.283225238323211670e-02 4.530743658542633057e-01 1.197293326258659363e-01 9.729434549808502197e-02 -5.846817493438720703e-01 -7.228118181228637695e-02 -5.068402737379074097e-02 -3.332024207338690758e-04 5.905976518988609314e-03 -2.315126545727252960e-02
-4.188662767410278320e-01 -2.538039386272430420e-01 -2.194744050502777100e-01 2.641236968338489532e-02 2.271265350282192230e-02 1.968622058629989624e-01 1.831090301275253296e-01 -2.761019952595233917e-02 -2.494149208068847656e-01 6.043468788266181946e-02 9.359553456306457520e-03 -2.711978182196617126e-02 -1.576214432716369629e-01 -1.082797572016716003e-01 -8.570544421672821045e-02 6.290515512228012085e-02 7.122890651226043701e-02 2.417709492146968842e-02 -8.664641529321670532e-02 -2.164462814107537270e-03 2.978588826954364777e-02 -9.294566512107849121e-02 -1.216922104358673096e-01 2.321422845125198364e-01 4.403998851776123047e-01 7.247959077358245850e-02 -9.493409097194671631e-02 1.934473216533660889e-02 -2.118656635284423828e-01 1.197426840662956238e-01 -1.133869308978319168e-02 4.047343432903289795e-01
-3.403364419937133789e-01 -1.651690304279327393e-01 1.129395049065351486e-02 6.911615282297134399e-02 -1.675314456224441528e-01 3.125523775815963745e-02 5.671235918998718262e-02 -3.349243998527526855e-01 -1.745958477258682251e-01 2.358262389898300171e-01 1.993648558855056763e-01 4.805441014468669891e-03 6.905873864889144897e-02 -2.903099954128265381e-01 -3.087943885475397110e-03 2.115359455347061157e-01 9.485064074397087097e-04 4.838811606168746948e-02 -3.236157000064849854e-01 -8.973501622676849365e-02 -1.427467316389083862e-01 -3.746691048145294189e-01 5.410511512309312820e-03 -3.297685086727142334e-02 -5.255135148763656616e-02 1.333717852830886841e-01 1.270963065326213837e-02 9.470985084772109985e-02 -1.593839079141616821e-01 3.369678556919097900e-01 -1.518642157316207886e-02 4.498850926756858826e-02
-2.737528681755065918e-01 -2.810713835060596466e-02 -3.663313761353492737e-02 -2.380272001028060913e-01 -2.705286145210266113e-01 -5.738505627959966660e-03 3.168227076530456543e-01 -1.221352890133857727e-01 -4.753936454653739929e-02 -1.062010079622268677e-01 -6.871179491281509399e-02 -6.000242009758949280e-02 -1.755506992340087891e-01 -8.494494855403900146e-02 7.412066333927214146e-04 -7.009006291627883911e-02 -2.377907186746597290e-01 -1.424670070409774780e-01 -7.622534781694412231e-02 -2.426583319902420044e-01 -2.506567537784576416e-02 -2.810886874794960022e-02 -4.058362245559692383e-01 1.582369506359100342e-01 -1.483138371258974075e-02 -2.076661214232444763e-02 -6.917694583535194397e-03 -1.049965471029281616e-01 5.989088211208581924e-03 4.770121574401855469e-01 5.796636641025543213e-02 1.938971430063247681e-01
6.217934191226959229e-02 -2.047847509384155273e-01 2.034431993961334229e-01 2.962819486856460571e-02 -2.793932259082794189e-01 -4.831336811184883118e-02 2.801129221916198730e-01 2.629745937883853912e-02 -2.704908549785614014e-01 -8.017836511135101318e-02 2.131727486848831177e-01 1.991794556379318237e-01 -3.133388459682464600e-01 2.652275376021862030e-02 6.704980507493019104e-03 7.661335915327072144e-02 -9.240411221981048584e-02 -8.294110000133514404e-02 -1.446861308068037033e-02 -1.976343989372253418e-02 -7.573763281106948853e-02 -1.873904913663864136e-01 -3.818025887012481689e-01 1.934707760810852051e-01 1.684764176607131958e-01 -6.779254972934722900e-02 1.124607026576995850e-01 5.765943229198455811e-02 -1.542805284261703491e-01 2.417436391115188599e-01 2.392358332872390747e-02 3.332147598266601562e-01
3.180487081408500671e-02 2.214492261409759521e-01 1.103506460785865784e-01 -5.163250118494033813e-02 -2.180704027414321899e-01 1.571073085069656372e-01 3.128105998039245605e-01 -1.909440308809280396e-01 -3.987111747264862061e-01 2.309328466653823853e-01 2.472896873950958252e-01 -9.928439976647496223e-04 -1.096475794911384583e-01 -1.060205027461051941e-01 9.943725168704986572e-02 2.172415107488632202e-01 7.983593270182609558e-03 9.708385169506072998e-02 1.512752026319503784e-01 -2.214110344648361206e-01 -2.268270403146743774e-02 7.637356966733932495e-02 4.703159257769584656e-02 1.896110922098159790e-01 -1.757884323596954346e-01 3.182187676429748535e-01 7.101206108927726746e-03 8.790036290884017944e-02 5.906384438276290894e-03 2.134655565023422241e-01 -2.439542263746261597e-01 -6.159672141075134277e-02
-2.076656818389892578e-01 2.407610565423965454e-01 -4.359963163733482361e-02 1.922186464071273804e-01 -1.562591791152954102e-01 1.153510063886642456e-01 2.184118926525115967e-01 -8.786674588918685913e-03 -3.773884773254394531e-01 -2.176771461963653564e-01 2.080530971288681030e-01 -1.545332670211791992e-01 -6.454682350158691406e-02 -1.120492294430732727e-01 2.569068409502506256e-02 2.816472351551055908e-01 1.389621198177337646e-01 -1.802096217870712280e-01 1.528655141592025757e-01 -2.009365260601043701e-01 -9.961534291505813599e-02 -3.126441538333892822e-01 -1.227072998881340027e-01 4.876101389527320862e-03 6.887785345315933228e-02 -6.284361332654953003e-02 -1.063998490571975708e-01 4.287589341402053833e-02 3.156222775578498840e-02 1.374792456626892090e-01 -1.373070925474166870e-01 3.492783010005950928e-01
1.208695769309997559e-01 -1.361134201288223267e-01 -1.739846356213092804e-02 2.612718939781188965e-02 -1.045435518026351929e-01 -1.506753116846084595e-01 5.304164066910743713e-02 -2.839960157871246338e-01 -1.187762841582298279e-01 3.831237554550170898e-01 1.378864049911499023e-01 8.576175570487976074e-02 7.836578041315078735e-02 -1.912985742092132568e-01 2.067912928760051727e-02 1.267657279968261719e-01 -2.108473703265190125e-02 -2.554101645946502686e-01 3.480538260191679001e-03 -2.390179038047790527e-01 -1.521880626678466797e-01 -4.440087676048278809e-01 1.463948488235473633e-01 -2.531651966273784637e-02 -2.897305414080619812e-02 1.810567528009414673e-01 -2.834440171718597412e-01 1.841548830270767212e-01 1.246687695384025574e-01 8.475598692893981934e-02 2.995721297338604927e-03 2.578344643115997314e-01
-2.121731042861938477e-01 -8.180481195449829102e-02 -1.128220930695533752e-01 -1.060329936444759369e-02 -1.290427446365356445e-01 1.381412893533706665e-01 8.535521477460861206e-02 8.791352063417434692e-02 -2.129677534103393555e-01 1.028043702244758606e-01 2.255614846944808960e-01 -1.951057650148868561e-02 1.161966025829315186e-01 2.234123051166534424e-01 -9.218528121709823608e-02 2.413645088672637939e-01 -2.150028496980667114e-01 1.227571740746498108e-01 3.029411286115646362e-02 -3.642667233943939209e-01 7.884390652179718018e-02 -1.642085462808609009e-01 1.479470133781433105e-01 1.610084027051925659e-01 -2.778506278991699219e-01 -1.025515645742416382e-01 -1.414106339216232300e-01 7.084345817565917969e-02 -2.340803481638431549e-02 3.295092880725860596e-01 -1.334952414035797119e-01 3.630044758319854736e-01
1.415639966726303101e-01 -2.011244446039199829e-01 -1.245951578021049500e-01 -2.762217521667480469e-01 -1.026580557227134705e-01 1.323123872280120850e-01 4.312618821859359741e-02 1.471362560987472534e-01 -1.366048902273178101e-01 2.100549340248107910e-01 9.316015988588333130e-02 1.810663565993309021e-02 -2.174948006868362427e-01 -2.760889828205108643e-01 -5.638139322400093079e-02 1.650304943323135376e-01 -9.356578439474105835e-02 6.319876760244369507e-02 -2.015407085418701172e-01 1.831434108316898346e-02 2.015564888715744019e-01 -1.901136338710784912e-01 -2.015623897314071655e-01 1.837164163589477539e-01 -2.154335528612136841e-01 4.010269641876220703e-01 -1.427978873252868652e-01 1.637787818908691406e-01 -1.128626465797424316e-01 1.061985790729522705e-01 7.046525925397872925e-02 2.865621149539947510e-01
1.667658835649490356e-01 -8.919246494770050049e-02 7.052214443683624268e-02 -1.394286006689071655e-01 -2.513001263141632080e-01 -1.563171744346618652e-01 1.704454272985458374e-01 -9.664950519800186157e-02 -2.092572301626205444e-01 6.189909577369689941e-02 1.578017771244049072e-01 -9.437986463308334351e-02 -8.428619056940078735e-02 -2.405117601156234741e-01 3.813620656728744507e-02 1.640968322753906250e-01 -1.302118003368377686e-01 -4.043079912662506104e-02 -2.744196057319641113e-01 -1.455172151327133179e-01 6.532891839742660522e-02 -1.638427376747131348e-01 3.322466835379600525e-02 3.281408250331878662e-01 2.586658298969268799e-01 9.243199229240417480e-02 -5.192635059356689453e-01 -1.399137824773788452e-01 -2.509045228362083435e-02 9.238876402378082275e-03 1.351903229951858521e-01 2.149440161883831024e-02
-3.686215728521347046e-02 1.783640086650848389e-01 -3.291588649153709412e-02 -2.777712643146514893e-01 1.556777209043502808e-01 1.009611114859580994e-01 2.552471160888671875e-01 -2.266432195901870728e-01 -2.591229081153869629e-01 3.771410882472991943e-01 1.445591300725936890e-01 7.810305804014205933e-02 -1.854394823312759399e-01 1.722045987844467163e-01 -1.685218960046768188e-01 -5.973909795284271240e-02 -8.265531063079833984e-02 -2.007285356521606445e-01 5.655184388160705566e-02 -2.714876532554626465e-01 -2.321535348892211914e-01 -3.516047894954681396e-01 -9.897912293672561646e-02 1.000112369656562805e-01 -9.673334658145904541e-02 1.341193616390228271e-01 -1.047738716006278992e-01 6.126921623945236206e-02 -9.263426065444946289e-02 4.433002322912216187e-02 -2.332867588847875595e-03 1.768498122692108154e-01
2.277582138776779175e-01 -1.097461134195327759e-01 8.210796862840652466e-02 -2.406688630580902100e-01 -2.004381865262985229e-01 -6.569395214319229126e-02 1.161814108490943909e-01 3.826942667365074158e-02 -2.488781809806823730e-01 -2.569447644054889679e-02 1.748023182153701782e-01 1.616680249571800232e-02 2.803491055965423584e-02 -2.171743810176849365e-01 -9.801162034273147583e-02 8.655347675085067749e-02 -1.162065099924802780e-02 6.405607610940933228e-02 -2.936447858810424805e-01 -1.072824671864509583e-01 1.395919770002365112e-01 -8.658168464899063110e-02 4.431936424225568771e-03 3.212578296661376953e-01 1.171713098883628845e-01 2.246406972408294678e-01 -5.006798505783081055e-01 -2.036191523075103760e-01 4.673244804143905640e-02 1.680323034524917603e-01 5.125966668128967285e-02 1.787045747041702271e-01
1.802566461265087128e-02 -1.949616707861423492e-02 1.011469513177871704e-01 -4.163986817002296448e-02 5.791776627302169800e-02 3.592132404446601868e-02 1.343740224838256836e-01 -2.036477029323577881e-01 -3.114923238754272461e-01 2.520448565483093262e-01 1.039175242185592651e-01 1.158615201711654663e-01 -7.986600510776042938e-03 1.927890926599502563e-01 -1.237274799495935440e-02 -1.013971269130706787e-01 5.562240257859230042e-02 3.577765449881553650e-02 -1.877991110086441040e-02 -1.072220206260681152e-01 9.065895527601242065e-02 -3.886823356151580811e-01 8.817782998085021973e-02 1.482402160763740540e-02 -3.044551797211170197e-02 2.830866873264312744e-01 8.217581547796726227e-03 2.636151313781738281e-01 5.998732149600982666e-02 2.678069770336151123e-01 -1.825608760118484497e-01 4.979256093502044678e-01
-8.684761077165603638e-02 2.175256162881851196e-01 -1.237059459090232849e-01 -2.087354511022567749e-01 -3.044161014258861542e-02 1.132510080933570862e-01 1.416978240013122559e-01 1.188550442457199097e-01 -8.315599709749221802e-02 -1.894311457872390747e-01 2.572354078292846680e-01 -7.066927850246429443e-02 7.306895405054092407e-02 -1.070531085133552551e-01 8.166680485010147095e-02 -9.723657369613647461e-02 -1.129296123981475830e-01 6.112068518996238708e-02 -1.361095458269119263e-01 7.757750153541564941e-02 -1.758120954036712646e-01 8.734001964330673218e-02 6.558971479535102844e-03 9.326562285423278809e-02 2.143118157982826233e-02 1.755262315273284912e-01 -4.910520315170288086e-01 5.073503032326698303e-02 2.035279572010040283e-02 3.924307227134704590e-01 -2.640406787395477295e-01 3.224920928478240967e-01
9.270303696393966675e-02 -3.588397800922393799e-01 -4.169277846813201904e-01 -1.753527224063873291e-01 -2.970209531486034393e-02 1.949235647916793823e-01 2.455912530422210693e-01 -8.122178912162780762e-02 7.065597921609878540e-02 5.962555110454559326e-02 1.726494878530502319e-01 -1.334630697965621948e-01 -2.875449955463409424e-01 4.364506155252456665e-02 8.093586564064025879e-02 1.771812438964843750e-01 2.014181762933731079e-01 -2.153225988149642944e-01 1.668309047818183899e-02 -3.013708889484405518e-01 -2.297939658164978027e-01 1.126164011657238007e-02 -1.147164553403854370e-01 4.399004857987165451e-03 -1.815812289714813232e-02 -1.191075332462787628e-02 -2.573338747024536133e-01 9.326470643281936646e-02 -1.597622036933898926e-01 5.753778293728828430e-02 -2.051761746406555176e-02 1.574215590953826904e-01
3.507461547851562500e-01 -1.298236846923828125e-01 -1.130352169275283813e-01 1.434197723865509033e-01 -2.895857393741607666e-01 -9.526680223643779755e-03 3.566941916942596436e-01 -2.244033664464950562e-01 -7.444617152214050293e-02 7.903648167848587036e-02 1.268866956233978271e-01 2.359682023525238037e-01 -2.183876782655715942e-01 1.165264658629894257e-02 3.006583750247955322e-01 -1.520246565341949463e-01 1.396881341934204102e-01 -6.004184484481811523e-02 -1.514329165220260620e-01 -5.256308242678642273e-03 7.489299029111862183e-02 -1.233011558651924133e-01 -1.490163058042526245e-01 1.802901774644851685e-01 1.147697716951370239e-01 1.893594413995742798e-01 -7.849843800067901611e-02 6.604672968387603760e-02 -2.395790517330169678e-01 8.868562430143356323e-02 5.526373162865638733e-02 2.661989927291870117e-01
-8.696146309375762939e-02 1.646006666123867035e-02 -3.397567868232727051e-01 -1.010260805487632751e-01 8.252730965614318848e-02 -1.533450186252593994e-02 1.924833059310913086e-01 -1.421018317341804504e-02 -1.768400371074676514e-01 -1.535321623086929321e-01 2.774854898452758789e-01 2.138568162918090820e-01 -2.799899876117706299e-01 5.129715427756309509e-02 1.608981639146804810e-01 1.874115318059921265e-01 -7.447396963834762573e-02 -8.693856652826070786e-04 -5.057423189282417297e-02 -1.064072325825691223e-01 2.423639148473739624e-01 -1.530441343784332275e-01 3.154871240258216858e-02 -1.009741351008415222e-01 6.279671937227249146e-02 3.348132371902465820e-01 -1.849453598260879517e-01 -3.218179196119308472e-02 -1.182547882199287415e-01 4.174630343914031982e-01 2.239420413970947266e-01 1.179407723248004913e-02
2.459284849464893341e-02 1.074981242418289185e-01 3.640680387616157532e-02 2.983349747955799103e-02 -9.119524806737899780e-02 -1.249858886003494263e-01 3.794193565845489502e-01 -1.692025065422058105e-01 -3.009168505668640137e-01 2.848659157752990723e-01 3.547560796141624451e-02 1.294662356376647949e-01 -1.298671364784240723e-01 4.670890048146247864e-02 -1.984117366373538971e-02 5.911820009350776672e-02 8.201085776090621948e-02 -3.273343145847320557e-01 -1.330659985542297363e-01 -1.874799877405166626e-01 -1.136986389756202698e-01 -2.665856182575225830e-01 2.101861089468002319e-01 2.747819758951663971e-02 8.997738361358642578e-02 -1.432411521673202515e-01 -1.574337184429168701e-01 1.644090116024017334e-01 7.843611389398574829e-02 2.716497480869293213e-01 -2.554681301116943359e-01 2.348301708698272705e-01
1.645003557205200195e-01 -9.554120153188705444e-02 1.797664351761341095e-02 -1.987150460481643677e-01 -2.647679746150970459e-01 2.409119624644517899e-03 3.183799982070922852e-02 2.218766808509826660e-01 -3.936713933944702148e-01 -5.803691223263740540e-02 1.954959630966186523e-01 -2.220470160245895386e-01 -2.349453717470169067e-01 -5.968314409255981445e-02 -7.170217484235763550e-02 1.253364384174346924e-01 1.709259003400802612e-01 -2.060882374644279480e-02 2.068888768553733826e-02 -7.094474136829376221e-02 -2.331296354532241821e-01 -2.824895977973937988e-01 -1.193140968680381775e-01 1.956193149089813232e-01 1.022815406322479248e-01 1.836379766464233398e-01 -2.446566373109817505e-01 -1.383804380893707275e-01 3.513368079438805580e-03 3.576783239841461182e-01 7.121910899877548218e-02 -1.435990817844867706e-02
1.731436699628829956e-01 1.051228586584329605e-02 -2.591903805732727051e-01 -1.526072174310684204e-01 -1.411685049533843994e-01 1.695310920476913452e-01 9.359671920537948608e-02 1.600897498428821564e-02 -9.756381809711456299e-02 -2.372152209281921387e-01 2.252565771341323853e-01 4.140553176403045654e-01 7.311501353979110718e-02 -2.265357226133346558e-01 1.554617434740066528e-01 9.968868643045425415e-02 3.705880045890808105e-02 -5.029130354523658752e-02 1.225716918706893921e-01 -1.502033919095993042e-01 -2.428818941116333008e-01 -2.609524428844451904e-01 5.083721503615379333e-02 2.467586845159530640e-01 8.594610542058944702e-02 -8.598875999450683594e-02 -3.423834443092346191e-01 9.843748807907104492e-02 -7.457228749990463257e-02 2.167743742465972900e-01 1.055877879261970520e-01 7.460484653711318970e-02
-6.790700554847717285e-02 1.291636973619461060e-01 -2.015156596899032593e-01 1.837691105902194977e-02 3.977823536843061447e-03 -6.577656604349613190e-03 2.521331012248992920e-01 8.342089504003524780e-02 -1.189360618591308594e-01 -2.929442794993519783e-03 1.971659511327743530e-01 2.353495955467224121e-01 -1.368355751037597656e-01 1.118758022785186768e-01 5.088203027844429016e-02 2.747621536254882812e-01 1.079201251268386841e-01 2.001444399356842041e-01 -2.119700014591217041e-01 3.842037543654441833e-02 -1.035180315375328064e-01 -9.927800297737121582e-02 4.576976224780082703e-02 -4.340865835547447205e-02 8.772234432399272919e-03 4.176572859287261963e-01 -2.793375253677368164e-01 1.299028098583221436e-01 2.075101137161254883e-01 4.036057889461517334e-01 -5.485360696911811829e-02 2.199529111385345459e-01
-5.954012274742126465e-02 1.646080762147903442e-01 -7.575281709432601929e-02 4.346542060375213623e-02 5.357084795832633972e-02 9.672809392213821411e-02 1.158437132835388184e-01 -1.565547883510589600e-01 -1.252394765615463257e-01 8.642809838056564331e-02 3.166513741016387939e-01 4.624284803867340088e-02 -4.803904145956039429e-02 -1.055060550570487976e-01 9.895618259906768799e-02 2.284433543682098389e-01 4.747067112475633621e-03 -1.364291161298751831e-01 -2.651188522577285767e-02 -7.199361175298690796e-02 -2.740186750888824463e-01 -3.006693124771118164e-01 3.173883259296417236e-01 2.346465736627578735e-01 -1.586440056562423706e-01 2.320525497198104858e-01 -6.774393469095230103e-02 -1.234894916415214539e-01 4.676767811179161072e-02 4.758164584636688232e-01 -1.266730427742004395e-01 -1.459562629461288452e-01
-7.474619150161743164e-02 -3.964099884033203125e-01 -4.934325814247131348e-01 8.353962562978267670e-03 -1.314542442560195923e-01 2.834625542163848877e-01 2.498905211687088013e-01 -1.033175215125083923e-01 9.640785306692123413e-02 4.868063703179359436e-02 1.760796904563903809e-01 -8.400588482618331909e-02 -3.954013437032699585e-02 6.419954448938369751e-02 2.796126343309879303e-02 2.405079454183578491e-01 1.389344483613967896e-01 -4.278459120541810989e-03 -2.134509757161140442e-02 -1.327906250953674316e-01 -1.710008382797241211e-01 -1.809681504964828491e-01 -5.989859253168106079e-02 -1.133615225553512573e-01 -8.436334878206253052e-02 5.761442705988883972e-02 -3.356268405914306641e-01 -8.484955877065658569e-02 -1.854518055915832520e-01 1.348586529493331909e-01 -7.817531377077102661e-02 6.424965709447860718e-02
-1.731806062161922455e-02 -4.837311804294586182e-02 6.833375431597232819e-03 -3.001438379287719727e-01 -2.333735376596450806e-01 -8.783709257841110229e-02 1.256006807088851929e-01 -1.827418617904186249e-02 -2.643662393093109131e-01 9.415948390960693359e-02 1.736705005168914795e-01 2.508586347103118896e-01 -2.354991883039474487e-01 -3.332965373992919922e-01 7.286803424358367920e-02 9.964249283075332642e-02 -1.235531866550445557e-01 -7.258500158786773682e-02 -1.512899398803710938e-01 -1.144123449921607971e-01 8.051738888025283813e-02 2.580888569355010986e-01 1.416080445051193237e-01 4.056128561496734619e-01 -1.420639920979738235e-02 6.905271857976913452e-02 -2.508643865585327148e-01 -1.213122233748435974e-01 7.191241532564163208e-02 2.582077682018280029e-01 -6.815572828054428101e-02 4.493789747357368469e-02
-4.002590663731098175e-03 -1.150284186005592346e-01 4.025275260210037231e-02 -1.880412176251411438e-02 7.032752782106399536e-02 5.355299636721611023e-02 1.223106980323791504e-01 -4.203459247946739197e-03 -1.501800268888473511e-01 6.867380440235137939e-02 4.704919755458831787e-01 4.730617403984069824e-01 -2.211569398641586304e-01 1.377971023321151733e-01 4.111218452453613281e-02 -1.434492319822311401e-01 -2.161714015528559685e-03 -2.011289000511169434e-01 -9.868795424699783325e-02 -4.488847777247428894e-02 -3.134316578507423401e-02 -1.067383810877799988e-01 4.364654049277305603e-02 1.652377247810363770e-01 2.103945165872573853e-01 -8.740616589784622192e-02 -1.175878942012786865e-02 -1.112891808152198792e-01 -9.924539364874362946e-03 2.764566242694854736e-01 4.948550835251808167e-02 4.027406573295593262e-01
-1.518390625715255737e-01 4.049170389771461487e-02 -2.558300197124481201e-01 1.369812041521072388e-01 -8.329222910106182098e-03 -3.822632879018783569e-02 1.652157902717590332e-01 1.145452633500099182e-01 -6.702318787574768066e-02 -8.980579674243927002e-02 2.571520805358886719e-01 6.284721195697784424e-02 -7.334292866289615631e-03 -6.518678367137908936e-02 1.838424056768417358e-01 1.028195321559906006e-01 3.498602891340851784e-03 1.611204072833061218e-02 -1.147247329354286194e-01 1.388838738203048706e-01 -2.959653735160827637e-01 -6.827678531408309937e-02 -3.449794352054595947e-01 4.158958792686462402e-02 -2.279933840036392212e-01 2.543530166149139404e-01 -3.199903368949890137e-01 2.564999461174011230e-01 1.057687476277351379e-01 2.931939661502838135e-01 -1.875397115945816040e-01 2.343810647726058960e-01
3.708391264081001282e-02 -1.218473725020885468e-02 3.682058304548263550e-02 -6.346361339092254639e-02 -7.239969074726104736e-02 2.832413613796234131e-01 9.783523529767990112e-02 -1.163567677140235901e-01 4.046038165688514709e-02 -7.155881263315677643e-03 2.365275621414184570e-01 1.339013129472732544e-01 -5.411917716264724731e-02 -1.845323890447616577e-01 1.088740676641464233e-01 -1.355863213539123535e-01 1.571862399578094482e-01 -1.968909054994583130e-01 -3.112401366233825684e-01 -2.338629961013793945e-01 -2.519278228282928467e-01 1.718769036233425140e-02 2.309251129627227783e-01 8.509036898612976074e-02 -2.286757528781890869e-01 2.946770489215850830e-01 -9.214301593601703644e-03 -3.729292377829551697e-02 7.137164473533630371e-02 1.998863220214843750e-01 -4.310147464275360107e-01 1.759057641029357910e-01
-1.179311517626047134e-02 -4.665140062570571899e-02 -1.927562355995178223e-01 3.630601242184638977e-02 1.203126180917024612e-02 1.690729260444641113e-01 1.715171635150909424e-01 -1.365618407726287842e-01 -2.523333728313446045e-01 9.563822299242019653e-02 2.160955965518951416e-01 -1.659562587738037109e-01 1.823793537914752960e-02 1.218448504805564880e-01 6.118948385119438171e-02 -2.425686543574556708e-04 1.126841977238655090e-01 -1.234173178672790527e-01 -3.110119700431823730e-01 -3.326517045497894287e-01 -3.015169501304626465e-01 -2.441579289734363556e-02 2.398909535259008408e-03 -7.876420766115188599e-02 -2.804267406463623047e-01 2.732840180397033691e-02 -3.915852606296539307e-01 -1.516557931900024414e-01 1.984753757715225220e-01 -7.027205079793930054e-02 7.068845629692077637e-02 2.799068987369537354e-01
[truncated: 3,274,981 more chars]
