# Supplementary material for: The Language of Innovation
Source: PLoS One. 2020 Apr 30;15(4):e0230107. doi: 10.1371/journal.pone.0230107 (PMC7194493; doi:10.1371/journal.pone.0230107)
Supplement: S16 File — (GZ) [file pone.0230107.s016.tar.gz › 1994-1998/V2Run_14_VS_4500_embeddings1994-1998ED32.txt]

1.563933305442333221e-02 3.012535870075225830e-01 -4.242398589849472046e-02 2.171969264745712280e-01 -8.860271424055099487e-02 7.621821016073226929e-02 -2.088967524468898773e-02 1.742844581604003906e-01 -1.292314678430557251e-01 1.895449757575988770e-01 -9.736318141222000122e-02 -2.090551108121871948e-01 1.081019192934036255e-01 -5.594683066010475159e-02 1.989226229488849640e-02 2.114383131265640259e-02 4.445544481277465820e-01 -1.884047128260135651e-02 1.443878561258316040e-01 2.517719864845275879e-01 2.373613715171813965e-01 -1.258324831724166870e-01 2.043307870626449585e-01 -6.713555753231048584e-02 1.074156910181045532e-02 -1.585369259119033813e-01 9.136509895324707031e-02 -1.113343685865402222e-01 3.722648620605468750e-01 -2.767266035079956055e-01 9.577591717243194580e-02 1.520156264305114746e-01
5.134967714548110962e-02 2.328513562679290771e-01 2.569346502423286438e-02 1.495628505945205688e-01 -1.551050245761871338e-01 -1.859785616397857666e-02 2.224027924239635468e-02 5.938726291060447693e-02 -1.892535388469696045e-01 1.094544604420661926e-01 -2.555886805057525635e-01 -7.141157239675521851e-02 8.427248150110244751e-02 -4.307483136653900146e-02 3.611046373844146729e-01 1.777847558259963989e-01 1.428921669721603394e-01 -2.019752981141209602e-03 -7.927545905113220215e-02 1.299606263637542725e-01 -2.855309545993804932e-01 8.791800588369369507e-02 2.799614071846008301e-01 7.885516621172428131e-03 -3.482446819543838501e-02 -1.989044398069381714e-01 -4.214654490351676941e-02 3.261522576212882996e-02 5.615667104721069336e-01 -8.989677578210830688e-02 9.663277119398117065e-02 -1.217328384518623352e-01
1.768928170204162598e-01 2.124210819602012634e-03 -3.768559312447905540e-03 1.919048875570297241e-01 -3.418101370334625244e-01 1.733903288841247559e-01 1.283819079399108887e-01 -8.773552626371383667e-02 2.981094717979431152e-01 -4.691270738840103149e-02 -1.776206642389297485e-01 -1.417594999074935913e-01 -9.959544986486434937e-02 -5.863689258694648743e-02 1.199507340788841248e-01 2.208575308322906494e-01 3.719228804111480713e-01 4.427831619977951050e-02 1.019463166594505310e-01 -8.721441030502319336e-02 8.214574307203292847e-02 -1.144326478242874146e-01 -3.526078164577484131e-02 -3.738988935947418213e-02 2.068900465965270996e-01 -2.777944691479206085e-02 -4.506951943039894104e-02 -2.528115808963775635e-01 4.573218524456024170e-01 -9.963805973529815674e-02 -9.228496253490447998e-02 -1.538432985544204712e-01
-8.451689034700393677e-02 9.724245220422744751e-02 1.939509436488151550e-02 1.258449852466583252e-01 -2.677939832210540771e-01 2.143507301807403564e-01 -7.340826094150543213e-02 -1.172841265797615051e-01 1.591295003890991211e-01 1.474210470914840698e-01 -2.000078260898590088e-01 -2.058407813310623169e-01 3.366892635822296143e-01 5.825037136673927307e-02 3.427411019802093506e-01 1.074215769767761230e-01 5.004293844103813171e-02 -2.408803999423980713e-02 1.310714185237884521e-01 1.531793177127838135e-01 2.097112387418746948e-01 -8.577621728181838989e-02 2.832587622106075287e-02 6.923780590295791626e-02 1.417076867073774338e-02 -8.731850981712341309e-02 1.869187057018280029e-01 2.912088930606842041e-01 1.597110629081726074e-01 -4.129693508148193359e-01 -1.172686517238616943e-01 -1.309987753629684448e-01
2.964064180850982666e-01 -6.398443132638931274e-02 -2.247677184641361237e-02 9.978791326284408569e-02 -3.201124370098114014e-01 3.619338572025299072e-02 -9.298162907361984253e-02 2.750938991084694862e-03 2.693250775337219238e-01 -2.156070768833160400e-01 -1.102414280176162720e-01 -2.646310329437255859e-01 8.230873197317123413e-02 -8.568360656499862671e-02 2.493465691804885864e-01 -2.414260506629943848e-01 8.555693179368972778e-02 -1.629538536071777344e-01 2.783589363098144531e-01 -1.587776280939579010e-02 2.213196083903312683e-02 -1.875764280557632446e-01 5.921998992562294006e-02 -2.089971452951431274e-01 1.604816764593124390e-01 -1.833305507898330688e-01 1.049294471740722656e-01 1.366884559392929077e-01 4.031291604042053223e-01 8.378938771784305573e-03 -4.502598941326141357e-02 -3.505915030837059021e-02
3.843041062355041504e-01 2.320581376552581787e-01 1.001349985599517822e-01 1.896143555641174316e-01 -2.888444364070892334e-01 2.049579173326492310e-01 1.052725464105606079e-01 -6.980061996728181839e-03 -5.439792573451995850e-02 8.756971918046474457e-03 -9.735092520713806152e-02 9.145045280456542969e-02 1.656049042940139771e-01 -5.188621953129768372e-02 -4.547451063990592957e-02 -1.674201935529708862e-01 2.419543266296386719e-01 -6.544223427772521973e-02 -7.043426483869552612e-02 1.327771246433258057e-01 1.595384813845157623e-02 -2.939189374446868896e-01 2.642753422260284424e-01 -8.296719193458557129e-02 -1.099178381264209747e-02 -1.241436675190925598e-01 1.746595948934555054e-01 2.445879280567169189e-01 4.196495711803436279e-01 -1.177869271486997604e-03 -2.922520786523818970e-02 -5.667206272482872009e-02
3.719975650310516357e-01 2.500426769256591797e-01 1.565107703208923340e-01 -6.823738664388656616e-02 -3.947521150112152100e-01 -6.094938516616821289e-02 -9.286154806613922119e-02 1.377509236335754395e-01 1.956277489662170410e-01 8.732061833143234253e-03 -1.197741851210594177e-01 -6.780209392309188843e-02 7.749412208795547485e-02 7.950472086668014526e-02 1.163278594613075256e-01 3.407848626375198364e-02 2.878860831260681152e-01 -1.281150430440902710e-01 3.768343850970268250e-02 8.076110482215881348e-02 -1.880787499248981476e-02 -8.500861376523971558e-02 5.897289887070655823e-02 -3.222470581531524658e-01 1.301307976245880127e-01 1.844419352710247040e-02 1.545620262622833252e-01 -2.923725545406341553e-01 3.414930403232574463e-01 -1.211592033505439758e-01 -1.356961876153945923e-01 -1.117886858992278576e-03
1.493707746267318726e-01 3.668706119060516357e-02 1.082055717706680298e-01 -1.117562428116798401e-01 -1.401381343603134155e-01 2.330139428377151489e-01 6.585665047168731689e-02 1.809191852807998657e-01 5.117979273200035095e-02 1.132256016135215759e-01 -1.998047828674316406e-01 -9.812304377555847168e-02 -2.758751437067985535e-02 -2.551057338714599609e-01 3.556820750236511230e-01 -1.403475254774093628e-01 5.723519623279571533e-02 1.916801035404205322e-01 2.342125028371810913e-01 6.191416084766387939e-02 -1.734517812728881836e-01 -6.804890185594558716e-02 -3.109594061970710754e-02 1.597075015306472778e-01 -5.830495804548263550e-02 -2.601299583911895752e-01 2.247392758727073669e-02 -2.574100792407989502e-01 3.981563150882720947e-01 -2.580573260784149170e-01 -1.948431432247161865e-01 -5.736947059631347656e-02
1.419345438480377197e-01 1.595205813646316528e-01 -1.956846863031387329e-01 1.121585890650749207e-01 -6.318286061286926270e-02 -8.859255909919738770e-02 1.705204136669635773e-02 5.142932757735252380e-02 6.374034285545349121e-02 -9.240557439625263214e-03 -2.298109680414199829e-01 -2.273550331592559814e-01 -1.194900497794151306e-01 -2.229352295398712158e-01 3.079763352870941162e-01 -5.528865754604339600e-02 1.599474251270294189e-01 -6.061691325157880783e-03 8.146531134843826294e-02 -6.230678036808967590e-02 -7.086820900440216064e-02 -4.365765675902366638e-02 3.266873657703399658e-01 -5.420238710939884186e-03 -3.572426363825798035e-02 -2.395861782133579254e-02 3.751237094402313232e-01 -1.770800054073333740e-01 2.429508864879608154e-01 -4.780411720275878906e-01 -6.803701817989349365e-02 -4.795218259096145630e-02
7.039104402065277100e-02 6.738153751939535141e-03 2.674921788275241852e-02 1.048000305891036987e-01 -4.890024662017822266e-01 2.685149013996124268e-01 -1.339119523763656616e-01 3.980628401041030884e-02 1.725923269987106323e-01 -5.262861028313636780e-02 -2.370914220809936523e-01 -1.609915941953659058e-01 -1.333954781293869019e-01 -1.669661551713943481e-01 2.932641208171844482e-01 2.799489721655845642e-02 7.728584110736846924e-02 -6.346933078020811081e-03 -3.467553108930587769e-02 1.677451580762863159e-01 -4.325976967811584473e-02 -1.408026814460754395e-01 1.493475735187530518e-01 -1.774510741233825684e-01 2.256353348493576050e-01 1.411187052726745605e-01 9.835586696863174438e-02 -1.028583422303199768e-01 2.448917776346206665e-01 -2.176716178655624390e-01 -3.060384392738342285e-01 4.975744709372520447e-02
3.163723647594451904e-02 1.113325729966163635e-01 1.260107941925525665e-02 3.266879543662071228e-02 -5.198533087968826294e-02 8.100121468305587769e-02 2.726123295724391937e-02 9.480594098567962646e-02 1.194029673933982849e-01 1.802734136581420898e-01 -5.785947665572166443e-02 -1.648195236921310425e-01 -6.638386845588684082e-02 -3.246072828769683838e-01 2.993018627166748047e-01 1.781936287879943848e-01 4.413603618741035461e-02 3.526996821165084839e-02 1.452469378709793091e-01 -2.593091726303100586e-01 -2.597088515758514404e-01 -5.526031367480754852e-03 -1.266541481018066406e-01 4.925789684057235718e-02 -1.351925134658813477e-01 -1.130838692188262939e-01 2.090237885713577271e-01 -2.490125223994255066e-02 5.641465187072753906e-01 -2.606621682643890381e-01 3.365113958716392517e-02 1.334615796804428101e-01
3.820783793926239014e-01 -1.245182659476995468e-02 -2.312062121927738190e-02 1.327221188694238663e-02 -3.135650753974914551e-01 -1.095355860888957977e-02 -1.887926012277603149e-01 5.045019090175628662e-02 6.844467669725418091e-02 1.638309806585311890e-01 -2.873967960476875305e-02 -1.120479404926300049e-01 1.571291238069534302e-01 -2.872491776943206787e-01 2.875849902629852295e-01 9.793347865343093872e-02 -5.119162797927856445e-02 3.477270901203155518e-02 2.126874774694442749e-01 -1.092064008116722107e-01 9.976368397474288940e-03 -4.560074582695960999e-02 2.470954656600952148e-01 -2.827589809894561768e-01 1.305133551359176636e-01 -6.216047704219818115e-02 8.425245992839336395e-03 -2.821337282657623291e-01 3.955119848251342773e-01 -4.377390723675489426e-03 -5.783466249704360962e-02 8.703226596117019653e-02
3.276902139186859131e-01 5.366183817386627197e-02 1.567751765251159668e-01 -1.168657988309860229e-01 -3.455563485622406006e-01 1.931964755058288574e-01 -1.444432288408279419e-01 7.302141934633255005e-02 4.000185430049896240e-02 1.502330750226974487e-01 -3.931376934051513672e-01 -2.497547715902328491e-01 -5.748948827385902405e-02 -9.724425524473190308e-02 9.801218658685684204e-02 8.718630671501159668e-02 5.875390022993087769e-03 -2.593583464622497559e-01 1.950170695781707764e-01 1.292579323053359985e-01 2.779421210289001465e-01 7.466341555118560791e-02 6.942678242921829224e-02 -1.164587885141372681e-01 1.118989512324333191e-01 1.423214077949523926e-01 6.621989607810974121e-02 -1.106117516756057739e-01 3.377633094787597656e-01 3.376620262861251831e-02 -7.741226255893707275e-02 6.029943376779556274e-02
-1.087847650051116943e-01 2.546615600585937500e-01 -8.896021544933319092e-02 2.171978950500488281e-01 -1.215688437223434448e-01 1.003232374787330627e-01 8.847861737012863159e-02 4.750883579254150391e-02 2.114132195711135864e-01 3.054780364036560059e-01 -8.141796290874481201e-02 -2.235746085643768311e-01 4.468685761094093323e-02 -1.225468069314956665e-01 1.623813211917877197e-01 6.140539422631263733e-02 2.449283897876739502e-01 -8.402670919895172119e-02 -5.566610023379325867e-02 -1.845905184745788574e-01 -3.592221140861511230e-01 -5.722410976886749268e-03 -2.052005566656589508e-02 -2.445789426565170288e-01 -1.436801701784133911e-01 -8.252687752246856689e-03 -6.741533521562814713e-03 -1.473876386880874634e-01 4.153244793415069580e-01 -2.390767484903335571e-01 1.450973600149154663e-01 -6.923542171716690063e-02
9.954044222831726074e-02 1.017909124493598938e-01 -1.627207696437835693e-01 1.094029657542705536e-02 -5.307633057236671448e-02 -1.597326248884201050e-01 1.199577003717422485e-01 1.090263798832893372e-01 2.651613205671310425e-02 -9.336801245808601379e-03 -4.597742110490798950e-02 -1.210913136601448059e-01 -2.666097879409790039e-02 -2.173224277794361115e-02 3.761968910694122314e-01 9.337039291858673096e-02 4.032877981662750244e-01 5.220149084925651550e-02 2.376434504985809326e-01 -2.285123616456985474e-02 1.706364154815673828e-01 2.970664799213409424e-01 2.252210080623626709e-01 -1.675645411014556885e-01 -6.411641091108322144e-02 -8.917316049337387085e-02 2.696904540061950684e-01 -1.577360183000564575e-01 3.836692571640014648e-01 -2.266701161861419678e-01 -5.110820755362510681e-02 1.147765852510929108e-02
1.219304278492927551e-02 1.060786023736000061e-01 6.797797232866287231e-02 8.227462321519851685e-02 -2.016905695199966431e-01 -9.344552643597126007e-03 -1.019256561994552612e-01 1.404117792844772339e-01 5.311013758182525635e-02 3.159670829772949219e-01 -1.293938755989074707e-01 5.527129769325256348e-02 1.132178828120231628e-01 -7.496910542249679565e-02 2.969808578491210938e-01 -1.230934634804725647e-01 6.699689477682113647e-02 1.800822466611862183e-01 3.607944548130035400e-01 2.910267710685729980e-01 1.306547969579696655e-01 2.478905394673347473e-02 1.748222708702087402e-01 -2.471877783536911011e-01 1.955667883157730103e-01 5.672273784875869751e-02 8.439732342958450317e-02 2.723782062530517578e-01 6.004458665847778320e-02 -3.888447582721710205e-01 8.334752917289733887e-02 -1.281785666942596436e-01
2.179706394672393799e-01 8.704701066017150879e-02 1.462951600551605225e-01 2.541129291057586670e-02 -3.028702139854431152e-01 -1.453096885234117508e-02 -1.246416047215461731e-01 -8.312010020017623901e-02 1.357295662164688110e-01 2.779028713703155518e-01 -2.562170922756195068e-01 -1.566777974367141724e-01 1.439729938283562660e-03 -1.388936787843704224e-01 1.345818340778350830e-01 -5.041845887899398804e-02 -3.216986730694770813e-02 -2.591954469680786133e-01 4.992915317416191101e-02 -2.930000051856040955e-02 1.164704859256744385e-01 -1.596818268299102783e-01 2.581301629543304443e-01 -1.260475218296051025e-01 2.121363729238510132e-01 -1.112567409873008728e-01 1.984467208385467529e-01 -2.283087521791458130e-01 4.504032135009765625e-01 -1.663494557142257690e-01 -1.004278957843780518e-01 -4.873726982623338699e-03
1.715739220380783081e-01 1.233361959457397461e-01 -1.711425781250000000e-01 9.386155754327774048e-02 -2.160944230854511261e-02 2.412801608443260193e-02 -1.126757636666297913e-01 5.004940032958984375e-01 1.139559745788574219e-01 3.739659190177917480e-01 -2.140654474496841431e-01 1.167119741439819336e-01 1.720350086688995361e-01 4.063355550169944763e-02 1.566552370786666870e-01 1.155676171183586121e-01 5.644066259264945984e-02 5.015214905142784119e-02 2.835019528865814209e-01 1.466222014278173447e-02 2.538625709712505341e-02 -1.399980634450912476e-01 2.775870561599731445e-01 -1.494563370943069458e-01 2.348273098468780518e-01 -7.943988777697086334e-03 9.106867760419845581e-02 1.192537788301706314e-02 8.349835872650146484e-02 -2.722432017326354980e-01 4.853114951401948929e-03 -1.445895433425903320e-01
3.205412328243255615e-01 3.111610412597656250e-01 1.411720961332321167e-01 1.915769726037979126e-01 6.224817037582397461e-02 3.266377449035644531e-01 1.879031956195831299e-01 1.567711867392063141e-02 3.061238862574100494e-02 -2.011879347264766693e-02 -2.242893278598785400e-01 -1.158029660582542419e-01 -1.464549601078033447e-01 -2.159249782562255859e-01 1.164855286478996277e-01 -1.582133024930953979e-01 1.515599042177200317e-01 -1.182090118527412415e-01 2.074718624353408813e-01 -1.598223745822906494e-01 -1.792646944522857666e-02 -1.335076838731765747e-01 1.017611846327781677e-02 -3.579747676849365234e-01 9.628477692604064941e-02 -7.761511951684951782e-02 2.249756269156932831e-02 -3.600841388106346130e-02 3.767259418964385986e-01 -5.452945083379745483e-02 1.033300906419754028e-01 -3.677123785018920898e-02
1.177294626832008362e-01 2.431581020355224609e-01 -1.277795284986495972e-01 2.287279814481735229e-02 -2.185817211866378784e-01 1.233845874667167664e-01 -1.708101481199264526e-01 6.822583079338073730e-02 3.236160874366760254e-01 2.660825848579406738e-01 -8.541765064001083374e-02 -4.889367893338203430e-02 1.352639347314834595e-01 -1.665143296122550964e-02 1.757740825414657593e-01 2.322355285286903381e-02 9.721945971250534058e-02 -2.843613550066947937e-02 3.232333064079284668e-01 1.561312675476074219e-01 2.243008464574813843e-01 -3.073933124542236328e-01 -1.187867484986782074e-02 -7.717933505773544312e-02 1.036395505070686340e-01 1.791407465934753418e-01 2.050389647483825684e-01 2.507752776145935059e-01 4.141925647854804993e-02 -2.814490199089050293e-01 3.775224555283784866e-03 -2.436914294958114624e-01
3.247982263565063477e-01 2.104178369045257568e-01 -5.296041816473007202e-02 2.166232317686080933e-01 1.143187880516052246e-01 2.872755229473114014e-01 -1.441973298788070679e-01 -2.437267303466796875e-01 1.238667964935302734e-01 2.583817243576049805e-01 -3.626442700624465942e-02 2.068649977445602417e-01 1.872674226760864258e-01 -1.470896601676940918e-01 3.390211164951324463e-01 1.862996369600296021e-01 6.428883969783782959e-02 1.970312930643558502e-02 1.696945875883102417e-01 7.535870373249053955e-02 2.258684784173965454e-01 3.472654148936271667e-03 -2.435326948761940002e-02 -1.461076289415359497e-01 -1.423063427209854126e-01 -8.624797686934471130e-03 -2.494046464562416077e-02 9.296686947345733643e-02 2.300778776407241821e-01 -3.117106556892395020e-01 -2.142026647925376892e-02 -5.888224113732576370e-03
-1.461259871721267700e-01 2.805638872087001801e-02 -1.429717689752578735e-01 1.316242516040802002e-01 -2.906110286712646484e-01 -2.937037684023380280e-02 -2.133500725030899048e-01 8.447585254907608032e-02 2.132831215858459473e-01 2.080189138650894165e-01 -6.054404377937316895e-02 -6.064722314476966858e-02 7.335872203111648560e-02 4.261417314410209656e-02 2.631376683712005615e-01 2.660817280411720276e-02 2.186724916100502014e-02 5.221647769212722778e-02 1.981687098741531372e-01 1.330751478672027588e-01 2.583024501800537109e-01 -2.823230624198913574e-01 1.766870021820068359e-01 -9.332885593175888062e-02 2.324853837490081787e-01 5.383382365107536316e-02 1.476562917232513428e-01 1.266546547412872314e-01 1.559586971998214722e-01 -4.850603640079498291e-01 1.624179333448410034e-01 -3.941068425774574280e-02
5.208899378776550293e-01 -7.905995473265647888e-03 -4.480322450399398804e-02 2.466085702180862427e-01 -2.234886884689331055e-01 1.830345392227172852e-01 -1.466927826404571533e-01 1.240118816494941711e-01 8.775013685226440430e-02 1.114392727613449097e-01 -1.947615444660186768e-01 -4.536851309239864349e-03 6.209903955459594727e-02 -1.153909713029861450e-01 2.040914595127105713e-01 3.039801120758056641e-02 1.987169235944747925e-01 -1.125253885984420776e-01 2.215595543384552002e-01 -7.150641828775405884e-02 -2.199160605669021606e-01 -4.262331128120422363e-02 1.556560695171356201e-01 -1.409095227718353271e-01 2.829068005084991455e-01 8.953571319580078125e-02 -2.143385633826255798e-02 -1.348873227834701538e-01 2.222106009721755981e-01 -1.855357587337493896e-01 -1.891283541917800903e-01 2.697283029556274414e-02
3.652505204081535339e-02 2.782741785049438477e-01 -1.850999891757965088e-01 4.391239583492279053e-01 -1.864003241062164307e-01 2.206001989543437958e-02 -7.227889448404312134e-02 4.371905326843261719e-02 -9.223245829343795776e-02 2.177434042096138000e-02 2.404570206999778748e-02 -2.526790201663970947e-01 -1.725647598505020142e-01 1.747482270002365112e-01 2.588987946510314941e-01 -2.583025991916656494e-01 2.651887834072113037e-01 3.728583920747041702e-03 8.121414482593536377e-02 -5.610074847936630249e-02 9.739378839731216431e-02 -2.439569085836410522e-01 -1.638255566358566284e-01 -5.542157590389251709e-02 -1.746531724929809570e-01 -4.973074793815612793e-02 -7.649858295917510986e-02 2.419583126902580261e-02 3.163532614707946777e-01 -2.393712252378463745e-01 7.965408265590667725e-02 -4.658521339297294617e-02
2.345509678125381470e-01 8.612868189811706543e-02 -4.145360291004180908e-01 -6.333316117525100708e-02 -1.967981010675430298e-01 1.860531717538833618e-01 1.903802305459976196e-01 4.631238803267478943e-02 6.756814569234848022e-02 -1.896571367979049683e-02 -2.400308698415756226e-01 -1.590064913034439087e-01 9.927751868963241577e-02 -9.967882186174392700e-02 3.605657219886779785e-01 -1.630824953317642212e-01 -8.180909603834152222e-02 1.520418673753738403e-01 7.823035866022109985e-02 -2.262112498283386230e-02 -2.191472202539443970e-01 -1.469104588031768799e-01 7.825322449207305908e-02 -2.150840014219284058e-01 -2.116915304213762283e-03 -1.455295532941818237e-01 1.157119572162628174e-01 3.059680014848709106e-02 3.639176487922668457e-01 -2.157350778579711914e-01 2.008842118084430695e-02 -1.115315109491348267e-01
2.615681886672973633e-01 -1.913160979747772217e-01 1.009850800037384033e-01 2.070600241422653198e-01 -4.582048058509826660e-01 9.198077023029327393e-02 -7.902375608682632446e-02 1.227724179625511169e-02 1.631641983985900879e-01 1.981365978717803955e-01 -1.300665438175201416e-01 -4.383332654833793640e-02 -3.188952207565307617e-01 -2.679650485515594482e-01 2.534388303756713867e-01 -3.692878410220146179e-02 1.884540766477584839e-01 -1.538401935249567032e-02 1.254812330007553101e-01 -1.175965275615453720e-02 2.337569445371627808e-01 8.251908421516418457e-02 3.245343267917633057e-02 -4.523262847214937210e-03 2.838184311985969543e-02 3.103869408369064331e-02 2.322143614292144775e-01 -1.766910105943679810e-01 2.392743229866027832e-01 -4.779427871108055115e-02 1.497701704502105713e-01 1.012241020798683167e-01
1.722976267337799072e-01 1.980629712343215942e-01 -2.318688035011291504e-01 -1.787650436162948608e-01 -1.252641081809997559e-01 -1.869023777544498444e-02 -1.497376430779695511e-02 1.592125594615936279e-01 -1.201587691903114319e-01 1.973169744014739990e-01 8.484440296888351440e-02 1.391458883881568909e-02 1.985471546649932861e-01 1.566676199436187744e-01 2.082382738590240479e-01 2.522900402545928955e-01 4.306497871875762939e-01 -3.607101738452911377e-02 7.401573657989501953e-02 -1.165046393871307373e-01 3.255445063114166260e-01 -8.134071528911590576e-02 9.358413517475128174e-03 -2.662577629089355469e-01 1.021385416388511658e-01 -2.882817387580871582e-01 -2.130084633827209473e-01 5.666134133934974670e-02 1.714724451303482056e-01 -8.929286152124404907e-02 4.996693506836891174e-02 -2.500318177044391632e-02
1.864012777805328369e-01 1.244677975773811340e-02 -1.410722583532333374e-01 1.854078620672225952e-01 -2.699865400791168213e-01 -6.182353198528289795e-02 4.668930172920227051e-02 1.085564345121383667e-01 3.583686798810958862e-02 3.033265471458435059e-01 -3.979783505201339722e-02 -2.133393883705139160e-01 -2.655932307243347168e-01 -4.330672789365053177e-03 4.376451969146728516e-01 1.597831696271896362e-01 6.605628412216901779e-03 5.331717059016227722e-02 1.259502768516540527e-02 3.383856639266014099e-02 1.738470941781997681e-01 6.572737358510494232e-03 -1.153032183647155762e-01 -5.377269815653562546e-03 -6.584460288286209106e-02 -1.151230484247207642e-01 -2.762025892734527588e-01 2.903032004833221436e-01 3.301929831504821777e-01 1.724939495325088501e-01 -1.648772358894348145e-01 -1.526537165045738220e-02
7.912663370370864868e-02 3.258254528045654297e-01 -3.605231642723083496e-01 2.456331700086593628e-01 -2.071590870618820190e-01 2.002884000539779663e-01 -1.210212856531143188e-01 2.556692436337471008e-02 5.283948406577110291e-02 5.039302632212638855e-02 5.578621849417686462e-02 -1.015065424144268036e-02 -1.218849122524261475e-01 -1.401158273220062256e-01 2.380246967077255249e-01 -1.211312115192413330e-01 2.787761390209197998e-01 1.157846823334693909e-01 1.082549542188644409e-01 1.647586375474929810e-01 1.021858304738998413e-01 1.489686071872711182e-01 -9.857488423585891724e-02 4.757908359169960022e-02 -1.266160160303115845e-01 -1.078458055853843689e-01 -7.863613963127136230e-02 2.496303915977478027e-01 3.699677586555480957e-01 -2.763753533363342285e-01 1.032174099236726761e-02 2.102240733802318573e-02
2.595221698284149170e-01 1.220483332872390747e-01 -9.862378984689712524e-02 2.150621414184570312e-01 -1.299204677343368530e-01 2.342222034931182861e-01 -6.622161716222763062e-02 1.680256277322769165e-01 2.178550697863101959e-02 7.127273082733154297e-02 -1.092281844466924667e-02 -3.387109637260437012e-01 -7.657056301832199097e-02 -1.683784127235412598e-01 2.408209443092346191e-01 1.738327145576477051e-01 1.316475868225097656e-01 -2.243726104497909546e-01 -3.215659037232398987e-02 -7.983177900314331055e-02 -3.368404135107994080e-02 9.522857517004013062e-02 -2.714298106729984283e-02 1.251661032438278198e-02 -3.491765558719635010e-01 9.349405299872159958e-04 4.179013147950172424e-02 -1.271063834428787231e-01 4.485907554626464844e-01 -2.651284635066986084e-01 4.555962514132261276e-03 1.305308341979980469e-01
4.293306171894073486e-01 2.043717503547668457e-01 8.972360193729400635e-02 2.469159215688705444e-01 -1.249087750911712646e-01 3.060157001018524170e-01 1.239996030926704407e-01 -6.314761191606521606e-02 1.204416528344154358e-01 1.099305599927902222e-02 -7.979601621627807617e-02 -6.643476337194442749e-02 1.579274237155914307e-01 -1.490344405174255371e-01 2.716398835182189941e-01 1.098009943962097168e-02 2.073672711849212646e-01 -1.889328509569168091e-01 -1.620941162109375000e-01 -7.050069421529769897e-02 4.129080101847648621e-02 -3.411062955856323242e-01 5.663479492068290710e-02 -1.609244942665100098e-01 -3.675700724124908447e-02 -8.081514388322830200e-02 4.031910002231597900e-02 7.980813831090927124e-02 2.998529076576232910e-01 1.196744069457054138e-01 -2.103478312492370605e-01 -9.136544913053512573e-02
5.087845958769321442e-03 2.774022221565246582e-01 4.433863796293735504e-03 -2.155456750188022852e-04 -3.842234313488006592e-01 1.902395975776016712e-03 -1.202889680862426758e-01 -9.116939455270767212e-02 2.214672118425369263e-01 -6.520950049161911011e-02 -2.482982277870178223e-01 -1.729244738817214966e-01 2.202828377485275269e-01 -1.011714637279510498e-01 1.947298347949981689e-01 3.003240935504436493e-02 1.321014016866683960e-01 -1.207124441862106323e-01 4.364919289946556091e-02 1.878602802753448486e-02 5.030627548694610596e-02 6.739391386508941650e-02 2.398308217525482178e-01 -1.102691516280174255e-01 2.064899057149887085e-01 -5.693483725190162659e-02 1.702816486358642578e-01 -1.823110133409500122e-01 4.777552783489227295e-01 -1.098241806030273438e-01 7.945673167705535889e-02 2.106758654117584229e-01
2.770987749099731445e-01 -7.511924952268600464e-02 -1.843168139457702637e-01 -8.601763844490051270e-02 -2.471999824047088623e-01 6.857030838727951050e-02 1.115217655897140503e-01 2.128914743661880493e-01 1.472185105085372925e-01 4.046412184834480286e-02 -2.055807113647460938e-01 -1.926585882902145386e-01 -7.803020626306533813e-02 1.097451671957969666e-01 2.219892591238021851e-01 1.500908434391021729e-01 1.963073313236236572e-01 -2.267166823148727417e-01 -4.330704454332590103e-03 -1.432509869337081909e-01 -2.857997640967369080e-02 -9.757138788700103760e-03 3.176898360252380371e-01 -1.672200560569763184e-01 -1.051281988620758057e-01 2.540187537670135498e-01 1.836290508508682251e-01 -1.571341603994369507e-01 3.320795893669128418e-01 -2.118501365184783936e-01 1.707969605922698975e-01 3.750075027346611023e-02
1.012393981218338013e-01 2.580054104328155518e-01 -2.139607220888137817e-01 6.105007976293563843e-02 3.412187099456787109e-02 6.221119686961174011e-02 -1.684925258159637451e-01 -4.538821429014205933e-02 9.291597455739974976e-02 4.831890463829040527e-01 -3.177384734153747559e-01 -8.084585517644882202e-02 2.610714435577392578e-01 -2.283368259668350220e-01 1.890091001987457275e-01 1.004928797483444214e-01 -8.536273241043090820e-02 -6.378994788974523544e-03 7.259745150804519653e-02 6.907603889703750610e-02 1.077997237443923950e-01 -2.167586833238601685e-01 -9.722998738288879395e-02 -1.077966690063476562e-01 5.112068727612495422e-02 -3.887606784701347351e-02 -2.649572491645812988e-02 3.264235332608222961e-02 8.667257428169250488e-02 -4.367119669914245605e-01 -1.345950961112976074e-01 -5.647242814302444458e-02
3.949230611324310303e-01 -9.663182497024536133e-02 1.808561980724334717e-01 2.660252153873443604e-01 -4.488304555416107178e-01 7.894449867308139801e-03 -3.355388343334197998e-01 -2.435104455798864365e-03 1.860332787036895752e-01 7.318711280822753906e-02 -2.977753281593322754e-01 -1.785785257816314697e-01 -1.443745046854019165e-01 -8.395181596279144287e-02 2.022757977247238159e-01 7.706873863935470581e-02 9.397914260625839233e-02 -6.582614779472351074e-02 4.773519933223724365e-03 1.507726162672042847e-01 1.992328763008117676e-01 -1.797548085451126099e-01 1.083147227764129639e-01 -1.366653479635715485e-02 -2.283351682126522064e-02 3.783476725220680237e-02 1.691757589578628540e-01 -3.724081814289093018e-02 9.879489988088607788e-02 -1.149639934301376343e-01 6.724995374679565430e-02 -5.039230361580848694e-02
1.768360882997512817e-01 -1.702844910323619843e-02 -4.318770766258239746e-02 1.206102296710014343e-01 8.029855787754058838e-02 7.435386627912521362e-02 1.899108439683914185e-01 2.848044037818908691e-01 3.494323417544364929e-02 1.783955395221710205e-01 -4.979809224605560303e-01 -5.108499526977539062e-02 -2.180805653333663940e-01 -1.558672040700912476e-01 8.748751878738403320e-02 4.304128140211105347e-02 2.449665218591690063e-01 -1.086133271455764771e-01 -3.648090874776244164e-03 1.771624237298965454e-01 3.326442465186119080e-02 6.337340176105499268e-02 -7.626309245824813843e-02 -1.335509717464447021e-01 -7.451606448739767075e-03 1.580398529767990112e-02 -1.545891165733337402e-01 -1.145954951643943787e-01 4.587318897247314453e-01 -1.541551351547241211e-01 -1.634789071977138519e-02 -2.325700223445892334e-01
1.485317945480346680e-01 7.321446388959884644e-02 9.464153088629245758e-03 1.160778403282165527e-01 -3.446854948997497559e-01 -1.055485978722572327e-01 1.217765081673860550e-02 9.087002277374267578e-02 2.688447535037994385e-01 4.303717240691184998e-02 -9.033788740634918213e-02 -3.095202744007110596e-01 5.578896030783653259e-02 -2.502281367778778076e-01 2.996722608804702759e-02 2.175368741154670715e-02 2.295316159725189209e-01 -1.590945869684219360e-01 3.092003241181373596e-02 -2.008695453405380249e-01 3.058541119098663330e-01 5.074635893106460571e-02 1.076335683465003967e-01 -3.904892876744270325e-02 5.922709405422210693e-02 -1.213482096791267395e-01 1.376676559448242188e-01 -2.582909464836120605e-01 4.569298326969146729e-01 -5.378893762826919556e-02 6.225223466753959656e-02 1.657813638448715210e-01
1.481114793568849564e-02 -1.533011789433658123e-03 -2.694209814071655273e-01 4.522356390953063965e-02 -5.737494211643934250e-03 1.189200580120086670e-01 -1.929736733436584473e-01 2.542266845703125000e-01 2.447734326124191284e-01 -1.319209206849336624e-02 -6.877410411834716797e-02 -2.756567671895027161e-02 -6.802500784397125244e-02 -1.501131206750869751e-01 2.262985259294509888e-01 -8.668197318911552429e-03 2.224301099777221680e-01 -2.409929223358631134e-02 3.808451890945434570e-01 1.551833748817443848e-01 -2.550037801265716553e-01 -1.564572453498840332e-01 1.299253106117248535e-01 -4.944710731506347656e-01 -1.125438325107097626e-02 -5.584421381354331970e-02 1.373542547225952148e-01 -6.004786118865013123e-03 1.946041136980056763e-01 -1.248197406530380249e-01 -3.461115807294845581e-02 -1.349443793296813965e-01
3.525778651237487793e-01 -9.151015430688858032e-03 7.177566736936569214e-02 1.005871221423149109e-01 -2.943489849567413330e-01 3.845241386443376541e-03 -2.380452752113342285e-01 9.846557863056659698e-03 3.133391439914703369e-01 5.873662605881690979e-02 -1.766918897628784180e-01 -2.890530526638031006e-01 3.282258510589599609e-01 -9.583159536123275757e-02 2.460228502750396729e-01 1.362382322549819946e-01 1.432015895843505859e-01 -1.156768724322319031e-01 4.008074849843978882e-02 -8.390252292156219482e-02 3.690082952380180359e-02 -2.902189828455448151e-02 1.813539713621139526e-01 -1.741456538438796997e-01 1.410817503929138184e-01 -9.069897234439849854e-02 1.303705722093582153e-01 -1.845925897359848022e-01 2.982997000217437744e-01 -1.078972965478897095e-01 -8.249515667557716370e-03 1.290816962718963623e-01
2.292397767305374146e-01 1.865753531455993652e-01 1.652565300464630127e-01 -6.288743019104003906e-02 -1.275424361228942871e-01 -8.566946722567081451e-03 -2.170258611440658569e-01 1.718255281448364258e-01 1.277391016483306885e-01 1.208492964506149292e-01 -3.404940068721771240e-01 -1.889580339193344116e-01 7.705166190862655640e-02 -1.688826829195022583e-01 3.273684382438659668e-01 1.593149304389953613e-01 -2.861651219427585602e-02 -2.182790637016296387e-01 1.440368741750717163e-01 -1.133491992950439453e-01 1.513202637434005737e-01 5.730015039443969727e-02 1.826581656932830811e-01 -1.421069502830505371e-01 2.657499015331268311e-01 -4.835125431418418884e-02 9.615924209356307983e-02 -2.028232365846633911e-01 3.239811062812805176e-01 -8.958984911441802979e-02 1.714068232104182243e-03 2.017424851655960083e-01
-4.094230383634567261e-02 1.330527849495410919e-02 -1.003218144178390503e-01 2.509999275207519531e-02 8.129937201738357544e-02 -1.375835854560136795e-02 -1.772553175687789917e-01 -1.236997991800308228e-01 -1.510616987943649292e-01 9.076625108718872070e-02 3.702770918607711792e-02 -2.019605785608291626e-01 -1.214753165841102600e-01 2.778652906417846680e-01 2.437143176794052124e-01 2.443760484457015991e-01 3.394978940486907959e-01 1.068976745009422302e-01 3.588665649294853210e-02 -9.478293359279632568e-02 2.231055796146392822e-01 -2.025293260812759399e-01 1.812042742967605591e-01 -2.295466214418411255e-01 -4.149758443236351013e-02 -2.614486515522003174e-01 1.335706710815429688e-01 3.485717251896858215e-02 2.963115274906158447e-01 -2.765395641326904297e-01 2.470738440752029419e-01 1.479901969432830811e-01
1.800368130207061768e-01 3.012834191322326660e-01 -2.531207203865051270e-01 2.212352752685546875e-01 -2.814185917377471924e-01 2.532203197479248047e-01 -5.144002381712198257e-03 9.807562083005905151e-02 -2.419608645141124725e-02 2.088553309440612793e-01 -2.552449703216552734e-01 1.047422811388969421e-01 -2.046762704849243164e-01 -1.229211464524269104e-01 2.743279039859771729e-01 1.954584866762161255e-01 1.617701500654220581e-01 -2.048347145318984985e-01 1.029770150780677795e-01 -5.708162859082221985e-02 -2.071236371994018555e-01 5.543316155672073364e-02 -1.447371095418930054e-01 2.266194373369216919e-01 1.377920806407928467e-01 -5.184991750866174698e-03 1.604739725589752197e-01 -2.099710255861282349e-01 1.269209086894989014e-01 -1.123491004109382629e-01 1.637978851795196533e-02 4.391308873891830444e-02
1.833593994379043579e-01 9.928724914789199829e-02 1.596738249063491821e-01 1.240568533539772034e-01 -2.147542834281921387e-01 9.339345246553421021e-02 -3.831363916397094727e-01 -1.710253655910491943e-01 2.314855307340621948e-01 7.774945348501205444e-02 -2.385018318891525269e-01 -2.371683418750762939e-01 -2.590086162090301514e-01 -1.707594096660614014e-01 9.334074705839157104e-02 -1.293663401156663895e-02 1.119405701756477356e-01 9.117422625422477722e-03 1.020018532872200012e-01 -6.506910175085067749e-02 1.682649701833724976e-01 1.979506807401776314e-03 2.305121906101703644e-02 -2.058203816413879395e-01 -2.661857604980468750e-01 1.905866898596286774e-02 6.524173170328140259e-02 -2.049656659364700317e-01 4.061976969242095947e-01 9.735294431447982788e-02 -9.095090627670288086e-02 9.038519859313964844e-02
-1.146702766418457031e-01 3.385578989982604980e-01 8.487237989902496338e-02 -5.189774185419082642e-02 -1.371528357267379761e-01 2.900118939578533173e-03 -2.111473530530929565e-01 -2.054364383220672607e-01 1.493814438581466675e-01 4.433645308017730713e-01 -1.118190586566925049e-01 2.410062700510025024e-01 7.976335287094116211e-02 -5.343657732009887695e-02 9.130587428808212280e-02 4.978837445378303528e-02 1.912673264741897583e-01 -1.844918355345726013e-03 4.057201743125915527e-01 3.515223041176795959e-02 2.758847922086715698e-02 -1.590486019849777222e-01 -1.112363338470458984e-01 -1.611199928447604179e-03 -1.584469527006149292e-02 -1.075003743171691895e-01 1.514585167169570923e-01 -1.188529580831527710e-01 1.501361280679702759e-01 -3.637690544128417969e-01 -2.945815213024616241e-02 4.175692424178123474e-02
1.533942222595214844e-01 4.673522710800170898e-01 -3.387907445430755615e-01 2.292443662881851196e-01 6.266159564256668091e-02 7.952382415533065796e-02 -1.158198863267898560e-01 1.158585175871849060e-01 -3.643389558419585228e-03 1.064671203494071960e-01 3.171461448073387146e-02 -1.163697242736816406e-01 -2.376421354711055756e-02 -7.405225187540054321e-02 7.304052263498306274e-02 -1.999987103044986725e-02 2.300772070884704590e-01 6.091523543000221252e-02 -9.328280389308929443e-02 2.137857824563980103e-01 2.247336059808731079e-01 -4.419042542576789856e-02 -2.986589074134826660e-02 -1.938934251666069031e-02 -2.273166477680206299e-01 -1.498492956161499023e-01 6.462957710027694702e-02 1.089214459061622620e-01 4.301660358905792236e-01 -2.407983839511871338e-01 7.601532340049743652e-02 1.104566529393196106e-01
4.022094607353210449e-02 1.109910383820533752e-01 -4.342218860983848572e-02 1.020831614732742310e-01 -4.905416071414947510e-02 1.140917986631393433e-01 -1.437536180019378662e-01 3.229702636599540710e-02 1.503348350524902344e-01 2.711914479732513428e-01 -2.280185818672180176e-01 -6.657472997903823853e-02 3.302387893199920654e-01 -1.029346883296966553e-01 3.302659690380096436e-01 8.292274922132492065e-02 3.747291490435600281e-02 -1.903202533721923828e-01 2.061270773410797119e-01 3.340312540531158447e-01 1.329368352890014648e-01 -1.183215007185935974e-01 -1.304475665092468262e-01 2.383884973824024200e-02 7.276750355958938599e-02 -2.403913997113704681e-02 3.026612997055053711e-01 1.745422184467315674e-01 8.776565641164779663e-02 -4.125066697597503662e-01 -3.778185695409774780e-02 1.637503691017627716e-02
1.983942687511444092e-01 3.129835426807403564e-01 1.411985158920288086e-01 -1.869825832545757294e-02 -3.398785740137100220e-02 1.706412136554718018e-01 -2.659597992897033691e-01 2.707107365131378174e-01 2.600248456001281738e-01 6.601908802986145020e-02 -3.116214573383331299e-01 -1.050295010209083557e-01 -8.196400851011276245e-02 1.924164965748786926e-02 1.758807301521301270e-01 1.266068369150161743e-01 2.205960750579833984e-01 -1.168780252337455750e-01 1.343454867601394653e-01 -2.222119364887475967e-03 7.696814835071563721e-02 -7.429964840412139893e-02 9.777382947504520416e-03 2.012854814529418945e-01 -3.215995728969573975e-01 -1.211396530270576477e-01 -1.167859733104705811e-01 1.291671069338917732e-04 3.024822473526000977e-01 1.046965792775154114e-01 2.550141215324401855e-01 4.772530868649482727e-02
1.016740277409553528e-01 -9.968560934066772461e-02 -7.498720288276672363e-02 2.449974715709686279e-01 -9.246018528938293457e-02 1.607471853494644165e-01 1.018890663981437683e-01 4.308435618877410889e-01 -2.146457135677337646e-02 9.542922675609588623e-02 8.779871463775634766e-02 -1.606315821409225464e-01 1.522004604339599609e-01 -3.032975792884826660e-01 2.176870256662368774e-01 1.282009482383728027e-02 2.941273152828216553e-01 -1.505998428910970688e-02 3.902970254421234131e-01 8.656582981348037720e-02 -3.351646661758422852e-02 -6.741568446159362793e-02 1.734527945518493652e-01 -1.270436048507690430e-01 2.379335761070251465e-01 3.025019355118274689e-02 2.473708242177963257e-02 -8.808704465627670288e-02 3.143904805183410645e-01 7.615352980792522430e-03 -1.161506846547126770e-01 3.392618149518966675e-02
2.893074452877044678e-01 1.476098597049713135e-01 2.232027240097522736e-02 2.339774072170257568e-01 -1.775832325220108032e-01 1.714109331369400024e-01 2.290286496281623840e-02 2.686612606048583984e-01 -8.048553019762039185e-02 -5.129579827189445496e-02 -1.751481741666793823e-01 -1.433264315128326416e-01 -1.840096116065979004e-01 -4.037518799304962158e-02 1.778555065393447876e-01 -5.162820965051651001e-02 2.609615623950958252e-01 3.992650285363197327e-02 2.202328145503997803e-01 2.136252075433731079e-01 -1.145671755075454712e-01 1.822602450847625732e-01 -9.191187471151351929e-02 -1.457768380641937256e-01 8.145977556705474854e-02 -2.333965152502059937e-01 -1.652909666299819946e-01 -6.240197643637657166e-02 3.149677515029907227e-01 -3.332749307155609131e-01 -1.812333315610885620e-01 1.442649867385625839e-02
1.614786498248577118e-02 3.314068615436553955e-01 -4.003693349659442902e-03 1.780897527933120728e-01 -1.803201436996459961e-01 2.128853797912597656e-01 2.717032730579376221e-01 2.083046734333038330e-02 -2.438824449200183153e-04 8.959671854972839355e-02 -3.212856054306030273e-01 -5.936589557677507401e-03 -5.386384576559066772e-02 -2.663554809987545013e-02 2.338504940271377563e-01 -6.154559552669525146e-02 7.585695385932922363e-02 7.289074361324310303e-02 2.045687288045883179e-01 7.480707019567489624e-02 -1.570125222206115723e-01 3.540453035384416580e-03 -2.114158123731613159e-01 7.742990553379058838e-02 2.923313379287719727e-01 -1.997087337076663971e-02 3.409673869609832764e-01 -1.651207506656646729e-01 3.971213102340698242e-01 -3.831521794199943542e-02 -2.372867241501808167e-02 -9.862400591373443604e-02
1.305390447378158569e-01 2.095902524888515472e-02 -2.574763027951121330e-03 7.422652840614318848e-02 -2.787021100521087646e-01 1.101003587245941162e-02 -3.129912316799163818e-01 1.393584758043289185e-01 3.185310363769531250e-01 1.684547364711761475e-01 -3.431561887264251709e-01 -2.583868056535720825e-02 -2.066324697807431221e-03 -2.782844901084899902e-01 6.462248414754867554e-02 -8.745338767766952515e-02 5.940636619925498962e-02 -2.453672736883163452e-01 1.482745110988616943e-01 1.308308690786361694e-01 3.037532866001129150e-01 -1.107567101716995239e-01 9.415587037801742554e-02 -9.625153243541717529e-02 -1.486266963183879852e-02 1.253913342952728271e-01 9.485232084989547729e-02 -5.119890347123146057e-02 4.347047209739685059e-01 2.747987955808639526e-02 1.113079115748405457e-02 -3.717344626784324646e-02
2.149869501590728760e-01 1.663856804370880127e-01 -2.874200046062469482e-01 1.836291849613189697e-01 -9.774316102266311646e-03 -1.801279336214065552e-01 6.823559850454330444e-02 2.003958523273468018e-01 -2.306950986385345459e-01 1.569222360849380493e-01 1.187468878924846649e-02 -1.761880330741405487e-02 9.802282601594924927e-02 -1.159803941845893860e-01 8.669664710760116577e-02 -8.903165906667709351e-02 3.251474797725677490e-01 -4.500788822770118713e-02 -9.466794133186340332e-02 9.238115698099136353e-02 9.035415947437286377e-02 -1.358093023300170898e-01 -1.271336823701858521e-01 -7.154151052236557007e-02 3.169711306691169739e-02 1.305260062217712402e-01 1.252419501543045044e-01 -1.827287226915359497e-01 5.212534070014953613e-01 -2.319435030221939087e-01 -9.791357815265655518e-02 2.006790190935134888e-01
3.246777653694152832e-01 7.681848108768463135e-02 1.453426331281661987e-01 7.914430648088455200e-02 -4.510918855667114258e-01 2.502378821372985840e-01 -1.865890026092529297e-01 8.491768687963485718e-02 2.184391170740127563e-01 2.618485987186431885e-01 -2.959197461605072021e-01 1.825454682111740112e-01 -6.666227430105209351e-02 2.268482465296983719e-03 5.029030516743659973e-02 -6.490439921617507935e-02 3.273381665349006653e-02 -1.581760942935943604e-01 4.449658095836639404e-02 1.619999259710311890e-01 1.938499063253402710e-01 8.719293773174285889e-02 1.193157136440277100e-01 -1.918046474456787109e-01 3.443384170532226562e-02 2.120459079742431641e-02 1.245608404278755188e-01 -8.484320342540740967e-02 3.509576022624969482e-01 -3.901538625359535217e-02 -7.066109776496887207e-02 1.571363210678100586e-02
2.599847018718719482e-01 6.743215769529342651e-02 -8.266638219356536865e-02 1.843140572309494019e-01 -3.198671936988830566e-01 -1.844711042940616608e-02 4.077049344778060913e-02 -1.746442914009094238e-01 3.060932755470275879e-01 4.323460161685943604e-02 -2.784665301442146301e-02 -9.757834672927856445e-02 1.252235919237136841e-01 -4.114120006561279297e-01 2.851036787033081055e-01 8.785507082939147949e-02 4.908221587538719177e-02 -1.076557487249374390e-01 1.545022726058959961e-01 2.497356235980987549e-01 1.182729974389076233e-01 -5.079620331525802612e-02 -4.123909398913383484e-02 -1.001845970749855042e-01 3.106054961681365967e-01 -2.272687666118144989e-02 1.736537516117095947e-01 -2.017218172550201416e-01 2.053592652082443237e-01 -1.566176265478134155e-01 9.539907425642013550e-02 1.575720496475696564e-02
5.185588821768760681e-02 2.869775295257568359e-01 -3.229038417339324951e-01 1.040768623352050781e-01 -2.216329425573348999e-01 2.275166846811771393e-02 -7.188799232244491577e-02 -2.033324912190437317e-02 -1.684784740209579468e-01 1.120571196079254150e-01 -4.884661361575126648e-02 -1.903261691331863403e-01 -1.830655485391616821e-01 -8.033503592014312744e-02 1.943535506725311279e-01 -3.432650566101074219e-01 1.784419715404510498e-01 6.004357710480690002e-02 -3.810034692287445068e-02 1.400525569915771484e-01 9.391439706087112427e-02 -1.752291917800903320e-01 -1.218619644641876221e-01 9.820928424596786499e-02 -1.174258068203926086e-01 -1.423425525426864624e-01 2.038649469614028931e-02 1.225576251745223999e-01 3.763350248336791992e-01 -3.642260730266571045e-01 1.530197411775588989e-01 4.230414330959320068e-02
2.406009435653686523e-01 1.501052677631378174e-01 9.363275766372680664e-02 -5.298133194446563721e-02 -3.759434521198272705e-01 -6.454289704561233521e-02 -2.157499045133590698e-01 -6.967614404857158661e-03 2.382124215364456177e-01 2.245557494461536407e-02 -4.077456295490264893e-01 -1.309685856103897095e-01 2.659829333424568176e-02 -8.879064768552780151e-02 9.055661410093307495e-02 4.914341866970062256e-02 1.122286692261695862e-01 -7.834431529045104980e-02 7.428096979856491089e-02 1.680848151445388794e-01 3.052244782447814941e-01 -5.856261402368545532e-02 2.017656117677688599e-01 -2.196437418460845947e-01 1.083519160747528076e-01 -4.143554344773292542e-02 2.749735414981842041e-01 -1.263282597064971924e-01 3.165779411792755127e-01 -2.980275638401508331e-02 -9.764876216650009155e-02 4.822150617837905884e-02
5.795272812247276306e-02 4.351140931248664856e-03 -1.266564577817916870e-01 1.599425673484802246e-01 -5.476827919483184814e-02 4.398402199149131775e-02 -1.852996274828910828e-02 1.822376698255538940e-01 1.427074521780014038e-02 1.830175966024398804e-01 -1.465632766485214233e-01 -4.801903292536735535e-02 2.288117259740829468e-01 1.667866557836532593e-01 3.305179774761199951e-01 1.609030216932296753e-01 -1.599532924592494965e-02 8.108147978782653809e-02 4.064295589923858643e-01 6.346391886472702026e-02 2.211637496948242188e-01 -9.012750536203384399e-02 8.022985607385635376e-02 -3.766669034957885742e-01 1.522854566574096680e-01 4.391385987401008606e-02 2.107698619365692139e-01 1.760319620370864868e-01 2.122650593519210815e-01 -3.122347891330718994e-01 -1.252734214067459106e-01 -5.963143706321716309e-02
6.867522001266479492e-02 -1.692069880664348602e-02 -8.416292071342468262e-02 7.870281487703323364e-02 -2.390733361244201660e-01 -4.424471035599708557e-02 -3.142393827438354492e-01 1.870884746313095093e-01 -6.551491469144821167e-02 1.134279370307922363e-01 -2.968110740184783936e-01 -2.850221395492553711e-01 1.272078454494476318e-01 6.138997559901326895e-05 3.297099173069000244e-01 -7.628861069679260254e-02 1.015987321734428406e-01 -2.827852666378021240e-01 2.084670513868331909e-01 8.966678753495216370e-03 1.358428001403808594e-01 -1.921125315129756927e-02 2.373063117265701294e-01 -1.685051918029785156e-01 2.380422502756118774e-01 -1.127208769321441650e-01 1.190888956189155579e-01 -3.375131189823150635e-01 1.738413125276565552e-01 3.074194863438606262e-02 -5.491366982460021973e-02 5.144560709595680237e-02
4.453477263450622559e-02 1.835611760616302490e-01 -1.409230986610054970e-03 -1.984872519969940186e-01 -1.856544166803359985e-01 -7.218922674655914307e-02 -7.346303015947341919e-02 5.294872075319290161e-02 1.673431992530822754e-01 1.314471811056137085e-01 6.272179633378982544e-02 9.205581247806549072e-02 -3.878924529999494553e-03 2.354783006012439728e-02 2.361498177051544189e-01 -7.406556606292724609e-02 1.126849576830863953e-01 1.251309514045715332e-01 4.056831896305084229e-01 1.635373234748840332e-01 3.076698780059814453e-01 -1.396720409393310547e-01 1.686967909336090088e-01 -2.243357896804809570e-01 -5.331106483936309814e-03 -6.153177097439765930e-02 1.946887075901031494e-01 2.180233895778656006e-01 1.162044778466224670e-01 -4.797078967094421387e-01 -4.384189471602439880e-02 1.005011871457099915e-01
1.449461281299591064e-01 1.047506704926490784e-01 2.104686200618743896e-02 6.946376711130142212e-02 -2.288797497749328613e-01 2.286066673696041107e-02 -1.620022654533386230e-01 1.745636314153671265e-01 2.902851700782775879e-01 1.257139593362808228e-01 -1.023997142910957336e-01 -4.867876470088958740e-01 -1.551682949066162109e-01 -1.289290189743041992e-01 1.062380447983741760e-01 1.812640205025672913e-02 1.393983606249094009e-02 -1.135071739554405212e-01 -1.893512457609176636e-01 1.983688771724700928e-02 -3.557554259896278381e-02 -9.211575239896774292e-02 3.202146152034401894e-03 -3.227855563163757324e-01 -2.134319990873336792e-01 2.869375422596931458e-02 1.397579163312911987e-01 -1.924693584442138672e-01 2.111030519008636475e-01 -2.960576713085174561e-01 1.228354498744010925e-01 1.993935406208038330e-01
1.037439703941345215e-01 2.383054941892623901e-01 1.697310358285903931e-01 -2.207752615213394165e-01 -3.748250901699066162e-01 4.432049021124839783e-02 -4.530663788318634033e-02 7.711846381425857544e-02 1.317579597234725952e-01 7.912375032901763916e-02 -2.236723601818084717e-01 -2.881644964218139648e-01 1.894006878137588501e-01 -1.089813336730003357e-01 2.983157932758331299e-01 3.779016435146331787e-02 -8.292407542467117310e-02 5.138695612549781799e-02 7.171648740768432617e-02 -1.351218819618225098e-01 9.718389809131622314e-02 -1.369667351245880127e-01 1.605671048164367676e-01 -1.258267462253570557e-01 1.058431938290596008e-01 -4.090282320976257324e-02 2.820098698139190674e-01 -2.719101011753082275e-01 3.723909854888916016e-01 -2.362553961575031281e-02 3.410142660140991211e-02 1.033917721360921860e-02
6.419339030981063843e-02 1.646643131971359253e-01 -1.830205172300338745e-01 -1.388790905475616455e-01 -1.351898759603500366e-01 -1.343531310558319092e-01 2.276924811303615570e-02 8.654097467660903931e-02 2.392489463090896606e-01 3.159540891647338867e-01 -9.155771881341934204e-02 8.172131329774856567e-02 2.033766806125640869e-01 1.085317507386207581e-01 2.453254461288452148e-01 -1.327783241868019104e-02 1.542754173278808594e-01 2.233668416738510132e-01 1.439320892095565796e-01 2.216663509607315063e-01 4.062215387821197510e-01 -3.350293263792991638e-03 2.696652412414550781e-01 -2.409512251615524292e-01 6.021897494792938232e-02 -8.290658146142959595e-02 1.312493085861206055e-01 1.746621429920196533e-01 3.895837441086769104e-02 -2.920921444892883301e-01 3.277255967259407043e-02 -2.287233434617519379e-02
2.441002279520034790e-01 1.495624035596847534e-01 2.834350168704986572e-01 2.916669240221381187e-03 -4.005966782569885254e-01 1.694534569978713989e-01 -5.933396145701408386e-02 3.854005038738250732e-02 2.082238644361495972e-01 1.526990719139575958e-02 -1.024553552269935608e-01 -1.236924007534980774e-01 1.623117774724960327e-01 -1.334561258554458618e-01 2.690176963806152344e-01 -1.474067866802215576e-01 2.762476205825805664e-01 1.355620939284563065e-02 2.800312340259552002e-01 1.390555035322904587e-02 -1.539319567382335663e-02 -7.928869128227233887e-02 1.525518447160720825e-01 -1.509003043174743652e-01 2.263633757829666138e-01 -6.829878687858581543e-02 7.203891407698392868e-03 -2.972712218761444092e-01 1.375002115964889526e-01 -2.352415472269058228e-01 -8.121929317712783813e-02 -5.495078116655349731e-02
2.822801470756530762e-01 1.932138949632644653e-02 1.528980582952499390e-01 6.705112755298614502e-03 -2.638275027275085449e-01 1.662105470895767212e-01 4.865486547350883484e-02 2.532256841659545898e-01 -3.103549964725971222e-02 -1.704877614974975586e-02 -8.100114762783050537e-02 -2.581084370613098145e-01 -2.830081880092620850e-01 5.562772974371910095e-02 2.761833667755126953e-01 -3.667965531349182129e-02 1.209161579608917236e-01 -7.344320416450500488e-02 1.180032938718795776e-01 -5.453477613627910614e-03 2.312669903039932251e-02 -3.140245378017425537e-02 1.396857947111129761e-01 -1.773280501365661621e-01 -1.417501829564571381e-03 -2.321638315916061401e-01 -1.150326877832412720e-01 -3.116758763790130615e-01 2.722199857234954834e-01 -4.149444997310638428e-01 -5.828575231134891510e-03 2.267188578844070435e-02
7.027221471071243286e-02 8.453853428363800049e-02 -2.081100828945636749e-02 2.242571115493774414e-01 -2.252581119537353516e-01 1.150841414928436279e-01 -3.482474684715270996e-01 1.594429761171340942e-01 1.067212522029876709e-01 -1.775383017957210541e-02 -1.038260012865066528e-01 -3.584347292780876160e-02 2.455701678991317749e-01 6.448591500520706177e-02 6.113303080201148987e-02 2.996162474155426025e-01 2.870413064956665039e-01 3.164543211460113525e-02 2.063193358480930328e-02 1.051972359418869019e-01 4.226899147033691406e-02 -1.891689300537109375e-01 3.097479343414306641e-01 -1.479942202568054199e-01 -8.837741613388061523e-02 1.874954700469970703e-01 1.050224620848894119e-02 -1.200294941663742065e-01 2.805647253990173340e-01 -3.321259617805480957e-01 -2.067252099514007568e-01 -7.225851714611053467e-02
5.060485750436782837e-02 3.530642092227935791e-01 -2.103195786476135254e-01 8.574275672435760498e-02 1.831420883536338806e-02 1.305114328861236572e-01 -4.158363342285156250e-01 1.328608691692352295e-01 1.175233814865350723e-02 1.209654510021209717e-01 -1.292142719030380249e-01 -1.450638473033905029e-01 -1.425893604755401611e-01 -2.010771334171295166e-01 2.037054896354675293e-01 -2.780282199382781982e-01 1.414879560470581055e-01 1.061878204345703125e-01 -1.781160011887550354e-02 -1.492063105106353760e-01 1.608085930347442627e-01 3.525983169674873352e-02 -7.072903960943222046e-02 -1.237967088818550110e-01 -2.265574336051940918e-01 -2.531637065112590790e-02 3.314566239714622498e-02 3.152796998620033264e-02 2.835435271263122559e-01 -2.689707875251770020e-01 3.285971283912658691e-02 2.683262825012207031e-01
2.791920006275177002e-01 4.576506316661834717e-01 4.244674742221832275e-02 1.551443189382553101e-01 -2.020163834095001221e-01 2.161642014980316162e-01 -1.437838822603225708e-01 2.741744518280029297e-01 -8.679775893688201904e-02 3.032377222552895546e-03 -1.634922921657562256e-01 -9.658958017826080322e-02 1.352303624153137207e-01 1.422720775008201599e-02 2.329472005367279053e-01 -7.380935549736022949e-02 -1.620555482804775238e-02 -5.626429617404937744e-02 1.899618953466415405e-01 2.072246819734573364e-01 -6.035270169377326965e-02 -3.841746598482131958e-02 -2.459118664264678955e-01 -1.698842793703079224e-01 2.909002080559730530e-02 -4.163827002048492432e-01 -7.257989142090082169e-03 -9.651999920606613159e-02 9.303589910268783569e-02 -7.340449839830398560e-02 -6.928711384534835815e-02 4.698168113827705383e-02
2.743988037109375000e-01 -7.097303122282028198e-02 7.599260658025741577e-02 -6.906887888908386230e-02 -3.563945591449737549e-01 -1.479025781154632568e-01 -2.067866325378417969e-01 -6.624069530516862869e-03 2.258733659982681274e-01 1.832863241434097290e-01 -4.332386553287506104e-01 -1.691068410873413086e-01 -9.422286599874496460e-02 -6.350307911634445190e-02 1.695433855056762695e-01 -1.315226256847381592e-01 2.932771295309066772e-02 -1.057073846459388733e-01 -2.418982982635498047e-02 2.140570133924484253e-01 1.075553968548774719e-01 3.530388697981834412e-02 7.579649984836578369e-02 -3.515050411224365234e-01 -5.256299301981925964e-02 -4.198291897773742676e-02 1.258263885974884033e-01 -4.596251249313354492e-02 3.255164027214050293e-01 -1.408791840076446533e-01 -9.247528761625289917e-02 -1.347877178341150284e-02
1.952968537807464600e-01 3.078943192958831787e-01 -2.514582574367523193e-01 3.323717713356018066e-01 -1.674736291170120239e-01 2.183315902948379517e-01 -8.178940415382385254e-02 8.845197409391403198e-02 1.637927591800689697e-01 2.213163375854492188e-01 1.103065907955169678e-01 -2.197135388851165771e-01 4.299740120768547058e-02 3.975756466388702393e-02 3.000355362892150879e-01 9.748470783233642578e-02 2.063158154487609863e-01 3.685204982757568359e-01 3.311916068196296692e-02 6.804180890321731567e-02 -8.134508877992630005e-02 -9.199472516775131226e-02 -1.809082180261611938e-01 -5.876136571168899536e-02 -1.844150573015213013e-02 -2.073405683040618896e-01 -5.427253991365432739e-02 -1.099103912711143494e-01 -1.295698340982198715e-02 -1.977980285882949829e-01 1.744473278522491455e-01 -2.198509126901626587e-02
2.827062010765075684e-01 1.050361171364784241e-01 8.089639246463775635e-03 1.974155753850936890e-01 -7.864147424697875977e-02 -1.233645156025886536e-01 4.223990812897682190e-02 1.150247603654861450e-01 -2.507524788379669189e-01 2.689112722873687744e-01 5.757562816143035889e-02 -1.961094290018081665e-01 3.628709912300109863e-02 -7.929024100303649902e-02 -2.771510509774088860e-03 9.013792872428894043e-02 2.924266755580902100e-01 1.225599274039268494e-01 1.234989464282989502e-01 7.694298774003982544e-02 1.579214185476303101e-01 -5.784692242741584778e-02 4.614024236798286438e-02 -1.653246581554412842e-01 -2.692832648754119873e-01 -1.325667202472686768e-01 1.877546459436416626e-01 4.308325424790382385e-02 1.441697627305984497e-01 -2.705519795417785645e-01 4.896708428859710693e-01 -2.187624014914035797e-02
1.310706585645675659e-01 9.144867956638336182e-02 8.443158119916915894e-02 7.472395151853561401e-02 2.028288245201110840e-01 1.758514791727066040e-01 -1.602884382009506226e-01 9.807922691106796265e-02 1.481271684169769287e-01 1.504983901977539062e-01 -2.804704606533050537e-01 -4.098328649997711182e-01 1.421664096415042877e-02 3.110879566520452499e-03 3.982176482677459717e-01 2.055299133062362671e-01 1.729135513305664062e-01 3.061900734901428223e-01 -1.026317253708839417e-01 1.169952526688575745e-01 1.693636775016784668e-01 -1.138860061764717102e-01 9.646444022655487061e-02 -6.372858583927154541e-02 2.538308501243591309e-01 3.986775130033493042e-02 1.987286061048507690e-01 -6.866195052862167358e-02 1.183354780077934265e-01 1.413091570138931274e-01 1.024642959237098694e-01 -6.730055063962936401e-02
3.785259425640106201e-01 2.091941684484481812e-01 1.587669700384140015e-01 1.559654623270034790e-01 -1.575776189565658569e-01 2.125084549188613892e-01 -7.573711872100830078e-02 -2.160521298646926880e-01 1.799334585666656494e-01 -1.307819597423076630e-02 -1.193245425820350647e-01 -2.453479021787643433e-01 2.961634397506713867e-01 -1.414255946874618530e-01 1.146456003189086914e-01 -2.377270609140396118e-01 2.143119573593139648e-01 -1.390600055456161499e-01 1.087782010436058044e-01 -1.129615399986505508e-02 1.165465041995048523e-01 -2.540622465312480927e-02 1.500965654850006104e-01 -2.255647331476211548e-01 6.486524362117052078e-03 -7.967401295900344849e-02 1.559375226497650146e-02 -6.928204745054244995e-02 3.903004229068756104e-01 7.636748254299163818e-02 4.482767358422279358e-02 1.420983672142028809e-01
1.054378151893615723e-01 -1.485152840614318848e-01 1.089472845196723938e-01 1.457236707210540771e-01 -2.519982755184173584e-01 7.968979328870773315e-02 -2.546564340591430664e-01 1.636074334383010864e-01 -3.216399345546960831e-03 -9.451467543840408325e-02 -8.081197738647460938e-02 -6.808991730213165283e-02 -1.644836068153381348e-01 -7.113591302186250687e-03 1.820115745067596436e-01 -9.289649128913879395e-02 4.503068029880523682e-01 -6.856752932071685791e-02 1.009067296981811523e-01 1.460876911878585815e-01 9.463562071323394775e-02 -1.003031432628631592e-01 3.169242739677429199e-01 -4.376125335693359375e-02 2.268075197935104370e-01 1.713108122348785400e-01 -2.135005593299865723e-02 -7.371267676353454590e-02 3.786535561084747314e-01 -8.840201050043106079e-02 9.477690607309341431e-02 2.757682502269744873e-01
1.057693511247634888e-01 2.498300671577453613e-01 -2.022513896226882935e-01 5.557919666171073914e-02 -2.124407589435577393e-01 -1.972508281469345093e-01 -4.538227990269660950e-02 1.542078554630279541e-01 -2.328946441411972046e-01 2.186571955680847168e-01 -2.343226075172424316e-01 -1.980850994586944580e-01 -1.337104942649602890e-02 -1.280783414840698242e-01 1.162171140313148499e-01 -2.620835006237030029e-01 2.760719954967498779e-01 1.507821083068847656e-01 -1.224104017019271851e-01 -1.511211246252059937e-01 1.862855441868305206e-02 -2.296876609325408936e-01 -9.208730608224868774e-02 5.884630978107452393e-02 1.429618448019027710e-01 -5.336801707744598389e-02 -6.267508864402770996e-02 9.517502784729003906e-02 2.803339660167694092e-01 -2.548479735851287842e-01 6.007609888911247253e-02 3.038358390331268311e-01
1.025527715682983398e-01 -5.296949297189712524e-02 1.218414120376110077e-02 6.291974335908889771e-02 -3.124035894870758057e-01 -4.682103171944618225e-03 -1.910649985074996948e-01 2.022266536951065063e-01 3.408695012331008911e-02 1.359670460224151611e-01 -3.540338873863220215e-01 -1.230337917804718018e-01 2.915048897266387939e-01 -1.327521353960037231e-01 2.298359125852584839e-01 -3.513560071587562561e-02 1.666103601455688477e-01 -9.691989421844482422e-02 4.788764566183090210e-02 -5.807898566126823425e-02 9.287071228027343750e-02 -2.437018752098083496e-01 2.101064324378967285e-01 -2.845398485660552979e-01 2.307127416133880615e-01 6.654909253120422363e-02 6.203468143939971924e-02 -3.349871039390563965e-01 7.208105921745300293e-02 -2.261830717325210571e-01 -6.976960599422454834e-02 1.409989595413208008e-01
1.736599206924438477e-02 -1.032218039035797119e-01 -6.794632226228713989e-02 -1.425794214010238647e-01 -9.665523469448089600e-02 1.992700546979904175e-01 -1.798552460968494415e-02 -1.309158056974411011e-01 8.883559703826904297e-02 7.847717031836509705e-03 -1.503381580114364624e-01 -2.361566275358200073e-01 2.509462237358093262e-01 4.940213263034820557e-02 3.652054369449615479e-01 5.896740406751632690e-02 1.275365948677062988e-01 1.903027296066284180e-01 2.843777537345886230e-01 1.525546908378601074e-01 2.102228254079818726e-01 -7.274175435304641724e-02 -1.809163093566894531e-01 -4.645206779241561890e-02 8.807021379470825195e-02 -3.138170540332794189e-01 -1.625996828079223633e-02 1.486029326915740967e-01 3.638207316398620605e-01 -2.792034745216369629e-01 1.367237716913223267e-01 1.019670516252517700e-01
7.541663199663162231e-02 1.523596942424774170e-01 1.290690749883651733e-01 5.695295333862304688e-02 -3.098792731761932373e-01 1.533818095922470093e-01 9.414280205965042114e-02 1.898545473814010620e-01 1.028192713856697083e-01 -1.082289312034845352e-02 4.829217121005058289e-02 -1.797272264957427979e-01 -2.015024274587631226e-01 -1.379646454006433487e-02 2.333954274654388428e-01 -1.334957331418991089e-01 1.818538606166839600e-01 -8.661130070686340332e-02 6.150878500193357468e-03 -4.989702254533767700e-03 1.718969345092773438e-01 1.131338477134704590e-01 3.096522092819213867e-01 -2.294413596391677856e-01 2.134755700826644897e-01 -1.587563306093215942e-01 3.819942846894264221e-02 -1.966638267040252686e-01 3.077958822250366211e-01 -4.316425025463104248e-01 3.233214467763900757e-02 -6.169059500098228455e-02
3.725116848945617676e-01 8.485486358404159546e-02 -1.669223010540008545e-01 -3.068612189963459969e-03 -1.108713969588279724e-01 -1.162250563502311707e-01 -1.021424159407615662e-01 1.055912002921104431e-01 -2.567679584026336670e-01 1.414541620761156082e-02 -1.547822654247283936e-01 -3.154194653034210205e-01 -7.801515981554985046e-03 -1.033927593380212784e-02 3.601316213607788086e-01 1.173220854252576828e-02 3.537232279777526855e-01 3.807368874549865723e-02 6.562104821205139160e-02 -2.394834533333778381e-02 -7.862640917301177979e-02 -1.520240213721990585e-02 -1.448035985231399536e-01 -1.300356239080429077e-01 -6.582692265510559082e-02 -1.161135137081146240e-01 1.644306480884552002e-01 -2.025540322065353394e-01 1.038420647382736206e-01 -3.237616121768951416e-01 1.937887668609619141e-01 -2.107655107975006104e-01
2.425086647272109985e-01 3.465039730072021484e-01 -3.066549301147460938e-01 2.020598351955413818e-01 -8.459300547838211060e-02 8.753058314323425293e-02 -1.354677826166152954e-01 5.721463263034820557e-02 -1.308242045342922211e-02 2.025037556886672974e-01 1.506692171096801758e-01 -7.857280969619750977e-02 -8.725877851247787476e-03 4.315227270126342773e-02 1.198843941092491150e-01 -1.932583004236221313e-01 2.321068346500396729e-01 1.817501187324523926e-01 9.405457228422164917e-02 -3.626547008752822876e-02 2.990696430206298828e-01 -1.499117352068424225e-02 6.286773085594177246e-02 6.333915144205093384e-02 -1.153145954012870789e-01 -1.617723256349563599e-01 -7.537410408258438110e-02 5.367400869727134705e-02 2.890197634696960449e-01 -4.374893009662628174e-01 2.977355942130088806e-02 8.693666011095046997e-02
-5.093183368444442749e-02 2.608011364936828613e-01 -3.115824796259403229e-02 -1.681845821440219879e-02 -1.896533668041229248e-01 5.921696871519088745e-02 -5.843293294310569763e-02 1.568598747253417969e-01 2.225347608327865601e-01 3.218437135219573975e-01 1.165790855884552002e-01 4.162339493632316589e-02 4.231963679194450378e-02 1.336831152439117432e-01 3.393723666667938232e-01 5.003296211361885071e-02 -3.851542994379997253e-02 5.481313169002532959e-02 1.455472260713577271e-01 9.704110771417617798e-02 2.324793934822082520e-01 7.235754746943712234e-03 5.845542624592781067e-02 -3.226375579833984375e-01 7.130496203899383545e-02 -6.814189255237579346e-02 2.300322502851486206e-01 1.029560118913650513e-01 9.351573884487152100e-02 -5.226638317108154297e-01 4.495931416749954224e-02 3.141094744205474854e-02
1.321421712636947632e-01 2.474973648786544800e-01 -5.900799110531806946e-02 1.044541820883750916e-01 -6.000774726271629333e-02 2.117949873208999634e-01 -1.195860579609870911e-01 1.196280214935541153e-02 3.105711191892623901e-02 2.631422579288482666e-01 -2.673522830009460449e-01 7.321514189243316650e-02 2.132381312549114227e-02 3.575819730758666992e-02 2.208346575498580933e-01 1.081021502614021301e-01 9.428933262825012207e-03 6.684999167919158936e-02 1.803611069917678833e-01 2.757757604122161865e-01 2.444152981042861938e-01 -2.801502048969268799e-01 4.553452879190444946e-02 3.362063318490982056e-02 -9.274848550558090210e-02 1.809072196483612061e-01 1.817291080951690674e-01 6.984977424144744873e-02 9.308490157127380371e-02 -5.396230220794677734e-01 -2.632286585867404938e-02 -2.008702233433723450e-02
1.091330349445343018e-01 -1.206512376666069031e-02 -2.959324046969413757e-03 6.518264859914779663e-02 -1.562497168779373169e-01 -3.402877971529960632e-02 -1.735099107027053833e-01 5.878243222832679749e-02 1.125017851591110229e-01 2.845903635025024414e-01 -1.485401112586259842e-02 -1.122483909130096436e-01 1.226481273770332336e-01 1.752929820213466883e-04 1.231468394398689270e-01 -2.303867228329181671e-02 1.468156725168228149e-01 3.164488822221755981e-02 2.758177518844604492e-01 5.149080231785774231e-02 3.830943107604980469e-01 -6.858524680137634277e-02 8.592627942562103271e-02 -2.605400085449218750e-01 1.383503824472427368e-01 4.876596480607986450e-02 2.317048311233520508e-01 1.614429950714111328e-01 1.893370896577835083e-01 -4.473498761653900146e-01 1.363703012466430664e-01 -3.217093348503112793e-01
1.814849674701690674e-01 -9.819667786359786987e-02 2.252080244943499565e-03 -6.134373694658279419e-02 -3.120736181735992432e-01 2.142309844493865967e-01 2.521055564284324646e-02 -2.254459820687770844e-02 -6.804786622524261475e-02 3.981469273567199707e-01 -1.054989024996757507e-01 -2.829236686229705811e-01 2.274811416864395142e-01 3.627692162990570068e-02 2.491831928491592407e-01 -8.188810199499130249e-02 1.724130958318710327e-01 -6.084437295794487000e-02 -4.095561057329177856e-02 -7.612321525812149048e-02 -1.713327169418334961e-01 1.006891280412673950e-01 3.137761652469635010e-01 -1.273735612630844116e-01 1.565445810556411743e-01 8.453348278999328613e-02 1.764483004808425903e-01 -2.509644031524658203e-01 3.127047121524810791e-01 -3.147239098325371742e-03 -8.635046333074569702e-02 8.331871032714843750e-02
1.731338351964950562e-01 3.592211008071899414e-02 -1.572915464639663696e-01 1.679798588156700134e-02 -2.237704098224639893e-01 2.493980899453163147e-02 -2.818860709667205811e-01 -2.793214656412601471e-02 -1.100390329957008362e-01 2.483351677656173706e-01 6.500003486871719360e-02 -2.605496346950531006e-01 1.218859627842903137e-01 -8.652212470769882202e-02 -4.447160288691520691e-02 -4.304538480937480927e-03 1.939734816551208496e-01 -2.134259417653083801e-02 2.949145436286926270e-01 3.292737603187561035e-01 1.840178668498992920e-01 -2.781823873519897461e-01 2.503911964595317841e-02 -1.140006538480520248e-02 -4.818332195281982422e-02 2.222144007682800293e-01 -3.847832232713699341e-02 -9.250237047672271729e-02 2.774343490600585938e-01 -1.987206041812896729e-01 -1.833346784114837646e-01 -2.919867336750030518e-01
-1.217370256781578064e-01 2.364788502454757690e-01 -2.685534656047821045e-01 1.021116152405738831e-01 -4.305465146899223328e-02 -1.046969071030616760e-01 2.593839541077613831e-02 1.290704123675823212e-02 8.021406084299087524e-02 1.472897976636886597e-01 -2.443845719099044800e-01 -7.668404281139373779e-02 -1.820189692080020905e-02 -1.600210815668106079e-01 4.361016452312469482e-01 -1.048525199294090271e-01 2.690461874008178711e-01 -2.136194109916687012e-01 2.232862114906311035e-01 -1.435124278068542480e-01 2.004889845848083496e-01 -3.255295380949974060e-02 -2.043555676937103271e-01 -1.696189492940902710e-01 -3.520066142082214355e-01 7.248199544847011566e-03 -8.999256789684295654e-02 -2.594877779483795166e-01 5.290526524186134338e-02 -4.315700009465217590e-02 -8.054997771978378296e-02 -3.746374696493148804e-02
2.232475280761718750e-01 -2.078534103929996490e-02 6.326065212488174438e-02 6.660145521163940430e-02 -2.643499076366424561e-01 1.713495850563049316e-01 -1.555302590131759644e-01 2.447789013385772705e-01 1.008893772959709167e-01 4.866678267717361450e-02 -8.590484410524368286e-02 -1.555989235639572144e-01 -2.729664184153079987e-02 -1.412523090839385986e-01 1.216280087828636169e-01 7.711197435855865479e-02 2.032664865255355835e-01 -1.074520274996757507e-01 4.513237178325653076e-01 -3.898662701249122620e-02 -2.470801621675491333e-01 -2.734234929084777832e-01 1.048308461904525757e-01 -2.190265655517578125e-01 1.121178045868873596e-01 1.577244251966476440e-01 1.186542809009552002e-01 -1.751004159450531006e-01 2.194183170795440674e-01 -1.640620827674865723e-01 -1.897090673446655273e-01 1.621242314577102661e-01
5.163096636533737183e-02 4.563445150852203369e-01 1.030649393796920776e-01 8.014766871929168701e-02 2.974336221814155579e-02 2.328532636165618896e-01 -2.181377112865447998e-01 -7.612520456314086914e-02 1.972662061452865601e-01 2.329945713281631470e-01 -2.199721485376358032e-01 1.316011101007461548e-01 9.140621125698089600e-02 -7.389233261346817017e-02 3.005355596542358398e-01 7.124821096658706665e-02 3.788238391280174255e-02 -2.130785882472991943e-01 4.907992854714393616e-02 8.299304172396659851e-04 4.298593103885650635e-02 -8.796607702970504761e-02 3.680318593978881836e-02 -1.383434534072875977e-01 -6.376837939023971558e-02 5.026573687791824341e-02 -5.609580874443054199e-02 2.044800817966461182e-01 2.317058742046356201e-01 -4.337707757949829102e-01 1.184913516044616699e-01 9.311412274837493896e-02
-1.566169410943984985e-02 2.254598289728164673e-01 -1.263260990381240845e-01 6.475836783647537231e-02 -1.753422915935516357e-01 -6.919938605278730392e-04 -1.919882148504257202e-01 -1.119881682097911835e-02 2.775526642799377441e-01 3.047791123390197754e-01 -7.414962351322174072e-02 -7.292669266462326050e-02 6.484231352806091309e-02 3.899691998958587646e-02 3.213347494602203369e-01 1.472262889146804810e-01 -2.393300272524356842e-02 2.088606506586074829e-01 2.783628404140472412e-01 1.363701820373535156e-01 1.945456415414810181e-01 -5.680587515234947205e-02 1.353514790534973145e-01 -2.817173600196838379e-01 1.360349655151367188e-01 7.668173313140869141e-02 2.765730619430541992e-01 1.707141846418380737e-01 6.580328196287155151e-02 -3.539368808269500732e-01 6.060584262013435364e-02 -8.548423647880554199e-02
2.189013361930847168e-01 1.488551050424575806e-01 4.611369688063859940e-03 7.707651704549789429e-02 -4.982196688652038574e-01 1.308767497539520264e-01 1.743158549070358276e-01 1.166377868503332138e-02 2.278255522251129150e-01 -2.582428604364395142e-02 4.903359711170196533e-02 -2.844266965985298157e-02 -1.977593749761581421e-01 -4.571490734815597534e-02 1.719019114971160889e-01 5.714485421776771545e-02 1.598604172468185425e-01 1.160364747047424316e-01 1.522302031517028809e-01 4.092824086546897888e-02 9.809009730815887451e-02 -2.290417402982711792e-01 8.766168355941772461e-02 -1.897948384284973145e-01 2.004539370536804199e-01 -1.122894138097763062e-01 1.010315939784049988e-01 -1.554995179176330566e-01 2.929605841636657715e-01 -2.769143283367156982e-01 -1.847176998853683472e-01 -2.117211669683456421e-01
4.153968393802642822e-02 2.640403509140014648e-01 1.540704164654016495e-02 1.192648932337760925e-01 -1.438477784395217896e-01 2.842653356492519379e-02 -2.972206473350524902e-01 1.295471042394638062e-01 7.630608230829238892e-02 8.420854806900024414e-02 -2.906748950481414795e-01 -1.313308775424957275e-01 9.232445061206817627e-02 -2.486937306821346283e-02 2.802394628524780273e-01 1.324080973863601685e-01 -6.514242291450500488e-02 -4.625646024942398071e-02 2.657365500926971436e-01 2.514908909797668457e-01 3.274209201335906982e-01 -5.959905311465263367e-02 -7.573667913675308228e-02 -1.287190020084381104e-01 1.123109161853790283e-01 -6.094678863883018494e-02 1.828907877206802368e-01 2.456517368555068970e-01 1.443261206150054932e-01 -3.902434110641479492e-01 -9.904030710458755493e-03 -1.047046035528182983e-01
1.431988179683685303e-01 -1.011757180094718933e-02 3.286129832267761230e-01 2.454577386379241943e-01 -4.888471364974975586e-01 4.739293083548545837e-02 -1.116859391331672668e-01 7.433208078145980835e-02 5.978975817561149597e-02 7.051418721675872803e-02 -2.226943969726562500e-01 -8.297196775674819946e-02 -1.452463418245315552e-01 -9.396935999393463135e-02 1.515566706657409668e-01 -4.230054095387458801e-02 1.348325908184051514e-01 -3.412015736103057861e-02 1.889881864190101624e-02 1.907284706830978394e-01 2.064817100763320923e-01 -1.084634438157081604e-01 7.235354185104370117e-02 -6.592468172311782837e-02 -4.409476369619369507e-02 2.838234789669513702e-02 2.029300779104232788e-01 -2.625136449933052063e-02 5.028288364410400391e-01 -6.284819915890693665e-03 -3.222156316041946411e-02 1.167767345905303955e-01
3.052930533885955811e-01 -3.981922194361686707e-02 -2.001190632581710815e-01 -2.481664419174194336e-01 -2.315395027399063110e-01 1.950058341026306152e-01 -2.165324985980987549e-01 1.425555199384689331e-01 1.451600939035415649e-01 2.884492576122283936e-01 -3.401090204715728760e-02 -5.345007032155990601e-02 -7.126338034868240356e-02 6.774462014436721802e-02 7.129523158073425293e-02 -1.192240859381854534e-03 2.856617867946624756e-01 -1.803193390369415283e-01 2.982004284858703613e-01 2.436116710305213928e-02 -2.324705012142658234e-02 8.364277333021163940e-02 -3.438258916139602661e-02 6.117758527398109436e-02 -2.341022342443466187e-01 -6.575983017683029175e-03 2.656699158251285553e-02 6.909137219190597534e-02 2.184316813945770264e-01 -1.358568817377090454e-01 3.782497048377990723e-01 1.898027658462524414e-01
-2.022033371031284332e-02 1.972052305936813354e-01 -6.336265802383422852e-02 -8.126037195324897766e-03 -1.938188374042510986e-01 1.911877393722534180e-01 -1.934270709753036499e-01 1.505527645349502563e-01 2.017450928688049316e-01 2.125171124935150146e-01 -2.541759908199310303e-01 -8.883123844861984253e-02 1.348150372505187988e-01 -9.304727427661418915e-03 2.099876552820205688e-01 1.151702553033828735e-01 -2.885633148252964020e-02 -2.284923382103443146e-02 2.401591390371322632e-01 2.794621586799621582e-01 3.340961337089538574e-01 -2.887487225234508514e-02 -1.635536900721490383e-04 -1.186445504426956177e-01 1.109829470515251160e-01 9.381979703903198242e-03 1.126717850565910339e-01 2.550469934940338135e-01 2.128665894269943237e-01 -4.114346802234649658e-01 -9.346493333578109741e-02 -1.063181608915328979e-01
-4.875528812408447266e-02 1.253731101751327515e-01 1.894669793546199799e-02 4.453228786587715149e-02 -1.270146965980529785e-01 3.665472939610481262e-02 -2.074031680822372437e-01 1.320328563451766968e-01 1.654695570468902588e-01 3.834822475910186768e-01 -2.995517104864120483e-02 -1.184400394558906555e-01 9.579405933618545532e-02 6.833854317665100098e-02 3.013081550598144531e-01 1.218600496649742126e-01 -1.683806627988815308e-02 4.643198847770690918e-02 2.692438364028930664e-01 2.162715643644332886e-01 2.337233722209930420e-01 -2.179693579673767090e-01 1.007361635565757751e-01 -1.845872849225997925e-01 -7.781613618135452271e-02 1.104814633727073669e-01 1.188869029283523560e-01 2.518385350704193115e-01 2.592587172985076904e-01 -3.043778836727142334e-01 8.763659745454788208e-02 -2.477260679006576538e-01
9.540782123804092407e-02 8.025559037923812866e-02 4.326534643769264221e-02 -2.915787883102893829e-02 -3.668417334556579590e-01 -2.868466079235076904e-02 1.551351416856050491e-02 -1.307001896202564240e-02 8.955287933349609375e-02 3.685095608234405518e-01 2.443929314613342285e-01 -1.806419342756271362e-01 1.682411134243011475e-01 -5.415566265583038330e-03 1.367721259593963623e-01 1.308134049177169800e-01 4.838129580020904541e-01 1.537262350320816040e-01 1.037244498729705811e-01 8.103530853986740112e-02 -2.157119959592819214e-01 8.298931270837783813e-02 -2.607597708702087402e-01 -1.040248349308967590e-01 -2.391224727034568787e-02 -1.041998043656349182e-01 3.131894767284393311e-01 1.216681394726037979e-02 8.629575371742248535e-02 -1.194176748394966125e-01 8.335399627685546875e-02 -2.683255588635802269e-03
1.881929636001586914e-01 8.621384203433990479e-02 -1.694435030221939087e-01 -8.798442780971527100e-02 5.281476303935050964e-02 -7.386372238397598267e-02 -2.103943005204200745e-02 -5.625635385513305664e-02 -2.592481970787048340e-01 -3.190088644623756409e-02 -8.390268683433532715e-02 -2.941392362117767334e-01 -1.809018552303314209e-01 -1.044719815254211426e-01 3.711167871952056885e-01 2.420498616993427277e-02 3.698387742042541504e-01 1.705794632434844971e-01 1.888701617717742920e-01 1.018817946314811707e-01 -8.779936283826828003e-02 -1.759887635707855225e-01 9.388506412506103516e-03 -5.599385499954223633e-02 -1.448049694299697876e-01 -6.777428835630416870e-02 2.389790415763854980e-01 -2.325271442532539368e-02 2.579699158668518066e-01 -2.614872455596923828e-01 1.401266157627105713e-01 -2.711089253425598145e-01
1.686695814132690430e-01 -3.359083458781242371e-02 -2.750069200992584229e-01 -1.357186958193778992e-02 -1.596813350915908813e-01 8.129160851240158081e-02 -2.717445194721221924e-01 4.501200318336486816e-01 2.309251278638839722e-01 4.232233762741088867e-02 -2.606379101052880287e-03 -3.319252654910087585e-02 8.338425308465957642e-02 3.679222892969846725e-03 2.794694006443023682e-01 1.744630485773086548e-01 2.509981095790863037e-01 1.553073525428771973e-01 1.641409993171691895e-01 -1.011211872100830078e-01 -7.723730057477951050e-02 -1.683018505573272705e-01 1.773995161056518555e-01 -2.904653847217559814e-01 -1.405758857727050781e-01 2.642358839511871338e-02 1.985622346401214600e-01 2.875240147113800049e-02 1.629244983196258545e-01 -1.745691597461700439e-01 1.296128928661346436e-01 -7.324545085430145264e-02
1.693998873233795166e-01 2.767893970012664795e-01 -5.199579000473022461e-01 2.267179340124130249e-01 -2.967571467161178589e-02 1.210642158985137939e-01 6.359335035085678101e-02 9.049450606107711792e-02 -9.203743189573287964e-02 1.799619048833847046e-01 -1.325406320393085480e-02 -3.509658575057983398e-02 -7.132445275783538818e-02 6.874653697013854980e-02 2.910131216049194336e-01 1.357114911079406738e-01 6.828892230987548828e-02 -9.957817383110523224e-03 4.937466606497764587e-02 -6.313399970531463623e-02 2.099426276981830597e-02 -1.690197736024856567e-01 -3.883048892021179199e-02 5.100978910923004150e-02 3.414340899325907230e-04 -5.346665531396865845e-02 1.090899705886840820e-01 1.642076224088668823e-01 3.384775817394256592e-01 -3.812949359416961670e-01 1.988423615694046021e-01 6.678453832864761353e-02
1.804250925779342651e-01 7.038057595491409302e-02 9.094037860631942749e-02 1.677135080099105835e-01 7.547115534543991089e-02 -3.844095766544342041e-02 -1.566958874464035034e-01 7.823210209608078003e-02 8.844459056854248047e-02 6.697478145360946655e-02 6.477644637925550342e-05 -3.421127796173095703e-02 -1.545983403921127319e-01 -8.056692779064178467e-02 2.548685073852539062e-01 -1.785402745008468628e-02 2.562854588031768799e-01 1.926625818014144897e-01 6.800080090761184692e-02 2.510735392570495605e-01 -1.107961460947990417e-01 -3.488446772098541260e-01 2.177229523658752441e-01 1.167925074696540833e-01 -1.241271644830703735e-01 1.328744143247604370e-01 7.388541102409362793e-02 -6.888502091169357300e-02 4.352686405181884766e-01 -4.700683802366256714e-02 -1.952485740184783936e-01 3.749239742755889893e-01
1.161311641335487366e-01 6.116016581654548645e-02 -3.365723416209220886e-02 -1.315122470259666443e-02 -4.965110868215560913e-02 1.886757016181945801e-01 2.557846903800964355e-02 -1.269465386867523193e-01 -8.944285660982131958e-02 4.286812245845794678e-01 1.130811944603919983e-01 1.454922258853912354e-01 -2.576627433300018311e-01 -5.779404565691947937e-02 1.302334964275360107e-01 1.918332129716873169e-01 4.449318647384643555e-01 2.511822581291198730e-01 2.507427632808685303e-01 -1.323859691619873047e-01 1.488223373889923096e-01 -7.879672944545745850e-02 8.177755773067474365e-02 -2.153357565402984619e-01 -1.121370866894721985e-01 -9.574697911739349365e-02 -4.827683046460151672e-02 2.611210346221923828e-01 1.084673032164573669e-01 -1.032195836305618286e-01 -1.489045172929763794e-01 1.330480724573135376e-01
2.426178194582462311e-02 1.878737658262252808e-02 -5.834077671170234680e-02 7.591771334409713745e-02 -1.577779650688171387e-01 -3.366671875119209290e-02 -2.509857714176177979e-01 1.506983488798141479e-01 2.528559863567352295e-01 1.834224015474319458e-01 -9.565161913633346558e-02 -2.442016825079917908e-02 1.641242057085037231e-01 1.322502493858337402e-01 3.444386124610900879e-01 6.234663352370262146e-02 9.099410474300384521e-02 4.722223058342933655e-02 1.819537132978439331e-01 2.928040623664855957e-01 1.475116461515426636e-01 -1.491879075765609741e-01 2.477208152413368225e-03 -2.501144707202911377e-01 2.279942631721496582e-01 4.868547618389129639e-02 1.419097185134887695e-01 3.384690582752227783e-01 1.925366222858428955e-01 -3.658754527568817139e-01 -2.143305167555809021e-02 -8.663286268711090088e-02
-1.102718338370323181e-01 1.761372089385986328e-01 -1.071014329791069031e-01 9.172584116458892822e-02 -1.812380999326705933e-01 2.945119142532348633e-01 -1.972248703241348267e-01 1.416750997304916382e-01 1.061056032776832581e-01 2.468651831150054932e-01 -2.974041998386383057e-01 -2.610713429749011993e-02 1.819991767406463623e-01 -7.242741435766220093e-02 2.210796624422073364e-01 7.095444947481155396e-02 4.505466297268867493e-02 -1.412693709135055542e-01 1.959579885005950928e-01 2.576261162757873535e-01 3.487296700477600098e-01 -1.524719991721212864e-03 -1.105980351567268372e-01 -2.288733981549739838e-02 1.755582541227340698e-01 -2.603926323354244232e-02 1.927954256534576416e-01 1.808023452758789062e-01 1.837697774171829224e-01 -2.933722436428070068e-01 -1.449020951986312866e-01 -3.800093755125999451e-02
3.035557866096496582e-01 5.465506110340356827e-04 -1.567077338695526123e-01 8.005674928426742554e-02 -1.574930846691131592e-01 4.597675055265426636e-02 6.531557533890008926e-03 2.422475665807723999e-01 -5.956106632947921753e-02 -6.113674491643905640e-02 -2.390027642250061035e-01 -3.073680698871612549e-01 -3.503441810607910156e-01 -1.721942424774169922e-01 2.896642684936523438e-01 9.872394055128097534e-02 1.693262755870819092e-01 8.628507703542709351e-02 1.640005558729171753e-01 -1.836897991597652435e-02 1.505812406539916992e-01 1.314189285039901733e-01 1.889793574810028076e-01 -6.228952482342720032e-02 -1.619975268840789795e-01 -3.555881381034851074e-01 5.604923516511917114e-02 -1.669040173292160034e-01 2.243950664997100830e-01 7.675986737012863159e-02 -3.091176040470600128e-02 -5.041918158531188965e-02
1.703086942434310913e-01 1.141183674335479736e-01 8.358709514141082764e-02 5.101712793111801147e-02 -1.586310565471649170e-01 4.047601018100976944e-03 1.432908326387405396e-01 8.018675260245800018e-03 2.690959163010120392e-02 -5.413216352462768555e-02 5.552944913506507874e-02 -1.204038932919502258e-01 2.421226799488067627e-01 -2.078523933887481689e-01 5.315355062484741211e-01 9.649877995252609253e-02 1.047511100769042969e-01 1.359592191874980927e-02 3.181864973157644272e-03 -1.332076191902160645e-01 1.987776607275009155e-01 -2.578890696167945862e-02 1.469915062189102173e-01 -5.265985056757926941e-02 9.416948258876800537e-02 -1.817322522401809692e-02 4.147428274154663086e-01 -1.290033161640167236e-01 3.694755434989929199e-01 -2.325956225395202637e-01 -6.890882551670074463e-02 3.194581344723701477e-02
-5.924082174897193909e-02 3.360140025615692139e-01 -3.845184296369552612e-02 -1.960289292037487030e-02 -2.573983371257781982e-01 5.043754577636718750e-01 -5.601394176483154297e-02 6.775487214326858521e-02 -1.468173712491989136e-01 1.098699942231178284e-01 -2.481340765953063965e-01 -1.746725440025329590e-01 -1.020572856068611145e-01 1.162741556763648987e-01 1.449538767337799072e-01 -8.617358654737472534e-02 5.071447789669036865e-02 2.673417031764984131e-01 1.241901069879531860e-01 1.118346899747848511e-01 -2.797212824225425720e-02 -4.137345030903816223e-02 6.913515180349349976e-02 -6.810583174228668213e-02 -1.391154229640960693e-01 -1.569989770650863647e-01 1.200917735695838928e-02 9.554820507764816284e-02 2.946345210075378418e-01 -3.300684988498687744e-01 1.102606430649757385e-01 1.383651047945022583e-02
1.592679768800735474e-01 1.617628782987594604e-01 -1.831526160240173340e-01 3.704075515270233154e-01 9.670044295489788055e-03 -4.346978664398193359e-02 -1.497796475887298584e-01 1.275589168071746826e-01 -1.222911179065704346e-01 2.976770102977752686e-01 -2.786377258598804474e-02 -2.955313324928283691e-01 -1.144119277596473694e-01 1.362047791481018066e-01 1.933749914169311523e-01 -1.200578138232231140e-01 1.938985586166381836e-01 1.050532329827547073e-02 -1.098072854802012444e-03 -3.879402205348014832e-02 1.557621061801910400e-01 -2.720375359058380127e-01 -2.407000362873077393e-01 -1.172531619668006897e-01 -2.286441624164581299e-01 -7.279594987630844116e-02 -1.697595566511154175e-01 -1.736629195511341095e-02 3.239059150218963623e-01 -1.290049552917480469e-01 1.832959800958633423e-02 2.101080566644668579e-01
9.871319681406021118e-02 -1.023780554533004761e-01 4.689069464802742004e-02 2.130193114280700684e-01 -1.440869420766830444e-01 1.929700374603271484e-02 -1.053871307522058487e-02 1.373026371002197266e-01 2.343191057443618774e-01 1.350267976522445679e-01 -4.012854695320129395e-01 -3.538325726985931396e-01 -1.217555552721023560e-01 -2.955693751573562622e-02 1.172460913658142090e-01 -7.826212793588638306e-02 7.248262409120798111e-03 1.260940879583358765e-01 1.247059553861618042e-01 2.253230065107345581e-01 2.291359007358551025e-01 1.577482074499130249e-01 1.152998358011245728e-01 -1.326960027217864990e-01 1.672500371932983398e-01 -1.510033011436462402e-01 2.075402140617370605e-01 -1.557118296623229980e-01 3.368832170963287354e-01 -6.539852917194366455e-02 6.980528682470321655e-02 -2.566496431827545166e-01
1.380887478590011597e-01 6.813208013772964478e-02 2.217063494026660919e-02 2.851006761193275452e-02 -1.232885941863059998e-01 6.428384035825729370e-02 1.371331810951232910e-01 1.930239498615264893e-01 2.000399306416511536e-02 -1.698031090199947357e-02 -2.775737643241882324e-01 -3.642838299274444580e-01 -1.995662450790405273e-01 -7.471678406000137329e-02 1.152736470103263855e-01 -9.435850381851196289e-02 2.461428642272949219e-01 6.473388522863388062e-02 2.892617881298065186e-01 1.551077812910079956e-01 -7.212940603494644165e-02 -1.573592983186244965e-02 2.752643637359142303e-02 -1.770942658185958862e-01 2.674810886383056641e-01 -1.629613637924194336e-01 2.032657340168952942e-02 -2.236871272325515747e-01 1.935682743787765503e-01 -3.607650101184844971e-01 -3.083193302154541016e-01 1.546560321003198624e-02
3.061776161193847656e-01 3.017112314701080322e-01 -1.961985975503921509e-01 1.700452864170074463e-01 -2.794758975505828857e-01 -7.330077886581420898e-02 1.396588981151580811e-01 -1.720571815967559814e-01 1.547331362962722778e-01 -1.957005113363265991e-01 -1.413780599832534790e-01 -1.356987804174423218e-01 -1.743443906307220459e-01 4.578348994255065918e-02 2.537760138511657715e-01 4.684497416019439697e-02 2.436685860157012939e-01 8.219075947999954224e-02 3.170446753501892090e-01 1.971643269062042236e-01 1.365235596895217896e-01 -1.829888820648193359e-01 1.719115078449249268e-01 7.398438453674316406e-02 1.118842326104640961e-02 -2.555173262953758240e-02 -8.165846765041351318e-02 -1.844838708639144897e-01 1.647906750440597534e-01 -6.771060079336166382e-02 -1.815520823001861572e-01 1.290057450532913208e-01
7.095884531736373901e-02 2.589317597448825836e-02 1.673492789268493652e-01 1.182630807161331177e-01 -1.896596252918243408e-01 2.648213133215904236e-02 -3.121480643749237061e-01 3.251195326447486877e-02 -4.537504911422729492e-02 1.429278105497360229e-01 -3.609631955623626709e-01 -5.670230090618133545e-02 2.736732959747314453e-01 -1.291137002408504486e-02 2.989075779914855957e-01 2.000280283391475677e-02 1.393228918313980103e-01 -2.027112692594528198e-01 1.460653543472290039e-01 -4.667943809181451797e-03 8.300970494747161865e-02 -4.051685333251953125e-02 2.461955100297927856e-01 -2.410505414009094238e-01 1.671784222126007080e-01 -1.211950853466987610e-01 1.032827496528625488e-01 -2.360875606536865234e-01 3.022556602954864502e-01 -7.124132663011550903e-02 -1.418148875236511230e-01 2.482623755931854248e-01
1.931844949722290039e-01 -3.371657058596611023e-02 7.129942532628774643e-03 -2.577235996723175049e-01 -6.735379993915557861e-02 2.014423310756683350e-01 -3.448540717363357544e-02 -1.055697426199913025e-01 1.601386219263076782e-01 2.613281607627868652e-01 -2.991481721401214600e-01 -1.164323315024375916e-01 -9.692651778459548950e-02 1.570869237184524536e-01 3.583556413650512695e-01 1.677462458610534668e-01 1.373413950204849243e-01 9.722466021776199341e-02 5.659663304686546326e-02 2.499360032379627228e-02 8.116807788610458374e-02 -3.052034676074981689e-01 -2.054565995931625366e-01 7.352769374847412109e-02 2.817052789032459259e-02 -3.169248700141906738e-01 1.725502759218215942e-01 1.153181120753288269e-01 1.551508754491806030e-01 -1.930738240480422974e-01 2.546218931674957275e-01 -4.654220305383205414e-03
-3.089210391044616699e-02 1.420520842075347900e-01 -3.702339529991149902e-02 5.583114549517631531e-02 -1.739061474800109863e-01 2.965283989906311035e-01 -1.761069595813751221e-01 3.064564056694507599e-02 1.385784596204757690e-01 2.331986278295516968e-01 -1.225637346506118774e-01 -1.696485579013824463e-01 1.925252974033355713e-01 -1.256773769855499268e-01 2.579920291900634766e-01 7.661058008670806885e-02 7.606644183397293091e-02 -6.989388167858123779e-02 2.817171216011047363e-01 2.796565294265747070e-01 2.760970890522003174e-01 -9.936709702014923096e-02 -1.273322105407714844e-01 -1.121473219245672226e-02 1.521586179733276367e-01 9.510736912488937378e-03 2.045667618513107300e-01 2.161751240491867065e-01 1.367889940738677979e-01 -3.858170807361602783e-01 -1.756969690322875977e-01 -2.514215372502803802e-02
1.467478871345520020e-01 1.254856288433074951e-01 -3.389582037925720215e-01 3.642350435256958008e-01 1.577622257173061371e-02 3.044147789478302002e-01 3.799850586801767349e-03 1.525562908500432968e-02 -1.000450551509857178e-01 3.241416215896606445e-01 -9.680458903312683105e-02 -2.264658063650131226e-01 -6.558641046285629272e-02 8.897184580564498901e-02 2.986881136894226074e-01 -6.343865394592285156e-02 2.070840150117874146e-01 4.221281036734580994e-02 1.263891756534576416e-01 -4.643299058079719543e-02 -2.215578705072402954e-01 -1.562776863574981689e-01 -3.186937570571899414e-01 -1.959806084632873535e-01 -6.408295035362243652e-02 -6.330390274524688721e-02 1.307811290025711060e-01 3.962738811969757080e-02 1.358268857002258301e-01 -7.523830980062484741e-02 9.919803589582443237e-02 -6.151627749204635620e-02
2.230076193809509277e-01 2.120271921157836914e-01 -1.759761199355125427e-02 3.829714655876159668e-02 -1.672199815511703491e-01 1.779577694833278656e-02 1.373238302767276764e-02 -1.646462641656398773e-02 2.784905731678009033e-01 3.640194535255432129e-01 3.950342163443565369e-02 -2.267280369997024536e-01 -1.660296916961669922e-01 4.381328821182250977e-02 1.218875274062156677e-01 1.613547950983047485e-01 -5.013294517993927002e-02 -1.950772851705551147e-01 6.728340685367584229e-02 7.478018850088119507e-02 -7.966317236423492432e-02 5.167371034622192383e-02 2.979065850377082825e-02 -1.558890342712402344e-01 -3.340978026390075684e-01 -1.187921687960624695e-01 1.460396796464920044e-01 -2.609315812587738037e-01 4.722668826580047607e-01 -8.742446079850196838e-03 -1.157411709427833557e-01 6.956378370523452759e-02
3.004969656467437744e-01 1.150370240211486816e-01 -6.797466427087783813e-02 2.391128242015838623e-01 -2.594860792160034180e-01 -1.308136247098445892e-02 2.592544257640838623e-01 2.157245129346847534e-01 1.025618985295295715e-01 1.853408850729465485e-02 -1.103580147027969360e-01 -3.195617496967315674e-01 -4.533841833472251892e-02 -2.093836367130279541e-01 2.234770171344280243e-02 -2.295055659487843513e-03 2.702463269233703613e-01 9.166610985994338989e-02 2.792190015316009521e-01 2.856543660163879395e-01 -7.849286496639251709e-02 -1.936731040477752686e-01 3.147061541676521301e-02 9.125978499650955200e-02 1.196129992604255676e-01 4.186182841658592224e-02 8.774586021900177002e-02 -4.976820200681686401e-02 1.324763745069503784e-01 -2.421739399433135986e-01 -2.918162345886230469e-01 1.668612100183963776e-02
1.233653128147125244e-01 -4.063073545694351196e-03 -9.758663177490234375e-02 3.498198986053466797e-01 -1.291487216949462891e-01 1.114901602268218994e-01 -9.797792136669158936e-02 1.301058754324913025e-02 -5.101855099201202393e-02 1.420637667179107666e-01 -1.166857406497001648e-01 -1.713763475418090820e-01 3.620472177863121033e-02 7.833308726549148560e-02 1.411881446838378906e-01 -4.555325210094451904e-02 3.286964492872357368e-03 -2.200314700603485107e-01 8.118703961372375488e-03 6.053827330470085144e-02 3.328528255224227905e-02 -1.700705140829086304e-01 -7.640529889613389969e-03 -7.717631012201309204e-02 1.738571189343929291e-02 -1.134473551064729691e-02 4.287954866886138916e-01 -4.407643079757690430e-01 4.561707377433776855e-01 -1.812980324029922485e-01 9.015987813472747803e-02 5.386496335268020630e-02
3.359518945217132568e-01 3.880646824836730957e-01 -1.550565510988235474e-01 3.283335268497467041e-02 -8.716068416833877563e-02 -7.077890634536743164e-02 1.047684252262115479e-01 2.733104489743709564e-02 -4.426312074065208435e-02 1.792183816432952881e-01 -9.374002367258071899e-02 1.339933723211288452e-01 1.987852156162261963e-01 1.901369839906692505e-01 3.524721562862396240e-01 8.501074463129043579e-02 -7.747110724449157715e-02 -1.232201009988784790e-01 2.575234770774841309e-01 2.693320252001285553e-02 1.194052174687385559e-01 2.018457278609275818e-02 -7.929205149412155151e-02 -1.632885187864303589e-01 1.555997282266616821e-01 1.995161548256874084e-02 -9.278520941734313965e-02 1.251648515462875366e-01 2.847939431667327881e-01 -3.066583275794982910e-01 2.171456962823867798e-01 1.100572273135185242e-01
4.889857396483421326e-02 2.980751991271972656e-01 -4.006921499967575073e-02 1.262918114662170410e-01 -1.136292591691017151e-01 -1.101163998246192932e-01 -1.538272500038146973e-01 -3.210393339395523071e-02 -2.938701584935188293e-02 1.944922953844070435e-01 -2.830691039562225342e-01 -1.159075275063514709e-02 1.368646174669265747e-01 6.587798148393630981e-02 3.026404678821563721e-01 -4.315193369984626770e-02 3.068508505821228027e-01 2.034710161387920380e-02 2.073632478713989258e-01 -1.743646413087844849e-01 1.691430956125259399e-01 -2.312497049570083618e-01 -1.670127063989639282e-01 -6.692753732204437256e-02 -2.578848004341125488e-01 -2.679659128189086914e-01 -1.856790482997894287e-02 -6.701418012380599976e-02 1.921632140874862671e-01 -1.453153192996978760e-01 -3.450384736061096191e-01 -5.764284357428550720e-02
1.907473802566528320e-01 3.610992133617401123e-01 5.972474068403244019e-02 2.603969275951385498e-01 -3.431479334831237793e-01 1.028725132346153259e-01 1.567803323268890381e-01 -2.436922304332256317e-02 -1.052767038345336914e-02 2.774443291127681732e-02 -8.895995095372200012e-03 -2.806074023246765137e-01 -6.179777905344963074e-02 -2.665798664093017578e-01 2.733258903026580811e-01 2.099046111106872559e-01 6.353703141212463379e-02 -1.954977661371231079e-01 4.425393790006637573e-02 1.336713880300521851e-01 1.027152314782142639e-01 4.041437059640884399e-02 -1.010685488581657410e-01 -1.464069187641143799e-01 3.227667510509490967e-01 -4.360676929354667664e-02 1.326734274625778198e-01 -2.499331086874008179e-01 5.800431221723556519e-02 -7.177718728780746460e-02 1.213042885065078735e-01 1.403380483388900757e-01
1.289767920970916748e-01 9.656877815723419189e-02 1.795576214790344238e-01 7.536195963621139526e-02 -1.259604245424270630e-01 8.284223079681396484e-02 1.634550094604492188e-01 1.650361865758895874e-01 2.565675675868988037e-01 1.790872365236282349e-01 6.775644421577453613e-02 -3.418556451797485352e-01 -2.819617092609405518e-02 -8.909294009208679199e-02 2.845087349414825439e-01 -4.076812788844108582e-02 3.692544102668762207e-01 -2.511403262615203857e-01 7.705546915531158447e-02 -1.324045360088348389e-01 2.303061932325363159e-01 6.810520589351654053e-02 2.852189838886260986e-01 5.452871322631835938e-02 -1.515253782272338867e-01 -1.846579462289810181e-01 3.223980665206909180e-01 -1.023592054843902588e-02 3.959370777010917664e-02 -9.214080870151519775e-02 1.091981232166290283e-01 -2.763498015701770782e-02
1.319547295570373535e-01 8.113092184066772461e-02 3.829409554600715637e-02 -4.488367959856987000e-02 -1.407444328069686890e-01 -1.988743990659713745e-02 -4.883632063865661621e-02 2.253874391317367554e-01 2.758038341999053955e-01 6.191957741975784302e-02 4.266159981489181519e-02 -1.760085523128509521e-01 -1.186262518167495728e-01 1.061662659049034119e-01 3.083178400993347168e-01 -1.015245169401168823e-01 2.118835784494876862e-02 -8.721858263015747070e-02 7.824046909809112549e-02 9.068509936332702637e-02 3.169288337230682373e-01 -3.285367190837860107e-01 2.585181593894958496e-01 1.185811609029769897e-01 -1.515811532735824585e-01 -2.035627327859401703e-02 2.734564840793609619e-01 -2.080535590648651123e-01 3.737006783485412598e-01 1.315907482057809830e-02 2.441672235727310181e-01 -5.613184347748756409e-02
2.441189289093017578e-01 6.755640357732772827e-02 -9.100069105625152588e-02 7.112001627683639526e-02 -2.111148834228515625e-01 -6.429032981395721436e-02 1.428129971027374268e-01 -4.337067902088165283e-02 -1.974741667509078979e-01 1.425965875387191772e-01 -2.807138860225677490e-01 -2.337684631347656250e-01 2.330806553363800049e-01 -1.513647735118865967e-01 1.820209026336669922e-01 -1.462716013193130493e-01 2.340160459280014038e-01 1.588092446327209473e-01 -2.168416976928710938e-01 -2.169476076960563660e-02 -1.683481968939304352e-03 -1.438272148370742798e-01 -2.895994484424591064e-01 1.185074541717767715e-02 9.538180194795131683e-03 1.398372799158096313e-01 8.671550452709197998e-02 -7.919097691774368286e-02 3.441300988197326660e-01 -2.871664166450500488e-01 -1.191051155328750610e-01 2.151660770177841187e-01
2.785643935203552246e-01 -2.087824605405330658e-02 -1.727866753935813904e-02 4.475014284253120422e-02 -1.685330718755722046e-01 -5.882360786199569702e-02 -1.346600055694580078e-01 2.891200184822082520e-01 2.586394548416137695e-01 1.947899907827377319e-01 -2.999784424901008606e-02 -1.543684154748916626e-01 -2.133076488971710205e-01 -3.071650490164756775e-02 1.473847031593322754e-01 -6.645694375038146973e-02 3.109475970268249512e-01 -4.807468503713607788e-02 -2.800765633583068848e-01 4.659867659211158752e-02 9.659262746572494507e-02 -1.355816721916198730e-01 1.935876011848449707e-01 -9.264627099037170410e-02 -1.740221679210662842e-02 5.172225087881088257e-02 1.476906538009643555e-01 -1.607410907745361328e-01 4.567859172821044922e-01 9.832318127155303955e-02 3.221854567527770996e-02 2.460795789957046509e-01
1.115955784916877747e-01 2.940529286861419678e-01 3.726079314947128296e-02 2.643611468374729156e-02 -2.529326975345611572e-01 -4.131104052066802979e-02 -1.098945215344429016e-01 -3.184161707758903503e-02 1.693445444107055664e-01 1.216556970030069351e-02 -1.975042521953582764e-01 -1.353553235530853271e-01 -8.919151127338409424e-02 -2.622926533222198486e-01 2.396825850009918213e-01 -3.527911007404327393e-02 2.249273359775543213e-01 -2.315718084573745728e-01 2.255473583936691284e-01 1.781167536973953247e-01 1.085115149617195129e-01 -9.905184805393218994e-02 -1.011923998594284058e-01 1.527338009327650070e-02 4.248773753643035889e-01 9.703014045953750610e-03 1.075991690158843994e-01 -3.566426634788513184e-01 1.428412944078445435e-01 -1.610783338546752930e-01 8.480872958898544312e-02 -8.256728947162628174e-02
1.351508498191833496e-01 2.758219540119171143e-01 -2.973743379116058350e-01 1.259743869304656982e-01 -2.681004703044891357e-01 -9.457176923751831055e-02 -1.711270511150360107e-01 1.622889786958694458e-01 -1.636352241039276123e-01 3.000792562961578369e-01 -2.217193394899368286e-01 -6.722745299339294434e-02 -1.289649903774261475e-01 -1.045101135969161987e-02 -7.028623670339584351e-02 -2.054277211427688599e-01 2.411854267120361328e-01 1.071591973304748535e-01 -1.235495060682296753e-01 9.254831075668334961e-02 -6.859438121318817139e-02 -2.316836118698120117e-01 -1.450936049222946167e-01 -1.527523696422576904e-01 -9.429843723773956299e-02 -9.534730762243270874e-02 1.209948956966400146e-01 -6.826277077198028564e-02 2.038553953170776367e-01 -3.034059107303619385e-01 -1.112658530473709106e-01 2.258327305316925049e-01
9.261594712734222412e-02 1.503150165081024170e-01 -6.090446934103965759e-02 3.974049687385559082e-01 -3.568556010723114014e-01 1.054249331355094910e-01 -1.307284981012344360e-01 -1.063721552491188049e-01 -1.420420110225677490e-01 -1.918505690991878510e-02 2.592695131897926331e-02 -1.915907301008701324e-02 3.074154816567897797e-02 -8.415522170253098011e-04 1.874268800020217896e-01 -7.247281819581985474e-02 9.449387341737747192e-02 -9.982738643884658813e-02 1.219861581921577454e-01 -2.094594016671180725e-02 1.122939810156822205e-01 2.389268577098846436e-02 -2.975285984575748444e-02 -2.806278765201568604e-01 -3.182163834571838379e-02 -2.743165194988250732e-01 1.911085993051528931e-01 -3.545908927917480469e-01 3.412734866142272949e-01 -1.936786025762557983e-01 1.083160713315010071e-01 2.148242443799972534e-01
3.320244848728179932e-01 2.777516543865203857e-01 -2.463386356830596924e-01 9.382289648056030273e-02 -5.494844168424606323e-02 2.544876635074615479e-01 -2.365647256374359131e-01 -1.372651755809783936e-01 7.091312110424041748e-02 1.259378790855407715e-01 -1.710491329431533813e-01 -4.804186820983886719e-01 2.533827349543571472e-02 -4.430743679404258728e-02 1.069367602467536926e-01 -1.089291647076606750e-01 7.403463870286941528e-02 1.082873940467834473e-01 4.641506075859069824e-02 -9.935313463211059570e-02 2.754444070160388947e-02 -2.267259173095226288e-02 -1.671036630868911743e-01 8.133424818515777588e-02 8.480399101972579956e-02 -1.795702576637268066e-01 -2.212913036346435547e-01 1.290940046310424805e-01 2.420141845941543579e-01 -2.495700567960739136e-01 4.716849327087402344e-02 -2.208134531974792480e-02
4.782541468739509583e-02 1.923024803400039673e-01 1.239311993122100830e-01 6.785486638545989990e-02 -1.796388775110244751e-01 1.332752257585525513e-01 -2.064907699823379517e-01 -2.814297564327716827e-02 7.982248812913894653e-02 2.827282249927520752e-01 -2.242042869329452515e-01 -6.715792417526245117e-02 2.085154056549072266e-01 5.808110814541578293e-03 1.998564004898071289e-01 2.068408578634262085e-01 1.380381733179092407e-01 1.192000582814216614e-01 1.440397799015045166e-01 2.465012669563293457e-01 3.018837571144104004e-01 -3.242692649364471436e-01 7.559520006179809570e-02 -1.997077167034149170e-01 8.924853801727294922e-02 1.177710071206092834e-01 4.917187988758087158e-02 1.087948679924011230e-01 -1.221176981925964355e-01 -4.058257043361663818e-01 -7.113362103700637817e-02 -5.070692673325538635e-02
2.937654554843902588e-01 1.598987169563770294e-02 1.223256960511207581e-01 -2.485756203532218933e-02 3.317293897271156311e-02 1.442750841379165649e-01 2.764261513948440552e-02 5.008500814437866211e-02 -2.364019602537155151e-01 2.812329530715942383e-01 1.031705066561698914e-01 -2.804400213062763214e-02 -3.980201110243797302e-02 -2.018250524997711182e-01 4.234176576137542725e-01 4.135350510478019714e-02 2.458797544240951538e-01 7.398513704538345337e-02 -2.121290862560272217e-01 -8.521686308085918427e-03 3.038879632949829102e-01 -6.030887737870216370e-02 1.368066519498825073e-01 -1.910845637321472168e-01 3.509735167026519775e-01 4.743619635701179504e-02 1.125803589820861816e-01 8.004276081919670105e-03 2.678873240947723389e-01 6.620346754789352417e-02 8.502872288227081299e-02 -1.385412365198135376e-01
3.605714738368988037e-01 -6.388966739177703857e-02 1.476422045379877090e-02 1.268969476222991943e-01 6.641853600740432739e-02 -1.724617183208465576e-01 1.112659350037574768e-01 6.501344591379165649e-02 -8.002454042434692383e-02 -7.135469466447830200e-03 -2.737645506858825684e-01 -3.357457816600799561e-01 9.288427978754043579e-02 -2.310385406017303467e-01 2.631390094757080078e-01 5.179676786065101624e-02 1.990030109882354736e-01 6.616418063640594482e-02 1.676997095346450806e-01 2.427313625812530518e-01 1.055949181318283081e-01 -5.284577980637550354e-02 9.131202846765518188e-02 -2.179725617170333862e-01 -7.643279433250427246e-02 -2.984902560710906982e-01 6.990065425634384155e-02 -1.934379935264587402e-01 2.148029506206512451e-01 -2.258041948080062866e-01 -9.664984047412872314e-02 -1.619855761528015137e-01
3.452108502388000488e-01 9.869117289781570435e-02 2.191036641597747803e-01 2.206989228725433350e-01 -2.119371145963668823e-01 -3.080973401665687561e-03 -3.299036920070648193e-01 7.235711067914962769e-02 -1.082906201481819153e-01 9.589719772338867188e-02 -5.316866189241409302e-02 -2.366814166307449341e-01 -1.097920686006546021e-01 7.947730273008346558e-02 7.779090851545333862e-02 4.663892462849617004e-02 2.982721328735351562e-01 3.689431771636009216e-02 1.275544762611389160e-01 2.525418102741241455e-01 9.266645461320877075e-02 -2.427000999450683594e-01 1.437387913465499878e-01 6.949260085821151733e-02 2.118186503648757935e-01 9.281530231237411499e-02 1.394747197628021240e-01 -2.886916399002075195e-01 2.809482216835021973e-01 4.023708403110504150e-02 -6.926263868808746338e-02 6.347466260194778442e-02
-4.085778445005416870e-02 2.375414371490478516e-01 -1.441717594861984253e-01 -1.461462699808180332e-03 -1.149554997682571411e-01 1.526891291141510010e-01 -1.635990589857101440e-01 2.729331515729427338e-02 2.168740779161453247e-01 1.844163239002227783e-01 -2.790639698505401611e-01 -7.098638266324996948e-02 1.086665093898773193e-01 -2.167212404310703278e-02 2.537471354007720947e-01 9.115048497915267944e-02 4.581872001290321350e-02 -5.130112171173095703e-02 1.950464844703674316e-01 3.168382644653320312e-01 3.007622659206390381e-01 -8.189968764781951904e-02 1.589677184820175171e-01 -3.058835398405790329e-03 1.135743781924247742e-01 8.777415752410888672e-02 1.813602149486541748e-01 3.149315714836120605e-01 1.789660751819610596e-01 -3.808729052543640137e-01 -1.084533184766769409e-01 -3.172872960567474365e-02
1.619912870228290558e-02 -1.533457357436418533e-02 -1.413455456495285034e-01 -5.347479507327079773e-02 -4.439895749092102051e-01 3.108882904052734375e-01 4.588989540934562683e-02 5.539960414171218872e-02 4.304776713252067566e-02 1.586911082267761230e-01 -6.867188215255737305e-02 -2.980971895158290863e-02 -3.893622010946273804e-02 3.474184498190879822e-02 2.041471600532531738e-01 -5.729868263006210327e-02 3.338780403137207031e-01 7.208170741796493530e-02 -5.277334898710250854e-02 -3.614743798971176147e-02 -3.316710889339447021e-01 -3.212870284914970398e-02 1.656508296728134155e-01 -1.197536587715148926e-01 -1.701519452035427094e-02 -3.522550463676452637e-01 2.202885001897811890e-01 -1.035798713564872742e-02 3.021737933158874512e-01 -2.376373857259750366e-01 -5.050118081271648407e-03 -5.471889302134513855e-02
2.951976656913757324e-01 1.860799193382263184e-01 1.080381795763969421e-01 1.664103269577026367e-01 -2.428166419267654419e-01 -7.973196357488632202e-02 -9.437876939773559570e-02 -2.443587779998779297e-01 2.364452183246612549e-01 4.214868322014808655e-02 -2.476482540369033813e-01 -1.098739802837371826e-01 -1.288297623395919800e-01 -2.331899553537368774e-01 1.184332370758056641e-01 2.206941843032836914e-01 1.107427030801773071e-01 -7.781227678060531616e-02 2.902349233627319336e-01 1.986243203282356262e-02 6.371907424181699753e-03 -7.227023690938949585e-02 2.769680134952068329e-02 -1.997022181749343872e-01 2.178353220224380493e-01 9.322348237037658691e-02 2.097440361976623535e-01 -4.349555447697639465e-02 2.559152841567993164e-01 -2.390376925468444824e-01 -2.421835660934448242e-01 -8.926063776016235352e-02
-5.988409370183944702e-02 -6.280199438333511353e-02 -1.507403701543807983e-01 -4.705009609460830688e-02 -2.813867330551147461e-01 4.216641560196876526e-02 1.472354829311370850e-01 -4.181220754981040955e-02 -1.416723243892192841e-02 2.256812900304794312e-01 -4.139913618564605713e-01 -6.844744551926851273e-03 1.370135694742202759e-01 -2.446722984313964844e-01 4.156544208526611328e-01 -5.726512521505355835e-02 4.542978703975677490e-01 -9.266605228185653687e-02 7.672280818223953247e-02 -6.135873030871152878e-03 -9.598571807146072388e-02 -1.972308158874511719e-01 1.183082982897758484e-01 -8.531235903501510620e-02 -1.748581975698471069e-01 9.672681242227554321e-02 -4.636836703866720200e-03 -7.553101330995559692e-02 4.665736481547355652e-02 1.424357295036315918e-01 -4.915546625852584839e-02 1.583407968282699585e-01
1.570158600807189941e-01 4.065408706665039062e-01 1.047488898038864136e-01 1.037174314260482788e-01 -1.212407499551773071e-01 2.365407347679138184e-01 -3.850911557674407959e-02 -8.457702398300170898e-02 9.939374774694442749e-02 4.109326377511024475e-02 -1.198820099234580994e-01 1.853998750448226929e-01 1.530645340681076050e-01 -1.794665902853012085e-01 3.503067791461944580e-01 9.714461863040924072e-02 2.002741023898124695e-02 -2.066257037222385406e-02 3.192687407135963440e-02 7.900792360305786133e-02 5.095578730106353760e-02 -2.631649076938629150e-01 -3.891325369477272034e-02 -5.087554454803466797e-02 9.492211788892745972e-02 1.560722384601831436e-02 -9.401793777942657471e-02 1.782695055007934570e-01 2.443095743656158447e-01 -4.817360341548919678e-01 8.731493353843688965e-02 1.662944853305816650e-01
1.665485799312591553e-01 2.236649841070175171e-01 -2.714137434959411621e-01 1.209027543663978577e-01 -3.137589991092681885e-01 6.883481144905090332e-02 3.810369595885276794e-02 4.247497767210006714e-02 -4.973034933209419250e-02 7.222528755664825439e-02 2.424253821372985840e-01 -4.232594966888427734e-01 -4.849027842283248901e-02 1.537643074989318848e-01 1.630642861127853394e-01 3.329830616712570190e-02 1.554545462131500244e-01 -6.699028611183166504e-02 -9.184617549180984497e-02 -6.800870597362518311e-02 1.731712967157363892e-01 2.049837559461593628e-01 -3.029485046863555908e-02 6.271256599575281143e-03 2.817715108394622803e-01 1.266766991466283798e-02 2.522075176239013672e-01 3.636178374290466309e-02 3.315373957157135010e-01 -1.004142593592405319e-02 -9.164487570524215698e-02 2.250119298696517944e-01
9.768473356962203979e-02 2.370114922523498535e-01 -3.385984152555465698e-02 -4.522290825843811035e-02 -3.427265584468841553e-01 8.578984439373016357e-02 -6.780266761779785156e-02 1.683323383331298828e-01 1.171990260481834412e-01 6.189710274338722229e-02 -1.772754639387130737e-01 -7.131100445985794067e-02 -2.039080262184143066e-01 8.652543276548385620e-02 2.665930092334747314e-01 -9.167999960482120514e-03 1.423378139734268188e-01 -2.662447392940521240e-01 -8.956298232078552246e-02 4.383929818868637085e-02 5.158758908510208130e-02 -2.926539182662963867e-01 3.878983110189437866e-02 1.307153105735778809e-01 -3.161299526691436768e-01 1.134533509612083435e-01 -1.233433559536933899e-01 -1.272592246532440186e-01 3.375004231929779053e-01 -3.338384255766868591e-02 3.433668315410614014e-01 1.179361268877983093e-01
6.577307730913162231e-02 1.194004863500595093e-01 4.782380908727645874e-02 2.354878932237625122e-01 -4.037424623966217041e-01 -2.898418009281158447e-01 9.441981464624404907e-02 2.895597182214260101e-02 1.110024154186248779e-01 2.532777190208435059e-01 -7.451914250850677490e-02 -3.200003504753112793e-01 -1.790159791707992554e-01 -6.630954146385192871e-02 2.117954939603805542e-01 1.456216126680374146e-01 3.653184324502944946e-02 2.027138173580169678e-01 1.040379777550697327e-01 2.844363823533058167e-02 5.127088353037834167e-02 -1.164622977375984192e-01 -9.194932878017425537e-02 -2.935373485088348389e-01 -7.478657364845275879e-02 -2.171381115913391113e-01 -7.747706770896911621e-02 1.942941695451736450e-01 6.534475088119506836e-02 -9.818495064973831177e-02 -2.517442405223846436e-01 2.032811045646667480e-01
5.605991184711456299e-02 1.169238463044166565e-01 -1.641419529914855957e-01 4.066634178161621094e-01 -1.525056064128875732e-01 3.478016331791877747e-02 -4.655840992927551270e-02 1.326774805784225464e-01 -1.529910862445831299e-01 1.737121939659118652e-01 -7.481933385133743286e-02 -3.664270341396331787e-01 -1.397757828235626221e-01 1.539886593818664551e-01 2.723558843135833740e-01 -2.418908029794692993e-01 1.456902325153350830e-01 -3.276326134800910950e-02 -1.961626112461090088e-02 3.547193109989166260e-02 1.138433441519737244e-01 -1.169658452272415161e-01 -1.965606808662414551e-01 -8.199833333492279053e-02 -1.939437985420227051e-01 -2.072861045598983765e-01 -1.460943650454282761e-02 -9.806098788976669312e-02 3.126446008682250977e-01 -2.917436063289642334e-01 -3.742725774645805359e-02 -8.140169829130172729e-02
4.981696605682373047e-02 2.407017499208450317e-01 -1.301894038915634155e-01 2.689880132675170898e-01 -1.882543116807937622e-01 3.297304362058639526e-02 -9.978236258029937744e-02 5.324248597025871277e-02 -2.013245075941085815e-01 1.974108666181564331e-01 6.357515603303909302e-02 -3.937642574310302734e-01 -1.724472194910049438e-01 4.625101014971733093e-02 2.323583960533142090e-01 -6.731626391410827637e-02 1.997901499271392822e-01 5.637912824749946594e-02 6.019765883684158325e-02 9.627225995063781738e-02 -1.089564785361289978e-01 -1.675576865673065186e-01 -3.392498791217803955e-01 2.753220684826374054e-02 -3.002249896526336670e-01 -1.449899971485137939e-01 1.502244472503662109e-01 -2.542210929095745087e-02 3.372013568878173828e-01 -7.970277965068817139e-02 2.948896400630474091e-02 -6.989279389381408691e-02
1.565531343221664429e-01 -1.499988138675689697e-01 4.551573097705841064e-02 -7.337553799152374268e-02 -3.738864362239837646e-01 -4.005209729075431824e-02 -1.022227555513381958e-01 5.736503005027770996e-02 1.179790571331977844e-01 1.540441513061523438e-01 -3.135082423686981201e-01 -1.744810193777084351e-01 -6.337483972311019897e-02 -1.735806167125701904e-01 1.171139702200889587e-01 1.404895354062318802e-02 1.250240206718444824e-01 4.376028478145599365e-02 4.145890008658170700e-03 7.931350171566009521e-02 3.997385501861572266e-01 -4.752346780151128769e-03 7.184905558824539185e-02 -1.001946926116943359e-01 -1.234070863574743271e-02 -2.887465246021747589e-02 1.655449420213699341e-01 -4.197525233030319214e-02 4.947135448455810547e-01 -1.146855950355529785e-01 -2.515594959259033203e-01 -1.605076044797897339e-01
3.079381883144378662e-01 1.392645537853240967e-01 -2.265917956829071045e-01 7.706105709075927734e-02 -9.831680357456207275e-02 -1.758246719837188721e-01 -3.864105045795440674e-02 -3.618180006742477417e-02 -1.208488568663597107e-01 1.795256733894348145e-01 -1.826791316270828247e-01 -2.552841007709503174e-01 -4.052041471004486084e-02 -2.079671435058116913e-02 1.897509545087814331e-01 -3.132393956184387207e-01 2.059307694435119629e-01 9.972950816154479980e-02 -2.044026851654052734e-01 -1.351874768733978271e-01 -6.271840631961822510e-02 -1.326512545347213745e-01 -1.476467251777648926e-01 -1.361102461814880371e-01 -1.215371116995811462e-01 1.861325949430465698e-01 7.893717288970947266e-02 -1.117985844612121582e-01 4.167049229145050049e-01 -1.914357542991638184e-01 -2.770178392529487610e-02 2.237640619277954102e-01
8.827346563339233398e-02 -1.571965813636779785e-01 -1.015255153179168701e-01 4.931218922138214111e-02 -1.052379980683326721e-01 -6.138714775443077087e-02 -8.574319630861282349e-02 2.401963323354721069e-01 -1.568724587559700012e-02 1.287996321916580200e-01 -1.579230725765228271e-01 1.323366910219192505e-02 1.972053050994873047e-01 -1.342613101005554199e-01 2.179297357797622681e-01 2.107807397842407227e-01 3.272368907928466797e-01 2.017765045166015625e-01 2.892479002475738525e-01 -1.205610260367393494e-01 3.504124656319618225e-02 -2.494508922100067139e-01 -8.884469047188758850e-03 -4.479421079158782959e-01 8.480339497327804565e-02 7.211414724588394165e-02 7.491393480449914932e-03 5.850988999009132385e-02 3.060813248157501221e-01 -1.863923072814941406e-01 5.646781623363494873e-02 -1.625122129917144775e-01
1.476843506097793579e-01 4.010543227195739746e-01 -3.487929105758666992e-01 8.521483838558197021e-02 -1.794595420360565186e-01 2.056005746126174927e-01 -1.633783429861068726e-01 -3.927202150225639343e-02 -6.592679023742675781e-02 1.693423241376876831e-01 1.311377733945846558e-01 -1.297024786472320557e-01 -7.295924425125122070e-02 -3.229160979390144348e-02 1.759470701217651367e-01 -3.077592849731445312e-01 1.839825212955474854e-01 2.093955129384994507e-01 -6.809662282466888428e-02 1.198587119579315186e-01 4.585234448313713074e-02 -1.053657159209251404e-01 -5.283013731241226196e-02 1.191743183881044388e-02 -1.064869314432144165e-01 -8.852516859769821167e-02 1.224931553006172180e-01 -3.977287560701370239e-02 1.726821959018707275e-01 -4.283449351787567139e-01 -1.058570817112922668e-01 1.163149029016494751e-01
2.152603268623352051e-01 2.293049246072769165e-01 6.204415112733840942e-02 1.130883395671844482e-01 -2.718831896781921387e-01 2.079628854990005493e-01 -3.356850147247314453e-01 2.027417905628681183e-02 9.981580078601837158e-02 2.908010734245181084e-03 -1.222103759646415710e-01 -2.401454448699951172e-01 9.089982509613037109e-02 -7.715107500553131104e-02 8.523274213075637817e-02 -6.032485514879226685e-02 2.407317012548446655e-01 -2.332019433379173279e-02 7.717481255531311035e-02 4.597858525812625885e-03 -2.097235172986984253e-01 -2.183143496513366699e-01 1.644277274608612061e-01 -2.446555048227310181e-01 3.214614987373352051e-01 -3.454730659723281860e-02 -5.652305483818054199e-02 -2.469322830438613892e-01 3.390100896358489990e-01 -1.064007431268692017e-01 -8.135632425546646118e-02 4.363276809453964233e-02
1.989694833755493164e-01 9.101863950490951538e-02 -4.645573720335960388e-02 -1.677382439374923706e-01 -7.651008665561676025e-02 6.415696442127227783e-02 -2.707872688770294189e-01 5.394372344017028809e-02 -2.306021004915237427e-02 1.746488809585571289e-01 -1.131714507937431335e-01 -2.932000756263732910e-01 1.262384504079818726e-01 -5.152433738112449646e-02 2.014933824539184570e-01 -1.062782630324363708e-01 2.216827273368835449e-01 2.303356677293777466e-01 1.308170408010482788e-01 1.398831903934478760e-01 -1.156860515475273132e-01 -2.208233624696731567e-01 -1.488475203514099121e-01 -4.624831676483154297e-02 -1.021785512566566467e-01 3.367505967617034912e-01 -1.315469443798065186e-01 -7.488279789686203003e-02 3.869520127773284912e-02 -4.571707546710968018e-01 -2.080935984849929810e-01 -9.723971039056777954e-02
1.649596840143203735e-01 3.536757826805114746e-01 -2.379782646894454956e-01 1.283973604440689087e-01 -1.215121969580650330e-01 2.783631086349487305e-01 4.312987998127937317e-02 2.126591801643371582e-01 -5.246284976601600647e-02 -1.114908047020435333e-02 -2.729625105857849121e-01 -2.876286767423152924e-02 -1.279981583356857300e-01 -2.031242698431015015e-01 3.910747468471527100e-01 -1.017490997910499573e-01 5.978741496801376343e-02 5.952630564570426941e-02 3.230129480361938477e-01 -9.007053077220916748e-02 -4.301154240965843201e-02 -2.573320865631103516e-01 -1.572986394166946411e-01 -1.692667789757251740e-02 2.127921730279922485e-01 -1.974844783544540405e-01 -1.023227255791425705e-02 4.792514373548328876e-04 3.342213109135627747e-02 -9.682551026344299316e-02 -1.677439957857131958e-01 2.039270848035812378e-02
1.268209069967269897e-01 2.995046675205230713e-01 5.271224677562713623e-02 -3.891699761152267456e-02 -9.928900003433227539e-02 1.522138565778732300e-01 -1.170141324400901794e-01 -4.550549760460853577e-02 7.170442491769790649e-02 2.922330498695373535e-01 -9.821408241987228394e-02 7.324656844139099121e-02 2.184033691883087158e-01 -1.337343156337738037e-01 3.532162904739379883e-01 6.735584139823913574e-02 2.059008553624153137e-02 -1.917003542184829712e-01 6.575185339897871017e-03 2.529170811176300049e-01 2.587842345237731934e-01 -2.276528775691986084e-01 -3.828784823417663574e-02 -4.274084046483039856e-02 1.176867261528968811e-02 8.171784691512584686e-03 1.549302339553833008e-01 2.037482559680938721e-01 1.378506571054458618e-01 -4.731065630912780762e-01 -1.647383347153663635e-02 -9.271765500307083130e-02
2.034114450216293335e-01 -9.480544179677963257e-02 2.959627509117126465e-01 4.148059487342834473e-01 -1.975693702697753906e-01 -2.761749550700187683e-02 -1.718703359365463257e-01 1.425176858901977539e-01 3.755507990717887878e-02 1.976929754018783569e-01 -1.114679053425788879e-01 -2.686784267425537109e-01 -1.416474282741546631e-01 1.239474490284919739e-01 3.886307477951049805e-01 1.036691814661026001e-01 1.477092057466506958e-01 -1.083573177456855774e-01 1.041377335786819458e-01 2.517609298229217529e-01 6.977943331003189087e-02 9.764119982719421387e-02 -1.484098434448242188e-01 2.585766650736331940e-02 -1.521844416856765747e-01 1.243424601852893829e-03 1.820707321166992188e-01 -5.977803096175193787e-02 2.527517080307006836e-01 -3.308751806616783142e-02 9.028784930706024170e-02 1.082509104162454605e-02
2.109354436397552490e-01 1.326185315847396851e-01 7.762701250612735748e-03 1.590494662523269653e-01 4.946305975317955017e-02 8.321681618690490723e-02 -1.183952018618583679e-01 1.398063600063323975e-01 1.152021884918212891e-01 1.588953733444213867e-01 -2.844994664192199707e-01 -2.956058382987976074e-01 -2.366232685744762421e-02 1.721863746643066406e-01 2.235881537199020386e-01 2.896686494350433350e-01 1.204512268304824829e-01 2.122560590505599976e-01 -1.986548155546188354e-01 8.960577100515365601e-02 1.185306459665298462e-01 -2.739031426608562469e-02 2.019198387861251831e-01 -1.664500236511230469e-01 2.170723974704742432e-01 -1.321587059646844864e-02 4.441302120685577393e-01 -1.566598713397979736e-01 4.440751299262046814e-02 -7.804618030786514282e-02 -1.595744863152503967e-02 1.758952587842941284e-01
-1.337319463491439819e-01 2.107026726007461548e-01 -2.235797941684722900e-01 1.228948310017585754e-01 -2.397714406251907349e-01 -3.376678377389907837e-02 1.209907457232475281e-01 2.179883569478988647e-01 -1.769484132528305054e-01 -1.450693607330322266e-01 -2.087039649486541748e-01 -2.687586843967437744e-01 6.863969843834638596e-03 -2.073449641466140747e-01 2.955141961574554443e-01 1.460803002119064331e-01 4.458245337009429932e-01 1.106321811676025391e-01 2.018604874610900879e-01 -1.002336740493774414e-01 -6.927540153264999390e-02 -1.140685752034187317e-01 2.502572834491729736e-01 -1.574805080890655518e-01 2.542261779308319092e-02 -3.667295351624488831e-02 1.165205314755439758e-01 -1.928782789036631584e-03 6.107896566390991211e-02 -7.995363324880599976e-02 1.978385448455810547e-01 -1.100942399352788925e-02
2.807570099830627441e-01 1.077587828040122986e-01 -1.835555024445056915e-02 9.109880030155181885e-02 -9.776207059621810913e-02 2.027316540479660034e-01 1.942661255598068237e-01 7.066651247441768646e-03 8.670570328831672668e-03 -1.030419468879699707e-01 -8.132023364305496216e-02 -3.113019168376922607e-01 1.623013243079185486e-02 -1.115615665912628174e-01 4.149052873253822327e-02 -9.779497049748897552e-03 2.980652451515197754e-01 8.468379080295562744e-02 2.086977362632751465e-01 3.271002471446990967e-01 -4.119072854518890381e-02 1.413559913635253906e-02 6.179216317832469940e-03 -2.594367563724517822e-01 1.863954588770866394e-02 -1.419703513383865356e-01 2.848924994468688965e-01 -1.067643612623214722e-01 2.913903594017028809e-01 -1.663755923509597778e-01 -3.606555163860321045e-01 -1.104848906397819519e-01
1.587703824043273926e-01 -1.182743832468986511e-01 1.277372539043426514e-01 -6.425399333238601685e-02 -3.545526266098022461e-01 -2.747592329978942871e-02 -5.747746303677558899e-02 -1.931605637073516846e-01 1.754439622163772583e-01 3.654723241925239563e-02 -3.985980451107025146e-01 -1.007256135344505310e-01 -1.239696145057678223e-01 -2.277711629867553711e-01 2.069225162267684937e-01 5.942792817950248718e-02 3.255465999245643616e-02 -4.900909215211868286e-02 2.409564703702926636e-01 1.417236477136611938e-01 3.542460501194000244e-01 3.216254711151123047e-02 2.272049933671951294e-01 -2.223938703536987305e-01 1.655855216085910797e-02 -2.688310295343399048e-02 9.501766413450241089e-02 -1.663384586572647095e-02 3.388541042804718018e-01 -1.202221736311912537e-01 6.325074285268783569e-02 -7.583153992891311646e-02
1.855021864175796509e-01 -3.330537304282188416e-02 -2.836713790893554688e-01 3.016097247600555420e-01 -1.820129305124282837e-01 -1.664248555898666382e-01 -1.116592884063720703e-01 7.146260887384414673e-02 -4.795391112565994263e-02 2.466462999582290649e-01 -2.009466290473937988e-01 -1.417378783226013184e-01 5.210746452212333679e-02 -1.182019859552383423e-01 7.732866704463958740e-02 -2.122768759727478027e-01 1.493538469076156616e-01 -1.297777593135833740e-01 -7.923297584056854248e-02 -2.591626159846782684e-02 -1.305961608886718750e-01 -2.880949079990386963e-01 -2.778699100017547607e-01 -1.927914470434188843e-01 2.653475664556026459e-02 5.647492036223411560e-02 1.541798859834671021e-01 1.719330064952373505e-02 3.706987500190734863e-01 -2.913801074028015137e-01 -9.175687283277511597e-02 6.385571509599685669e-02
3.499928861856460571e-04 2.456511408090591431e-01 1.065829545259475708e-01 1.536187529563903809e-01 -5.582112818956375122e-02 2.261974066495895386e-01 -1.662271171808242798e-01 5.535412114113569260e-03 1.071746647357940674e-01 2.267577499151229858e-01 -1.579726338386535645e-01 -1.208236515522003174e-01 2.441505044698715210e-01 -8.385442197322845459e-02 2.984102666378021240e-01 8.915055543184280396e-02 1.480421796441078186e-02 -2.410598844289779663e-02 2.413070946931838989e-01 1.912737190723419189e-01 2.139171212911605835e-01 -2.139373421669006348e-01 -5.272214114665985107e-02 -2.660677023231983185e-02 1.799488365650177002e-01 -1.230434887111186981e-02 2.613797783851623535e-01 2.404247969388961792e-01 1.698847264051437378e-01 -4.018543362617492676e-01 -4.157569631934165955e-02 -1.236591339111328125e-01
-2.330106310546398163e-02 2.682692706584930420e-01 -8.637825027108192444e-03 9.055368602275848389e-02 -1.933697760105133057e-01 1.322441250085830688e-01 -2.173736132681369781e-02 5.372741073369979858e-02 8.928350359201431274e-02 2.919313013553619385e-01 -2.735832929611206055e-01 5.839799344539642334e-02 1.031927913427352905e-01 -8.113139122724533081e-02 2.305052280426025391e-01 2.566845118999481201e-01 9.132525324821472168e-02 -3.631956875324249268e-02 1.369612365961074829e-01 2.216205000877380371e-01 3.546833693981170654e-01 -1.324802543967962265e-02 -1.549452245235443115e-01 -6.264225579798221588e-03 1.034277305006980896e-01 -6.159139797091484070e-02 2.238781303167343140e-01 2.392963767051696777e-01 1.202525123953819275e-01 -3.936705589294433594e-01 -1.842420101165771484e-01 -2.136787399649620056e-02
3.041691482067108154e-01 9.357341378927230835e-02 -1.479949653148651123e-01 6.583458185195922852e-02 -5.016110464930534363e-02 -1.760198771953582764e-01 -1.459683179855346680e-01 -1.069234013557434082e-01 1.548320204019546509e-01 3.592200577259063721e-01 1.079275459051132202e-01 -2.193841487169265747e-01 -4.412995576858520508e-01 2.203928828239440918e-01 3.247208893299102783e-01 1.179657690227031708e-02 -4.874962568283081055e-02 -1.072433739900588989e-01 7.166893035173416138e-02 -9.740716964006423950e-02 4.357025772333145142e-02 -4.225893644616007805e-04 2.489794418215751648e-02 -2.869779169559478760e-01 1.023325398564338684e-01 -1.020210888236761093e-02 1.957135051488876343e-01 6.430723518133163452e-02 2.632755041122436523e-01 -7.301905751228332520e-02 -6.833984516561031342e-03 -5.894229561090469360e-02
1.726999282836914062e-01 -1.046656072139739990e-02 -5.058646574616432190e-02 2.398322075605392456e-01 -2.610927820205688477e-01 1.521056443452835083e-01 -1.393865942955017090e-01 2.938986057415604591e-03 1.487336754798889160e-01 1.516459435224533081e-01 -1.376531124114990234e-01 6.106398999691009521e-02 1.972353756427764893e-01 -1.103042587637901306e-01 2.243773341178894043e-01 2.837127819657325745e-02 5.770669505000114441e-02 -2.268540561199188232e-01 4.398320615291595459e-02 1.879184544086456299e-01 7.925828546285629272e-02 -2.094364911317825317e-01 2.511078491806983948e-02 -1.301433295011520386e-01 -6.585122644901275635e-02 -3.087306022644042969e-02 2.799307405948638916e-01 -4.452989399433135986e-01 2.992102503776550293e-01 -8.781564235687255859e-02 1.262484639883041382e-01 2.726838588714599609e-01
1.561048924922943115e-01 2.094844579696655273e-01 1.236928701400756836e-01 -1.019042730331420898e-02 1.043407525867223740e-02 1.122943907976150513e-01 -1.207470297813415527e-01 -1.331127882003784180e-01 2.445411682128906250e-01 2.782631516456604004e-01 -1.735424846410751343e-01 8.466021716594696045e-02 2.394709587097167969e-01 -9.815917909145355225e-02 3.428846001625061035e-01 6.012805178761482239e-02 3.202577233314514160e-01 -4.445129632949829102e-02 5.523523315787315369e-02 1.602280437946319580e-01 2.207869440317153931e-01 -1.102943420410156250e-01 -5.981583520770072937e-02 -6.522637605667114258e-02 -6.000908091664314270e-03 1.343464851379394531e-01 4.680694639682769775e-02 2.648931145668029785e-01 -5.816647410392761230e-02 -4.594448208808898926e-01 -3.782277554273605347e-02 -1.695365831255912781e-02
2.896066904067993164e-01 2.751779258251190186e-01 -2.320882529020309448e-01 1.254123002290725708e-01 2.262442931532859802e-02 2.165838629007339478e-01 -3.585990145802497864e-02 7.743553072214126587e-02 2.963805943727493286e-02 1.775080710649490356e-01 -8.480764925479888916e-02 -1.196666061878204346e-02 2.822716236114501953e-01 -1.317293494939804077e-01 2.378607541322708130e-01 -1.542408019304275513e-01 1.800684779882431030e-01 -5.934793129563331604e-02 -1.739204525947570801e-01 -1.376542355865240097e-02 3.492087870836257935e-02 6.813252717256546021e-02 -7.982020825147628784e-02 -1.111687645316123962e-01 -1.654010415077209473e-01 -7.971910387277603149e-02 1.081012338399887085e-01 2.723918855190277100e-01 2.425617128610610962e-01 -4.555319845676422119e-01 1.288624852895736694e-01 7.392927259206771851e-02
2.259190380573272705e-01 -2.900685928761959076e-02 2.441786229610443115e-01 -8.818678557872772217e-02 -3.018715083599090576e-01 8.305619657039642334e-02 -4.621261730790138245e-03 -1.216667219996452332e-01 2.134103775024414062e-01 -7.096358604030683637e-05 -3.110881149768829346e-01 -1.261430680751800537e-01 2.026366256177425385e-02 -1.211049109697341919e-01 3.022372126579284668e-01 -6.689423322677612305e-02 1.837824434041976929e-01 -7.902728766202926636e-02 1.531134396791458130e-01 6.735239923000335693e-02 2.780427932739257812e-01 -2.282341383397579193e-02 -2.451284229755401611e-02 2.499841153621673584e-02 7.489835470914840698e-02 2.469390481710433960e-01 3.299722671508789062e-01 -1.361390799283981323e-01 2.959806323051452637e-01 -2.388947606086730957e-01 7.069950457662343979e-03 -1.138148233294487000e-01
-1.456758826971054077e-01 2.339390665292739868e-01 -1.046476215124130249e-01 -2.039804868400096893e-02 -1.974954605102539062e-01 2.095193713903427124e-01 9.761407040059566498e-03 -4.385505989193916321e-02 9.824056923389434814e-02 8.264542557299137115e-03 -3.200294077396392822e-01 -1.777754276990890503e-01 -1.802016198635101318e-01 -9.683430194854736328e-03 2.813863158226013184e-01 -1.955840140581130981e-01 1.914999336004257202e-01 2.908349633216857910e-01 -1.597237773239612579e-02 -7.907089591026306152e-02 3.002015352249145508e-01 8.670910447835922241e-02 -2.237139642238616943e-01 -1.564270257949829102e-01 -1.215340867638587952e-01 -1.493372470140457153e-01 -1.663332246243953705e-02 1.555347442626953125e-01 3.100827038288116455e-01 -1.783824563026428223e-01 1.715606451034545898e-01 -1.231117919087409973e-01
1.770163029432296753e-01 3.230480849742889404e-02 5.506251379847526550e-02 2.186122536659240723e-01 3.300272300839424133e-02 -4.816950485110282898e-02 3.130152821540832520e-02 3.602382838726043701e-01 2.378664165735244751e-01 5.279202461242675781e-01 5.233748815953731537e-03 -3.974781036376953125e-01 -8.334386348724365234e-02 -2.506671547889709473e-01 9.427261352539062500e-02 -8.653853833675384521e-02 -6.104097142815589905e-02 -1.431207507848739624e-01 -1.237855851650238037e-01 4.053695872426033020e-02 2.050126343965530396e-01 -5.502625554800033569e-02 -1.139569506049156189e-01 -6.197191029787063599e-02 -2.448406629264354706e-02 -7.850864902138710022e-03 4.818292334675788879e-02 -9.382389485836029053e-02 2.433877289295196533e-01 -5.527792125940322876e-02 1.391375996172428131e-02 1.607853323221206665e-01
8.750375360250473022e-02 1.176094287075102329e-03 1.113775074481964111e-01 -9.915611147880554199e-02 -3.050668537616729736e-01 1.212773546576499939e-01 -7.317484915256500244e-02 1.525975167751312256e-01 -1.660322248935699463e-01 2.770412564277648926e-01 5.926366895437240601e-02 -1.564048826694488525e-01 1.724179983139038086e-01 2.033672928810119629e-01 1.888797730207443237e-01 5.953843891620635986e-02 4.883559942245483398e-01 -1.471098214387893677e-01 -5.134492367506027222e-02 1.943565756082534790e-01 -2.269331961870193481e-01 3.975082561373710632e-02 1.628532540053129196e-03 -1.233599409461021423e-01 -1.506398618221282959e-01 -4.710116609930992126e-02 3.371664881706237793e-01 2.044887095689773560e-01 6.580355018377304077e-02 -1.511480063199996948e-01 9.445323608815670013e-03 1.207259073853492737e-01
1.773622334003448486e-01 9.291497617959976196e-02 -5.734288692474365234e-02 1.131128799170255661e-02 -3.139204680919647217e-01 4.510760307312011719e-02 -1.817667037248611450e-01 -7.761695235967636108e-02 2.160122245550155640e-01 1.253575533628463745e-01 -2.058850824832916260e-01 -1.095368415117263794e-01 9.796238690614700317e-02 4.325958713889122009e-02 3.442494273185729980e-01 4.961640760302543640e-02 -1.140379235148429871e-01 -1.442250460386276245e-01 1.740327924489974976e-01 -9.416794031858444214e-02 8.883362263441085815e-02 -9.768415987491607666e-02 -1.217675209045410156e-02 -1.057544127106666565e-01 1.349669992923736572e-01 3.498685732483863831e-02 2.249308079481124878e-01 -3.892560899257659912e-01 3.869078755378723145e-01 -1.893806904554367065e-01 -1.013282909989356995e-01 2.203133106231689453e-01
1.976012587547302246e-01 1.399917304515838623e-01 -1.186759099364280701e-01 2.033211588859558105e-01 -1.181441619992256165e-01 5.574498698115348816e-02 -3.582488000392913818e-01 5.260959267616271973e-03 -5.055207759141921997e-02 -1.910486724227666855e-03 -1.329292953014373779e-01 -1.426901072263717651e-01 1.684434711933135986e-02 1.499390695244073868e-02 4.668939411640167236e-01 1.054923236370086670e-01 -1.348360441625118256e-02 -1.169838309288024902e-01 2.881302237510681152e-01 2.600848972797393799e-01 1.985009610652923584e-01 1.290539205074310303e-01 -1.405837479978799820e-02 1.105817183852195740e-01 9.609921253286302090e-04 -2.617819607257843018e-01 3.834374994039535522e-02 2.958829104900360107e-01 -7.909161970019340515e-03 -2.583206295967102051e-01 -2.660976722836494446e-02 1.105389595031738281e-01
1.251004785299301147e-01 -1.003231480717658997e-01 2.262009680271148682e-01 3.224717974662780762e-01 -6.075508147478103638e-02 -4.402900487184524536e-02 -1.073667109012603760e-01 1.967247016727924347e-02 1.321655660867691040e-01 2.671989798545837402e-01 -7.104040682315826416e-02 -1.048134267330169678e-01 -1.830275654792785645e-01 -1.186354681849479675e-01 3.277049362659454346e-01 -9.890647232532501221e-02 2.260835319757461548e-01 2.228988707065582275e-01 2.202240675687789917e-01 1.750292778015136719e-01 -1.441518813371658325e-01 -2.324215769767761230e-01 1.586743891239166260e-01 8.719783276319503784e-02 1.822819858789443970e-01 2.796752154827117920e-01 8.408290892839431763e-02 -1.162090105935931206e-03 2.902862131595611572e-01 -1.056364998221397400e-01 4.444875568151473999e-02 -1.688629537820816040e-01
4.277883470058441162e-02 -9.417749941349029541e-02 8.992659859359264374e-03 1.318207085132598877e-01 -1.054229736328125000e-01 2.255517989397048950e-01 3.403837233781814575e-02 2.996989786624908447e-01 2.665379941463470459e-01 3.574795424938201904e-01 -2.042473480105400085e-02 -2.736744284629821777e-01 9.486298076808452606e-03 -1.729310154914855957e-01 -1.217416953295469284e-02 1.192101314663887024e-01 1.124266013503074646e-01 -1.228021904826164246e-01 -1.076985970139503479e-01 1.637553423643112183e-01 1.782647892832756042e-02 -1.372503936290740967e-01 -3.255885560065507889e-03 -2.918114960193634033e-01 -3.409995734691619873e-01 3.494474291801452637e-02 1.409133821725845337e-01 -1.264229714870452881e-01 3.106257319450378418e-01 -2.211000472307205200e-01 1.051021963357925415e-01 1.419776827096939087e-01
1.382074207067489624e-01 -5.320974066853523254e-02 -5.915583297610282898e-02 3.190492466092109680e-02 1.958112418651580811e-01 1.076492965221405029e-01 5.874659866094589233e-02 2.128831855952739716e-02 7.072559744119644165e-02 -3.071091510355472565e-02 -2.676083743572235107e-01 -1.293997168540954590e-01 3.569249436259269714e-02 -1.390592455863952637e-01 1.911820024251937866e-01 -1.499640494585037231e-01 2.251280546188354492e-01 1.027942523360252380e-01 1.590553969144821167e-01 1.332601606845855713e-01 7.272610813379287720e-02 -2.021818421781063080e-02 2.111823111772537231e-01 -1.273283809423446655e-01 -2.765232920646667480e-01 -2.933684587478637695e-01 3.058842420578002930e-01 -1.994237005710601807e-01 4.783424437046051025e-01 -1.972335577011108398e-01 -1.047871038317680359e-01 -1.969426125288009644e-02
1.140864714980125427e-01 2.772584259510040283e-01 -2.185358852148056030e-01 7.952496409416198730e-03 -9.087657928466796875e-02 2.685855329036712646e-01 -3.879275638610124588e-03 -2.095467299222946167e-01 -3.523012250661849976e-02 2.749138176441192627e-01 3.345393016934394836e-02 -2.545480430126190186e-01 8.466140367090702057e-03 -3.895052010193467140e-03 2.268213778734207153e-01 -9.119997732341289520e-03 4.250880703330039978e-02 2.192795425653457642e-01 2.151502296328544617e-02 6.453689932823181152e-02 3.052327781915664673e-02 2.775749862194061279e-01 -2.839798480272293091e-02 1.444056257605552673e-02 -2.333131581544876099e-01 -2.152945250272750854e-01 9.728282690048217773e-02 3.207860514521598816e-02 4.573687314987182617e-01 -2.673786878585815430e-01 -1.095091924071311951e-01 -7.846141606569290161e-02
6.278916448354721069e-02 2.216563075780868530e-01 -1.976713910698890686e-02 6.689103785902261734e-03 9.983054548501968384e-02 2.389112859964370728e-01 -6.770835258066654205e-03 -4.346570000052452087e-02 2.259242683649063110e-01 9.123557060956954956e-02 -1.912402808666229248e-01 -2.105792462825775146e-01 -2.026641368865966797e-02 1.126882284879684448e-01 2.701123654842376709e-01 4.927557706832885742e-02 1.465616971254348755e-01 2.096004337072372437e-01 1.671124696731567383e-01 9.717989712953567505e-02 1.041610315442085266e-01 5.553181469440460205e-02 -1.713594645261764526e-01 -1.121399626135826111e-01 2.669652998447418213e-01 -2.262631207704544067e-01 -1.103141158819198608e-01 3.901196271181106567e-02 2.299814224243164062e-01 -5.437586307525634766e-01 3.297190740704536438e-02 6.531298160552978516e-02
2.226517498493194580e-01 9.479055553674697876e-02 -4.839703440666198730e-02 -1.019803062081336975e-01 -1.727050840854644775e-01 -7.843148708343505859e-02 9.394189715385437012e-02 1.145925447344779968e-01 -1.672462522983551025e-01 1.156632453203201294e-01 -2.307821810245513916e-01 -4.789545834064483643e-01 1.664673089981079102e-01 -5.220205057412385941e-03 1.638424932025372982e-03 -8.954862505197525024e-02 1.890482753515243530e-01 5.353417247533798218e-02 2.330258041620254517e-01 2.094897925853729248e-01 -2.199244797229766846e-01 -2.091936171054840088e-01 -2.851335331797599792e-02 -4.707676917314529419e-02 -6.878063827753067017e-02 -5.540493130683898926e-02 1.732346266508102417e-01 -1.271790564060211182e-01 4.332095384597778320e-01 -7.612532377243041992e-02 -4.655709490180015564e-02 -1.715453863143920898e-01
1.763068512082099915e-02 2.353639304637908936e-01 -7.147179543972015381e-02 4.710080847144126892e-02 -1.537914574146270752e-01 1.602910310029983521e-01 -5.924359336495399475e-02 4.153988137841224670e-02 1.452836692333221436e-01 2.630609571933746338e-01 -1.848011761903762817e-01 -1.471869796514511108e-01 2.709052264690399170e-01 -9.496406465768814087e-02 1.330923736095428467e-01 2.396675050258636475e-01 1.048130020499229431e-01 -1.233030557632446289e-01 2.326821535825729370e-01 2.624909281730651855e-01 3.195208609104156494e-01 -1.113446801900863647e-01 -8.231245726346969604e-02 6.362228095531463623e-02 3.417751193046569824e-02 4.550566896796226501e-03 1.514771133661270142e-01 2.021668106317520142e-01 9.949199855327606201e-02 -4.328949749469757080e-01 -1.935260444879531860e-01 6.632667034864425659e-02
2.163912355899810791e-02 5.747413635253906250e-02 -1.513893604278564453e-01 -1.798046827316284180e-01 -2.156706452369689941e-01 1.393751353025436401e-01 -1.702662557363510132e-02 -1.739534884691238403e-01 -5.309840291738510132e-02 3.996514678001403809e-01 -1.781350672245025635e-01 -1.082767471671104431e-01 4.110257327556610107e-02 1.810168474912643433e-01 1.656037122011184692e-01 3.958487138152122498e-02 1.125332936644554138e-01 -1.102012116461992264e-02 1.085987538099288940e-01 -1.146049872040748596e-01 1.746742874383926392e-01 -1.288230121135711670e-01 1.900350116193294525e-02 -5.730423927307128906e-01 2.394803054630756378e-02 -8.783446997404098511e-02 -1.403679549694061279e-01 3.043860495090484619e-01 8.854395896196365356e-02 -1.519228070974349976e-01 9.035612642765045166e-02 -4.195838794112205505e-02
2.853560447692871094e-01 2.526540458202362061e-01 -7.529433071613311768e-02 1.167539134621620178e-01 -1.319536566734313965e-01 1.718303002417087555e-02 4.961380735039710999e-02 -1.052508479915559292e-03 3.391704708337783813e-02 2.392178624868392944e-01 -2.377396970987319946e-01 -3.820266425609588623e-01 -6.963426619768142700e-02 -6.015673279762268066e-02 2.161082625389099121e-01 1.680999100208282471e-01 -8.240156807005405426e-03 2.424709945917129517e-01 1.366097927093505859e-01 -2.766916453838348389e-01 8.167940378189086914e-02 -1.444389373064041138e-01 1.313556581735610962e-01 -1.474846303462982178e-01 -3.076437711715698242e-01 -3.163916990160942078e-02 -6.969239562749862671e-02 2.868754267692565918e-01 5.296260491013526917e-02 -1.671498417854309082e-01 5.632087588310241699e-02 1.834722310304641724e-01
1.397752761840820312e-01 -1.744035184383392334e-01 -5.175499990582466125e-02 -1.795266009867191315e-02 -2.372428588569164276e-02 1.167039349675178528e-01 -2.664095163345336914e-01 -1.318212002515792847e-01 1.162693277001380920e-01 3.171711266040802002e-01 -1.639640703797340393e-02 -2.970006763935089111e-01 -1.938157947733998299e-03 2.139314413070678711e-01 1.981071662157773972e-03 1.014980077743530273e-01 3.972195088863372803e-01 3.909427821636199951e-01 -7.602585107088088989e-02 8.381647616624832153e-02 4.237654060125350952e-02 -1.147386282682418823e-01 6.363832950592041016e-02 -1.380735337734222412e-01 3.139693289995193481e-03 -2.288942039012908936e-01 1.836791336536407471e-01 3.858835250139236450e-02 2.928595840930938721e-01 1.634533144533634186e-02 2.214325517416000366e-01 4.057052358984947205e-02
2.039473950862884521e-01 1.251630336046218872e-01 -6.976728141307830811e-02 7.684434205293655396e-02 -1.354578137397766113e-01 1.922921091318130493e-01 -1.193462833762168884e-01 1.595344692468643188e-01 -1.148017495870590210e-01 3.052384555339813232e-01 -1.303153783082962036e-01 -1.777276545763015747e-01 1.361068487167358398e-01 2.258337736129760742e-01 1.325318813323974609e-01 -1.662318408489227295e-01 2.886028215289115906e-02 -2.850470840930938721e-01 1.000608876347541809e-01 -2.129674702882766724e-02 1.633213907480239868e-01 -3.637291491031646729e-01 -6.236151978373527527e-02 1.762763783335685730e-02 -1.379593610763549805e-01 6.793577969074249268e-02 -2.478832453489303589e-01 2.746413834393024445e-02 2.018809169530868530e-01 -4.165684580802917480e-01 -9.771911799907684326e-02 4.357533901929855347e-02
3.246041834354400635e-01 2.298512756824493408e-01 -1.218923949636518955e-03 4.204984009265899658e-02 1.931128501892089844e-01 -7.649602741003036499e-02 -1.255728155374526978e-01 9.081910550594329834e-02 6.636958569288253784e-02 1.950021237134933472e-01 -2.791344560682773590e-02 -3.734670579433441162e-01 -9.635532647371292114e-02 -1.465985476970672607e-01 1.518972367048263550e-01 2.359517291188240051e-02 4.209050834178924561e-01 -7.127103954553604126e-02 -1.587945967912673950e-01 -2.073450535535812378e-01 -1.155726760625839233e-01 -2.420902848243713379e-01 1.051713153719902039e-01 -2.282118797302246094e-01 -1.371996551752090454e-01 -2.113034725189208984e-01 -2.218803763389587402e-02 3.004878014326095581e-02 1.506018191576004028e-01 -1.614037901163101196e-01 -1.471464335918426514e-01 -1.223528683185577393e-01
3.783570230007171631e-02 1.019279509782791138e-01 -1.966071277856826782e-01 -2.552461028099060059e-01 -3.413975238800048828e-03 5.346417054533958435e-02 -1.558234728872776031e-02 1.254511922597885132e-01 -1.937244087457656860e-01 2.192730605602264404e-01 -2.831708788871765137e-01 -8.865953236818313599e-02 -1.364460885524749756e-01 1.479587852954864502e-01 2.910796701908111572e-01 9.103648364543914795e-02 2.049003541469573975e-01 2.886478602886199951e-01 2.370678335428237915e-01 -5.917686503380537033e-03 -2.159901335835456848e-02 -1.768389195203781128e-01 3.667941316962242126e-02 -2.087451964616775513e-01 -4.150684550404548645e-02 -2.255183905363082886e-01 1.790539473295211792e-01 9.055777452886104584e-03 2.557323575019836426e-01 -3.063583076000213623e-01 1.448826938867568970e-01 -1.875556111335754395e-01
1.446609497070312500e-01 1.987150311470031738e-01 1.991545408964157104e-01 3.879459341987967491e-03 -1.654927432537078857e-01 1.546910852193832397e-01 -7.211148738861083984e-02 3.480225801467895508e-02 1.716358214616775513e-01 -5.380843207240104675e-02 -1.990370899438858032e-01 -1.611622273921966553e-01 -8.983571082353591919e-02 3.726582601666450500e-02 2.060057520866394043e-01 7.363969832658767700e-02 4.701804518699645996e-01 1.364978551864624023e-01 -2.509953677654266357e-01 9.983359277248382568e-02 7.045453786849975586e-02 -2.009167522192001343e-01 6.249832361936569214e-02 4.305950552225112915e-02 2.556449770927429199e-01 2.796296477317810059e-01 2.244007736444473267e-01 1.993068605661392212e-01 1.648481786251068115e-01 -8.160139620304107666e-02 1.473809182643890381e-01 1.843277364969253540e-01
2.034090906381607056e-01 1.174798682332038879e-01 -3.307570517063140869e-01 1.320031136274337769e-01 -5.114503204822540283e-02 3.264770507812500000e-01 -8.086235821247100830e-02 -1.454660668969154358e-02 -2.289425581693649292e-01 2.615760564804077148e-01 2.260325849056243896e-02 -3.110232353210449219e-01 1.028383374214172363e-01 5.010264739394187927e-02 2.953790128231048584e-01 -8.646287769079208374e-02 1.800479590892791748e-01 1.578678488731384277e-01 1.793998777866363525e-01 7.622122764587402344e-02 -2.443716675043106079e-01 -3.471838533878326416e-01 -2.052187360823154449e-02 -1.477750539779663086e-01 -6.701648980379104614e-02 -1.544877588748931885e-01 3.231140598654747009e-02 -8.217874169349670410e-02 1.569889783859252930e-01 -2.414385974407196045e-02 5.472845211625099182e-02 -1.180095523595809937e-01
2.042904049158096313e-01 3.695853054523468018e-02 -3.374773636460304260e-02 2.465510368347167969e-01 -1.108837872743606567e-01 1.860912442207336426e-01 -1.855726093053817749e-01 1.080860644578933716e-01 2.483663111925125122e-01 7.143627852201461792e-02 -2.851641774177551270e-01 -9.641253203153610229e-02 1.137591749429702759e-01 -1.795659810304641724e-01 1.559933871030807495e-01 -1.464767456054687500e-01 2.411736547946929932e-01 -8.707427233457565308e-02 2.766830623149871826e-01 -3.390815481543540955e-02 -1.051496937870979309e-01 -1.550398766994476318e-01 1.150211989879608154e-01 -2.697163820266723633e-01 3.105654120445251465e-01 1.668554395437240601e-01 1.466852277517318726e-01 -2.754608392715454102e-01 1.860871613025665283e-01 -1.473881900310516357e-01 -3.501749038696289062e-02 9.882071614265441895e-02
3.150968551635742188e-01 2.326138131320476532e-02 -1.379058510065078735e-01 4.789357781410217285e-01 -1.915458291769027710e-01 2.846560673788189888e-03 1.761624664068222046e-01 5.580252036452293396e-02 -1.167368609458208084e-02 4.335514307022094727e-01 -9.406930953264236450e-02 -3.138309717178344727e-01 -3.018504381179809570e-02 1.333132833242416382e-01 2.811987698078155518e-01 -8.376808254979550838e-04 1.150008812546730042e-01 5.833977088332176208e-02 9.611873328685760498e-02 -1.567187458276748657e-01 7.577036321163177490e-02 5.816107615828514099e-03 -1.324266940355300903e-01 -9.043517708778381348e-02 -6.231114268302917480e-02 -2.008801549673080444e-01 -2.249539084732532501e-02 1.255073696374893188e-01 2.486843429505825043e-02 3.184008412063121796e-03 -1.188253462314605713e-01 1.748453378677368164e-01
-1.373450011014938354e-01 2.476983219385147095e-01 -1.367773860692977905e-01 -7.102794013917446136e-03 -3.331604599952697754e-02 2.200666368007659912e-01 -4.310197383165359497e-02 7.368567585945129395e-02 1.821821033954620361e-01 1.318882703781127930e-01 -4.761774465441703796e-02 -3.280162215232849121e-01 3.527817130088806152e-02 -1.838423460721969604e-01 4.902184307575225830e-01 -9.312379360198974609e-02 1.244241558015346527e-02 -1.008947566151618958e-01 2.610162794589996338e-01 1.263808757066726685e-01 2.542354464530944824e-01 -7.389014214277267456e-02 -4.405799135565757751e-02 8.568602800369262695e-02 9.760247915983200073e-02 -1.063897162675857544e-01 1.501525640487670898e-01 1.642984300851821899e-01 6.769095361232757568e-02 -3.635797798633575439e-01 -1.361921578645706177e-01 1.416878402233123779e-02
1.940206140279769897e-01 -5.330213159322738647e-02 2.059770375490188599e-01 -2.502826415002346039e-02 -3.267684578895568848e-01 1.683708429336547852e-01 -1.524189710617065430e-01 -2.002190649509429932e-01 1.647924184799194336e-01 1.707082092761993408e-01 -2.108845561742782593e-01 -1.263089925050735474e-01 -6.203790754079818726e-02 -2.720389068126678467e-01 2.456941753625869751e-01 2.313570976257324219e-01 1.361513882875442505e-01 -2.103908360004425049e-01 1.312675885856151581e-02 1.004430130124092102e-01 1.868599653244018555e-01 3.529502078890800476e-02 5.930966511368751526e-02 -1.876730024814605713e-01 -6.974576972424983978e-04 1.296699792146682739e-01 3.009407520294189453e-01 -6.697005778551101685e-02 3.632836639881134033e-01 -8.657019585371017456e-02 -3.915581852197647095e-02 -9.335425496101379395e-02
6.410828232765197754e-02 1.692970991134643555e-01 -1.464737951755523682e-01 2.012410759925842285e-01 -3.196612000465393066e-01 3.026875853538513184e-01 -1.724540628492832184e-02 1.472763419151306152e-01 -8.084785193204879761e-02 3.177944719791412354e-01 1.223399788141250610e-01 -1.647403538227081299e-01 2.080372907221317291e-02 7.552315294742584229e-02 1.381020098924636841e-01 -1.776430904865264893e-01 -1.022289842367172241e-01 -1.320379376411437988e-01 1.733991652727127075e-01 -1.492771357297897339e-01 8.533444255590438843e-02 -1.137359067797660828e-01 -1.717060655355453491e-01 -1.872668117284774780e-01 -2.080414146184921265e-01 -1.254776418209075928e-01 2.371811866760253906e-02 -8.317961543798446655e-02 3.935419917106628418e-01 -3.048810660839080811e-01 -6.105590239167213440e-02 -3.889323677867650986e-03
1.235722377896308899e-01 4.537485539913177490e-02 1.829890310764312744e-01 -8.185363560914993286e-02 -2.310776859521865845e-01 1.446398645639419556e-01 -1.025246828794479370e-01 9.982607513666152954e-02 3.035098016262054443e-01 2.113957852125167847e-01 -1.541295647621154785e-01 -1.393892467021942139e-01 -1.833323389291763306e-01 2.915494330227375031e-02 3.789598941802978516e-01 -8.280630409717559814e-02 9.162116795778274536e-02 -3.364250957965850830e-01 1.033277511596679688e-01 2.620356678962707520e-01 1.118942797183990479e-01 1.494372845627367496e-03 2.019527554512023926e-01 -2.517012953758239746e-01 9.941633045673370361e-02 -1.166939176619052887e-02 2.148002386093139648e-01 -2.532771825790405273e-01 1.278840750455856323e-01 1.021412089467048645e-01 -1.276096254587173462e-01 -4.261299222707748413e-02
3.152533471584320068e-01 2.514822483062744141e-01 -1.259238123893737793e-01 1.709675639867782593e-01 -7.857057452201843262e-02 1.185138374567031860e-01 5.019785091280937195e-02 3.039298653602600098e-01 1.209749802947044373e-01 -2.772063482552766800e-03 -1.396070718765258789e-01 -1.739069819450378418e-01 -3.986970707774162292e-02 -9.701239317655563354e-02 3.009026944637298584e-01 8.672793954610824585e-02 3.581805825233459473e-01 5.243881046772003174e-02 -4.668691754341125488e-02 2.767371535301208496e-01 -9.906144440174102783e-02 7.866483181715011597e-02 1.978920847177505493e-01 -2.031499296426773071e-01 6.449800729751586914e-02 2.494517266750335693e-01 3.122582137584686279e-01 -8.149360865354537964e-02 9.412695467472076416e-02 -2.224346064031124115e-02 -1.286046952009201050e-01 -3.265848010778427124e-02
-1.916140434332191944e-03 2.150418609380722046e-01 -7.607612013816833496e-02 4.484843090176582336e-02 -2.055394500494003296e-01 2.056018263101577759e-01 -1.423372328281402588e-01 1.416572779417037964e-01 4.800197482109069824e-02 2.136717587709426880e-01 -1.857935786247253418e-01 -1.154452860355377197e-01 1.615571975708007812e-01 -1.164515689015388489e-01 2.468237280845642090e-01 9.101147204637527466e-02 9.415168315172195435e-02 -7.561013102531433105e-02 1.251150369644165039e-01 2.086476683616638184e-01 2.613911330699920654e-01 -1.979170590639114380e-01 -2.198729664087295532e-02 -1.043451055884361267e-01 1.066957265138626099e-01 9.647515416145324707e-02 1.482314169406890869e-01 2.744304537773132324e-01 3.465289250016212463e-02 -5.294106602668762207e-01 -1.035939306020736694e-01 -1.166826486587524414e-01
2.029926478862762451e-01 -5.126655846834182739e-02 -1.517546474933624268e-01 -6.221986562013626099e-02 -4.502002894878387451e-02 6.206283345818519592e-02 -2.833421528339385986e-01 9.297892393078655005e-05 1.018845066428184509e-01 3.476842939853668213e-01 -1.338882744312286377e-01 7.868742197751998901e-02 -1.295189410448074341e-01 -1.076027378439903259e-02 1.845328956842422485e-01 2.010699808597564697e-01 8.671607822179794312e-02 2.332159876823425293e-01 1.998185813426971436e-01 -9.983915090560913086e-02 1.425207108259201050e-01 -2.948236763477325439e-01 -5.121668428182601929e-02 -1.456210166215896606e-01 -1.937905400991439819e-01 -3.221082985401153564e-01 -1.182659044861793518e-01 8.889544755220413208e-02 3.265432119369506836e-01 -2.766183614730834961e-01 5.934726074337959290e-02 -6.011609733104705811e-02
2.793822288513183594e-01 -6.505254656076431274e-03 -1.835921406745910645e-01 2.248026728630065918e-01 -8.059854805469512939e-02 -1.197257358580827713e-02 -1.328749209642410278e-01 2.856243252754211426e-01 1.219354867935180664e-01 6.921215355396270752e-02 1.506944745779037476e-01 -1.054964661598205566e-01 1.577509492635726929e-01 1.121307536959648132e-01 3.799296021461486816e-01 3.744679316878318787e-02 2.588737905025482178e-01 -6.498935818672180176e-02 9.989521652460098267e-02 2.067637294530868530e-01 9.832325577735900879e-02 9.757653623819351196e-02 2.227107435464859009e-02 -2.801623642444610596e-01 7.403851486742496490e-03 1.776443421840667725e-01 2.203052192926406860e-01 -2.213422060012817383e-01 5.750599876046180725e-02 -1.106594651937484741e-01 2.048999667167663574e-01 -2.936995029449462891e-01
-3.392006456851959229e-02 1.261758953332901001e-01 -7.116751372814178467e-02 2.753454744815826416e-01 -2.479574978351593018e-01 -2.539103850722312927e-02 -1.996774459257721901e-03 -2.113734930753707886e-02 9.380176663398742676e-02 1.675239056348800659e-01 -7.222677767276763916e-02 -1.023125201463699341e-01 -2.810867130756378174e-01 1.565399765968322754e-01 3.622046113014221191e-01 -1.069260761141777039e-01 2.007753401994705200e-01 -1.381192356348037720e-01 2.177390903234481812e-01 5.105970054864883423e-02 -1.984864324331283569e-01 2.008777707815170288e-01 -9.221982210874557495e-02 -1.829344034194946289e-01 -7.735656201839447021e-02 -1.327424794435501099e-01 2.183027379214763641e-02 3.144266009330749512e-01 2.082939147949218750e-01 1.267044804990291595e-03 -2.309331446886062622e-01 2.999944984912872314e-01
4.664025083184242249e-02 -1.023354753851890564e-01 5.876839533448219299e-02 1.318104267120361328e-01 -4.096961617469787598e-01 -1.324662938714027405e-02 4.834108427166938782e-02 -2.132266759872436523e-01 1.593971252441406250e-01 8.236219733953475952e-02 -2.302084714174270630e-01 -1.692038625478744507e-01 -1.639840602874755859e-01 -2.354132384061813354e-01 3.000025749206542969e-01 1.663747876882553101e-01 9.795168042182922363e-02 5.236248299479484558e-02 1.060520708560943604e-01 1.563468873500823975e-01 3.412411808967590332e-01 -3.966388851404190063e-02 9.237350523471832275e-02 -2.482008337974548340e-01 -2.738736942410469055e-02 2.481776326894760132e-01 2.289496213197708130e-01 -1.475049108266830444e-01 1.948856562376022339e-01 -1.489417105913162231e-01 -3.545490279793739319e-02 -5.257600545883178711e-02
1.913263946771621704e-01 5.262474417686462402e-01 -2.879839241504669189e-01 1.028936505317687988e-01 -1.383929401636123657e-01 1.222581043839454651e-01 -9.415506571531295776e-02 3.725668042898178101e-02 -4.989203065633773804e-02 2.087363302707672119e-01 -5.576712265610694885e-02 -2.368520945310592651e-02 -4.026648029685020447e-02 5.435446277260780334e-03 4.078335687518119812e-02 -1.413495987653732300e-01 2.858742475509643555e-01 2.281902879476547241e-01 -3.893652185797691345e-02 4.529933631420135498e-02 1.396400332450866699e-01 -1.212073117494583130e-01 -1.202157214283943176e-01 -6.022270396351814270e-02 -5.695127695798873901e-02 -7.582957297563552856e-02 3.201071545481681824e-02 1.863481551408767700e-01 2.877621948719024658e-01 -3.872869312763214111e-01 8.518446236848831177e-02 3.358055651187896729e-02
3.613170087337493896e-01 2.600998878479003906e-01 -3.069290220737457275e-01 -1.536993533372879028e-01 -2.584809958934783936e-01 1.376101821660995483e-01 1.006176415830850601e-02 7.950988411903381348e-02 3.583156690001487732e-02 4.748076945543289185e-02 -2.761642262339591980e-02 -7.362801581621170044e-02 -2.045808732509613037e-01 -1.911665797233581543e-01 1.607509106397628784e-01 2.555127143859863281e-01 2.685954868793487549e-01 -1.844803094863891602e-01 4.034852981567382812e-02 1.890667229890823364e-01 -1.667569577693939209e-01 -9.015991538763046265e-02 -1.803322136402130127e-01 6.166969239711761475e-02 1.229030191898345947e-01 2.236716896295547485e-01 7.703729718923568726e-02 1.884906440973281860e-01 2.820984125137329102e-01 3.316953778266906738e-02 5.231375247240066528e-02 8.200775831937789917e-02
1.692400127649307251e-01 2.820500433444976807e-01 -2.999958395957946777e-01 7.575137168169021606e-02 -1.942416727542877197e-01 1.660025268793106079e-01 7.477849721908569336e-02 4.572925157845020294e-03 4.321489110589027405e-02 -6.664260476827621460e-02 -2.267831861972808838e-01 -2.240739762783050537e-01 -1.310700029134750366e-01 -1.994265615940093994e-01 4.821598529815673828e-02 -1.337555944919586182e-01 3.657059967517852783e-01 -1.129544377326965332e-01 2.988356947898864746e-01 1.020047813653945923e-01 -3.230372443795204163e-02 -9.733293950557708740e-02 2.282623350620269775e-01 -2.364790439605712891e-01 1.420210748910903931e-01 -2.389749735593795776e-01 -1.664886251091957092e-02 -1.742734163999557495e-01 2.007410526275634766e-01 1.482162624597549438e-02 -1.635817289352416992e-01 1.012952812016010284e-02
1.272438764572143555e-01 1.961763948202133179e-01 -1.805799752473831177e-01 -2.450827211141586304e-01 -6.334311515092849731e-02 -1.457112878561019897e-01 3.079314343631267548e-02 -6.661143898963928223e-02 -1.943286657333374023e-01 1.896984577178955078e-01 1.319490224123001099e-01 -1.209280416369438171e-01 1.372180581092834473e-01 -2.737806737422943115e-02 4.420019984245300293e-01 -5.832271650433540344e-02 1.766951680183410645e-01 1.087824907153844833e-02 3.175237178802490234e-01 -1.346553675830364227e-02 -1.650296002626419067e-01 -7.859388738870620728e-02 9.047683328390121460e-02 -4.458842873573303223e-01 5.155837908387184143e-02 5.143778398633003235e-02 -1.700440645217895508e-01 -2.153422683477401733e-03 2.592360377311706543e-01 -1.415680199861526489e-01 6.046313792467117310e-02 3.691444871947169304e-03
2.511598765850067139e-01 1.496265530586242676e-01 -3.725085780024528503e-02 -3.647941630333662033e-03 -2.117108106613159180e-01 3.810242563486099243e-02 1.375637501478195190e-01 -4.051301255822181702e-02 2.538195550441741943e-01 4.987961053848266602e-02 -8.057435601949691772e-02 -3.495974540710449219e-01 7.005944103002548218e-02 8.976780623197555542e-02 1.921848356723785400e-01 -8.157375454902648926e-02 4.345794916152954102e-01 -4.970050975680351257e-02 -1.298361644148826599e-02 -1.339296251535415649e-01 1.769822686910629272e-01 3.901553526520729065e-02 2.625208795070648193e-01 1.923607289791107178e-01 -1.165782883763313293e-01 6.240440532565116882e-02 3.563637733459472656e-01 -1.434700042009353638e-01 2.567429840564727783e-01 -7.560450583696365356e-02 3.745907545089721680e-02 -8.839107304811477661e-02
1.157219633460044861e-01 2.804249711334705353e-02 3.097663633525371552e-02 -1.410921663045883179e-01 -3.128119558095932007e-02 2.949828505516052246e-01 -1.579473540186882019e-02 -5.892277508974075317e-02 1.754612177610397339e-01 8.677495270967483521e-02 -3.120002448558807373e-01 -1.185829490423202515e-01 -1.462080329656600952e-01 1.984005123376846313e-01 3.722729086875915527e-01 7.440820336341857910e-02 6.221404299139976501e-02 2.319814711809158325e-01 1.348336189985275269e-01 8.496635407209396362e-02 1.780473589897155762e-01 -1.904243230819702148e-02 -2.075348347425460815e-01 -5.121727939695119858e-03 -1.216835808008909225e-02 -2.550836801528930664e-01 1.366594731807708740e-01 2.898886501789093018e-01 3.590816855430603027e-01 -2.288111746311187744e-01 1.026823148131370544e-01 2.538213692605495453e-02
3.185980319976806641e-01 1.644598878920078278e-02 1.159871071577072144e-01 9.931349009275436401e-02 -1.458644717931747437e-01 -2.068688422441482544e-01 2.544197142124176025e-01 6.035836040973663330e-02 1.925122886896133423e-01 1.160213053226470947e-01 -8.473999053239822388e-02 -1.024810373783111572e-01 -3.189444169402122498e-02 -1.221858710050582886e-01 2.860192358493804932e-01 5.103997886180877686e-02 3.945963084697723389e-01 -1.390142424497753382e-04 3.564494103193283081e-02 7.672688923776149750e-03 2.003254294395446777e-01 -1.094780936837196350e-01 3.148635327816009521e-01 -1.767580583691596985e-02 -5.125910416245460510e-02 1.264274120330810547e-01 2.515574991703033447e-01 -2.596250772476196289e-01 2.786876559257507324e-01 -1.837390363216400146e-01 -2.108964137732982635e-02 -6.425588577985763550e-02
6.111225113272666931e-02 -1.697829514741897583e-01 -1.154680550098419189e-01 3.427887260913848877e-01 -2.619606852531433105e-01 -1.218595430254936218e-01 1.522153802216053009e-02 2.837176248431205750e-02 -1.145557463169097900e-01 3.776735067367553711e-01 2.656847424805164337e-02 -2.826376855373382568e-01 -8.776308596134185791e-02 6.007259711623191833e-02 2.816911935806274414e-01 -3.202448040246963501e-02 2.059739530086517334e-01 8.301675319671630859e-02 9.219674766063690186e-02 -1.436476111412048340e-01 9.688851982355117798e-02 -8.304783701896667480e-02 -9.757363051176071167e-02 -9.800830483436584473e-02 -1.277068704366683960e-01 -2.696317732334136963e-01 1.185404416173696518e-02 3.186193406581878662e-01 2.764728963375091553e-01 -6.207431480288505554e-02 -3.490723902359604836e-03 1.980433017015457153e-01
-9.067128598690032959e-02 1.564745306968688965e-01 -8.215646445751190186e-02 1.124971434473991394e-01 -3.335194885730743408e-01 -1.206629499793052673e-01 -1.432202458381652832e-01 1.108429208397865295e-02 3.414571881294250488e-01 1.495409905910491943e-01 -1.052601560950279236e-01 -1.038624569773674011e-01 -1.551775485277175903e-01 2.401748895645141602e-01 1.733808964490890503e-01 -1.879637688398361206e-01 1.961566954851150513e-01 1.257438794709742069e-03 -7.730990648269653320e-03 1.220247223973274231e-01 1.099338084459304810e-01 -1.971434056758880615e-01 1.761198937892913818e-01 -1.684548109769821167e-01 -1.078947167843580246e-02 1.624211482703685760e-02 3.540197312831878662e-01 -6.577007472515106201e-02 7.614679634571075439e-02 -4.255651682615280151e-02 -1.289246231317520142e-01 4.188549518585205078e-01
1.347742825746536255e-01 -5.394984409213066101e-02 -5.490174517035484314e-02 8.844731003046035767e-02 -2.192668616771697998e-01 -7.878121733665466309e-02 -1.735519319772720337e-01 6.583599001169204712e-02 7.543701678514480591e-03 7.650845497846603394e-02 -1.862809956073760986e-01 1.431696116924285889e-02 1.646483317017555237e-02 1.946627534925937653e-02 2.389802634716033936e-01 1.235651895403862000e-01 1.514245271682739258e-01 -3.234434425830841064e-01 1.836589723825454712e-01 7.043142616748809814e-02 2.159447669982910156e-01 -1.857120543718338013e-01 -5.015657469630241394e-02 -2.270890176296234131e-01 5.847418680787086487e-02 -1.269900351762771606e-01 2.036447376012802124e-01 -3.901752531528472900e-01 2.401878833770751953e-01 -2.015120685100555420e-01 -5.513629689812660217e-02 3.866131007671356201e-01
1.345048099756240845e-01 3.309395611286163330e-01 -3.830469027161598206e-02 3.257056325674057007e-02 6.598340719938278198e-02 1.938279718160629272e-01 1.500427275896072388e-01 -1.222110167145729065e-01 -1.322458088397979736e-01 2.627760767936706543e-01 -1.694830060005187988e-01 8.331334590911865234e-02 9.195110201835632324e-02 1.375234723091125488e-01 5.821214318275451660e-01 1.433257572352886200e-02 -3.621721640229225159e-02 -4.511466715484857559e-03 -7.451781071722507477e-03 1.061558350920677185e-01 1.031243726611137390e-01 -2.396197803318500519e-02 -9.626176208257675171e-03 -5.240273475646972656e-02 6.636309623718261719e-02 2.149064689874649048e-01 -5.772844702005386353e-02 3.469479084014892578e-02 1.892905533313751221e-01 -3.237170279026031494e-01 2.802802920341491699e-01 -2.887301146984100342e-02
9.982083924114704132e-03 2.375415153801441193e-02 8.362125605344772339e-02 -4.325138777494430542e-02 -4.524998366832733154e-01 1.732092052698135376e-01 -3.051886558532714844e-01 9.946087002754211426e-02 -3.060994297266006470e-02 1.327445060014724731e-01 -2.769665420055389404e-01 -2.409872831776738167e-03 1.632015109062194824e-01 -1.412129495292901993e-02 2.056802958250045776e-01 5.489196255803108215e-02 1.485886424779891968e-01 -2.425908446311950684e-01 8.499751985073089600e-02 -1.533950446173548698e-03 1.503424644470214844e-01 -1.754235774278640747e-01 1.518757641315460205e-01 -1.455835700035095215e-01 1.374426782131195068e-01 -7.084676623344421387e-02 3.829688578844070435e-02 -3.602013587951660156e-01 3.180276155471801758e-01 -6.049020215868949890e-02 -1.177691854536533356e-03 1.988479495048522949e-01
2.805029749870300293e-01 2.319018244743347168e-01 -2.279479429125785828e-02 2.170662581920623779e-01 -2.277464568614959717e-01 1.327440589666366577e-01 -2.047121673822402954e-01 -9.300184249877929688e-02 1.263766735792160034e-01 3.110104054212570190e-02 -6.133777275681495667e-02 -9.453003853559494019e-02 5.342151597142219543e-02 -2.489977031946182251e-01 1.790177226066589355e-01 -1.696867309510707855e-02 2.436760812997817993e-01 7.606235146522521973e-02 2.811705172061920166e-01 -2.156074158847332001e-02 -1.372723728418350220e-01 -8.155245333909988403e-02 2.164371758699417114e-01 -2.531438171863555908e-01 2.567269504070281982e-01 -1.382890939712524414e-01 1.146802976727485657e-01 -9.275225549936294556e-02 2.249083966016769409e-01 -1.619274020195007324e-01 -3.108826279640197754e-01 -1.080964282155036926e-01
1.341831963509321213e-02 3.307108879089355469e-01 5.729353427886962891e-02 1.295835226774215698e-01 -2.821678221225738525e-01 -8.035630732774734497e-02 -2.947743237018585205e-02 -1.503562033176422119e-01 1.883568465709686279e-01 1.815469935536384583e-02 1.555012166500091553e-01 -1.737219393253326416e-01 -3.699766099452972412e-02 -1.251613795757293701e-01 3.752894997596740723e-01 5.314892902970314026e-02 1.838592439889907837e-01 -2.054038643836975098e-01 7.316663861274719238e-02 1.842214614152908325e-01 3.791141090914607048e-03 -1.329202950000762939e-01 -1.751599907875061035e-01 1.440157443284988403e-01 5.233724415302276611e-02 -1.960585415363311768e-01 5.695354193449020386e-02 -3.383794724941253662e-01 3.991968035697937012e-01 3.302845731377601624e-02 -2.018591575324535370e-02 7.606841623783111572e-02
2.147328853607177734e-01 3.129407167434692383e-01 -3.128080964088439941e-01 1.750184297561645508e-01 -1.514073312282562256e-01 1.132938936352729797e-01 -1.124794855713844299e-01 5.383891984820365906e-02 -2.302063852548599243e-01 1.262152493000030518e-01 -1.744166016578674316e-01 -1.700590103864669800e-01 -1.248154714703559875e-01 1.186948418617248535e-01 2.279794216156005859e-01 -1.919889748096466064e-01 3.288541436195373535e-01 8.714700490236282349e-02 8.830520510673522949e-02 5.079446360468864441e-02 -6.171256676316261292e-02 -1.741644740104675293e-01 -2.372150868177413940e-01 2.361662872135639191e-02 -8.759399503469467163e-02 -2.094242572784423828e-01 2.094594761729240417e-02 -4.350707679986953735e-02 2.274419665336608887e-01 -3.136281371116638184e-01 8.528193831443786621e-02 -3.290943801403045654e-02
1.270947307348251343e-01 1.032554581761360168e-01 -2.492091208696365356e-01 7.108052819967269897e-02 -1.384525150060653687e-01 -8.496215566992759705e-03 -2.528676688671112061e-01 6.659056991338729858e-02 5.686429515480995178e-02 2.467892915010452271e-01 -6.372825801372528076e-02 -1.175784319639205933e-01 -2.927303314208984375e-02 1.122156456112861633e-01 1.648661855142563581e-04 -2.484738528728485107e-01 2.824801504611968994e-01 1.235149279236793518e-01 6.042288616299629211e-02 -1.180755123496055603e-01 1.226970776915550232e-01 -2.710216045379638672e-01 -1.774827539920806885e-01 1.434721946716308594e-01 -3.694765642285346985e-02 -4.551817476749420166e-02 -1.318344622850418091e-01 1.744967550039291382e-01 5.001395940780639648e-01 -2.748380005359649658e-01 1.726584285497665405e-01 -3.476256132125854492e-02
6.501994282007217407e-02 -6.550381332635879517e-02 2.451310493052005768e-02 -6.208574771881103516e-02 -3.785736113786697388e-02 6.403621286153793335e-02 2.019245475530624390e-01 1.730086505413055420e-01 -5.441084876656532288e-02 -7.168199121952056885e-02 -3.540682196617126465e-01 -3.517242372035980225e-01 6.160044670104980469e-02 -9.558188915252685547e-02 4.769982025027275085e-02 1.287649720907211304e-01 3.312112987041473389e-01 -2.835361286997795105e-02 2.512170076370239258e-01 3.220898211002349854e-01 1.233050003647804260e-01 -3.595374897122383118e-02 1.733416765928268433e-01 -1.877406239509582520e-01 -1.468979269266128540e-01 -2.025941014289855957e-01 1.086535453796386719e-01 -1.281227022409439087e-01 3.251742422580718994e-01 -2.146416604518890381e-01 -6.222667172551155090e-02 -1.271001696586608887e-01
-1.969008147716522217e-02 7.391246408224105835e-02 -7.140075415372848511e-02 -1.110007017850875854e-01 -8.102391660213470459e-02 -5.988695472478866577e-02 -2.334125638008117676e-01 7.977593690156936646e-02 1.461545377969741821e-01 3.277261257171630859e-01 -2.172301411628723145e-01 -8.582240343093872070e-02 1.012406796216964722e-01 3.812032565474510193e-02 3.149730265140533447e-01 2.304313518106937408e-02 8.573936671018600464e-02 8.878768980503082275e-02 2.030381560325622559e-01 1.386011391878128052e-01 3.456059098243713379e-01 -1.385190188884735107e-01 2.839595265686511993e-02 -1.608682572841644287e-01 1.348545253276824951e-01 1.425144523382186890e-01 2.275478392839431763e-01 2.207835614681243896e-01 1.646557897329330444e-01 -3.796643316745758057e-01 4.615277983248233795e-03 -2.443127781152725220e-01
1.745121628046035767e-01 8.447553962469100952e-02 -7.073955982923507690e-02 2.534711360931396484e-01 -1.729150712490081787e-01 7.378184795379638672e-02 8.880252391099929810e-02 3.126597404479980469e-01 -1.307841688394546509e-01 1.187681928277015686e-01 -1.198481470346450806e-01 -2.737094759941101074e-01 8.544410765171051025e-02 -2.450591325759887695e-01 2.948845624923706055e-01 8.722342550754547119e-02 2.729598581790924072e-01 -2.895417995750904083e-02 1.929781138896942139e-01 1.413705050945281982e-01 -2.211382091045379639e-01 5.073704943060874939e-02 1.902977526187896729e-01 -3.847713768482208252e-01 2.177079468965530396e-01 1.706210076808929443e-01 6.375677883625030518e-02 -8.844625204801559448e-02 1.903115585446357727e-02 -3.187153488397598267e-02 8.636872470378875732e-02 6.494840234518051147e-02
1.176264137029647827e-01 9.033514559268951416e-02 -1.875789910554885864e-01 2.330549359321594238e-01 -3.963411748409271240e-01 -1.773561351001262665e-02 -1.379479467868804932e-01 1.062427163124084473e-01 -1.473456621170043945e-02 4.522272944450378418e-01 -1.144011970609426498e-02 -3.814561963081359863e-01 1.491327118128538132e-02 -3.624715283513069153e-02 1.408471465110778809e-01 4.587161540985107422e-02 1.102503612637519836e-01 6.566365808248519897e-02 1.921219974756240845e-01 -6.213618442416191101e-03 -1.600762270390987396e-02 -1.379005014896392822e-01 2.439692616462707520e-01 -5.574063584208488464e-02 -1.152618974447250366e-01 -5.727493390440940857e-02 -5.640421435236930847e-02 7.865435630083084106e-02 -8.568771183490753174e-02 1.929870545864105225e-01 -3.257599472999572754e-01 1.224076673388481140e-01
1.281027793884277344e-01 1.081214938312768936e-02 -2.375321537256240845e-01 8.450460433959960938e-02 8.860706351697444916e-03 6.690296530723571777e-02 -1.258485317230224609e-01 -3.241521716117858887e-01 1.121517941355705261e-01 2.158326357603073120e-01 -1.834510862827301025e-01 -1.351138353347778320e-01 6.263655424118041992e-02 -8.811523020267486572e-02 2.107136249542236328e-01 3.558218479156494141e-01 2.911220788955688477e-01 1.495574265718460083e-01 -1.986872404813766479e-01 3.133061230182647705e-01 7.077874243259429932e-02 -1.192211918532848358e-02 -1.180963516235351562e-01 -1.242380514740943909e-01 2.616916000843048096e-01 -2.428372245049104095e-04 2.155996710062026978e-01 -9.287291020154953003e-02 2.248700261116027832e-01 -8.832813799381256104e-02 5.082189291715621948e-02 1.919409185647964478e-01
2.125940024852752686e-01 8.779481798410415649e-02 9.901509620249271393e-03 7.282417267560958862e-02 -3.797968626022338867e-01 1.957958936691284180e-01 -2.148314751684665680e-02 -1.802199333906173706e-01 2.479590624570846558e-01 1.393395811319351196e-01 -4.022647812962532043e-02 2.880965732038021088e-02 -1.030643135309219360e-01 -2.109188437461853027e-01 1.570025682449340820e-01 3.941553458571434021e-02 2.301711738109588623e-01 -8.392196893692016602e-02 2.899357378482818604e-01 2.095855772495269775e-02 -1.236679181456565857e-01 3.912649583071470261e-03 1.910643279552459717e-01 -3.792875409126281738e-01 2.943369746208190918e-01 8.993371576070785522e-02 6.764744222164154053e-02 -1.454196870326995850e-03 2.770907580852508545e-01 -1.544265300035476685e-01 -1.398555040359497070e-01 -4.275270551443099976e-02
2.425345778465270996e-01 2.732737660408020020e-01 1.191955432295799255e-01 1.380518674850463867e-01 -3.138880431652069092e-01 2.239505350589752197e-01 -1.116005703806877136e-01 1.932241395115852356e-02 1.937515288591384888e-01 4.990233574062585831e-03 -2.562490105628967285e-01 -2.268642187118530273e-01 1.105627343058586121e-01 -1.013035252690315247e-01 1.677345931529998779e-01 -2.302720993757247925e-01 1.381404995918273926e-01 2.136174216866493225e-02 5.114004388451576233e-02 -1.731894761323928833e-01 -3.258794173598289490e-02 -2.112661451101303101e-01 6.660825014114379883e-02 -3.155146241188049316e-01 1.462384015321731567e-01 -2.297486811876296997e-01 8.026506751775741577e-03 -1.928447932004928589e-01 2.293072193861007690e-01 4.098629578948020935e-02 -8.359370380640029907e-02 1.971776783466339111e-01
-4.083428159356117249e-02 4.557256028056144714e-02 -1.339749544858932495e-01 5.760500207543373108e-02 -1.560551822185516357e-01 4.996285960078239441e-02 1.674217879772186279e-01 2.210962474346160889e-01 6.992899626493453979e-02 2.910196185111999512e-01 -1.213858574628829956e-01 -1.219163313508033752e-01 2.543041296303272247e-02 -5.142280086874961853e-02 2.817627191543579102e-01 -2.066205814480781555e-02 8.829468488693237305e-02 -3.325488269329071045e-01 -3.498586267232894897e-02 -4.807144030928611755e-02 -2.921998500823974609e-01 -4.003011286258697510e-01 2.402354925870895386e-01 6.043803691864013672e-02 -1.322719752788543701e-01 9.613463282585144043e-02 -3.759488090872764587e-02 -1.184270605444908142e-01 3.895966708660125732e-01 -1.499284952878952026e-01 -1.527814120054244995e-01 1.570544764399528503e-02
7.497359812259674072e-02 3.053112626075744629e-01 1.067193821072578430e-01 -5.973710119724273682e-02 -1.351777613162994385e-01 -2.127092480659484863e-01 -1.110396534204483032e-01 -1.688677370548248291e-01 1.128824427723884583e-02 3.983726501464843750e-01 2.692476846277713776e-02 -3.360837996006011963e-01 -1.874445676803588867e-01 2.364521175622940063e-01 2.444515079259872437e-01 1.826491579413414001e-02 1.040028780698776245e-01 -5.531134828925132751e-02 7.906142622232437134e-02 5.242779478430747986e-02 2.239287197589874268e-01 5.950576066970825195e-02 -5.938346683979034424e-02 -1.555761396884918213e-01 9.198539704084396362e-02 -2.841024994850158691e-01 1.026891097426414490e-01 3.929174691438674927e-02 2.947475910186767578e-01 1.184680089354515076e-01 2.114843726158142090e-01 -8.372513204813003540e-02
4.267716109752655029e-01 7.464215904474258423e-02 -5.078594386577606201e-02 1.730267256498336792e-01 -1.670886427164077759e-01 1.295349895954132080e-01 7.302892953157424927e-02 -1.336642205715179443e-01 4.020744934678077698e-03 1.139946579933166504e-01 -7.820293307304382324e-02 -1.159609034657478333e-01 1.734150648117065430e-01 -1.670367866754531860e-01 1.495853960514068604e-01 -2.863196134567260742e-01 1.293497383594512939e-01 -2.307525575160980225e-01 2.440313845872879028e-01 5.956600233912467957e-02 9.285239130258560181e-02 -1.446875482797622681e-01 4.149080067873001099e-02 -1.762977540493011475e-01 1.573631167411804199e-01 -1.730319559574127197e-01 1.606147736310958862e-01 1.042715460062026978e-01 2.479137927293777466e-01 6.699746102094650269e-02 -2.445271760225296021e-01 3.231488466262817383e-01
3.488508164882659912e-01 1.257559657096862793e-01 -1.600307971239089966e-01 -7.916688174009323120e-02 -1.810668855905532837e-01 3.523355126380920410e-01 -3.712654113769531250e-03 -1.520448364317417145e-02 -1.586082950234413147e-02 5.040631443262100220e-02 -1.635986715555191040e-01 3.570665791630744934e-02 4.381502792239189148e-02 -1.428187638521194458e-01 1.175889000296592712e-01 -2.348205745220184326e-01 3.595993518829345703e-01 -3.175082802772521973e-01 7.179913669824600220e-02 8.787927031517028809e-02 -4.425922781229019165e-02 -1.313531547784805298e-01 2.392624691128730774e-02 -2.965064644813537598e-01 2.114317566156387329e-02 -1.344542205333709717e-01 6.153359636664390564e-02 4.911543428897857666e-02 2.983146607875823975e-01 1.076170504093170166e-01 -2.006613314151763916e-01 1.872441172599792480e-01
3.142589926719665527e-01 2.122303694486618042e-01 -1.772425174713134766e-01 -1.403151303529739380e-01 -1.207825839519500732e-01 1.421589702367782593e-01 2.085144966840744019e-01 -4.277725890278816223e-02 1.538307517766952515e-01 5.707291141152381897e-02 1.746208220720291138e-02 -2.776709198951721191e-01 -1.874731779098510742e-01 2.459539659321308136e-02 2.377717643976211548e-01 1.803246326744556427e-02 1.135184019804000854e-01 -1.873235106468200684e-01 -1.277934946119785309e-02 4.683155417442321777e-01 1.062953993678092957e-01 -1.834281980991363525e-01 7.286346703767776489e-02 -1.683845967054367065e-01 6.354234367609024048e-02 -2.369423024356365204e-02 3.296975791454315186e-01 -2.193141356110572815e-02 2.458845227956771851e-01 5.167411267757415771e-02 -1.886262930929660797e-02 6.869804114103317261e-02
8.188097923994064331e-02 3.205249011516571045e-01 -4.510575830936431885e-01 1.122553423047065735e-01 -2.019974589347839355e-01 2.077294141054153442e-01 -4.113819077610969543e-02 -4.185482114553451538e-02 9.880818426609039307e-02 2.091568857431411743e-01 6.422023475170135498e-02 -1.957805901765823364e-01 1.143973618745803833e-01 -9.292894601821899414e-02 2.414694130420684814e-01 6.057663261890411377e-02 8.865847438573837280e-02 1.542029380798339844e-01 -1.539971381425857544e-01 1.193035170435905457e-01 -1.193714048713445663e-02 5.891676619648933411e-02 1.253489777445793152e-02 7.088038325309753418e-02 -2.449772953987121582e-01 -1.096745878458023071e-01 2.645621541887521744e-03 -4.809284955263137817e-02 4.369638562202453613e-01 -2.346509397029876709e-01 -5.483986809849739075e-02 7.544866949319839478e-02
1.692330092191696167e-01 5.432590842247009277e-02 -5.974188446998596191e-02 6.098484247922897339e-02 -2.393397316336631775e-02 -2.849412560462951660e-01 -2.145573869347572327e-02 1.567240357398986816e-01 -3.385295718908309937e-02 2.026208117604255676e-02 -1.768881678581237793e-01 -1.878646314144134521e-01 -9.702149778604507446e-02 -2.459787428379058838e-01 2.255655229091644287e-01 -2.090290002524852753e-02 3.427267372608184814e-01 1.029852852225303650e-01 2.390089631080627441e-01 3.385582566261291504e-02 -4.949793592095375061e-02 3.203610703349113464e-02 7.106751203536987305e-02 -1.404573619365692139e-01 1.981559395790100098e-02 -2.550589740276336670e-01 2.193826735019683838e-01 -4.422588646411895752e-02 6.753985583782196045e-02 -4.334037601947784424e-01 3.773623108863830566e-01 5.412093363702297211e-03
3.278322219848632812e-01 -2.963148355484008789e-01 -1.460321098566055298e-01 2.921512722969055176e-02 -6.236431747674942017e-02 4.985361918807029724e-02 9.694865345954895020e-02 7.183063030242919922e-02 3.505183756351470947e-01 1.843496561050415039e-01 -1.396911740303039551e-01 -1.306196451187133789e-01 -2.538696229457855225e-01 -3.421143442392349243e-02 3.146685361862182617e-01 -2.411441355943679810e-01 2.044948339462280273e-01 3.898822888731956482e-02 -2.376952767372131348e-02 2.197878807783126831e-01 4.226776584982872009e-02 -4.933536052703857422e-02 3.686691820621490479e-02 -1.546000242233276367e-01 -1.046553924679756165e-01 -4.476916044950485229e-02 -1.945654302835464478e-02 1.384547539055347443e-02 1.596132963895797729e-01 -3.672270178794860840e-01 -2.168969959020614624e-01 5.297965183854103088e-02
2.003296166658401489e-01 2.696253359317779541e-01 -1.830782182514667511e-02 -1.294562127441167831e-02 -9.385413676500320435e-02 1.356829404830932617e-01 3.343061208724975586e-01 3.882752358913421631e-02 1.099177598953247070e-01 2.152365297079086304e-01 1.973027586936950684e-01 -1.020169183611869812e-01 -1.379028856754302979e-01 -2.198150306940078735e-01 1.052151992917060852e-01 1.199982091784477234e-01 2.845112793147563934e-02 -1.154841408133506775e-01 5.543654039502143860e-02 3.980183899402618408e-01 1.377686113119125366e-01 -1.644957363605499268e-01 -1.821044646203517914e-02 -2.579411566257476807e-01 -2.107102610170841217e-02 -8.424246311187744141e-02 3.581961393356323242e-01 2.326203510165214539e-02 3.207299113273620605e-01 8.882766962051391602e-02 3.571394830942153931e-02 9.310509264469146729e-02
2.143736779689788818e-01 3.308948576450347900e-01 -1.875916868448257446e-01 2.045437842607498169e-01 -8.548868447542190552e-02 8.331101387739181519e-02 -3.566877245903015137e-01 -2.524549886584281921e-02 4.360875859856605530e-02 1.492512226104736328e-01 -2.616148628294467926e-02 -1.394289880990982056e-01 2.240413427352905273e-02 1.760163456201553345e-01 4.853258728981018066e-01 4.604585119523108006e-04 1.403538584709167480e-01 1.440564822405576706e-02 1.201727390289306641e-01 -9.689894318580627441e-02 2.097816020250320435e-01 -2.748514898121356964e-02 6.662220507860183716e-02 6.230669561773538589e-03 -5.394383333623409271e-03 -1.849223524332046509e-01 -1.317801028490066528e-01 1.747880131006240845e-01 -1.105047911405563354e-01 -3.290367722511291504e-01 -4.570631310343742371e-02 1.280508190393447876e-01
1.596444994211196899e-01 3.745673298835754395e-01 -1.336130499839782715e-01 1.330600976943969727e-01 -3.868250846862792969e-01 3.389360010623931885e-02 9.677243977785110474e-02 1.602098345756530762e-01 9.009055793285369873e-02 9.407871402800083160e-03 -3.055183589458465576e-02 -2.918114364147186279e-01 8.301363885402679443e-02 -1.010034680366516113e-01 3.255091011524200439e-01 7.534616440534591675e-02 1.346190869808197021e-01 -7.172235101461410522e-02 1.131727267056703568e-02 2.085477709770202637e-01 -8.137194439768791199e-03 -1.006219014525413513e-01 -1.560017466545104980e-01 -6.843747198581695557e-02 3.283538520336151123e-01 4.589172080159187317e-02 1.468341499567031860e-01 -2.188346832990646362e-01 1.616747677326202393e-01 5.039312690496444702e-02 2.355231344699859619e-01 -1.421412378549575806e-01
1.537334918975830078e-01 -1.155038774013519287e-01 6.192270666360855103e-02 3.318000584840774536e-02 -2.737075984477996826e-01 4.568654894828796387e-01 -2.790994010865688324e-03 1.202275045216083527e-02 -8.102833479642868042e-02 6.166004016995429993e-02 5.890406668186187744e-02 -1.680853515863418579e-01 -9.877503663301467896e-02 -1.337883770465850830e-01 2.995831668376922607e-01 -5.364573001861572266e-02 3.610358834266662598e-01 -1.207138895988464355e-01 -7.087717950344085693e-02 7.181761413812637329e-02 -2.258731275796890259e-01 -1.244179606437683105e-01 3.871973231434822083e-02 6.737880874425172806e-03 1.007003802806138992e-02 -1.299289762973785400e-01 1.905031353235244751e-01 -9.356302767992019653e-02 1.797899007797241211e-01 -4.300798475742340088e-01 -6.387561559677124023e-02 -7.332684844732284546e-02
1.335254311561584473e-01 2.886402010917663574e-01 5.700068548321723938e-03 -8.973994106054306030e-02 -1.498046666383743286e-01 -1.015267968177795410e-01 -1.168841123580932617e-02 -1.775713413953781128e-01 -8.501341938972473145e-02 1.480955481529235840e-01 3.927886113524436951e-02 -1.466901749372482300e-01 -3.004498481750488281e-01 -2.914669923484325409e-02 2.724235504865646362e-02 2.515536844730377197e-01 -1.005637347698211670e-01 -5.689391866326332092e-02 7.099082320928573608e-02 2.068943828344345093e-01 -6.511877477169036865e-02 -2.879886031150817871e-01 -3.275972977280616760e-02 -3.908277451992034912e-01 6.769450008869171143e-02 -5.130259320139884949e-02 3.783467411994934082e-01 3.516910597681999207e-02 2.461319714784622192e-01 -1.807641088962554932e-01 5.195464938879013062e-02 2.631492018699645996e-01
1.965688914060592651e-01 4.522741734981536865e-01 -3.863270878791809082e-01 2.205302566289901733e-01 -1.965542584657669067e-01 1.810026168823242188e-01 -1.243498772382736206e-01 2.260478436946868896e-01 -9.642228484153747559e-03 2.274718880653381348e-01 -1.808101683855056763e-01 -3.160550072789192200e-02 1.172937452793121338e-02 -2.574823331087827682e-03 1.234139949083328247e-01 -1.668511927127838135e-01 7.661843299865722656e-02 1.554812639951705933e-01 6.493646651506423950e-02 4.350228235125541687e-02 7.362963259220123291e-02 2.588947862386703491e-02 1.150951758027076721e-01 3.038674406707286835e-02 -1.342498660087585449e-01 -1.628708690404891968e-01 2.518440131098031998e-03 1.043326258659362793e-01 2.621986269950866699e-01 -3.165824115276336670e-01 1.063584387302398682e-01 -9.279512800276279449e-03
1.982802152633666992e-01 1.890487521886825562e-01 -8.068127185106277466e-02 3.157248198986053467e-01 -2.568362057209014893e-01 3.994860872626304626e-02 -1.261502504348754883e-01 -2.388535253703594208e-02 -3.519262671470642090e-01 1.728016585111618042e-01 -2.859410345554351807e-01 -2.459011524915695190e-01 -2.375236898660659790e-01 -4.737234115600585938e-02 1.514985263347625732e-01 -2.855271697044372559e-01 1.356766670942306519e-01 5.653308704495429993e-02 -4.625828936696052551e-02 -4.161053523421287537e-02 2.230796404182910919e-02 -1.738080680370330811e-01 -1.837474703788757324e-01 -5.787890776991844177e-02 3.707092488184571266e-03 6.162714213132858276e-02 8.604447543621063232e-02 -2.178076654672622681e-02 3.774561583995819092e-01 -1.428055912256240845e-01 -3.479776903986930847e-02 8.102386444807052612e-02
2.884102463722229004e-01 -1.610371172428131104e-01 2.121665775775909424e-01 3.938817381858825684e-01 -1.216980293393135071e-01 6.517197936773300171e-02 -1.936251819133758545e-01 8.925420790910720825e-02 5.289085581898689270e-02 8.352207951247692108e-03 -4.512735828757286072e-02 -2.260990589857101440e-01 6.038138642907142639e-02 4.219735413789749146e-02 2.983737885951995850e-01 -5.268859118223190308e-02 2.645485103130340576e-01 5.448883399367332458e-02 2.883342802524566650e-01 1.246533393859863281e-01 1.988262124359607697e-02 -2.379404008388519287e-01 -1.797098480165004730e-02 -4.300693795084953308e-02 1.060838028788566589e-01 3.355187475681304932e-01 2.179170101881027222e-01 -1.631171554327011108e-01 8.851768821477890015e-02 -1.251418590545654297e-01 8.382286876440048218e-02 1.170596256852149963e-01
2.960432767868041992e-01 -1.038671657443046570e-02 1.947701722383499146e-01 2.579023316502571106e-02 -7.111082226037979126e-02 1.272402703762054443e-01 -1.974814683198928833e-01 7.555555552244186401e-02 4.399031400680541992e-02 2.544236481189727783e-01 1.390115320682525635e-01 3.970309719443321228e-02 7.780966907739639282e-02 -5.245677381753921509e-02 4.928899407386779785e-01 -1.567432284355163574e-01 5.143727362155914307e-02 -8.460351079702377319e-02 -1.690620183944702148e-02 -7.355180568993091583e-03 2.092717913910746574e-03 -2.230526506900787354e-01 -1.144484505057334900e-01 4.652255028486251831e-02 5.285599455237388611e-02 2.035176903009414673e-01 1.953235268592834473e-02 2.408564649522304535e-02 3.961198329925537109e-01 8.604445494711399078e-03 -1.588385552167892456e-01 3.758467733860015869e-01
1.573007106781005859e-01 1.128911450505256653e-01 6.615423411130905151e-02 6.194914132356643677e-02 -1.541975736618041992e-01 -1.257975236512720585e-03 1.409143805503845215e-01 -9.211307018995285034e-02 2.007931768894195557e-01 1.137955784797668457e-01 -1.647113114595413208e-01 -1.127587109804153442e-01 1.963695436716079712e-01 -1.635361760854721069e-01 3.623357713222503662e-01 -7.949484884738922119e-02 1.858732104301452637e-01 1.162943616509437561e-01 1.385710835456848145e-01 -1.743188053369522095e-01 1.801091432571411133e-01 2.357269823551177979e-01 2.258453369140625000e-01 -1.299268901348114014e-01 -6.482706218957901001e-02 1.919238120317459106e-01 3.059165179729461670e-01 -2.055113017559051514e-01 4.034290313720703125e-01 -9.807598590850830078e-02 3.199951350688934326e-02 -4.841048270463943481e-02
-1.052067428827285767e-01 2.365476936101913452e-01 -1.329108178615570068e-01 2.420377880334854126e-01 -2.039443552494049072e-01 -5.583981797099113464e-02 -1.498446166515350342e-01 -3.003421425819396973e-02 8.473808318376541138e-02 3.086909949779510498e-01 -3.878365457057952881e-02 1.159029975533485413e-01 1.632042378187179565e-01 -3.037469647824764252e-02 4.737398624420166016e-01 -2.203370630741119385e-01 2.127287685871124268e-01 -2.093136459589004517e-01 1.337672770023345947e-01 -1.397302001714706421e-01 1.247175484895706177e-01 -7.234547287225723267e-02 -1.349951326847076416e-01 -1.621242761611938477e-01 -1.675300896167755127e-01 -1.726310104131698608e-01 8.832598477602005005e-02 1.193625573068857193e-02 2.574566304683685303e-01 3.027076600119471550e-03 -1.782335489988327026e-01 -1.227420791983604431e-01
1.394415944814682007e-01 1.913801878690719604e-01 1.873195357620716095e-02 1.922844350337982178e-01 -2.386930137872695923e-01 -6.932068616151809692e-02 1.060420181602239609e-02 1.271786987781524658e-01 2.948895692825317383e-01 1.440822035074234009e-01 5.608940124511718750e-02 -1.623939275741577148e-01 -2.163034677505493164e-01 -7.452867180109024048e-02 1.752594411373138428e-01 9.937416762113571167e-02 1.287675350904464722e-01 -2.236614525318145752e-01 6.931966543197631836e-02 -2.634149044752120972e-02 6.550063937902450562e-02 -1.102509647607803345e-01 -1.039274111390113831e-01 -1.387674659490585327e-01 -3.848139047622680664e-01 -1.879806816577911377e-02 1.621174365282058716e-01 -2.493254244327545166e-01 4.276407659053802490e-01 -3.409682214260101318e-02 -1.661400049924850464e-01 1.767460107803344727e-01
-7.959435880184173584e-02 8.184102177619934082e-02 -1.652951687574386597e-01 -7.553490251302719116e-02 -1.347024291753768921e-01 9.189591556787490845e-02 -1.003697961568832397e-01 2.416019439697265625e-01 1.402112245559692383e-01 2.256362438201904297e-01 -1.904361695051193237e-01 -7.638988643884658813e-02 1.730695664882659912e-01 7.082360982894897461e-02 2.549650967121124268e-01 -4.444326739758253098e-03 8.989597111940383911e-02 -5.796146765351295471e-02 3.296254575252532959e-01 2.313952147960662842e-01 2.610922455787658691e-01 3.788965940475463867e-02 9.547971189022064209e-02 -3.025966584682464600e-01 1.307938992977142334e-01 -3.006640356034040451e-03 2.046149373054504395e-01 1.572581231594085693e-01 1.324513405561447144e-01 -4.143948853015899658e-01 1.546934247016906738e-01 -7.349833846092224121e-02
1.485040634870529175e-01 1.164985597133636475e-01 -1.232103332877159119e-01 1.788432151079177856e-01 -5.986930057406425476e-02 -9.819424152374267578e-02 -1.017097830772399902e-01 -1.306213736534118652e-01 -4.818593338131904602e-02 2.026395350694656372e-01 8.514484018087387085e-02 -1.835756450891494751e-01 1.337429881095886230e-01 -2.887233532965183258e-02 2.345759272575378418e-01 2.833624370396137238e-03 2.602674961090087891e-01 -3.139103949069976807e-02 1.284929066896438599e-01 1.748494058847427368e-01 -3.021480515599250793e-02 -1.942782253026962280e-01 1.904166489839553833e-01 -2.154348194599151611e-01 -1.942556723952293396e-02 1.918551772832870483e-01 -1.574604660272598267e-01 -1.027202084660530090e-01 1.877290308475494385e-01 -4.161533713340759277e-01 -4.128797650337219238e-01 -1.729887127876281738e-01
1.606504172086715698e-01 6.350238621234893799e-02 4.100694879889488220e-02 -7.899606227874755859e-02 -3.586363419890403748e-02 3.976819291710853577e-02 -1.608687490224838257e-01 2.695719599723815918e-01 -7.586090266704559326e-02 -5.950767174363136292e-02 8.761953562498092651e-02 -1.944971233606338501e-01 -1.186719164252281189e-01 -1.892489492893218994e-01 3.051238954067230225e-01 -1.133901178836822510e-01 3.805768191814422607e-01 -4.323130473494529724e-02 -1.321614831686019897e-01 2.956400513648986816e-01 1.644207686185836792e-01 -9.643595665693283081e-02 2.343687862157821655e-01 -1.793630272150039673e-01 1.468441337347030640e-01 2.349044978618621826e-01 3.782427608966827393e-01 8.265841752290725708e-02 1.038940697908401489e-01 -1.687929481267929077e-01 4.344012588262557983e-02 8.565174043178558350e-02
1.685184985399246216e-01 2.032871246337890625e-01 -1.091529130935668945e-01 3.563497364521026611e-01 6.414952222257852554e-03 9.218963980674743652e-02 1.652427949011325836e-02 3.522873818874359131e-01 -7.848531007766723633e-03 1.592835187911987305e-01 -7.651529461145401001e-02 -2.513931095600128174e-01 1.472902148962020874e-01 -1.905176192522048950e-01 2.690290510654449463e-01 1.006206050515174866e-01 3.108438253402709961e-01 -1.042158063501119614e-02 1.122208982706069946e-01 1.027446910738945007e-01 -3.283810801804065704e-03 5.381891876459121704e-02 1.799096316099166870e-01 -3.022731840610504150e-01 9.571921080350875854e-02 1.988535523414611816e-01 2.637215256690979004e-01 -2.232767194509506226e-01 7.510124891996383667e-02 3.850062191486358643e-02 -4.141627624630928040e-02 -2.800204791128635406e-03
1.836008280515670776e-01 1.043251622468233109e-02 -2.567344903945922852e-02 -1.238681524991989136e-01 -4.294891953468322754e-01 6.908603757619857788e-02 -1.205466687679290771e-01 1.676950901746749878e-01 -9.582427889108657837e-02 2.174621671438217163e-01 3.183421865105628967e-02 -2.895131707191467285e-02 4.377869516611099243e-02 4.047864675521850586e-02 3.801679909229278564e-01 -3.034446761012077332e-02 3.530200421810150146e-01 -8.660028874874114990e-02 1.702949702739715576e-01 1.818413287401199341e-01 -1.818445175886154175e-01 1.439390052109956741e-02 -2.823215425014495850e-01 1.832694560289382935e-02 -7.475887984037399292e-02 1.061969846487045288e-01 3.611326217651367188e-01 1.548132300376892090e-01 -6.946729868650436401e-02 -1.420038640499114990e-01 -5.353035777807235718e-02 6.597700715065002441e-02
7.201506197452545166e-02 -1.817488111555576324e-02 -1.779300570487976074e-01 2.912245690822601318e-01 -1.388644427061080933e-01 2.951720654964447021e-01 -2.834167778491973877e-01 -1.260551959276199341e-01 -8.732616901397705078e-02 2.937766313552856445e-01 1.260234415531158447e-02 -2.455723434686660767e-01 5.146929994225502014e-03 -1.638541743159294128e-02 2.139200717210769653e-01 -5.300281569361686707e-02 2.472671866416931152e-02 -1.246925294399261475e-01 -6.401214003562927246e-02 1.694435179233551025e-01 1.104470193386077881e-01 -3.387947380542755127e-01 2.795324288308620453e-02 -1.814823895692825317e-01 -2.435875535011291504e-01 1.854617595672607422e-01 -1.936173886060714722e-01 -6.047048419713973999e-02 3.463867679238319397e-02 -3.379113078117370605e-01 -8.028916269540786743e-02 7.586271315813064575e-02
-1.670268177986145020e-02 2.755877077579498291e-01 -2.208579182624816895e-01 1.090532839298248291e-01 1.802894324064254761e-01 2.385520339012145996e-01 -2.058114707469940186e-01 -2.644266188144683838e-01 1.915655285120010376e-02 3.200676739215850830e-01 -1.106740981340408325e-01 9.087867103517055511e-03 8.833246678113937378e-02 -6.672421935945749283e-03 3.164096176624298096e-01 -2.695032060146331787e-01 2.199603170156478882e-01 -1.962942481040954590e-01 2.060717344284057617e-01 -1.313476115465164185e-01 7.537894695997238159e-02 -1.536704301834106445e-01 -1.783449202775955200e-03 -2.197287082672119141e-01 1.053656190633773804e-01 -2.412219718098640442e-02 1.837523095309734344e-02 -9.585169702768325806e-02 2.163929492235183716e-01 6.906914710998535156e-02 -2.229545116424560547e-01 -1.376521885395050049e-01
1.648701131343841553e-01 -1.079522818326950073e-01 -1.161317061632871628e-02 -8.032364770770072937e-03 4.047384485602378845e-03 1.763632297515869141e-01 -1.376612111926078796e-02 2.293797023594379425e-02 -1.781761832535266876e-02 2.508369088172912598e-01 -5.381997302174568176e-02 -2.551801502704620361e-01 -1.885021030902862549e-01 2.378052026033401489e-01 3.708644211292266846e-01 2.522484660148620605e-01 1.971419155597686768e-01 1.758938282728195190e-01 2.114801481366157532e-02 1.701062358915805817e-02 2.545827068388462067e-02 -3.558932244777679443e-01 -1.761841922998428345e-01 -1.067220494151115417e-01 -3.316703811287879944e-02 -3.448422253131866455e-01 -2.958664670586585999e-02 7.103932648897171021e-02 1.713252961635589600e-01 -2.729286551475524902e-01 1.853015273809432983e-01 1.511661615222692490e-02
2.598485350608825684e-01 6.937026977539062500e-02 1.597771048545837402e-01 2.441417127847671509e-01 -1.527980566024780273e-01 -4.043091088533401489e-02 -3.175672590732574463e-01 2.006204575300216675e-01 9.225804358720779419e-02 9.297218173742294312e-02 -1.144272387027740479e-01 -2.396553941071033478e-02 -4.656737297773361206e-02 7.735448330640792847e-02 2.671269476413726807e-01 -1.223957315087318420e-01 3.045814335346221924e-01 -8.043713751249015331e-04 7.757231593132019043e-02 2.884823679924011230e-01 -2.473323373124003410e-03 -2.572275400161743164e-01 9.613445401191711426e-02 -1.207494065165519714e-01 3.323056995868682861e-01 -9.953232109546661377e-02 3.125864267349243164e-02 -2.149026393890380859e-01 2.856065630912780762e-01 1.333031207323074341e-01 1.101551502943038940e-01 -1.290115807205438614e-02
2.661983072757720947e-01 3.296402990818023682e-01 -3.586559593677520752e-01 -2.542009390890598297e-02 -7.493964582681655884e-02 -3.769364580512046814e-02 -8.940947800874710083e-02 1.675049662590026855e-01 -1.056372895836830139e-01 2.594361007213592529e-01 8.310072869062423706e-02 -2.082657516002655029e-01 -2.673684954643249512e-01 -1.213781684637069702e-01 2.276702374219894409e-01 1.728103160858154297e-01 1.968968361616134644e-01 -2.147837914526462555e-02 -3.896556049585342407e-02 1.011554971337318420e-01 -1.596334129571914673e-01 5.526810884475708008e-02 -1.548440605401992798e-01 -1.849094182252883911e-01 2.492735683917999268e-01 1.787096075713634491e-02 6.319389492273330688e-02 8.468881994485855103e-02 8.194096386432647705e-02 3.938262909650802612e-02 3.744725137948989868e-02 3.612041771411895752e-01
1.125744581222534180e-01 1.287653446197509766e-01 -1.504371613264083862e-01 -1.162741035223007202e-01 -1.709296256303787231e-01 1.259669363498687744e-01 -1.511849910020828247e-01 -5.878676846623420715e-02 2.496909350156784058e-01 2.375700473785400391e-01 -5.845322459936141968e-02 -1.528108865022659302e-01 -1.240966096520423889e-02 7.615611702203750610e-02 7.410640269517898560e-02 -1.372685432434082031e-01 2.200443148612976074e-01 6.571013480424880981e-03 2.605267763137817383e-01 2.673903405666351318e-01 -1.918172538280487061e-01 1.700949110090732574e-02 1.091246232390403748e-01 -1.561270803213119507e-01 7.406324148178100586e-02 2.543697655200958252e-01 -1.231952011585235596e-02 -1.680322736501693726e-01 2.797639071941375732e-01 -2.978603839874267578e-01 -3.373130261898040771e-01 -2.163577824831008911e-01
6.426734477281570435e-02 1.321088075637817383e-01 6.744635850191116333e-02 -1.538110375404357910e-01 -2.728005945682525635e-01 1.842018030583858490e-02 7.439968734979629517e-02 8.863598853349685669e-02 2.763229422271251678e-02 2.519767284393310547e-01 -3.006748557090759277e-01 -6.317662596702575684e-01 1.069208309054374695e-01 7.571933418512344360e-02 7.498992234468460083e-02 1.457912921905517578e-01 2.477245926856994629e-01 9.729887545108795166e-02 9.976352006196975708e-02 5.762520059943199158e-02 -1.481122672557830811e-01 -1.299138516187667847e-01 -4.321593046188354492e-02 -2.630210481584072113e-02 -1.719539761543273926e-01 -1.355800405144691467e-02 1.236389279365539551e-01 -3.634074702858924866e-02 2.114375978708267212e-01 1.747769713401794434e-01 -5.620684102177619934e-02 -1.182016879320144653e-01
1.909223943948745728e-01 1.030486151576042175e-01 -2.605523727834224701e-02 -1.070547103881835938e-02 -1.865011602640151978e-01 -1.464108824729919434e-01 -3.039176166057586670e-01 -8.188904821872711182e-02 -1.094191819429397583e-01 2.323008924722671509e-01 3.525117645040154457e-03 1.709333807229995728e-02 -6.450515240430831909e-02 1.301719546318054199e-01 4.447664022445678711e-01 7.392162084579467773e-02 2.418838590383529663e-01 3.279198706150054932e-02 1.808116734027862549e-01 -4.189864918589591980e-02 -8.430158346891403198e-02 -9.848257154226303101e-02 9.161865711212158203e-02 -1.545051038265228271e-01 -5.204526335000991821e-02 -1.385939419269561768e-01 -2.118963301181793213e-01 4.602255299687385559e-02 9.336601942777633667e-02 -4.758639335632324219e-01 -8.351580798625946045e-02 -2.281246483325958252e-01
2.845135629177093506e-01 1.193556562066078186e-01 1.391795128583908081e-01 1.798610687255859375e-01 -6.755400449037551880e-02 2.653203904628753662e-02 -7.169049978256225586e-02 1.551498770713806152e-01 1.336380839347839355e-03 3.021079003810882568e-01 1.123673617839813232e-01 -2.058835476636886597e-01 -1.051125079393386841e-01 2.033889144659042358e-01 1.178715154528617859e-01 -2.642629146575927734e-01 -4.454760346561670303e-03 8.042070269584655762e-02 -2.809591591358184814e-02 1.257118731737136841e-01 -2.847388759255409241e-02 -1.032874956727027893e-01 -2.421041131019592285e-01 -2.919855900108814240e-02 3.648566314950585365e-03 -2.062927745282649994e-02 1.555089503526687622e-01 2.279850468039512634e-02 4.639504551887512207e-01 -1.512761116027832031e-01 -2.888811826705932617e-01 3.089052140712738037e-01
2.577715814113616943e-01 -1.057245302945375443e-02 -2.591347321867942810e-02 2.795591652393341064e-01 -3.286054432392120361e-01 1.964318007230758667e-01 1.463625878095626831e-01 1.730615496635437012e-01 1.869848072528839111e-01 3.714778125286102295e-01 1.443730741739273071e-01 -2.565040588378906250e-01 1.792763471603393555e-01 -1.490947902202606201e-01 1.790428161621093750e-01 7.467240095138549805e-02 1.780343204736709595e-01 1.545928232371807098e-02 -1.338215172290802002e-01 2.376017719507217407e-02 1.580064296722412109e-01 -4.227472841739654541e-02 1.962188072502613068e-02 1.773676127195358276e-01 -2.074538320302963257e-01 3.316958993673324585e-02 2.863990962505340576e-01 -5.045119673013687134e-02 1.885354071855545044e-01 -1.267737597227096558e-01 6.974475830793380737e-02 -1.043331995606422424e-01
2.538183033466339111e-01 1.723876446485519409e-01 2.034572884440422058e-02 1.805491447448730469e-01 -2.675844728946685791e-01 -1.617051512002944946e-01 8.038600534200668335e-02 1.783435605466365814e-02 1.095726788043975830e-01 -1.139844134449958801e-01 -2.259580194950103760e-01 -5.321938171982765198e-02 -1.799505949020385742e-01 -3.001290857791900635e-01 4.226056635379791260e-01 9.331440925598144531e-02 2.541693449020385742e-01 9.960970282554626465e-02 1.309096366167068481e-01 -9.306329302489757538e-03 2.242848128080368042e-01 4.521107673645019531e-02 4.149989038705825806e-02 7.423109561204910278e-02 -2.393063753843307495e-01 9.158230572938919067e-02 2.940981090068817139e-01 -1.027279719710350037e-01 2.042405754327774048e-01 -1.274181306362152100e-01 9.054059162735939026e-03 -8.720418810844421387e-02
1.101811304688453674e-01 3.966483101248741150e-02 3.886480629444122314e-02 -2.981859445571899414e-02 -3.048969507217407227e-01 2.308604866266250610e-01 -2.861081659793853760e-01 1.459818333387374878e-02 1.989540308713912964e-01 1.089933961629867554e-01 -1.252025961875915527e-01 2.488716132938861847e-02 -1.771026873029768467e-03 -1.028911396861076355e-01 1.029131039977073669e-01 7.748245261609554291e-03 3.428642824292182922e-02 -1.643618792295455933e-01 1.664402037858963013e-01 2.884930372238159180e-02 2.158371955156326294e-01 1.027341410517692566e-01 2.182860858738422394e-03 -1.907820999622344971e-01 1.397904604673385620e-01 6.883475184440612793e-02 3.800438642501831055e-01 -3.139544427394866943e-01 3.807281851768493652e-01 -2.667133808135986328e-01 -6.166567280888557434e-02 1.706422716379165649e-01
1.477826237678527832e-01 3.097611367702484131e-01 -3.885461017489433289e-02 1.905843466520309448e-01 -5.814037322998046875e-01 3.368602693080902100e-02 1.001342609524726868e-01 -8.139055967330932617e-02 7.895686477422714233e-02 1.023753881454467773e-01 1.159705892205238342e-01 -2.079944908618927002e-01 -6.059895455837249756e-02 -1.185387745499610901e-01 2.353189885616302490e-01 -6.172360479831695557e-02 3.020116090774536133e-01 -1.003274843096733093e-01 1.493643969297409058e-01 1.686937659978866577e-01 -4.310442879796028137e-02 3.671816363930702209e-02 -3.787728399038314819e-02 -5.290177464485168457e-02 2.100595235824584961e-01 9.360384196043014526e-03 1.263502240180969238e-01 -3.029168844223022461e-01 1.133398115634918213e-01 1.136590912938117981e-01 3.133998438715934753e-02 7.754048798233270645e-03
1.724855452775955200e-01 6.218294054269790649e-02 -5.775949358940124512e-02 -1.081074625253677368e-01 6.843254715204238892e-02 -1.145436987280845642e-01 -1.004709079861640930e-01 2.778915464878082275e-01 1.484513431787490845e-01 1.877110004425048828e-01 4.209274798631668091e-02 -1.780375987291336060e-01 6.574643310159444809e-03 1.080717891454696655e-01 3.755013048648834229e-01 -1.049436554312705994e-01 1.935642659664154053e-01 2.344967052340507507e-02 1.411835849285125732e-01 1.707717180252075195e-01 5.419786646962165833e-02 -5.215337965637445450e-03 -2.246473878622055054e-01 1.284706145524978638e-01 1.213461831212043762e-01 1.642489880323410034e-01 4.891581460833549500e-02 8.732600510120391846e-02 4.700169861316680908e-01 8.309685438871383667e-02 -8.196765929460525513e-02 3.852899074554443359e-01
1.836601495742797852e-01 1.929002702236175537e-01 -1.425911635160446167e-01 -3.407393582165241241e-03 -1.271965652704238892e-01 1.893621832132339478e-01 4.933867976069450378e-02 -1.803163588047027588e-01 -1.169474422931671143e-01 -5.792747717350721359e-03 -2.315193861722946167e-01 -3.035048954188823700e-02 -2.389389462769031525e-02 -1.509119272232055664e-01 1.677162349224090576e-01 -1.678089946508407593e-01 3.211000561714172363e-01 -4.280067384243011475e-01 8.876847475767135620e-02 6.703031808137893677e-02 4.985044524073600769e-02 -1.020187139511108398e-01 7.701755315065383911e-02 -2.519839406013488770e-01 -7.220331579446792603e-02 -1.460894197225570679e-01 3.428958356380462646e-01 8.268500119447708130e-02 2.504307925701141357e-01 -4.051153082400560379e-03 -2.698137760162353516e-01 7.983019202947616577e-02
2.215616405010223389e-01 4.867001771926879883e-01 -5.141467973589897156e-02 2.463128268718719482e-01 -1.892137713730335236e-02 3.581403195858001709e-01 3.372446075081825256e-02 7.502845954149961472e-03 1.047277748584747314e-01 4.931961372494697571e-02 -2.779853343963623047e-02 -1.973408907651901245e-01 2.202272415161132812e-01 1.126699298620223999e-01 7.047761976718902588e-02 -7.225370407104492188e-02 1.370058357715606689e-01 1.884746253490447998e-01 2.699020802974700928e-01 8.104416728019714355e-02 8.055269718170166016e-03 -1.391521245241165161e-01 -1.872207224369049072e-02 -3.641783446073532104e-02 -1.175016760826110840e-01 -2.690207064151763916e-01 1.307596862316131592e-01 -1.483087986707687378e-01 1.885379254817962646e-01 -2.642230391502380371e-01 9.089638479053974152e-03 1.042881458997726440e-01
3.529300093650817871e-01 2.100928276777267456e-01 -3.041146993637084961e-01 2.733794152736663818e-01 -3.479361906647682190e-02 -7.831641286611557007e-02 2.156896293163299561e-01 3.356226161122322083e-02 -1.384581178426742554e-01 2.579708695411682129e-01 -1.028251647949218750e-01 -3.356193900108337402e-01 -2.347377315163612366e-02 5.326412245631217957e-02 1.584759205579757690e-01 1.757522374391555786e-01 3.100095987319946289e-01 9.317914396524429321e-02 9.344942122697830200e-02 1.647198339924216270e-03 -4.231490939855575562e-02 -9.308277070522308350e-02 4.362111166119575500e-02 -1.128439828753471375e-01 -2.598882317543029785e-01 -1.291203796863555908e-01 -4.818880185484886169e-02 6.813105195760726929e-02 4.873488098382949829e-02 -2.143839895725250244e-01 2.341198772192001343e-01 8.843856304883956909e-02
2.428669333457946777e-01 2.034404426813125610e-01 -1.584872901439666748e-01 1.620913445949554443e-01 -1.811255812644958496e-01 -3.155573830008506775e-02 4.620501026511192322e-02 7.054661959409713745e-02 -2.457371801137924194e-01 2.867147326469421387e-01 -1.173881590366363525e-01 -2.375349551439285278e-01 -4.157522320747375488e-02 -9.793087095022201538e-02 1.514562666416168213e-01 -1.557068973779678345e-01 2.849656939506530762e-01 9.494296461343765259e-02 -2.094367742538452148e-01 3.226459771394729614e-02 1.243145540356636047e-01 -1.981027722358703613e-01 -2.785700857639312744e-01 -5.830252170562744141e-02 -1.140072271227836609e-01 1.155919432640075684e-01 -1.446212530136108398e-01 3.044031560420989990e-02 3.612563610076904297e-01 -2.211320102214813232e-01 -1.166806146502494812e-01 1.548537462949752808e-01
1.585383713245391846e-01 1.097784638404846191e-01 4.918844625353813171e-02 3.315931558609008789e-01 -4.243252277374267578e-01 -5.208775773644447327e-02 4.215915128588676453e-02 1.448809653520584106e-01 2.921137958765029907e-02 1.609151214361190796e-01 1.781893968582153320e-01 -2.530038952827453613e-01 -2.132899463176727295e-01 4.255645349621772766e-02 2.202929705381393433e-01 2.468672394752502441e-01 2.025327384471893311e-01 -5.860415846109390259e-02 -2.029108442366123199e-02 2.544255554676055908e-02 -4.544119816273450851e-03 -4.023292660713195801e-02 4.619323089718818665e-02 2.152575179934501648e-02 -3.602975904941558838e-01 -3.708503395318984985e-02 -3.060868754982948303e-02 -2.463083416223526001e-01 2.493666261434555054e-01 -2.421211451292037964e-01 -1.582944020628929138e-02 4.496145620942115784e-02
1.769927740097045898e-01 5.164945498108863831e-02 9.812582284212112427e-02 1.078267097473144531e-01 -1.107746642082929611e-02 9.665643423795700073e-02 -2.773816585540771484e-01 1.578409522771835327e-01 2.540706694126129150e-01 2.996235340833663940e-02 -1.613740772008895874e-01 -3.395733237266540527e-01 -5.433235689997673035e-02 5.291697010397911072e-02 1.951563805341720581e-01 9.024392813444137573e-02 3.716862797737121582e-01 8.518057316541671753e-02 -1.478041708469390869e-01 2.008644193410873413e-01 1.553284823894500732e-01 -3.024940192699432373e-01 1.919718980789184570e-01 -6.194477900862693787e-02 1.916389614343643188e-01 -1.969875395298004150e-02 3.297350108623504639e-01 5.247012898325920105e-02 7.091969996690750122e-02 7.162801176309585571e-02 7.313054800033569336e-02 2.159364670515060425e-01
-8.975661545991897583e-02 3.000756800174713135e-01 -3.313721120357513428e-01 -6.073662638664245605e-02 -1.153118163347244263e-01 3.387401103973388672e-01 -1.512512564659118652e-01 -2.689119875431060791e-01 -1.421900093555450439e-01 1.671328544616699219e-01 2.215140871703624725e-02 -1.232948526740074158e-01 4.144348576664924622e-02 -1.968963071703910828e-02 1.354220658540725708e-01 -1.734007298946380615e-01 3.245737552642822266e-01 7.535795215517282486e-03 -1.288668066263198853e-02 6.528746336698532104e-02 5.573903769254684448e-02 -9.835427254438400269e-02 -1.400471329689025879e-01 -5.250185262411832809e-03 9.824030566960573196e-04 -2.358042001724243164e-01 -6.534716812893748283e-04 -3.168734535574913025e-02 2.155372649431228638e-01 -4.234703183174133301e-01 -1.522012054920196533e-01 5.478533357381820679e-02
5.181696638464927673e-02 1.557636074721813202e-02 3.778449073433876038e-02 -3.859949484467506409e-02 -1.316816061735153198e-01 -7.481017708778381348e-02 -5.025323852896690369e-02 2.975002489984035492e-02 -2.075478620827198029e-02 3.393739461898803711e-01 6.240169331431388855e-02 -1.989225894212722778e-01 -2.081467956304550171e-01 -4.848867654800415039e-02 3.313931524753570557e-01 -1.395180970430374146e-01 2.599012553691864014e-01 -1.183931622654199600e-02 -5.617279186844825745e-02 -2.377036958932876587e-01 -2.497344091534614563e-02 -2.268037497997283936e-01 3.452242526691406965e-04 -5.044084787368774414e-01 2.019955813884735107e-01 1.612342745065689087e-01 -1.591326147317886353e-01 2.837642431259155273e-01 9.386859089136123657e-02 -8.173343539237976074e-02 4.223134368658065796e-02 -1.000853255391120911e-01
3.290962278842926025e-01 1.025608181953430176e-01 -2.757200226187705994e-02 4.880320280790328979e-02 -1.896991729736328125e-01 -1.029173657298088074e-01 8.885852992534637451e-02 2.357179112732410431e-02 3.363631963729858398e-01 1.040481030941009521e-01 -2.258404716849327087e-02 -2.411311566829681396e-01 3.167609125375747681e-02 1.092511862516403198e-01 4.147506356239318848e-01 -1.099633648991584778e-01 3.353505432605743408e-01 -1.005919054150581360e-01 -4.695709049701690674e-02 -1.185921505093574524e-01 1.579385101795196533e-01 4.027817398309707642e-02 3.368867039680480957e-01 -4.581165686249732971e-02 -8.024139702320098877e-02 -5.810794234275817871e-02 2.630080878734588623e-01 -1.179842874407768250e-01 1.320526152849197388e-01 -1.760023459792137146e-02 1.825144886970520020e-01 -1.355070471763610840e-01
4.011983275413513184e-01 1.020047292113304138e-01 -1.198259647935628891e-02 2.043174393475055695e-02 -2.707805335521697998e-01 1.672886013984680176e-01 -1.176835298538208008e-01 2.027537673711776733e-02 4.664419591426849365e-02 2.013412863016128540e-01 3.959162905812263489e-02 -3.371508792042732239e-03 2.024018168449401855e-01 8.744587749242782593e-02 3.699049651622772217e-01 1.901708692312240601e-01 4.495149552822113037e-01 6.475125998258590698e-02 -1.606460213661193848e-01 8.543079346418380737e-02 -5.620796978473663330e-02 6.466286629438400269e-02 -2.597498893737792969e-01 1.620554178953170776e-01 -1.386670023202896118e-01 -5.501214042305946350e-02 1.133820191025733948e-01 -8.924724906682968140e-02 1.120966672897338867e-01 -9.308103471994400024e-02 8.629043400287628174e-02 -1.855246126651763916e-01
1.389514505863189697e-01 2.620666623115539551e-01 -6.554206460714340210e-02 -4.012415558099746704e-02 -8.283922821283340454e-02 7.642446085810661316e-03 -2.693612277507781982e-01 -7.300511002540588379e-02 3.866607695817947388e-02 8.605635166168212891e-02 -6.885837763547897339e-02 -1.229429990053176880e-01 9.092623367905616760e-03 9.656618535518646240e-02 9.683339297771453857e-02 1.949315667152404785e-01 3.784343004226684570e-01 4.236791655421257019e-02 -1.636394262313842773e-01 -1.106739491224288940e-01 2.680981718003749847e-02 -2.143809199333190918e-01 3.624023497104644775e-02 -6.108434796333312988e-01 6.099036708474159241e-02 -7.272807508707046509e-02 -1.082159057259559631e-01 2.145962864160537720e-01 1.894443780183792114e-01 6.082626804709434509e-02 1.554119288921356201e-01 -9.668491780757904053e-03
2.791538834571838379e-01 9.010688960552215576e-02 -5.389371514320373535e-02 1.444818675518035889e-01 -1.748902052640914917e-01 2.491320818662643433e-01 2.225922346115112305e-01 1.703871041536331177e-01 -1.440180689096450806e-01 8.518590033054351807e-02 -2.484142780303955078e-01 -7.052127271890640259e-02 -1.121173650026321411e-01 -4.081062972545623779e-02 2.676925957202911377e-01 3.293902054429054260e-02 2.321505397558212280e-01 2.673843204975128174e-01 5.358339101076126099e-02 1.316482871770858765e-01 -2.491150610148906708e-02 -1.265624072402715683e-02 -1.605080515146255493e-01 7.960611581802368164e-02 -6.061192229390144348e-02 -2.665959298610687256e-01 -5.582999438047409058e-02 -6.009799242019653320e-02 2.757444083690643311e-01 -3.622262477874755859e-01 -1.880608052015304565e-01 -1.863433569669723511e-01
1.178816147148609161e-02 2.767104208469390869e-01 -2.102015614509582520e-01 -6.500872224569320679e-02 1.057445444166660309e-02 -1.224301829934120178e-01 -1.159058138728141785e-02 -6.530524045228958130e-02 5.663178861141204834e-02 4.377061724662780762e-01 -9.086429327726364136e-02 -1.666423529386520386e-01 -1.679441481828689575e-01 2.138869166374206543e-01 1.669121384620666504e-01 2.944569587707519531e-01 1.817774325609207153e-01 -6.640268489718437195e-03 -6.127041205763816833e-02 -1.878755837678909302e-01 8.467259258031845093e-02 -2.720225453376770020e-01 7.316696643829345703e-02 -1.806295961141586304e-01 5.750733241438865662e-02 -1.200003474950790405e-01 -1.037462651729583740e-01 -2.058879733085632324e-01 3.917725384235382080e-01 1.728898473083972931e-02 1.414312124252319336e-01 1.058273296803236008e-02
2.344860434532165527e-01 -7.568578235805034637e-03 1.738284528255462646e-01 -1.797745004296302795e-02 -3.911751806735992432e-01 2.551038749516010284e-02 1.493193767964839935e-02 -1.590207517147064209e-01 1.157176941633224487e-01 6.359214335680007935e-02 -2.519958317279815674e-01 -2.471515238285064697e-01 -8.480553328990936279e-02 -2.520178854465484619e-01 4.331128597259521484e-01 1.751051284372806549e-02 1.796810328960418701e-01 -7.432719320058822632e-02 -4.143547266721725464e-02 3.073983266949653625e-02 2.410962730646133423e-01 1.125359311699867249e-01 6.865530461072921753e-02 -2.037521302700042725e-01 7.746069878339767456e-02 8.273683488368988037e-02 2.078936249017715454e-01 -1.462185233831405640e-01 2.147253304719924927e-01 -1.101090852171182632e-02 2.732284739613533020e-02 -2.295858412981033325e-01
9.273268282413482666e-02 1.197133436799049377e-01 9.850136935710906982e-02 1.357572674751281738e-01 -1.467797905206680298e-01 1.049907729029655457e-01 -1.704975776374340057e-02 1.857329010963439941e-01 1.929067075252532959e-01 2.887016534805297852e-01 -1.121944934129714966e-01 -1.613176614046096802e-02 -1.378522068262100220e-01 1.999157518148422241e-01 2.741322219371795654e-01 -2.366830706596374512e-01 1.099618896842002869e-01 -1.182168573141098022e-01 8.127621561288833618e-02 4.525496810674667358e-02 -1.714613735675811768e-01 3.469147905707359314e-02 -1.008728668093681335e-01 4.750431701540946960e-02 -2.561734057962894440e-02 1.637637615203857422e-01 1.805046945810317993e-01 2.619003951549530029e-01 4.420492351055145264e-01 5.832185223698616028e-02 -7.987241446971893311e-02 3.826792240142822266e-01
-7.271131873130798340e-02 3.213598728179931641e-01 -2.086777985095977783e-01 2.716175615787506104e-01 -1.877442002296447754e-01 9.037418663501739502e-02 -1.382900029420852661e-01 -1.479699313640594482e-01 -2.252921164035797119e-01 1.757034510374069214e-01 -1.965677440166473389e-01 4.852171987295150757e-02 5.679829046130180359e-02 8.796923607587814331e-02 3.446410000324249268e-01 -4.914435371756553650e-02 2.709784507751464844e-01 6.617178767919540405e-02 -7.994603365659713745e-02 -1.013768985867500305e-01 1.961674839258193970e-01 -2.447753027081489563e-02 -1.281825602054595947e-01 -5.613594502210617065e-02 -5.939720943570137024e-02 -1.264392882585525513e-01 1.387391984462738037e-01 -3.357006004080176353e-03 2.971564829349517822e-01 -3.903802484273910522e-02 -3.854386210441589355e-01 -6.783727556467056274e-02
1.093210279941558838e-01 -7.275019888766109943e-04 1.708296872675418854e-02 3.300174698233604431e-02 -3.387531638145446777e-01 -3.158069774508476257e-02 -2.439889311790466309e-01 1.868495643138885498e-01 -2.297454625368118286e-01 1.995200961828231812e-01 -1.991846710443496704e-01 -1.337904334068298340e-01 1.279666423797607422e-01 -1.144201457500457764e-01 2.876728177070617676e-01 1.668968945741653442e-01 2.505674064159393311e-01 -2.935103774070739746e-01 3.775056451559066772e-02 6.459784507751464844e-02 -1.367508200928568840e-03 -6.913681328296661377e-02 2.488529831171035767e-01 -4.608436301350593567e-02 1.272649765014648438e-01 -1.709607690572738647e-01 1.473943591117858887e-01 -2.340963482856750488e-01 1.809856742620468140e-01 6.703630089759826660e-02 -1.891930997371673584e-01 2.605227231979370117e-01
-1.686640270054340363e-02 1.182150002568960190e-02 9.127071499824523926e-02 7.240862399339675903e-02 -5.490989238023757935e-02 2.549498081207275391e-01 -3.621511906385421753e-02 3.344423323869705200e-02 6.288924813270568848e-02 2.270810753107070923e-01 -3.758975863456726074e-02 -4.048340022563934326e-01 -6.241951510310173035e-02 -1.696483045816421509e-01 1.795030832290649414e-01 3.322429955005645752e-02 8.413392305374145508e-02 -1.477425694465637207e-01 -5.309693887829780579e-02 1.519228965044021606e-01 1.089355722069740295e-02 -4.088952764868736267e-02 -6.393976509571075439e-02 -2.261689454317092896e-01 -2.911835014820098877e-01 7.833105325698852539e-02 4.936334490776062012e-02 -3.495058715343475342e-01 4.244384765625000000e-01 -1.848348230123519897e-01 2.299641519784927368e-01 1.848885864019393921e-01
-1.204577609896659851e-01 3.095263242721557617e-01 -5.302481353282928467e-02 -7.348162680864334106e-02 -8.286516368389129639e-02 1.969977021217346191e-01 -1.564261317253112793e-01 8.319986611604690552e-02 1.102577298879623413e-01 1.674168407917022705e-01 -1.075360104441642761e-01 -3.234112262725830078e-01 -1.427334081381559372e-02 -1.240141019225120544e-01 5.062833428382873535e-01 7.206061389297246933e-03 6.729473918676376343e-02 -2.652967534959316254e-02 2.153766751289367676e-01 2.446210682392120361e-01 1.365287601947784424e-01 -9.434762597084045410e-02 -8.300213515758514404e-02 1.407609581947326660e-01 1.901678182184696198e-02 -1.850830316543579102e-01 1.321364194154739380e-01 1.696603298187255859e-01 4.882917553186416626e-02 -3.508636951446533203e-01 -4.924331232905387878e-02 4.029952734708786011e-02
1.074487864971160889e-01 1.139367837458848953e-02 6.630773097276687622e-02 3.349686563014984131e-01 -2.872380614280700684e-01 1.556872129440307617e-01 -3.461840562522411346e-03 1.232455670833587646e-01 2.948304824531078339e-02 4.793816187884658575e-04 -2.286796122789382935e-01 -7.349001243710517883e-03 -7.984745316207408905e-03 -1.189187318086624146e-01 1.135558187961578369e-01 9.495469927787780762e-02 1.781625598669052124e-01 -1.471012830734252930e-01 1.044629886746406555e-01 1.182030215859413147e-01 -4.667497426271438599e-02 -2.209861576557159424e-01 2.694317884743213654e-02 -3.419102430343627930e-01 -2.950285933911800385e-02 -7.001046091318130493e-02 2.629521489143371582e-01 -3.805144727230072021e-01 3.674761652946472168e-01 -1.076285913586616516e-01 1.663074344396591187e-01 1.398184150457382202e-01
-6.425694376230239868e-02 3.258436024188995361e-01 -3.048759102821350098e-01 8.017381280660629272e-02 -1.844493448734283447e-01 4.838820695877075195e-01 -8.708885312080383301e-02 9.129510819911956787e-02 3.563978150486946106e-02 1.689949929714202881e-01 -1.492199152708053589e-01 1.984016969799995422e-03 -2.168981730937957764e-01 5.568496137857437134e-02 1.766515374183654785e-01 -3.770377114415168762e-02 1.234113872051239014e-01 2.763153612613677979e-01 1.409435570240020752e-01 -2.363332360982894897e-02 1.686992198228836060e-01 -7.299056742340326309e-04 -1.001346409320831299e-01 -5.962523818016052246e-02 -4.739277437329292297e-02 -6.923892349004745483e-02 -1.047098822891712189e-02 9.207639843225479126e-02 3.032359480857849121e-01 -2.937507033348083496e-01 1.382238268852233887e-01 6.589926034212112427e-02
2.318535745143890381e-02 3.081799149513244629e-01 -5.098512768745422363e-02 2.161679118871688843e-01 -4.502207636833190918e-01 -1.297011077404022217e-01 1.779715865850448608e-01 -2.180352807044982910e-02 2.630919218063354492e-02 7.823233306407928467e-02 -1.313969492912292480e-01 2.080310508608818054e-02 1.061976924538612366e-01 -1.075000539422035217e-01 2.106175720691680908e-01 2.665102854371070862e-02 2.848166525363922119e-01 -1.888703554868698120e-01 6.373421847820281982e-02 9.701579809188842773e-02 -1.774193719029426575e-02 -1.829329729080200195e-01 -1.932411193847656250e-01 1.732091754674911499e-01 1.833366453647613525e-01 -2.340818941593170166e-01 9.670365601778030396e-02 -2.403827160596847534e-01 3.444387316703796387e-01 -5.314600467681884766e-02 2.988377772271633148e-02 4.227791354060173035e-02
2.512382566928863525e-01 2.217870205640792847e-01 2.777693569660186768e-01 -1.831243932247161865e-01 1.724735945463180542e-01 -1.828740835189819336e-01 -1.696988046169281006e-01 5.955886095762252808e-02 9.800895303487777710e-02 2.406522929668426514e-01 1.211736537516117096e-02 -2.023217529058456421e-01 -2.216657102108001709e-01 9.347672574222087860e-03 8.217425644397735596e-02 -2.966839447617530823e-02 1.076939851045608521e-01 1.337484866380691528e-01 1.360257342457771301e-02 1.560564786195755005e-01 1.011745408177375793e-01 -1.953957527875900269e-01 3.504791483283042908e-02 -8.108767867088317871e-02 6.335429102182388306e-02 -1.911907047033309937e-01 2.933104932308197021e-01 3.471048548817634583e-02 5.079853534698486328e-01 8.121639490127563477e-02 -6.856085360050201416e-02 9.281384944915771484e-02
2.471292465925216675e-01 2.531470917165279388e-02 4.113356117159128189e-04 2.896557003259658813e-02 -1.760782450437545776e-01 -1.113007888197898865e-01 5.956896767020225525e-02 1.303189992904663086e-01 1.948359161615371704e-01 9.979592263698577881e-02 -6.353750079870223999e-02 -6.648422777652740479e-02 1.185595765709877014e-01 -2.706120312213897705e-01 3.824625313282012939e-01 5.400587245821952820e-02 2.172205150127410889e-01 7.817582786083221436e-02 2.193550765514373779e-02 -1.957293599843978882e-01 -3.265076875686645508e-02 5.194627493619918823e-02 1.079671606421470642e-01 7.861682027578353882e-02 1.367220431566238403e-01 -1.537996530532836914e-01 4.095623493194580078e-01 -5.440711602568626404e-02 4.030693173408508301e-01 -1.747471690177917480e-01 -4.737157002091407776e-02 2.422434389591217041e-01
1.915044635534286499e-01 2.533868551254272461e-01 -9.920273721218109131e-02 -6.135235726833343506e-02 -2.059677392244338989e-01 1.477518826723098755e-01 4.404038656502962112e-03 -1.193037722259759903e-02 4.176545888185501099e-03 3.993879556655883789e-01 1.880533434450626373e-02 -1.569083891808986664e-02 -3.065074682235717773e-01 -2.788601629436016083e-02 8.162157982587814331e-02 -1.904702782630920410e-01 8.610378205776214600e-02 5.252508446574211121e-03 -1.244932264089584351e-01 2.250280678272247314e-01 2.236623018980026245e-01 -2.144658565521240234e-01 -1.473653037101030350e-02 4.014894366264343262e-02 -5.165355280041694641e-02 -2.324662059545516968e-01 -2.034201025962829590e-01 2.899372205138206482e-02 1.654433459043502808e-01 -4.499623775482177734e-01 -2.637356147170066833e-02 1.497265249490737915e-01
3.066956400871276855e-01 2.048824355006217957e-02 -2.510151863098144531e-01 1.196474209427833557e-01 -1.512343138456344604e-01 3.112717270851135254e-01 1.244247034192085266e-01 1.145441085100173950e-01 1.055219471454620361e-01 -8.045700192451477051e-02 -1.891676634550094604e-01 -2.719377577304840088e-01 -2.119364291429519653e-01 4.981567151844501495e-03 2.137758582830429077e-01 2.837534993886947632e-02 8.364885300397872925e-02 1.288872957229614258e-01 3.500989079475402832e-01 2.128008753061294556e-01 7.014062255620956421e-02 -7.987297326326370239e-02 1.508781760931015015e-01 2.588479034602642059e-02 1.955638378858566284e-01 2.554449737071990967e-01 -2.853789180517196655e-02 -1.366537064313888550e-01 1.463764607906341553e-01 -2.069816887378692627e-01 -1.017429679632186890e-01 1.929734349250793457e-01
2.196997404098510742e-02 2.391257137060165405e-01 3.456553071737289429e-02 7.522738724946975708e-02 -3.594979345798492432e-01 -1.400962471961975098e-01 -2.472206205129623413e-01 -4.140273109078407288e-02 3.441688120365142822e-01 2.944852411746978760e-02 -9.711138159036636353e-02 -9.123118966817855835e-02 -8.076364547014236450e-02 -7.202591747045516968e-02 2.667524814605712891e-01 -5.649949423968791962e-03 1.256205886602401733e-01 7.316979765892028809e-02 1.088870093226432800e-01 2.213627099990844727e-01 2.015096396207809448e-01 8.160282671451568604e-02 -2.643508836627006531e-02 -2.632112801074981689e-01 2.488263845443725586e-01 -3.165801987051963806e-03 3.425092995166778564e-02 -2.573127150535583496e-01 3.693083822727203369e-01 6.344429403543472290e-02 -1.813581883907318115e-01 -4.431059956550598145e-02
6.924275308847427368e-02 1.607457101345062256e-01 2.885543741285800934e-02 3.292928040027618408e-01 -1.374720484018325806e-01 2.933918833732604980e-01 -1.129069179296493530e-01 6.735251098871231079e-02 -7.230963557958602905e-02 1.491623371839523315e-01 -5.356730520725250244e-02 -4.259692505002021790e-02 1.890238188207149506e-02 1.291624456644058228e-01 2.374840378761291504e-01 -2.876766324043273926e-01 1.579697728157043457e-01 -1.924550235271453857e-01 2.091512233018875122e-01 -1.607687026262283325e-01 1.351173371076583862e-01 7.871208339929580688e-02 -2.252882272005081177e-01 -2.945599853992462158e-01 -5.370984971523284912e-02 -8.189415931701660156e-02 7.721363008022308350e-02 -3.244328796863555908e-01 3.295236229896545410e-01 -1.357071548700332642e-01 -8.795347809791564941e-02 -1.935031078755855560e-02
2.156347185373306274e-01 1.408584564924240112e-01 3.575746715068817139e-02 7.219374179840087891e-02 -2.959150373935699463e-01 -2.471233308315277100e-01 1.528782397508621216e-01 4.498953372240066528e-02 1.369035094976425171e-01 2.010799013078212738e-02 -1.379463225603103638e-01 -1.523963660001754761e-01 1.396241486072540283e-01 -1.450736522674560547e-01 4.189412891864776611e-01 -9.011856466531753540e-02 2.992449142038822174e-02 1.020717900246381760e-03 4.069036617875099182e-02 -1.598024554550647736e-02 3.474208712577819824e-02 1.608783155679702759e-01 9.798225015401840210e-02 -2.004445195198059082e-01 1.795376539230346680e-01 -4.607162624597549438e-02 3.484753072261810303e-01 -7.304232567548751831e-02 4.040184915065765381e-01 -2.428608685731887817e-01 2.854657545685768127e-02 6.111275777220726013e-02
3.244014680385589600e-01 1.763286292552947998e-01 6.038067862391471863e-02 5.173233523964881897e-02 -2.759966552257537842e-01 1.181141063570976257e-01 -2.015715986490249634e-01 -6.795763969421386719e-02 1.713647246360778809e-01 -5.679214838892221451e-03 -5.970337614417076111e-02 -1.027480140328407288e-01 2.588175411801785231e-04 -2.346874922513961792e-01 1.441297829151153564e-01 -5.629095807671546936e-02 2.450932562351226807e-01 5.453615635633468628e-02 2.302047312259674072e-01 2.223762869834899902e-02 -1.894533485174179077e-01 -1.904237270355224609e-01 1.490066349506378174e-01 -3.144048154354095459e-01 2.749868333339691162e-01 -5.708270892500877380e-02 -2.096078731119632721e-02 -1.959654688835144043e-01 3.203040063381195068e-01 -1.940783709287643433e-01 -1.720075309276580811e-01 -4.613917693495750427e-02
1.426334381103515625e-01 6.068554893136024475e-02 -3.459664881229400635e-01 -2.479983717203140259e-01 2.973923692479729652e-03 1.043177023530006409e-01 -2.334359288215637207e-01 -4.843042045831680298e-02 -5.289775878190994263e-02 1.702166795730590820e-01 -1.871850788593292236e-01 -8.230766654014587402e-02 -9.639712423086166382e-02 1.034702584147453308e-01 8.816127479076385498e-02 8.888934552669525146e-02 2.548344731330871582e-01 -1.052754521369934082e-01 -2.433835528790950775e-03 5.361936241388320923e-02 1.851274520158767700e-01 -1.682887375354766846e-01 3.378411009907722473e-02 -2.628484070301055908e-01 6.483659893274307251e-02 2.914027571678161621e-01 -1.086173951625823975e-01 3.461182489991188049e-02 2.792157828807830811e-01 -3.569217324256896973e-01 -1.393791288137435913e-01 -2.813656032085418701e-01
-5.361981317400932312e-02 1.594643890857696533e-01 -1.887352205812931061e-02 4.918628185987472534e-02 2.798939682543277740e-02 2.014636099338531494e-01 -5.424976721405982971e-02 1.023872271180152893e-01 1.165068000555038452e-01 3.506460413336753845e-02 -1.226706802845001221e-01 -2.953577041625976562e-01 -3.636781871318817139e-02 -5.524826422333717346e-02 4.207602441310882568e-01 4.883570596575737000e-02 1.798754930496215820e-01 -4.511987417936325073e-02 2.224842607975006104e-01 2.405910789966583252e-01 2.687588036060333252e-01 -1.184228807687759399e-01 -5.251591280102729797e-02 1.834749430418014526e-01 2.792306542396545410e-01 -2.585119009017944336e-01 -6.452056765556335449e-02 1.865608543157577515e-01 1.254493296146392822e-01 -3.788945972919464111e-01 2.705255895853042603e-02 -7.063678652048110962e-02
1.082570478320121765e-01 4.887139052152633667e-02 -4.668085649609565735e-02 -1.170431915670633316e-02 -1.276262700557708740e-01 9.475624561309814453e-02 -4.694104194641113281e-02 1.901339441537857056e-01 1.033658608794212341e-01 3.584583401679992676e-01 -1.144943609833717346e-01 -2.608971297740936279e-01 6.611488014459609985e-02 -4.219608902931213379e-01 8.216496556997299194e-02 1.073434650897979736e-01 1.060180217027664185e-01 -1.493717730045318604e-01 -1.574549525976181030e-01 2.555038034915924072e-01 -1.865868270397186279e-01 -2.338663339614868164e-01 6.706192344427108765e-02 -1.358394026756286621e-01 -3.079111576080322266e-01 1.199583187699317932e-01 -4.590441659092903137e-02 -1.160926669836044312e-01 3.266161084175109863e-01 -1.163424253463745117e-01 5.644971877336502075e-02 1.209849342703819275e-01
2.193082422018051147e-01 1.404531598091125488e-01 1.332611292600631714e-01 -4.146675020456314087e-02 -4.677923321723937988e-01 -5.766545236110687256e-02 9.907925128936767578e-02 -2.342623025178909302e-01 6.913305819034576416e-02 -6.839033216238021851e-03 -1.286296248435974121e-01 -2.375240325927734375e-01 5.254311487078666687e-02 -1.469814181327819824e-01 3.296592533588409424e-01 6.725180149078369141e-02 1.987335681915283203e-01 -1.073176711797714233e-01 1.833159774541854858e-01 4.153171181678771973e-02 2.656913995742797852e-01 2.683021128177642822e-01 9.755700081586837769e-02 -5.076988041400909424e-02 -9.478464722633361816e-02 1.116143837571144104e-01 1.978632062673568726e-01 -1.830666065216064453e-01 1.448992192745208740e-01 -1.770736575126647949e-01 -8.028942346572875977e-02 -1.287610381841659546e-01
3.184845745563507080e-01 3.963020145893096924e-01 4.762777313590049744e-02 1.403697580099105835e-01 -1.309638470411300659e-02 9.790741652250289917e-02 -6.740836799144744873e-02 -3.294684365391731262e-02 1.409281939268112183e-01 6.122136861085891724e-02 -1.887351721525192261e-01 2.265684902667999268e-01 1.912507712841033936e-01 -1.934435516595840454e-01 2.642965614795684814e-01 1.117901057004928589e-01 2.290922999382019043e-01 3.478468209505081177e-02 7.066223025321960449e-02 1.643097251653671265e-01 1.381543278694152832e-01 -1.910019963979721069e-01 3.665536269545555115e-02 5.919811874628067017e-02 -7.251856848597526550e-03 1.380797103047370911e-02 -9.185288846492767334e-02 2.263933122158050537e-01 2.414727658033370972e-01 -3.524407744407653809e-01 2.199216932058334351e-01 1.788156665861606598e-02
2.624881267547607422e-01 1.546101868152618408e-01 -1.492639482021331787e-01 4.215593934059143066e-01 -3.664999455213546753e-02 2.378315925598144531e-01 -2.490319311618804932e-02 -9.370932728052139282e-02 -1.108326837420463562e-01 1.764171868562698364e-01 -8.796280622482299805e-02 -3.064337670803070068e-01 -8.629301190376281738e-02 1.327526867389678955e-01 3.227627575397491455e-01 -1.215063929557800293e-01 2.217651307582855225e-01 1.874346137046813965e-01 2.062858492136001587e-01 -4.251653701066970825e-02 -1.775137186050415039e-01 -1.770416647195816040e-01 -2.423846125602722168e-01 -7.298424839973449707e-02 -9.104704111814498901e-02 -2.408263534307479858e-01 8.319351077079772949e-02 8.462196215987205505e-03 9.024691581726074219e-02 -5.205572023987770081e-02 9.308119863271713257e-02 -4.936368018388748169e-02
2.956754863262176514e-01 1.450167894363403320e-01 -1.047638710588216782e-02 9.018278121948242188e-02 -3.056881129741668701e-01 2.275794297456741333e-01 9.338624030351638794e-02 1.087395325303077698e-01 -1.962860524654388428e-01 2.684864699840545654e-01 1.566114276647567749e-01 -1.728276312351226807e-01 1.158355455845594406e-02 -1.198155507445335388e-01 3.570265769958496094e-01 3.868641331791877747e-02 3.239475786685943604e-01 2.488569170236587524e-02 -1.855109035968780518e-01 9.454192221164703369e-02 7.813008502125740051e-03 2.081506885588169098e-02 -1.179046109318733215e-01 6.987960636615753174e-02 -1.785604357719421387e-01 8.492380380630493164e-02 1.866328567266464233e-01 -2.475507110357284546e-01 1.137355566024780273e-01 -1.238261535763740540e-01 1.131536439061164856e-01 -2.541295588016510010e-01
-9.576538205146789551e-02 2.856279015541076660e-01 -1.186003834009170532e-01 2.073577493429183960e-01 -1.863117218017578125e-01 1.029552612453699112e-02 -1.369895040988922119e-01 -1.229234188795089722e-01 6.899558752775192261e-02 2.473215758800506592e-01 -2.002327442169189453e-01 1.647227071225643158e-02 2.561809308826923370e-02 3.277923539280891418e-02 3.449541032314300537e-01 -1.628662496805191040e-01 2.679734528064727783e-01 -1.520649157464504242e-02 1.901565045118331909e-01 -1.311591714620590210e-01 1.676022708415985107e-01 -2.530266642570495605e-01 -1.139490455389022827e-01 -1.731573939323425293e-01 -1.843739002943038940e-01 -3.906869515776634216e-02 6.994097679853439331e-02 -1.626381725072860718e-01 2.471891492605209351e-01 1.171191409230232239e-01 -3.311468660831451416e-01 -1.346153169870376587e-01
2.089327573776245117e-01 6.486476212739944458e-02 8.911193162202835083e-02 4.960282891988754272e-02 2.028175629675388336e-02 -9.001404978334903717e-03 -1.973473131656646729e-01 1.361453235149383545e-01 2.413687556982040405e-01 -2.743958868086338043e-02 -9.747918695211410522e-02 -3.712887167930603027e-01 -1.334232240915298462e-01 -1.224884539842605591e-01 1.336095333099365234e-01 5.069740489125251770e-02 4.244747757911682129e-01 -1.587362494319677353e-03 -7.627709209918975830e-02 3.892535716295242310e-02 2.874601781368255615e-01 -2.916506528854370117e-01 1.205520927906036377e-01 8.885625749826431274e-02 2.308285236358642578e-01 -6.759446114301681519e-02 3.111676275730133057e-01 1.039098277688026428e-01 1.427899748086929321e-01 -3.690128773450851440e-02 1.530146300792694092e-01 1.894585490226745605e-01
2.886302769184112549e-01 1.043905913829803467e-01 7.208660244941711426e-02 2.839550971984863281e-01 -2.494342029094696045e-01 -6.908143311738967896e-02 -2.728129550814628601e-02 6.546254456043243408e-02 5.152752622961997986e-03 4.271223545074462891e-01 7.203108817338943481e-02 -2.532153427600860596e-01 -1.362350881099700928e-01 9.381268918514251709e-02 1.132270693778991699e-01 -1.185546219348907471e-01 1.527211517095565796e-01 1.189983934164047241e-01 -4.480903223156929016e-02 6.067683920264244080e-02 1.187493726611137390e-01 2.507560327649116516e-02 4.577261395752429962e-03 -2.457912564277648926e-01 -1.163244247436523438e-01 -2.990766167640686035e-01 -1.870130896568298340e-01 2.954850196838378906e-01 2.758904397487640381e-01 3.540690522640943527e-03 -1.434846371412277222e-01 -4.034986346960067749e-02
1.961515247821807861e-01 1.693109571933746338e-01 -2.481493502855300903e-01 1.399321109056472778e-02 -2.614023089408874512e-01 1.423953920602798462e-01 -4.235435277223587036e-02 -2.203233987092971802e-01 -5.271469708532094955e-03 -1.594039611518383026e-02 -3.155293762683868408e-01 -1.371181160211563110e-01 9.546490013599395752e-02 -1.332144141197204590e-01 1.346987038850784302e-01 -1.088333129882812500e-01 2.927597165107727051e-01 -3.823106586933135986e-01 3.826731070876121521e-02 -5.778258782811462879e-04 -6.824196130037307739e-02 -9.238271415233612061e-02 7.800572365522384644e-02 -3.191193640232086182e-01 -9.056289680302143097e-03 -1.762128025293350220e-01 1.378611475229263306e-01 1.666937619447708130e-01 1.855574995279312134e-01 -8.606921881437301636e-03 -2.412057518959045410e-01 1.777391731739044189e-01
-3.071944415569305420e-02 5.648865699768066406e-01 -2.049416452646255493e-01 1.175790876150131226e-01 -1.215837821364402771e-01 2.362668812274932861e-01 -2.699019312858581543e-01 1.698592156171798706e-01 -3.067519702017307281e-02 1.293352097272872925e-01 -6.056579202413558960e-02 -1.664242520928382874e-02 -7.987915724515914917e-02 -4.141734167933464050e-02 1.957139074802398682e-01 -2.788114249706268311e-01 1.862270832061767578e-01 2.082436978816986084e-01 3.933367133140563965e-02 1.044569388031959534e-01 8.820251561701297760e-03 -6.020238995552062988e-02 9.565470367670059204e-02 3.154815360903739929e-02 -1.618284732103347778e-01 5.063797160983085632e-02 -6.995546072721481323e-02 1.030740141868591309e-01 3.452043235301971436e-01 -1.836698353290557861e-01 -4.914074391126632690e-02 4.628702625632286072e-02
-2.844822406768798828e-02 3.160002529621124268e-01 -1.264277100563049316e-01 3.578501567244529724e-02 -2.304484322667121887e-02 6.320208311080932617e-02 -3.942858278751373291e-01 3.820091485977172852e-02 -1.991064399480819702e-01 2.234046608209609985e-01 9.114366024732589722e-02 -3.416835665702819824e-01 3.489100560545921326e-02 -1.116034984588623047e-01 5.310960486531257629e-02 2.942133136093616486e-02 1.613151431083679199e-01 3.428899869322776794e-02 1.135619357228279114e-01 1.266753077507019043e-01 1.585994809865951538e-01 -9.105636924505233765e-02 3.962072357535362244e-02 -1.700832396745681763e-01 2.270158194005489349e-02 2.984766662120819092e-01 -1.006594896316528320e-01 -1.715808063745498657e-01 2.285161912441253662e-01 -2.969550490379333496e-01 -2.402271926403045654e-01 -2.031882405281066895e-01
-1.469662040472030640e-01 2.361238375306129456e-02 -7.328095287084579468e-02 4.000799357891082764e-01 -1.365296691656112671e-01 -1.250516772270202637e-01 1.383574306964874268e-01 2.813589274883270264e-01 3.398209437727928162e-02 2.773588597774505615e-01 -1.358501017093658447e-01 -2.403519153594970703e-01 -2.410484254360198975e-01 2.190323919057846069e-02 2.050427794456481934e-01 -3.068272955715656281e-02 8.589654415845870972e-02 1.677932888269424438e-01 1.210908405482769012e-02 -1.914181858301162720e-01 2.222278714179992676e-01 -1.557503938674926758e-01 1.686199158430099487e-01 -2.341967970132827759e-01 1.056399419903755188e-01 -2.498778700828552246e-01 7.929018884897232056e-02 8.133506029844284058e-02 3.162527978420257568e-01 7.120876014232635498e-02 -5.222775414586067200e-02 1.975878514349460602e-02
-3.961534425616264343e-02 1.885007172822952271e-01 1.048643812537193298e-01 -1.444333493709564209e-01 -3.246899321675300598e-02 2.137852162122726440e-01 2.587798424065113068e-02 -2.296543717384338379e-01 1.790507696568965912e-02 4.688223302364349365e-01 -1.281869113445281982e-01 -2.045895010232925415e-01 -4.982519894838333130e-02 4.906193912029266357e-02 1.201032772660255432e-01 1.562751829624176025e-01 3.674569129943847656e-01 1.052062362432479858e-01 6.310675293207168579e-03 -2.097140252590179443e-01 7.383595802821218967e-04 -3.771382570266723633e-02 3.525097668170928955e-01 -9.485878050327301025e-02 -4.489382356405258179e-02 -1.568312793970108032e-01 1.778209805488586426e-01 2.785979509353637695e-01 1.538107842206954956e-01 -1.132881492376327515e-01 -4.119274765253067017e-02 9.948381781578063965e-02
2.624183297157287598e-01 2.028859965503215790e-02 9.215963631868362427e-02 -1.636952757835388184e-01 -9.226358495652675629e-03 -9.499713033437728882e-02 -1.072857975959777832e-01 8.894799649715423584e-02 1.482148170471191406e-01 2.491361498832702637e-01 -9.898764640092849731e-02 -2.688107788562774658e-01 5.388110131025314331e-02 -1.846326142549514771e-01 1.997119039297103882e-01 -1.464754194021224976e-01 2.613224089145660400e-01 2.049936205148696899e-01 2.530192397534847260e-02 2.221307307481765747e-01 1.248453482985496521e-01 -6.491310149431228638e-02 1.514117121696472168e-01 -1.551539748907089233e-01 1.356428563594818115e-01 1.448322385549545288e-01 1.118774041533470154e-01 2.134017348289489746e-01 2.565486133098602295e-01 3.413946330547332764e-01 2.433609962463378906e-02 3.082092106342315674e-01
9.049483388662338257e-02 1.997184902429580688e-01 -3.193971514701843262e-01 8.192352205514907837e-02 -3.353107571601867676e-01 1.067746952176094055e-01 -1.014430299401283264e-01 8.499865233898162842e-02 -2.201560139656066895e-01 1.415614038705825806e-01 -2.799304723739624023e-01 -1.493896991014480591e-01 -3.449375927448272705e-01 -5.269355326890945435e-02 3.375988453626632690e-02 -2.663870453834533691e-01 3.050071001052856445e-01 -2.872458100318908691e-02 4.301381111145019531e-02 1.486774068325757980e-03 7.654346525669097900e-02 -1.531670838594436646e-01 -1.233871877193450928e-01 5.071341991424560547e-02 1.769633218646049500e-02 9.091281332075595856e-03 -3.698054328560829163e-02 5.073006078600883484e-02 3.293895423412322998e-01 -2.517232298851013184e-01 -4.890857264399528503e-02 1.318614780902862549e-01
-2.018057852983474731e-01 5.094821378588676453e-02 -3.509614169597625732e-01 -1.368909180164337158e-01 -1.911829560995101929e-01 1.861512959003448486e-01 -2.583862468600273132e-02 -6.015393882989883423e-03 5.775618925690650940e-02 1.387724429368972778e-01 -3.300070762634277344e-01 -1.196198314428329468e-01 -1.493138670921325684e-01 5.860904231667518616e-02 2.450847327709197998e-01 -2.162517309188842773e-01 1.408029049634933472e-01 1.840008497238159180e-01 5.037155747413635254e-02 1.042589917778968811e-01 2.210942953824996948e-01 -7.985119521617889404e-02 -3.779753446578979492e-01 -1.348504126071929932e-01 -1.857423782348632812e-01 -3.655020892620086670e-02 3.066455200314521790e-02 2.013614028692245483e-02 2.094713002443313599e-01 -1.975048631429672241e-01 1.889242529869079590e-01 1.591603010892868042e-01
2.905608415603637695e-01 -7.623930275440216064e-02 1.336987018585205078e-01 2.044010609388351440e-01 8.450464904308319092e-02 3.271509334444999695e-02 -1.511693894863128662e-01 4.744838178157806396e-02 8.514197170734405518e-02 -1.158390194177627563e-02 1.069690957665443420e-01 -1.788756549358367920e-01 -7.019363343715667725e-02 5.863092467188835144e-02 2.432601302862167358e-01 2.409397996962070465e-02 4.201273024082183838e-01 9.980436414480209351e-03 5.934375151991844177e-02 1.834132969379425049e-01 8.171185851097106934e-02 -3.090423941612243652e-01 1.244545131921768188e-01 3.932463750243186951e-02 3.241794705390930176e-01 1.781661659479141235e-01 2.759912908077239990e-01 -1.087708696722984314e-01 2.705182433128356934e-01 -1.688443273305892944e-01 -1.275458335876464844e-01 1.485490053892135620e-01
1.212380379438400269e-01 1.234158799052238464e-01 7.277803868055343628e-02 -4.751259833574295044e-02 -8.954402804374694824e-02 -2.189771831035614014e-01 1.433766782283782959e-01 -1.911638379096984863e-01 3.737105429172515869e-02 4.038341939449310303e-01 -1.078048255294561386e-02 -3.198221921920776367e-01 -2.667045891284942627e-01 2.868674099445343018e-01 4.059327542781829834e-01 1.311726719141006470e-01 1.450690627098083496e-01 -1.622348837554454803e-02 1.141815632581710815e-01 -2.678229510784149170e-01 9.343860298395156860e-02 -3.043265827000141144e-02 8.116867393255233765e-02 -2.169108539819717407e-01 -6.263081915676593781e-03 -1.155130490660667419e-01 4.124731570482254028e-02 -7.706943154335021973e-02 2.003295719623565674e-01 5.830993130803108215e-02 1.051780655980110168e-01 -4.652960225939750671e-02
4.824514314532279968e-02 -4.842341318726539612e-02 -2.172096632421016693e-02 -1.485358625650405884e-01 -4.406177997589111328e-01 -1.424372494220733643e-01 3.617336973547935486e-02 8.815106004476547241e-02 -2.289068400859832764e-01 2.361036837100982666e-01 3.697851672768592834e-02 -5.691493302583694458e-02 -7.618232071399688721e-02 -7.938024401664733887e-02 4.407153427600860596e-01 -3.170299902558326721e-02 3.014316260814666748e-01 -2.493455708026885986e-01 1.950695216655731201e-01 -9.343199431896209717e-02 1.275843679904937744e-01 3.739478066563606262e-02 2.360298633575439453e-01 6.641801446676254272e-02 3.769863769412040710e-02 -3.630199283361434937e-02 5.581941222772002220e-04 -2.593863308429718018e-01 1.118622645735740662e-01 3.711501881480216980e-02 -1.336013078689575195e-01 2.231977581977844238e-01
2.539095282554626465e-01 7.545362412929534912e-02 4.335418343544006348e-02 -5.452448129653930664e-02 -1.131734400987625122e-01 2.615951895713806152e-01 -1.432872116565704346e-01 1.897633820772171021e-01 8.826573938131332397e-02 2.767325937747955322e-01 -1.566786617040634155e-01 -2.928408086299896240e-01 3.785621002316474915e-02 -6.462650746107101440e-02 2.498901188373565674e-01 1.228920072317123413e-01 6.943173706531524658e-02 -1.838530898094177246e-01 -7.870387285947799683e-02 -6.978257745504379272e-02 3.540459275245666504e-02 -7.157406955957412720e-02 5.213539004325866699e-01 -1.453951895236968994e-01 2.657392919063568115e-01 -5.154101643711328506e-03 3.228224813938140869e-02 -1.440849453210830688e-01 2.291121035814285278e-01 9.026060998439788818e-02 -6.936400383710861206e-02 4.959559440612792969e-02
2.691040039062500000e-01 1.569960564374923706e-01 -1.336721628904342651e-01 6.398018449544906616e-02 8.361539989709854126e-02 -2.180217020213603973e-02 -8.822127431631088257e-02 -1.395792663097381592e-01 1.704117953777313232e-01 3.705539405345916748e-01 -8.795056492090225220e-02 1.314100902527570724e-02 1.549817156046628952e-02 4.820376336574554443e-01 3.011034131050109863e-01 9.152681380510330200e-02 1.226265355944633484e-01 -4.057431593537330627e-02 -1.987888664007186890e-02 -8.883482962846755981e-02 1.133454144001007080e-01 -2.264882028102874756e-01 1.321029663085937500e-01 -1.298960149288177490e-01 -1.000424474477767944e-01 -2.933238446712493896e-01 -6.702788174152374268e-02 -3.576347604393959045e-02 2.338809370994567871e-01 -2.373937815427780151e-01 -4.994854331016540527e-02 -3.915888071060180664e-02
1.781676858663558960e-01 3.576797842979431152e-01 -3.642474487423896790e-02 4.600736498832702637e-02 4.564868504530750215e-05 -1.293095294386148453e-02 6.577330082654953003e-02 -1.532832086086273193e-01 -6.604836136102676392e-02 1.435695588588714600e-01 -5.556115880608558655e-02 6.098904088139533997e-02 1.461565941572189331e-01 1.946529597043991089e-01 5.659940242767333984e-01 -8.278975635766983032e-02 1.397013068199157715e-01 -8.740653097629547119e-02 1.937904655933380127e-01 -1.053996831178665161e-01 6.554020941257476807e-02 -3.394541796296834946e-03 8.561044186353683472e-02 -1.181550994515419006e-01 4.451780114322900772e-03 2.315594106912612915e-01 -1.727819293737411499e-01 1.493937224149703979e-01 2.335046231746673584e-01 -3.428192138671875000e-01 8.581478893756866455e-02 6.332784146070480347e-02
2.591507136821746826e-01 -1.540163010358810425e-01 1.600553467869758606e-02 9.143898636102676392e-02 5.173844471573829651e-02 1.222030892968177795e-01 -1.509504858404397964e-02 9.613697975873947144e-02 2.880655527114868164e-01 1.361878365278244019e-01 4.657511040568351746e-02 -1.166235376149415970e-02 -3.307701051235198975e-01 -3.689701110124588013e-02 2.553695440292358398e-01 -1.813688427209854126e-01 3.280934095382690430e-01 1.763487160205841064e-01 -5.529439449310302734e-02 3.661509156227111816e-01 4.113621637225151062e-02 -7.754041999578475952e-02 1.116030216217041016e-01 3.392115700989961624e-03 1.884839683771133423e-02 2.267448045313358307e-02 8.279329538345336914e-02 -3.624765202403068542e-02 3.801817297935485840e-01 -1.632554829120635986e-01 -1.922733187675476074e-01 2.178810536861419678e-01
1.162862777709960938e-01 3.491153120994567871e-01 -2.063652686774730682e-02 9.349683299660682678e-03 -2.000427097082138062e-01 2.129962593317031860e-01 2.545709609985351562e-01 2.877908013761043549e-02 -6.942738592624664307e-02 2.837163209915161133e-01 4.963855445384979248e-02 -2.391149550676345825e-01 -1.503334939479827881e-01 4.057417623698711395e-03 1.102176755666732788e-01 -3.396712243556976318e-02 6.676270067691802979e-02 -1.759971082210540771e-01 -5.614982172846794128e-02 3.704027831554412842e-01 2.158412188291549683e-01 2.524228021502494812e-02 4.997080191969871521e-02 -8.909820765256881714e-02 -9.537097997963428497e-03 -1.238198578357696533e-01 5.061500072479248047e-01 -7.598602771759033203e-02 1.033769920468330383e-01 -4.885135963559150696e-02 3.249478340148925781e-02 -8.504987508058547974e-02
2.158048003911972046e-01 4.522411823272705078e-01 -2.226427048444747925e-01 6.855746358633041382e-02 -5.210214108228683472e-02 3.262408375740051270e-01 -2.506050765514373779e-01 2.002880275249481201e-01 1.529579050838947296e-02 2.647778987884521484e-01 1.636640913784503937e-02 -1.284293085336685181e-02 -1.426953673362731934e-01 -8.931051939725875854e-02 2.097859382629394531e-01 -2.010552734136581421e-01 3.115444779396057129e-01 1.654813587665557861e-01 -2.670893445611000061e-02 -1.087025254964828491e-01 1.488733440637588501e-01 1.290445122867822647e-02 -3.013360872864723206e-02 4.904076829552650452e-02 -1.039006859064102173e-01 -4.874275624752044678e-02 -7.699885964393615723e-02 5.735054612159729004e-02 2.966542243957519531e-01 -1.419153064489364624e-01 7.395301759243011475e-02 -2.015651576220989227e-02
3.138390779495239258e-01 2.972853481769561768e-01 -8.147089183330535889e-02 8.390339463949203491e-02 5.551370233297348022e-02 1.505314558744430542e-01 1.131194382905960083e-01 -4.069855436682701111e-02 1.356859058141708374e-01 5.439506173133850098e-01 -4.902134835720062256e-02 -6.520202010869979858e-02 2.460746094584465027e-02 -1.762491650879383087e-03 2.775447070598602295e-01 -1.886420100927352905e-01 3.983493521809577942e-02 -2.650044392794370651e-03 1.095238476991653442e-01 6.825140118598937988e-02 4.254335537552833557e-02 -1.423967927694320679e-01 -2.072599679231643677e-01 8.548677898943424225e-03 -1.154380440711975098e-01 -4.262134060263633728e-02 -2.969997227191925049e-01 1.017970666289329529e-01 1.120348423719406128e-01 -2.880612611770629883e-01 9.085877239704132080e-02 1.556215137243270874e-01
1.605676561594009399e-01 2.688847482204437256e-01 -1.131312847137451172e-01 4.479135200381278992e-02 -2.223777957260608673e-02 -2.403227239847183228e-01 1.247760467231273651e-02 1.049429848790168762e-01 3.345221579074859619e-01 1.249667406082153320e-01 -7.236105203628540039e-02 -9.730350226163864136e-02 1.918217390775680542e-01 -2.256553918123245239e-01 4.432469010353088379e-01 1.376862823963165283e-01 4.776476323604583740e-02 2.241063117980957031e-02 -3.419090434908866882e-02 -8.231607079505920410e-02 5.787577852606773376e-02 5.597087740898132324e-02 1.277306079864501953e-01 -1.559933573007583618e-01 1.440024822950363159e-01 8.016743510961532593e-02 1.957661509513854980e-01 -1.393191218376159668e-01 4.396448433399200439e-01 -1.268403530120849609e-01 1.277917474508285522e-01 6.216267123818397522e-02
2.527579963207244873e-01 1.231812909245491028e-01 -2.196815758943557739e-01 1.967482715845108032e-01 -1.464274525642395020e-01 -1.399787366390228271e-01 4.283848032355308533e-02 8.172089606523513794e-02 -3.041858077049255371e-01 2.219687700271606445e-01 -2.243340611457824707e-01 -9.077866375446319580e-02 -1.285213883966207504e-02 2.978631481528282166e-02 4.731456935405731201e-02 -1.079191118478775024e-01 2.323888987302780151e-01 2.903135307133197784e-02 -5.288329347968101501e-02 6.335374712944030762e-02 3.058839775621891022e-02 -1.896957457065582275e-01 -2.004200071096420288e-01 -2.850836142897605896e-03 -2.403947897255420685e-02 8.818834275007247925e-02 5.034793168306350708e-02 8.674583397805690765e-03 5.033014416694641113e-01 -2.977174222469329834e-01 -8.023361861705780029e-02 2.664830088615417480e-01
1.392974853515625000e-01 2.518905103206634521e-01 5.010397732257843018e-02 5.322327464818954468e-02 8.044999092817306519e-03 -2.509718835353851318e-01 -1.220610812306404114e-01 -1.575205288827419281e-02 -1.347410725429654121e-03 2.955264449119567871e-01 -2.490668147802352905e-01 2.633178830146789551e-01 -1.550408303737640381e-01 1.328114867210388184e-01 2.925430238246917725e-01 2.004809305071830750e-02 3.560066521167755127e-01 -1.349081248044967651e-01 2.884387969970703125e-01 1.345772296190261841e-01 1.489201188087463379e-01 -1.153295338153839111e-01 -1.023718491196632385e-01 2.742697950452566147e-03 -1.262032538652420044e-01 -1.672687381505966187e-01 3.721894696354866028e-02 2.084468901157379150e-01 1.274966150522232056e-01 -2.493552118539810181e-01 -9.222111105918884277e-02 -1.390810608863830566e-01
2.344678640365600586e-01 1.594373583793640137e-02 1.873538345098495483e-01 1.219587326049804688e-01 -4.384446442127227783e-01 -4.786301578860729933e-04 -2.122954279184341431e-01 8.372061699628829956e-02 -2.017526514828205109e-02 6.841659545898437500e-02 -2.004901617765426636e-01 -9.963780641555786133e-02 -2.373906821012496948e-01 -3.390538692474365234e-02 1.669069379568099976e-01 -2.556728757917881012e-02 8.784467726945877075e-02 -2.208888977766036987e-01 1.368794869631528854e-02 2.614789903163909912e-01 3.134205341339111328e-01 -9.519015997648239136e-02 3.635568171739578247e-02 -2.148409783840179443e-01 -3.984467685222625732e-02 -4.442401230335235596e-02 2.561904191970825195e-01 -5.131746456027030945e-02 3.952625989913940430e-01 -2.351978607475757599e-02 2.791507355868816376e-02 -4.812723957002162933e-03
4.815760999917984009e-03 3.050481677055358887e-01 -1.579630821943283081e-01 1.623693853616714478e-01 -1.415055245161056519e-01 -4.214572533965110779e-02 -1.581996232271194458e-01 -1.140126362442970276e-01 -3.158736974000930786e-02 2.289325445890426636e-01 -2.790910005569458008e-01 5.379128456115722656e-02 9.687974303960800171e-02 1.863196343183517456e-01 3.123612999916076660e-01 -2.332960218191146851e-01 3.702475726604461670e-01 -9.176312386989593506e-02 9.160324186086654663e-02 -1.383663862943649292e-01 1.911737322807312012e-01 -1.582980901002883911e-01 -1.128215566277503967e-01 -1.200225204229354858e-01 -1.739807426929473877e-01 -1.770858466625213623e-01 6.772419810295104980e-02 -1.082835346460342407e-01 2.014743387699127197e-01 -7.521157711744308472e-02 -2.625192999839782715e-01 -1.029766350984573364e-01
-1.395186875015497208e-03 -3.715372458100318909e-02 -5.755942314863204956e-02 2.101934254169464111e-01 -3.818005919456481934e-01 -2.814581692218780518e-01 -1.587093174457550049e-01 1.971566826105117798e-01 6.334351748228073120e-02 2.345807552337646484e-01 8.822526037693023682e-02 -3.685986101627349854e-01 -1.000260859727859497e-01 1.552896052598953247e-01 3.994809091091156006e-01 -8.927296102046966553e-02 1.184256449341773987e-01 -3.551648184657096863e-02 6.021710112690925598e-02 -1.312313973903656006e-01 1.577295660972595215e-01 -1.313680857419967651e-01 1.547293663024902344e-01 -2.882212698459625244e-01 1.338890641927719116e-01 -1.155816838145256042e-01 -1.351093798875808716e-01 -2.313469594810158014e-04 2.769496291875839233e-02 -9.127227216958999634e-02 -1.034057140350341797e-01 5.564624816179275513e-02
6.750501692295074463e-02 2.258666455745697021e-01 -2.284680008888244629e-01 1.183604076504707336e-01 -3.122911155223846436e-01 1.694009155035018921e-01 1.906477063894271851e-01 2.008490562438964844e-01 -1.995234489440917969e-01 2.439368143677711487e-02 -2.138799130916595459e-01 -1.148565858602523804e-01 5.654967203736305237e-02 -7.952291518449783325e-02 1.849761307239532471e-01 -6.000251322984695435e-02 2.257459610700607300e-01 4.113535583019256592e-02 2.833860814571380615e-01 -1.250342428684234619e-01 -1.836946904659271240e-01 -1.241661459207534790e-01 2.296389043331146240e-01 -2.268568128347396851e-01 1.289989948272705078e-01 -1.284552663564682007e-01 3.290275856852531433e-02 -1.659884899854660034e-01 3.754828274250030518e-01 -1.421870887279510498e-01 4.175986349582672119e-02 4.419965296983718872e-02
9.564260393381118774e-02 1.149198785424232483e-01 -2.181065678596496582e-01 -1.248491853475570679e-01 -2.475649863481521606e-01 -6.769716739654541016e-02 -1.325314640998840332e-01 -1.642345041036605835e-01 -1.072154939174652100e-01 3.464592397212982178e-01 -9.279175847768783569e-02 1.305907368659973145e-01 -1.019097641110420227e-01 -3.381676599383354187e-02 1.832840293645858765e-01 1.024211272597312927e-01 2.979896664619445801e-01 1.439844071865081787e-01 8.926134556531906128e-02 5.238258466124534607e-02 1.036707237362861633e-01 2.344848588109016418e-02 3.245534598827362061e-01 -3.410772085189819336e-01 -1.018465533852577209e-01 -1.429919749498367310e-01 -2.581709064543247223e-02 3.582984507083892822e-01 1.204435229301452637e-01 -1.528067588806152344e-01 9.359913319349288940e-02 1.777229905128479004e-01
4.643370509147644043e-01 -3.692873567342758179e-02 -1.620082557201385498e-01 2.344977706670761108e-01 -1.974291354417800903e-02 1.045216619968414307e-02 3.017127327620983124e-02 -2.886733971536159515e-02 1.028696522116661072e-01 9.435483813285827637e-02 -1.406005350872874260e-03 -3.866446316242218018e-01 2.361101359128952026e-01 -1.240152344107627869e-01 1.640293598175048828e-01 1.336090639233589172e-02 4.308556020259857178e-01 2.612788677215576172e-01 1.429407149553298950e-01 3.129771724343299866e-02 -8.927895873785018921e-02 2.028280645608901978e-01 2.015230208635330200e-01 1.149244681000709534e-01 -1.782304607331752777e-02 -2.300427109003067017e-02 1.658248007297515869e-01 4.627450555562973022e-02 1.293702870607376099e-01 -6.278146803379058838e-02 -5.185599252581596375e-02 1.608563214540481567e-02
2.743358314037322998e-01 2.625966668128967285e-01 1.285392045974731445e-01 -5.172393843531608582e-02 -4.074474424123764038e-02 2.442478947341442108e-02 -1.642357558012008667e-01 -1.225540637969970703e-01 2.358131408691406250e-01 -2.096214704215526581e-02 -3.648388898000121117e-03 -2.995554208755493164e-01 1.857496052980422974e-02 -6.760933995246887207e-02 1.848237514495849609e-01 8.494144678115844727e-02 2.414320409297943115e-01 -2.270460687577724457e-02 -1.524227410554885864e-01 2.124814689159393311e-01 2.747407555580139160e-01 -1.186064332723617554e-01 7.424532622098922729e-02 8.861330151557922363e-02 4.626039788126945496e-02 1.355077773332595825e-01 2.345705628395080566e-01 2.986022830009460449e-01 3.523754179477691650e-01 6.776603311300277710e-02 1.078426390886306763e-01 2.550888359546661377e-01
2.047191709280014038e-01 -5.538126826286315918e-02 -2.159921452403068542e-02 1.481009274721145630e-01 -2.145642787218093872e-01 1.437337249517440796e-01 4.277008026838302612e-02 3.338760696351528168e-03 -4.454038664698600769e-02 1.265365928411483765e-01 5.544403940439224243e-02 -3.086272478103637695e-01 -1.709152013063430786e-01 -8.987682312726974487e-02 8.859330788254737854e-03 2.766331732273101807e-01 1.599056422710418701e-01 7.385773956775665283e-02 2.959281504154205322e-01 3.596029877662658691e-01 5.492914468050003052e-02 -8.410020917654037476e-02 5.052576586604118347e-02 -1.689336448907852173e-01 1.258590817451477051e-01 3.291675075888633728e-02 -1.110330298542976379e-01 -1.298725306987762451e-01 3.311427533626556396e-01 -2.772433459758758545e-01 -3.169757425785064697e-01 -1.080009490251541138e-01
2.459363639354705811e-01 7.258237153291702271e-02 -2.761164605617523193e-01 1.717890799045562744e-01 1.196904387325048447e-02 2.291480004787445068e-01 1.220864504575729370e-01 1.750631332397460938e-01 4.175299406051635742e-02 3.421010673046112061e-01 -1.105939745903015137e-01 -7.388328760862350464e-02 -3.560866415500640869e-01 -1.378365010023117065e-01 2.118941992521286011e-01 1.760328188538551331e-02 2.437584549188613892e-01 5.920865759253501892e-02 -1.281210333108901978e-01 -3.837450593709945679e-02 1.658394187688827515e-02 1.341849267482757568e-01 4.216266330331563950e-03 1.674662679433822632e-01 -6.096827611327171326e-02 8.484977483749389648e-02 7.117798179388046265e-02 -1.654170267283916473e-02 2.908944487571716309e-01 -3.744667768478393555e-01 1.829831004142761230e-01 -3.286511823534965515e-02
3.016206920146942139e-01 1.758114397525787354e-01 7.680515199899673462e-02 -1.959432847797870636e-02 -6.959690898656845093e-02 2.191060632467269897e-01 -2.257541567087173462e-01 2.701135277748107910e-01 -4.952413961291313171e-02 2.715657353401184082e-01 -4.891369491815567017e-02 -7.232270389795303345e-02 2.361007034778594971e-02 1.262068450450897217e-01 9.443774074316024780e-02 -2.061340771615505219e-02 1.952184289693832397e-01 3.605414927005767822e-01 7.896306365728378296e-02 -9.080640971660614014e-02 1.490232348442077637e-01 -7.649350911378860474e-02 2.390397340059280396e-01 -1.198359131813049316e-01 7.821838557720184326e-02 2.439385205507278442e-01 2.653893828392028809e-01 -2.046669572591781616e-01 2.672403752803802490e-01 -4.119860380887985229e-02 -4.550406709313392639e-02 -2.239006608724594116e-01
-6.164757534861564636e-03 -7.871033623814582825e-03 5.896187573671340942e-02 3.887109458446502686e-01 -3.101038038730621338e-01 2.549663782119750977e-01 -6.512315571308135986e-02 1.782463788986206055e-01 2.320684045553207397e-01 1.758303791284561157e-01 1.662155985832214355e-01 2.265898883342742920e-02 -1.675616502761840820e-01 1.087663769721984863e-01 1.064481586217880249e-01 1.201006025075912476e-02 2.333000004291534424e-01 -1.385311335325241089e-01 3.305227756500244141e-01 8.243371546268463135e-02 8.816530555486679077e-02 1.975420117378234863e-02 1.648057401180267334e-01 -1.756206303834915161e-01 -7.126631587743759155e-02 9.288392961025238037e-03 2.785357534885406494e-01 -2.015137374401092529e-01 2.523266673088073730e-01 -6.882356852293014526e-02 -1.546877026557922363e-01 1.110425293445587158e-01
3.728312849998474121e-01 3.478353023529052734e-01 -2.964732348918914795e-01 2.781504392623901367e-01 -1.744611412286758423e-01 2.853083312511444092e-01 -1.368597894906997681e-01 -1.397257596254348755e-01 8.033427596092224121e-02 1.471204161643981934e-01 -2.625193074345588684e-02 -9.068863838911056519e-02 -1.090730447322130203e-02 4.102006927132606506e-02 2.492316216230392456e-01 4.874543100595474243e-02 2.032930701971054077e-01 1.199232488870620728e-01 1.263223290443420410e-01 7.223224639892578125e-02 -6.025694683194160461e-02 -1.632205024361610413e-02 -1.057359203696250916e-01 1.125983428210020065e-02 -3.696006909012794495e-02 -2.753013670444488525e-01 7.785730808973312378e-02 -8.208142220973968506e-02 5.357041954994201660e-02 -2.440221309661865234e-01 2.718949913978576660e-01 -5.438849329948425293e-02
1.459194868803024292e-01 9.741493314504623413e-02 -1.228680089116096497e-01 1.916799694299697876e-01 -4.192233085632324219e-02 1.063250675797462463e-01 -8.234669268131256104e-02 2.641635388135910034e-02 -1.405870635062456131e-02 4.596051871776580811e-01 -1.017198525369167328e-02 -2.065753936767578125e-01 -1.122849434614181519e-01 8.165996521711349487e-02 1.543064117431640625e-01 -1.942462176084518433e-01 1.513779014348983765e-01 8.435110561549663544e-03 1.364523544907569885e-03 -6.922440975904464722e-02 1.285553127527236938e-01 -4.289739131927490234e-01 -6.625054776668548584e-02 1.275559794157743454e-02 -1.133082509040832520e-01 -2.213467843830585480e-02 -3.206809759140014648e-01 -9.758350253105163574e-02 2.062839865684509277e-01 -2.866606414318084717e-01 1.462739408016204834e-01 2.389998435974121094e-01
1.666182875633239746e-01 1.850554198026657104e-01 -1.648421734571456909e-01 1.316711539402604103e-03 -2.850872278213500977e-01 9.682777337729930878e-03 1.588830053806304932e-01 -3.027256391942501068e-02 1.743859797716140747e-01 -8.321791887283325195e-02 -1.736686974763870239e-01 -1.326025426387786865e-01 -1.567246168851852417e-01 -1.463935151696205139e-02 1.811195015907287598e-01 -2.312278300523757935e-01 2.512759566307067871e-01 -1.271820347756147385e-02 1.201426461338996887e-01 2.724781930446624756e-01 -1.568975672125816345e-02 1.131843123584985733e-02 1.011824011802673340e-01 -1.368329226970672607e-01 1.572401225566864014e-01 -2.135030776262283325e-01 -1.308347284793853760e-01 -1.661358177661895752e-01 3.456006050109863281e-01 -3.693687021732330322e-01 -2.343135923147201538e-01 6.631470285356044769e-03
-3.371264412999153137e-02 1.718996912240982056e-01 -1.141461208462715149e-01 -3.156998753547668457e-02 -9.983873367309570312e-02 1.043562516570091248e-01 -1.823111325502395630e-01 1.691124588251113892e-01 -8.816339075565338135e-02 4.206452071666717529e-01 -1.210765317082405090e-01 -6.366758793592453003e-02 -2.128077298402786255e-01 2.779699862003326416e-01 2.314949929714202881e-01 -1.168273985385894775e-01 1.881098747253417969e-02 -1.703768074512481689e-01 8.880712836980819702e-02 -1.754065044224262238e-02 3.101347684860229492e-01 1.437914967536926270e-01 2.339977473020553589e-01 9.986297227442264557e-03 -2.372367680072784424e-01 -1.851475685834884644e-01 -9.274397790431976318e-02 8.598224818706512451e-02 2.909092605113983154e-01 -3.982020914554595947e-02 -2.710040211677551270e-01 6.220489740371704102e-02
1.725413054227828979e-01 -3.974711894989013672e-02 9.187960624694824219e-02 8.441691100597381592e-02 -4.709042906761169434e-01 8.294884115457534790e-02 -1.560672000050544739e-02 2.727745473384857178e-02 2.647374570369720459e-01 3.664232492446899414e-01 -1.901252120733261108e-01 -7.929243147373199463e-02 -1.830790787935256958e-01 -1.819358021020889282e-01 2.356960624456405640e-01 2.192939817905426025e-02 -2.422116231173276901e-03 4.467696696519851685e-02 5.496402457356452942e-02 1.025816649198532104e-01 1.960773468017578125e-01 4.383583366870880127e-02 1.140831857919692993e-01 -1.634208559989929199e-01 -4.291290789842605591e-02 1.386054754257202148e-01 1.561614871025085449e-01 -2.013854235410690308e-01 2.874274253845214844e-01 9.221555665135383606e-03 -7.648689299821853638e-02 -2.895569503307342529e-01
-1.153124868869781494e-02 -5.957607179880142212e-02 1.068733036518096924e-01 2.050405889749526978e-01 -2.358143031597137451e-01 3.057145178318023682e-01 -2.041549533605575562e-01 1.847922354936599731e-01 2.234151512384414673e-01 2.374255061149597168e-01 5.168622732162475586e-02 -1.546638458967208862e-01 -1.185279041528701782e-01 1.357423812150955200e-01 1.900584250688552856e-01 -7.200388610363006592e-02 1.453925371170043945e-01 -2.002415657043457031e-01 1.624593585729598999e-01 1.356749385595321655e-01 1.859013736248016357e-01 -2.482997020706534386e-03 2.393796890974044800e-01 -2.888423204421997070e-01 9.502350538969039917e-02 9.606152027845382690e-02 2.546285390853881836e-01 -1.234249547123908997e-01 2.735320925712585449e-01 1.032224521040916443e-01 -1.787678301334381104e-01 -1.191807240247726440e-01
1.244975253939628601e-01 1.048611924052238464e-01 -9.843967854976654053e-02 -1.694122254848480225e-01 -1.699425429105758667e-01 -2.866747416555881500e-02 -4.967748373746871948e-02 1.405690610408782959e-01 -6.839081645011901855e-02 2.011114060878753662e-01 -6.062414124608039856e-02 -7.733232527971267700e-02 4.078688565641641617e-03 -4.327562823891639709e-02 2.489274889230728149e-01 1.180365309119224548e-01 3.875434994697570801e-01 1.933130472898483276e-01 1.882466375827789307e-01 -8.317378163337707520e-02 1.054779887199401855e-01 -3.443324863910675049e-01 1.531865745782852173e-01 1.638618856668472290e-01 -9.854110330343246460e-02 -1.403573304414749146e-01 -8.646790683269500732e-02 -6.823383271694183350e-03 1.930642575025558472e-01 -2.211774587631225586e-01 4.662964344024658203e-01 -1.170063763856887817e-02
6.866938620805740356e-02 4.063384234905242920e-01 -6.175528094172477722e-02 2.324576228857040405e-01 -2.516977787017822266e-01 4.048261046409606934e-02 8.979821950197219849e-02 1.951790452003479004e-01 4.284236952662467957e-02 -6.336880382150411606e-03 -1.935739368200302124e-01 -1.354674249887466431e-01 -1.079936176538467407e-01 -2.013796567916870117e-01 3.092991113662719727e-01 2.111750394105911255e-01 9.284121543169021606e-02 2.365395054221153259e-02 2.949882671236991882e-02 1.702457219362258911e-01 -9.324814379215240479e-02 -4.910774528980255127e-02 -2.536477148532867432e-01 -3.045427612960338593e-02 2.737555801868438721e-01 -8.135037869215011597e-02 2.239861190319061279e-01 -2.010998427867889404e-01 2.560529410839080811e-01 -1.788149178028106689e-01 1.021048873662948608e-01 -1.243410333991050720e-01
9.470885246992111206e-02 2.209772318601608276e-01 1.803626492619514465e-02 2.975499927997589111e-01 -1.989430338144302368e-01 -2.257183939218521118e-01 -2.634021937847137451e-01 -1.098634153604507446e-01 9.432020038366317749e-02 2.551834285259246826e-01 1.102830469608306885e-02 -4.685209393501281738e-01 -2.555930316448211670e-01 1.448866426944732666e-01 2.234746366739273071e-01 -1.383143663406372070e-02 1.178143396973609924e-01 2.469080090522766113e-01 1.172901596873998642e-03 -9.641048312187194824e-02 -1.046747714281082153e-01 -2.433513104915618896e-02 -1.999534852802753448e-02 -3.954547923058271408e-03 1.704814136028289795e-01 1.900535374879837036e-01 -4.120866209268569946e-02 -5.673276260495185852e-02 2.638612985610961914e-01 -5.518051236867904663e-02 -4.375110194087028503e-02 -1.023331955075263977e-01
-1.245265975594520569e-01 2.536276578903198242e-01 -2.038145363330841064e-01 1.768856681883335114e-02 2.635580860078334808e-02 1.866137534379959106e-01 -1.161502823233604431e-01 1.562390923500061035e-01 1.387764811515808105e-01 6.986524164676666260e-02 -5.962393060326576233e-02 -1.327485740184783936e-01 -4.925096780061721802e-02 3.671167884021997452e-03 4.474601447582244873e-01 8.238646388053894043e-02 1.296489834785461426e-01 1.338260620832443237e-01 9.815195202827453613e-02 1.489575654268264771e-01 2.537280917167663574e-01 -2.601682767271995544e-02 -1.686774194240570068e-01 -4.365209862589836121e-02 1.126834563910961151e-02 -9.006156027317047119e-02 5.063597485423088074e-02 1.870660334825515747e-01 2.194401323795318604e-01 -5.044565796852111816e-01 1.986036151647567749e-01 -1.747248508036136627e-02
2.406184561550617218e-02 1.869747340679168701e-01 -4.532098397612571716e-02 2.745486795902252197e-02 -1.221891343593597412e-01 -1.247332897037267685e-02 -1.858011484146118164e-01 1.965013146400451660e-01 9.607756137847900391e-02 2.629700601100921631e-01 -7.968074828386306763e-02 3.102061152458190918e-02 2.372501641511917114e-01 6.437369436025619507e-02 1.967588663101196289e-01 1.997387409210205078e-01 1.295326501131057739e-01 1.955653429031372070e-01 3.477688431739807129e-01 2.054425925016403198e-01 1.607275307178497314e-01 -1.666906327009201050e-01 1.159548014402389526e-01 5.147365108132362366e-02 2.241406291723251343e-01 -2.368865348398685455e-02 2.390781044960021973e-01 2.142293304204940796e-01 2.912317812442779541e-01 -2.986302077770233154e-01 9.471984207630157471e-02 -1.548791527748107910e-01
-4.761067219078540802e-03 4.362232089042663574e-01 -3.259557187557220459e-01 1.547953784465789795e-01 -1.862757056951522827e-01 2.069607079029083252e-01 -2.038360387086868286e-01 8.866854757070541382e-02 1.872687637805938721e-01 2.175912857055664062e-01 -7.308433949947357178e-02 3.455802425742149353e-02 -1.170499697327613831e-01 4.692003503441810608e-02 1.133641377091407776e-01 -3.117690682411193848e-01 7.249034941196441650e-02 1.292413771152496338e-01 -1.033193394541740417e-01 1.433148980140686035e-01 -6.307933479547500610e-02 4.472418129444122314e-02 -6.000428693369030952e-04 -1.416762620210647583e-01 -7.655706256628036499e-02 1.297548133879899979e-02 9.983811527490615845e-02 1.662996113300323486e-01 3.978852927684783936e-01 -2.363192141056060791e-01 -3.025193465873599052e-03 2.419500425457954407e-02
2.279881201684474945e-02 1.412666738033294678e-01 -1.346797943115234375e-01 9.696394950151443481e-02 -1.325038671493530273e-01 1.177714020013809204e-01 -2.739939689636230469e-01 8.936752378940582275e-02 8.689837902784347534e-02 2.676710784435272217e-01 -1.656387746334075928e-01 -8.829747140407562256e-02 2.317668497562408447e-01 -5.808931961655616760e-02 1.993038505315780640e-01 5.622999370098114014e-02 1.283045113086700439e-01 -6.025643087923526764e-03 2.859410345554351807e-01 2.028668820858001709e-01 3.855415284633636475e-01 -3.376442566514015198e-02 -7.794709503650665283e-02 6.000659242272377014e-02 2.423473298549652100e-01 -7.797887921333312988e-02 2.555234730243682861e-01 1.633246988058090210e-01 8.952058851718902588e-02 -3.785747587680816650e-01 -1.261248718947172165e-02 -1.262712478637695312e-01
2.739167809486389160e-01 -1.423250604420900345e-02 3.433820903301239014e-01 2.374860644340515137e-01 -2.870898842811584473e-01 1.509623378515243530e-01 -2.951055765151977539e-01 5.548033863306045532e-02 -3.088774718344211578e-02 1.322275549173355103e-01 -1.536159813404083252e-01 -1.483932435512542725e-01 -7.605859637260437012e-02 -8.264899998903274536e-02 1.222358793020248413e-01 5.523262917995452881e-02 9.082383662462234497e-02 1.101752594113349915e-01 2.605400085449218750e-01 3.629637956619262695e-01 1.122622713446617126e-01 -2.457854002714157104e-01 1.670973449945449829e-01 -8.184365928173065186e-03 8.524402976036071777e-02 8.637783676385879517e-02 7.612139731645584106e-02 -1.191998645663261414e-01 2.241861820220947266e-01 1.208832338452339172e-01 1.815653443336486816e-01 8.266819268465042114e-02
2.997098267078399658e-01 -1.137478426098823547e-01 -2.722044289112091064e-01 -2.933359332382678986e-02 -3.682703077793121338e-01 3.824512287974357605e-02 3.252378851175308228e-02 2.725095860660076141e-02 7.229447364807128906e-02 3.862574398517608643e-01 -1.200810819864273071e-01 -2.208078652620315552e-01 -2.227953225374221802e-01 9.599137306213378906e-02 3.065434517338871956e-03 -3.830670192837715149e-02 -3.707741573452949524e-02 5.617347732186317444e-02 3.063420355319976807e-01 -1.621601879596710205e-01 3.079082667827606201e-01 -1.636186242103576660e-01 -2.521863579750061035e-02 -1.855538189411163330e-01 6.319791078567504883e-02 1.703828200697898865e-02 2.223528921604156494e-02 1.392039209604263306e-01 1.320957541465759277e-01 5.333262030035257339e-03 -1.522074490785598755e-01 2.436192482709884644e-01
1.721666753292083740e-02 4.938802868127822876e-02 8.416945487260818481e-02 6.738548725843429565e-02 -4.969444870948791504e-01 1.004426777362823486e-01 -2.858826816082000732e-01 -1.916478425264358521e-01 2.137693017721176147e-01 5.578266829252243042e-02 -1.660724133253097534e-01 -1.142489016056060791e-01 -1.148564592003822327e-01 -1.797796934843063354e-01 1.938271820545196533e-01 1.043784320354461670e-01 1.595771014690399170e-01 -4.600773751735687256e-02 2.640644311904907227e-01 2.831582129001617432e-01 1.713359653949737549e-01 2.454316057264804840e-02 1.213993132114410400e-01 8.880033344030380249e-02 1.844699978828430176e-01 -8.687023073434829712e-02 1.720793992280960083e-01 -1.442320942878723145e-01 3.062818050384521484e-01 2.371615357697010040e-02 -9.961018711328506470e-02 1.911675371229648590e-02
1.877485811710357666e-01 9.814793616533279419e-02 1.659370064735412598e-01 1.174364015460014343e-01 9.035179018974304199e-02 1.708072125911712646e-01 -5.632928386330604553e-02 -1.011889651417732239e-01 2.939986586570739746e-01 1.137057095766067505e-01 -2.040294557809829712e-01 -2.266439795494079590e-01 -1.467694342136383057e-01 -1.712977588176727295e-01 2.524567842483520508e-01 5.894759297370910645e-02 5.154900550842285156e-01 4.484511539340019226e-02 -1.460832208395004272e-01 -1.611548662185668945e-02 1.417912542819976807e-01 -2.131299227476119995e-01 -5.017377436161041260e-02 -1.018719840794801712e-02 7.471623271703720093e-02 1.933876425027847290e-01 1.825375258922576904e-01 -2.832818962633609772e-02 7.650710642337799072e-02 7.896155118942260742e-02 -9.595722705125808716e-02 3.109597563743591309e-01
1.971659660339355469e-01 2.693967223167419434e-01 4.609095677733421326e-02 3.881384432315826416e-02 -6.064302474260330200e-02 -1.016500592231750488e-01 1.920326985418796539e-02 -3.633719682693481445e-02 3.221732098609209061e-03 3.344801068305969238e-01 -1.283402889966964722e-01 -3.028185963630676270e-01 1.521734753623604774e-03 -3.238839283585548401e-02 1.476550847291946411e-01 -7.426595687866210938e-02 4.717239141464233398e-01 -1.169979944825172424e-01 -9.641168266534805298e-02 -2.399477362632751465e-01 -1.849617809057235718e-01 -1.928296387195587158e-01 -1.319832954322919250e-04 -1.315890103578567505e-01 -1.221238970756530762e-01 -1.076124086976051331e-01 2.470124959945678711e-01 -6.490512192249298096e-02 -8.746467530727386475e-02 -2.234106957912445068e-01 -1.214184015989303589e-01 -2.549017071723937988e-01
-8.419393002986907959e-02 1.664021760225296021e-01 -3.493815660476684570e-02 6.751867383718490601e-02 -1.879986375570297241e-01 2.830569148063659668e-01 -1.897989660501480103e-01 1.101952642202377319e-01 2.335733026266098022e-01 3.625363409519195557e-01 -2.426679581403732300e-01 -1.061291545629501343e-01 1.857247799634933472e-01 -1.759014576673507690e-01 3.037124872207641602e-01 1.806893795728683472e-01 4.706751089543104172e-03 -8.366152644157409668e-02 1.194094121456146240e-01 2.829643785953521729e-01 2.823736965656280518e-01 -6.883098185062408447e-02 -3.802140941843390465e-03 1.002645865082740784e-01 4.076635837554931641e-02 -9.524772875010967255e-03 1.729971170425415039e-01 1.484717875719070435e-01 4.307128861546516418e-02 -2.984260916709899902e-01 -7.756043970584869385e-02 -5.294780433177947998e-02
-5.276335775852203369e-02 1.648669838905334473e-01 -1.219993904232978821e-01 -9.958076477050781250e-02 9.766387194395065308e-02 1.211700364947319031e-01 -3.474256098270416260e-01 1.192550435662269592e-01 1.386945396661758423e-01 3.083932995796203613e-01 -8.444428443908691406e-02 -2.668778300285339355e-01 -1.485298871994018555e-01 -2.742528356611728668e-02 7.769931852817535400e-02 1.829106211662292480e-01 3.856288492679595947e-01 3.350145816802978516e-01 -7.077541947364807129e-02 3.488959744572639465e-02 6.956049054861068726e-02 -2.157865017652511597e-01 -3.112800233066082001e-02 -8.999317139387130737e-02 2.650642395019531250e-01 -4.274935275316238403e-02 1.959341019392013550e-01 -1.548820883035659790e-01 2.329295575618743896e-01 1.072057290002703667e-03 2.439479716122150421e-02 1.188511252403259277e-01
2.110516428947448730e-01 1.800575107336044312e-01 -1.047127321362495422e-01 5.075060948729515076e-02 -2.280828803777694702e-01 -4.115960374474525452e-02 -1.972892880439758301e-01 -2.271091639995574951e-01 -5.859944596886634827e-02 2.781946063041687012e-01 -1.519723683595657349e-01 5.868705734610557556e-02 -9.626359492540359497e-02 7.974748313426971436e-02 -2.372262068092823029e-02 2.535844147205352783e-01 3.498323261737823486e-01 6.531826406717300415e-02 1.848561689257621765e-02 -1.190608590841293335e-01 1.429563909769058228e-01 -2.020791731774806976e-02 -9.584964811801910400e-02 -5.521770715713500977e-01 6.431323289871215820e-02 2.560637518763542175e-02 -1.213940531015396118e-01 6.745234131813049316e-02 2.313856780529022217e-01 -5.860674194991588593e-03 1.100348606705665588e-01 1.075218021869659424e-01
2.749936878681182861e-01 2.021470069885253906e-01 -1.307503581047058105e-01 8.276217430830001831e-02 -9.225061535835266113e-02 4.410575702786445618e-02 1.180175468325614929e-01 7.911803573369979858e-02 9.646267443895339966e-02 5.234323143959045410e-01 2.087833546102046967e-02 1.632448285818099976e-02 -6.774084270000457764e-02 -9.717581421136856079e-02 2.678464949131011963e-01 -4.976535588502883911e-02 9.031412005424499512e-02 4.823238030076026917e-02 1.668536663055419922e-01 7.439925521612167358e-02 2.664116397500038147e-02 -1.968678683042526245e-01 -1.149742752313613892e-01 7.778280973434448242e-02 8.209138363599777222e-02 -1.221549659967422485e-01 -3.805111348628997803e-01 -8.711206912994384766e-02 5.076165124773979187e-02 -3.138258755207061768e-01 9.484118223190307617e-02 2.645691931247711182e-01
9.897649288177490234e-02 2.281421273946762085e-01 7.629253715276718140e-02 5.431358143687248230e-02 5.642302706837654114e-02 2.498214095830917358e-01 6.804726272821426392e-02 1.103514060378074646e-01 2.348039532080292702e-03 4.420953243970870972e-02 -6.602199375629425049e-02 -2.158645540475845337e-01 -4.154621064662933350e-02 -7.946393638849258423e-02 3.607475757598876953e-01 2.430365793406963348e-02 1.777121275663375854e-01 2.008998245000839233e-01 1.740168035030364990e-01 4.500909522175788879e-02 1.013882905244827271e-01 5.735547840595245361e-02 -1.623518764972686768e-01 -4.323358461260795593e-02 -1.309000700712203979e-01 -1.684457808732986450e-01 1.354188024997711182e-01 3.172688484191894531e-01 1.507703512907028198e-01 -5.627493262290954590e-01 4.254499077796936035e-02 5.927859619259834290e-02
6.684887409210205078e-02 5.691695585846900940e-02 -5.075978115200996399e-02 1.268117725849151611e-01 -2.425393015146255493e-01 7.393199950456619263e-02 -2.895625829696655273e-01 -1.302866451442241669e-02 -1.569887399673461914e-01 -4.803572222590446472e-02 -1.409010589122772217e-01 -1.170291900634765625e-01 1.767828762531280518e-01 -7.320258766412734985e-02 2.625788152217864990e-01 -4.083805158734321594e-02 7.138206809759140015e-02 -2.459670901298522949e-01 3.535332158207893372e-02 -2.494880184531211853e-02 2.170570045709609985e-01 -8.148030191659927368e-02 2.958962619304656982e-01 -4.608287215232849121e-01 9.313976019620895386e-02 -9.040474146604537964e-02 1.347531974315643311e-01 -1.346740871667861938e-01 2.052286863327026367e-01 -1.580946594476699829e-01 -8.009690046310424805e-02 3.313433527946472168e-01
-1.457183063030242920e-02 2.514789998531341553e-01 -1.074025630950927734e-01 3.381639719009399414e-01 -1.926737725734710693e-01 2.453859150409698486e-02 -1.199517846107482910e-01 3.753209114074707031e-02 -1.741928756237030029e-01 2.734183967113494873e-01 -1.456685662269592285e-01 4.472538828849792480e-02 -5.205054953694343567e-02 2.773891948163509369e-02 2.491492480039596558e-01 -1.784443259239196777e-01 3.450030386447906494e-01 -9.960886836051940918e-02 1.316865831613540649e-01 -1.281256526708602905e-01 2.343369275331497192e-01 -1.212448813021183014e-02 -1.726052910089492798e-01 -7.277916371822357178e-02 -3.003185391426086426e-01 -2.315742820501327515e-01 1.237815804779529572e-02 -6.478537339717149734e-03 1.445463299751281738e-01 -2.914419770240783691e-01 -1.671590358018875122e-01 -2.779605053365230560e-02
1.410537213087081909e-01 -1.831733807921409607e-02 -2.077595591545104980e-01 6.131318211555480957e-02 -2.976310849189758301e-01 -3.813954070210456848e-02 -2.046881318092346191e-01 1.617576032876968384e-01 4.897546768188476562e-02 -5.315986648201942444e-02 -1.446209941059350967e-02 -4.306578263640403748e-02 -2.426214748993515968e-03 -2.511401176452636719e-01 2.832455337047576904e-01 -6.112157925963401794e-02 2.622838914394378662e-01 -5.964592471718788147e-02 7.218983024358749390e-02 1.754607409238815308e-01 5.686784163117408752e-02 -3.394499123096466064e-01 3.122917711734771729e-01 -2.163979411125183105e-01 1.767567098140716553e-01 1.374146938323974609e-01 -1.988572925329208374e-01 -1.110981553792953491e-01 2.201102972030639648e-01 -1.474042683839797974e-01 -6.294961273670196533e-02 -2.703686058521270752e-01
3.071628510951995850e-01 1.481382697820663452e-01 9.054364264011383057e-02 -1.001901850104331970e-01 -1.837632358074188232e-01 6.907329894602298737e-03 1.504147201776504517e-01 1.665128022432327271e-01 4.357368946075439453e-01 2.259391546249389648e-01 5.634703487157821655e-02 -2.549560368061065674e-01 -6.040702760219573975e-02 -3.643698990345001221e-02 3.495662808418273926e-01 -8.366792649030685425e-02 3.282873928546905518e-01 -5.140512436628341675e-02 9.746915102005004883e-02 -1.316383481025695801e-01 4.200920811854302883e-04 -1.702913641929626465e-01 2.629534900188446045e-01 -6.343141198158264160e-03 -1.554610729217529297e-01 1.093250960111618042e-01 2.064145505428314209e-01 -5.442185327410697937e-02 6.407472491264343262e-02 7.964318990707397461e-02 1.020166054368019104e-01 -7.928470149636268616e-03
1.356399059295654297e-01 2.064672484993934631e-02 4.096541553735733032e-02 6.996495276689529419e-02 1.103030052036046982e-02 2.330452501773834229e-01 -2.659750916063785553e-02 2.042591720819473267e-01 4.482424259185791016e-02 -1.210471317172050476e-01 -2.022924134507775307e-03 -1.761234248988330364e-03 -2.928723208606243134e-02 -1.370672881603240967e-01 4.733538627624511719e-01 -6.613547913730144501e-03 3.109154701232910156e-01 -7.115989178419113159e-02 2.576627582311630249e-02 1.094597801566123962e-01 2.258567810058593750e-01 3.036943078041076660e-02 1.273369491100311279e-01 2.173468098044395447e-02 -1.867001354694366455e-01 -3.744360804557800293e-01 1.123970523476600647e-01 -6.909859180450439453e-02 3.626908659934997559e-01 -2.738099396228790283e-01 -1.415264755487442017e-01 -1.237268447875976562e-01
2.832392752170562744e-01 1.960960924625396729e-01 8.523231744766235352e-02 -5.192644521594047546e-02 -8.239746093750000000e-02 9.991499781608581543e-02 1.679114401340484619e-01 1.441032737493515015e-01 3.509678840637207031e-01 2.612086236476898193e-01 -8.502684533596038818e-02 -1.028666794300079346e-01 2.462606690824031830e-02 2.992095239460468292e-02 3.970856666564941406e-01 -8.923289179801940918e-02 2.006619423627853394e-01 -1.544586122035980225e-01 -7.999855279922485352e-02 -4.917190223932266235e-02 7.078082859516143799e-02 -1.786634773015975952e-01 2.756211161613464355e-01 -1.166749298572540283e-01 -1.678420752286911011e-01 2.029133439064025879e-01 1.356558650732040405e-01 -2.188000679016113281e-01 1.668553650379180908e-01 -1.765213347971439362e-02 1.927495747804641724e-01 -1.699748933315277100e-01
1.415134873241186142e-02 1.805159151554107666e-01 -1.076593771576881409e-01 1.069247126579284668e-01 -2.693515419960021973e-01 -2.089669741690158844e-02 2.254912704229354858e-01 -1.235710904002189636e-01 2.115917652845382690e-01 9.383654594421386719e-02 -2.216999232769012451e-02 -2.173872441053390503e-01 -4.758568946272134781e-03 -2.043209820985794067e-01 4.015977382659912109e-01 5.744043365120887756e-02 6.175525113940238953e-02 -3.143270909786224365e-01 1.874534338712692261e-01 1.618390977382659912e-01 2.323507890105247498e-02 -2.527465522289276123e-01 -1.826301217079162598e-01 -1.013941504061222076e-02 2.365294545888900757e-01 -1.545880436897277832e-01 1.721824705600738525e-01 -1.733887791633605957e-01 2.168693840503692627e-01 1.160433217883110046e-01 1.603455990552902222e-01 9.912605583667755127e-02
4.023233652114868164e-01 3.900456428527832031e-01 -3.130046427249908447e-01 9.059970080852508545e-02 -5.477222800254821777e-02 2.454082220792770386e-01 7.278610020875930786e-02 6.666213739663362503e-03 9.296846389770507812e-02 -8.117856085300445557e-02 -5.888319388031959534e-02 -6.029271706938743591e-02 2.328427322208881378e-02 -1.584538221359252930e-01 4.217280820012092590e-02 -7.782550156116485596e-02 3.355374336242675781e-01 1.595152467489242554e-01 1.642112880945205688e-01 -7.527317386120557785e-03 2.263847440481185913e-01 -2.355736941099166870e-01 -3.517385944724082947e-02 -1.831151992082595825e-01 -1.255401521921157837e-01 -1.275097578763961792e-01 1.666840016841888428e-01 1.996756792068481445e-01 8.773118257522583008e-02 2.694158628582954407e-02 1.360041555017232895e-02 -2.014584392309188843e-01
1.830989494919776917e-02 7.713777571916580200e-02 1.736779138445854187e-02 -9.116385132074356079e-02 -1.460308134555816650e-01 1.976592466235160828e-02 1.048256903886795044e-01 9.023464471101760864e-02 -3.604486584663391113e-01 -7.813254743814468384e-02 -2.794523239135742188e-01 -3.092483878135681152e-01 3.731924667954444885e-02 -1.228328049182891846e-01 3.891575038433074951e-01 2.217689007520675659e-01 2.603002488613128662e-01 5.074078962206840515e-02 2.477861642837524414e-01 -1.546081751585006714e-01 7.025963813066482544e-02 -7.023295015096664429e-02 4.715710133314132690e-02 -1.990529596805572510e-01 -1.599901616573333740e-01 -2.070074528455734253e-01 2.914262115955352783e-01 -2.397203585132956505e-03 1.193655878305435181e-01 -7.949735224246978760e-02 1.699450910091400146e-01 -8.493013679981231689e-02
7.619945704936981201e-02 1.795788109302520752e-01 1.634397357702255249e-01 -8.950508385896682739e-02 -3.157404363155364990e-01 9.396351128816604614e-02 -6.840567290782928467e-02 3.393410146236419678e-01 -2.302818596363067627e-01 3.077137768268585205e-01 -2.080306559801101685e-01 -2.606738805770874023e-01 1.801810711622238159e-01 9.375580400228500366e-02 1.390207558870315552e-01 1.183958724141120911e-02 3.840546011924743652e-01 9.827467054128646851e-02 -3.589255735278129578e-02 4.926909133791923523e-02 -1.811817586421966553e-01 6.815920025110244751e-02 1.140554994344711304e-01 -2.963101305067539215e-02 -1.028623357415199280e-01 2.321883738040924072e-01 1.569557748734951019e-02 1.078920662403106689e-01 -2.288966253399848938e-02 -1.627711504697799683e-01 2.471663951873779297e-01 4.981532320380210876e-02
1.385696232318878174e-01 4.096590280532836914e-01 -3.227155506610870361e-01 1.533758044242858887e-01 -9.793718159198760986e-02 -2.685673907399177551e-02 -2.144525796175003052e-01 2.637056633830070496e-02 -3.746316069737076759e-03 1.162193566560745239e-01 1.255669742822647095e-01 -9.737773239612579346e-02 -9.743879735469818115e-02 -1.737013757228851318e-01 9.930875897407531738e-02 -1.105001196265220642e-01 3.845248222351074219e-01 1.686836928129196167e-01 1.647160621359944344e-03 1.089236885309219360e-01 4.576630517840385437e-02 -7.272186689078807831e-03 -2.825104445219039917e-02 3.026826307177543640e-02 -1.356252282857894897e-01 -1.376285105943679810e-01 -2.225469984114170074e-02 1.109113618731498718e-01 3.959320187568664551e-01 -3.172490894794464111e-01 3.643539920449256897e-02 1.639793366193771362e-01
2.009106129407882690e-01 -3.887923201546072960e-03 -6.421014666557312012e-02 5.933650583028793335e-02 -1.418837010860443115e-01 -7.988750934600830078e-03 4.413811117410659790e-02 2.780864834785461426e-01 1.694337278604507446e-01 5.188748612999916077e-02 -1.500057280063629150e-01 -1.917873769998550415e-01 -7.413794100284576416e-02 6.954931188374757767e-03 5.646087229251861572e-02 -2.028142213821411133e-01 2.935837507247924805e-01 1.811831742525100708e-01 4.648701101541519165e-02 1.888470798730850220e-01 2.793670892715454102e-01 1.926652789115905762e-01 6.432155519723892212e-02 -3.652213811874389648e-01 -5.132573097944259644e-02 -2.555597126483917236e-01 -7.077607512474060059e-02 -1.707482039928436279e-01 2.124529629945755005e-01 -3.346595764160156250e-01 -1.974732577800750732e-01 -6.464715301990509033e-02
1.931860446929931641e-01 7.168087176978588104e-03 1.084632519632577896e-02 -1.690083742141723633e-01 -1.061173379421234131e-01 2.621555030345916748e-01 -1.096718013286590576e-01 -1.766320317983627319e-02 1.715755313634872437e-01 2.542252838611602783e-01 -1.357491016387939453e-01 -2.070832997560501099e-01 -8.706443943083286285e-03 1.643962711095809937e-01 3.451763689517974854e-01 1.492941677570343018e-01 2.024941295385360718e-01 2.445837259292602539e-01 2.364008277654647827e-01 1.297509521245956421e-01 7.968664169311523438e-02 -9.277945756912231445e-02 -2.368640750646591187e-01 6.780637055635452271e-02 1.135886982083320618e-01 -3.747170567512512207e-01 -1.115793269127607346e-02 1.413136124610900879e-01 1.582340449094772339e-01 -1.919346898794174194e-01 1.683292090892791748e-01 6.982494145631790161e-02
6.005982309579849243e-02 3.442753478884696960e-02 -7.861520349979400635e-02 3.331147134304046631e-01 -1.088428199291229248e-01 -1.466505676507949829e-01 -3.628544276580214500e-03 7.979607582092285156e-02 -2.738818824291229248e-01 2.116932123899459839e-01 -1.249748840928077698e-01 -4.060397446155548096e-01 -1.096876040101051331e-01 2.569413185119628906e-01 2.628202438354492188e-01 -1.454960405826568604e-01 2.130032032728195190e-01 -8.113632351160049438e-02 5.979676265269517899e-03 4.893828928470611572e-02 1.004239171743392944e-01 -3.064564466476440430e-01 -2.108954787254333496e-01 -2.853415720164775848e-02 -1.387848407030105591e-01 -1.435906738042831421e-01 -3.384989872574806213e-02 2.695601806044578552e-02 3.071303367614746094e-01 -1.364661008119583130e-01 2.557654865086078644e-02 1.033841446042060852e-01
2.613678276538848877e-01 -1.452087461948394775e-01 -1.862153178080916405e-03 -7.054547965526580811e-02 -1.401034891605377197e-01 -2.411029487848281860e-02 -2.164738476276397705e-01 5.385283753275871277e-02 4.734430089592933655e-02 1.649916470050811768e-01 -5.657391995191574097e-02 -2.383490838110446930e-02 6.494006514549255371e-02 1.355300545692443848e-01 4.943037927150726318e-01 -1.262983493506908417e-02 1.363305598497390747e-01 -1.007772143930196762e-02 -1.933735236525535583e-02 1.200887933373451233e-01 1.247223615646362305e-01 -3.282955288887023926e-01 -3.275260627269744873e-01 -1.536141037940979004e-01 -1.053030416369438171e-01 1.445009857416152954e-01 -1.726521104574203491e-01 -7.243756204843521118e-02 2.853546738624572754e-01 -1.445061620324850082e-02 -1.039023101329803467e-01 2.969712615013122559e-01
1.218666955828666687e-01 -8.013737946748733521e-02 -1.896218657493591309e-01 2.058075666427612305e-01 -2.187976837158203125e-01 6.677685678005218506e-02 1.217026114463806152e-01 -1.228449717164039612e-01 1.941450312733650208e-02 1.190765425562858582e-01 -9.171141684055328369e-02 3.011448867619037628e-02 9.894738346338272095e-02 1.838762909173965454e-01 1.435106992721557617e-01 1.795269199647009373e-03 2.794692516326904297e-01 -1.220020651817321777e-01 -1.436864882707595825e-01 -2.789771184325218201e-02 2.137918025255203247e-01 -9.360338002443313599e-02 1.499639451503753662e-01 -2.521176040172576904e-01 -7.595267146825790405e-03 2.363454923033714294e-02 4.714745655655860901e-02 -4.139956533908843994e-01 5.116321444511413574e-01 -2.315798401832580566e-02 8.482937514781951904e-02 1.773182004690170288e-01
1.148275434970855713e-01 2.544271945953369141e-01 -3.518652617931365967e-01 6.665702909231185913e-02 -2.605378329753875732e-01 6.087628751993179321e-02 -1.615437120199203491e-01 4.936990886926651001e-02 -1.993078887462615967e-01 5.052369460463523865e-02 -1.774258762598037720e-01 -1.834788620471954346e-01 -2.126144915819168091e-01 1.673701219260692596e-02 -3.198309242725372314e-02 -3.149286508560180664e-01 3.357343375682830811e-01 -1.094706654548645020e-01 8.638413250446319580e-02 6.777359545230865479e-02 1.209992915391921997e-01 -1.759122014045715332e-01 -1.848475933074951172e-01 -4.275452718138694763e-02 -2.360121719539165497e-02 -1.143654063344001770e-01 6.206891313195228577e-02 -6.895821541547775269e-02 2.741096615791320801e-01 -3.383288085460662842e-01 4.046408925205469131e-03 1.019720956683158875e-01
1.290212422609329224e-01 1.692510396242141724e-01 1.741755306720733643e-01 -1.527946442365646362e-01 -1.893482059240341187e-01 -2.845065435394644737e-03 -6.045246496796607971e-02 8.575197309255599976e-02 -5.034857243299484253e-02 3.648959994316101074e-01 -1.015623360872268677e-01 -7.744738459587097168e-02 1.677261739969253540e-01 -7.456542458385229111e-03 2.019461095333099365e-01 1.254908442497253418e-01 3.572849333286285400e-01 -4.675565659999847412e-02 3.247443586587905884e-02 1.659826636314392090e-01 -3.471404314041137695e-01 -1.714016944169998169e-01 -6.859742850065231323e-02 4.220864549279212952e-02 -7.871019840240478516e-02 3.941845148801803589e-03 4.128756523132324219e-01 2.625061571598052979e-01 1.899039894342422485e-01 -1.195083409547805786e-01 8.172661066055297852e-02 3.663103794679045677e-03
2.696041464805603027e-01 2.222421765327453613e-01 -1.449302732944488525e-01 3.926403075456619263e-02 -1.653640717267990112e-01 2.934920787811279297e-01 4.876599123235791922e-04 1.894538998603820801e-01 1.227512881159782410e-01 1.685240864753723145e-01 8.749901317059993744e-03 -1.131330728530883789e-01 -2.106766551733016968e-01 -1.328465640544891357e-01 1.473540216684341431e-01 -4.382833093404769897e-02 2.301405072212219238e-01 -8.439145237207412720e-02 7.120431959629058838e-02 1.419844198971986771e-02 -7.317423075437545776e-02 -7.860549539327621460e-02 -1.024794671684503555e-02 4.382711276412010193e-02 -3.268961906433105469e-01 -1.095850244164466858e-01 4.448834434151649475e-02 3.270035237073898315e-02 4.057345986366271973e-01 -3.146049976348876953e-01 2.795752286911010742e-01 -1.462667286396026611e-01
-6.254316121339797974e-02 2.233203500509262085e-01 -1.056826859712600708e-01 9.832417964935302734e-02 -1.604560017585754395e-01 2.451477199792861938e-02 8.932427316904067993e-02 -9.198635816574096680e-02 1.043887361884117126e-01 1.559590697288513184e-01 1.592327952384948730e-01 -4.894477725028991699e-01 -1.833681762218475342e-01 -1.859754696488380432e-02 2.467800974845886230e-01 9.600165486335754395e-02 1.546739041805267334e-01 1.923813372850418091e-01 -8.742839097976684570e-02 -1.670828014612197876e-01 2.067548930644989014e-01 2.002894692122936249e-02 2.229776084423065186e-01 -1.848408877849578857e-01 4.371508490294218063e-03 -1.445575356483459473e-01 1.787033863365650177e-02 2.105352282524108887e-01 2.881447970867156982e-01 5.313000082969665527e-02 -3.182893991470336914e-01 4.608613252639770508e-02
2.425883114337921143e-01 9.006036072969436646e-02 -3.625119626522064209e-01 2.176320403814315796e-01 -2.241587787866592407e-01 4.386846423149108887e-01 -8.921660482883453369e-02 -1.065097898244857788e-01 1.110730320215225220e-01 3.389940261840820312e-01 3.072127141058444977e-02 -2.072008997201919556e-01 5.627349764108657837e-02 4.051081091165542603e-02 6.097389385104179382e-02 -1.284614205360412598e-01 2.606646418571472168e-01 7.562557607889175415e-02 -1.325029321014881134e-02 2.512793429195880890e-02 -1.789269223809242249e-02 -4.918860271573066711e-02 -2.752289175987243652e-01 2.873736806213855743e-02 1.226000338792800903e-01 -1.419727951288223267e-01 2.830015309154987335e-02 3.114996850490570068e-02 1.516591310501098633e-01 -1.863404214382171631e-01 1.577246040105819702e-01 -1.508663892745971680e-01
-1.609388440847396851e-01 2.597048878669738770e-01 -4.370097443461418152e-02 1.564417034387588501e-01 -1.570784486830234528e-02 1.195114254951477051e-01 4.481846839189529419e-02 1.290888339281082153e-01 1.704826205968856812e-01 1.386191099882125854e-01 -1.779837459325790405e-01 -2.713575065135955811e-01 4.147445783019065857e-02 -1.321045607328414917e-01 4.959839880466461182e-01 -4.037033766508102417e-02 2.036204785108566284e-01 1.373012084513902664e-02 3.488374948501586914e-01 1.602283120155334473e-01 1.951484680175781250e-01 7.489421870559453964e-03 -1.179481968283653259e-01 1.702094525098800659e-01 1.905386745929718018e-01 -5.838308110833168030e-02 6.451653689146041870e-02 6.525770574808120728e-02 -1.738915964961051941e-02 -2.942675948143005371e-01 -1.280703395605087280e-01 -7.215847074985504150e-02
2.416799366474151611e-01 1.674608588218688965e-01 1.690991669893264771e-01 7.845970243215560913e-02 -1.656479537487030029e-01 1.327759027481079102e-01 8.502000570297241211e-02 -7.517842203378677368e-02 6.469506770372390747e-02 4.941739514470100403e-02 -2.754482924938201904e-01 -3.019523024559020996e-01 1.417032778263092041e-01 -1.812949180603027344e-01 -3.113150224089622498e-02 -3.124641478061676025e-01 1.988004446029663086e-01 -1.514197587966918945e-01 3.431589901447296143e-01 1.356363203376531601e-02 -2.592202275991439819e-02 -2.851103246212005615e-01 2.002951689064502716e-03 -3.271966874599456787e-01 -3.465792909264564514e-02 -1.600740402936935425e-01 2.294388562440872192e-01 2.975033968687057495e-02 1.195396855473518372e-01 -5.375307518988847733e-03 -1.916157081723213196e-03 1.775824576616287231e-01
2.973879873752593994e-01 1.184185594320297241e-01 -1.860475093126296997e-01 1.121142134070396423e-01 5.749538168311119080e-02 3.224029541015625000e-01 3.203215822577476501e-02 9.419818967580795288e-02 -1.778537631034851074e-01 -8.467713743448257446e-02 -8.631169050931930542e-02 -5.850933492183685303e-02 1.754875034093856812e-01 -1.863052546977996826e-01 2.894157767295837402e-01 -2.686324119567871094e-01 2.780676782131195068e-01 -5.739644169807434082e-02 1.548017561435699463e-01 -1.075488515198230743e-02 1.154682114720344543e-01 6.370006501674652100e-02 -5.911547690629959106e-03 -2.923160791397094727e-02 1.385897994041442871e-01 -2.212691754102706909e-01 2.572705447673797607e-01 2.759043276309967041e-01 2.046105712652206421e-01 -5.286017432808876038e-02 6.124607101082801819e-02 -2.832583785057067871e-01
-8.636587299406528473e-03 -1.884216628968715668e-02 -5.809933412820100784e-03 1.192171573638916016e-01 7.444543763995170593e-03 2.097894996404647827e-01 -7.621160894632339478e-02 4.420665800571441650e-01 -9.396992623805999756e-02 3.298080265522003174e-01 -1.669449508190155029e-01 -5.622235313057899475e-02 -1.912075877189636230e-01 -3.273350000381469727e-01 2.446597367525100708e-01 -1.334068626165390015e-01 3.786658346652984619e-01 -1.189888194203376770e-01 -6.777507066726684570e-02 1.801318824291229248e-01 -7.671964168548583984e-02 3.282079100608825684e-02 -9.844216704368591309e-02 -8.757773041725158691e-02 -2.012499868869781494e-01 -5.960482731461524963e-02 -3.422356396913528442e-02 -7.481374591588973999e-02 1.797762513160705566e-01 -1.229325458407402039e-01 2.270056158304214478e-01 -3.645873442292213440e-02
2.231393903493881226e-01 2.644574642181396484e-01 1.820743680000305176e-01 3.723192214965820312e-02 -6.289284676313400269e-02 -1.581206470727920532e-01 -1.955214291810989380e-01 -4.594504460692405701e-02 1.391442418098449707e-01 3.867528438568115234e-01 -8.551607024855911732e-04 -2.338122725486755371e-01 -1.640305370092391968e-01 1.030432358384132385e-01 3.122322261333465576e-01 4.123022034764289856e-02 3.181754425168037415e-02 -4.504559561610221863e-02 9.590552002191543579e-02 9.382360428571701050e-02 4.752517119050025940e-02 -1.208324683830142021e-03 3.081178963184356689e-01 -1.115968152880668640e-01 8.241885900497436523e-02 -2.273344844579696655e-01 2.544107139110565186e-01 -1.568723842501640320e-02 2.491084188222885132e-01 1.510549783706665039e-01 -7.467134296894073486e-02 -2.674508094787597656e-01
1.368041485548019409e-01 6.429252773523330688e-02 -4.055422171950340271e-02 1.275695562362670898e-01 -9.757459908723831177e-02 6.288841366767883301e-02 -4.136276543140411377e-01 1.090351119637489319e-01 -5.697654187679290771e-02 1.825301349163055420e-01 5.723732337355613708e-02 -8.215612173080444336e-02 -9.743424504995346069e-02 1.102020516991615295e-01 3.138524889945983887e-01 -1.145128533244132996e-02 2.261302173137664795e-01 -2.125366032123565674e-01 7.453453727066516876e-03 -1.307573467493057251e-01 2.324596233665943146e-02 -5.374931916594505310e-02 -1.281690597534179688e-01 -5.019825100898742676e-01 1.001415550708770752e-01 -6.124577671289443970e-02 -3.592563569545745850e-01 1.585849821567535400e-01 1.915993839502334595e-01 -2.747666835784912109e-02 -3.246152400970458984e-02 6.405445933341979980e-02
4.637730866670608521e-02 5.968981981277465820e-02 -1.371258310973644257e-02 -1.708382219076156616e-01 -1.075780112296342850e-02 3.225457966327667236e-01 -7.239850610494613647e-02 -1.381708085536956787e-01 5.864576995372772217e-02 1.527838706970214844e-01 -1.691186279058456421e-01 -3.160587325692176819e-02 -9.379169787280261517e-04 1.226583197712898254e-01 2.787576615810394287e-01 -1.580450832843780518e-01 3.357813656330108643e-01 3.804756700992584229e-02 2.642595171928405762e-01 1.231335774064064026e-01 2.695624828338623047e-01 8.513101190328598022e-02 -1.405981928110122681e-01 6.867722421884536743e-02 2.530157268047332764e-01 -1.743575036525726318e-01 1.375162973999977112e-02 1.111606955528259277e-01 3.022077083587646484e-01 -3.499620258808135986e-01 1.896519064903259277e-01 4.465904086828231812e-02
2.462085932493209839e-01 -4.684783518314361572e-02 1.399530749768018723e-02 3.287751078605651855e-01 -6.316213309764862061e-02 1.996367126703262329e-01 1.021727249026298523e-01 3.219879865646362305e-01 1.892294436693191528e-01 6.538522988557815552e-02 -1.007264107465744019e-01 -3.661445155739784241e-02 -2.876015901565551758e-01 -9.332096576690673828e-02 2.790662646293640137e-01 7.766329497098922729e-02 2.658921778202056885e-01 1.980908028781414032e-02 3.360549509525299072e-01 -6.788970530033111572e-02 -4.204149916768074036e-02 -1.537112444639205933e-01 1.356003284454345703e-01 -8.843777328729629517e-02 -3.477941080927848816e-02 -4.272913187742233276e-02 1.411454528570175171e-01 -4.980080202221870422e-02 2.540803253650665283e-01 -1.509847939014434814e-01 -1.912404596805572510e-01 -2.333138883113861084e-01
2.613849341869354248e-01 2.792795598506927490e-01 -2.499303594231605530e-02 1.291751712560653687e-01 6.268063560128211975e-03 2.169250845909118652e-01 7.595042884349822998e-02 -5.143047869205474854e-02 1.342844963073730469e-01 4.400129616260528564e-01 6.076269317418336868e-03 -8.993843570351600647e-03 -6.525471806526184082e-02 -2.068712376058101654e-02 3.868794441223144531e-01 -9.163330495357513428e-02 9.298540651798248291e-02 -1.988598331809043884e-02 5.624683201313018799e-02 7.424662262201309204e-02 2.745664445683360100e-03 -1.462041437625885010e-01 -3.865862637758255005e-02 1.303689647465944290e-02 3.245651349425315857e-02 -6.159588322043418884e-02 -4.246671199798583984e-01 1.574351191520690918e-01 1.228615567088127136e-01 -3.141522705554962158e-01 1.305660456418991089e-01 1.573698073625564575e-01
1.071420907974243164e-01 -3.371876478195190430e-02 -1.328186392784118652e-01 -1.635091602802276611e-01 -7.131247967481613159e-02 1.470225453376770020e-01 4.034490510821342468e-02 1.258451491594314575e-01 -7.788315415382385254e-02 2.891767024993896484e-01 -1.683056503534317017e-01 -2.824121415615081787e-01 -5.241874977946281433e-02 -3.000138401985168457e-01 3.346453905105590820e-01 1.111582368612289429e-01 1.884641945362091064e-01 -3.523035049438476562e-01 9.530993551015853882e-02 -5.761666595935821533e-02 -9.714502096176147461e-02 -6.316530704498291016e-02 2.560353837907314301e-02 -8.178424090147018433e-02 -9.394524246454238892e-02 1.993086636066436768e-01 -6.538593769073486328e-02 9.933910518884658813e-02 3.549099266529083252e-01 1.329741328954696655e-01 -2.160639166831970215e-01 1.952899247407913208e-01
2.888638526201248169e-02 1.936423182487487793e-01 2.680754065513610840e-01 -8.786854892969131470e-02 -1.343690752983093262e-01 1.019041240215301514e-01 2.930190563201904297e-01 1.294677257537841797e-01 2.980073094367980957e-01 2.538649737834930420e-01 -1.060974448919296265e-01 -1.181457564234733582e-01 -2.384653687477111816e-01 -5.304975435137748718e-02 1.168535575270652771e-01 -7.911822944879531860e-02 2.750232517719268799e-01 -3.679850324988365173e-02 -2.036775276064872742e-02 2.609406784176826477e-02 4.796143248677253723e-02 -2.921056747436523438e-01 1.738011091947555542e-01 -2.250146269798278809e-01 -1.336312443017959595e-01 1.779994964599609375e-01 1.040818095207214355e-01 -2.675377130508422852e-01 2.800741791725158691e-01 -1.608600914478302002e-01 -9.701099479570984840e-04 1.006725803017616272e-01
1.350278556346893311e-01 -8.084963262081146240e-02 3.654856467619538307e-03 2.211672812700271606e-01 -1.062781959772109985e-01 2.602602839469909668e-01 -4.115654528141021729e-02 1.039219796657562256e-01 -1.534728258848190308e-01 2.166043668985366821e-01 -1.361972372978925705e-02 -1.897264569997787476e-01 4.954992909915745258e-04 -1.004186719655990601e-01 3.257201313972473145e-01 2.740179002285003662e-02 3.115331828594207764e-01 3.360104933381080627e-02 -1.581429541110992432e-01 -2.660436332225799561e-01 9.154213219881057739e-02 8.707264810800552368e-02 3.811815381050109863e-02 4.011134803295135498e-02 -3.175783753395080566e-01 5.885750055313110352e-02 5.142532289028167725e-02 -5.589343234896659851e-02 3.801271319389343262e-01 -2.618112564086914062e-01 2.639693617820739746e-01 -7.343325763940811157e-02
3.136855363845825195e-01 1.726998537778854370e-01 1.282799839973449707e-01 5.133243277668952942e-02 -2.259467542171478271e-01 9.773813188076019287e-03 2.278407067060470581e-01 -7.574688643217086792e-02 1.428094059228897095e-01 -3.387451171875000000e-02 -1.526007503271102905e-01 -1.674379259347915649e-01 1.551896631717681885e-01 -7.238296419382095337e-02 4.448896944522857666e-01 3.787533938884735107e-02 1.415047347545623779e-01 -2.464540535584092140e-03 -1.285532768815755844e-02 3.087471798062324524e-02 2.752038836479187012e-01 1.197662502527236938e-01 2.024728953838348389e-01 -1.864436417818069458e-01 -5.226388573646545410e-02 2.843505144119262695e-01 1.431716531515121460e-01 -2.107893824577331543e-01 1.447142958641052246e-01 -2.760449647903442383e-01 -3.983465023338794708e-03 -9.837677329778671265e-02
1.096144393086433411e-01 7.797731459140777588e-02 -5.163725093007087708e-02 3.319149091839790344e-02 -2.039318084716796875e-01 2.280591242015361786e-02 6.518650054931640625e-02 8.409270644187927246e-02 3.172231018543243408e-01 3.721000552177429199e-01 -1.955123394727706909e-01 -2.483664751052856445e-01 5.182016640901565552e-02 2.325471257790923119e-03 9.924822300672531128e-02 8.240529336035251617e-03 1.864538639783859253e-01 -7.705289870500564575e-02 2.020560204982757568e-02 -2.162285298109054565e-01 2.065358012914657593e-01 -2.419544011354446411e-01 4.260720908641815186e-01 -2.797904051840305328e-02 -1.127804368734359741e-01 -5.728914216160774231e-02 3.151971399784088135e-01 -1.623380482196807861e-01 1.351583302021026611e-01 6.758590787649154663e-02 4.008902609348297119e-02 -1.885910928249359131e-01
1.068151518702507019e-01 2.350944280624389648e-02 2.108800858259201050e-01 1.692822873592376709e-01 -1.625602692365646362e-01 -1.090540811419487000e-01 -4.314982797950506210e-03 6.607234477996826172e-02 -1.873450912535190582e-02 1.910547018051147461e-01 -8.608811534941196442e-03 -2.303556650876998901e-01 1.014063358306884766e-01 7.617900520563125610e-02 2.937062382698059082e-01 1.033606678247451782e-01 2.540257573127746582e-01 6.824977695941925049e-03 2.254053652286529541e-01 2.650280296802520752e-01 2.415160089731216431e-02 -3.698478341102600098e-01 3.766228854656219482e-01 1.554523408412933350e-01 1.967126280069351196e-01 1.604525446891784668e-01 4.250495694577693939e-03 -1.780362725257873535e-01 1.852824836969375610e-01 9.763804823160171509e-02 -3.681639209389686584e-02 1.969925463199615479e-01
1.515555679798126221e-01 1.572011858224868774e-01 -1.588105708360671997e-01 3.391845093574374914e-04 -1.003350317478179932e-01 -6.707489024847745895e-03 -1.174296624958515167e-02 2.560416758060455322e-01 2.690407633781433105e-01 3.562151640653610229e-02 -1.404358446598052979e-01 -3.499823212623596191e-01 6.797420978546142578e-02 -2.479256093502044678e-01 3.787023723125457764e-01 1.080625802278518677e-01 -2.090601995587348938e-02 3.076740913093090057e-02 8.046780526638031006e-02 -4.734435677528381348e-02 1.990593969821929932e-02 -2.435337752103805542e-02 1.115459501743316650e-01 -2.980420589447021484e-01 -3.326120376586914062e-01 1.485849618911743164e-01 1.885159499943256378e-02 -2.365667074918746948e-01 2.985735535621643066e-01 -1.278783679008483887e-01 8.572889119386672974e-02 -3.322848351672291756e-03
2.449880540370941162e-01 1.673061549663543701e-01 -1.161522567272186279e-01 1.516444981098175049e-02 -3.115172684192657471e-02 -1.248631477355957031e-01 -2.397822886705398560e-01 5.329886451363563538e-03 -1.113831922411918640e-01 3.453720510005950928e-01 -1.206853464245796204e-01 -3.168913722038269043e-02 -3.061859402805566788e-03 1.390560269355773926e-01 2.016607373952865601e-01 2.258146852254867554e-01 1.715028136968612671e-01 6.773935258388519287e-02 -1.409406810998916626e-01 -1.259973198175430298e-01 8.855228871107101440e-02 -2.313465625047683716e-01 -3.340824693441390991e-02 -3.345728814601898193e-01 -6.328376382589340210e-02 -1.782092303037643433e-01 -2.616366446018218994e-01 -9.203550964593887329e-02 2.897735536098480225e-01 -1.866827458143234253e-01 2.537644207477569580e-01 1.608041226863861084e-01
4.156929627060890198e-02 5.801937729120254517e-02 -1.164343655109405518e-01 -4.578634724020957947e-02 -7.449670135974884033e-02 3.769107908010482788e-02 1.434772461652755737e-02 -6.036140397191047668e-02 -2.395396232604980469e-01 6.389295309782028198e-02 -2.106643021106719971e-01 -3.238546252250671387e-01 1.099252402782440186e-01 -1.560643762350082397e-01 4.765940606594085693e-01 7.021270692348480225e-02 4.232285320758819580e-01 1.255014836788177490e-01 6.316732615232467651e-02 -1.568252593278884888e-01 -1.404153406620025635e-01 1.513418108224868774e-01 1.959509029984474182e-02 -1.911746412515640259e-01 3.172830119729042053e-02 -1.440334320068359375e-01 1.465139836072921753e-01 -4.898060858249664307e-02 2.500672936439514160e-01 -1.662079393863677979e-01 1.860875189304351807e-01 -1.256329268217086792e-01
2.630429863929748535e-01 4.250936582684516907e-02 -3.159662783145904541e-01 2.306681275367736816e-01 -1.311703324317932129e-01 1.962902545928955078e-01 -2.941679954528808594e-02 -2.824399992823600769e-02 -2.036887258291244507e-01 2.342473119497299194e-01 -5.178708210587501526e-02 -1.586315929889678955e-01 4.136690497398376465e-02 5.242992565035820007e-02 2.902189195156097412e-01 -9.481286257505416870e-02 2.662815749645233154e-01 2.124068289995193481e-01 2.318544834852218628e-01 3.340101987123489380e-02 -2.981113493442535400e-01 -2.931561470031738281e-01 -1.740138828754425049e-01 -1.337417960166931152e-01 -3.248731791973114014e-02 -1.871091425418853760e-01 6.502325087785720825e-02 7.102773338556289673e-02 2.006608396768569946e-01 -2.841528691351413727e-02 5.683781951665878296e-02 -1.147283539175987244e-01
-1.563596278429031372e-01 1.182514727115631104e-01 -5.273037403821945190e-02 8.475660532712936401e-02 8.517421782016754150e-03 8.481544256210327148e-02 -2.137563973665237427e-01 -1.537933796644210815e-01 4.311999771744012833e-03 1.949891746044158936e-01 -2.640354037284851074e-01 2.892046235501766205e-03 3.199099600315093994e-01 -1.324594952166080475e-02 3.177361190319061279e-01 -2.193986326456069946e-01 2.784656286239624023e-01 2.710996270179748535e-01 1.152092143893241882e-01 -5.981313064694404602e-02 7.457905262708663940e-02 -3.070452809333801270e-01 -1.379383802413940430e-01 -2.508692145347595215e-01 5.278590321540832520e-02 -1.528377234935760498e-01 -4.320644214749336243e-02 -1.541139930486679077e-01 2.179080396890640259e-01 6.047286093235015869e-02 -2.440174818038940430e-01 -5.901121348142623901e-02
2.549525797367095947e-01 3.601777181029319763e-02 -1.676934808492660522e-01 1.291366219520568848e-01 -3.294849693775177002e-01 2.663859724998474121e-02 -3.326636971905827522e-03 8.011519908905029297e-02 -2.603996694087982178e-01 1.483625024557113647e-01 -2.017919272184371948e-01 -7.396996021270751953e-02 1.214836239814758301e-01 -1.707091778516769409e-01 1.271518021821975708e-01 -2.622897326946258545e-01 2.779644429683685303e-01 2.496793270111083984e-01 1.433270331472158432e-02 7.308969739824533463e-03 -6.003456935286521912e-02 -2.417919635772705078e-01 -3.053753077983856201e-01 -7.801938056945800781e-02 9.305345267057418823e-02 4.951313883066177368e-02 -4.231468774378299713e-03 7.296559214591979980e-02 3.671506643295288086e-01 -2.284951657056808472e-01 -8.853646926581859589e-03 5.931999906897544861e-02
2.244685888290405273e-01 -4.340106993913650513e-02 -6.236709188669919968e-03 1.774001866579055786e-01 -1.784152537584304810e-01 1.015617102384567261e-01 -1.495047658681869507e-01 1.131469160318374634e-01 8.534459769725799561e-02 2.179107517004013062e-01 -7.989861816167831421e-02 -1.864212006330490112e-01 9.081948548555374146e-02 1.255247648805379868e-02 1.693246364593505859e-01 1.363794505596160889e-02 2.743397355079650879e-01 2.412167787551879883e-01 2.528769671916961670e-01 -4.774240776896476746e-02 -1.472134888172149658e-01 9.898390620946884155e-02 1.029951870441436768e-01 -2.511490285396575928e-01 9.981199353933334351e-02 4.392900764942169189e-01 -1.030577160418033600e-02 1.849890202283859253e-01 3.433015048503875732e-01 4.221369326114654541e-02 1.669552177190780640e-02 -2.091469913721084595e-01
1.487076878547668457e-01 2.214155942201614380e-01 -1.749100047163665295e-03 -2.289369404315948486e-01 -3.366863727569580078e-01 2.870899736881256104e-01 -1.845549196004867554e-01 3.515057265758514404e-01 1.746359020471572876e-01 1.512058228254318237e-01 -6.262142956256866455e-02 -5.240749195218086243e-02 3.095788136124610901e-02 6.761214882135391235e-02 1.495869457721710205e-01 6.933689862489700317e-02 2.026774436235427856e-01 -6.114264577627182007e-02 2.286351919174194336e-01 -1.474603712558746338e-01 1.437760442495346069e-01 -1.216614395380020142e-01 6.955945491790771484e-02 9.019912779331207275e-02 -3.327858150005340576e-01 -8.634663373231887817e-02 -2.024713456630706787e-01 -5.733962729573249817e-02 2.353459745645523071e-01 -2.576212957501411438e-02 1.910846829414367676e-01 8.931037038564682007e-02
7.002974301576614380e-02 -5.700049921870231628e-02 -1.086662784218788147e-01 -8.631407469511032104e-02 -1.540761590003967285e-01 5.411534756422042847e-02 3.527815639972686768e-02 1.135014370083808899e-01 -3.696342557668685913e-02 1.370368599891662598e-01 6.624295562505722046e-02 -5.381852388381958008e-01 1.794474869966506958e-01 6.858123838901519775e-02 1.604560464620590210e-01 2.661242783069610596e-01 2.632115185260772705e-01 -4.738696292042732239e-02 3.046855330467224121e-01 1.695079654455184937e-01 -6.400877982378005981e-02 -2.009062655270099640e-02 -1.666168719530105591e-01 -7.629013154655694962e-03 -3.294776678085327148e-01 2.781854942440986633e-02 1.361784338951110840e-01 1.018892452120780945e-01 3.095979690551757812e-01 -1.111177727580070496e-01 1.032677367329597473e-01 -4.016688466072082520e-02
4.465603083372116089e-02 -1.348112672567367554e-01 -6.725183129310607910e-02 5.092785879969596863e-02 -4.655278027057647705e-01 2.609639763832092285e-01 1.024028807878494263e-01 6.536442786455154419e-02 1.033518016338348389e-01 -2.330262586474418640e-02 2.071307040750980377e-02 -8.208677917718887329e-02 -5.812246352434158325e-03 -1.840533614158630371e-01 3.667760789394378662e-01 -3.588039893656969070e-03 3.622436225414276123e-01 1.636737287044525146e-01 -8.134279400110244751e-02 -4.644001834094524384e-03 -8.574585616588592529e-02 -1.704151928424835205e-01 7.588965445756912231e-02 -1.396556645631790161e-01 2.360076643526554108e-02 -3.296729624271392822e-01 1.721619963645935059e-01 -7.654008269309997559e-02 1.029205769300460815e-01 -2.776866853237152100e-01 -1.564281880855560303e-01 -5.552541464567184448e-02
3.421833515167236328e-01 1.940047591924667358e-01 -1.107297986745834351e-01 1.961389370262622833e-02 -1.978817284107208252e-01 -1.583562605082988739e-02 -1.289819031953811646e-01 2.037425786256790161e-01 -1.885908991098403931e-01 3.417978584766387939e-01 -2.100098133087158203e-02 -1.772890239953994751e-01 -1.424786299467086792e-01 -1.718012988567352295e-01 1.759058237075805664e-01 -1.653525047004222870e-03 9.071638807654380798e-03 1.803320497274398804e-01 -7.862228155136108398e-02 -5.102842673659324646e-02 1.168218404054641724e-01 -1.988144814968109131e-01 -1.802669316530227661e-01 -2.916574776172637939e-01 3.074248135089874268e-01 1.106948330998420715e-01 3.217637538909912109e-02 2.666375227272510529e-02 3.346020579338073730e-01 1.034725904464721680e-01 -8.137136697769165039e-02 -1.418701112270355225e-01
2.426508665084838867e-01 2.298760972917079926e-02 2.673869729042053223e-01 5.401483178138732910e-02 -2.179125547409057617e-01 -3.128378838300704956e-02 -1.672942340373992920e-01 1.324885636568069458e-01 -1.112730726599693298e-01 2.202035337686538696e-01 -2.831798978149890900e-02 -4.761924594640731812e-02 -2.912393957376480103e-02 2.293710708618164062e-01 -2.703360654413700104e-02 2.331639081239700317e-01 4.279943704605102539e-01 -1.787544786930084229e-01 1.066609937697649002e-02 -6.813364475965499878e-02 6.585875153541564941e-02 -1.432274132966995239e-01 8.367878943681716919e-02 -2.265686690807342529e-01 2.842447161674499512e-01 -2.890660166740417480e-01 7.670325785875320435e-02 2.141941487789154053e-01 2.493374347686767578e-01 -1.216996386647224426e-01 -5.805514380335807800e-02 1.161406654864549637e-02
-6.904649734497070312e-02 3.394770622253417969e-01 1.616119891405105591e-01 -2.718305028975009918e-02 -1.537420600652694702e-01 7.867331057786941528e-02 -4.907613247632980347e-02 -1.964915841817855835e-01 2.737005650997161865e-01 1.887795329093933105e-01 -2.038981318473815918e-01 3.345835581421852112e-02 -8.381821960210800171e-02 -2.370261400938034058e-01 2.531940937042236328e-01 1.117811352014541626e-01 3.340167179703712463e-02 1.469104434363543987e-03 9.033232182264328003e-02 1.858782470226287842e-01 1.016343161463737488e-01 -6.825868785381317139e-02 1.641790941357612610e-02 -3.338896334171295166e-01 1.495265066623687744e-01 7.299528270959854126e-02 -1.509246081113815308e-01 -3.558712005615234375e-01 3.732775449752807617e-01 -1.453177537769079208e-02 -2.628350863233208656e-03 4.474437609314918518e-02
6.872116029262542725e-02 2.435093373060226440e-01 -1.527358889579772949e-01 2.232926934957504272e-01 -2.192896008491516113e-01 4.029238224029541016e-01 5.109573155641555786e-02 -5.911079049110412598e-02 6.330554932355880737e-02 1.967840343713760376e-01 -2.632568478584289551e-01 -2.753634154796600342e-01 1.023671776056289673e-01 -1.393606066703796387e-01 1.511270552873611450e-01 -9.904219210147857666e-02 1.033848822116851807e-01 3.167764842510223389e-01 5.933247879147529602e-02 1.017384324222803116e-02 -5.424967780709266663e-02 -9.249622235074639320e-04 1.523192040622234344e-02 3.226050734519958496e-02 -1.628442555665969849e-01 -1.065947413444519043e-01 -1.602275222539901733e-01 6.627758592367172241e-02 2.916614413261413574e-01 -3.318080008029937744e-01 6.765194237232208252e-02 -9.633310884237289429e-02
-9.900360554456710815e-02 2.414591312408447266e-01 1.277744024991989136e-01 -9.719207882881164551e-02 -5.733418837189674377e-02 -9.761931002140045166e-02 -7.949267327785491943e-02 1.278468370437622070e-01 1.527430489659309387e-02 1.473458707332611084e-01 -3.772095963358879089e-02 -1.761009395122528076e-01 -7.211226969957351685e-02 -1.952659040689468384e-01 3.767340183258056641e-01 -6.371980905532836914e-02 4.469957649707794189e-01 -8.131273835897445679e-02 -2.017656527459621429e-02 3.498481959104537964e-02 2.149889916181564331e-01 -7.913384586572647095e-02 3.397092223167419434e-01 -2.128597535192966461e-02 7.442224770784378052e-02 1.762836724519729614e-01 -1.634712368249893188e-01 4.835777729749679565e-02 2.160566300153732300e-01 2.468538582324981689e-01 -9.698431938886642456e-02 2.605020105838775635e-01
2.770013511180877686e-01 2.027308940887451172e-01 -1.979491412639617920e-01 3.414280712604522705e-01 -2.496679127216339111e-01 4.760046899318695068e-01 -1.353282332420349121e-01 1.217420678585767746e-02 1.136068776249885559e-01 2.010593712329864502e-01 -1.532276868820190430e-01 -1.827820092439651489e-01 -1.346417218446731567e-01 -1.300769951194524765e-02 3.009048700332641602e-01 -8.016334474086761475e-02 1.178626865148544312e-01 2.685339748859405518e-01 6.067316234111785889e-02 4.818220157176256180e-03 -9.527090191841125488e-02 -7.971729338169097900e-02 -1.142374649643898010e-01 2.507952600717544556e-02 -7.715512812137603760e-02 -9.296389669179916382e-02 -1.074695959687232971e-01 2.601487375795841217e-02 4.325566440820693970e-02 -1.782926470041275024e-01 9.515683352947235107e-02 -7.209037244319915771e-02
1.412837952375411987e-01 -6.587871909141540527e-02 -5.618662759661674500e-02 1.033041179180145264e-01 -2.263678461313247681e-01 8.346182107925415039e-02 -3.469402715563774109e-02 -3.405836969614028931e-02 -9.360279887914657593e-02 1.772332340478897095e-01 4.554533865302801132e-03 7.775678485631942749e-02 3.048605024814605713e-01 -6.201730296015739441e-02 1.394298374652862549e-01 1.996088400483131409e-02 1.114080175757408142e-01 -3.652556836605072021e-01 1.944952160120010376e-01 1.586263924837112427e-01 2.461226880550384521e-01 -2.923434674739837646e-01 1.765947043895721436e-01 -3.587928414344787598e-01 2.771585620939731598e-02 -2.057594060897827148e-01 2.476297318935394287e-01 -1.575303226709365845e-01 2.138060480356216431e-01 -4.291886836290359497e-02 -7.381389290094375610e-02 2.035067826509475708e-01
1.158260107040405273e-01 4.433235228061676025e-01 -2.695338428020477295e-01 -3.475516289472579956e-02 -8.818055689334869385e-02 1.139253154397010803e-01 -2.138713747262954712e-01 2.977533033117651939e-03 1.837168075144290924e-02 2.159188538789749146e-01 2.367198318243026733e-01 -2.864028513431549072e-02 -1.033306494355201721e-02 -9.571033716201782227e-02 1.517553776502609253e-01 -3.188429474830627441e-01 3.120011985301971436e-01 2.739693783223628998e-02 -8.372536301612854004e-02 9.023708850145339966e-02 7.215223461389541626e-02 9.576468169689178467e-02 -5.091310665011405945e-02 -3.601322323083877563e-02 -1.011695787310600281e-01 -9.627462178468704224e-02 4.670928791165351868e-02 6.079680472612380981e-02 3.546538352966308594e-01 -3.549280762672424316e-01 -5.686273053288459778e-02 -5.683905445039272308e-03
5.721589084714651108e-03 1.407958567142486572e-01 -2.139825969934463501e-01 -1.757950037717819214e-01 -1.214418634772300720e-01 5.356797203421592712e-02 -1.101784035563468933e-01 5.956890806555747986e-02 1.466818433254957199e-02 1.374797970056533813e-01 -2.596165835857391357e-01 -3.656002879142761230e-02 -1.003521755337715149e-01 3.330241516232490540e-02 2.774737477302551270e-01 2.563519775867462158e-01 1.829021573066711426e-01 1.637476682662963867e-02 1.415728181600570679e-01 1.641427874565124512e-01 1.256039738655090332e-01 -2.313894331455230713e-01 -7.103052735328674316e-02 -4.576139748096466064e-01 2.203031070530414581e-02 -1.185042560100555420e-01 -2.848365008831024170e-01 1.413330733776092529e-01 2.152213007211685181e-01 -1.797702014446258545e-01 1.971139758825302124e-01 -1.754930019378662109e-01
1.180245820432901382e-02 2.793048620223999023e-01 -2.389296144247055054e-01 1.539595518261194229e-02 -2.699456810951232910e-01 2.296016365289688110e-02 -4.999928176403045654e-02 4.673419892787933350e-02 2.598646469414234161e-02 -4.418653249740600586e-02 4.911463335156440735e-02 -2.824772000312805176e-01 -6.457939743995666504e-02 4.618569090962409973e-02 4.839021563529968262e-01 2.133078128099441528e-01 7.061602920293807983e-02 2.234185673296451569e-02 -2.386386096477508545e-01 1.373572945594787598e-01 -6.386366486549377441e-02 2.618809603154659271e-02 3.697634488344192505e-02 -1.794272065162658691e-01 8.904748409986495972e-02 9.310109168291091919e-02 -9.559448808431625366e-02 8.629654347896575928e-02 2.068387120962142944e-01 -6.536182016134262085e-02 -2.308183461427688599e-01 4.031172692775726318e-01
2.968316972255706787e-01 1.518120914697647095e-01 8.857983164489269257e-03 2.036480307579040527e-01 -1.894059777259826660e-01 4.062041267752647400e-02 1.557099521160125732e-01 -8.499199151992797852e-02 2.816422581672668457e-01 1.387158483266830444e-01 3.569385502487421036e-03 -3.244863152503967285e-01 -2.851039462257176638e-04 2.490977197885513306e-02 4.368536770343780518e-01 -1.209141016006469727e-01 3.091922700405120850e-01 -1.972936838865280151e-02 -2.365037985146045685e-02 -1.090660840272903442e-01 1.241459026932716370e-01 5.816026125103235245e-03 3.534830808639526367e-01 3.756880760192871094e-02 -1.866306066513061523e-01 -3.330291481688618660e-03 2.423449307680130005e-01 -3.110736049711704254e-02 8.245543390512466431e-02 -2.857860364019870758e-02 4.038941487669944763e-02 -1.196219101548194885e-01
8.740285038948059082e-02 2.642929553985595703e-01 -1.401673853397369385e-01 -7.193027436733245850e-02 -8.301309496164321899e-02 2.347034811973571777e-01 -2.125015258789062500e-01 -2.293570488691329956e-01 -1.335750818252563477e-01 1.036997069604694843e-03 -4.452043771743774414e-02 -1.044961661100387573e-01 -9.398440271615982056e-02 -1.821142286062240601e-01 2.650596797466278076e-01 1.344033926725387573e-01 2.864992618560791016e-01 2.524703741073608398e-02 3.358389437198638916e-01 1.592526435852050781e-01 1.093744635581970215e-01 1.945731043815612793e-01 -2.405349165201187134e-01 -1.990603841841220856e-02 1.038379743695259094e-01 1.500520259141921997e-01 -5.351759493350982666e-02 -3.357039764523506165e-02 3.081649541854858398e-01 -1.150951087474822998e-01 3.048730492591857910e-01 9.743659943342208862e-02
1.955650448799133301e-01 2.499073892831802368e-01 6.992574781179428101e-02 1.616432368755340576e-01 -2.822505831718444824e-01 -8.842490613460540771e-02 3.058377504348754883e-01 1.026657745242118835e-01 2.276786714792251587e-01 2.094098776578903198e-01 -7.423409074544906616e-02 -2.049987763166427612e-01 -3.206173181533813477e-01 3.531130552291870117e-01 3.115700781345367432e-01 -1.625329703092575073e-01 1.360034793615341187e-01 2.061303146183490753e-02 1.052323207259178162e-01 7.014609128236770630e-02 -4.587142169475555420e-02 -8.603189140558242798e-02 1.114178672432899475e-01 -7.730041444301605225e-02 -1.301982998847961426e-02 -1.559374928474426270e-01 2.015212364494800568e-02 1.314910054206848145e-01 2.141618430614471436e-01 2.813173457980155945e-02 -1.753929257392883301e-01 1.030833646655082703e-02
5.297033488750457764e-02 8.417016267776489258e-02 -1.795816123485565186e-01 3.531385585665702820e-02 -1.404629461467266083e-02 1.761043220758438110e-01 -2.643700242042541504e-01 -1.388088464736938477e-01 1.190988346934318542e-01 3.090623319149017334e-01 -1.724683046340942383e-01 2.443150058388710022e-02 6.703332811594009399e-02 -1.489132195711135864e-01 2.876911461353302002e-01 2.137884497642517090e-01 1.677820682525634766e-01 -1.059406176209449768e-01 9.984324127435684204e-02 2.891178429126739502e-01 1.180493459105491638e-01 -2.798330783843994141e-01 -7.331287115812301636e-02 -8.680732548236846924e-02 -9.575354307889938354e-02 1.556584537029266357e-01 -2.143812552094459534e-02 2.154265046119689941e-01 1.578515022993087769e-02 -4.649162888526916504e-01 -6.685856729745864868e-02 -4.289029911160469055e-02
1.225726604461669922e-01 1.054487451910972595e-01 7.219894975423812866e-02 2.491635084152221680e-01 -3.563328981399536133e-01 -2.049739211797714233e-01 -2.963899374008178711e-01 3.503634943626821041e-04 2.833603918552398682e-01 1.912945136427879333e-02 3.387285023927688599e-02 -2.580071985721588135e-01 -9.039051085710525513e-02 -2.816823869943618774e-02 3.000170290470123291e-01 -1.288039386272430420e-01 1.206470206379890442e-01 1.129802390933036804e-01 2.578149922192096710e-02 2.157320231199264526e-01 -7.319143041968345642e-03 6.092011183500289917e-02 -4.547872766852378845e-02 4.605868831276893616e-02 3.940048813819885254e-02 2.665662765502929688e-01 -1.708725988864898682e-01 -6.810188293457031250e-02 3.956785798072814941e-01 -1.965907812118530273e-01 3.629548847675323486e-02 -1.833283714950084686e-02
4.314267635345458984e-02 1.828100383281707764e-01 -1.015265509486198425e-01 1.671979278326034546e-01 -1.766466796398162842e-01 -1.331482827663421631e-01 -2.236618250608444214e-01 4.506879672408103943e-02 -3.678051829338073730e-01 1.241067871451377869e-01 -2.083015888929367065e-01 4.453462362289428711e-02 -1.023403257131576538e-01 -8.397253602743148804e-02 2.290705293416976929e-01 -2.799684405326843262e-01 1.615733206272125244e-01 1.513058692216873169e-01 -1.065941154956817627e-01 9.512446820735931396e-02 1.260276138782501221e-01 -1.833680719137191772e-01 -7.874269969761371613e-03 -2.149287797510623932e-02 -1.292210221290588379e-01 9.073397517204284668e-02 3.397248685359954834e-01 -3.547041118144989014e-02 3.496362566947937012e-01 -2.435045987367630005e-01 -1.535824835300445557e-01 1.219048723578453064e-01
2.524189949035644531e-01 1.167949009686708450e-02 -2.796350121498107910e-01 -7.744610309600830078e-02 -1.685096919536590576e-01 1.281329058110713959e-02 2.659705094993114471e-02 1.060121357440948486e-01 -3.418750688433647156e-02 -1.445007859729230404e-03 -4.375398624688386917e-03 -3.860793411731719971e-01 -1.127549409866333008e-01 5.030099768191576004e-03 4.368684589862823486e-01 -8.436843007802963257e-02 3.085174560546875000e-01 -1.156513169407844543e-01 -2.382493019104003906e-01 1.116544231772422791e-01 1.144838631153106689e-01 -1.524119973182678223e-01 6.110060214996337891e-02 -1.619976572692394257e-02 -3.756039589643478394e-02 2.748473286628723145e-01 1.575325876474380493e-01 3.020547628402709961e-01 -3.868001326918601990e-02 -1.599920541048049927e-01 9.056485444307327271e-02 6.379739195108413696e-02
4.398719221353530884e-02 3.840100467205047607e-01 -2.694799602031707764e-01 -8.640532195568084717e-02 -1.137030497193336487e-01 1.693403273820877075e-01 7.842438668012619019e-02 3.347124904394149780e-02 -4.220576956868171692e-02 1.433644294738769531e-01 9.393040090799331665e-02 -3.507473766803741455e-01 4.992237314581871033e-03 -8.698786050081253052e-02 1.761910170316696167e-01 -8.047170192003250122e-02 4.852313920855522156e-02 -2.375703305006027222e-02 5.301567725837230682e-03 3.885735943913459778e-02 -4.213928245007991791e-03 -5.505340918898582458e-02 7.999306172132492065e-02 -4.704276099801063538e-02 -1.425721403211355209e-02 -2.900836467742919922e-01 -5.893899872899055481e-02 1.125590428709983826e-01 2.963640987873077393e-01 -5.382356047630310059e-01 1.048020496964454651e-01 -1.312387287616729736e-01
1.847086101770401001e-01 3.561422526836395264e-01 -3.423352241516113281e-01 5.583443492650985718e-02 -7.854798436164855957e-02 8.246330171823501587e-02 -1.614477932453155518e-01 -1.402991451323032379e-02 1.012122035026550293e-01 2.106411010026931763e-01 1.994615979492664337e-02 -8.217946439981460571e-02 6.820298731327056885e-02 -8.750170469284057617e-02 8.534425497055053711e-02 -2.501792311668395996e-01 1.720369458198547363e-01 1.019752100110054016e-01 1.059021353721618652e-01 1.091363057494163513e-01 1.293997615575790405e-01 2.224709838628768921e-02 5.967299267649650574e-02 1.219796761870384216e-01 -4.581755027174949646e-02 -8.084496855735778809e-02 -5.538501217961311340e-02 1.310141086578369141e-01 5.293515324592590332e-01 -2.836647629737854004e-01 2.146482914686203003e-01 -3.369520232081413269e-02
4.282412305474281311e-02 7.632762938737869263e-02 8.215919882059097290e-02 -1.906225681304931641e-01 8.718471229076385498e-02 -2.301789373159408569e-01 3.863281104713678360e-03 1.612768322229385376e-01 3.459370136260986328e-02 3.793660998344421387e-01 -8.445687592029571533e-03 -1.814547739923000336e-02 -1.945468224585056305e-02 1.394987255334854126e-01 2.928534448146820068e-01 -1.254870593547821045e-01 3.258375227451324463e-01 4.632618278264999390e-02 1.692603677511215210e-01 8.530234545469284058e-02 2.997404932975769043e-01 -9.942201524972915649e-02 1.092303767800331116e-01 -1.262357085943222046e-01 7.508433610200881958e-02 2.937197498977184296e-02 2.490287879481911659e-03 3.938271850347518921e-02 3.745788633823394775e-01 1.138795167207717896e-01 -3.421830236911773682e-01 2.133486270904541016e-01
7.625664025545120239e-02 2.046314328908920288e-01 -1.786987781524658203e-01 -4.353096336126327515e-02 -1.981610059738159180e-01 1.521609723567962646e-01 1.485826522111892700e-01 -2.641327306628227234e-02 1.262362748384475708e-01 5.337775126099586487e-02 -1.879787743091583252e-01 -1.135061308741569519e-01 -6.134802103042602539e-02 3.376033157110214233e-02 2.452215105295181274e-01 5.005124583840370178e-02 1.637739241123199463e-01 5.555310286581516266e-03 1.458934843540191650e-01 1.071123033761978149e-01 2.167470008134841919e-01 3.146153092384338379e-01 -1.572551280260086060e-01 6.442664563655853271e-02 7.827454060316085815e-02 -4.354387819766998291e-01 5.102431774139404297e-02 -6.964572519063949585e-02 3.085993528366088867e-01 -3.837825953960418701e-01 -1.293522715568542480e-01 -4.296120628714561462e-02
1.474689841270446777e-01 1.149478703737258911e-01 -1.320911105722188950e-02 2.292133718729019165e-01 -3.264517290517687798e-04 1.302283704280853271e-01 -5.433017015457153320e-02 3.109113574028015137e-01 7.054806500673294067e-02 -1.044082194566726685e-01 1.152611896395683289e-01 -2.073816657066345215e-01 -7.022389024496078491e-02 -1.883460134267807007e-01 2.771590650081634521e-01 2.093736976385116577e-01 4.971322715282440186e-01 -8.658570796251296997e-02 7.878771424293518066e-02 2.880858778953552246e-01 1.746719479560852051e-01 3.213315457105636597e-02 1.644111275672912598e-01 -1.673471778631210327e-01 1.559230685234069824e-01 1.327677220106124878e-01 2.250621616840362549e-01 -1.085880920290946960e-01 1.437052041292190552e-01 2.953732386231422424e-02 -7.308547198772430420e-02 2.920300140976905823e-02
2.043586671352386475e-01 1.494110673666000366e-01 -1.024081259965896606e-01 -2.354000806808471680e-01 -2.573764920234680176e-01 9.495542198419570923e-02 -1.526652574539184570e-01 -2.701058685779571533e-01 -9.286814928054809570e-02 2.805325984954833984e-01 7.090520858764648438e-02 -1.626489609479904175e-01 8.917700499296188354e-02 8.293508738279342651e-02 2.807681821286678314e-02 8.937519043684005737e-02 2.737859189510345459e-01 3.909174352884292603e-02 6.132305786013603210e-02 3.448533415794372559e-01 -1.813593879342079163e-02 2.954881191253662109e-01 -1.028557717800140381e-01 -2.322029918432235718e-01 1.235336065292358398e-01 1.938162930309772491e-02 2.665486633777618408e-01 4.917205125093460083e-02 1.169694513082504272e-01 -1.715942472219467163e-01 -1.439682841300964355e-01 2.276209443807601929e-01
2.827614545822143555e-01 -1.125052454881370068e-03 -1.167446970939636230e-01 -6.814568489789962769e-02 -3.558261394500732422e-01 -7.240206748247146606e-02 1.155612245202064514e-02 -1.230818033218383789e-02 -1.541072428226470947e-01 3.239463865756988525e-01 -1.360929920338094234e-03 -9.642647951841354370e-02 9.108708798885345459e-02 -1.596045494079589844e-01 7.078839093446731567e-02 2.156286090612411499e-01 4.920666515827178955e-01 7.788112759590148926e-02 6.729374825954437256e-02 8.956848084926605225e-02 6.720342487096786499e-02 -7.603440433740615845e-02 -2.350042760372161865e-01 1.771938502788543701e-01 -2.388792335987091064e-01 3.845454752445220947e-02 9.872976690530776978e-02 2.481618709862232208e-02 2.807474732398986816e-01 -1.119843125343322754e-01 1.686152815818786621e-01 -6.080060265958309174e-04
-8.195672184228897095e-02 2.196974456310272217e-01 -1.401503980159759521e-01 2.063347846269607544e-01 -5.471016839146614075e-02 2.525367140769958496e-01 -6.192854419350624084e-02 1.120201870799064636e-01 1.593765914440155029e-01 1.853377968072891235e-01 -1.351271122694015503e-01 -3.613927662372589111e-01 4.830921813845634460e-02 -2.282063663005828857e-01 3.701051175594329834e-01 7.444665580987930298e-02 4.452010616660118103e-02 -9.831104427576065063e-02 2.410714179277420044e-01 1.155371069908142090e-01 3.572672605514526367e-01 -1.663346886634826660e-01 -3.650792315602302551e-02 7.493925094604492188e-02 5.142357945442199707e-02 -2.343276888132095337e-01 1.244463473558425903e-01 1.189369484782218933e-01 -5.596850812435150146e-02 -2.377668023109436035e-01 -3.173615317791700363e-03 -4.326346144080162048e-02
7.211676985025405884e-02 3.001283407211303711e-01 4.891487956047058105e-02 7.129165530204772949e-02 -1.899939775466918945e-01 -4.388858005404472351e-02 8.636447042226791382e-02 1.286301016807556152e-01 3.015680015087127686e-01 1.989126503467559814e-01 -5.869852751493453979e-02 -1.549151241779327393e-01 -1.675606220960617065e-01 2.388870716094970703e-01 2.960007190704345703e-01 -9.606655687093734741e-02 3.138829171657562256e-01 -4.581386968493461609e-02 1.188964471220970154e-01 1.297909468412399292e-01 -1.927116960287094116e-01 8.728902041912078857e-02 1.877798587083816528e-01 -5.502650514245033264e-02 -5.542758479714393616e-02 -4.498589038848876953e-02 2.609535455703735352e-01 1.085101664066314697e-01 1.645238399505615234e-01 2.481140494346618652e-01 -2.080872505903244019e-01 2.524482607841491699e-01
-4.688717797398567200e-02 2.693011462688446045e-01 -2.929322794079780579e-02 1.711252927780151367e-01 -6.892466545104980469e-02 1.562286615371704102e-01 -6.133437529206275940e-02 9.991993755102157593e-02 2.153529673814773560e-01 1.367743015289306641e-01 -3.963567689061164856e-02 -3.050439655780792236e-01 1.494986284524202347e-02 -2.867413163185119629e-01 3.589251339435577393e-01 -8.187948167324066162e-02 1.068741157650947571e-01 -7.425628602504730225e-02 2.902185022830963135e-01 1.388636380434036255e-01 2.051578015089035034e-01 -1.981426328420639038e-01 -9.617512673139572144e-02 2.186743915081024170e-01 1.534684300422668457e-01 -1.453020423650741577e-01 9.143221378326416016e-02 2.226759046316146851e-01 8.592233061790466309e-02 -2.938089668750762939e-01 6.405875552445650101e-03 -1.390282213687896729e-01
4.844418168067932129e-02 2.147707045078277588e-01 1.529162051156163216e-03 -5.596584454178810120e-02 5.218527838587760925e-02 3.079537749290466309e-01 -6.631009280681610107e-02 1.624663546681404114e-02 9.378650039434432983e-02 1.619125008583068848e-01 -7.214595377445220947e-02 -2.099384367465972900e-01 6.254742294549942017e-02 -4.307187348604202271e-02 3.344700038433074951e-01 3.142257779836654663e-02 1.412620693445205688e-01 -4.000308364629745483e-02 2.542620599269866943e-01 1.241723895072937012e-01 3.934156000614166260e-01 -5.270227417349815369e-02 -3.200637176632881165e-02 3.212663531303405762e-02 1.231778338551521301e-01 -3.242441117763519287e-01 9.541200846433639526e-02 2.052725404500961304e-01 1.501297205686569214e-01 -4.330494999885559082e-01 -2.012069709599018097e-02 -8.268880774267017841e-04
7.955101132392883301e-02 2.487928718328475952e-01 7.654297351837158203e-02 2.609953284263610840e-01 -1.257836222648620605e-01 -5.418159067630767822e-02 -1.569269746541976929e-01 -7.057064771652221680e-02 4.441759362816810608e-02 2.554633021354675293e-01 -3.446809053421020508e-01 7.297998527064919472e-04 -1.812325417995452881e-01 -1.261792331933975220e-01 2.020827680826187134e-01 1.743256300687789917e-01 2.704260945320129395e-01 -1.636023670434951782e-01 -1.645041108131408691e-01 8.531626313924789429e-03 -3.785809874534606934e-02 -3.624119460582733154e-01 9.591435082256793976e-03 -2.144296318292617798e-01 -2.005272060632705688e-01 -1.382754147052764893e-01 2.117000222206115723e-01 1.387181431055068970e-01 -6.974893063306808472e-02 -4.084961116313934326e-02 -8.899559080600738525e-02 -2.442884296178817749e-01
6.749639660120010376e-02 1.544174402952194214e-01 -1.916627585887908936e-01 5.121346563100814819e-03 -7.303756475448608398e-02 1.479914039373397827e-01 -3.307837545871734619e-01 -6.544841080904006958e-02 -1.452610045671463013e-01 1.403184235095977783e-01 -1.693891286849975586e-01 -6.830743700265884399e-02 -7.202350348234176636e-02 8.007528632879257202e-02 2.305246144533157349e-01 1.076513621956110001e-02 2.269347161054611206e-01 4.320864751935005188e-02 2.527670748531818390e-02 5.110929533839225769e-02 1.733691245317459106e-01 -2.763195335865020752e-01 1.204305216670036316e-01 -3.056899607181549072e-01 -9.529364109039306641e-02 3.316767811775207520e-01 1.011077687144279480e-01 -1.075600236654281616e-01 1.105342060327529907e-01 -2.850831747055053711e-01 -3.501099348068237305e-01 -1.642244458198547363e-01
-5.162610486149787903e-02 -1.594005525112152100e-02 -1.199997216463088989e-01 -8.879156783223152161e-03 -2.859652042388916016e-01 -9.948090650141239166e-03 -3.567854687571525574e-02 4.559770524501800537e-01 1.106095090508460999e-01 3.469051420688629150e-01 -3.086479008197784424e-01 -3.407557904720306396e-01 -1.822719722986221313e-01 -4.164615571498870850e-01 2.398396097123622894e-02 -3.048845939338207245e-02 9.784579277038574219e-02 5.003016442060470581e-02 -6.596435606479644775e-02 1.046885699033737183e-01 6.451407074928283691e-02 -1.685308963060379028e-01 3.789095208048820496e-02 -1.972867995500564575e-01 -7.113900780677795410e-02 1.119242608547210693e-02 -8.104374259710311890e-02 -1.070022657513618469e-01 9.804506599903106689e-02 -5.363953858613967896e-02 -5.658555775880813599e-03 5.813022330403327942e-02
1.365169510245323181e-02 1.681062877178192139e-01 -2.545479536056518555e-01 6.481688469648361206e-02 -3.007266819477081299e-01 3.709027171134948730e-01 -4.793273750692605972e-03 1.299831569194793701e-01 -3.832786902785301208e-02 1.900478601455688477e-01 -3.148519992828369141e-01 -4.712134599685668945e-02 4.421202465891838074e-02 3.508271649479866028e-02 3.030006885528564453e-01 -4.343464225530624390e-02 1.866117864847183228e-02 3.100901246070861816e-01 7.088595628738403320e-02 1.802966594696044922e-01 7.601013779640197754e-02 -5.316983908414840698e-02 -4.312708228826522827e-02 -3.667187644168734550e-03 -5.040843039751052856e-02 -6.976981461048126221e-02 -2.123541682958602905e-01 -6.353623420000076294e-02 2.271379828453063965e-01 -3.893973529338836670e-01 1.247726082801818848e-01 -4.438031464815139771e-02
-7.752380799502134323e-03 1.970934718847274780e-01 -3.901259973645210266e-02 8.786118030548095703e-02 -8.213635534048080444e-02 3.386749699711799622e-02 -9.386968612670898438e-02 -1.619235575199127197e-01 1.022055149078369141e-01 3.296503424644470215e-01 -2.431105971336364746e-01 2.806947529315948486e-01 1.449760142713785172e-02 -7.373060286045074463e-02 1.745622903108596802e-01 1.933767646551132202e-01 4.246889352798461914e-01 -7.206971198320388794e-02 1.533336788415908813e-01 2.755006849765777588e-01 2.092078924179077148e-01 -1.117463260889053345e-01 -1.112839356064796448e-01 -2.412964105606079102e-01 7.478710263967514038e-02 -1.588103771209716797e-01 -2.885517850518226624e-02 9.116793423891067505e-02 6.898530572652816772e-02 -3.171397149562835693e-01 -9.539198130369186401e-02 -1.103797554969787598e-01
2.820930778980255127e-01 1.279087513685226440e-01 -6.335555762052536011e-02 -6.440964341163635254e-02 -2.705323398113250732e-01 -5.389612168073654175e-02 4.298698529601097107e-02 2.539697289466857910e-01 3.767936527729034424e-01 -3.483090316876769066e-03 -1.900904029607772827e-01 -1.757638007402420044e-01 -7.974288426339626312e-03 -7.475347816944122314e-02 4.474440515041351318e-01 5.866798758506774902e-02 2.848788499832153320e-01 5.963949114084243774e-02 8.387882262468338013e-02 -1.466043293476104736e-01 1.286675184965133667e-01 -1.750293187797069550e-02 1.913972795009613037e-01 -1.039941981434822083e-01 -2.264941483736038208e-01 1.875100582838058472e-01 1.925174742937088013e-01 -1.283318847417831421e-01 6.911520659923553467e-02 -1.091688126325607300e-02 3.585920855402946472e-02 -1.068747863173484802e-01
4.538402706384658813e-02 2.617776691913604736e-01 -3.060453236103057861e-01 1.394053399562835693e-01 -2.751477956771850586e-01 4.414187073707580566e-01 3.191686421632766724e-02 1.360635310411453247e-01 -1.042522788047790527e-01 2.181863337755203247e-01 -2.931995987892150879e-01 -7.379832118749618530e-02 7.163656875491142273e-03 -4.420634359121322632e-02 2.524618804454803467e-01 -2.705793082714080811e-02 -1.935425586998462677e-02 1.729110628366470337e-01 -5.189304798841476440e-02 5.692746117711067200e-02 1.769690364599227905e-01 -6.522594951093196869e-03 1.886621303856372833e-02 -1.311563104391098022e-01 -8.002576231956481934e-02 -5.609069764614105225e-02 -1.702497154474258423e-01 -8.903276920318603516e-02 5.493470281362533569e-02 -3.748778998851776123e-01 1.655204147100448608e-01 -8.561771363019943237e-02
1.565669327974319458e-01 1.023778021335601807e-01 -1.177226901054382324e-01 1.648060679435729980e-01 -2.470272034406661987e-01 2.328454554080963135e-01 -1.002718135714530945e-01 4.177052080631256104e-01 6.830509752035140991e-02 3.949861228466033936e-01 -4.311376437544822693e-02 -3.848856315016746521e-02 -2.320957034826278687e-01 -2.256997525691986084e-01 7.368378341197967529e-02 -1.135985329747200012e-01 1.006824895739555359e-01 8.664026111364364624e-02 -2.638893723487854004e-01 1.706661283969879150e-01 -8.928526192903518677e-03 -7.213079929351806641e-02 7.001949101686477661e-02 -2.807612158358097076e-02 -2.699461579322814941e-01 -9.331161528825759888e-02 1.288218349218368530e-01 -8.232431858777999878e-02 2.137958407402038574e-01 -1.318367272615432739e-01 1.184933781623840332e-01 1.661017090082168579e-01
-1.193457469344139099e-01 3.706527501344680786e-02 -1.088874787092208862e-01 -1.202279627323150635e-01 -1.328312158584594727e-01 -4.644915834069252014e-02 -2.498632483184337616e-02 2.468066066503524780e-01 3.795344755053520203e-02 2.963132262229919434e-01 -2.030555307865142822e-01 7.232528179883956909e-02 -1.504200138151645660e-02 1.594981551170349121e-01 1.597000509500503540e-01 -9.447400807403028011e-04 2.701986134052276611e-01 1.277176141738891602e-01 3.088454604148864746e-01 -6.818792968988418579e-02 1.085898578166961670e-01 -1.112542748451232910e-01 2.708769142627716064e-01 -4.196006059646606445e-01 6.891227513551712036e-02 3.772768005728721619e-02 -1.695336028933525085e-02 1.006334945559501648e-01 1.496346592903137207e-01 -4.121479690074920654e-01 5.017122998833656311e-02 -1.246338859200477600e-01
2.395145595073699951e-01 -3.278146265074610710e-03 -1.504970043897628784e-01 -1.308001726865768433e-01 -3.025915846228599548e-02 -2.784595638513565063e-02 1.456070095300674438e-01 -2.212779782712459564e-02 -1.559767574071884155e-01 2.936922311782836914e-01 -1.168655604124069214e-01 -3.525102436542510986e-01 1.597514599561691284e-01 -1.012178882956504822e-01 3.773238658905029297e-01 1.827045083045959473e-01 2.994167506694793701e-01 -1.686258018016815186e-01 1.697402149438858032e-01 1.024536415934562683e-01 -7.119106501340866089e-02 -3.832351416349411011e-02 2.057696878910064697e-01 8.051255345344543457e-02 2.167773842811584473e-01 7.153192162513732910e-02 -5.112899094820022583e-02 -2.551497220993041992e-01 1.728353500366210938e-01 6.171166896820068359e-02 -2.146622985601425171e-01 8.436983823776245117e-02
3.295514285564422607e-01 1.556846350431442261e-01 -2.946014283224940300e-03 -1.000546067953109741e-01 -1.178187355399131775e-01 -3.386183083057403564e-02 2.512695826590061188e-02 1.329937670379877090e-02 -5.658335238695144653e-02 2.452742904424667358e-01 -1.303530037403106689e-01 -2.091787308454513550e-01 4.236580803990364075e-02 -9.798312187194824219e-02 1.019177958369255066e-02 1.127761527895927429e-01 5.155676007270812988e-01 8.603414148092269897e-02 1.755757480859756470e-01 2.105409353971481323e-01 9.230913221836090088e-02 7.640990614891052246e-02 -1.985643059015274048e-01 7.076520472764968872e-02 -2.999368906021118164e-01 1.353089511394500732e-01 1.380844414234161377e-01 -1.583516784012317657e-02 1.783049106597900391e-01 -9.287987649440765381e-02 3.425789773464202881e-01 2.112715132534503937e-02
3.009046912193298340e-01 -1.767004430294036865e-01 -8.074378967285156250e-02 -2.782810665667057037e-02 -6.658605486154556274e-02 -3.884733840823173523e-02 -3.258991837501525879e-01 1.213928833603858948e-01 3.618165478110313416e-02 -2.362231723964214325e-02 -9.153614938259124756e-02 -2.177011072635650635e-01 2.361587285995483398e-01 -1.700264662504196167e-01 2.604983747005462646e-01 1.482813656330108643e-01 2.202911823987960815e-01 -1.163720116019248962e-01 7.346238195896148682e-02 1.907408833503723145e-01 5.766033008694648743e-02 -2.155440747737884521e-01 2.014028131961822510e-01 -2.474414184689521790e-02 -1.107648313045501709e-01 -1.141157373785972595e-01 -1.835170388221740723e-01 4.092445224523544312e-02 1.658970564603805542e-01 -3.713900148868560791e-01 -2.327516078948974609e-01 -1.918451339006423950e-01
2.929076850414276123e-01 4.594916701316833496e-01 -1.204420253634452820e-01 5.716340988874435425e-02 -1.419627517461776733e-01 7.427401840686798096e-02 -2.495509833097457886e-01 1.299626380205154419e-01 2.152811177074909210e-02 8.469447493553161621e-02 3.483896702527999878e-02 -5.247690156102180481e-02 -6.684213131666183472e-02 -1.954255104064941406e-01 2.661341726779937744e-01 -2.561256587505340576e-01 1.803044676780700684e-01 2.831551730632781982e-01 -5.718280747532844543e-02 1.806656718254089355e-01 1.893231421709060669e-01 5.257250741124153137e-02 -1.567625850439071655e-01 1.341292541474103928e-02 -1.421747058629989624e-01 -1.504448950290679932e-01 -3.285204293206334114e-03 2.128247022628784180e-01 2.746093869209289551e-01 -3.064449317753314972e-02 3.763448074460029602e-02 1.090662553906440735e-01
3.060609102249145508e-01 5.622000247240066528e-02 -9.512437134981155396e-02 -1.309731006622314453e-01 -1.946770958602428436e-02 1.596052199602127075e-01 -1.810612529516220093e-02 -4.605113063007593155e-04 6.758264452219009399e-02 1.302880942821502686e-01 -1.663828939199447632e-01 -1.321653425693511963e-01 -1.417228281497955322e-01 2.881730794906616211e-01 2.925225198268890381e-01 1.496771275997161865e-01 2.378100454807281494e-01 1.527957767248153687e-01 7.238951325416564941e-02 4.903423786163330078e-02 7.275430113077163696e-02 -2.077824473381042480e-01 -1.590621769428253174e-01 -8.128973096609115601e-02 -2.865423448383808136e-02 -4.018868803977966309e-01 3.744997084140777588e-02 2.303800284862518311e-01 2.095475941896438599e-01 -2.849900424480438232e-01 2.271669805049896240e-01 1.073371171951293945e-01
3.644780814647674561e-01 4.130375757813453674e-02 -7.208645343780517578e-02 2.614396996796131134e-02 -1.440782546997070312e-01 8.363475650548934937e-02 1.834363341331481934e-01 -1.368472874164581299e-01 4.333184063434600830e-01 2.044285684823989868e-01 -1.463426500558853149e-01 -1.225569993257522583e-01 -5.261243507266044617e-02 9.874814003705978394e-02 1.442443281412124634e-01 -2.274956256151199341e-01 3.816860914230346680e-01 1.092889532446861267e-01 2.089856006205081940e-02 2.441971562802791595e-02 9.197647869586944580e-02 -3.609425574541091919e-02 2.310474812984466553e-01 -4.734719544649124146e-02 -1.039224863052368164e-01 -6.777024269104003906e-02 5.501041188836097717e-02 -2.028686702251434326e-01 7.289096713066101074e-02 -1.918941587209701538e-01 2.946477197110652924e-02 -3.189678192138671875e-01
8.703976124525070190e-02 9.207571297883987427e-02 -9.286576882004737854e-03 2.337644100189208984e-01 -9.469363838434219360e-02 1.932152919471263885e-02 -3.323900103569030762e-01 3.637618571519851685e-02 2.157814614474773407e-02 9.613522887229919434e-02 1.342500895261764526e-01 -3.384281098842620850e-01 1.375932544469833374e-01 -3.728380426764488220e-02 1.891700178384780884e-01 -7.548694312572479248e-02 1.689912527799606323e-01 2.099051326513290405e-01 2.839714884757995605e-01 1.651464030146598816e-02 3.219031915068626404e-02 -5.504222586750984192e-02 9.586890041828155518e-02 -7.919489592313766479e-02 1.785351336002349854e-01 3.388092219829559326e-01 1.081664264202117920e-01 -8.982812613248825073e-02 3.157380223274230957e-01 -1.836682707071304321e-01 -2.265971004962921143e-01 -2.823687195777893066e-01
1.434694975614547729e-01 1.647046804428100586e-01 -5.522575695067644119e-03 -5.524123553186655045e-03 -1.172425374388694763e-01 1.098936572670936584e-01 -2.183048278093338013e-01 1.488509178161621094e-01 2.220162749290466309e-01 7.716797292232513428e-02 9.511048905551433563e-03 -2.773380279541015625e-01 -1.201455071568489075e-01 -4.297564178705215454e-02 2.393202483654022217e-01 1.978947222232818604e-02 2.941623926162719727e-01 -6.653023511171340942e-02 -3.099869936704635620e-02 1.166339367628097534e-01 3.153885304927825928e-01 -1.415111869573593140e-01 2.481594085693359375e-01 1.237647235393524170e-01 -1.289364099502563477e-01 -4.082856699824333191e-02 3.096665740013122559e-01 -7.074605207890272141e-03 1.819373816251754761e-01 2.375601381063461304e-01 3.436932265758514404e-01 1.630237102508544922e-01
1.247617043554782867e-02 3.211872577667236328e-01 2.047434598207473755e-01 1.048413589596748352e-01 -9.395315498113632202e-02 1.801736280322074890e-02 1.255657523870468140e-02 1.287258863449096680e-01 2.514055967330932617e-01 1.069051995873451233e-01 -1.548359543085098267e-01 -2.272566854953765869e-01 -1.481335312128067017e-01 -2.546693086624145508e-01 7.743792235851287842e-02 -2.958946228027343750e-01 2.485045790672302246e-01 4.171107709407806396e-02 6.505060940980911255e-02 -4.819646105170249939e-02 1.278926283121109009e-01 -1.644948571920394897e-01 1.358578205108642578e-01 -1.346124857664108276e-01 -5.377734452486038208e-02 1.311776340007781982e-01 -2.195214666426181793e-02 -3.324463069438934326e-01 3.283646106719970703e-01 -1.383194327354431152e-01 -1.742123626172542572e-02 2.808649241924285889e-01
9.415404498577117920e-02 1.619727164506912231e-01 -1.063695996999740601e-01 6.482781469821929932e-02 -7.908497750759124756e-02 2.212860435247421265e-02 -1.912344619631767273e-02 2.525521209463477135e-03 6.530827283859252930e-02 2.285019457340240479e-01 -1.665575504302978516e-01 2.388015575706958771e-02 7.900919020175933838e-02 1.125541795045137405e-02 9.220770746469497681e-02 -2.430648170411586761e-02 1.647022217512130737e-01 -4.608700796961784363e-02 -2.354953624308109283e-02 2.690597176551818848e-01 4.004620611667633057e-01 -9.146400541067123413e-02 1.357612907886505127e-01 -3.161778151988983154e-01 1.617060303688049316e-01 -1.690352559089660645e-01 -1.711471974849700928e-01 -5.051833987236022949e-01 3.010506629943847656e-01 -3.915823996067047119e-02 -3.023180365562438965e-02 1.427530497312545776e-01
6.231252104043960571e-02 -1.557804178446531296e-02 1.648669689893722534e-01 3.026599287986755371e-01 -1.604486554861068726e-01 7.035256922245025635e-02 4.709789063781499863e-03 -1.913517713546752930e-02 3.335135430097579956e-02 2.239017486572265625e-01 -7.802575081586837769e-02 -1.034705340862274170e-01 -2.591712176799774170e-01 -2.091802358627319336e-01 4.174249768257141113e-01 7.882538437843322754e-02 2.501292526721954346e-01 -1.688229888677597046e-01 9.619160741567611694e-02 1.580928564071655273e-01 -5.130790174007415771e-02 1.563846617937088013e-01 1.423653662204742432e-01 -9.313134104013442993e-02 -2.596889436244964600e-01 1.666929870843887329e-01 1.750037074089050293e-01 3.043981269001960754e-03 2.045788317918777466e-01 -2.811698615550994873e-01 1.776715666055679321e-01 -1.640379428863525391e-01
2.016693204641342163e-01 5.870739370584487915e-02 -3.124328330159187317e-02 -5.379037186503410339e-02 -9.427928179502487183e-02 -3.932830393314361572e-01 -2.669599652290344238e-01 9.606724604964256287e-03 2.368632555007934570e-01 2.932034730911254883e-01 -2.040213197469711304e-01 -9.266110137104988098e-03 -3.446882069110870361e-01 3.440991789102554321e-02 3.298828899860382080e-01 -9.353465586900711060e-02 2.507438361644744873e-01 -1.059004887938499451e-01 1.689796447753906250e-01 -8.782191574573516846e-02 9.241262078285217285e-02 -1.125826835632324219e-01 -1.950064599514007568e-01 6.207976490259170532e-03 5.856348946690559387e-02 -2.012219578027725220e-01 4.990439116954803467e-02 1.248170286417007446e-01 1.178574562072753906e-01 -4.013423249125480652e-02 -1.967550963163375854e-01 9.953121095895767212e-02
1.733347177505493164e-01 1.838794350624084473e-01 -1.665059179067611694e-01 -7.479874044656753540e-02 -1.766485571861267090e-01 7.319181412458419800e-02 -2.699170410633087158e-01 7.866764068603515625e-02 -1.937409639358520508e-01 3.547125458717346191e-01 -1.567195057868957520e-01 -2.795836627483367920e-01 9.398570656776428223e-02 4.141898453235626221e-02 3.946509957313537598e-02 1.236610300838947296e-02 1.421785950660705566e-01 1.073976382613182068e-01 1.426040679216384888e-01 1.179251670837402344e-01 -3.573975712060928345e-02 6.911594886332750320e-03 5.053568258881568909e-02 9.850948117673397064e-03 -1.249647215008735657e-01 3.338248282670974731e-02 4.131754487752914429e-02 6.581772863864898682e-02 4.446773603558540344e-02 -5.978450775146484375e-01 -8.996005356311798096e-02 -2.205651700496673584e-01
2.165936827659606934e-01 2.056289464235305786e-01 1.441248953342437744e-01 2.553485035896301270e-01 3.585541993379592896e-02 5.787632986903190613e-02 2.248933166265487671e-02 2.330134212970733643e-01 -1.020883768796920776e-01 1.170047298073768616e-01 6.996218115091323853e-02 -1.011728346347808838e-01 -1.176980212330818176e-01 -9.299748390913009644e-02 3.248541653156280518e-01 1.109372824430465698e-01 1.668623834848403931e-01 2.844044268131256104e-01 8.570814877748489380e-02 2.773987874388694763e-02 -3.065895661711692810e-02 1.796292364597320557e-01 2.241627871990203857e-01 -2.110531777143478394e-01 7.799127697944641113e-02 1.364858448505401611e-01 1.450461447238922119e-01 -2.016158699989318848e-01 1.912571638822555542e-01 -2.884975969791412354e-01 -5.193158984184265137e-02 3.634036481380462646e-01
5.088955629616975784e-03 5.145082250237464905e-02 4.028594866394996643e-02 2.704581432044506073e-02 2.916570752859115601e-02 2.717809975147247314e-01 -1.141630560159683228e-01 1.955084502696990967e-01 1.055768132209777832e-01 -2.366151064634323120e-01 -1.045333594083786011e-01 -1.622896790504455566e-01 6.435554474592208862e-02 -8.938836306333541870e-02 5.117916464805603027e-01 -5.550302565097808838e-02 2.828369438648223877e-01 2.572104521095752716e-02 2.807331504300236702e-03 -1.312909424304962158e-01 4.058969020843505859e-02 3.588385134935379028e-02 3.605023026466369629e-02 -3.637514077126979828e-03 -1.154371947050094604e-01 -3.164058327674865723e-01 1.393057405948638916e-01 3.629124537110328674e-02 3.632255792617797852e-01 -3.077646493911743164e-01 -1.250199228525161743e-01 -9.414694458246231079e-02
-2.208317071199417114e-01 2.916868925094604492e-01 -1.521934568881988525e-01 1.169787868857383728e-01 -2.608144097030162811e-02 2.123217880725860596e-01 -7.163744419813156128e-02 1.606144942343235016e-02 6.572101265192031860e-02 2.292607426643371582e-01 -4.741475358605384827e-02 -3.182438015937805176e-01 1.852684915065765381e-01 -1.513317525386810303e-01 4.101188480854034424e-01 2.564698457717895508e-02 1.413167268037796021e-01 -5.693057551980018616e-02 1.120727360248565674e-01 3.024274110794067383e-01 2.788882851600646973e-01 7.483045011758804321e-02 -1.583998352289199829e-01 4.420301690697669983e-02 1.261418759822845459e-01 -1.719237267971038818e-01 8.388533443212509155e-02 1.989839076995849609e-01 8.237057924270629883e-02 -2.207861393690109253e-01 -7.411202043294906616e-02 -2.974757738411426544e-02
1.414304915670072660e-05 -9.425711323274299502e-05 -6.208476796746253967e-02 3.952619433403015137e-02 6.120922416448593140e-02 2.847386598587036133e-01 6.897360086441040039e-02 -1.233172342181205750e-01 1.162274852395057678e-01 3.090231418609619141e-01 -8.133983612060546875e-02 -1.089927330613136292e-01 -2.541512623429298401e-02 -1.108083203434944153e-01 2.764306664466857910e-01 3.177877664566040039e-01 4.765894114971160889e-01 2.005162239074707031e-01 -1.397489309310913086e-01 1.766019016504287720e-01 -1.156392246484756470e-01 2.291992492973804474e-02 -1.923963129520416260e-01 9.622026700526475906e-04 1.277782768011093140e-01 8.790783584117889404e-02 2.352600246667861938e-01 2.510769478976726532e-02 3.112208247184753418e-01 8.949368447065353394e-02 -4.459470137953758240e-02 1.268965005874633789e-01
1.040879711508750916e-01 -2.261061966419219971e-02 -5.434050410985946655e-02 -4.776058718562126160e-02 1.398107130080461502e-02 6.952638924121856689e-02 -2.500947713851928711e-01 3.298426419496536255e-02 -3.335018828511238098e-02 2.028519064188003540e-01 -5.776346847414970398e-02 -3.270979821681976318e-01 1.454286873340606689e-01 -2.154558300971984863e-01 2.216180413961410522e-01 -1.843846961855888367e-02 2.104712128639221191e-01 1.328260302543640137e-01 3.685377910733222961e-02 3.922720253467559814e-01 -7.080449163913726807e-02 -1.475997269153594971e-01 1.365385502576828003e-01 -1.893892735242843628e-01 -1.273824423551559448e-01 1.298349201679229736e-01 -2.249903976917266846e-02 -7.223410159349441528e-02 1.751000434160232544e-01 -2.348923236131668091e-01 -3.362217843532562256e-01 -3.301005065441131592e-01
2.132056504487991333e-01 6.311156600713729858e-02 -1.771991699934005737e-01 2.085246890783309937e-01 -9.084086120128631592e-02 1.408389508724212646e-01 1.837564706802368164e-01 7.715977728366851807e-02 -2.241288870573043823e-02 8.434772491455078125e-02 -1.907730102539062500e-01 -2.702019922435283661e-02 -2.443937659263610840e-01 1.605790853500366211e-01 3.177674114704132080e-01 4.948054440319538116e-03 3.302729427814483643e-01 1.487473994493484497e-01 9.684193879365921021e-02 9.549234062433242798e-02 -2.640981078147888184e-01 -5.476028472185134888e-02 -1.338227242231369019e-01 -2.244186252355575562e-01 -1.582581251859664917e-01 -3.317395448684692383e-01 1.166903227567672729e-01 -3.758445009589195251e-02 1.121564283967018127e-01 -3.201150596141815186e-01 7.441142201423645020e-02 1.231945827603340149e-01
-1.663836278021335602e-02 1.535356044769287109e-01 -6.460736691951751709e-02 -1.383081171661615372e-02 -2.200020551681518555e-01 1.570385098457336426e-01 -1.992831379175186157e-01 -6.165242195129394531e-02 1.954944133758544922e-01 3.119677603244781494e-01 -1.200412586331367493e-01 -1.800255179405212402e-01 1.873027384281158447e-01 -2.177205234766006470e-01 2.602880597114562988e-01 1.526650041341781616e-01 6.745577324181795120e-03 -8.084760606288909912e-02 1.480954736471176147e-01 1.630199551582336426e-01 3.920283317565917969e-01 -7.692364603281021118e-02 -7.885039597749710083e-02 1.101273819804191589e-01 8.792380243539810181e-02 8.674413897097110748e-03 2.757176458835601807e-01 2.269583493471145630e-01 4.757907614111900330e-02 -3.348809778690338135e-01 -1.285172998905181885e-01 2.300977474078536034e-03
2.731353230774402618e-02 1.304150670766830444e-01 7.835227996110916138e-03 1.599584072828292847e-01 -1.183646172285079956e-01 2.279133200645446777e-01 -1.939448267221450806e-01 1.140656974166631699e-02 1.207269877195358276e-01 4.041180014610290527e-01 -2.101821005344390869e-01 -1.324260085821151733e-01 1.382599174976348877e-01 -2.247050218284130096e-02 2.043605595827102661e-01 1.454153209924697876e-01 6.265447288751602173e-02 -1.676552295684814453e-01 1.674045920372009277e-01 1.234000474214553833e-01 2.774037718772888184e-01 -7.343991100788116455e-02 -1.624895781278610229e-01 1.018301863223314285e-02 2.478499561548233032e-01 9.507326781749725342e-02 1.865010708570480347e-01 1.713964641094207764e-01 1.167802363634109497e-01 -3.944360911846160889e-01 -1.548930555582046509e-01 -1.370899528264999390e-01
2.727350294589996338e-01 -6.299953162670135498e-02 -1.625327467918395996e-01 2.449783831834793091e-01 -1.322703659534454346e-01 -1.526504568755626678e-02 7.376968860626220703e-02 -1.399833592586219311e-03 6.437611579895019531e-02 1.804155707359313965e-01 -6.041210517287254333e-02 -3.508898615837097168e-01 -1.048969700932502747e-01 -4.706539586186408997e-02 2.226336449384689331e-01 7.892239093780517578e-02 1.655411273241043091e-01 -4.471779987215995789e-02 5.066711455583572388e-03 -4.700619261711835861e-03 5.732741579413414001e-02 4.404630511999130249e-02 2.658442258834838867e-01 -1.461457554250955582e-02 -2.483636885881423950e-01 -1.801012903451919556e-01 2.515302896499633789e-01 -2.856109142303466797e-01 4.338868558406829834e-01 -2.079882323741912842e-01 -4.851082712411880493e-02 3.414329141378402710e-02
-4.561040177941322327e-02 -6.280636787414550781e-02 1.097596883773803711e-01 -1.071365550160408020e-01 -3.703846037387847900e-01 1.006442382931709290e-01 -2.433366477489471436e-01 2.814759016036987305e-01 1.857593096792697906e-02 4.098244011402130127e-01 -2.954558935016393661e-03 -2.164905965328216553e-01 2.073043286800384521e-01 -7.611278444528579712e-02 1.465741544961929321e-01 -3.622024133801460266e-02 2.545843422412872314e-01 -8.394935727119445801e-02 2.123348116874694824e-01 1.294990181922912598e-01 -2.818724513053894043e-01 -9.341990202665328979e-02 -2.533127665519714355e-01 -1.097190752625465393e-01 -7.735690474510192871e-02 3.484628349542617798e-02 1.717720478773117065e-01 8.780661225318908691e-02 1.019324958324432373e-01 -1.094455122947692871e-01 1.051169931888580322e-01 1.483854055404663086e-01
2.175527960062026978e-01 2.104144990444183350e-01 1.928358823060989380e-01 -1.471905559301376343e-01 1.067074537277221680e-01 3.003054531291127205e-03 -2.060618400573730469e-01 -2.248925715684890747e-01 -7.705195993185043335e-02 2.213245928287506104e-01 -8.527198433876037598e-02 -1.950286626815795898e-01 -2.364973723888397217e-01 -1.418955475091934204e-01 3.043712973594665527e-01 7.375497370958328247e-02 2.516398131847381592e-01 2.159419527743011713e-04 3.903982043266296387e-01 -1.959260739386081696e-02 1.435048282146453857e-01 2.033887952566146851e-01 -1.718415021896362305e-01 -1.389573067426681519e-01 2.161575704813003540e-01 -2.041004896163940430e-01 1.648785769939422607e-01 -5.046670138835906982e-02 1.065254732966423035e-01 7.032766193151473999e-02 -4.473106563091278076e-02 8.609277009963989258e-02
1.062228381633758545e-01 -6.129132583737373352e-02 1.091290824115276337e-02 1.186895966529846191e-01 -1.467682868242263794e-01 1.561805158853530884e-01 -5.692218616604804993e-02 2.687749564647674561e-01 2.902903407812118530e-02 1.819640398025512695e-02 -9.622586518526077271e-02 -1.957733482122421265e-01 -1.813088357448577881e-01 1.679012179374694824e-01 3.155742287635803223e-01 -2.906925082206726074e-01 3.048305511474609375e-01 2.332163229584693909e-02 -7.361427694559097290e-02 1.507047861814498901e-01 1.616256982088088989e-01 2.043720148503780365e-02 3.476103022694587708e-02 -2.471977025270462036e-01 -1.231467798352241516e-01 -2.436436414718627930e-01 -6.702022999525070190e-02 -2.951333820819854736e-01 2.405424863100051880e-01 -2.518737912178039551e-01 -2.391730099916458130e-01 1.863604970276355743e-02
1.903747208416461945e-03 -2.991636656224727631e-02 -1.275698095560073853e-01 7.841827720403671265e-02 -1.417766511440277100e-01 3.290454149246215820e-01 -1.091294065117835999e-01 2.090667337179183960e-01 1.329365670680999756e-01 -1.861893683671951294e-01 -1.023368984460830688e-01 3.070563264191150665e-02 -1.495313346385955811e-01 -1.169996112585067749e-01 4.463071227073669434e-01 -2.166237495839595795e-02 3.306921422481536865e-01 -5.896018072962760925e-02 6.056184694170951843e-02 -1.497433148324489594e-02 3.586017061024904251e-03 -1.527638584375381470e-01 7.006244361400604248e-02 -2.928814850747585297e-02 -1.115974485874176025e-01 -2.942147552967071533e-01 9.464155137538909912e-02 1.175914257764816284e-01 2.048887461423873901e-01 -3.830090463161468506e-01 -2.149725146591663361e-02 -1.909080445766448975e-01
5.444354936480522156e-02 2.659285962581634521e-01 -2.017668038606643677e-01 1.301270574331283569e-01 9.926161170005798340e-02 3.041538000106811523e-01 7.593920826911926270e-02 3.224453032016754150e-01 1.905523687601089478e-01 5.160100013017654419e-02 2.019556984305381775e-02 -2.158258706331253052e-01 1.531963646411895752e-01 -1.618781387805938721e-01 3.067948520183563232e-01 -7.343870587646961212e-03 7.264783233404159546e-02 1.654160395264625549e-02 1.677350103855133057e-01 1.525010466575622559e-01 1.745838373899459839e-01 -2.740496993064880371e-01 2.800452522933483124e-02 -3.477059677243232727e-02 8.122365176677703857e-02 -1.149749085307121277e-01 1.877349168062210083e-01 2.079844027757644653e-01 7.805220037698745728e-02 -3.667645454406738281e-01 -1.443088501691818237e-01 -4.991778731346130371e-02
-1.088918820023536682e-01 1.131864711642265320e-01 1.561133861541748047e-01 -5.910268053412437439e-02 -2.890343964099884033e-01 2.287398651242256165e-02 1.446882933378219604e-01 2.082278132438659668e-01 4.205104112625122070e-01 3.129333555698394775e-01 1.030600816011428833e-01 -2.993026971817016602e-01 -1.184584498405456543e-01 4.957978799939155579e-02 1.226260289549827576e-01 1.309751123189926147e-01 2.881913185119628906e-01 -1.972962319850921631e-01 -6.247954443097114563e-02 -3.597097471356391907e-02 1.291579157114028931e-01 -6.745624821633100510e-03 7.195530086755752563e-02 -2.595670223236083984e-01 -2.287324666976928711e-01 4.140214528888463974e-03 4.250830039381980896e-02 -7.133252173662185669e-02 2.680706381797790527e-01 -1.139430105686187744e-01 2.075781486928462982e-02 1.204282939434051514e-01
1.422380656003952026e-01 -3.293956071138381958e-02 4.016537964344024658e-02 -8.775885216891765594e-03 1.919986680150032043e-02 3.713325038552284241e-02 -6.595550477504730225e-02 7.063219696283340454e-02 -5.876609683036804199e-02 2.361180037260055542e-01 -1.414383668452501297e-02 -4.674121141433715820e-01 6.234202161431312561e-02 -2.076560631394386292e-02 1.089637950062751770e-01 2.009888738393783569e-01 1.470749974250793457e-01 -4.272657632827758789e-02 2.347751557826995850e-01 1.184393018484115601e-01 -2.364581078290939331e-01 -8.499208092689514160e-02 -4.517301544547080994e-02 -1.839242726564407349e-01 -2.955137491226196289e-01 -1.010535433888435364e-01 1.956864893436431885e-01 1.064726412296295166e-01 5.298821926116943359e-01 -5.508592585101723671e-04 1.052888855338096619e-01 -2.828390523791313171e-02
2.498632669448852539e-01 2.307386696338653564e-02 -4.727060347795486450e-02 2.437515556812286377e-02 -2.364682778716087341e-02 3.297762572765350342e-02 -3.979872465133666992e-01 9.971597790718078613e-02 1.479297578334808350e-01 2.831657528877258301e-01 -1.195927485823631287e-01 -1.724230200052261353e-01 6.780689954757690430e-02 1.282530743628740311e-02 3.459599614143371582e-01 1.052997931838035583e-01 5.082425102591514587e-02 -1.437381803989410400e-01 -7.740848511457443237e-02 1.167877539992332458e-01 1.690513491630554199e-01 -7.153470814228057861e-02 1.176904514431953430e-01 -6.332496553659439087e-02 -2.035928666591644287e-01 1.355496495962142944e-01 -1.465997695922851562e-01 -2.104978263378143311e-01 1.707610785961151123e-01 -2.822232246398925781e-01 2.378424629569053650e-02 -3.913504183292388916e-01
1.571093350648880005e-01 -4.119687154889106750e-02 1.480792313814163208e-01 1.997166872024536133e-01 -9.732244908809661865e-02 1.777761876583099365e-01 -3.063995540142059326e-01 3.197948038578033447e-01 2.651346027851104736e-01 1.167711913585662842e-01 4.369801655411720276e-02 -1.205820888280868530e-01 -1.929818391799926758e-01 1.877107471227645874e-01 2.168933004140853882e-01 -1.262259902432560921e-03 2.233281433582305908e-01 -6.685903668403625488e-02 1.649321615695953369e-01 1.264900248497724533e-02 1.328292191028594971e-01 -2.079925984144210815e-01 3.213742971420288086e-01 -2.412084639072418213e-01 -7.095559965819120407e-03 2.144019305706024170e-01 1.034847795963287354e-01 -1.273338943719863892e-01 2.414466738700866699e-01 -8.046524971723556519e-02 -1.101850196719169617e-01 2.734499983489513397e-02
1.193468794226646423e-01 4.317051768302917480e-01 -1.049573048949241638e-01 -1.773339807987213135e-01 3.068108856678009033e-02 1.627988368272781372e-01 -1.162597164511680603e-01 6.264044903218746185e-03 -1.842434257268905640e-01 3.890761733055114746e-01 -1.520897299051284790e-01 4.286338016390800476e-02 5.300217121839523315e-02 1.169318109750747681e-01 3.197105228900909424e-02 1.164236664772033691e-01 2.446847409009933472e-01 1.972148418426513672e-01 2.702991366386413574e-01 2.486911267042160034e-01 -3.841116279363632202e-02 -2.216923534870147705e-01 3.701136913150548935e-03 -3.794818818569183350e-01 -2.497392520308494568e-02 -4.909376055002212524e-02 -1.309384554624557495e-01 4.214652255177497864e-02 6.577929109334945679e-02 -1.385360062122344971e-01 9.121687151491641998e-03 -2.638180740177631378e-02
4.331975877285003662e-01 3.163360804319381714e-02 -7.621434051543474197e-03 -1.318238079547882080e-01 5.712521076202392578e-02 -7.003889977931976318e-02 -8.127669245004653931e-02 1.255639791488647461e-01 -1.919461414217948914e-02 2.506535351276397705e-01 7.956879585981369019e-02 -1.923778504133224487e-01 -1.003026515245437622e-01 -3.773747012019157410e-02 1.727421581745147705e-01 -2.512615919113159180e-02 4.315283596515655518e-01 -2.139851450920104980e-01 3.201574087142944336e-02 -2.483497858047485352e-01 5.780069530010223389e-02 -1.726678013801574707e-01 1.851624697446823120e-01 -2.543974816799163818e-01 1.292131692171096802e-01 -1.202059537172317505e-01 2.800914943218231201e-01 -6.261270493268966675e-02 1.561481654644012451e-01 -5.775180086493492126e-02 -4.081541299819946289e-02 -2.123746871948242188e-01
2.996927360072731972e-03 2.189192175865173340e-02 -2.419182658195495605e-01 1.567201316356658936e-01 6.279839575290679932e-02 9.156603366136550903e-02 6.202852725982666016e-02 1.117738187313079834e-01 2.369650825858116150e-02 3.816729485988616943e-01 -1.004318296909332275e-01 -1.841982156038284302e-01 2.267301976680755615e-01 2.141736447811126709e-03 1.478899270296096802e-01 3.563135564327239990e-01 3.457151055335998535e-01 1.286497712135314941e-01 -4.050354659557342529e-02 2.369654774665832520e-01 1.674553565680980682e-02 1.158784609287977219e-02 -2.509400844573974609e-01 -1.078140959143638611e-01 1.136447861790657043e-01 7.781819254159927368e-02 2.809823453426361084e-01 -3.032598271965980530e-02 2.731242179870605469e-01 6.328762322664260864e-02 1.522310823202133179e-01 1.666540950536727905e-01
2.320527285337448120e-01 1.741204708814620972e-01 -8.133962750434875488e-02 -2.150355279445648193e-01 1.597358472645282745e-02 1.464869230985641479e-01 2.002274990081787109e-02 3.860900700092315674e-01 -3.710708767175674438e-02 1.617992669343948364e-01 -1.276303827762603760e-01 -2.719654738903045654e-01 -2.974939532577991486e-02 1.645347177982330322e-01 1.166333258152008057e-01 1.570369750261306763e-01 3.822786509990692139e-01 -3.974692896008491516e-02 1.335205584764480591e-01 1.047689095139503479e-02 1.787442117929458618e-01 -2.580962181091308594e-01 4.560581594705581665e-02 1.311375051736831665e-01 -1.815273463726043701e-01 -1.059685200452804565e-01 -1.335297524929046631e-01 -9.130958467721939087e-03 2.713995277881622314e-01 3.476051986217498779e-02 2.954797446727752686e-01 1.433450612239539623e-03
-7.082802802324295044e-02 -2.003164030611515045e-02 -9.673347696661949158e-03 -1.164253354072570801e-01 3.307630494236946106e-02 2.720976173877716064e-01 -1.387627422809600830e-01 -1.134699955582618713e-01 1.586598157882690430e-01 1.050090268254280090e-01 -8.257564902305603027e-02 1.472270786762237549e-01 -1.741851121187210083e-01 7.801824808120727539e-02 3.373698890209197998e-01 4.532865434885025024e-02 2.188370972871780396e-01 2.328489162027835846e-02 2.658703029155731201e-01 1.517773866653442383e-01 1.017801016569137573e-01 -1.580626368522644043e-01 -2.401417791843414307e-01 -8.196434378623962402e-02 2.008529156446456909e-01 -2.538119554519653320e-01 -1.987519115209579468e-02 1.039536893367767334e-01 4.156697690486907959e-01 -3.181504905223846436e-01 4.913451895117759705e-02 1.497117131948471069e-01
5.487065389752388000e-02 1.019721254706382751e-01 -2.162407338619232178e-01 1.128700152039527893e-01 -1.470007095485925674e-02 2.313905954360961914e-01 -2.673720754683017731e-02 8.489850163459777832e-02 2.386724948883056641e-01 1.614935249090194702e-01 -5.468379333615303040e-02 -3.207927346229553223e-01 9.517106413841247559e-02 -2.857944965362548828e-01 4.170015454292297363e-01 -1.110263839364051819e-01 1.459664106369018555e-02 -1.070801615715026855e-01 1.555885076522827148e-01 1.600588709115982056e-01 3.033328354358673096e-01 -3.670739941298961639e-03 -7.669176906347274780e-02 -3.119618864730000496e-03 1.087596789002418518e-01 -1.247294843196868896e-01 2.011132091283798218e-01 1.654519140720367432e-01 -1.526744943112134933e-02 -3.298940658569335938e-01 -6.130219250917434692e-02 -1.790676712989807129e-01
2.370559126138687134e-01 1.087809875607490540e-01 -1.712242215871810913e-01 -2.759557403624057770e-02 6.115005817264318466e-03 3.392979204654693604e-01 -3.090601265430450439e-01 -6.970339268445968628e-02 3.329358994960784912e-02 2.932897508144378662e-01 -4.576442763209342957e-02 -2.491875365376472473e-02 -5.892478674650192261e-02 -7.833639532327651978e-02 4.772497713565826416e-02 2.705567777156829834e-01 3.047998547554016113e-01 1.788576543331146240e-01 -1.200997233390808105e-01 3.527546301484107971e-03 7.315752655267715454e-02 -1.551687270402908325e-01 -1.222585141658782959e-01 -2.622633874416351318e-01 3.062488138675689697e-01 1.091050915420055389e-02 2.091835049213841558e-04 -1.506261974573135376e-01 2.136389911174774170e-01 1.120491400361061096e-01 -8.153507113456726074e-02 2.783819437026977539e-01
-1.030677333474159241e-01 2.572409808635711670e-01 -2.919584326446056366e-02 3.509904816746711731e-02 -4.593123495578765869e-02 3.799551725387573242e-01 2.147014066576957703e-02 7.265041768550872803e-02 2.724684961140155792e-02 1.514412909746170044e-01 -4.218992590904235840e-02 -1.635364592075347900e-01 6.859818473458290100e-03 -1.699131280183792114e-01 4.550252556800842285e-01 1.516682058572769165e-01 1.351579874753952026e-01 1.221424899995326996e-02 2.121770381927490234e-01 3.533822596073150635e-01 2.078910619020462036e-01 -7.873899489641189575e-02 -5.776281282305717468e-02 2.003680355846881866e-02 1.642190515995025635e-01 -1.044953092932701111e-01 1.954411901533603668e-02 1.773215383291244507e-01 1.162394061684608459e-01 -3.282006084918975830e-01 -5.406936630606651306e-02 -1.496697664260864258e-01
1.882479637861251831e-01 2.131096273660659790e-02 -3.651787638664245605e-01 -1.464804708957672119e-01 -5.518982186913490295e-02 -2.896234858781099319e-03 -1.569031327962875366e-01 5.282895639538764954e-02 1.172307431697845459e-01 3.334068357944488525e-01 -1.252787858247756958e-01 -4.001402556896209717e-01 -1.800551563501358032e-01 2.969881296157836914e-01 1.861337274312973022e-01 6.080821156501770020e-02 4.541645199060440063e-02 1.996124535799026489e-01 -1.641888469457626343e-01 1.403926610946655273e-01 -2.898800373077392578e-02 -2.052557319402694702e-01 -1.500045508146286011e-01 -1.594853252172470093e-01 1.382772773504257202e-01 3.548797592520713806e-02 2.347782999277114868e-01 -2.523350343108177185e-02 1.652708202600479126e-01 -7.464655209332704544e-03 1.122066155076026917e-01 1.535465866327285767e-01
2.103913426399230957e-01 3.022071719169616699e-01 -2.746602594852447510e-01 1.750421971082687378e-01 -1.154585555195808411e-01 3.108868598937988281e-01 -1.684107333421707153e-01 -3.125202283263206482e-02 1.408551484346389771e-01 2.741511464118957520e-01 8.150521665811538696e-02 -2.358084321022033691e-01 3.386422991752624512e-02 -2.238632552325725555e-02 3.525726124644279480e-02 -1.565387994050979614e-01 2.600939273834228516e-01 5.887519195675849915e-02 -1.088627800345420837e-01 -9.582454711198806763e-02 9.158989042043685913e-02 -9.027521312236785889e-02 -5.332891643047332764e-02 4.537365585565567017e-02 -3.874284401535987854e-02 -2.000315338373184204e-01 -1.396535187959671021e-01 2.966697812080383301e-01 3.295010328292846680e-01 -2.446416616439819336e-01 -3.393867239356040955e-02 -4.662177711725234985e-02
1.778497546911239624e-01 2.640674710273742676e-01 -6.318067759275436401e-02 8.863395452499389648e-02 -1.575244963169097900e-01 1.278835982084274292e-01 1.964345574378967285e-01 -1.058573350310325623e-01 2.056612372398376465e-01 1.199327558279037476e-01 -1.688268384896218777e-03 -1.217736601829528809e-01 -1.955381482839584351e-01 -2.050509154796600342e-01 2.617032229900360107e-01 3.342706710100173950e-02 9.908114373683929443e-02 -6.208184361457824707e-02 -4.994390904903411865e-02 5.332949161529541016e-01 1.152821630239486694e-01 -2.183060348033905029e-01 3.248341754078865051e-02 -1.363960057497024536e-01 2.808947674930095673e-02 -1.625586301088333130e-01 3.934084177017211914e-01 -3.649218007922172546e-02 4.017737135291099548e-02 8.270504325628280640e-02 3.591428697109222412e-02 -1.394727360457181931e-02
2.241402566432952881e-01 -4.612553492188453674e-02 1.833924055099487305e-01 2.977920174598693848e-01 -3.293752074241638184e-01 2.753174863755702972e-02 -3.153747022151947021e-01 5.294780060648918152e-02 -8.882672339677810669e-02 8.063389360904693604e-02 -7.961698621511459351e-02 -1.046815887093544006e-01 -1.275761276483535767e-01 6.477635353803634644e-02 3.167573809623718262e-01 -8.106686174869537354e-02 1.209763586521148682e-01 -1.618607528507709503e-02 2.803919911384582520e-01 3.756769597530364990e-01 6.267102807760238647e-02 -1.815391033887863159e-01 2.250584214925765991e-01 -9.931515157222747803e-02 2.150172442197799683e-01 1.585996001958847046e-01 7.749859988689422607e-02 -2.876002527773380280e-02 1.790760159492492676e-01 1.009871214628219604e-01 2.839872986078262329e-02 -3.742595016956329346e-02
-7.600146345794200897e-03 5.288711190223693848e-02 -3.881810232996940613e-02 2.573175430297851562e-01 -2.325681000947952271e-01 -9.234836697578430176e-02 -2.240722477436065674e-01 -1.712498366832733154e-01 -4.331365693360567093e-03 4.059725701808929443e-01 4.967960715293884277e-02 5.830666050314903259e-02 1.495789289474487305e-01 -6.931396573781967163e-02 1.467785537242889404e-01 -3.482328653335571289e-01 2.995498478412628174e-01 -4.654228314757347107e-02 1.904431134462356567e-01 -6.627607345581054688e-02 2.083205729722976685e-01 -1.206449642777442932e-01 1.311611197888851166e-02 -2.219649553298950195e-01 -3.039430379867553711e-01 -8.215048909187316895e-02 1.175828352570533752e-01 -1.366239488124847412e-01 1.776870340108871460e-01 -1.348760128021240234e-01 -1.587039381265640259e-01 -7.922334596514701843e-03
6.502313166856765747e-02 6.796784698963165283e-02 -6.423596292734146118e-02 1.826642453670501709e-01 6.273153424263000488e-02 1.120610833168029785e-01 -1.861882507801055908e-01 7.760793715715408325e-02 3.617822378873825073e-02 2.829522490501403809e-01 4.680437501519918442e-03 -2.453851997852325439e-01 9.125003707595169544e-04 -1.210323199629783630e-01 3.485641777515411377e-01 8.893670886754989624e-02 3.996075689792633057e-01 2.332825064659118652e-01 -2.790929377079010010e-01 1.192175000905990601e-01 4.125376418232917786e-02 -2.557138800621032715e-01 6.079991534352302551e-02 5.023597180843353271e-02 3.358898162841796875e-01 1.282094419002532959e-01 2.518214583396911621e-01 -7.156007736921310425e-02 1.046442911028862000e-01 1.304998341947793961e-02 1.481687128543853760e-01 2.052287943661212921e-02
7.617223262786865234e-02 9.083191305398941040e-02 -4.113478958606719971e-01 6.597841531038284302e-02 -3.171312510967254639e-01 2.925782799720764160e-01 -2.133497782051563263e-02 1.311686038970947266e-01 2.553937025368213654e-02 3.051091916859149933e-02 -1.685117632150650024e-01 -2.902373438701033592e-03 4.275362938642501831e-02 -3.686093166470527649e-02 3.452586531639099121e-01 -1.415108889341354370e-01 2.139316201210021973e-01 -1.032167077064514160e-01 3.244591057300567627e-01 8.557116240262985229e-02 4.956667125225067139e-02 -3.386875987052917480e-01 9.401979297399520874e-02 -4.016361013054847717e-02 1.250056922435760498e-01 -2.881809175014495850e-01 -1.466950178146362305e-01 6.589969992637634277e-02 -2.438700612401589751e-04 -2.639510296285152435e-02 -2.782224910333752632e-03 -1.194671392440795898e-01
2.644615471363067627e-01 3.090443015098571777e-01 1.510110795497894287e-01 1.332664489746093750e-01 -1.748602837324142456e-01 2.958842813968658447e-01 -2.559051103889942169e-02 -3.082953393459320068e-02 9.373884648084640503e-02 2.067493833601474762e-02 -1.958289593458175659e-01 -2.349583655595779419e-01 2.558437585830688477e-01 -8.575680851936340332e-02 1.055189371109008789e-01 -2.801265418529510498e-01 1.333199888467788696e-01 -1.153563484549522400e-01 1.914659440517425537e-01 -7.525279372930526733e-02 -6.818604469299316406e-02 -1.256332844495773315e-01 -8.270487189292907715e-02 -3.352745771408081055e-01 6.938949227333068848e-02 -1.632414907217025757e-01 1.025088503956794739e-01 -1.408868581056594849e-01 2.332444638013839722e-01 -1.357470154762268066e-01 -1.186358928680419922e-01 2.174024283885955811e-01
2.754707261919975281e-02 2.729147374629974365e-01 -1.804371625185012817e-01 6.573623418807983398e-02 -3.079646825790405273e-01 -4.265311732888221741e-02 -1.956514269113540649e-01 9.340028464794158936e-02 -2.274891436100006104e-01 1.965219229459762573e-01 -2.390703409910202026e-01 -6.014875695109367371e-02 -1.600989997386932373e-01 1.122385114431381226e-01 1.396489143371582031e-01 -3.927341103553771973e-01 1.901952624320983887e-01 7.205747812986373901e-02 -6.412208080291748047e-02 7.282149046659469604e-02 1.227877512574195862e-01 -9.230816364288330078e-02 -2.156207263469696045e-01 -1.290852427482604980e-01 -1.440399885177612305e-01 6.058058515191078186e-02 6.554424017667770386e-02 8.079040050506591797e-02 2.795196771621704102e-01 -3.120496571063995361e-01 -3.850887715816497803e-02 1.770188957452774048e-01
8.184277266263961792e-02 9.768114984035491943e-02 -2.747752070426940918e-01 8.339733630418777466e-02 -5.054534971714019775e-02 2.562476992607116699e-01 -4.766552895307540894e-02 8.432256430387496948e-02 -2.549204230308532715e-01 2.314416170120239258e-01 5.767350643873214722e-02 -1.499837338924407959e-01 7.983916997909545898e-02 -1.626922637224197388e-01 2.782244682312011719e-01 -1.965748667716979980e-01 2.724157571792602539e-01 1.702545881271362305e-01 3.325523436069488525e-01 5.892556160688400269e-02 -1.929758489131927490e-01 -2.586816549301147461e-01 6.212482601404190063e-02 -2.558161914348602295e-01 4.345943406224250793e-02 -1.912881433963775635e-01 -9.335676580667495728e-02 -1.313995420932769775e-01 1.670765429735183716e-01 1.669391840696334839e-01 1.366208344697952271e-01 2.848970331251621246e-02
2.986234426498413086e-01 8.684989809989929199e-02 -2.174758762121200562e-01 5.873005464673042297e-02 -2.937132716178894043e-01 1.722965240478515625e-01 2.071123421192169189e-01 2.865496277809143066e-02 -2.327113598585128784e-02 3.064751625061035156e-01 1.185007840394973755e-01 -2.269057482481002808e-01 -1.429950296878814697e-01 -2.110036462545394897e-01 1.636404544115066528e-01 1.444970220327377319e-01 4.329625889658927917e-02 -7.542570680379867554e-02 -8.327355235815048218e-02 2.874428331851959229e-01 -3.588126972317695618e-02 -1.323503106832504272e-01 3.910130634903907776e-02 -6.834542006254196167e-02 -9.027700126171112061e-02 -1.513041406869888306e-01 4.851996302604675293e-01 3.859704732894897461e-02 5.832931399345397949e-02 -4.972316697239875793e-02 -1.554960161447525024e-01 1.050364505499601364e-02
3.136943578720092773e-01 3.508968949317932129e-01 -1.046278234571218491e-02 1.020326167345046997e-01 -4.378632456064224243e-02 1.412472575902938843e-01 -2.004067152738571167e-01 -8.456792682409286499e-03 8.847499638795852661e-02 1.651332974433898926e-01 -2.904177606105804443e-01 2.139801681041717529e-01 1.655784100294113159e-01 -1.816221922636032104e-01 4.063122868537902832e-01 1.275811493396759033e-01 1.414775401353836060e-01 -8.649639785289764404e-02 9.418334811925888062e-02 1.401457339525222778e-01 1.255799233913421631e-01 -1.989959552884101868e-02 -5.612335726618766785e-02 5.854088440537452698e-02 -1.808733120560646057e-02 -3.992524370551109314e-02 3.723967075347900391e-02 1.523213535547256470e-01 1.045076772570610046e-01 -3.746684491634368896e-01 2.033755481243133545e-01 3.044018894433975220e-02
1.024791076779365540e-01 -2.672672085464000702e-02 -1.696936413645744324e-02 1.883256435394287109e-01 -2.398908510804176331e-02 1.871796846389770508e-01 -2.137876152992248535e-01 1.549741029739379883e-01 3.521134257316589355e-01 1.308290660381317139e-01 -1.719926297664642334e-01 -1.882480457425117493e-02 -1.883402913808822632e-01 2.864133119583129883e-01 2.748618721961975098e-01 -3.932054340839385986e-02 2.090187519788742065e-01 -1.017676591873168945e-01 1.573272421956062317e-02 1.825029850006103516e-01 1.195540130138397217e-01 -1.040966138243675232e-01 5.582297593355178833e-02 -6.254606693983078003e-02 7.471705973148345947e-02 1.846770048141479492e-01 3.501137495040893555e-01 -1.473397016525268555e-01 2.778885066509246826e-01 -1.948736421763896942e-02 -5.014671012759208679e-02 3.133824467658996582e-01
3.604445457458496094e-01 8.624617755413055420e-02 -1.451607048511505127e-01 1.503207981586456299e-01 -1.721413135528564453e-01 -5.763907358050346375e-02 1.390559133142232895e-02 1.410207748413085938e-01 -2.071509063243865967e-01 1.738464087247848511e-01 -2.227044254541397095e-01 -3.073064982891082764e-02 1.030489802360534668e-01 -3.385195042937994003e-03 1.449843943119049072e-01 -1.066658049821853638e-01 2.595779299736022949e-01 1.722479760646820068e-01 -2.572711706161499023e-01 1.042265892028808594e-01 3.056204877793788910e-02 -2.210320979356765747e-01 -1.308348476886749268e-01 -1.032860670238733292e-02 -7.554758340120315552e-03 6.832729279994964600e-02 -1.386965811252593994e-01 8.956039673648774624e-04 5.030373334884643555e-01 -2.204598635435104370e-01 -1.138521805405616760e-01 1.397991180419921875e-01
1.352347582578659058e-01 6.208372116088867188e-02 -4.018896818161010742e-01 -7.648085057735443115e-02 -3.410002216696739197e-02 -2.739939652383327484e-02 -4.258430376648902893e-02 4.866736754775047302e-02 -1.908960640430450439e-01 2.185076028108596802e-01 7.219127565622329712e-02 4.616289958357810974e-02 1.319656670093536377e-01 -9.187169373035430908e-02 4.161030948162078857e-01 -9.855416417121887207e-02 1.233279928565025330e-01 1.268059015274047852e-01 2.835193574428558350e-01 1.978982836008071899e-01 3.437362611293792725e-02 1.714652329683303833e-01 6.121787801384925842e-02 -4.871377721428871155e-02 1.727460324764251709e-01 -6.890127062797546387e-02 8.401570469141006470e-02 -1.859734058380126953e-01 3.803029656410217285e-01 -1.089165080338716507e-02 2.954373955726623535e-01 9.139471501111984253e-02
3.408261537551879883e-01 1.778422743082046509e-01 -2.159911207854747772e-03 -2.081241458654403687e-01 -2.628987729549407959e-01 2.686496078968048096e-01 -3.007490336894989014e-01 -2.995832264423370361e-01 -2.090021595358848572e-02 2.581178545951843262e-01 1.346582174301147461e-01 -1.575399637222290039e-01 -5.733828246593475342e-02 -1.522377878427505493e-01 1.975921243429183960e-01 1.606557667255401611e-01 2.575860023498535156e-01 -1.914063282310962677e-02 4.640193190425634384e-03 1.905680298805236816e-01 9.343241341412067413e-03 1.936076581478118896e-01 -1.011286377906799316e-01 -1.750969141721725464e-01 6.275115907192230225e-02 -6.679132580757141113e-02 2.161371111869812012e-01 5.429137125611305237e-02 -6.165416911244392395e-02 -8.775038272142410278e-02 -7.081557810306549072e-02 1.731504201889038086e-01
2.453686296939849854e-01 1.221005618572235107e-01 -1.989400684833526611e-01 1.140217185020446777e-01 8.339530974626541138e-02 2.427634745836257935e-01 4.487726092338562012e-02 -2.633045613765716553e-02 6.004946306347846985e-02 1.072877645492553711e-01 -1.166709288954734802e-01 -7.514449208974838257e-02 3.004774078726768494e-02 -2.890055775642395020e-01 1.809372454881668091e-01 -6.527330726385116577e-02 2.291125506162643433e-01 1.312800347805023193e-01 1.058388799428939819e-01 1.096328198909759521e-01 -8.822771906852722168e-02 -1.310258358716964722e-01 -8.011090010404586792e-02 -6.438829004764556885e-02 -1.231553405523300171e-01 -1.055022850632667542e-01 -5.770559236407279968e-02 2.516171932220458984e-01 3.253084719181060791e-01 -5.401999354362487793e-01 1.671194732189178467e-01 -3.060737997293472290e-02
1.296976767480373383e-02 1.904131323099136353e-01 -1.983109265565872192e-01 4.785336926579475403e-02 -7.226905971765518188e-02 1.022788062691688538e-01 9.795162081718444824e-02 -1.401908397674560547e-01 -1.998251229524612427e-01 4.587379992008209229e-01 -1.918304562568664551e-01 -8.661436731927096844e-04 -2.948969602584838867e-01 -1.747628152370452881e-01 7.958965003490447998e-02 -2.258771657943725586e-01 4.076609313488006592e-01 2.102405726909637451e-01 -2.037585154175758362e-02 -1.254918426275253296e-01 2.203225716948509216e-02 -2.269641011953353882e-01 7.237855345010757446e-02 -9.105379879474639893e-02 4.172130674123764038e-02 -1.370326150208711624e-02 -2.021958678960800171e-02 1.786037832498550415e-01 1.925459653139114380e-01 -1.252543181180953979e-01 1.689428836107254028e-02 1.887595504522323608e-01
[truncated: 3,263,948 more chars]
