# Supplementary material for: The Language of Innovation
Source: PLoS One. 2020 Apr 30;15(4):e0230107. doi: 10.1371/journal.pone.0230107 (PMC7194493; doi:10.1371/journal.pone.0230107)
Supplement: S16 File — (GZ) [file pone.0230107.s016.tar.gz › 1994-1998/V2Run_29_VS_4500_embeddings1994-1998ED32.txt]

-1.375302076339721680e-01 2.468649484217166901e-02 3.438362479209899902e-01 -1.469497829675674438e-01 5.223982781171798706e-02 4.720316454768180847e-02 -1.720798909664154053e-01 1.378429830074310303e-01 8.030271530151367188e-02 7.547429949045181274e-02 -6.139745563268661499e-02 1.821489483118057251e-01 3.426095843315124512e-01 5.652137100696563721e-03 1.538735777139663696e-01 -1.018286421895027161e-01 2.293099462985992432e-01 1.907387971878051758e-01 1.102616116404533386e-01 2.956357598304748535e-02 1.595306992530822754e-01 2.445333898067474365e-01 5.714306235313415527e-02 -7.461699843406677246e-02 -4.915304481983184814e-02 4.844943061470985413e-02 3.571530282497406006e-01 2.081053704023361206e-01 -3.776950836181640625e-01 -1.133047416806221008e-01 2.413519471883773804e-01 3.300973400473594666e-02
-3.064986132085323334e-02 1.716043651103973389e-01 5.334468930959701538e-02 1.792097091674804688e-01 1.687925904989242554e-01 -2.348522245883941650e-01 2.744074165821075439e-01 3.810518682003021240e-01 -5.260187014937400818e-02 1.001196727156639099e-01 1.824582666158676147e-01 -2.264381349086761475e-01 2.111559808254241943e-01 1.767986118793487549e-01 3.270437717437744141e-01 -3.970145061612129211e-02 2.608839869499206543e-01 4.179106652736663818e-02 1.726668179035186768e-01 -1.960888206958770752e-01 1.586861014366149902e-01 3.779261186718940735e-02 -4.598124325275421143e-02 1.357796043157577515e-01 -3.810074552893638611e-02 -4.582491889595985413e-02 1.260025054216384888e-01 1.073141247034072876e-01 -2.500093579292297363e-01 1.143256574869155884e-01 2.161705791950225830e-01 -1.014333665370941162e-01
-1.615431904792785645e-01 2.617518901824951172e-01 2.124457061290740967e-02 1.287981718778610229e-01 7.610874250531196594e-03 -2.350129634141921997e-01 2.635717988014221191e-01 1.387945860624313354e-01 1.289463788270950317e-01 6.982046365737915039e-02 2.545921504497528076e-01 1.389274150133132935e-01 1.613371670246124268e-01 1.569815129041671753e-01 1.865859627723693848e-01 2.867236547172069550e-02 -1.712021678686141968e-01 4.078800976276397705e-01 -1.865489631891250610e-01 -1.091511547565460205e-01 1.604651808738708496e-01 2.752620875835418701e-01 -8.608139306306838989e-02 -2.008316218852996826e-01 8.502991497516632080e-02 -1.599973067641258240e-02 1.964726150035858154e-01 2.204934805631637573e-01 1.123226340860128403e-02 -1.678793132305145264e-02 6.202205643057823181e-02 -2.485657036304473877e-01
-1.282669156789779663e-01 -1.459490805864334106e-01 9.650955349206924438e-02 7.736857235431671143e-02 5.575722828507423401e-02 -3.381901979446411133e-01 1.540717929601669312e-01 1.726065129041671753e-01 1.220267415046691895e-01 3.119601309299468994e-01 -1.458625495433807373e-01 3.083478659391403198e-02 1.285970211029052734e-01 -2.443447560071945190e-01 -6.433940958231687546e-03 -2.096175700426101685e-01 2.759002149105072021e-02 1.320359408855438232e-01 1.897188425064086914e-01 1.152980327606201172e-01 2.869892716407775879e-01 8.847807347774505615e-02 2.027712613344192505e-01 -7.301719486713409424e-02 7.458318769931793213e-02 -3.780609071254730225e-01 1.168613955378532410e-01 1.569269150495529175e-01 -3.189218938350677490e-01 9.816730767488479614e-02 1.072558984160423279e-01 -8.676082640886306763e-02
-2.248131930828094482e-01 1.684217751026153564e-01 -3.732319548726081848e-02 1.372530460357666016e-01 -1.490113735198974609e-01 -8.399400860071182251e-02 1.652143299579620361e-01 1.743805129081010818e-03 1.766490563750267029e-02 1.958668529987335205e-01 2.916883230209350586e-01 -3.818793967366218567e-02 4.119834303855895996e-01 -9.501563757658004761e-02 2.971152663230895996e-01 6.784188561141490936e-03 -6.875501573085784912e-02 3.181920200586318970e-02 4.713232070207595825e-02 -9.116588532924652100e-02 2.477209419012069702e-01 3.530723750591278076e-01 6.338174920529127121e-03 -1.758377850055694580e-01 5.013423040509223938e-02 1.298134326934814453e-01 1.976395398378372192e-01 3.168705105781555176e-01 -5.538946762681007385e-02 1.014116480946540833e-01 8.843448013067245483e-02 1.968299448490142822e-01
-4.624954164028167725e-01 1.510335505008697510e-01 1.864210814237594604e-01 1.490164250135421753e-01 -9.226804971694946289e-02 -2.211350351572036743e-01 -1.388256251811981201e-01 2.649663686752319336e-01 -2.947089448571205139e-02 3.678673505783081055e-01 1.235020160675048828e-01 -8.210337162017822266e-02 4.332744702696800232e-02 -1.642072498798370361e-01 3.893778622150421143e-01 -6.548923254013061523e-02 9.787219762802124023e-02 -1.006408035755157471e-01 -1.595411151647567749e-01 -5.698014795780181885e-02 5.992784351110458374e-02 7.962662726640701294e-02 -2.400153130292892456e-01 -1.141697093844413757e-01 -1.069503575563430786e-01 5.022583156824111938e-02 -1.629487611353397369e-02 2.445674836635589600e-01 -7.311490178108215332e-02 -3.759299591183662415e-02 4.762829467654228210e-02 -6.672212481498718262e-02
-2.184468358755111694e-01 -2.992477640509605408e-02 2.180402874946594238e-01 2.474099248647689819e-01 -1.259721908718347549e-02 -1.005251780152320862e-01 8.570965379476547241e-02 3.220379352569580078e-01 2.187223881483078003e-01 1.985400617122650146e-01 -5.854141339659690857e-02 1.147774606943130493e-01 2.725227177143096924e-01 8.066035807132720947e-02 4.153506755828857422e-01 1.167120188474655151e-01 -2.201844006776809692e-02 1.943934857845306396e-01 -5.473635718226432800e-02 8.261241018772125244e-02 2.108703553676605225e-02 3.634926676750183105e-01 -9.211885184049606323e-02 -8.224931359291076660e-02 -7.414139062166213989e-02 -5.012878030538558960e-02 -8.810913562774658203e-02 3.481574952602386475e-01 -8.145971596240997314e-02 6.444936245679855347e-02 7.600700855255126953e-02 3.274534642696380615e-02
-1.445069313049316406e-01 1.315862238407135010e-01 1.067610178142786026e-02 1.036970540881156921e-01 1.561871916055679321e-01 3.316793218255043030e-02 1.136280745267868042e-01 -7.448084652423858643e-02 -1.377239525318145752e-01 3.517741262912750244e-01 -5.882401764392852783e-02 2.851452492177486420e-02 3.971441090106964111e-01 3.008628189563751221e-01 4.597665369510650635e-01 1.004928629845380783e-02 -1.710098236799240112e-01 1.469598412513732910e-01 -6.797245889902114868e-02 -1.457067877054214478e-01 2.034583836793899536e-01 1.403347104787826538e-01 7.312508765608072281e-03 6.272824108600616455e-02 -2.387682348489761353e-02 -1.731525659561157227e-01 3.049410879611968994e-01 -2.042871899902820587e-02 -1.708312779664993286e-01 4.327011853456497192e-02 4.452620446681976318e-02 3.875088691711425781e-02
7.551712542772293091e-02 8.063232153654098511e-02 2.226583845913410187e-02 7.578707486391067505e-02 1.463116407394409180e-01 1.394479535520076752e-02 7.140032947063446045e-02 1.405564695596694946e-01 1.537067890167236328e-01 1.363374739885330200e-01 -4.603967443108558655e-02 6.510436534881591797e-02 4.915624260902404785e-01 1.683804243803024292e-01 1.875163763761520386e-01 1.922875195741653442e-01 2.117807865142822266e-01 4.060246795415878296e-02 -1.307120472192764282e-01 -1.672196686267852783e-01 2.842752635478973389e-01 4.026034846901893616e-02 -3.797538951039314270e-02 3.072585910558700562e-02 2.565728724002838135e-01 -2.128034830093383789e-01 3.349476456642150879e-01 1.719479113817214966e-01 -2.887398898601531982e-01 1.603586785495281219e-02 -8.910783380270004272e-02 -1.536227613687515259e-01
-1.336633563041687012e-01 -1.346405744552612305e-01 1.087173074483871460e-01 1.180520653724670410e-01 3.344412194564938545e-03 -8.939316123723983765e-02 -7.217633724212646484e-02 1.647833883762359619e-01 2.430460602045059204e-01 2.264850437641143799e-01 5.150302127003669739e-02 2.523563504219055176e-01 3.867898881435394287e-01 5.859872326254844666e-02 1.668247282505035400e-01 1.065430641174316406e-01 -1.317123621702194214e-01 1.918734461069107056e-01 -1.340207308530807495e-01 -4.532402381300926208e-02 -1.761154457926750183e-02 6.409730017185211182e-02 1.284525841474533081e-01 -3.866661190986633301e-01 2.098294347524642944e-01 -8.515447378158569336e-02 2.683065533638000488e-01 3.276430964469909668e-01 -9.722251445055007935e-02 3.286569565534591675e-02 2.902995608747005463e-02 -2.058094143867492676e-01
-2.338696718215942383e-01 7.444781810045242310e-02 -5.037006922066211700e-03 9.619713760912418365e-03 2.313856035470962524e-01 1.045111343264579773e-01 4.185834527015686035e-01 1.156507283449172974e-01 -1.702734827995300293e-01 9.595975279808044434e-02 -1.950051188468933105e-01 3.977928310632705688e-02 2.807738482952117920e-01 2.258530855178833008e-01 3.061237037181854248e-01 3.141684830188751221e-02 1.489313393831253052e-01 2.289269119501113892e-01 2.733128964900970459e-01 1.015003799693658948e-04 2.709702849388122559e-01 1.956603378057479858e-01 -9.064849466085433960e-02 1.564351841807365417e-02 1.853774785995483398e-01 -1.306842565536499023e-01 1.243645548820495605e-01 -4.174721427261829376e-03 4.650425538420677185e-02 -1.005058214068412781e-01 1.760776191949844360e-01 -6.775193661451339722e-02
-8.998243138194084167e-03 1.122517436742782593e-01 3.573003709316253662e-01 1.013199612498283386e-01 1.264808475971221924e-01 1.386426389217376709e-01 3.201289474964141846e-01 1.224000826478004456e-01 6.835387647151947021e-02 1.519427597522735596e-01 2.792852744460105896e-02 2.617253065109252930e-01 1.389389783143997192e-01 1.051708832383155823e-01 3.745920062065124512e-01 1.212454810738563538e-01 -1.621289849281311035e-01 8.421298116445541382e-02 1.772216148674488068e-02 2.027302794158458710e-02 8.141879737377166748e-02 2.851866781711578369e-01 8.465214632451534271e-03 -2.732052505016326904e-01 1.487455219030380249e-01 3.056984394788742065e-02 2.559325397014617920e-01 1.415669173002243042e-01 -1.992796957492828369e-01 2.134162336587905884e-01 1.216945424675941467e-01 9.399704635143280029e-02
-4.074749648571014404e-01 1.005210205912590027e-01 2.474419325590133667e-01 2.540786266326904297e-01 1.406715065240859985e-01 4.272260516881942749e-02 -2.627319283783435822e-02 7.711059600114822388e-02 2.243725806474685669e-01 2.511729598045349121e-01 2.141299396753311157e-01 1.139739304780960083e-01 1.514130383729934692e-01 2.445450425148010254e-01 7.849843241274356842e-03 1.066624373197555542e-01 -1.607802510261535645e-01 -6.134719029068946838e-02 -7.503963261842727661e-02 -1.083337143063545227e-02 1.480319797992706299e-01 2.944913506507873535e-01 9.937126189470291138e-03 -1.021920368075370789e-01 3.028254397213459015e-02 -2.515723407268524170e-01 1.214660406112670898e-01 2.857194244861602783e-01 -1.339652985334396362e-01 1.509447693824768066e-01 1.616388261318206787e-01 -1.462564170360565186e-01
-5.678172782063484192e-02 2.575105726718902588e-01 2.523590624332427979e-02 1.206495314836502075e-01 1.296877115964889526e-01 1.217236276715993881e-02 2.116775512695312500e-01 3.496308326721191406e-01 -1.944368779659271240e-01 3.120844662189483643e-01 -1.613409668207168579e-01 6.246658042073249817e-02 6.100951880216598511e-02 7.169206440448760986e-02 3.134902715682983398e-01 3.610757738351821899e-02 1.541328281164169312e-01 2.992160618305206299e-01 5.964596942067146301e-02 1.623412817716598511e-01 2.222538292407989502e-01 2.000627219676971436e-01 -2.603124128654599190e-03 1.646540760993957520e-01 2.673969864845275879e-01 1.823061704635620117e-01 1.008374765515327454e-01 1.627589911222457886e-01 -1.624260842800140381e-01 -1.570532470941543579e-01 -1.681819744408130646e-02 -7.219649851322174072e-02
2.357932329177856445e-01 1.631756126880645752e-01 9.205193817615509033e-02 6.902541965246200562e-02 1.556022465229034424e-01 -6.606656312942504883e-02 3.517185449600219727e-01 2.652010023593902588e-01 2.037306129932403564e-01 1.926307678222656250e-01 -1.426461637020111084e-01 5.283857882022857666e-02 3.318265080451965332e-01 6.365045160055160522e-02 1.617550253868103027e-01 9.193405508995056152e-02 1.673446223139762878e-02 2.280040085315704346e-01 -7.206672430038452148e-02 7.717595249414443970e-02 2.461844086647033691e-01 -2.296452783048152924e-02 -1.540856510400772095e-01 1.986517338082194328e-03 -5.959774553775787354e-02 -1.636828631162643433e-01 1.091176867485046387e-01 1.790308654308319092e-01 -4.024725258350372314e-01 -1.254806816577911377e-01 -9.580615907907485962e-03 -1.759931296110153198e-01
-2.480245530605316162e-01 1.104171723127365112e-01 2.007127106189727783e-01 2.349274307489395142e-01 7.005528360605239868e-02 1.087862439453601837e-02 -1.036931667476892471e-02 4.083365201950073242e-02 -2.340200394392013550e-01 1.960165202617645264e-01 -1.039183661341667175e-01 1.531725283712148666e-02 3.122409880161285400e-01 -1.502011716365814209e-01 -2.241082489490509033e-02 -4.487593844532966614e-02 -4.952790215611457825e-03 -1.078300997614860535e-01 1.245783343911170959e-01 2.321587204933166504e-01 3.169066607952117920e-01 2.052372694015502930e-01 2.881820499897003174e-01 -1.542447656393051147e-01 -1.001520678400993347e-01 -3.041132688522338867e-01 1.956570297479629517e-01 2.471677511930465698e-01 5.693528801202774048e-02 2.384929172694683075e-02 1.398054063320159912e-01 -2.037532180547714233e-01
-2.994501292705535889e-01 5.246485397219657898e-02 2.153514176607131958e-01 2.776182889938354492e-01 1.413586642593145370e-02 -1.518683508038520813e-02 1.378378421068191528e-01 1.296931058168411255e-01 2.148719131946563721e-01 3.974570333957672119e-02 1.026996299624443054e-01 3.315671086311340332e-01 3.344697356224060059e-01 8.380319923162460327e-03 2.827047705650329590e-01 1.522079259157180786e-01 -2.151935100555419922e-01 -2.867008326575160027e-03 5.835634469985961914e-02 2.123105823993682861e-01 2.116770148277282715e-01 1.999377757310867310e-01 -6.988293677568435669e-02 -7.156097143888473511e-02 1.192394345998764038e-01 -1.714610867202281952e-02 4.680877551436424255e-02 2.373413890600204468e-01 -2.013246864080429077e-01 -9.723040275275707245e-04 1.466442346572875977e-01 -1.999005377292633057e-01
-3.294496983289718628e-02 1.503228396177291870e-01 2.409402430057525635e-01 1.512338500469923019e-02 -1.168422251939773560e-01 -3.182065486907958984e-02 1.056715622544288635e-01 3.222137391567230225e-01 -2.448475211858749390e-01 2.040251791477203369e-01 -1.294856071472167969e-01 2.056693434715270996e-01 1.390346437692642212e-01 -3.331295773386955261e-02 9.217961877584457397e-02 1.915311217308044434e-01 1.124715059995651245e-01 -1.368434876203536987e-01 -4.253428801894187927e-02 -3.312256932258605957e-02 2.275806963443756104e-01 1.789589375257492065e-01 3.692502677440643311e-01 -1.426684558391571045e-01 -4.578198865056037903e-02 -3.360184431076049805e-01 2.379307746887207031e-01 1.260309815406799316e-01 -1.069583520293235779e-01 1.692449599504470825e-01 2.285405248403549194e-01 8.662401884794235229e-02
-6.628493964672088623e-02 1.982260793447494507e-01 1.536859273910522461e-01 1.296455226838588715e-02 -8.023280650377273560e-02 1.596066169440746307e-02 1.336331665515899658e-01 6.928402185440063477e-02 -1.962146461009979248e-01 -1.897974871098995209e-02 -3.110600402578711510e-03 6.604128330945968628e-02 6.673181056976318359e-02 -5.194061622023582458e-02 4.556418061256408691e-01 6.423585116863250732e-02 -1.119262631982564926e-02 5.616408772766590118e-03 -1.699374765157699585e-01 -3.488973379135131836e-01 1.751097589731216431e-01 3.159183561801910400e-01 -2.159886509180068970e-01 -2.757390215992927551e-02 8.453761041164398193e-02 -1.608606874942779541e-01 4.997869953513145447e-02 4.957152605056762695e-01 -1.447880417108535767e-01 -5.795114487409591675e-02 1.786950975656509399e-02 8.073008805513381958e-02
-3.275301307439804077e-02 4.358169808983802795e-02 2.220305949449539185e-01 7.417935132980346680e-02 1.899890005588531494e-01 -6.550922989845275879e-02 9.594504535198211670e-02 1.906832158565521240e-01 -1.833467781543731689e-01 2.492360472679138184e-01 -2.457565963268280029e-01 2.819143421947956085e-02 1.976156085729598999e-01 -2.191747725009918213e-01 -4.630590602755546570e-02 -7.361599057912826538e-02 -9.814482927322387695e-02 3.294087573885917664e-02 1.529629975557327271e-01 6.218323484063148499e-02 1.519449353218078613e-01 3.814439177513122559e-01 2.637803554534912109e-01 -1.641474068164825439e-01 -3.197076916694641113e-02 -2.808842360973358154e-01 1.245797351002693176e-01 9.423542022705078125e-02 -4.041785895824432373e-01 1.777872815728187561e-02 3.291708230972290039e-02 -1.803461313247680664e-01
-3.146652281284332275e-01 1.480585485696792603e-01 1.303185224533081055e-01 -7.639071345329284668e-02 3.514340519905090332e-01 -2.939753234386444092e-01 1.489259898662567139e-01 2.922179736196994781e-02 -2.095882445573806763e-01 1.917568892240524292e-01 1.032152995467185974e-01 -9.121788898482918739e-04 1.758324354887008667e-01 -1.035353913903236389e-01 1.233732774853706360e-01 -2.234695255756378174e-01 -1.224221959710121155e-01 1.927357465028762817e-01 9.402991086244583130e-02 4.880242981016635895e-03 -5.826315283775329590e-02 7.335434667766094208e-03 8.845388144254684448e-02 -1.983895897865295410e-01 1.025781556963920593e-01 -4.634602069854736328e-01 1.724874824285507202e-01 1.492829918861389160e-01 -9.294715523719787598e-02 -2.743934467434883118e-02 -1.193348914384841919e-01 -1.118872314691543579e-01
-1.053182184696197510e-01 -1.141653731465339661e-01 2.393244355916976929e-01 1.190658062696456909e-01 1.068901047110557556e-01 -4.283574223518371582e-02 1.333364993333816528e-01 1.002088841050863266e-02 -2.700665891170501709e-01 1.591478288173675537e-01 -5.413576960563659668e-02 -5.217558890581130981e-02 1.936186850070953369e-01 -2.801275849342346191e-01 -1.068945694714784622e-02 -1.960380971431732178e-01 -5.539924278855323792e-02 6.208718754351139069e-03 1.080241613090038300e-02 -2.404328202828764915e-03 3.274670541286468506e-01 3.291843831539154053e-01 2.550218999385833740e-01 -2.315227240324020386e-01 -8.985541015863418579e-02 -2.330579459667205811e-01 2.695945203304290771e-01 1.999554336071014404e-01 -1.396569311618804932e-01 1.891326159238815308e-01 2.169124484062194824e-01 -3.794989548623561859e-03
-8.041891455650329590e-02 1.762404590845108032e-01 1.883815824985504150e-01 1.326983869075775146e-01 -1.655497252941131592e-01 1.176957711577415466e-01 -1.326909405179321766e-03 3.802581429481506348e-01 5.449851229786872864e-02 6.284434348344802856e-02 3.403297066688537598e-02 2.271005064249038696e-01 1.912085413932800293e-01 -2.424161508679389954e-02 3.143961727619171143e-01 7.621831446886062622e-02 2.799284644424915314e-02 2.295058667659759521e-01 2.146111615002155304e-02 2.686342922970652580e-04 2.050798386335372925e-01 2.976928353309631348e-01 5.326221510767936707e-02 -4.135044813156127930e-01 5.793971568346023560e-02 -1.786666661500930786e-01 2.716926038265228271e-01 1.144359037280082703e-01 -6.662336736917495728e-02 1.613186448812484741e-01 1.795526966452598572e-02 -1.032909378409385681e-01
-2.298227548599243164e-01 4.100053012371063232e-02 -1.806085854768753052e-01 -1.888004131615161896e-02 1.083825081586837769e-01 -2.895630300045013428e-01 3.008390776813030243e-03 1.784215867519378662e-01 -2.839871942996978760e-01 1.438902318477630615e-01 -1.568831205368041992e-01 3.272060155868530273e-01 3.959716856479644775e-02 -1.138736233115196228e-01 1.682396084070205688e-01 -2.400071620941162109e-01 -1.040412187576293945e-01 2.451407723128795624e-02 4.517478495836257935e-02 -1.614953428506851196e-01 3.279616832733154297e-01 1.713004261255264282e-01 -3.087204992771148682e-01 7.892252504825592041e-02 2.935750409960746765e-02 1.746641099452972412e-01 2.851904630661010742e-01 1.779336184263229370e-01 -1.568589657545089722e-01 -1.291288714855909348e-02 -6.466529518365859985e-02 -1.766895502805709839e-02
-4.461340233683586121e-02 1.776804029941558838e-01 4.947204515337944031e-02 -3.910202905535697937e-02 -1.384811997413635254e-01 1.264241188764572144e-01 2.021518051624298096e-01 1.021544337272644043e-01 -4.114019498229026794e-02 3.346171677112579346e-01 -1.701417267322540283e-01 -2.634666161611676216e-03 1.696566045284271240e-01 5.296946689486503601e-02 4.385353326797485352e-01 -2.239470928907394409e-02 -9.672869928181171417e-03 5.120757967233657837e-02 1.156527921557426453e-01 -1.771418750286102295e-01 1.139298826456069946e-01 -3.691273555159568787e-02 -2.025182992219924927e-01 -6.681950390338897705e-02 1.892746984958648682e-01 -2.197936922311782837e-01 4.764707088470458984e-01 2.085470259189605713e-01 -1.626669913530349731e-01 8.563464134931564331e-02 8.848346024751663208e-02 7.359816879034042358e-02
-1.957135647535324097e-01 -1.182369887828826904e-01 1.046265959739685059e-01 -3.253801912069320679e-02 2.655095160007476807e-01 -2.823664993047714233e-02 1.325680166482925415e-01 -6.328161805868148804e-02 1.866544224321842194e-02 2.812201380729675293e-01 -1.990733481943607330e-02 2.360848039388656616e-01 3.383827507495880127e-01 1.504694521427154541e-01 7.977776974439620972e-02 -1.108527649194002151e-02 -1.354257762432098389e-01 1.871019303798675537e-01 -7.381860911846160889e-02 2.885315567255020142e-02 3.441565036773681641e-01 3.858763575553894043e-01 1.378416363149881363e-02 -2.718085944652557373e-01 2.920771837234497070e-01 -7.687760889530181885e-02 2.048693411052227020e-02 7.757798582315444946e-02 2.108344994485378265e-02 1.104559525847434998e-01 2.280875444412231445e-01 -1.652753353118896484e-02
-1.910093724727630615e-01 8.662793040275573730e-02 -1.421066075563430786e-01 1.615815237164497375e-02 2.073416262865066528e-01 -9.600218385457992554e-02 3.049116432666778564e-01 3.762063980102539062e-01 9.602724574506282806e-03 5.308149382472038269e-03 2.080733925104141235e-01 1.394737362861633301e-01 1.942579448223114014e-01 -1.334353238344192505e-01 -1.690230518579483032e-01 -1.679261922836303711e-01 -2.354373931884765625e-01 -3.481146693229675293e-01 5.021572485566139221e-02 -1.324702054262161255e-01 2.726445794105529785e-01 -2.865602634847164154e-02 8.538325875997543335e-02 3.447946161031723022e-02 -1.227306500077247620e-01 -1.596947908401489258e-01 3.571231663227081299e-01 6.274575740098953247e-02 1.149540953338146210e-02 -1.175560876727104187e-01 7.725263386964797974e-02 -3.729286417365074158e-02
8.883043378591537476e-02 -8.436156809329986572e-02 3.643965814262628555e-03 1.873678117990493774e-01 1.579599529504776001e-01 -3.314805328845977783e-01 1.378508359193801880e-01 1.707993745803833008e-01 4.011122975498437881e-03 2.225752025842666626e-01 -2.468722164630889893e-01 -7.160504907369613647e-02 -1.699158251285552979e-01 -5.854410305619239807e-02 4.481917619705200195e-02 -2.145675569772720337e-01 1.560597121715545654e-01 2.256509102880954742e-02 -5.714727938175201416e-02 -2.566969394683837891e-02 -3.431321680545806885e-02 4.994941651821136475e-01 -1.803685575723648071e-01 -1.086787953972816467e-01 3.052872605621814728e-02 7.174863666296005249e-02 3.000897765159606934e-01 1.143076419830322266e-01 -1.069951057434082031e-01 1.627466641366481781e-02 3.360037505626678467e-01 1.152167394757270813e-01
-2.277801930904388428e-01 -2.523547969758510590e-02 4.295774549245834351e-02 1.651126742362976074e-01 2.494535446166992188e-01 -1.301430463790893555e-01 2.560853958129882812e-02 1.653137654066085815e-01 -1.342710703611373901e-01 3.243018388748168945e-01 -3.042587935924530029e-01 3.204130008816719055e-02 2.361141331493854523e-02 -1.257581710815429688e-01 2.181070595979690552e-01 -3.810225725173950195e-01 2.236115001142024994e-02 6.038719415664672852e-02 1.563884764909744263e-01 -7.604451477527618408e-02 3.382652699947357178e-01 1.060953885316848755e-01 -2.193822115659713745e-01 2.064904943108558655e-02 -2.755697630345821381e-02 -9.909635037183761597e-02 1.052313148975372314e-01 1.835651397705078125e-01 -2.810864448547363281e-01 -1.391409784555435181e-01 -1.371057331562042236e-01 6.451864540576934814e-02
-3.410318195819854736e-01 1.501857340335845947e-01 5.822877213358879089e-02 -1.764081865549087524e-01 5.485617369413375854e-02 -9.844821877777576447e-03 1.939120143651962280e-01 2.382432222366333008e-01 -4.984940215945243835e-02 -2.764274179935455322e-02 -1.844715178012847900e-01 2.329015582799911499e-01 1.306435465812683105e-01 3.218481242656707764e-01 1.926769912242889404e-01 -5.816326290369033813e-02 3.050154447555541992e-01 2.433922141790390015e-01 -5.334984511137008667e-02 -1.380326896905899048e-01 3.209669589996337891e-01 2.804583609104156494e-01 5.459347739815711975e-02 -4.583948478102684021e-02 9.918370842933654785e-02 5.865244567394256592e-02 2.162228822708129883e-01 8.761256188154220581e-02 -2.008570879697799683e-01 -5.832924321293830872e-02 4.282691329717636108e-02 4.756392911076545715e-02
-3.696155250072479248e-01 4.569899663329124451e-02 1.918642967939376831e-01 -6.661920994520187378e-02 -1.343470066785812378e-01 -3.347256034612655640e-02 -1.866758465766906738e-01 2.307367920875549316e-01 -1.371687650680541992e-01 5.882293730974197388e-02 1.961118876934051514e-01 -3.329192101955413818e-02 2.577390670776367188e-01 8.966059237718582153e-02 3.490402102470397949e-01 5.430657044053077698e-02 2.512229979038238525e-01 -1.064231023192405701e-01 -1.914248615503311157e-02 -3.269736096262931824e-02 1.126405075192451477e-01 2.652471065521240234e-01 -1.021804362535476685e-01 -1.039830446243286133e-01 -1.331061422824859619e-01 -4.599039629101753235e-02 1.474971175193786621e-01 4.394011497497558594e-01 -6.847675144672393799e-02 -2.988944761455059052e-02 -6.269954144954681396e-02 -1.653848737478256226e-01
-8.539591729640960693e-02 -3.206212073564529419e-02 1.750026792287826538e-01 3.425333499908447266e-01 6.134171038866043091e-02 -5.789725482463836670e-02 2.339855879545211792e-01 1.375827789306640625e-01 2.430459856986999512e-01 3.399193286895751953e-02 1.942431032657623291e-01 2.472043037414550781e-01 2.413318604230880737e-01 5.986464023590087891e-02 3.232657611370086670e-01 1.953854709863662720e-01 3.191065415740013123e-02 -6.899136304855346680e-02 -1.162234395742416382e-01 -1.162443775683641434e-02 1.675427258014678955e-01 2.744671106338500977e-01 -1.076962053775787354e-02 2.003694623708724976e-01 1.982292979955673218e-01 -9.361422061920166016e-02 2.554500102996826172e-01 3.050484657287597656e-01 -1.374010890722274780e-01 9.182910621166229248e-02 4.338562488555908203e-02 2.671188116073608398e-02
-1.603420078754425049e-01 2.152827531099319458e-01 1.537166833877563477e-01 8.088070154190063477e-02 1.942366957664489746e-01 -9.089574217796325684e-02 1.716218590736389160e-01 1.986114829778671265e-01 2.400353401899337769e-01 -4.938074946403503418e-02 -1.003131046891212463e-01 2.100338190793991089e-01 3.883045315742492676e-01 8.975051343441009521e-02 3.156064450740814209e-01 -5.753232166171073914e-02 1.749241948127746582e-01 -2.210933268070220947e-01 8.874518424272537231e-02 -1.518793776631355286e-02 2.791032195091247559e-01 9.156209416687488556e-03 -1.512211114168167114e-01 -2.820481061935424805e-01 1.490796506404876709e-01 -4.759072035085409880e-04 -8.637601882219314575e-02 1.359992176294326782e-01 -8.216647058725357056e-02 4.121036827564239502e-02 2.648822963237762451e-03 -2.868284881114959717e-01
-2.869710326194763184e-01 -4.432610422372817993e-02 1.596735715866088867e-01 -1.301412582397460938e-01 2.402704767882823944e-02 -1.515572518110275269e-01 6.041098013520240784e-02 -3.032054938375949860e-02 -2.287080436944961548e-01 2.321615517139434814e-01 -1.125705763697624207e-01 3.170825242996215820e-01 -1.256630104035139084e-02 -1.862420439720153809e-01 -5.261353217065334320e-03 -1.050034463405609131e-01 8.039790391921997070e-02 5.177762731909751892e-02 1.668742299079895020e-01 -1.940888315439224243e-01 -6.022176146507263184e-02 1.436436474323272705e-01 1.995234489440917969e-01 -9.983150660991668701e-02 1.399446576833724976e-01 -4.145937561988830566e-01 1.475574076175689697e-01 2.850432395935058594e-01 -2.470438778400421143e-01 2.812635339796543121e-02 1.113399192690849304e-01 -2.498108446598052979e-01
-1.399485021829605103e-01 -8.410843089222908020e-03 2.035954892635345459e-01 -2.751532383263111115e-02 1.089700832962989807e-01 6.425980478525161743e-02 2.202073484659194946e-01 1.152402535080909729e-02 1.497522741556167603e-01 1.656607240438461304e-01 9.822257608175277710e-02 3.534675836563110352e-01 2.242442220449447632e-01 3.400196135044097900e-01 -5.977395176887512207e-02 -9.977215528488159180e-02 -1.140932291746139526e-01 -9.769367426633834839e-02 -4.381773178465664387e-04 6.912798434495925903e-02 2.563817799091339111e-01 4.675450325012207031e-01 6.360365450382232666e-02 -1.819658428430557251e-01 1.566933542490005493e-01 -7.559148222208023071e-02 4.680917039513587952e-02 3.430345952510833740e-01 -6.545161455869674683e-02 -6.981118023395538330e-02 -2.952045761048793793e-03 -3.874343261122703552e-02
-9.978736937046051025e-02 1.450055390596389771e-01 1.075840294361114502e-01 2.724949717521667480e-01 -1.009841039776802063e-01 -1.340676844120025635e-01 1.044975146651268005e-01 8.383108675479888916e-02 2.963495813310146332e-02 2.662129700183868408e-01 -2.101517617702484131e-01 -3.074718080461025238e-02 3.391687199473381042e-02 4.543360173702239990e-01 3.739054203033447266e-01 -1.461821943521499634e-01 3.513408079743385315e-02 -6.988532375544309616e-03 -3.752399235963821411e-03 7.834471762180328369e-04 2.269944548606872559e-01 9.218218177556991577e-02 -1.050322316586971283e-02 -1.145248785614967346e-01 -1.676143109798431396e-01 -5.635790526866912842e-02 1.395572274923324585e-01 2.395997345447540283e-01 -3.119764477014541626e-02 -1.702927201986312866e-01 2.007589042186737061e-01 -3.138242363929748535e-01
-2.821691930294036865e-01 3.383003547787666321e-02 2.785798013210296631e-01 9.601274132728576660e-02 2.491663247346878052e-01 -9.654635190963745117e-02 1.421967744827270508e-01 -4.529177024960517883e-02 2.966535985469818115e-01 6.033150013536214828e-03 1.178310960531234741e-01 3.039853572845458984e-01 1.969457566738128662e-01 -1.496140193194150925e-02 3.046752214431762695e-01 2.228137850761413574e-01 1.178953498601913452e-01 1.077274903655052185e-01 -3.367686271667480469e-02 -7.041666656732559204e-02 2.949753999710083008e-01 2.945686280727386475e-01 -1.276065558195114136e-01 5.618638824671506882e-03 7.245662808418273926e-02 1.708488911390304565e-01 2.135623842477798462e-01 5.387834832072257996e-02 -1.780038625001907349e-01 4.238649085164070129e-02 1.029448434710502625e-01 -1.191426664590835571e-01
1.088616997003555298e-01 1.534047573804855347e-01 1.586081981658935547e-01 2.244816571474075317e-01 -1.464405655860900879e-01 -6.584264803677797318e-03 2.100708335638046265e-01 1.069831624627113342e-01 -2.592564821243286133e-01 2.374848118051886559e-03 -8.159657567739486694e-02 2.986924648284912109e-01 2.626173496246337891e-01 1.559388358145952225e-02 4.146454632282257080e-01 -1.221634726971387863e-02 2.219392731785774231e-02 -1.192319616675376892e-01 3.189481794834136963e-02 -2.125539332628250122e-01 2.960750162601470947e-01 1.268349587917327881e-01 2.059528380632400513e-01 -2.403566837310791016e-01 3.910772502422332764e-02 -6.994097027927637100e-03 1.637237519025802612e-01 1.745452582836151123e-01 1.173078715801239014e-01 -1.086712330579757690e-01 7.697664946317672729e-02 -2.289799749851226807e-01
-2.521397471427917480e-01 2.925708517432212830e-02 2.563545405864715576e-01 2.113658636808395386e-01 4.708317294716835022e-02 9.276605397462844849e-02 2.806163430213928223e-01 1.234924122691154480e-01 2.514197826385498047e-01 4.452211037278175354e-02 1.524854451417922974e-01 1.438550651073455811e-01 2.595736682415008545e-01 7.070352882146835327e-02 3.750430643558502197e-01 6.662941724061965942e-02 8.915717899799346924e-02 -1.182202771306037903e-01 6.274292618036270142e-02 1.528651416301727295e-01 1.099909171462059021e-01 3.485877513885498047e-01 1.392279714345932007e-01 -1.692896485328674316e-01 1.130926460027694702e-01 -4.377801343798637390e-02 2.032128423452377319e-01 1.878243237733840942e-01 -2.039098292589187622e-01 1.072311848402023315e-01 1.240991279482841492e-01 5.568914860486984253e-02
-3.646748661994934082e-01 7.425699848681688309e-03 3.439941704273223877e-01 3.284736871719360352e-01 9.973935037851333618e-02 -2.198858559131622314e-02 1.514414250850677490e-01 1.154126301407814026e-01 2.102790027856826782e-01 7.288875058293342590e-04 -2.044888585805892944e-02 1.720488369464874268e-01 2.987693548202514648e-01 -1.503518142271786928e-04 1.889959424734115601e-01 1.597717404365539551e-01 -8.782374858856201172e-02 6.158484518527984619e-02 1.569313928484916687e-02 -1.416103728115558624e-02 1.241345778107643127e-01 2.119482308626174927e-01 -9.261568076908588409e-03 -6.901347637176513672e-02 2.051717936992645264e-01 -1.669843196868896484e-01 3.629764914512634277e-02 1.716870665550231934e-01 -3.563990592956542969e-01 1.659042537212371826e-01 1.570866256952285767e-01 1.103236600756645203e-01
-2.063734456896781921e-03 1.350495964288711548e-01 2.119155228137969971e-01 -4.064449295401573181e-02 -1.657075807452201843e-02 -7.240969222038984299e-03 3.587949573993682861e-01 2.987409234046936035e-01 6.319879740476608276e-02 2.197206616401672363e-01 -2.384273894131183624e-02 2.107018381357192993e-01 -1.039396133273839951e-02 -3.499078750610351562e-01 -2.306194975972175598e-02 -9.332991391420364380e-02 4.519932717084884644e-02 -1.694582253694534302e-01 -1.797345280647277832e-01 -7.657635211944580078e-02 1.029665619134902954e-01 1.478692442178726196e-01 -7.993635535240173340e-02 8.790877461433410645e-02 -1.770978122949600220e-01 -8.981313556432723999e-02 5.240553021430969238e-01 1.048322096467018127e-01 3.986315801739692688e-03 -1.454555541276931763e-01 -1.525672227144241333e-01 -5.341126769781112671e-02
-4.250881075859069824e-02 -3.525082170963287354e-01 7.388788461685180664e-02 7.126814126968383789e-02 1.243006512522697449e-01 -1.794848591089248657e-01 9.707092493772506714e-02 1.886761635541915894e-01 -1.968672126531600952e-01 2.433647066354751587e-01 1.987449079751968384e-01 1.450363546609878540e-01 2.062088251113891602e-01 2.133187800645828247e-01 2.810888290405273438e-01 9.972479194402694702e-02 1.439322680234909058e-01 2.204295247793197632e-01 8.399990200996398926e-02 -9.387564659118652344e-02 3.564189970493316650e-01 8.675667643547058105e-02 1.135241333395242691e-02 5.825769528746604919e-02 1.039242595434188843e-01 -1.525113582611083984e-01 2.792602181434631348e-01 4.581754282116889954e-02 1.094064787030220032e-01 4.145529121160507202e-02 1.217887550592422485e-01 2.632106542587280273e-01
-1.856478154659271240e-01 4.208646342158317566e-02 -9.045654535293579102e-02 3.294078633189201355e-02 1.319500058889389038e-01 5.855046957731246948e-02 1.353409290313720703e-01 2.758275531232357025e-02 2.125687450170516968e-01 3.464344143867492676e-01 1.333838999271392822e-01 4.316147565841674805e-01 4.507899656891822815e-02 3.365854499861598015e-03 4.740053787827491760e-02 9.201987087726593018e-02 -1.451091170310974121e-01 1.002349704504013062e-02 -2.142687290906906128e-01 1.172542572021484375e-01 2.074383050203323364e-01 4.497027993202209473e-01 -1.155663505196571350e-01 3.402973338961601257e-02 1.446365863084793091e-01 1.564839296042919159e-02 1.231878101825714111e-01 1.468068361282348633e-01 -2.136863768100738525e-01 1.396396160125732422e-01 -3.158506704494357109e-03 -2.624495029449462891e-01
-1.566804200410842896e-01 1.159077808260917664e-01 5.025393143296241760e-02 1.205135211348533630e-01 3.013083040714263916e-01 -4.782467335462570190e-02 1.878411471843719482e-01 -1.152934134006500244e-01 -2.852414548397064209e-02 3.012509644031524658e-01 -4.897727817296981812e-02 2.235454916954040527e-01 7.985530793666839600e-02 -3.272573947906494141e-01 1.647536009550094604e-01 -1.308267116546630859e-01 -2.343234568834304810e-01 -1.372823491692543030e-02 1.948352605104446411e-01 7.047126069664955139e-03 -1.245810985565185547e-01 2.582591585814952850e-02 7.761108875274658203e-02 -1.758150309324264526e-01 -1.762072741985321045e-01 -2.367159724235534668e-01 5.427813529968261719e-02 3.452373445034027100e-01 -1.951084136962890625e-01 -2.875130176544189453e-01 1.383196115493774414e-01 -7.960034906864166260e-02
-2.496376633644104004e-01 3.224473912268877029e-03 -1.449875235557556152e-01 -1.816717348992824554e-02 3.550907075405120850e-01 -6.808698922395706177e-02 -5.809785798192024231e-02 1.608469635248184204e-01 -1.217547133564949036e-01 6.059096008539199829e-02 6.880854815244674683e-02 2.417066246271133423e-01 2.342331223189830780e-02 -3.751028701663017273e-02 1.327491998672485352e-01 -4.643924832344055176e-01 1.752727180719375610e-01 -2.829172648489475250e-02 1.804008483886718750e-01 -1.878326088190078735e-01 3.722711205482482910e-01 1.486309915781021118e-01 -2.417054176330566406e-01 -8.036198467016220093e-02 -6.650073081254959106e-02 -1.050641611218452454e-01 1.383391916751861572e-01 8.365478366613388062e-02 -2.642678916454315186e-01 -3.849264234304428101e-02 -3.617336601018905640e-02 -1.813061349093914032e-02
-2.123175561428070068e-01 7.762232422828674316e-02 -2.299833577126264572e-04 2.225022315979003906e-01 1.930271387100219727e-01 -1.550064980983734131e-01 2.570334076881408691e-01 4.302513599395751953e-02 -4.174793884158134460e-02 2.240830659866333008e-01 -8.822305500507354736e-02 6.117786839604377747e-02 1.268980503082275391e-01 -3.093481957912445068e-01 2.618798799812793732e-02 -2.154404222965240479e-01 1.061781570315361023e-01 5.811218544840812683e-02 6.246084347367286682e-02 -6.130803376436233521e-02 1.429160088300704956e-01 1.360572576522827148e-01 3.507550358772277832e-01 -1.697096824645996094e-01 7.569049298763275146e-02 -2.930474281311035156e-01 2.094083577394485474e-01 1.200785413384437561e-01 -3.842631578445434570e-01 1.341977119445800781e-01 7.018129527568817139e-02 -1.193979457020759583e-01
-3.642519414424896240e-01 9.886877238750457764e-02 1.758948899805545807e-02 -1.616868823766708374e-01 -9.088105522096157074e-03 -1.241537407040596008e-01 2.977230846881866455e-01 2.272076345980167389e-02 -1.531153768301010132e-01 9.404545277357101440e-02 8.108711987733840942e-02 4.231758788228034973e-02 1.872610151767730713e-01 1.882977634668350220e-01 2.838845849037170410e-01 -2.537126243114471436e-01 1.059937477111816406e-01 -2.102544754743576050e-01 -1.264159977436065674e-01 3.622684627771377563e-02 1.274552475661039352e-02 2.777681052684783936e-01 -1.115447208285331726e-01 -7.921029813587665558e-03 1.963091492652893066e-01 -2.369823604822158813e-01 1.439394205808639526e-01 8.222761005163192749e-02 1.369251757860183716e-01 5.195441097021102905e-02 -1.489916890859603882e-01 -3.767249286174774170e-01
-2.116020955145359039e-02 3.474089503288269043e-01 5.379511788487434387e-02 3.369907438755035400e-01 -1.688197255134582520e-01 -1.132595352828502655e-02 4.587695002555847168e-03 3.907185494899749756e-01 -3.110055811703205109e-02 9.565203636884689331e-02 8.407410234212875366e-02 3.062493205070495605e-01 4.484108984470367432e-01 1.239693164825439453e-01 1.675127297639846802e-01 -7.835032045841217041e-02 -6.761771440505981445e-02 1.039233878254890442e-01 -1.415401101112365723e-01 2.207766100764274597e-02 2.113959938287734985e-01 -6.376448273658752441e-02 6.139331310987472534e-02 -2.454807907342910767e-01 1.144557893276214600e-01 7.585284113883972168e-02 1.896802932024002075e-01 9.644979238510131836e-02 -1.048592198640108109e-02 3.786013647913932800e-02 7.155023515224456787e-02 1.902980613522231579e-03
-1.070056110620498657e-01 3.237743079662322998e-01 -8.633131533861160278e-02 8.879056572914123535e-02 -8.200989663600921631e-02 -7.859876006841659546e-02 -8.382716774940490723e-02 1.042325720191001892e-01 -5.465942248702049255e-02 1.339391171932220459e-01 -1.144679039716720581e-01 4.530463740229606628e-02 2.328319400548934937e-01 1.307110041379928589e-01 2.262124121189117432e-01 -1.559338420629501343e-01 -1.505916267633438110e-01 3.630856573581695557e-01 -3.601824492216110229e-02 -2.094593644142150879e-01 4.254010617733001709e-01 1.889688670635223389e-01 -4.703972861170768738e-02 -7.606109976768493652e-02 -1.258542686700820923e-01 1.989717967808246613e-02 2.667243182659149170e-01 2.674543857574462891e-01 -1.549118161201477051e-01 -7.538804411888122559e-02 1.692599356174468994e-01 -1.145878732204437256e-01
-3.279672190546989441e-02 -1.197359561920166016e-01 -1.144506335258483887e-01 3.229294717311859131e-01 3.855616971850395203e-02 -1.729052662849426270e-01 9.751126170158386230e-02 2.025154829025268555e-01 -1.119969561696052551e-01 2.298124134540557861e-01 2.877764999866485596e-01 9.632489830255508423e-02 9.916331619024276733e-03 5.677774921059608459e-02 3.655976355075836182e-01 3.337337821722030640e-02 -9.715584665536880493e-02 1.448476910591125488e-01 1.199650913476943970e-01 -9.091009944677352905e-02 4.375318586826324463e-01 -2.204133663326501846e-03 -2.096472978591918945e-01 2.087054103612899780e-01 1.743850708007812500e-01 -7.719382643699645996e-02 1.975154429674148560e-01 1.445806771516799927e-01 -8.323597908020019531e-02 3.969087451696395874e-02 2.263055443763732910e-01 -4.153316095471382141e-02
-3.236736953258514404e-01 2.192922234535217285e-01 1.149091869592666626e-01 2.777044475078582764e-01 1.970428824424743652e-01 9.844616055488586426e-02 2.538474798202514648e-01 3.276171162724494934e-02 2.225166112184524536e-01 3.220748007297515869e-01 1.473083645105361938e-01 2.817608416080474854e-01 2.129733264446258545e-01 5.415044352412223816e-02 4.790724813938140869e-02 -3.120798245072364807e-02 -2.087743878364562988e-01 -8.128394186496734619e-02 -1.274671405553817749e-01 6.210993975400924683e-02 1.049097403883934021e-01 3.613276481628417969e-01 1.120065674185752869e-01 -3.039095923304557800e-02 2.836346030235290527e-01 -2.406321000307798386e-03 8.040860295295715332e-03 1.499522477388381958e-01 -5.626700818538665771e-02 -2.077974751591682434e-02 5.955892801284790039e-02 -3.764954954385757446e-02
-8.619419485330581665e-02 -1.421139538288116455e-01 -5.260916426777839661e-02 4.883817955851554871e-02 2.133554220199584961e-01 1.899419724941253662e-01 8.920321613550186157e-02 3.391230702400207520e-01 -8.348337560892105103e-02 -8.830334059894084930e-03 -2.250422090291976929e-01 2.487518936395645142e-01 1.631607413291931152e-01 2.434480041265487671e-01 1.803342103958129883e-01 -1.053910180926322937e-01 -2.121948264539241791e-02 1.800142973661422729e-01 -2.792683243751525879e-02 7.881262153387069702e-02 1.351974457502365112e-01 -6.632266193628311157e-02 -3.178640007972717285e-01 -5.313331261277198792e-02 -2.368680685758590698e-01 -1.109712943434715271e-01 2.860459499061107635e-02 3.303868174552917480e-01 -3.659224510192871094e-01 -1.379292458295822144e-01 9.932990372180938721e-02 -7.750377058982849121e-02
-4.222491085529327393e-01 1.526021212339401245e-02 2.879567146301269531e-01 1.691596060991287231e-01 3.888741880655288696e-02 -4.314219951629638672e-02 5.714666470885276794e-02 8.343075960874557495e-02 1.001139506697654724e-01 2.652450799942016602e-01 4.183178767561912537e-02 2.607414126396179199e-01 5.931050702929496765e-02 1.298159062862396240e-01 1.015283688902854919e-01 8.690447360277175903e-02 -1.409120261669158936e-01 -7.702949643135070801e-02 -1.105922088027000427e-01 -1.236051544547080994e-01 4.222731292247772217e-02 4.101086854934692383e-01 -5.365535989403724670e-02 -3.525629639625549316e-01 2.063650488853454590e-01 -1.220119148492813110e-01 7.215785980224609375e-02 1.932471990585327148e-01 -4.377108812332153320e-02 -1.198121383786201477e-01 8.469676971435546875e-02 -1.845951974391937256e-01
-2.258353829383850098e-01 -2.420977652072906494e-01 2.035284489393234253e-01 5.119426548480987549e-02 9.322180598974227905e-02 -1.252123117446899414e-01 1.331466436386108398e-01 1.748977005481719971e-01 2.054083347320556641e-01 7.440713234245777130e-03 3.703225851058959961e-01 3.304639160633087158e-01 1.561162918806076050e-01 1.960927844047546387e-01 3.040027618408203125e-01 -1.936548948287963867e-01 -1.106578558683395386e-01 1.844546943902969360e-02 -4.674036800861358643e-02 -1.312606185674667358e-01 3.254215717315673828e-01 2.338472381234169006e-02 2.974754013121128082e-02 -1.718806624412536621e-01 4.010551422834396362e-02 -1.026138141751289368e-01 1.039847061038017273e-01 2.406052798032760620e-01 -9.905979782342910767e-02 8.918078243732452393e-02 1.396754831075668335e-01 7.299694418907165527e-02
-2.081418782472610474e-01 -1.094806864857673645e-01 -6.293796747922897339e-02 -7.267589122056961060e-02 1.465188860893249512e-01 -6.674823164939880371e-02 6.093160063028335571e-02 1.812373101711273193e-01 -2.860255837440490723e-01 2.279847115278244019e-01 -2.180347889661788940e-01 2.249461114406585693e-01 1.166591197252273560e-01 3.012747503817081451e-02 3.397610485553741455e-01 -3.922742605209350586e-01 4.384229332208633423e-02 -7.175760716199874878e-02 1.150906458497047424e-01 -1.594802886247634888e-01 6.324148178100585938e-02 1.083689182996749878e-01 -2.250614017248153687e-01 1.667000800371170044e-01 -5.001155659556388855e-02 -9.614041447639465332e-02 3.224158585071563721e-01 6.494617462158203125e-02 -2.692540884017944336e-01 1.525067687034606934e-01 -1.199383381754159927e-02 -3.813263401389122009e-02
-3.284637033939361572e-01 3.083897568285465240e-02 2.661782205104827881e-01 1.868324428796768188e-01 -6.242228671908378601e-02 -5.313899740576744080e-02 3.977208957076072693e-02 9.120596945285797119e-02 3.202864527702331543e-01 2.652135789394378662e-01 1.613560169935226440e-01 1.992361694574356079e-01 2.276166826486587524e-01 8.917221426963806152e-02 8.238569647073745728e-02 1.500640660524368286e-01 2.869286760687828064e-02 -1.358410529792308807e-02 8.868220448493957520e-02 1.045952364802360535e-01 1.159337908029556274e-01 3.926501572132110596e-01 1.018318235874176025e-01 -7.062985096126794815e-03 2.552447617053985596e-01 -1.196046397089958191e-01 1.227750331163406372e-01 2.239115834236145020e-01 -1.755658537149429321e-01 -1.260791271924972534e-01 1.832024008035659790e-01 -1.351597905158996582e-01
-1.187654025852680206e-02 5.248145759105682373e-02 3.284989893436431885e-01 1.069050133228302002e-01 1.704585701227188110e-01 -9.207759052515029907e-02 1.443995833396911621e-01 1.933258175849914551e-01 -8.884790539741516113e-02 2.966478466987609863e-01 -1.463541239500045776e-01 -9.028833359479904175e-02 2.786877453327178955e-01 -1.538248211145401001e-01 2.962955534458160400e-01 -1.480372808873653412e-02 -9.028053283691406250e-02 -2.291118502616882324e-01 -6.859349459409713745e-02 4.963888972997665405e-02 2.354213595390319824e-01 8.275781571865081787e-02 2.983037233352661133e-01 -2.701461911201477051e-01 -1.269004195928573608e-01 -2.922826409339904785e-01 1.632095277309417725e-01 1.619773656129837036e-01 -5.675895139575004578e-02 5.363065004348754883e-02 9.474181383848190308e-02 -7.530324161052703857e-02
-1.592701822519302368e-01 1.449365615844726562e-01 1.772469729185104370e-01 1.480883359909057617e-01 2.290553413331508636e-02 1.606334894895553589e-01 1.579842716455459595e-01 3.634211421012878418e-01 -3.936592116951942444e-02 3.363355528563261032e-03 1.632631123065948486e-01 2.612507045269012451e-01 3.097015619277954102e-01 1.028798893094062805e-01 2.417708560824394226e-02 1.459332406520843506e-01 -3.564704209566116333e-02 -2.386172860860824585e-02 2.181102782487869263e-01 1.261578686535358429e-02 -1.048053354024887085e-01 4.651310443878173828e-01 1.097935438156127930e-01 -1.034785434603691101e-01 1.768224239349365234e-01 -1.127708256244659424e-01 1.014735400676727295e-01 1.429564803838729858e-01 -3.124917447566986084e-01 9.640862047672271729e-02 1.035678461194038391e-01 4.032410215586423874e-03
-2.020933479070663452e-01 -2.890663966536521912e-02 1.367132961750030518e-01 1.339611709117889404e-01 2.643348276615142822e-01 -1.216660439968109131e-02 -9.567136876285076141e-03 2.247577160596847534e-01 -9.961154311895370483e-02 1.188500076532363892e-01 -9.936355054378509521e-02 -1.468371599912643433e-01 1.992543786764144897e-01 -3.315658867359161377e-01 6.233356520533561707e-02 -1.357074379920959473e-01 -3.315480053424835205e-02 -5.317668244242668152e-02 2.079982776194810867e-03 6.199876219034194946e-02 1.274987161159515381e-01 2.097404450178146362e-01 4.267078340053558350e-01 -1.867955774068832397e-01 1.937582939863204956e-01 -2.992348670959472656e-01 1.926193982362747192e-01 2.012014985084533691e-01 -5.087950080633163452e-02 -1.519234329462051392e-01 2.251859456300735474e-01 -8.715134859085083008e-02
-2.930534780025482178e-01 3.796949237585067749e-02 6.743051111698150635e-02 -3.364515677094459534e-02 1.967646181583404541e-01 -6.103374436497688293e-02 3.265574574470520020e-02 2.677883207798004150e-01 -5.693801119923591614e-02 4.845374450087547302e-02 -2.302744798362255096e-02 3.119953274726867676e-01 1.904192566871643066e-01 1.649209856986999512e-01 1.628093570470809937e-01 -5.670521035790443420e-02 1.279355436563491821e-01 -5.600337684154510498e-02 -2.384391278028488159e-01 -6.836953572928905487e-03 3.007763326168060303e-01 1.668978631496429443e-01 1.070254296064376831e-01 -5.366114526987075806e-02 3.446117639541625977e-01 2.137963920831680298e-01 1.863879337906837463e-02 -9.798791259527206421e-02 -2.580316364765167236e-01 -1.877371966838836670e-01 2.139312624931335449e-01 -2.531250119209289551e-01
-3.225428462028503418e-01 2.420368045568466187e-02 2.649468183517456055e-01 1.385694146156311035e-01 -5.243071913719177246e-02 -1.055420339107513428e-01 3.556292653083801270e-01 2.311559915542602539e-01 1.123463064432144165e-01 2.397954231128096581e-03 6.354660540819168091e-02 1.489204019308090210e-01 8.827812969684600830e-02 3.040131628513336182e-01 1.269122511148452759e-01 2.808107137680053711e-01 -4.830042365938425064e-03 5.967670306563377380e-02 3.702661767601966858e-02 1.768081486225128174e-01 1.585301458835601807e-01 1.584646999835968018e-01 -5.828819051384925842e-02 -1.531198024749755859e-01 1.529553830623626709e-01 -2.116017490625381470e-01 2.299097478389739990e-01 2.445265948772430420e-01 -2.782482504844665527e-01 -3.209572518244385719e-03 -2.898264862596988678e-02 -7.595942169427871704e-02
-2.058661431074142456e-01 -8.848038315773010254e-02 2.013645768165588379e-01 1.263306289911270142e-01 1.880088895559310913e-01 2.021980658173561096e-02 2.185476869344711304e-01 2.095026075839996338e-01 -2.372055351734161377e-01 -6.807170808315277100e-02 -1.053377985954284668e-01 1.348248310387134552e-02 6.624984741210937500e-02 -1.197007521986961365e-01 1.555737704038619995e-01 -1.913288682699203491e-01 -6.898347288370132446e-02 -2.373086065053939819e-01 -3.372678160667419434e-02 2.567211985588073730e-01 9.851615875959396362e-02 1.270679831504821777e-01 3.432244956493377686e-01 -2.118868678808212280e-01 5.260546132922172546e-02 -3.879579901695251465e-01 2.344751209020614624e-01 2.203243821859359741e-01 -1.313732415437698364e-01 -5.510137230157852173e-02 1.354813128709793091e-01 -4.526222869753837585e-02
-2.352941781282424927e-01 3.018819354474544525e-02 2.414447516202926636e-01 7.747907936573028564e-02 -1.534311026334762573e-01 -9.300667792558670044e-02 1.855853758752346039e-02 3.547292947769165039e-01 2.091384530067443848e-01 -1.185055077075958252e-02 1.050163954496383667e-01 1.210540998727083206e-02 3.405586481094360352e-01 4.569758847355842590e-02 3.510504662990570068e-01 -2.080641128122806549e-02 -2.311688959598541260e-01 1.852502077817916870e-01 -8.803160488605499268e-02 -7.906405627727508545e-02 1.959692388772964478e-01 3.199858665466308594e-01 7.735844701528549194e-02 -6.014773249626159668e-02 7.181619852781295776e-02 -7.075788825750350952e-02 1.798026114702224731e-01 1.990692764520645142e-01 -2.556373775005340576e-01 5.539763346314430237e-02 -4.754878953099250793e-02 -1.389590799808502197e-01
-1.532528698444366455e-01 7.090263813734054565e-02 -4.102552309632301331e-02 4.849778488278388977e-02 5.357121676206588745e-02 3.142280131578445435e-02 2.551838755607604980e-01 1.228107884526252747e-01 1.628412008285522461e-01 -7.168918102979660034e-02 -1.830877512693405151e-01 1.232685893774032593e-01 3.106900453567504883e-01 1.814192682504653931e-01 3.888776302337646484e-01 -1.193562224507331848e-01 -1.798457652330398560e-01 4.825937747955322266e-02 -2.133617103099822998e-01 -3.173154294490814209e-01 2.576653659343719482e-01 3.012928962707519531e-01 8.506388217210769653e-02 7.383056730031967163e-02 1.446520211175084114e-03 1.356507837772369385e-01 2.232768535614013672e-01 2.047333419322967529e-01 -1.028604954481124878e-01 -1.476464420557022095e-01 -1.703145354986190796e-02 -1.205156818032264709e-01
-5.183989554643630981e-02 -7.236336916685104370e-02 3.879939317703247070e-01 3.129397053271532059e-03 4.750301688909530640e-02 -4.112713336944580078e-01 6.140719633549451828e-03 3.167217373847961426e-01 -6.914651393890380859e-02 1.548545509576797485e-01 -1.051759719848632812e-01 1.339430510997772217e-01 3.393134474754333496e-01 -1.626653820276260376e-01 -2.516937069594860077e-02 2.066053450107574463e-01 1.139655429869890213e-02 1.568667143583297729e-01 4.411995038390159607e-02 -2.447188943624496460e-01 1.260391026735305786e-01 2.642467916011810303e-01 1.016021668910980225e-01 -2.037626504898071289e-01 -3.532297909259796143e-02 7.130984961986541748e-02 8.815552294254302979e-02 1.958456039428710938e-01 2.217307686805725098e-03 1.365277320146560669e-01 -9.938383847475051880e-02 -1.482984572649002075e-01
-2.562621533870697021e-01 -2.072536498308181763e-01 4.833711683750152588e-02 -7.547715306282043457e-02 3.614017367362976074e-01 -9.866947308182716370e-03 -1.578802466392517090e-01 2.589210867881774902e-01 -1.527745723724365234e-01 1.614758968353271484e-01 -1.707486212253570557e-01 1.585612148046493530e-01 -7.549603469669818878e-03 -5.551697313785552979e-02 1.353559643030166626e-01 -1.718960702419281006e-01 -1.329996064305305481e-02 8.235283941030502319e-02 2.062885761260986328e-01 -5.325558036565780640e-02 2.955245971679687500e-01 1.069171205163002014e-01 -1.488223075866699219e-01 -8.952327817678451538e-02 -3.545761480927467346e-02 -6.171635165810585022e-02 3.188220262527465820e-01 7.437116652727127075e-02 -3.468866348266601562e-01 -2.911448180675506592e-01 -1.051477272994816303e-03 -8.560004830360412598e-02
-1.439100354909896851e-01 5.992747470736503601e-02 8.823978900909423828e-02 1.720346659421920776e-01 -1.248358711600303650e-01 -2.145180106163024902e-01 -3.455515950918197632e-02 1.793039590120315552e-01 -7.451202720403671265e-02 1.352235525846481323e-01 -1.197461932897567749e-01 2.400308400392532349e-01 1.747828423976898193e-01 -7.683026045560836792e-02 2.576437294483184814e-01 -2.791105210781097412e-02 -7.852001488208770752e-02 2.118532359600067139e-01 7.137276232242584229e-02 -2.596080899238586426e-01 2.498677931725978851e-02 2.865471839904785156e-01 2.302396669983863831e-02 2.345482259988784790e-01 -6.861294060945510864e-02 -2.717376947402954102e-01 1.391002684831619263e-01 2.132193297147750854e-01 -2.723333537578582764e-01 -1.660477817058563232e-01 -7.228422164916992188e-02 3.630849123001098633e-01
-3.688248395919799805e-01 7.686779648065567017e-02 2.579765617847442627e-01 8.122243732213973999e-02 5.571198649704456329e-03 -1.891278028488159180e-01 1.377225667238235474e-01 -4.027430713176727295e-02 2.084654569625854492e-01 4.758920967578887939e-01 2.602412714622914791e-04 3.083969354629516602e-01 1.400985866785049438e-01 1.079585552215576172e-01 1.248265877366065979e-01 8.909434825181961060e-02 -1.462788879871368408e-01 -1.184079870581626892e-01 1.101382821798324585e-01 -2.901000529527664185e-02 1.152519509196281433e-01 2.789938747882843018e-01 7.423230260610580444e-02 7.197520881891250610e-02 8.708690851926803589e-02 6.323535740375518799e-02 1.158882156014442444e-01 3.263214528560638428e-01 -2.700302004814147949e-02 -2.633396536111831665e-02 9.206970036029815674e-02 -1.306873857975006104e-01
-2.336347401142120361e-01 1.436927616596221924e-01 -6.399017572402954102e-02 3.809980675578117371e-02 1.704578697681427002e-01 -2.938482463359832764e-01 -1.120895296335220337e-01 3.093291819095611572e-01 -1.530041359364986420e-02 2.086617201566696167e-01 -1.272798627614974976e-01 2.027414888143539429e-01 -1.929283840581774712e-03 1.655758023262023926e-01 7.927462458610534668e-02 -2.447333931922912598e-01 -1.863425411283969879e-02 4.219657182693481445e-02 -2.425507269799709320e-02 -9.050389379262924194e-02 2.672085464000701904e-01 1.582051962614059448e-01 -7.620438467711210251e-03 3.218632191419601440e-02 2.805521488189697266e-01 -1.456553190946578979e-01 2.540767490863800049e-01 2.743229866027832031e-01 -4.397501051425933838e-02 -3.094172179698944092e-01 -1.735662370920181274e-01 1.578986346721649170e-01
1.642872393131256104e-01 2.075881510972976685e-01 4.206810519099235535e-02 -4.866149276494979858e-02 2.415002584457397461e-01 -4.250046238303184509e-02 2.401770092546939850e-02 3.755283057689666748e-01 1.390925198793411255e-01 2.905693352222442627e-01 -1.789489239454269409e-01 3.131056129932403564e-01 2.076787054538726807e-01 -1.878507286310195923e-01 9.834221564233303070e-03 -3.241121470928192139e-01 3.586080670356750488e-01 2.804863639175891876e-02 4.076727479696273804e-02 -5.110643059015274048e-02 1.251479387283325195e-01 2.218416929244995117e-01 -1.775460541248321533e-01 -3.486711531877517700e-03 -1.252944171428680420e-01 -9.161125123500823975e-02 1.616849154233932495e-01 -6.773719936609268188e-02 3.127584606409072876e-02 1.917917095124721527e-02 -1.416473537683486938e-01 1.873643137514591217e-02
-1.943210363388061523e-01 -1.540495604276657104e-01 3.720248043537139893e-01 -2.994769997894763947e-02 -6.042800471186637878e-02 -7.660650461912155151e-02 1.898144632577896118e-01 2.240909934043884277e-01 2.379267513751983643e-01 -1.911798119544982910e-02 -4.211925342679023743e-02 -6.912506371736526489e-02 5.484421849250793457e-01 -6.761664897203445435e-02 -8.354225195944309235e-03 -1.603612750768661499e-01 7.457541767507791519e-03 -1.368837356567382812e-01 -1.015655025839805603e-01 -9.612890891730785370e-03 2.079359889030456543e-01 -9.696836350485682487e-04 -1.474908590316772461e-01 5.956049263477325439e-02 -1.555604394525289536e-02 -6.244461517781019211e-03 2.431500703096389771e-01 3.022234439849853516e-01 1.950316131114959717e-02 -2.432415634393692017e-02 6.068730726838111877e-02 2.358647435903549194e-01
-3.253873586654663086e-01 8.031093329191207886e-02 1.120869293808937073e-01 1.929755657911300659e-01 -1.317738275974988937e-02 1.863685250282287598e-02 -1.448674127459526062e-02 1.751874685287475586e-01 -7.324111461639404297e-02 1.161848232150077820e-01 2.428198456764221191e-01 3.144587576389312744e-02 1.442477256059646606e-01 -1.013118103146553040e-01 3.327515721321105957e-01 1.913570463657379150e-01 3.784639015793800354e-02 -5.909864604473114014e-02 -2.826611995697021484e-01 4.655879363417625427e-02 2.050297111272811890e-01 2.660556137561798096e-01 -3.419220447540283203e-02 -4.458533972501754761e-02 6.791313737630844116e-02 1.083147674798965454e-01 2.366623431444168091e-01 3.282229006290435791e-01 -3.327111601829528809e-01 -9.369370341300964355e-02 -6.861364841461181641e-02 2.049053162336349487e-01
7.798434700816869736e-03 6.470848619937896729e-02 3.258304595947265625e-01 2.914370596408843994e-01 1.043079141527414322e-02 -1.448570787906646729e-01 -1.985646784305572510e-01 1.687596440315246582e-01 2.324907332658767700e-01 1.640212349593639374e-02 -9.140084683895111084e-02 -3.345524519681930542e-02 3.817344605922698975e-01 4.256796091794967651e-02 1.740028150379657745e-02 -1.234506666660308838e-01 1.103112939745187759e-02 1.480174511671066284e-01 -1.686707697808742523e-02 7.036162167787551880e-02 3.743488923646509647e-04 4.703327417373657227e-01 -1.467689424753189087e-01 -2.773496210575103760e-01 1.149929165840148926e-01 9.605772793292999268e-02 2.283170968294143677e-01 2.026151567697525024e-01 5.740740522742271423e-02 -5.587929114699363708e-02 -6.805865466594696045e-02 -1.231073662638664246e-01
-9.894131869077682495e-02 -2.705115973949432373e-01 -4.138307645916938782e-02 2.105819433927536011e-01 1.040926575660705566e-01 8.935369551181793213e-03 4.649037495255470276e-02 4.353414773941040039e-01 -3.092482388019561768e-01 -1.405576802790164948e-02 -5.839250236749649048e-02 2.174885421991348267e-01 8.838292211294174194e-02 6.653745472431182861e-02 2.942979335784912109e-01 -4.026089608669281006e-01 -3.489642171189188957e-03 1.660571247339248657e-01 -1.138158026151359081e-03 7.398957759141921997e-02 2.592473663389682770e-02 6.990693509578704834e-02 -5.723254010081291199e-02 8.984870463609695435e-02 -1.040981784462928772e-01 5.196135863661766052e-02 2.316302806138992310e-01 7.392638176679611206e-02 -1.683560758829116821e-01 -1.429353803396224976e-01 5.228154361248016357e-02 -2.945490479469299316e-01
-1.627072989940643311e-01 2.552122436463832855e-02 3.901171684265136719e-01 2.287653982639312744e-01 1.425395607948303223e-01 5.244740098714828491e-02 1.067396551370620728e-01 2.258847504854202271e-01 -2.160774543881416321e-02 -5.223837494850158691e-02 7.246137410402297974e-02 1.779854446649551392e-01 2.736712098121643066e-01 1.889664120972156525e-02 2.549206018447875977e-01 1.580825448036193848e-01 -7.736775279045104980e-02 -9.252680093050003052e-02 2.973776161670684814e-01 -1.415078788995742798e-01 -5.102687701582908630e-02 4.143560826778411865e-01 -4.196556285023689270e-02 -1.281993389129638672e-01 9.393993765115737915e-02 -2.047837972640991211e-01 8.622920513153076172e-02 2.148960977792739868e-01 -1.048391014337539673e-01 6.828600913286209106e-02 3.772613825276494026e-03 -2.048670947551727295e-01
6.513327360153198242e-02 -4.122011363506317139e-02 6.348287314176559448e-02 2.268075197935104370e-01 2.299403548240661621e-01 -2.274463623762130737e-01 3.521888554096221924e-01 3.005749732255935669e-02 1.231335196644067764e-02 3.449724316596984863e-01 8.359921723604202271e-02 -5.487213656306266785e-02 5.230737850069999695e-02 -1.577261090278625488e-01 1.563936769962310791e-01 -1.318919062614440918e-01 -1.164010837674140930e-01 -1.126496046781539917e-01 2.219759300351142883e-02 2.613965421915054321e-02 2.307903319597244263e-01 1.583165824413299561e-01 1.773575693368911743e-02 3.001197278499603271e-01 8.949923515319824219e-02 -4.088206589221954346e-01 2.761922776699066162e-01 1.272496283054351807e-01 -1.835902035236358643e-01 -6.524424999952316284e-02 3.298940509557723999e-02 -8.727635443210601807e-02
-1.619326770305633545e-01 1.264897137880325317e-01 -6.525365170091390610e-03 1.342925429344177246e-01 1.769632250070571899e-01 2.904998511075973511e-02 2.007826119661331177e-01 1.068410947918891907e-01 3.167303204536437988e-01 -5.338524281978607178e-02 -1.140477135777473450e-01 3.862144798040390015e-02 3.777632713317871094e-01 -1.687006354331970215e-01 2.697409391403198242e-01 1.154445949941873550e-02 -1.878056675195693970e-01 9.652043879032135010e-02 -1.837802231311798096e-01 -3.083595931529998779e-01 3.346090018749237061e-01 1.718836128711700439e-01 -3.931487351655960083e-02 -2.778490632772445679e-02 6.104030087590217590e-02 1.256241351366043091e-01 7.348320633172988892e-02 2.820677459239959717e-01 -1.413718611001968384e-01 7.965004071593284607e-03 1.284991651773452759e-01 -1.891665905714035034e-01
1.151802837848663330e-01 1.207746565341949463e-01 4.634231328964233398e-02 2.521076984703540802e-02 2.855972349643707275e-01 -1.128075644373893738e-01 8.262426406145095825e-02 4.429465904831886292e-02 -7.109303772449493408e-02 6.473115831613540649e-02 -1.526564359664916992e-01 3.301745355129241943e-01 2.609013319015502930e-01 8.224952965974807739e-02 2.977346479892730713e-01 -2.896638587117195129e-02 1.748642325401306152e-01 1.226536482572555542e-01 -1.567621529102325439e-01 -2.798735201358795166e-01 1.168628484010696411e-01 -8.389569818973541260e-02 -3.207706511020660400e-01 2.553348429501056671e-02 -1.934252679347991943e-01 -2.983756661415100098e-01 2.562026083469390869e-01 2.609403729438781738e-01 -4.305158555507659912e-02 -6.736747175455093384e-02 -5.830346792936325073e-02 -1.329374313354492188e-01
-2.711686491966247559e-01 -7.845497131347656250e-02 -7.228013873100280762e-02 -1.051005497574806213e-01 1.863985359668731689e-01 -1.201408654451370239e-01 -3.955114632844924927e-02 2.144870907068252563e-01 -1.505672484636306763e-01 1.636329442262649536e-01 -2.658143937587738037e-01 2.569795548915863037e-01 9.723883867263793945e-02 -6.814396381378173828e-02 2.696035802364349365e-01 -3.737473785877227783e-01 3.317309916019439697e-02 -6.892636418342590332e-02 2.140575647354125977e-01 -1.129302233457565308e-01 2.833179235458374023e-01 1.210278347134590149e-01 7.445491384714841843e-03 -1.361797004938125610e-01 -4.911947250366210938e-02 -1.800923198461532593e-01 2.902132570743560791e-01 2.435322701930999756e-01 -1.516124755144119263e-01 -6.981571018695831299e-02 -7.544993609189987183e-02 6.933339685201644897e-02
-2.801590859889984131e-01 -7.454165071249008179e-02 2.677964270114898682e-01 1.041926890611648560e-01 9.585990011692047119e-02 3.445431217551231384e-02 1.032626703381538391e-01 9.995037317276000977e-02 -1.587585508823394775e-01 1.579016894102096558e-01 -2.065702527761459351e-01 -9.310667216777801514e-02 3.076982498168945312e-01 -3.086511790752410889e-01 1.673409342765808105e-01 -1.532588899135589600e-01 -5.023584514856338501e-02 -1.741274893283843994e-01 1.738812774419784546e-01 5.312730744481086731e-02 3.631175681948661804e-02 1.379068195819854736e-01 2.935255467891693115e-01 -4.740148782730102539e-02 1.278405338525772095e-01 -1.816900819540023804e-01 3.015370070934295654e-01 2.650256454944610596e-01 -8.817464858293533325e-02 1.794560551643371582e-01 1.712296903133392334e-01 -7.058912515640258789e-02
-1.706067621707916260e-01 1.614513099193572998e-01 9.134609252214431763e-02 -1.029170379042625427e-01 1.459947526454925537e-01 -6.210576742887496948e-02 2.467549443244934082e-01 2.003246098756790161e-01 -2.607983052730560303e-01 2.514001429080963135e-01 -7.804894447326660156e-02 1.796546429395675659e-01 1.082341745495796204e-02 -1.383708864450454712e-01 9.549229592084884644e-02 -3.661309182643890381e-01 -7.013376057147979736e-02 9.512487053871154785e-02 1.055303215980529785e-01 1.485584490001201630e-02 2.491910159587860107e-01 1.144054979085922241e-01 2.686447799205780029e-01 -1.718378961086273193e-01 2.142160013318061829e-02 -2.917900681495666504e-01 5.722387880086898804e-02 1.956266611814498901e-01 -2.505417168140411377e-01 1.683094501495361328e-01 5.390812084078788757e-02 -2.105322927236557007e-01
-8.504351228475570679e-02 -1.423476338386535645e-01 2.616646289825439453e-01 1.369621455669403076e-01 1.995625495910644531e-01 2.691357210278511047e-02 2.401305548846721649e-02 1.189181357622146606e-01 -3.109470903873443604e-01 9.287587553262710571e-02 -1.311171352863311768e-01 1.027850806713104248e-02 3.129834830760955811e-01 -3.138786852359771729e-01 1.280902028083801270e-01 -1.100696623325347900e-01 1.094095781445503235e-01 -5.671298876404762268e-02 1.541642565280199051e-02 6.412005424499511719e-02 3.394743055105209351e-02 1.285434812307357788e-01 2.100986838340759277e-01 -2.898624539375305176e-01 -1.270994096994400024e-01 -3.722320199012756348e-01 2.459304332733154297e-01 1.316192150115966797e-01 -1.039752364158630371e-01 1.311277300119400024e-01 -6.485603749752044678e-03 -2.376143336296081543e-01
-1.428414285182952881e-01 -4.820282571017742157e-03 2.527033686637878418e-01 4.252709448337554932e-01 1.612142622470855713e-01 1.178336963057518005e-01 2.871550917625427246e-01 1.737271547317504883e-01 -1.841348968446254730e-02 1.722223311662673950e-01 1.783872991800308228e-01 1.480511277914047241e-01 3.901943862438201904e-01 1.236743107438087463e-01 1.878319233655929565e-01 1.685860604047775269e-01 1.533316224813461304e-01 7.857639342546463013e-02 1.192012876272201538e-01 1.285995095968246460e-01 -7.887191325426101685e-02 9.917837381362915039e-02 -1.535635441541671753e-01 -1.698399037122726440e-01 -1.263599395751953125e-01 2.631758339703083038e-02 1.440813839435577393e-01 1.419969797134399414e-01 -1.284309625625610352e-01 9.249266237020492554e-02 1.231994479894638062e-01 -2.015673220157623291e-01
-1.850782781839370728e-01 -4.369436949491500854e-02 2.587580382823944092e-01 3.467771038413047791e-02 5.938739981502294540e-03 -1.834642440080642700e-01 -2.961725182831287384e-02 1.114604920148849487e-01 -2.222754508256912231e-01 2.299645096063613892e-01 -5.552511662244796753e-02 1.954402774572372437e-01 1.023748368024826050e-01 -8.740536123514175415e-02 -8.742962032556533813e-02 -3.648845886345952749e-04 1.312361657619476318e-01 2.227546647191047668e-02 -1.216496005654335022e-01 -4.691965878009796143e-01 4.981948435306549072e-02 1.489611342549324036e-02 1.918820850551128387e-02 -2.096852213144302368e-01 -1.714527755975723267e-01 2.967156842350959778e-02 1.675559431314468384e-01 1.991721987724304199e-01 -2.993967533111572266e-01 2.945682704448699951e-01 1.899562329053878784e-01 -2.629317939281463623e-01
-2.906903624534606934e-01 -7.574580609798431396e-02 -8.512048050761222839e-03 -7.350257784128189087e-02 3.520152717828750610e-02 -2.415210604667663574e-01 1.464640945196151733e-01 -6.293656677007675171e-02 -1.357290148735046387e-01 -1.181414201855659485e-01 -6.701552122831344604e-02 3.577417433261871338e-01 2.366174459457397461e-01 -3.034202195703983307e-02 -3.378655761480331421e-02 6.597948819398880005e-02 6.526442617177963257e-02 1.108467876911163330e-01 1.482526510953903198e-01 -1.045889034867286682e-01 1.523229032754898071e-01 -7.723593711853027344e-02 -5.427475273609161377e-02 -2.220624387264251709e-01 7.505397498607635498e-02 1.891516596078872681e-01 4.281644821166992188e-01 2.886938452720642090e-01 -2.588735818862915039e-01 -2.554012537002563477e-01 -1.360469311475753784e-01 -4.822010919451713562e-02
-1.335714608430862427e-01 1.960240304470062256e-01 2.134932428598403931e-01 2.727946043014526367e-01 -1.335273981094360352e-01 -8.193059265613555908e-02 -8.361615240573883057e-03 2.502709925174713135e-01 5.055863782763481140e-02 6.591391563415527344e-02 2.815555781126022339e-02 2.983010411262512207e-01 3.875561058521270752e-01 -1.365986745804548264e-02 2.968861162662506104e-01 -1.079965755343437195e-02 -4.470437020063400269e-02 3.324666619300842285e-02 -5.846000276505947113e-03 -1.679535359144210815e-01 7.735255360603332520e-02 1.843488663434982300e-01 2.219880186021327972e-02 -3.488503992557525635e-01 2.496440857648849487e-01 -1.605172902345657349e-01 2.789392471313476562e-01 -1.075577437877655029e-01 -1.808474585413932800e-02 1.638207435607910156e-01 -4.488884657621383667e-02 3.195303678512573242e-02
-4.142959415912628174e-01 2.103389203548431396e-01 1.562128812074661255e-01 2.287349430844187737e-03 1.570049524307250977e-01 -2.508922219276428223e-01 1.052376329898834229e-01 -4.914303869009017944e-02 -8.339568227529525757e-02 2.120126336812973022e-01 8.139894157648086548e-02 3.192775184288620949e-03 1.334481537342071533e-01 -2.005267143249511719e-01 -4.974182322621345520e-02 -3.734306395053863525e-01 4.451746586710214615e-03 6.423113495111465454e-02 2.981427609920501709e-01 -3.942638263106346130e-02 1.292315423488616943e-01 1.736180931329727173e-01 1.298892050981521606e-01 -4.198286682367324829e-02 1.958795487880706787e-01 -1.304627656936645508e-01 2.324061095714569092e-01 2.939394116401672363e-01 -6.602213531732559204e-02 1.000361368060112000e-01 1.385118160396814346e-02 -1.723658740520477295e-01
-1.184423118829727173e-01 -4.170080274343490601e-02 2.008281946182250977e-01 1.146930754184722900e-01 1.845436692237854004e-01 1.659405231475830078e-02 2.231959700584411621e-01 3.290697187185287476e-02 -8.197347074747085571e-02 1.682565361261367798e-01 -2.902420759201049805e-01 -1.405822671949863434e-02 3.127676546573638916e-01 -2.207516133785247803e-01 1.349292229861021042e-02 -6.498786062002182007e-02 -1.490411013364791870e-01 -1.794912666082382202e-01 1.174500957131385803e-01 7.489111274480819702e-02 2.177503257989883423e-01 2.554551362991333008e-01 2.601124644279479980e-01 -1.339971870183944702e-01 -1.033742502331733704e-01 -3.055119812488555908e-01 1.926451325416564941e-01 2.115671038627624512e-01 -1.616969853639602661e-01 1.303441822528839111e-01 2.178758233785629272e-01 -1.626795232295989990e-01
-1.579931192100048065e-02 1.743935234844684601e-02 8.190680295228958130e-02 -2.539735473692417145e-02 -2.106233313679695129e-02 -1.954400539398193359e-01 1.361141055822372437e-01 2.891879081726074219e-01 2.972591221332550049e-01 2.864041924476623535e-01 1.371687203645706177e-01 1.007936522364616394e-01 2.532394826412200928e-01 -4.391992092132568359e-02 3.783120810985565186e-01 -1.259430348873138428e-01 -2.821041047573089600e-01 2.763925194740295410e-01 -2.303549349308013916e-01 -1.212669834494590759e-01 2.144253998994827271e-01 1.549730449914932251e-01 -1.157748028635978699e-01 -1.246250793337821960e-01 8.136248588562011719e-02 3.022784367203712463e-02 1.450071185827255249e-01 1.866106092929840088e-01 2.580732479691505432e-02 -5.869052559137344360e-02 1.751916557550430298e-01 -7.763957977294921875e-02
-1.801071763038635254e-01 1.861242651939392090e-01 1.583015620708465576e-01 9.772275388240814209e-02 2.156205177307128906e-01 -1.532499790191650391e-01 1.933534741401672363e-01 8.273470401763916016e-02 -2.197318971157073975e-01 3.051724433898925781e-01 -2.513008415699005127e-01 -5.469058081507682800e-02 1.526855826377868652e-01 -3.255775570869445801e-01 -4.733420908451080322e-02 -1.330966949462890625e-01 8.374899625778198242e-04 1.009089313447475433e-02 -1.019631028175354004e-01 2.143789455294609070e-02 1.617666780948638916e-01 1.310069262981414795e-01 2.577960491180419922e-01 -2.381535805761814117e-02 1.967810094356536865e-02 -1.558820158243179321e-01 7.529332488775253296e-02 2.797398567199707031e-01 -3.586809933185577393e-01 2.262489795684814453e-01 8.701352775096893311e-02 -9.969699382781982422e-02
-2.096806466579437256e-01 1.000804826617240906e-01 7.041196525096893311e-02 3.371263295412063599e-02 3.069198429584503174e-01 -2.123244479298591614e-02 8.843176811933517456e-02 -3.730349987745285034e-02 2.036309391260147095e-01 1.888332664966583252e-01 -1.081814151257276535e-02 1.773332208395004272e-01 2.961411476135253906e-01 1.674802303314208984e-01 3.904967010021209717e-02 1.449858676642179489e-02 -1.441521048545837402e-01 1.596565917134284973e-02 -9.140171110630035400e-02 -4.363473504781723022e-02 8.848845213651657104e-02 4.427045285701751709e-01 -3.986563533544540405e-02 -2.791116535663604736e-01 2.643727362155914307e-01 7.680240273475646973e-02 1.536098420619964600e-01 3.813245296478271484e-01 -9.726932644844055176e-02 3.828914836049079895e-02 4.920866806060075760e-03 -1.988433599472045898e-01
-2.260077595710754395e-01 -7.217701524496078491e-02 -9.506816975772380829e-03 9.187179058790206909e-02 3.080055415630340576e-01 -1.895623467862606049e-02 2.673438787460327148e-01 9.987132251262664795e-02 -1.129311546683311462e-01 9.168368577957153320e-02 -1.904862970113754272e-01 2.145717442035675049e-01 2.897719144821166992e-01 -1.293220967054367065e-01 2.777764201164245605e-01 -2.933840453624725342e-01 5.872733145952224731e-02 -2.485391795635223389e-01 -1.739489138126373291e-01 -1.027015373110771179e-01 1.040430366992950439e-01 1.432942152023315430e-01 -1.090168133378028870e-01 2.228250950574874878e-01 4.337242618203163147e-02 -1.452935189008712769e-01 4.559767618775367737e-02 1.552651077508926392e-01 2.651343643665313721e-01 7.588656991720199585e-02 -1.923485845327377319e-01 -1.730433255434036255e-01
-1.697409749031066895e-01 2.331287972629070282e-02 2.272845953702926636e-01 1.783887594938278198e-01 1.708478927612304688e-01 -2.032855600118637085e-01 1.917157173156738281e-01 4.451085627079010010e-02 -1.116348132491111755e-01 3.737359344959259033e-01 -1.002957150340080261e-01 3.353826701641082764e-02 1.756289154291152954e-01 -1.872505247592926025e-01 -5.649343505501747131e-02 -1.878338009119033813e-01 -4.132583364844322205e-02 4.501269757747650146e-02 -2.818807773292064667e-02 -1.384116522967815399e-02 2.071344107389450073e-01 1.950265765190124512e-01 4.378792941570281982e-01 2.798124775290489197e-02 1.772175729274749756e-02 -9.280130267143249512e-02 1.573551595211029053e-01 2.639145851135253906e-01 -2.997566163539886475e-01 1.331819891929626465e-01 9.283823519945144653e-02 -1.117039248347282410e-01
-1.339805126190185547e-02 -1.143879741430282593e-01 1.960762888193130493e-01 5.824333429336547852e-02 3.073478043079376221e-01 -1.311659961938858032e-01 4.851967841386795044e-02 9.128020703792572021e-02 -2.044545561075210571e-01 1.788911223411560059e-01 -2.466078996658325195e-01 -4.820300731807947159e-03 3.309377431869506836e-01 -1.164455413818359375e-01 8.529932796955108643e-02 -6.886115670204162598e-02 -2.306022308766841888e-02 3.957230225205421448e-02 1.728037446737289429e-01 1.322318762540817261e-01 2.107151001691818237e-01 2.277502119541168213e-01 3.445365726947784424e-01 -1.255629360675811768e-01 -3.193652257323265076e-02 -1.883135437965393066e-01 1.606506854295730591e-01 3.039606213569641113e-01 -1.145504489541053772e-01 1.900793612003326416e-01 2.140211313962936401e-01 -1.512556076049804688e-01
-1.938109993934631348e-01 8.431376516819000244e-02 1.609137095510959625e-02 3.153567016124725342e-01 3.127020299434661865e-01 -1.166326925158500671e-01 5.891785398125648499e-02 1.298515498638153076e-01 1.433142423629760742e-01 1.242701262235641479e-01 -1.534998118877410889e-01 2.349406629800796509e-01 1.713962852954864502e-01 -1.255934685468673706e-01 1.180153191089630127e-01 -6.023587286472320557e-02 3.504588007926940918e-01 5.140788108110427856e-02 -3.396301865577697754e-01 4.235353320837020874e-02 6.436937302350997925e-02 1.864716708660125732e-01 -1.102248430252075195e-01 2.362974137067794800e-01 2.163609266281127930e-01 -1.356799434870481491e-02 2.159322798252105713e-01 1.979249864816665649e-01 1.739071160554885864e-01 2.363535389304161072e-02 5.725893191993236542e-03 1.825195848941802979e-01
2.079723179340362549e-01 2.024022191762924194e-01 1.098968684673309326e-01 2.173183411359786987e-01 3.103037774562835693e-01 -1.515722721815109253e-01 2.631827890872955322e-01 9.294886887073516846e-02 -7.282427698373794556e-02 2.675293013453483582e-02 -7.712011784315109253e-02 1.773074418306350708e-01 3.381790816783905029e-01 4.272452369332313538e-02 1.037391871213912964e-01 -1.514602750539779663e-01 1.422535479068756104e-01 1.693473160266876221e-01 -8.007360994815826416e-02 -1.923681497573852539e-01 1.422099620103836060e-01 -4.179757088422775269e-02 -2.185247540473937988e-01 3.429749235510826111e-02 -1.889926046133041382e-01 -8.894389867782592773e-02 3.150608837604522705e-01 2.672178745269775391e-01 4.331029579043388367e-02 -1.267602741718292236e-01 -2.209231555461883545e-01 -1.474149078130722046e-01
-2.047243155539035797e-02 1.257312893867492676e-01 1.804018020629882812e-01 7.925912737846374512e-02 -6.110392883419990540e-02 -6.140334159135818481e-02 4.315451383590698242e-01 4.024763405323028564e-01 -2.282617241144180298e-01 3.247280046343803406e-02 -1.294497698545455933e-01 1.919479072093963623e-01 3.355134129524230957e-01 -4.923431202769279480e-02 1.640549749135971069e-01 -1.173829194158315659e-03 1.822693087160587311e-02 -1.165436133742332458e-01 7.230943441390991211e-02 6.350763887166976929e-02 3.860261142253875732e-01 2.211221009492874146e-01 1.107983812689781189e-01 -4.065385088324546814e-02 9.545304812490940094e-03 -1.421705633401870728e-01 7.361290603876113892e-02 5.998331587761640549e-03 2.333113551139831543e-01 -6.800888478755950928e-02 -9.306740015745162964e-02 -1.098150834441184998e-01
-2.407901138067245483e-01 1.602690368890762329e-01 1.014244109392166138e-01 -1.010786816477775574e-01 1.800548732280731201e-01 -1.544201821088790894e-01 2.061792910099029541e-01 1.056991368532180786e-01 -1.434972882270812988e-02 2.036967873573303223e-01 -1.355112642049789429e-01 1.941994428634643555e-01 -1.042860820889472961e-01 -1.216320204548537731e-03 2.015591114759445190e-01 -3.806441128253936768e-01 8.551517128944396973e-02 -3.596216440200805664e-02 -9.585424512624740601e-02 -1.128852367401123047e-01 2.574695646762847900e-01 -1.962873339653015137e-01 -2.070784382522106171e-02 -1.135655865073204041e-01 -7.201159745454788208e-02 -8.095792680978775024e-02 4.468767642974853516e-01 1.344820410013198853e-01 -1.884324401617050171e-01 2.768137725070118904e-03 1.626721024513244629e-01 2.270047813653945923e-01
-4.859102889895439148e-02 -7.221078127622604370e-02 2.217774391174316406e-01 1.583323329687118530e-01 -3.556440025568008423e-02 -1.539481729269027710e-01 1.207210123538970947e-01 4.184001386165618896e-01 -9.858334064483642578e-02 -2.399178780615329742e-02 -6.346216052770614624e-02 -6.614834070205688477e-02 2.619013488292694092e-01 1.585340499877929688e-01 2.429235912859439850e-02 -3.434645533561706543e-01 -3.010002709925174713e-02 2.617016434669494629e-01 -3.047744929790496826e-01 1.534096598625183105e-01 1.416142135858535767e-01 2.441960722208023071e-01 7.373536378145217896e-02 -1.479927599430084229e-01 -1.714292019605636597e-01 2.765102386474609375e-01 2.307033538818359375e-01 1.695299404673278332e-03 -3.482649475336074829e-02 1.264539361000061035e-01 -2.372338622808456421e-02 -5.396723747253417969e-02
5.282949283719062805e-02 -1.699464917182922363e-01 6.998558063060045242e-03 3.330845758318901062e-02 1.258580982685089111e-01 -2.023596130311489105e-02 -1.967953331768512726e-02 3.598703145980834961e-01 2.768284082412719727e-02 4.520071670413017273e-02 -5.283108912408351898e-03 1.898424476385116577e-01 -1.681782752275466919e-01 1.340498123317956924e-02 2.290924787521362305e-01 -1.512120664119720459e-01 1.004318296909332275e-01 -1.924160569906234741e-01 5.809218622744083405e-03 1.111255735158920288e-01 -1.419459562748670578e-02 2.174430042505264282e-01 1.422852873802185059e-01 3.197846189141273499e-02 -9.216378629207611084e-02 -1.951996535062789917e-01 3.594314157962799072e-01 5.344910621643066406e-01 9.341246634721755981e-02 -8.082020282745361328e-02 1.254764795303344727e-01 -2.400431782007217407e-01
5.286557599902153015e-02 -2.865931391716003418e-02 2.283404022455215454e-01 1.024106442928314209e-01 1.370746344327926636e-01 -3.313363064080476761e-03 1.795742064714431763e-01 6.182069703936576843e-02 -2.643609046936035156e-01 3.823165595531463623e-01 -1.544401347637176514e-01 -8.060689270496368408e-02 7.762544602155685425e-02 -1.680004447698593140e-01 5.818720906972885132e-02 -4.288943484425544739e-02 -2.169882180169224739e-03 -8.834806829690933228e-02 7.859291881322860718e-02 1.031564101576805115e-01 2.989134490489959717e-01 2.698571979999542236e-01 2.242906987667083740e-01 -2.520788908004760742e-01 -1.694573555141687393e-03 -1.815418154001235962e-01 2.542786896228790283e-01 3.166452050209045410e-01 -1.186354085803031921e-01 6.890665739774703979e-02 1.045674011111259460e-01 -2.544034719467163086e-01
-1.168670132756233215e-01 5.205781199038028717e-04 1.436882317066192627e-01 1.585709154605865479e-01 1.754239648580551147e-01 -2.692943811416625977e-01 1.852226108312606812e-01 3.607192635536193848e-02 -1.657269001007080078e-01 4.503968656063079834e-01 1.805614493787288666e-02 8.381427079439163208e-02 2.075248956680297852e-01 -2.289838343858718872e-01 -1.023563090711832047e-02 -2.109389901161193848e-01 -1.296156272292137146e-02 -1.081517245620489120e-02 -6.647283583879470825e-02 -4.642114415764808655e-02 1.122239753603935242e-01 1.332064270973205566e-01 3.699637055397033691e-01 4.683180246502161026e-03 5.191356316208839417e-02 -1.330967992544174194e-01 6.701838970184326172e-02 1.953485161066055298e-01 -3.987532854080200195e-01 1.338242888450622559e-01 3.137012943625450134e-03 -9.898698329925537109e-02
1.718056350946426392e-01 2.174914032220840454e-01 -6.456261128187179565e-02 -1.236904412508010864e-01 6.087669357657432556e-02 -1.171049568802118301e-02 1.097804233431816101e-01 -6.712844129651784897e-03 3.473618626594543457e-02 4.319239407777786255e-02 1.685895174741744995e-01 1.492192149162292480e-01 3.493218719959259033e-01 1.706248521804809570e-01 9.456758201122283936e-02 -4.074856266379356384e-02 1.763326674699783325e-01 -4.983003437519073486e-02 2.381872758269309998e-02 -2.993125617504119873e-01 3.945471942424774170e-01 2.143836021423339844e-01 -2.815695703029632568e-01 -1.708641946315765381e-01 -1.158012896776199341e-01 -3.702145442366600037e-02 3.455117642879486084e-01 -1.889441511593759060e-03 -3.059736490249633789e-01 -2.688386663794517517e-02 4.491860419511795044e-02 -8.894746750593185425e-02
-3.035438619554042816e-02 1.053917631506919861e-01 1.877942085266113281e-01 -1.177312284708023071e-01 2.762033641338348389e-01 -2.890584617853164673e-02 3.768352866172790527e-01 1.660809852182865143e-02 1.926452815532684326e-01 -9.143250435590744019e-02 4.893459379673004150e-02 8.134519681334495544e-03 3.100350797176361084e-01 1.813118010759353638e-01 3.084135055541992188e-01 7.277807593345642090e-02 1.124182716012001038e-01 7.934223860502243042e-02 -1.421544700860977173e-01 1.795300282537937164e-02 1.259421408176422119e-01 5.281100049614906311e-02 -1.072806939482688904e-01 -6.282532215118408203e-02 2.151258736848831177e-01 -2.260224968194961548e-01 1.674965322017669678e-01 4.107805490493774414e-01 -2.253117412328720093e-01 1.142490655183792114e-01 9.650310128927230835e-02 3.511948138475418091e-02
-1.294880062341690063e-01 1.675126999616622925e-01 6.730730086565017700e-02 -9.073411673307418823e-02 2.203906625509262085e-01 7.127972692251205444e-02 -7.013108581304550171e-02 2.219410985708236694e-01 -1.082476451992988586e-01 3.411758542060852051e-01 -1.334037184715270996e-01 6.470087170600891113e-02 5.967536568641662598e-02 6.793704815208911896e-03 3.909406438469886780e-02 -2.941848337650299072e-01 -1.851012557744979858e-01 -4.832810908555984497e-02 2.667073719203472137e-02 -4.944328367710113525e-01 2.030480206012725830e-01 1.920438706874847412e-01 6.215628609061241150e-02 1.706446707248687744e-01 -1.713725738227367401e-02 -1.453156024217605591e-01 2.297269105911254883e-01 1.620128750801086426e-01 -2.238609641790390015e-01 -3.174249827861785889e-02 1.852716654539108276e-01 1.185464784502983093e-01
-1.136358380317687988e-01 -1.398674491792917252e-02 1.409200252965092659e-03 -1.125015690922737122e-01 5.306009203195571899e-02 -8.613638579845428467e-02 -1.558832358568906784e-02 2.726546525955200195e-01 -2.326684892177581787e-01 -1.195068471133708954e-02 -3.191103339195251465e-01 4.078231155872344971e-01 -7.247590925544500351e-03 -1.632729172706604004e-01 1.551318317651748657e-01 -1.657574027776718140e-01 3.571047261357307434e-02 1.492441892623901367e-01 -1.137457489967346191e-01 1.940952427685260773e-02 1.471565812826156616e-01 2.192912995815277100e-01 -2.380778640508651733e-01 7.961777038872241974e-03 -1.537210941314697266e-01 8.781477063894271851e-02 5.022127032279968262e-01 4.488263279199600220e-02 -1.833966374397277832e-01 1.973310671746730804e-02 7.153054326772689819e-02 -2.583863586187362671e-02
-7.774700969457626343e-02 1.805526614189147949e-01 5.759797617793083191e-02 2.885307669639587402e-01 1.062636449933052063e-01 -5.794744193553924561e-02 2.209291011095046997e-01 -5.312033742666244507e-02 1.855745613574981689e-01 1.357213109731674194e-01 9.797060489654541016e-02 -2.844117581844329834e-03 1.850256919860839844e-01 2.288032025098800659e-01 -6.454193498939275742e-03 8.484079688787460327e-02 -2.273433655500411987e-01 -7.157484441995620728e-02 -5.397645011544227600e-02 -2.817713320255279541e-01 3.090515434741973877e-01 2.319306135177612305e-01 2.322800084948539734e-02 -8.580510318279266357e-02 2.458858191967010498e-01 5.648601427674293518e-02 2.313678264617919922e-01 1.320774853229522705e-01 -2.229049354791641235e-01 -2.925000488758087158e-01 2.047136425971984863e-01 -2.100427597761154175e-01
-1.082963347434997559e-01 1.610167920589447021e-01 -1.044371537864208221e-02 2.553026080131530762e-01 -1.056600585579872131e-01 1.726050972938537598e-01 1.067024022340774536e-01 2.081152200698852539e-01 1.625887155532836914e-01 9.574689716100692749e-02 1.450394000858068466e-02 8.455967903137207031e-02 3.978395760059356689e-01 1.179981529712677002e-01 1.855161339044570923e-01 -7.631260901689529419e-02 -2.519482076168060303e-01 2.690033912658691406e-01 3.848871961236000061e-02 -2.780655920505523682e-01 1.442638635635375977e-01 2.504900693893432617e-01 -9.113021939992904663e-02 -1.047346219420433044e-01 -1.883664876222610474e-01 -1.201732456684112549e-01 2.386968731880187988e-01 1.643133908510208130e-01 -1.010930612683296204e-01 -2.543840706348419189e-01 1.039175689220428467e-01 -9.432755410671234131e-02
-1.033027172088623047e-01 -4.184171557426452637e-02 4.335793852806091309e-02 5.818694084882736206e-02 -2.493872642517089844e-01 -1.725794374942779541e-01 1.845637261867523193e-01 1.256505250930786133e-01 6.794459372758865356e-02 4.039212167263031006e-01 1.941582709550857544e-01 2.509242892265319824e-01 3.224038481712341309e-01 -5.156333371996879578e-02 1.982698738574981689e-01 -1.849737018346786499e-01 -3.922752290964126587e-02 3.529839217662811279e-01 -9.454246610403060913e-02 -1.568410992622375488e-01 -9.473396837711334229e-02 1.821806579828262329e-01 -1.727726906538009644e-01 1.823491603136062622e-02 1.279397308826446533e-01 7.026913762092590332e-02 5.547700449824333191e-02 -2.546558855101466179e-03 -2.234840691089630127e-01 -1.132727786898612976e-01 -5.394178256392478943e-02 -2.642479538917541504e-01
-1.793808192014694214e-01 -4.624611884355545044e-02 2.154051512479782104e-01 2.834040224552154541e-01 1.764592975378036499e-01 5.163010954856872559e-02 6.176185235381126404e-02 2.896538376808166504e-01 2.489151433110237122e-02 8.676896989345550537e-02 8.455342054367065430e-02 2.644504308700561523e-01 2.108361721038818359e-01 -1.000177264213562012e-01 6.080138310790061951e-02 3.018766939640045166e-01 2.574023231863975525e-02 4.599749296903610229e-02 1.322203576564788818e-01 7.415278814733028412e-03 2.715603215619921684e-03 4.263977408409118652e-01 3.294586017727851868e-02 -2.151523232460021973e-01 2.241257578134536743e-01 1.918521709740161896e-02 2.693725824356079102e-01 1.770696043968200684e-01 -2.384840697050094604e-01 1.397703289985656738e-01 4.494182392954826355e-02 2.181156352162361145e-02
-8.912442624568939209e-02 4.173343628644943237e-02 2.270747125148773193e-01 -4.157565161585807800e-02 2.732976078987121582e-01 -1.147680506110191345e-01 2.307836562395095825e-01 -1.813822612166404724e-02 2.699380815029144287e-01 2.592013217508792877e-02 5.323667079210281372e-02 2.367905527353286743e-02 1.328527778387069702e-01 -1.849962621927261353e-01 1.288519948720932007e-01 -2.518552839756011963e-01 2.641399800777435303e-01 -1.658511534333229065e-02 -1.525717675685882568e-01 -1.690694391727447510e-01 1.105037853121757507e-01 1.381113380193710327e-01 8.856680989265441895e-02 1.641191691160202026e-01 -1.502533559687435627e-03 -3.228191137313842773e-01 3.835712671279907227e-01 -1.380284782499074936e-02 -2.095558494329452515e-01 -2.927067875862121582e-01 -8.494544774293899536e-03 -1.325220465660095215e-01
-2.282480150461196899e-01 9.197928011417388916e-02 1.242663562297821045e-01 2.291011214256286621e-01 1.409156322479248047e-01 -1.974602192640304565e-01 1.154536828398704529e-01 8.340883255004882812e-02 -1.201004758477210999e-01 3.700552880764007568e-01 -1.465097162872552872e-02 1.453369110822677612e-01 1.202873289585113525e-01 -2.709029912948608398e-01 5.118079483509063721e-02 -2.827380001544952393e-01 -9.241808205842971802e-02 -1.206332631409168243e-02 -3.415745124220848083e-02 2.520469389855861664e-02 2.029135078191757202e-01 1.887252777814865112e-01 3.564592301845550537e-01 -1.122663263231515884e-02 1.735939644277095795e-02 -2.214791178703308105e-01 6.718561798334121704e-02 7.017948478460311890e-02 -3.406094312667846680e-01 1.761960089206695557e-01 1.145889759063720703e-01 -1.257210522890090942e-01
-1.332695186138153076e-01 7.254697382450103760e-02 -8.225711435079574585e-02 -2.656950056552886963e-02 4.875529929995536804e-02 -3.130810260772705078e-01 4.815579578280448914e-02 1.538727581501007080e-01 -3.161188662052154541e-01 2.051085829734802246e-01 -1.726544201374053955e-01 1.371242552995681763e-01 1.018788591027259827e-01 1.306734532117843628e-01 1.085498780012130737e-01 -1.575544327497482300e-01 8.364810794591903687e-02 7.584888488054275513e-02 -2.351274192333221436e-01 -1.303775608539581299e-01 1.743946969509124756e-01 1.673001609742641449e-02 -7.813478261232376099e-02 1.169053614139556885e-01 1.618179231882095337e-01 -5.211704876273870468e-03 5.474923253059387207e-01 2.681597173213958740e-01 2.599153108894824982e-02 -1.564186960458755493e-01 9.583226591348648071e-02 1.440215408802032471e-01
-2.688412368297576904e-01 -1.022370755672454834e-01 -5.127362161874771118e-02 8.018004149198532104e-02 2.096417546272277832e-01 7.623627781867980957e-02 2.151338011026382446e-01 2.654818296432495117e-01 6.709129363298416138e-02 2.397972345352172852e-01 -6.680167466402053833e-02 1.010631993412971497e-01 2.865489572286605835e-02 2.038459777832031250e-01 1.906053870916366577e-01 9.613686800003051758e-02 2.935279011726379395e-01 -4.897924512624740601e-02 -1.267969608306884766e-01 -2.188960760831832886e-01 1.717021465301513672e-01 2.121386975049972534e-01 -2.669579088687896729e-01 -5.651659891009330750e-02 2.346199303865432739e-01 1.498536169528961182e-01 7.738688588142395020e-02 8.464045822620391846e-02 -2.087679803371429443e-01 -2.105607986450195312e-01 2.044303119182586670e-01 -2.349455803632736206e-01
3.086660616099834442e-02 5.692080408334732056e-02 1.050739586353302002e-01 1.255192458629608154e-01 -2.033682912588119507e-01 1.043773908168077469e-02 -1.092200353741645813e-01 1.196559146046638489e-01 -6.336290389299392700e-02 2.630193233489990234e-01 7.413523644208908081e-02 1.178460270166397095e-01 4.417788386344909668e-01 1.705860942602157593e-01 9.720659255981445312e-02 -2.826057747006416321e-02 -3.811060218140482903e-03 4.288062155246734619e-01 -1.960916519165039062e-01 -2.410819977521896362e-01 1.326554119586944580e-01 8.380222320556640625e-02 -2.958373911678791046e-02 -1.114903539419174194e-01 -5.032153800129890442e-02 -7.048319280147552490e-02 2.408886253833770752e-01 1.653523147106170654e-01 -1.987853348255157471e-01 -1.734129339456558228e-01 2.833347022533416748e-01 -1.143748462200164795e-01
-1.269266307353973389e-01 2.820305153727531433e-02 1.596365123987197876e-01 -9.724252671003341675e-02 1.817347258329391479e-01 -6.746630370616912842e-02 -9.519635140895843506e-02 4.040621817111968994e-01 1.542177051305770874e-01 8.065287023782730103e-02 5.384257435798645020e-02 2.817185819149017334e-01 2.008507400751113892e-01 2.805415391921997070e-01 1.998092234134674072e-01 1.583677716553211212e-02 -2.704473212361335754e-02 -3.871275112032890320e-02 6.762798130512237549e-02 -8.094812184572219849e-02 1.335042417049407959e-01 3.191080689430236816e-01 -1.679847687482833862e-01 -3.159144148230552673e-02 1.843219101428985596e-01 2.031393796205520630e-01 2.545194029808044434e-01 1.744466572999954224e-01 -2.458311468362808228e-01 8.167207241058349609e-02 1.142248138785362244e-01 2.316161692142486572e-01
-4.337352812290191650e-01 2.941095829010009766e-01 9.688495099544525146e-02 2.145338570699095726e-03 2.360037416219711304e-01 -8.254928514361381531e-03 1.963539123535156250e-01 2.591521739959716797e-01 8.519478887319564819e-02 5.954747274518013000e-02 -1.293433755636215210e-01 -1.318766325712203979e-01 1.679504215717315674e-01 1.372945308685302734e-02 9.468505159020423889e-03 -1.104307025671005249e-01 -1.726168245077133179e-01 4.015778377652168274e-02 2.400740683078765869e-01 3.150923177599906921e-02 9.420699626207351685e-02 1.385519951581954956e-01 8.165328949689865112e-02 4.730562120676040649e-02 -5.194841325283050537e-02 -3.189944624900817871e-01 3.587146997451782227e-01 2.486352920532226562e-01 -1.225181445479393005e-01 8.766321092844009399e-02 -8.194050937891006470e-02 1.323619335889816284e-01
-1.573485583066940308e-01 -1.255782246589660645e-01 -8.700839430093765259e-02 -8.186289668083190918e-02 9.407234191894531250e-02 -3.857692182064056396e-01 2.855314016342163086e-01 -5.518340039998292923e-03 -3.682398796081542969e-01 3.576213121414184570e-02 -5.303565040230751038e-02 2.496318072080612183e-01 1.611141860485076904e-01 -1.182350963354110718e-01 8.689443022012710571e-02 -5.542325973510742188e-02 -7.760905660688877106e-03 1.554503291845321655e-01 1.503205597400665283e-01 -9.458741173148155212e-03 7.871612906455993652e-02 4.339795187115669250e-02 -2.662560343742370605e-02 -1.365135312080383301e-01 -2.829439938068389893e-01 -4.234566912055015564e-02 2.089988887310028076e-01 2.781141400337219238e-01 -2.369051873683929443e-01 -3.363579213619232178e-01 6.716570258140563965e-02 -4.919176921248435974e-02
-8.828895539045333862e-02 -1.276439875364303589e-01 1.419331282377243042e-01 2.131240069866180420e-01 1.204098314046859741e-01 -2.250672690570354462e-02 9.796698391437530518e-02 6.353701651096343994e-02 6.981457024812698364e-02 -6.120510399341583252e-02 2.508397698402404785e-01 3.379725813865661621e-01 2.229354083538055420e-01 1.087544634938240051e-01 4.371288418769836426e-02 -9.910210967063903809e-03 -4.610414057970046997e-02 2.699982225894927979e-01 -7.513002306222915649e-02 -1.063471063971519470e-01 3.525334298610687256e-01 1.187708899378776550e-01 -3.230147659778594971e-01 -5.820720642805099487e-02 8.963556587696075439e-02 -1.728117614984512329e-01 -6.106886267662048340e-02 1.527372151613235474e-01 -3.496816754341125488e-01 -2.562255859375000000e-01 1.346171796321868896e-01 1.526555716991424561e-01
-2.984301447868347168e-01 1.494697332382202148e-01 7.643959671258926392e-02 -1.369871497154235840e-01 2.417311221361160278e-01 -9.622096270322799683e-02 2.111655771732330322e-01 1.094244867563247681e-01 2.819383144378662109e-02 -1.242745071649551392e-01 -6.020944938063621521e-02 -6.694402545690536499e-02 3.113317787647247314e-01 -2.272326648235321045e-01 4.120413586497306824e-02 1.722973436117172241e-01 2.622889280319213867e-01 1.413796246051788330e-01 -1.247370913624763489e-01 -5.338859278708696365e-03 3.515545427799224854e-01 2.770767509937286377e-01 -1.976646035909652710e-01 -1.390113383531570435e-01 1.367744505405426025e-01 -1.594057977199554443e-01 1.836730912327766418e-02 -1.533355098217725754e-02 -2.380360662937164307e-01 6.651442032307386398e-03 1.120775490999221802e-01 -2.415673881769180298e-01
-3.946511745452880859e-01 -5.747469887137413025e-02 1.470443904399871826e-01 -1.189923845231533051e-02 1.015103161334991455e-01 -1.426342874765396118e-02 1.521881222724914551e-01 1.661044657230377197e-01 1.640824414789676666e-02 2.958578802645206451e-02 -8.619950711727142334e-02 -9.884233772754669189e-02 3.299739360809326172e-01 7.490917295217514038e-02 1.512372773140668869e-02 -2.724687755107879639e-02 6.013748049736022949e-02 -1.599199622869491577e-01 -8.805598318576812744e-02 6.256180256605148315e-02 3.082524836063385010e-01 3.241985738277435303e-01 -3.009153902530670166e-01 1.193742603063583374e-01 1.992268711328506470e-01 1.371646374464035034e-01 1.842743754386901855e-01 1.236725300550460815e-01 -2.157470956444740295e-02 1.808217018842697144e-01 -5.416780337691307068e-02 -3.667108118534088135e-01
-2.113899439573287964e-01 -5.747583135962486267e-02 -1.320809572935104370e-01 1.880674809217453003e-01 1.447937935590744019e-01 4.687188193202018738e-02 -1.605505049228668213e-01 4.831711351871490479e-01 -7.629050873219966888e-03 4.237103089690208435e-02 -3.951460868120193481e-02 1.047102548182010651e-02 1.965104490518569946e-01 1.760849356651306152e-01 9.961139410734176636e-02 -2.835991084575653076e-01 8.101055026054382324e-02 1.892959028482437134e-01 7.331278175115585327e-02 8.330570161342620850e-02 1.633528172969818115e-01 -5.017246678471565247e-02 -1.175952777266502380e-01 7.593736052513122559e-02 -1.057182326912879944e-01 1.528406590223312378e-01 2.772221267223358154e-01 4.111262857913970947e-01 -1.789826005697250366e-01 1.370451599359512329e-01 4.517748206853866577e-02 -1.285609304904937744e-01
-2.218391001224517822e-01 -7.677093893289566040e-02 3.009854555130004883e-01 4.787352681159973145e-02 1.284079104661941528e-01 -7.121916860342025757e-02 1.602342873811721802e-01 1.546034812927246094e-01 1.412229686975479126e-01 1.785026937723159790e-01 -1.450602710247039795e-01 1.514716297388076782e-01 2.783431410789489746e-01 6.725780665874481201e-02 2.008736282587051392e-01 -8.500246703624725342e-02 -9.248965978622436523e-02 9.420936554670333862e-02 -2.891463637351989746e-01 3.479752540588378906e-01 1.789685785770416260e-01 1.162518486380577087e-01 -1.753595620393753052e-01 -2.480343282222747803e-01 2.342340946197509766e-01 2.183537632226943970e-01 2.153872102499008179e-01 -1.527575552463531494e-01 -1.921678334474563599e-02 -5.328364297747612000e-02 -1.839832589030265808e-02 -1.405294686555862427e-01
-1.561131775379180908e-01 -2.429126054048538208e-01 1.466917693614959717e-01 2.472047656774520874e-01 6.068169698119163513e-02 -1.647174805402755737e-01 -1.130168512463569641e-02 3.520925343036651611e-01 2.720163166522979736e-01 -5.149256065487861633e-02 3.924270570278167725e-01 2.064788639545440674e-01 1.871475577354431152e-01 8.793839812278747559e-02 2.590823173522949219e-01 -1.556552499532699585e-01 6.262249499559402466e-02 2.743360698223114014e-01 -7.346536219120025635e-02 -4.634889587759971619e-02 1.600178182125091553e-01 1.004292219877243042e-01 3.249803930521011353e-02 -1.418646872043609619e-01 6.128830090165138245e-02 -8.585414290428161621e-02 1.125264093279838562e-01 2.293722778558731079e-01 -1.142985522747039795e-01 -1.247262731194496155e-01 4.281535372138023376e-02 -1.457411944866180420e-01
-6.952114403247833252e-02 -1.721230745315551758e-01 -1.820833049714565277e-02 8.315004408359527588e-02 2.302862703800201416e-01 1.006467267870903015e-01 1.258551055798307061e-04 3.304477035999298096e-01 -3.855260312557220459e-01 1.868162006139755249e-01 -2.301660627126693726e-01 9.325544536113739014e-02 2.192852348089218140e-01 6.085142865777015686e-02 2.868718802928924561e-01 -3.053642213344573975e-01 7.003903854638338089e-03 -2.933152765035629272e-02 5.353127140551805496e-03 7.562484592199325562e-02 1.173630729317665100e-02 5.805136263370513916e-02 -1.126857250928878784e-01 -2.164705842733383179e-02 -2.719007134437561035e-01 1.264069378376007080e-01 2.963970005512237549e-01 2.348057925701141357e-01 -1.540079712867736816e-01 -9.853743016719818115e-02 1.011527180671691895e-01 -1.162630543112754822e-01
-4.016139730811119080e-02 1.054716035723686218e-01 -2.750706672668457031e-02 3.430418297648429871e-02 2.578588724136352539e-01 -1.859251409769058228e-01 -1.341919600963592529e-01 8.886910229921340942e-02 -6.511401385068893433e-02 1.459495536983013153e-02 1.149158403277397156e-01 4.367803931236267090e-01 1.158435568213462830e-01 1.884600818157196045e-01 4.222143590450286865e-01 3.510304167866706848e-02 -9.321532398462295532e-02 7.041731849312782288e-03 1.025447901338338852e-02 -1.222974900156259537e-02 5.101272091269493103e-02 3.288945257663726807e-01 -1.548593342304229736e-01 8.942166715860366821e-02 1.376553028821945190e-01 -9.591912385076284409e-04 2.021002620458602905e-01 3.158733248710632324e-01 -2.998604178428649902e-01 -1.711845025420188904e-02 -3.501189500093460083e-02 1.369120478630065918e-01
-2.911602556705474854e-01 1.272822469472885132e-01 1.208982616662979126e-01 3.002650439739227295e-01 4.322771728038787842e-02 -5.730163305997848511e-02 -1.354588270187377930e-01 1.631332337856292725e-01 -3.004458844661712646e-01 7.163666933774948120e-02 -2.073080539703369141e-01 2.227327823638916016e-01 -9.157425165176391602e-02 1.942524686455726624e-02 2.555163800716400146e-01 -3.097348213195800781e-01 1.822540909051895142e-02 -7.683390378952026367e-02 -3.099581412971019745e-02 -1.629188954830169678e-01 3.210237920284271240e-01 4.812413826584815979e-02 -2.158478088676929474e-02 5.829586833715438843e-02 1.092780604958534241e-01 -2.931349277496337891e-01 2.493692487478256226e-01 -6.195052340626716614e-02 -1.651986688375473022e-01 -1.840986460447311401e-01 6.308699399232864380e-02 -1.188754737377166748e-01
-2.766078412532806396e-01 8.154947310686111450e-02 1.166600063443183899e-01 -1.604021936655044556e-01 1.202658098191022873e-02 -1.167522296309471130e-01 2.040199637413024902e-01 1.948729902505874634e-01 -1.356674581766128540e-01 1.600767970085144043e-01 -1.126749962568283081e-01 -9.399705566465854645e-03 1.628357172012329102e-01 -2.846793532371520996e-01 4.195851832628250122e-02 -2.468935698270797729e-01 -8.685449510812759399e-02 -8.364717662334442139e-02 9.227331727743148804e-02 6.894817203283309937e-02 1.189175620675086975e-01 1.889378726482391357e-01 2.743815481662750244e-01 -3.087168037891387939e-01 -4.983565956354141235e-02 -2.248537242412567139e-01 8.827046304941177368e-02 1.612972468137741089e-01 -2.557294070720672607e-01 1.259349882602691650e-01 1.933199465274810791e-01 -3.214266300201416016e-01
-2.097714394330978394e-01 4.627376422286033630e-02 1.751445978879928589e-01 -9.484449028968811035e-02 -1.785251498222351074e-01 -1.243513748049736023e-01 2.202640771865844727e-01 2.487130016088485718e-01 4.300778359174728394e-02 3.201016187667846680e-01 8.771018683910369873e-02 -1.463438868522644043e-01 3.984991312026977539e-01 2.846672013401985168e-02 -2.307306677103042603e-01 -2.872245311737060547e-01 1.777204871177673340e-01 -8.943275362253189087e-02 2.693568542599678040e-02 -5.758195370435714722e-02 2.165844850242137909e-02 2.555658221244812012e-01 -1.697069555521011353e-01 -5.464881658554077148e-02 -8.490672707557678223e-02 -1.328374147415161133e-01 6.254927068948745728e-02 2.685517258942127228e-02 3.086567670106887817e-02 -6.757470313459634781e-03 3.949850201606750488e-01 -3.136698622256517410e-03
-6.115757301449775696e-02 2.088532596826553345e-01 1.344465464353561401e-01 2.568849921226501465e-01 -6.739071756601333618e-02 -2.615927159786224365e-01 1.184204593300819397e-01 -2.307905256748199463e-02 6.604643911123275757e-02 1.553844660520553589e-01 -3.442700579762458801e-02 2.379206242039799690e-03 4.057691693305969238e-01 2.631622254848480225e-01 3.953177481889724731e-02 -3.050594218075275421e-02 5.008752457797527313e-03 1.090867295861244202e-01 5.981115624308586121e-02 -1.808790713548660278e-01 3.919990956783294678e-01 1.502843052148818970e-01 -1.753004193305969238e-01 7.207253947854042053e-03 -7.391594350337982178e-02 1.318071633577346802e-01 3.575374186038970947e-01 2.115996181964874268e-01 -1.670223027467727661e-01 -1.780411452054977417e-01 -5.842421203851699829e-02 3.534701094031333923e-02
6.787547469139099121e-02 6.802900880575180054e-02 3.046053051948547363e-01 3.377840816974639893e-01 7.553930580615997314e-02 -3.610576316714286804e-02 2.997950464487075806e-02 7.167383283376693726e-02 1.591905020177364349e-02 4.021949693560600281e-02 9.081950038671493530e-02 1.865941286087036133e-01 3.092681169509887695e-01 2.139608561992645264e-01 5.055762454867362976e-02 -1.801489889621734619e-01 -5.457229912281036377e-02 1.697857081890106201e-01 -1.649980694055557251e-01 1.560334563255310059e-01 -3.461308777332305908e-02 3.975904583930969238e-01 -5.049956589937210083e-02 -1.787449419498443604e-01 1.086148023605346680e-01 -1.593036502599716187e-01 8.671614527702331543e-02 1.985262185335159302e-01 -2.305253744125366211e-01 1.045496687293052673e-01 -2.504065632820129395e-01 -2.478486746549606323e-01
-1.448964774608612061e-01 -1.199473906308412552e-02 1.732890307903289795e-01 2.543195188045501709e-01 1.670852303504943848e-01 -2.379710078239440918e-01 2.513744533061981201e-01 5.030969902873039246e-02 -1.902703046798706055e-01 1.953952908515930176e-01 -1.607385128736495972e-01 -1.850576512515544891e-02 1.550402045249938965e-01 -2.127477526664733887e-01 -4.203907772898674011e-02 -2.184991985559463501e-01 1.731575466692447662e-02 -4.216651991009712219e-02 -2.710878290235996246e-02 2.474662475287914276e-02 1.846673786640167236e-01 1.748583763837814331e-01 3.956792056560516357e-01 -4.632828384637832642e-02 9.768788516521453857e-02 -2.426839321851730347e-01 2.909850701689720154e-02 2.915754616260528564e-01 -3.106805384159088135e-01 9.535197913646697998e-02 9.081668406724929810e-02 -1.397917419672012329e-01
-1.281167268753051758e-01 2.360754460096359253e-02 -5.796566605567932129e-02 1.324856132268905640e-01 3.598639369010925293e-01 -8.245840668678283691e-02 6.974469870328903198e-02 3.427713215351104736e-01 -4.811429977416992188e-02 1.149841621518135071e-01 -3.178118728101253510e-03 -1.856802999973297119e-01 2.217599451541900635e-01 -3.750633075833320618e-02 3.559080660343170166e-01 -1.871222630143165588e-02 -1.995927467942237854e-02 1.924699842929840088e-01 -2.372333258390426636e-01 -2.840532362461090088e-01 2.567327618598937988e-01 4.733454808592796326e-02 1.383460611104965210e-01 -4.543844982981681824e-02 1.653155386447906494e-01 9.274818003177642822e-02 3.701497316360473633e-01 1.464985758066177368e-01 6.760442256927490234e-02 -7.153875380754470825e-02 5.071734264492988586e-02 -7.348464429378509521e-02
6.500275433063507080e-02 2.688446454703807831e-02 -2.227843739092350006e-02 2.100095003843307495e-01 -7.518487423658370972e-02 -1.691448986530303955e-01 1.183781698346138000e-01 1.120162233710289001e-01 4.041902422904968262e-01 1.350893527269363403e-01 2.971495687961578369e-01 2.720602154731750488e-01 1.507409363985061646e-01 -7.928479462862014771e-03 2.909487783908843994e-01 -1.249347776174545288e-01 -5.659294873476028442e-02 -7.662138342857360840e-02 -2.120217084884643555e-01 4.079486802220344543e-02 2.329442203044891357e-01 2.436973899602890015e-01 3.440300747752189636e-02 -2.234544008970260620e-01 1.302224993705749512e-01 -2.867798507213592529e-01 4.825902730226516724e-02 2.087311595678329468e-01 -7.428293675184249878e-02 -4.816226661205291748e-02 1.703450977802276611e-01 -1.422590911388397217e-01
-2.092599272727966309e-01 4.419807717204093933e-02 1.234978735446929932e-01 2.755434513092041016e-01 1.539776772260665894e-01 -4.952752962708473206e-02 3.639569506049156189e-02 2.626866996288299561e-01 -3.385516107082366943e-01 -1.277142018079757690e-01 6.896751374006271362e-02 1.912541873753070831e-02 2.304171770811080933e-01 4.407926648855209351e-02 1.424012184143066406e-01 1.404958311468362808e-02 1.222979202866554260e-01 -2.363276871619746089e-04 2.359685599803924561e-01 1.076673194766044617e-01 -2.189044095575809479e-02 -6.764899194240570068e-02 -2.324720285832881927e-02 -3.082727193832397461e-01 3.458187580108642578e-01 8.144389837980270386e-02 2.608889341354370117e-01 2.768720984458923340e-01 -1.745798885822296143e-01 -1.654663681983947754e-01 8.133918046951293945e-02 -1.917093694210052490e-01
-3.235466778278350830e-01 2.044503092765808105e-01 2.072856724262237549e-01 1.529130637645721436e-01 7.261039316654205322e-02 -3.009529113769531250e-01 6.737631559371948242e-02 8.228219300508499146e-02 2.138944342732429504e-02 3.058556020259857178e-01 1.704587638378143311e-01 2.901830524206161499e-02 -1.116579771041870117e-01 -1.562713831663131714e-02 1.327182352542877197e-02 -2.715516090393066406e-01 -1.312741786241531372e-01 4.107681289315223694e-02 2.664781212806701660e-01 1.245830208063125610e-02 5.126504972577095032e-02 3.229428082704544067e-02 1.175644397735595703e-01 -1.750049740076065063e-01 1.558591276407241821e-01 -3.067113161087036133e-01 3.320409953594207764e-01 2.520968317985534668e-01 -1.656472533941268921e-01 1.684105256572365761e-03 3.643772006034851074e-02 -1.016809716820716858e-01
-5.637171678245067596e-03 -8.240050822496414185e-02 1.135967299342155457e-01 1.905054003000259399e-01 -1.944838464260101318e-02 1.849284470081329346e-01 -2.694922499358654022e-02 9.481499344110488892e-02 -3.659467771649360657e-02 -1.668771356344223022e-01 -5.843734741210937500e-02 1.701223552227020264e-01 9.305727481842041016e-02 -1.331026703119277954e-01 1.280015259981155396e-01 -2.697595953941345215e-01 3.348934650421142578e-01 1.574755907058715820e-01 -8.010858297348022461e-02 3.302112594246864319e-02 3.410830497741699219e-01 3.227691948413848877e-01 -3.649566173553466797e-01 -2.210913896560668945e-01 6.393585354089736938e-02 -6.851819157600402832e-02 2.756845653057098389e-01 -7.052394747734069824e-02 -8.396311849355697632e-02 1.250575669109821320e-02 2.803281247615814209e-01 -3.752918215468525887e-03
-5.445528030395507812e-01 3.052177652716636658e-02 6.606145948171615601e-02 -1.625447273254394531e-01 7.669167220592498779e-02 1.613316237926483154e-01 1.184101924300193787e-01 5.991852656006813049e-02 -2.120983153581619263e-01 -1.222570389509201050e-01 -2.697874307632446289e-01 1.754789352416992188e-01 2.231432199478149414e-01 1.238829493522644043e-01 4.747425764799118042e-02 -9.028416872024536133e-02 9.364638477563858032e-02 -6.045689806342124939e-02 -5.499141290783882141e-02 -9.410544484853744507e-02 7.891402393579483032e-02 3.728914558887481689e-01 -1.579160988330841064e-01 1.173993274569511414e-01 1.492829620838165283e-01 2.904881723225116730e-02 1.664269268512725830e-01 1.732759177684783936e-01 -1.808636449277400970e-02 6.048205494880676270e-02 -7.600823789834976196e-02 -2.902678251266479492e-01
-1.195533946156501770e-01 4.272194206714630127e-02 -1.991907060146331787e-01 3.657453656196594238e-01 -9.913238137960433960e-02 -3.089197874069213867e-01 1.141156256198883057e-01 2.888802587985992432e-01 8.619391918182373047e-02 -4.036003351211547852e-02 -6.794727593660354614e-02 1.009081080555915833e-01 -4.612251743674278259e-02 -8.102830499410629272e-02 6.735838204622268677e-02 -1.494782119989395142e-01 1.280849426984786987e-01 -1.022451817989349365e-01 7.366930600255727768e-03 8.161697536706924438e-02 1.540673822164535522e-01 4.545518755912780762e-01 -5.631483625620603561e-03 -1.891493499279022217e-01 1.880952902138233185e-02 2.628084272146224976e-02 4.312095046043395996e-01 -7.686178386211395264e-02 -1.438668221235275269e-01 -1.348510012030601501e-02 1.832361519336700439e-01 4.672828689217567444e-02
-3.454829007387161255e-02 2.943158894777297974e-02 -1.268225014209747314e-01 -1.459655538201332092e-02 4.823571443557739258e-02 -2.702477574348449707e-01 -3.650004789233207703e-02 1.474161446094512939e-01 -7.372973114252090454e-02 1.573155820369720459e-01 -2.953102290630340576e-01 3.647483289241790771e-01 3.588836640119552612e-02 -8.109135925769805908e-02 4.074546694755554199e-01 -9.229628741741180420e-02 -5.595046095550060272e-03 1.020905002951622009e-01 -5.055956915020942688e-02 -2.061847448348999023e-01 1.313150823116302490e-01 1.348899900913238525e-01 -2.969678044319152832e-01 4.954031854867935181e-02 -1.661337316036224365e-01 5.818369239568710327e-02 3.768902122974395752e-01 1.384532451629638672e-01 -2.017527073621749878e-01 -1.032146066427230835e-01 1.079504787921905518e-01 -1.164732426404953003e-01
-1.790083050727844238e-01 1.823619008064270020e-02 -1.833986341953277588e-01 5.326498672366142273e-02 1.776187717914581299e-01 -2.161512523889541626e-01 5.337214097380638123e-02 1.432618051767349243e-01 -2.547909021377563477e-01 3.021804094314575195e-01 -2.665996849536895752e-01 3.489162325859069824e-01 1.323492228984832764e-01 2.971639856696128845e-03 1.823925077915191650e-01 -1.518500894308090210e-01 1.962346583604812622e-01 1.044263318181037903e-01 -4.562985897064208984e-02 -2.815499901771545410e-01 -3.286525979638099670e-02 2.246603816747665405e-01 -2.630468308925628662e-01 1.552075445652008057e-01 -1.750150695443153381e-02 -1.896941661834716797e-02 2.730866074562072754e-01 4.344120621681213379e-02 -1.097463369369506836e-01 -1.743411123752593994e-01 1.068917438387870789e-01 -3.698151325806975365e-03
-3.667029142379760742e-01 5.507740750908851624e-02 1.193274185061454773e-01 2.616572082042694092e-01 1.478378176689147949e-01 -1.563536822795867920e-01 1.512607783079147339e-01 -1.862341724336147308e-02 1.585540771484375000e-01 4.603692889213562012e-01 9.279386699199676514e-02 2.077018767595291138e-01 2.068243324756622314e-01 7.742280513048171997e-02 6.686894595623016357e-02 7.008491456508636475e-02 -2.206516861915588379e-01 7.045014947652816772e-02 1.114883124828338623e-01 1.310489177703857422e-01 3.706839382648468018e-01 1.570835709571838379e-01 -7.358335424214601517e-03 -3.128832578659057617e-02 1.358983963727951050e-01 -2.623688802123069763e-02 7.906979322433471680e-02 2.147206962108612061e-01 3.699300810694694519e-02 -1.074485555291175842e-01 8.916306495666503906e-02 -1.566287577152252197e-01
-1.877784430980682373e-01 -3.689180687069892883e-02 -8.147710561752319336e-02 3.648873791098594666e-02 2.139369398355484009e-01 2.262227684259414673e-01 2.594174072146415710e-02 2.968055307865142822e-01 -2.074643075466156006e-01 -1.141484268009662628e-02 -1.313642505556344986e-02 3.793473541736602783e-01 1.402928382158279419e-01 1.783053725957870483e-01 1.016986370086669922e-01 -2.157400101423263550e-01 4.696335271000862122e-02 6.383807212114334106e-02 -1.668099910020828247e-01 1.235534623265266418e-01 1.968246847391128540e-01 9.875405812636017799e-04 -2.615398168563842773e-01 2.703885838855057955e-04 -1.383411288261413574e-01 2.203465402126312256e-01 3.626472949981689453e-01 1.678874790668487549e-01 -2.928339838981628418e-01 3.964130952954292297e-02 5.254565924406051636e-02 -9.784899652004241943e-03
1.520958691835403442e-01 1.830165088176727295e-01 1.128859966993331909e-01 1.378156095743179321e-01 -1.788772270083427429e-02 -8.244004845619201660e-02 2.448490262031555176e-01 2.546229660511016846e-01 -2.148800790309906006e-01 1.793638765811920166e-01 -9.060473740100860596e-02 2.400679439306259155e-01 3.625105917453765869e-01 -2.440872043371200562e-01 2.048911899328231812e-01 1.304036844521760941e-02 -7.176493108272552490e-02 -2.510947883129119873e-01 1.558127850294113159e-01 -5.548376217484474182e-02 2.674002945423126221e-01 -9.596526622772216797e-02 1.720291189849376678e-02 -2.661366462707519531e-01 -1.219216063618659973e-01 -1.009319499135017395e-01 2.318818718194961548e-01 8.443045616149902344e-02 1.157645806670188904e-01 -2.090718410909175873e-02 1.913124322891235352e-01 -1.364735662937164307e-01
-1.615944057703018188e-01 -2.469761967658996582e-01 -9.734016656875610352e-02 -4.107083380222320557e-02 1.961473189294338226e-02 -9.847538918256759644e-02 -1.098394468426704407e-01 1.944778561592102051e-01 -2.341543883085250854e-01 1.176982894539833069e-01 -2.351206243038177490e-01 2.512441575527191162e-01 1.874032169580459595e-01 9.814576804637908936e-02 2.694577574729919434e-01 -3.457569777965545654e-01 1.379286348819732666e-01 -6.612836383283138275e-03 2.287171483039855957e-01 1.503345835953950882e-02 2.317114025354385376e-01 1.240447908639907837e-01 -1.718618571758270264e-01 -1.807149499654769897e-02 4.424706473946571350e-02 -2.311694324016571045e-01 2.273487597703933716e-01 2.399157136678695679e-01 -2.348489314317703247e-01 -9.484275430440902710e-02 -9.665405005216598511e-02 -9.531009942293167114e-02
5.247652158141136169e-02 1.804513633251190186e-01 1.455720514059066772e-01 1.899683773517608643e-01 -1.121120825409889221e-01 -2.877313643693923950e-03 1.389592140913009644e-01 1.907283365726470947e-01 1.413952857255935669e-01 -4.388502612709999084e-02 1.220302656292915344e-01 2.785311043262481689e-01 4.073884487152099609e-01 -2.201649993658065796e-01 3.006021380424499512e-01 1.362247169017791748e-01 -2.455751597881317139e-02 1.745099574327468872e-01 -6.761209666728973389e-02 -2.557146921753883362e-02 -1.325280312448740005e-02 3.646817207336425781e-01 1.748090237379074097e-02 -1.021780371665954590e-01 5.672188848257064819e-02 -1.076334193348884583e-01 2.887924015522003174e-01 2.386133968830108643e-01 -1.676403284072875977e-01 6.801979243755340576e-02 -1.720198243856430054e-01 -6.113015487790107727e-02
-1.819179356098175049e-01 -1.345371827483177185e-02 9.739980101585388184e-02 -4.252004995942115784e-02 5.124704167246818542e-02 8.981359004974365234e-02 -8.636695146560668945e-02 3.277868330478668213e-01 -2.177358418703079224e-01 2.169892936944961548e-01 -9.106604754924774170e-02 2.007479369640350342e-01 3.073066174983978271e-01 9.550459682941436768e-02 -4.182570800185203552e-02 -2.214924991130828857e-01 -5.740077421069145203e-02 4.039453342556953430e-02 2.592420279979705811e-01 -2.336484938859939575e-01 -5.838645622134208679e-02 1.219626739621162415e-01 8.326297998428344727e-02 -1.636788398027420044e-01 -1.739385426044464111e-01 -1.761147826910018921e-01 1.714040637016296387e-01 3.731845691800117493e-02 -1.333802044391632080e-01 3.219079971313476562e-01 1.933781504631042480e-01 -3.206180334091186523e-01
-1.319207102060317993e-01 3.797494247555732727e-02 1.000970229506492615e-02 -8.729440718889236450e-02 -1.090148612856864929e-01 -9.575226902961730957e-02 1.275583449751138687e-02 2.162502855062484741e-01 -1.929149776697158813e-01 3.307326734066009521e-01 2.372543513774871826e-01 3.358814716339111328e-01 1.400955170392990112e-01 9.837350249290466309e-02 2.617147564888000488e-01 4.762999247759580612e-03 -6.525239348411560059e-02 5.179077759385108948e-02 -1.169004738330841064e-01 -1.695813387632369995e-01 6.602230668067932129e-02 -9.147711843252182007e-02 1.757827252149581909e-01 1.720199137926101685e-01 2.593808062374591827e-02 -2.966993749141693115e-01 3.675571084022521973e-01 1.720892339944839478e-01 -3.307445943355560303e-01 -8.074350655078887939e-02 4.072648938745260239e-03 -1.225725165568292141e-03
-2.478717565536499023e-01 1.397972702980041504e-01 1.454916447401046753e-01 1.312444657087326050e-01 2.213393747806549072e-01 -2.215188294649124146e-01 1.265398561954498291e-01 8.360435813665390015e-02 -1.171603575348854065e-01 2.032151669263839722e-01 6.522218883037567139e-02 8.605613559484481812e-02 -2.767200209200382233e-02 -2.570765614509582520e-01 -2.124801091849803925e-02 -1.539111882448196411e-01 -8.288590470328927040e-04 6.047208607196807861e-02 1.922257095575332642e-01 3.034599311649799347e-02 9.778314083814620972e-02 2.369501590728759766e-01 1.544657349586486816e-01 -9.680920094251632690e-02 3.197146952152252197e-02 -3.822051286697387695e-01 6.390831619501113892e-02 3.146075606346130371e-01 -3.799547553062438965e-01 2.250559478998184204e-01 2.787973731756210327e-02 -1.243260651826858521e-01
6.305989809334278107e-03 -6.901454180479049683e-02 -3.707956150174140930e-02 9.474597126245498657e-02 7.742583751678466797e-02 -2.378756850957870483e-01 2.911928296089172363e-02 1.255039498209953308e-02 -6.936423480510711670e-02 2.045076191425323486e-01 -1.731167286634445190e-01 1.347768157720565796e-01 3.185455501079559326e-01 2.967412471771240234e-01 -5.184082686901092529e-02 -2.332500219345092773e-01 1.078707277774810791e-01 -1.639835350215435028e-02 -3.064441308379173279e-02 3.822057694196701050e-02 1.847138255834579468e-01 5.709819197654724121e-01 -8.703058212995529175e-02 -6.228587403893470764e-02 6.270983070135116577e-02 1.716260462999343872e-01 2.711261808872222900e-02 2.336018681526184082e-01 -2.257403582334518433e-01 1.775030940771102905e-01 2.620657905936241150e-02 -1.487540751695632935e-01
-1.011125817894935608e-01 -1.717039942741394043e-01 3.960512280464172363e-01 3.706962615251541138e-02 -2.013718783855438232e-01 -5.748727172613143921e-02 1.953554153442382812e-01 2.591304481029510498e-01 2.780061662197113037e-01 -1.010965257883071899e-01 -1.089719608426094055e-01 -3.790181502699851990e-02 4.545528888702392578e-01 1.828704029321670532e-02 8.555453270673751831e-02 -1.494841128587722778e-01 1.342285722494125366e-01 -1.885171085596084595e-01 -1.265539228916168213e-01 8.477377146482467651e-02 2.055998593568801880e-01 1.843401789665222168e-01 -9.965424984693527222e-02 4.600800573825836182e-02 -5.173586681485176086e-02 -1.738433390855789185e-01 8.503528684377670288e-02 1.567884683609008789e-01 -2.391830682754516602e-01 -1.411408632993698120e-01 6.762921065092086792e-02 6.312562525272369385e-02
-7.587837055325508118e-03 1.542565822601318359e-01 1.378595232963562012e-01 1.270747333765029907e-01 2.327463030815124512e-01 -1.122166216373443604e-01 2.971442341804504395e-01 1.798501908779144287e-01 -5.477241799235343933e-02 3.498735129833221436e-01 1.078808009624481201e-01 3.113677725195884705e-02 3.323337435722351074e-01 -1.608738005161285400e-01 1.162543818354606628e-01 5.686175078153610229e-02 5.952721461653709412e-02 1.987984180450439453e-01 -2.805528789758682251e-02 -2.007539421319961548e-01 3.140385150909423828e-01 -2.539633512496948242e-01 -4.629772156476974487e-02 -8.474803715944290161e-02 -4.614932928234338760e-03 6.020041927695274353e-02 1.858268529176712036e-01 3.331527411937713623e-01 2.051064968109130859e-01 3.628698876127600670e-03 1.210359334945678711e-01 2.597069833427667618e-04
-1.245365515351295471e-01 2.858229875564575195e-01 -1.424345970153808594e-01 1.971142143011093140e-01 -2.121423780918121338e-01 5.036205798387527466e-02 -1.922679245471954346e-01 1.488641202449798584e-01 -4.251481592655181885e-02 2.319064438343048096e-01 6.894146557897329330e-03 2.129227370023727417e-01 3.801026046276092529e-01 9.570924192667007446e-02 1.137343272566795349e-01 1.006383821368217468e-01 -8.536620438098907471e-02 2.374490052461624146e-01 -4.069007933139801025e-02 -4.559642449021339417e-02 3.655606508255004883e-01 1.427023261785507202e-01 -2.673524022102355957e-01 -1.445024460554122925e-02 -2.938364818692207336e-02 -2.223914116621017456e-01 1.154980957508087158e-01 1.409789025783538818e-01 -1.894960403442382812e-01 -5.465937778353691101e-02 2.068702876567840576e-01 -3.155596181750297546e-02
-9.046509861946105957e-02 2.862806431949138641e-02 8.209190517663955688e-02 2.247767150402069092e-01 9.131230413913726807e-02 -1.137583106756210327e-01 1.039866954088211060e-01 -7.187718898057937622e-02 1.658618301153182983e-01 2.859541177749633789e-01 1.631894856691360474e-01 2.482175379991531372e-01 2.143403589725494385e-01 2.320634424686431885e-01 7.400520145893096924e-02 8.614034950733184814e-02 -2.072506844997406006e-01 -1.093761343508958817e-02 -1.180310100317001343e-01 8.921058475971221924e-02 2.475192844867706299e-01 2.513466477394104004e-01 1.501372456550598145e-01 -3.178595006465911865e-02 2.154955863952636719e-01 -5.836651101708412170e-02 1.445605307817459106e-01 2.818708717823028564e-01 -1.591626703739166260e-01 8.698468096554279327e-03 3.930439352989196777e-01 -2.078915238380432129e-01
-3.246419504284858704e-02 -2.146260812878608704e-02 -9.485175460577011108e-02 6.864065676927566528e-02 -9.086710959672927856e-02 -2.061213999986648560e-01 4.155310988426208496e-02 3.003723919391632080e-01 -2.054638862609863281e-01 -1.709349080920219421e-02 -2.103214710950851440e-01 2.963852584362030029e-01 1.322045326232910156e-01 2.149833925068378448e-02 3.365350067615509033e-01 -1.884072721004486084e-01 1.655967086553573608e-01 7.310409843921661377e-02 -3.610894829034805298e-02 -1.472322153858840466e-03 1.791189014911651611e-01 -1.293500512838363647e-02 -1.074280440807342529e-01 -7.081402093172073364e-02 -2.255420833826065063e-01 1.807543933391571045e-01 1.003306433558464050e-01 3.564712703227996826e-01 -2.426736205816268921e-01 -2.859371714293956757e-02 3.313733637332916260e-01 -1.665209829807281494e-01
-7.956667989492416382e-02 8.815110474824905396e-02 1.030282825231552124e-01 1.322902292013168335e-01 2.013104408979415894e-01 -1.667218804359436035e-01 9.044170379638671875e-02 6.431587785482406616e-02 -4.600390791893005371e-02 3.574378490447998047e-01 -9.515658766031265259e-02 5.327390134334564209e-02 1.989768594503402710e-01 -2.299266159534454346e-01 3.151280805468559265e-02 -2.844440042972564697e-01 4.431362450122833252e-02 2.917092666029930115e-02 8.513140678405761719e-02 5.831173807382583618e-02 1.210036501288414001e-01 2.376515269279479980e-01 3.071882128715515137e-01 -9.810139238834381104e-02 9.343054890632629395e-02 -2.845922410488128662e-01 1.063670441508293152e-01 2.160576581954956055e-01 -3.275211155414581299e-01 2.925493121147155762e-01 1.142140999436378479e-01 -1.372083276510238647e-01
-1.847806721925735474e-01 4.225460812449455261e-02 1.831281185150146484e-01 1.793605983257293701e-01 2.711874544620513916e-01 -1.341296583414077759e-01 1.599781662225723267e-01 9.706024825572967529e-02 -8.506116271018981934e-02 2.777605652809143066e-01 2.113676257431507111e-02 1.204126924276351929e-01 1.286349445581436157e-01 -3.300417959690093994e-01 -3.874022141098976135e-02 -2.580877840518951416e-01 -6.924007833003997803e-02 -5.422469228506088257e-02 9.073817729949951172e-02 3.496236167848110199e-03 1.543185710906982422e-01 8.614568412303924561e-02 3.227211236953735352e-01 -7.778635621070861816e-02 1.490317136049270630e-01 -1.821950376033782959e-01 5.158155038952827454e-02 1.856318116188049316e-01 -4.286078810691833496e-01 3.745564259588718414e-03 1.998038589954376221e-01 -7.293716818094253540e-02
1.413750811479985714e-03 -1.600681245326995850e-01 2.314267158508300781e-01 1.779269427061080933e-01 2.984420359134674072e-01 -8.119857311248779297e-02 3.159316480159759521e-01 2.168944776058197021e-01 -5.370292067527770996e-02 1.132849678397178650e-01 -1.102943494915962219e-01 9.609562158584594727e-02 -9.908440709114074707e-02 -3.193541616201400757e-02 -7.882726937532424927e-02 1.723931357264518738e-02 9.881807118654251099e-02 -1.001848280429840088e-01 -2.783899307250976562e-01 -1.464650183916091919e-01 9.909285604953765869e-02 2.457963079214096069e-01 -2.915232181549072266e-01 -2.071234583854675293e-01 -5.584400892257690430e-02 1.430755853652954102e-01 3.393718004226684570e-01 1.112238988280296326e-01 1.356716360896825790e-02 -2.028262317180633545e-01 2.462753057479858398e-01 -1.489777714014053345e-01
-1.787315309047698975e-01 1.473051123321056366e-02 4.101817682385444641e-02 -1.379141397774219513e-02 2.764561176300048828e-01 -3.732742741703987122e-02 -1.222151145339012146e-01 4.645859599113464355e-01 1.490893065929412842e-01 -1.851697452366352081e-02 1.448721289634704590e-01 3.520633280277252197e-01 1.235161051154136658e-01 2.322162389755249023e-01 1.998520642518997192e-01 7.820982486009597778e-02 9.741116315126419067e-03 -4.669415578246116638e-02 8.468665927648544312e-02 8.777792006731033325e-02 1.527338325977325439e-01 4.010169506072998047e-01 -1.019744351506233215e-01 -1.678096801042556763e-01 1.481161415576934814e-01 1.217462942004203796e-01 1.676530539989471436e-01 1.301303505897521973e-01 -1.970185041427612305e-01 3.038725070655345917e-02 1.149084940552711487e-01 4.828920587897300720e-03
-1.613270789384841919e-01 3.383367136120796204e-02 2.310987263917922974e-01 -9.259471297264099121e-02 1.581093519926071167e-01 -2.913326323032379150e-01 1.567732840776443481e-01 -7.394827553071081638e-04 2.042551338672637939e-02 1.175341457128524780e-01 7.827632129192352295e-02 8.849375694990158081e-02 4.021456092596054077e-02 -2.598686218261718750e-01 -5.066443607211112976e-02 -2.967193722724914551e-01 5.091058090329170227e-02 9.326851367950439453e-02 1.128273308277130127e-01 1.748365610837936401e-01 7.106720656156539917e-02 4.500986635684967041e-02 2.137876600027084351e-01 -3.192498683929443359e-01 8.879771456122398376e-03 -3.041270077228546143e-01 2.512457668781280518e-01 2.184827625751495361e-01 -3.260015249252319336e-01 2.518888562917709351e-02 1.321972012519836426e-01 -2.265815436840057373e-01
-3.497979044914245605e-01 1.299313902854919434e-01 9.045286476612091064e-02 -5.772767215967178345e-02 6.101972237229347229e-02 -9.746040403842926025e-02 1.719908416271209717e-01 1.703776717185974121e-01 -1.759295463562011719e-01 1.161007285118103027e-01 -4.835693910717964172e-02 -6.523563712835311890e-02 -9.517213702201843262e-02 1.225341856479644775e-01 1.859237253665924072e-01 -2.456885874271392822e-01 2.467404156923294067e-01 2.180829644203186035e-01 2.002204954624176025e-01 -1.259860843420028687e-01 2.398621290922164917e-01 7.470190525054931641e-02 -8.564479649066925049e-02 -2.327028065919876099e-01 2.369949594140052795e-02 -2.230747044086456299e-01 3.159804344177246094e-01 2.489629387855529785e-01 -2.951102852821350098e-01 2.321591135114431381e-03 -1.214892268180847168e-01 -6.617570668458938599e-02
-1.060021817684173584e-01 -6.433378905057907104e-02 1.271109730005264282e-01 8.680171519517898560e-02 -2.955844998359680176e-02 -2.408998459577560425e-01 1.081327572464942932e-01 -1.569958180189132690e-01 3.927739560604095459e-01 1.853432804346084595e-01 3.512288630008697510e-02 1.236733272671699524e-01 2.596561014652252197e-01 1.373467147350311279e-01 9.940569102764129639e-02 9.298440068960189819e-02 -7.556359632872045040e-04 4.142221994698047638e-03 -1.434181481599807739e-01 2.967112697660923004e-02 3.704073429107666016e-01 2.756130695343017578e-01 -9.798300266265869141e-02 -1.511047929525375366e-01 1.556664854288101196e-01 -1.409571915864944458e-01 2.170134484767913818e-01 3.255815207958221436e-01 -1.234959587454795837e-01 -1.437919307500123978e-02 2.648783922195434570e-01 -7.641278952360153198e-02
1.984245330095291138e-02 -1.195918247103691101e-01 1.476871967315673828e-01 -4.796378687024116516e-02 1.759716570377349854e-01 1.000889614224433899e-01 1.496222168207168579e-01 2.300999611616134644e-01 -8.904580026865005493e-02 3.402277231216430664e-01 -1.543792486190795898e-01 -3.379445895552635193e-02 -3.175534307956695557e-02 2.032402157783508301e-01 -8.777075260877609253e-02 -1.810772866010665894e-01 -2.627348601818084717e-01 2.793181315064430237e-02 3.675857093185186386e-03 -2.099675387144088745e-01 2.861832976341247559e-01 2.463719546794891357e-01 -1.506110280752182007e-01 1.945713907480239868e-01 -1.773521490395069122e-02 -2.640840709209442139e-01 2.571719586849212646e-01 2.172439396381378174e-01 -3.312242925167083740e-01 -5.355625227093696594e-02 7.592399138957262039e-03 1.829260215163230896e-02
-3.247308135032653809e-01 -1.792809180915355682e-02 1.459289342164993286e-01 2.567595057189464569e-02 1.969492286443710327e-01 -1.628545820713043213e-01 -2.541991695761680603e-02 8.425337821245193481e-02 1.532416194677352905e-01 1.841058209538459778e-02 -6.345698237419128418e-02 1.590404361486434937e-01 9.036648273468017578e-02 3.052661120891571045e-01 1.839807629585266113e-01 -1.219714060425758362e-01 2.415068298578262329e-01 -1.397117674350738525e-01 -2.811079919338226318e-01 -5.793417617678642273e-02 6.133476644754409790e-02 1.207011416554450989e-01 2.558870613574981689e-02 -1.268237978219985962e-01 -1.642254739999771118e-02 2.117843776941299438e-01 3.771708309650421143e-01 -6.200341507792472839e-02 -1.036687493324279785e-01 -5.170708149671554565e-02 3.766920566558837891e-01 -2.327256053686141968e-01
-2.829993665218353271e-01 1.313737928867340088e-01 1.527265459299087524e-01 1.530277281999588013e-01 1.820283830165863037e-01 -4.548178613185882568e-02 -2.015779167413711548e-01 2.898090779781341553e-01 -5.505600199103355408e-02 1.547739654779434204e-01 4.876734316349029541e-02 1.745629161596298218e-01 2.716405987739562988e-01 -1.771206734701991081e-03 6.114960834383964539e-02 1.111855208873748779e-01 3.420377075672149658e-01 2.093397676944732666e-01 -1.504627019166946411e-01 9.895749390125274658e-02 -1.013977900147438049e-01 2.284592017531394958e-02 -5.059950798749923706e-02 1.190160885453224182e-01 1.637141257524490356e-01 -2.451645880937576294e-01 4.089966714382171631e-01 7.446322124451398849e-03 1.014499664306640625e-01 -5.469483137130737305e-02 2.301918864250183105e-01 -7.118236273527145386e-02
-1.964701861143112183e-01 -1.129207313060760498e-01 8.209512382745742798e-02 1.646822541952133179e-01 1.426265835762023926e-01 1.144616678357124329e-01 8.974979817867279053e-02 2.549687922000885010e-01 2.250858396291732788e-01 -1.061075031757354736e-01 5.232124030590057373e-02 4.083816409111022949e-01 1.656871140003204346e-01 1.025896817445755005e-01 2.129684686660766602e-01 2.364393323659896851e-01 -8.391779661178588867e-02 -1.828597672283649445e-02 1.052977796643972397e-02 1.625852733850479126e-01 1.329302489757537842e-01 2.458387762308120728e-01 -4.817782714962959290e-02 -9.557213634252548218e-02 1.409766823053359985e-01 -7.058438658714294434e-02 2.609086632728576660e-01 2.817050516605377197e-01 -1.564985513687133789e-01 1.032415851950645447e-01 3.266241252422332764e-01 -1.938978093676269054e-03
-2.338344305753707886e-01 1.463621854782104492e-01 -4.800737649202346802e-02 5.141382291913032532e-02 1.312436312437057495e-01 -1.942376792430877686e-01 -6.094185635447502136e-02 1.789340674877166748e-01 1.300759315490722656e-01 2.171748727560043335e-01 -3.226653933525085449e-01 1.663960516452789307e-02 1.103534847497940063e-01 -2.990422844886779785e-01 1.056147087365388870e-02 -1.086150780320167542e-01 9.485267102718353271e-02 -8.323963731527328491e-02 -1.982271820306777954e-01 1.315499376505613327e-02 1.716884374618530273e-01 9.389255940914154053e-02 1.660938709974288940e-01 2.790283178910613060e-04 1.732081919908523560e-01 -1.215259656310081482e-01 3.923176527023315430e-01 1.999199092388153076e-01 -3.715701401233673096e-01 1.663618236780166626e-01 -1.269886642694473267e-01 6.700053066015243530e-02
2.027738541364669800e-01 2.633787505328655243e-02 2.844211161136627197e-01 9.894870966672897339e-02 -2.197639085352420807e-02 -2.294773757457733154e-01 -9.266886860132217407e-02 2.584345340728759766e-01 -1.110306382179260254e-02 1.710733026266098022e-01 -1.528040766716003418e-01 4.808517917990684509e-02 1.661312878131866455e-01 2.121116071939468384e-01 -8.720775693655014038e-02 -1.472643762826919556e-01 -1.232129409909248352e-01 1.178552135825157166e-01 -1.676508933305740356e-01 -2.238778620958328247e-01 3.071562945842742920e-01 4.256621003150939941e-01 1.882929727435112000e-02 -1.712469011545181274e-01 1.408615112304687500e-01 7.483119517564773560e-02 9.263670444488525391e-02 2.331251800060272217e-01 -2.343246489763259888e-01 1.403541564941406250e-01 8.035616576671600342e-02 1.014323811978101730e-02
-2.522757649421691895e-01 2.229746282100677490e-01 5.739875137805938721e-02 -2.630495466291904449e-02 2.055694609880447388e-01 -1.857860386371612549e-01 1.951631307601928711e-01 2.298878580331802368e-01 4.364132508635520935e-02 1.342881172895431519e-01 -1.471284031867980957e-01 2.911350131034851074e-01 8.837491273880004883e-02 2.608478367328643799e-01 2.556214630603790283e-01 -1.427973061800003052e-01 2.355355918407440186e-01 8.361461758613586426e-02 -2.047108709812164307e-01 1.595776826143264771e-01 8.810270577669143677e-02 1.499239355325698853e-01 1.187163293361663818e-01 -1.490639746189117432e-01 1.264333128929138184e-01 1.653398722410202026e-01 2.657156065106391907e-02 1.503901183605194092e-01 -6.108020991086959839e-02 -1.018199250102043152e-01 1.714989095926284790e-01 -3.470770120620727539e-01
1.905895955860614777e-02 3.235653042793273926e-01 5.921629816293716431e-02 9.529544413089752197e-02 9.232747554779052734e-02 1.312216669321060181e-01 -8.214589953422546387e-02 -3.090394474565982819e-02 5.932374671101570129e-02 8.960155397653579712e-02 -9.822940826416015625e-02 -2.630493417382240295e-02 3.230208456516265869e-01 1.529373675584793091e-01 3.082233369350433350e-01 1.351880729198455811e-01 2.189695835113525391e-01 1.279894709587097168e-01 -1.052538454532623291e-01 2.317491918802261353e-02 3.805626034736633301e-01 2.444761544466018677e-01 -4.998133704066276550e-02 -6.743688136339187622e-02 -9.682664275169372559e-02 -1.213431432843208313e-01 4.065130949020385742e-01 5.909667909145355225e-02 -2.808709144592285156e-01 -1.373942941427230835e-01 7.156620919704437256e-02 -5.187014862895011902e-02
-7.513105869293212891e-02 -1.801213808357715607e-02 7.038096338510513306e-02 1.019536480307579041e-01 1.251735538244247437e-01 -5.541798472404479980e-02 8.730790019035339355e-02 2.832680642604827881e-01 -8.217566460371017456e-02 2.846123278141021729e-01 -1.986775994300842285e-01 9.410984814167022705e-02 7.242975290864706039e-03 1.833365559577941895e-01 2.919242680072784424e-01 -3.278488218784332275e-01 2.735426127910614014e-01 1.374380141496658325e-01 1.629611104726791382e-01 -1.119855940341949463e-01 2.731674313545227051e-01 1.178952157497406006e-01 7.243591547012329102e-02 8.343668282032012939e-02 2.285398244857788086e-01 -1.051351428031921387e-01 1.549808830022811890e-01 -1.287897955626249313e-02 -3.259575963020324707e-01 -2.230972498655319214e-01 1.538646221160888672e-01 9.444624185562133789e-02
-1.577173173427581787e-01 2.498976439237594604e-01 1.688853204250335693e-01 5.092415958642959595e-02 8.042621612548828125e-02 -1.513444334268569946e-01 -9.002196043729782104e-02 -1.643027551472187042e-02 5.277104675769805908e-03 2.551260292530059814e-01 -4.252882301807403564e-02 -1.564091593027114868e-01 1.551562845706939697e-01 -1.340319067239761353e-01 4.733442515134811401e-02 -1.528540253639221191e-01 -1.659764535725116730e-02 -9.956403076648712158e-02 1.165560707449913025e-01 -7.381829619407653809e-02 2.838720381259918213e-01 2.293991595506668091e-01 -5.137519165873527527e-02 2.386065423488616943e-01 1.066512539982795715e-01 -3.518154621124267578e-01 1.618249714374542236e-01 1.957319378852844238e-01 -3.978368937969207764e-01 -1.995085328817367554e-01 -1.008980572223663330e-01 -2.342500984668731689e-01
-4.711650311946868896e-02 2.710856199264526367e-01 1.075874343514442444e-01 3.303283452987670898e-01 -2.233084291219711304e-02 -2.822024561464786530e-02 6.126035377383232117e-02 1.493144780397415161e-01 5.576807260513305664e-02 2.444823831319808960e-01 -1.161899417638778687e-01 2.983822822570800781e-01 2.061074078083038330e-01 6.192671135067939758e-02 2.065730839967727661e-01 1.258917301893234253e-01 2.198151350021362305e-01 1.734441518783569336e-01 4.424417763948440552e-02 -3.357474207878112793e-01 -1.254092454910278320e-01 4.592459276318550110e-02 -2.186693847179412842e-01 1.447028517723083496e-01 -2.935352548956871033e-02 9.233200922608375549e-03 3.081873655319213867e-01 6.772147119045257568e-02 -1.459688395261764526e-01 -1.646927446126937866e-01 2.487777620553970337e-01 -1.244882419705390930e-01
-1.789379566907882690e-01 4.733956977725028992e-02 8.988001942634582520e-02 2.514949440956115723e-01 2.221888601779937744e-01 -2.310475558042526245e-01 9.788269549608230591e-02 1.180301681160926819e-01 1.606483128853142262e-03 2.957863509654998779e-01 -1.229531243443489075e-01 2.136791199445724487e-01 1.130928173661231995e-01 -3.024573624134063721e-01 -5.295331403613090515e-02 -3.019753396511077881e-01 3.304816782474517822e-02 4.432459920644760132e-02 6.069449707865715027e-02 -6.361218541860580444e-02 1.069685742259025574e-01 9.447616338729858398e-02 3.783090710639953613e-01 -2.793991193175315857e-02 2.896954119205474854e-02 -1.952041834592819214e-01 5.164093151688575745e-02 2.466584295034408569e-01 -3.255798220634460449e-01 1.335526257753372192e-01 1.018314957618713379e-01 -9.952048957347869873e-02
-5.864622443914413452e-02 2.031252682209014893e-01 9.262461215257644653e-02 8.104874193668365479e-02 7.631587982177734375e-02 -1.944290101528167725e-02 1.010710839182138443e-02 2.037142664194107056e-01 -1.584921479225158691e-01 -3.472928702831268311e-02 3.161272779107093811e-02 6.152525916695594788e-02 3.325473070144653320e-01 -4.141557961702346802e-02 1.874977350234985352e-02 -2.882348299026489258e-01 -5.269841849803924561e-02 -3.565749824047088623e-01 -7.153626531362533569e-02 8.218169212341308594e-02 -6.394478678703308105e-02 7.546643167734146118e-02 1.825188994407653809e-01 3.375754132866859436e-02 -2.238440960645675659e-01 -3.197384774684906006e-01 4.104716181755065918e-01 2.177886068820953369e-01 5.345395579934120178e-02 -1.357264220714569092e-01 1.863730698823928833e-01 -2.349500954151153564e-01
6.078320741653442383e-02 -6.930650025606155396e-02 -2.109887748956680298e-01 -6.289955228567123413e-02 1.789270490407943726e-01 -1.560048758983612061e-01 1.014320030808448792e-01 3.997721970081329346e-01 1.278666704893112183e-01 -1.295026987791061401e-01 -1.714535206556320190e-01 2.434720993041992188e-01 6.285805255174636841e-02 -2.865638956427574158e-02 5.559247359633445740e-02 -3.578919470310211182e-01 9.068821370601654053e-02 1.340743601322174072e-01 -1.324863582849502563e-01 -1.328876465559005737e-01 1.075103804469108582e-01 8.983444422483444214e-02 9.599135816097259521e-02 -2.048366814851760864e-01 2.382047921419143677e-01 -3.541494011878967285e-01 3.266423046588897705e-01 7.047189772129058838e-02 -5.258404463529586792e-02 -5.681658536195755005e-02 1.636827737092971802e-01 1.487203408032655716e-03
-4.971301928162574768e-02 -8.811817504465579987e-03 2.398487031459808350e-01 -2.995080687105655670e-02 -1.652296073734760284e-02 -6.115739047527313232e-02 4.932215511798858643e-01 2.064706832170486450e-01 1.399266421794891357e-01 -1.573515385389328003e-01 1.549104303121566772e-01 7.292979210615158081e-02 1.258523762226104736e-01 -1.072084754705429077e-01 -2.576870843768119812e-02 -3.202216029167175293e-01 8.029834926128387451e-02 -7.841847091913223267e-02 -1.188999712467193604e-01 -1.547811627388000488e-01 1.760788112878799438e-01 1.298297047615051270e-01 -3.215906023979187012e-01 1.346796900033950806e-01 -2.192106470465660095e-02 -2.210768312215805054e-01 3.968402147293090820e-01 -5.180069059133529663e-02 -5.906924605369567871e-03 -6.648399680852890015e-02 9.715630859136581421e-02 -3.737201169133186340e-02
-1.703899651765823364e-01 2.416684664785861969e-02 1.810165196657180786e-01 -2.599571943283081055e-01 5.782621726393699646e-02 -1.089598312973976135e-01 1.404168158769607544e-01 1.158597841858863831e-01 -3.970603346824645996e-01 1.825759708881378174e-01 -1.199947446584701538e-01 3.500023186206817627e-01 5.150683596730232239e-02 -1.043265089392662048e-01 1.416430324316024780e-01 -9.779266268014907837e-02 -3.223604261875152588e-01 2.414202690124511719e-01 5.186120420694351196e-02 3.652064129710197449e-02 -3.354268893599510193e-02 1.427628546953201294e-01 -5.877052247524261475e-02 -1.195020973682403564e-01 -1.065541207790374756e-01 -1.408139765262603760e-01 3.388325273990631104e-01 -2.426541037857532501e-02 -8.126267790794372559e-02 2.214233577251434326e-01 1.091996356844902039e-01 -1.761478483676910400e-01
-1.956756711006164551e-01 8.126106113195419312e-02 -1.978177279233932495e-01 -1.479307115077972412e-01 1.177367791533470154e-01 4.576390236616134644e-02 -4.784822836518287659e-02 2.333409637212753296e-01 -6.120147928595542908e-02 -5.480837449431419373e-02 6.787723302841186523e-02 4.034331142902374268e-01 3.586814403533935547e-01 -1.411910951137542725e-01 1.051518842577934265e-01 9.628988057374954224e-02 3.338438272476196289e-01 -3.062272630631923676e-02 -6.629207730293273926e-02 6.434216350317001343e-02 3.123271167278289795e-01 4.058723524212837219e-02 -1.633008755743503571e-02 -2.456876188516616821e-01 -3.105181157588958740e-01 -1.096857339143753052e-02 2.720104157924652100e-01 3.091711737215518951e-02 -1.300360169261693954e-02 -1.374585777521133423e-01 3.509929403662681580e-02 -7.639095187187194824e-02
1.150813028216362000e-01 7.399874925613403320e-02 2.260977476835250854e-01 -1.315639913082122803e-02 2.450824081897735596e-01 5.011935904622077942e-02 3.804234266281127930e-01 1.164503246545791626e-01 -2.082416862249374390e-01 1.225209087133407593e-01 -5.669400840997695923e-02 3.499664738774299622e-02 2.106625288724899292e-01 -5.997700244188308716e-02 1.186877638101577759e-01 -1.030267700552940369e-01 1.720770895481109619e-01 -1.427731812000274658e-01 -3.691102378070354462e-03 -2.937153577804565430e-01 2.187785357236862183e-01 8.224523067474365234e-02 2.348339259624481201e-01 1.011656299233436584e-01 -1.855005025863647461e-01 -1.356776654720306396e-01 3.005458116531372070e-01 3.272301852703094482e-01 1.135862153023481369e-02 -2.407443374395370483e-01 7.866657525300979614e-02 5.335463210940361023e-02
-3.359515685588121414e-03 -2.403702735900878906e-01 4.114537239074707031e-01 1.396476943045854568e-02 -5.062607675790786743e-02 5.247395113110542297e-02 1.211049705743789673e-01 1.699836850166320801e-01 8.523452281951904297e-02 -2.342582866549491882e-02 -3.950694575905799866e-02 2.256311923265457153e-01 2.708103954792022705e-01 -5.647081509232521057e-02 -1.562227457761764526e-01 -2.013278156518936157e-01 1.012120097875595093e-01 -5.054538603872060776e-03 -2.506006062030792236e-01 -5.710694566369056702e-02 -3.442748263478279114e-02 -1.129541732370853424e-02 -2.153592258691787720e-01 -1.439268738031387329e-01 4.057053327560424805e-01 -5.123823136091232300e-02 1.517476439476013184e-01 2.182912081480026245e-01 -2.467264533042907715e-01 -1.148375049233436584e-01 4.994766414165496826e-02 -2.507972419261932373e-01
1.117540150880813599e-02 1.927617192268371582e-01 -3.195958212018013000e-02 -3.916516900062561035e-03 -1.091897208243608475e-02 -2.683204710483551025e-01 -6.782781565561890602e-04 4.648042619228363037e-01 -2.517466843128204346e-01 1.813758462667465210e-01 -1.333087682723999023e-01 1.239389106631278992e-01 2.155362367630004883e-01 1.606578081846237183e-01 8.450769633054733276e-02 -2.175544798374176025e-01 7.904143631458282471e-02 1.022605895996093750e-01 -1.136999651789665222e-01 -7.209350168704986572e-02 -7.512173615396022797e-03 -7.914181798696517944e-02 -1.114306449890136719e-01 2.644922025501728058e-02 1.107480674982070923e-01 -8.963826112449169159e-03 4.638196229934692383e-01 2.744196355342864990e-01 -1.180028915405273438e-01 -1.551104485988616943e-01 -1.471236348152160645e-01 2.651450037956237793e-02
-2.759170345962047577e-02 1.665522903203964233e-01 1.461409479379653931e-01 2.057066708803176880e-01 -1.518224775791168213e-01 -7.173143327236175537e-02 -1.159142404794692993e-01 3.668195605278015137e-01 8.444548398256301880e-02 -8.586823940277099609e-02 1.738978773355484009e-01 3.837570846080780029e-01 2.324891090393066406e-01 -4.741606488823890686e-02 2.797614037990570068e-01 5.109057575464248657e-02 4.408505558967590332e-02 8.857394568622112274e-03 -3.261974453926086426e-02 1.736601255834102631e-02 1.233443319797515869e-01 3.140247464179992676e-01 6.956081837415695190e-02 -2.740198075771331787e-01 2.027454227209091187e-01 -4.480227362364530563e-03 1.479390710592269897e-01 1.757132411003112793e-01 -2.503909468650817871e-01 1.411715000867843628e-01 -2.754313638433814049e-03 -1.696762740612030029e-01
4.219876974821090698e-02 7.324884831905364990e-02 -2.120230495929718018e-01 9.180080145597457886e-02 -2.141369506716728210e-03 -3.424459695816040039e-01 1.403147727251052856e-01 1.941379606723785400e-01 -2.235198765993118286e-01 1.232807640917599201e-03 -5.474144592881202698e-02 8.984195441007614136e-02 -1.764070689678192139e-01 3.399020060896873474e-02 1.732483804225921631e-01 -1.353311687707901001e-01 1.021182462573051453e-01 1.941883862018585205e-01 -2.169942855834960938e-01 8.620678633451461792e-02 8.795341104269027710e-02 3.075633347034454346e-01 -1.379244327545166016e-01 -1.050462946295738220e-01 7.457700371742248535e-02 -1.981042176485061646e-01 5.271632671356201172e-01 1.129122152924537659e-01 -7.684721052646636963e-02 -2.122449688613414764e-02 1.947870850563049316e-01 -9.157747775316238403e-02
-2.018761932849884033e-01 8.378501236438751221e-02 1.389684677124023438e-01 2.783765494823455811e-01 1.444920748472213745e-01 -2.624413073062896729e-01 -1.017314046621322632e-01 -7.127602398395538330e-02 -3.195464983582496643e-02 2.149022966623306274e-01 -2.043326199054718018e-02 1.534233689308166504e-01 9.864056110382080078e-02 -1.751927733421325684e-01 5.813748016953468323e-02 -1.455887556076049805e-01 1.050135642290115356e-01 -1.408202107995748520e-02 -8.524347841739654541e-02 -6.455744151026010513e-03 3.934630453586578369e-01 -6.089546158909797668e-02 2.164102047681808472e-01 -2.392587251961231232e-02 -3.616960346698760986e-02 -2.308379262685775757e-01 1.937018036842346191e-01 1.416564434766769409e-01 -5.003207921981811523e-01 4.829236119985580444e-02 5.304577574133872986e-02 -1.482181996107101440e-01
-4.224117845296859741e-02 -7.555937767028808594e-02 2.010750919580459595e-01 1.799142211675643921e-01 2.046498507261276245e-01 -2.273264974355697632e-01 5.632904544472694397e-02 -1.568767707794904709e-03 2.159590572118759155e-01 3.109908103942871094e-01 1.430433392524719238e-01 1.996155977249145508e-01 1.974928826093673706e-01 2.623772621154785156e-01 1.511353999376296997e-01 5.380690097808837891e-02 -1.482411026954650879e-01 -1.591093838214874268e-01 -1.987819224596023560e-01 1.260069906711578369e-01 2.111319750547409058e-01 2.426147907972335815e-01 -7.368813455104827881e-02 -1.747599840164184570e-01 2.016494870185852051e-01 -1.940882056951522827e-01 9.882313013076782227e-02 3.307251036167144775e-01 -1.323436852544546127e-02 3.353751497343182564e-03 1.734921783208847046e-01 -1.259810626506805420e-01
-1.795424818992614746e-01 2.985434830188751221e-01 9.257462620735168457e-02 -1.382628530263900757e-01 2.733960002660751343e-02 -2.133193910121917725e-01 1.935562118887901306e-02 7.895154505968093872e-02 -2.077878266572952271e-01 2.172089517116546631e-01 -3.117308318614959717e-01 4.389153718948364258e-01 -4.555130749940872192e-02 5.235010385513305664e-02 3.583070337772369385e-01 -9.087304025888442993e-02 -1.680984944105148315e-01 6.520575284957885742e-02 5.535579100251197815e-02 -6.581701338291168213e-03 7.506000995635986328e-02 1.332071125507354736e-01 -1.893927603960037231e-01 -1.348271518945693970e-01 6.581076979637145996e-02 -4.766622930765151978e-02 1.673394739627838135e-01 2.010310441255569458e-01 -2.509323358535766602e-01 -6.759160757064819336e-02 1.430296897888183594e-01 1.995955407619476318e-02
-2.809285521507263184e-01 -2.074271440505981445e-01 1.926234513521194458e-01 7.628767937421798706e-02 -1.743397675454616547e-03 8.353510499000549316e-02 2.948065474629402161e-02 2.291125208139419556e-01 1.638982743024826050e-01 2.696901559829711914e-01 1.543002426624298096e-01 1.251605898141860962e-01 3.754285871982574463e-01 1.102751120924949646e-01 4.552688822150230408e-02 1.805731505155563354e-01 -8.139670640230178833e-02 -6.984718888998031616e-02 -4.183121398091316223e-02 8.610276505351066589e-03 1.903444379568099976e-01 3.527671694755554199e-01 -1.199155002832412720e-01 -2.996596992015838623e-01 -7.495137397199869156e-03 1.079561859369277954e-01 1.902824342250823975e-01 9.172083437442779541e-02 -1.383509486913681030e-01 -1.202325448393821716e-01 1.495542228221893311e-01 -2.397030591964721680e-01
1.812644302845001221e-01 2.927783690392971039e-02 1.663104593753814697e-01 2.586444914340972900e-01 -1.449557542800903320e-01 -3.027855753898620605e-01 2.797870934009552002e-01 2.030853778123855591e-01 -6.526275724172592163e-02 1.242539361119270325e-01 4.377412050962448120e-02 1.425679028034210205e-01 4.030483961105346680e-01 -6.126266438513994217e-03 1.475208252668380737e-01 -6.161820888519287109e-02 1.424978971481323242e-01 4.846960678696632385e-02 -2.672866284847259521e-01 -7.421863824129104614e-02 2.624014019966125488e-01 1.247789710760116577e-01 -3.236942887306213379e-01 -2.281550019979476929e-01 1.413108706474304199e-01 -7.963406294584274292e-02 -7.393991947174072266e-02 3.470395877957344055e-02 -3.574641793966293335e-02 -1.694241464138031006e-01 5.645756423473358154e-02 -5.015173926949501038e-02
-2.262857854366302490e-01 5.677539855241775513e-03 1.850723028182983398e-01 1.225648820400238037e-01 9.764152765274047852e-02 -2.109118700027465820e-01 1.264163553714752197e-01 1.611889004707336426e-01 -1.759821474552154541e-01 2.146901190280914307e-01 -4.912281036376953125e-02 2.019318789243698120e-01 9.531178325414657593e-02 -1.557221114635467529e-01 -8.410833775997161865e-03 -2.560071349143981934e-01 -7.337464392185211182e-02 4.871445521712303162e-02 6.685898452997207642e-02 -5.310265719890594482e-02 1.748027801513671875e-01 1.541138589382171631e-01 4.154559969902038574e-01 -1.779858767986297607e-01 7.678313553333282471e-02 -3.028345108032226562e-01 1.309812068939208984e-01 2.448422759771347046e-01 -2.885897159576416016e-01 1.535382717847824097e-01 3.618956729769706726e-02 -1.667342633008956909e-01
2.508370019495487213e-02 6.976208835840225220e-02 1.555982828140258789e-01 -1.597965359687805176e-01 9.956846386194229126e-02 -2.476369738578796387e-01 2.500917613506317139e-01 1.904450803995132446e-01 -4.078551754355430603e-02 -3.635387867689132690e-02 -1.825124323368072510e-01 1.288453936576843262e-01 2.060058154165744781e-02 -2.752761244773864746e-01 1.717867255210876465e-01 -2.972112894058227539e-01 8.244574069976806641e-02 -1.155705302953720093e-01 2.102548778057098389e-01 -5.955440178513526917e-02 2.820159196853637695e-01 2.800163328647613525e-01 8.913921192288398743e-03 4.110919684171676636e-02 -2.064519226551055908e-01 -2.578688561916351318e-01 2.629267871379852295e-01 1.106106936931610107e-01 1.043002977967262268e-01 -1.712338030338287354e-01 1.299839466810226440e-01 -2.292659431695938110e-01
1.905508488416671753e-01 1.232111733406782150e-02 4.037670791149139404e-01 -4.123054444789886475e-02 1.756600439548492432e-01 -3.206139504909515381e-01 2.046174556016921997e-01 7.896766811609268188e-02 -5.415913090109825134e-02 2.693379819393157959e-01 -1.067002117633819580e-01 3.207750916481018066e-01 1.033709868788719177e-01 8.997707068920135498e-02 2.765894234180450439e-01 -4.713560640811920166e-02 -5.909249186515808105e-02 -2.056100592017173767e-02 -7.929889112710952759e-02 -1.555159538984298706e-01 1.958044916391372681e-01 1.453289538621902466e-01 -1.936714947223663330e-01 -2.235448658466339111e-01 -1.404809951782226562e-01 -2.391756325960159302e-01 -1.202629357576370239e-01 9.182902425527572632e-02 4.816095158457756042e-02 2.077665925025939941e-01 4.852868989109992981e-02 2.807614952325820923e-02
-8.867418766021728516e-02 -2.568569220602512360e-02 -2.559619545936584473e-01 2.197466045618057251e-01 2.502021566033363342e-02 -7.910199463367462158e-02 1.282466500997543335e-01 1.692926585674285889e-01 -1.711871773004531860e-01 2.659299671649932861e-01 -6.615309417247772217e-02 5.799697339534759521e-02 -6.917029619216918945e-02 -9.590744227170944214e-02 2.684271931648254395e-01 6.806206703186035156e-02 9.762362390756607056e-02 -1.794157326221466064e-01 -3.100393116474151611e-01 -3.139644628390669823e-03 8.948923647403717041e-02 3.081168532371520996e-01 -1.579926162958145142e-01 2.820898778736591339e-02 -1.703513711690902710e-01 -1.551627516746520996e-01 3.180094063282012939e-01 -2.982952818274497986e-02 -3.496383130550384521e-01 -6.023672595620155334e-02 2.792037725448608398e-01 -4.181164503097534180e-02
-8.991482853889465332e-02 -1.117951050400733948e-01 -4.624178633093833923e-03 -5.692756175994873047e-02 1.364026218652725220e-01 -1.901311874389648438e-01 3.180992603302001953e-02 2.186676114797592163e-01 2.652695477008819580e-01 2.330197691917419434e-01 6.675885617733001709e-02 3.030650690197944641e-02 2.904102504253387451e-01 2.168480008840560913e-01 -2.183376811444759369e-02 -6.334511190652847290e-02 -1.810154020786285400e-01 -4.961222410202026367e-02 2.562246471643447876e-02 1.059822067618370056e-01 3.539241254329681396e-01 2.129088640213012695e-01 9.878762066364288330e-02 -1.939718872308731079e-01 1.458115130662918091e-01 -8.095717430114746094e-02 6.990947574377059937e-02 3.998927175998687744e-01 -2.996598929166793823e-02 1.207542568445205688e-01 3.347167968750000000e-01 -1.464770436286926270e-01
-2.498373687267303467e-01 -2.947998791933059692e-02 1.376072913408279419e-01 5.677569285035133362e-02 2.498752027750015259e-01 -5.923264473676681519e-02 1.231736876070499420e-02 2.096440047025680542e-01 -3.385014235973358154e-01 1.550828665494918823e-01 -1.087830439209938049e-01 1.377753764390945435e-01 2.787050418555736542e-02 -3.079831041395664215e-02 2.472856938838958740e-01 -4.762316942214965820e-01 -8.029533550143241882e-03 -2.295395731925964355e-02 1.937874704599380493e-01 -2.043621987104415894e-01 2.677724361419677734e-01 2.836531959474086761e-02 -4.477989301085472107e-02 1.169099658727645874e-02 -8.608973771333694458e-02 -1.765235960483551025e-01 2.241990715265274048e-01 2.218352705240249634e-01 -1.999541074037551880e-01 -1.108434870839118958e-01 1.322538033127784729e-02 -1.827456988394260406e-02
-4.210905358195304871e-02 -1.163011509925127029e-02 1.001969054341316223e-01 1.135246530175209045e-01 1.396419405937194824e-01 6.353570520877838135e-02 -1.912567950785160065e-02 1.550031751394271851e-01 -3.090777993202209473e-01 2.256027162075042725e-01 1.235660091042518616e-01 2.101763784885406494e-01 1.667043119668960571e-01 -9.916549175977706909e-02 1.194247752428054810e-01 -2.065627425909042358e-01 2.284741401672363281e-01 3.654688298702239990e-01 -1.437402516603469849e-01 6.669520586729049683e-02 2.723864018917083740e-01 -4.526225849986076355e-03 -3.891910910606384277e-01 5.434150621294975281e-02 1.684302091598510742e-01 -2.446277886629104614e-01 2.482548169791698456e-02 5.070696398615837097e-02 6.599548272788524628e-03 -2.207324653863906860e-02 2.917483747005462646e-01 -1.012479588389396667e-01
-1.960416585206985474e-01 2.536251544952392578e-01 -1.076474711298942566e-01 7.840759307146072388e-02 -1.469441354274749756e-01 1.398460716009140015e-01 8.418094366788864136e-02 1.513246893882751465e-01 -9.812916815280914307e-02 2.764316797256469727e-01 2.432680726051330566e-01 1.600450277328491211e-01 4.174868464469909668e-01 -5.258776945993304253e-04 3.451029360294342041e-01 -8.120732754468917847e-02 -1.165910586714744568e-01 1.390971839427947998e-01 -7.744614034891128540e-02 -1.193458884954452515e-01 5.274809896945953369e-02 1.622354090213775635e-01 -5.513868853449821472e-02 -1.833394169807434082e-01 5.276585370302200317e-02 -5.778480693697929382e-02 7.781060039997100830e-02 3.178353607654571533e-01 -1.608250588178634644e-01 -2.618334889411926270e-01 -1.027314215898513794e-01 -2.087218686938285828e-02
-1.982860714197158813e-01 3.989609777927398682e-01 1.102483496069908142e-01 1.263440102338790894e-01 1.264963299036026001e-01 4.936823621392250061e-02 2.740080952644348145e-01 3.213733136653900146e-01 2.385665476322174072e-02 6.068801973015069962e-03 -1.848867088556289673e-01 1.514752209186553955e-01 1.274969428777694702e-01 1.015262901782989502e-01 -4.643311724066734314e-02 -3.770014503970742226e-03 -5.470693483948707581e-02 -1.919801533222198486e-01 1.255627572536468506e-01 -1.328583359718322754e-01 2.195037435740232468e-03 -8.203812688589096069e-02 -5.700126662850379944e-02 5.510438233613967896e-02 2.517680078744888306e-02 9.216914325952529907e-02 3.649861216545104980e-01 4.821164906024932861e-01 -4.751405119895935059e-02 -1.349065452814102173e-01 -5.097964312881231308e-03 -9.261483699083328247e-02
-1.919180154800415039e-01 2.802196741104125977e-01 -1.673857569694519043e-01 -8.575098216533660889e-02 1.115727648138999939e-01 3.559274226427078247e-02 1.848475337028503418e-01 1.654679477214813232e-01 2.186873704195022583e-01 5.677368119359016418e-02 1.106914952397346497e-01 2.035612612962722778e-01 4.663594961166381836e-01 -6.568282097578048706e-02 1.742627844214439392e-02 5.001297593116760254e-02 1.169263049960136414e-01 2.567203156650066376e-02 -2.676792740821838379e-01 8.789241313934326172e-02 3.630205690860748291e-01 1.386403441429138184e-01 -2.038884609937667847e-01 -3.023389540612697601e-02 4.841926321387290955e-02 -5.610788613557815552e-02 -3.747784718871116638e-02 1.340486854314804077e-01 -2.809256315231323242e-01 1.936900913715362549e-01 7.388455420732498169e-02 -1.034599766135215759e-01
-1.081286519765853882e-01 -3.056648746132850647e-02 1.412668079137802124e-01 3.630872443318367004e-02 2.333418279886245728e-01 -7.809991389513015747e-02 1.854103952646255493e-01 -1.402613800019025803e-02 3.679320216178894043e-02 2.390579581260681152e-01 -9.322072379291057587e-03 -1.435559689998626709e-01 1.008879393339157104e-01 -2.165360003709793091e-01 6.328358501195907593e-02 -3.360067307949066162e-01 7.426742464303970337e-02 1.149927377700805664e-01 -4.520502313971519470e-02 -1.400412470102310181e-01 2.827788591384887695e-01 2.793035805225372314e-01 1.304145157337188721e-01 3.077232539653778076e-01 1.978680640459060669e-01 -1.721328794956207275e-01 3.213002979755401611e-01 7.136316597461700439e-02 -3.080062270164489746e-01 -1.217582896351814270e-01 4.032130539417266846e-02 -1.389657706022262573e-01
-6.023349612951278687e-02 2.311552613973617554e-01 8.082570135593414307e-02 5.796561390161514282e-02 2.031568288803100586e-01 -7.938179373741149902e-02 2.101277709007263184e-01 2.413235157728195190e-01 1.460774391889572144e-01 1.335834804922342300e-02 1.336587071418762207e-01 7.576861232519149780e-02 4.684911370277404785e-01 2.424287199974060059e-01 4.142982885241508484e-02 1.676312536001205444e-01 1.509498208761215210e-01 8.203671872615814209e-02 -2.271070182323455811e-01 6.043685972690582275e-02 3.284178078174591064e-01 1.078622937202453613e-01 -7.710570842027664185e-02 -2.294758260250091553e-01 -5.629584938287734985e-02 -2.067760191857814789e-02 2.895328775048255920e-02 3.101607859134674072e-01 -1.919237375259399414e-01 -2.325708046555519104e-02 3.098158910870552063e-02 -1.675508916378021240e-01
3.085638955235481262e-02 1.063652560114860535e-01 -2.628487348556518555e-01 9.088222682476043701e-02 8.396033197641372681e-02 -2.379193902015686035e-01 2.492013722658157349e-01 1.988590359687805176e-01 -1.517281085252761841e-01 1.499354690313339233e-01 -5.903626605868339539e-02 2.315920591354370117e-01 -2.187535613775253296e-01 -1.327214390039443970e-01 1.836635768413543701e-01 -1.418943107128143311e-01 8.752251416444778442e-02 1.182727217674255371e-01 -9.555067867040634155e-02 8.340951055288314819e-02 -8.065459318459033966e-03 3.417773842811584473e-01 -1.972334533929824829e-01 -1.344790607690811157e-01 2.095574885606765747e-02 -1.732861399650573730e-01 4.344761967658996582e-01 3.458086773753166199e-02 -7.604092359542846680e-02 3.586511686444282532e-02 2.834316194057464600e-01 -6.078406050801277161e-02
-2.281910926103591919e-01 -2.693299949169158936e-01 5.299003049731254578e-02 9.898500889539718628e-02 5.857318174093961716e-03 -4.267062991857528687e-02 1.843556314706802368e-01 3.360724821686744690e-02 -7.348144054412841797e-02 1.769548952579498291e-01 5.487325415015220642e-02 1.671873778104782104e-01 2.627125382423400879e-01 1.467675268650054932e-01 9.414732456207275391e-02 7.570779323577880859e-02 -5.752779170870780945e-02 2.009450271725654602e-02 -2.297343462705612183e-01 2.896649837493896484e-01 -1.854497343301773071e-01 3.959162831306457520e-01 -1.026422306895256042e-01 -8.865795284509658813e-02 -8.798807114362716675e-02 -2.057060003280639648e-01 3.472956418991088867e-01 -1.481415182352066040e-01 -2.488450706005096436e-01 -1.246992722153663635e-01 1.470369398593902588e-01 -1.064852327108383179e-01
-2.300224900245666504e-01 1.021926328539848328e-01 9.348475188016891479e-02 4.793365299701690674e-02 1.656127870082855225e-01 -1.562684923410415649e-01 -2.122793532907962799e-02 3.287577629089355469e-01 1.248450130224227905e-01 -1.210008114576339722e-01 2.135818153619766235e-01 4.566827714443206787e-01 2.252970337867736816e-01 5.353963375091552734e-02 1.309406459331512451e-01 1.435336470603942871e-01 -1.177783012390136719e-01 -1.816793233156204224e-01 4.381280392408370972e-02 -1.019309088587760925e-02 -8.345096558332443237e-02 3.560256659984588623e-01 -5.605071410536766052e-02 -4.502962902188301086e-02 2.629778683185577393e-01 9.475000202655792236e-03 1.476258337497711182e-01 1.348814219236373901e-01 -2.215995937585830688e-01 -9.523524343967437744e-02 1.850692480802536011e-01 -1.645355601795017719e-03
-3.755120337009429932e-01 1.369053572416305542e-01 2.888669371604919434e-01 6.386283040046691895e-02 2.860726118087768555e-01 -5.049095675349235535e-02 2.209228873252868652e-01 8.836466073989868164e-02 9.535866230726242065e-02 1.550194025039672852e-01 -7.145868986845016479e-02 2.282219938933849335e-02 8.586554229259490967e-02 -1.080217584967613220e-01 6.984239071607589722e-02 -1.039350926876068115e-01 -6.748468428850173950e-02 -1.942970752716064453e-01 2.489924281835556030e-01 -2.220373451709747314e-01 -3.234106674790382385e-02 -3.331471607089042664e-02 -1.109712570905685425e-01 6.630036234855651855e-02 1.340978294610977173e-01 -3.263364136219024658e-01 3.613022267818450928e-01 1.543711423873901367e-01 -1.717669069766998291e-01 1.943782418966293335e-01 1.249905973672866821e-01 6.342770904302597046e-02
-1.294240653514862061e-01 3.177386149764060974e-02 5.745553225278854370e-02 3.854930996894836426e-01 3.128103017807006836e-01 4.640724882483482361e-02 1.366126537322998047e-01 2.941569089889526367e-01 1.257031261920928955e-01 1.667233109474182129e-01 1.839097440242767334e-01 2.475030124187469482e-01 1.751195937395095825e-01 6.695304811000823975e-02 1.988361328840255737e-01 8.943740278482437134e-02 -1.306750327348709106e-01 -7.818986475467681885e-02 1.355767995119094849e-01 -1.421202253550291061e-02 -1.435535550117492676e-01 4.508113265037536621e-01 -5.938437208533287048e-02 -9.618101269006729126e-02 6.819862872362136841e-02 -6.627515703439712524e-02 1.199840232729911804e-01 1.155312135815620422e-01 -2.699656188488006592e-01 -1.274455152451992035e-02 9.092979133129119873e-02 -8.537027984857559204e-02
-1.121904794126749039e-02 2.510050535202026367e-01 5.779801309108734131e-02 -1.386271207593381405e-03 -1.620639711618423462e-01 1.540266536176204681e-02 1.592636667191982269e-02 3.415366709232330322e-01 5.667401850223541260e-02 8.691232651472091675e-02 6.600772589445114136e-02 2.645243704319000244e-01 3.229894638061523438e-01 -1.908788233995437622e-01 3.404990732669830322e-01 5.186478793621063232e-02 -9.218735247850418091e-02 1.572908759117126465e-01 -1.628115624189376831e-01 -3.106594271957874298e-02 1.649478226900100708e-01 3.118079602718353271e-01 5.711858347058296204e-02 -3.274214565753936768e-01 8.144339919090270996e-02 -1.415984779596328735e-01 2.615863978862762451e-01 1.000604927539825439e-01 -1.164310127496719360e-01 1.736169308423995972e-01 3.274768963456153870e-02 1.173661183565855026e-02
-2.161353677511215210e-01 -2.822979092597961426e-01 -3.565280884504318237e-02 7.488082349300384521e-02 1.113168671727180481e-01 -1.671398878097534180e-01 2.098343074321746826e-01 -1.707563735544681549e-02 1.593163311481475830e-01 1.082066148519515991e-01 2.321619540452957153e-01 3.396534919738769531e-01 1.098243594169616699e-01 1.142330020666122437e-01 3.571068942546844482e-01 -6.982493400573730469e-02 1.354904621839523315e-01 1.680023074150085449e-01 -1.363439112901687622e-01 -1.343220919370651245e-01 1.131648197770118713e-01 1.299091279506683350e-01 -3.542766869068145752e-01 -8.236210793256759644e-02 -2.744878642261028290e-02 5.521896108984947205e-02 8.622170984745025635e-02 1.246911957859992981e-01 -3.440697491168975830e-01 1.239523757249116898e-02 1.610329747200012207e-01 -4.187932983040809631e-02
-8.482296764850616455e-02 -3.040799684822559357e-02 -4.890040960162878036e-03 -5.943178012967109680e-02 8.143550902605056763e-02 -2.360379397869110107e-01 -5.282904021441936493e-03 2.931777238845825195e-01 -3.761728107929229736e-01 2.759390771389007568e-01 -1.559189707040786743e-01 2.435742914676666260e-01 1.287014633417129517e-01 -6.148463860154151917e-02 2.341077923774719238e-01 -2.463165670633316040e-01 -7.408960163593292236e-02 9.430813789367675781e-02 -5.623802542686462402e-02 -2.140467315912246704e-01 2.864594757556915283e-01 -3.993317857384681702e-02 -1.896318942308425903e-01 1.031968742609024048e-01 -1.004886627197265625e-01 -1.067383065819740295e-01 3.758385777473449707e-01 1.015737950801849365e-01 -1.371071040630340576e-01 -1.015594452619552612e-01 -8.156718313694000244e-02 -2.080912888050079346e-02
-3.849208950996398926e-01 -3.441635146737098694e-02 -1.137854009866714478e-01 -1.120225563645362854e-01 9.349079430103302002e-02 -1.038326099514961243e-01 4.268632084131240845e-02 2.822352349758148193e-01 -2.459247261285781860e-01 1.538206934928894043e-01 -1.875603348016738892e-01 1.627772152423858643e-01 -1.227131560444831848e-01 -6.218345090746879578e-02 1.763213127851486206e-01 -3.823538422584533691e-01 9.119733294937759638e-05 -1.355095803737640381e-01 -6.750006228685379028e-02 2.652372606098651886e-02 2.102652341127395630e-01 1.290755569934844971e-01 -1.750021725893020630e-01 1.931200325489044189e-01 -1.491705328226089478e-01 -1.399734616279602051e-01 2.593974471092224121e-01 2.036385685205459595e-01 -1.876068711280822754e-01 3.339581191539764404e-02 7.207784056663513184e-02 -1.939277350902557373e-01
-6.033014878630638123e-02 3.278422057628631592e-01 9.045198559761047363e-03 2.441047281026840210e-01 -1.171439215540885925e-01 3.337230905890464783e-02 2.520806156098842621e-02 2.328043244779109955e-02 2.154638469219207764e-01 2.305593788623809814e-01 -1.183446720242500305e-01 5.410286039113998413e-02 2.536750435829162598e-01 1.645639538764953613e-01 4.049950093030929565e-02 -2.377185598015785217e-02 1.364605426788330078e-01 1.981993168592453003e-01 8.966938406229019165e-02 -1.743003726005554199e-01 4.447470307350158691e-01 1.256258338689804077e-01 4.619203135371208191e-02 -9.515406936407089233e-02 -1.578385829925537109e-01 -2.329879067838191986e-02 2.312838286161422729e-01 3.008032143115997314e-01 -2.069089747965335846e-02 -1.006403937935829163e-01 2.968058288097381592e-01 -1.177629232406616211e-01
-1.806434094905853271e-01 -5.844402313232421875e-02 2.846294045448303223e-01 -2.176790498197078705e-02 1.260510385036468506e-01 9.675160050392150879e-02 6.445981562137603760e-02 1.901028156280517578e-01 -2.073959261178970337e-01 2.760357856750488281e-01 -1.416151374578475952e-01 7.101436704397201538e-02 2.748872339725494385e-01 -1.664076447486877441e-01 -2.165757492184638977e-02 -1.128897815942764282e-01 -1.039367169141769409e-01 -1.472923997789621353e-02 -8.325541764497756958e-02 1.828762516379356384e-02 1.916620880365371704e-01 1.381477862596511841e-01 3.176209628582000732e-01 -1.388914138078689575e-01 -3.887712955474853516e-02 -4.025454223155975342e-01 8.087523281574249268e-02 3.275978267192840576e-01 -1.824250966310501099e-01 9.353922307491302490e-02 6.134453043341636658e-02 -1.966224014759063721e-01
1.747193560004234314e-02 1.526120305061340332e-01 2.190920114517211914e-01 4.143469035625457764e-01 -3.285852074623107910e-02 1.935812085866928101e-02 1.624931842088699341e-01 3.368217647075653076e-01 -1.628101617097854614e-01 1.489194184541702271e-01 -1.226068213582038879e-01 2.742732763290405273e-01 3.523813188076019287e-01 9.090730920433998108e-03 1.440693587064743042e-01 -4.792240634560585022e-02 2.330892533063888550e-02 6.713823229074478149e-02 -2.217434644699096680e-01 -5.071717500686645508e-02 1.645412445068359375e-01 -1.952066086232662201e-02 -2.230509370565414429e-01 -2.949491441249847412e-01 1.126974746584892273e-01 -1.439231634140014648e-01 6.325764209032058716e-02 1.455464661121368408e-01 5.604278668761253357e-02 2.072038948535919189e-01 5.507566500455141068e-03 -5.884515494108200073e-02
1.742098666727542877e-02 1.281167119741439819e-01 3.073123283684253693e-02 2.443018853664398193e-01 7.152772694826126099e-02 -3.377610146999359131e-01 1.081109866499900818e-01 2.368098348379135132e-01 -1.898041963577270508e-01 -9.017933905124664307e-02 -1.296876519918441772e-01 2.408149838447570801e-01 7.255363464355468750e-02 4.148537293076515198e-03 -4.833216965198516846e-02 -1.079731360077857971e-01 1.267962753772735596e-01 6.402938626706600189e-03 -5.458114296197891235e-02 -9.732142835855484009e-02 -2.348741888999938965e-01 2.727850079536437988e-01 -1.120602637529373169e-01 -2.355098277330398560e-01 2.384745627641677856e-01 -2.054544091224670410e-01 3.042853176593780518e-01 -8.952458202838897705e-02 -2.489347457885742188e-01 2.021065950393676758e-01 2.621620893478393555e-01 -6.773414090275764465e-03
-7.898660749197006226e-02 -9.965953975915908813e-02 2.770584225654602051e-01 1.185768395662307739e-01 -1.297039985656738281e-01 1.956662237644195557e-01 1.276828944683074951e-01 1.078026443719863892e-01 7.331914454698562622e-02 -6.557864695787429810e-02 1.382775306701660156e-01 6.404047459363937378e-02 2.616846263408660889e-01 -1.064888015389442444e-01 1.147990077733993530e-01 -1.529653370380401611e-01 1.712684333324432373e-01 -2.516580186784267426e-02 -3.751600161194801331e-02 2.367886602878570557e-01 1.149420216679573059e-01 2.279732227325439453e-01 -2.446935772895812988e-01 3.276006281375885010e-01 5.612839758396148682e-02 -2.216421067714691162e-01 3.178116381168365479e-01 3.543633818626403809e-01 -1.788731664419174194e-01 2.762679196894168854e-02 1.661920398473739624e-01 4.031663015484809875e-02
-1.174073740839958191e-01 4.724738374352455139e-02 7.716549187898635864e-02 1.174956485629081726e-01 -1.509731113910675049e-01 -2.084361016750335693e-01 -3.229555860161781311e-02 3.467618823051452637e-01 6.679328531026840210e-02 1.641013473272323608e-01 1.446072161197662354e-01 2.604907751083374023e-01 1.354067921638488770e-01 -5.021635442972183228e-02 2.894238233566284180e-01 -1.784106530249118805e-02 -1.857825666666030884e-01 1.570033431053161621e-01 -2.005522400140762329e-01 2.645258419215679169e-02 2.691563963890075684e-01 2.949221730232238770e-01 1.064611747860908508e-01 -2.145070582628250122e-01 1.603502929210662842e-01 -1.712059080600738525e-01 6.879317760467529297e-02 3.078835308551788330e-01 -1.398399006575345993e-02 1.774960458278656006e-01 2.049566060304641724e-01 -8.053572475910186768e-02
-2.513519525527954102e-01 3.294397145509719849e-02 1.577766537666320801e-01 2.743658609688282013e-02 -7.181333005428314209e-02 -7.476493716239929199e-02 1.126743778586387634e-01 2.236806303262710571e-01 8.530234545469284058e-02 -4.150325059890747070e-02 1.155238822102546692e-01 2.701904475688934326e-01 2.917840182781219482e-01 -2.785653471946716309e-01 4.437394142150878906e-01 1.854556351900100708e-01 -5.757871270179748535e-02 4.780189692974090576e-02 -1.718042194843292236e-01 -4.387389495968818665e-02 6.921352446079254150e-02 2.718389332294464111e-01 3.067949414253234863e-02 -3.181530907750129700e-02 7.451247889548540115e-03 5.008778721094131470e-02 1.171482056379318237e-01 3.302333354949951172e-01 -3.099029660224914551e-01 -1.529685594141483307e-02 5.945662967860698700e-03 8.887533843517303467e-02
-1.188437342643737793e-01 -6.283257622271776199e-03 2.203640043735504150e-01 9.620445966720581055e-02 5.504440516233444214e-02 -1.953582912683486938e-01 1.562346816062927246e-01 2.680123746395111084e-01 -2.068584412336349487e-01 2.212263494729995728e-01 -1.925162076950073242e-01 -3.511234745383262634e-02 2.884491980075836182e-01 1.508764773607254028e-01 3.342224657535552979e-01 1.070002242922782898e-01 2.533400654792785645e-01 2.369158118963241577e-01 1.551847755908966064e-01 -2.980443648993968964e-02 -7.702460139989852905e-02 -1.689849048852920532e-02 -2.601359039545059204e-02 -2.886410057544708252e-01 1.614781916141510010e-01 8.585164695978164673e-02 3.293652832508087158e-02 1.200851723551750183e-01 -2.930265963077545166e-01 -1.708987802267074585e-01 1.367253959178924561e-01 -1.150389462709426880e-01
1.407402567565441132e-02 5.211641266942024231e-02 9.972310811281204224e-02 9.964340925216674805e-02 7.819027453660964966e-02 -1.024944782257080078e-01 3.713835775852203369e-01 5.568835884332656860e-02 1.060355082154273987e-01 1.590170413255691528e-01 -2.697549387812614441e-02 2.276760488748550415e-01 -6.318684667348861694e-02 -2.103032916784286499e-01 -2.660747431218624115e-02 -1.777593046426773071e-02 1.247376501560211182e-01 1.099654659628868103e-01 3.931770101189613342e-02 1.132118105888366699e-01 1.864065974950790405e-01 2.115548253059387207e-01 -1.757147163152694702e-01 -3.385095298290252686e-01 -9.756778925657272339e-02 3.111868165433406830e-02 3.580635190010070801e-01 1.038731709122657776e-01 1.183180063962936401e-01 -3.308986127376556396e-01 2.435280531644821167e-01 -2.862871587276458740e-01
-3.346054553985595703e-01 -5.719386041164398193e-03 1.229757219552993774e-01 1.319570541381835938e-01 -1.166013255715370178e-01 -5.460837483406066895e-02 2.623794786632061005e-02 2.191098481416702271e-01 -2.612142562866210938e-01 9.443514794111251831e-02 1.557328402996063232e-01 -4.382377490401268005e-02 1.485388576984405518e-01 -2.463548183441162109e-01 2.641277313232421875e-01 1.398081630468368530e-01 4.871987551450729370e-02 -1.316223386675119400e-02 2.705688960850238800e-02 -8.793026208877563477e-02 7.816670089960098267e-02 3.307708799839019775e-01 -1.720184385776519775e-01 -2.385761290788650513e-01 1.281841844320297241e-01 -1.029504537582397461e-01 1.189864948391914368e-01 2.958973348140716553e-01 -2.879186272621154785e-01 -2.830978035926818848e-01 3.840347519144415855e-03 9.984286874532699585e-02
-3.451875448226928711e-01 1.302739232778549194e-01 2.782834507524967194e-02 2.351136803627014160e-01 1.709668780677020550e-03 1.723666638135910034e-01 -1.835134923458099365e-01 2.847578525543212891e-01 -2.403267174959182739e-01 5.438594520092010498e-02 1.959441006183624268e-01 1.410342380404472351e-02 1.486510932445526123e-01 -1.366985589265823364e-01 3.122141063213348389e-01 1.461617741733789444e-02 1.321912556886672974e-01 1.750714494846761227e-03 2.735179150477051735e-03 -3.951090946793556213e-02 1.360424906015396118e-01 1.726632416248321533e-01 -1.846181601285934448e-01 -2.555924057960510254e-01 7.130231708288192749e-02 -7.137812674045562744e-02 9.354778379201889038e-02 4.159483909606933594e-01 -8.576407283544540405e-02 -1.176067218184471130e-01 2.121044695377349854e-01 2.579076401889324188e-02
-1.844403594732284546e-01 1.414780169725418091e-01 1.985896527767181396e-01 3.186770528554916382e-02 -1.458119004964828491e-01 -3.436968475580215454e-02 6.828937679529190063e-02 -6.762016564607620239e-02 -1.051283180713653564e-01 1.028252020478248596e-01 2.329750359058380127e-01 1.281834542751312256e-01 3.087455034255981445e-01 1.808443963527679443e-01 1.583244651556015015e-01 -2.921755611896514893e-01 9.374013543128967285e-02 7.136624306440353394e-02 -6.556285917758941650e-02 2.629320025444030762e-01 1.866475045680999756e-01 1.350332051515579224e-01 -4.039461016654968262e-01 -7.232061587274074554e-03 1.063189208507537842e-01 -9.585259109735488892e-02 3.110208548605442047e-02 1.321472227573394775e-01 -1.417682021856307983e-01 -5.752965807914733887e-02 3.413723111152648926e-01 -2.461025118827819824e-01
-2.348227649927139282e-01 6.414970755577087402e-02 -2.047540154308080673e-03 9.980911016464233398e-02 2.359346449375152588e-01 1.328656356781721115e-02 4.796783998608589172e-02 1.800092160701751709e-01 -1.669726073741912842e-01 2.520349025726318359e-01 -1.712985932826995850e-01 1.336347460746765137e-01 -9.086107462644577026e-02 1.816078722476959229e-01 2.445470392704010010e-01 -2.184237390756607056e-01 2.351457178592681885e-01 -5.133013054728507996e-02 1.695977896451950073e-01 -1.086934134364128113e-01 2.059316337108612061e-01 1.775131821632385254e-01 -1.917588412761688232e-01 1.126666143536567688e-01 2.237225025892257690e-01 -1.604582965373992920e-01 2.407032251358032227e-01 8.255235105752944946e-02 -3.513580858707427979e-01 -2.452136129140853882e-01 7.963816821575164795e-02 -2.265000529587268829e-02
6.588145345449447632e-02 3.156690597534179688e-01 2.215612679719924927e-02 6.552137434482574463e-02 2.059718072414398193e-01 -7.693822681903839111e-02 1.570869088172912598e-01 -9.807651489973068237e-02 1.060851961374282837e-01 3.060149550437927246e-01 3.217995911836624146e-02 1.406695544719696045e-01 3.749053776264190674e-01 2.494114637374877930e-02 9.701424837112426758e-02 -9.419051557779312134e-02 1.844417899847030640e-01 9.612169116735458374e-02 -2.942647412419319153e-02 -4.971775412559509277e-02 3.307767510414123535e-01 6.876812130212783813e-02 -1.819379776716232300e-01 3.182157501578330994e-02 -1.893559992313385010e-01 -1.300946772098541260e-01 2.720291018486022949e-01 2.926057279109954834e-01 3.390927985310554504e-02 -1.160146296024322510e-02 -2.522389590740203857e-01 -2.263795137405395508e-01
-2.091304399073123932e-02 2.080095261335372925e-01 -1.654365062713623047e-01 7.058078795671463013e-02 1.213817149400711060e-01 1.061056330800056458e-01 3.037820197641849518e-02 3.368952125310897827e-02 -3.537973016500473022e-02 4.807162098586559296e-03 -6.136470288038253784e-02 -6.363389641046524048e-02 3.298957645893096924e-01 8.059516549110412598e-02 2.491934001445770264e-01 -3.339293301105499268e-01 -1.070374436676502228e-02 7.788752019405364990e-02 -1.300072818994522095e-01 7.279756246134638786e-04 6.784956902265548706e-02 4.546972215175628662e-01 1.236731261014938354e-01 -2.809921503067016602e-01 -1.631916873157024384e-02 6.011680141091346741e-02 1.647699028253555298e-01 1.037500128149986267e-01 -2.138821035623550415e-01 -3.181223273277282715e-01 2.060096561908721924e-01 -1.949423700571060181e-01
-6.420183181762695312e-02 7.906997203826904297e-02 3.009388744831085205e-01 5.130261997692286968e-04 3.817846626043319702e-02 -1.688971966505050659e-01 1.521418243646621704e-01 -8.021658286452293396e-03 -1.495610177516937256e-01 1.351686120033264160e-01 3.194150626659393311e-01 1.962071061134338379e-01 1.662264615297317505e-01 1.411242187023162842e-01 1.799098551273345947e-01 -1.747705191373825073e-01 1.713725775480270386e-01 1.828039586544036865e-01 -9.869881719350814819e-02 2.283676713705062866e-01 3.706036135554313660e-02 1.386840343475341797e-01 -3.800336122512817383e-01 1.595238149166107178e-01 1.223846599459648132e-01 1.459918469190597534e-01 6.925665587186813354e-02 7.531270384788513184e-02 -1.967871934175491333e-01 -1.350383013486862183e-01 3.019245862960815430e-01 -2.102525979280471802e-01
-2.382352203130722046e-01 4.102996736764907837e-02 -5.679572373628616333e-02 -1.313852071762084961e-01 3.799661099910736084e-01 -2.313885688781738281e-01 -1.269991993904113770e-01 3.177796676754951477e-02 3.651226684451103210e-02 4.102900996804237366e-02 -2.570599019527435303e-01 2.313519418239593506e-01 1.083825007081031799e-01 -2.299219667911529541e-01 9.293370693922042847e-02 -1.185253113508224487e-01 -2.404070645570755005e-02 -1.401396691799163818e-01 3.557902574539184570e-02 -2.806186489760875702e-02 1.624074876308441162e-01 1.094413548707962036e-02 6.914454698562622070e-02 -1.322235018014907837e-01 -1.800856180489063263e-02 -2.427978217601776123e-01 4.923055469989776611e-01 3.170892894268035889e-01 -7.654292881488800049e-02 9.152442961931228638e-02 -6.812102347612380981e-02 6.333496421575546265e-02
-2.160291820764541626e-01 -1.998420571908354759e-03 2.561401724815368652e-01 2.592706382274627686e-01 -7.136574946343898773e-03 -2.455154657363891602e-01 1.115612238645553589e-01 2.467039078474044800e-01 2.789033576846122742e-02 -3.584587201476097107e-02 1.920903325080871582e-01 1.753620356321334839e-01 6.081211939454078674e-02 2.337126284837722778e-01 7.732972502708435059e-02 -1.023742556571960449e-01 1.077802479267120361e-01 2.924509346485137939e-01 -1.513524204492568970e-01 -2.211892753839492798e-01 2.498407661914825439e-01 8.006986230611801147e-02 -3.778549730777740479e-01 -9.630698710680007935e-02 -4.944706801325082779e-03 -1.832287311553955078e-01 1.084925979375839233e-02 2.696309685707092285e-01 -1.553571671247482300e-01 -4.947863053530454636e-03 1.229912340641021729e-01 8.250451833009719849e-02
-8.644205331802368164e-02 3.053690865635871887e-02 -1.048264056444168091e-01 -1.196653395891189575e-01 3.662924170494079590e-01 -1.959157735109329224e-01 -1.561181694269180298e-01 2.421690076589584351e-01 1.803336143493652344e-01 1.142390295863151550e-01 -9.633855521678924561e-02 7.109640538692474365e-02 3.152809441089630127e-01 5.761622637510299683e-02 2.589566409587860107e-01 1.343179941177368164e-01 1.657228916883468628e-03 2.967420220375061035e-01 -1.822234392166137695e-01 -2.439564019441604614e-01 7.031144946813583374e-02 2.916590124368667603e-02 1.617972701787948608e-01 -8.229916542768478394e-02 9.040334075689315796e-02 -2.269579619169235229e-01 3.149029314517974854e-01 1.886965185403823853e-01 -2.565041556954383850e-02 -5.840506032109260559e-02 2.117876410484313965e-01 9.289592504501342773e-03
6.791979819536209106e-02 1.011942178010940552e-01 9.262987226247787476e-02 -8.537622168660163879e-03 7.176481932401657104e-02 2.156651616096496582e-01 3.034899532794952393e-01 4.456219077110290527e-02 -1.247438862919807434e-01 2.937721312046051025e-01 2.284044921398162842e-01 2.892404496669769287e-01 7.721225172281265259e-02 6.315594911575317383e-02 -5.632835999131202698e-02 -9.054095298051834106e-02 -2.661371976137161255e-02 -2.396526187658309937e-02 -6.816979497671127319e-02 2.517033815383911133e-01 2.296532988548278809e-01 1.956678628921508789e-01 -2.328908145427703857e-01 2.184096276760101318e-01 -6.331228464841842651e-02 8.494170755147933960e-02 2.298064827919006348e-01 -9.816886857151985168e-03 -1.985894441604614258e-01 -2.120000123977661133e-01 4.009641408920288086e-01 1.379663031548261642e-02
-2.262760996818542480e-01 8.433856070041656494e-02 3.311333479359745979e-03 -1.399553716182708740e-01 2.084729373455047607e-01 3.786695376038551331e-02 -6.462792307138442993e-02 2.832089066505432129e-01 -2.001846283674240112e-01 2.580013275146484375e-01 -2.373906970024108887e-01 1.519691050052642822e-01 1.137613728642463684e-01 -9.397711604833602905e-03 1.583717018365859985e-01 -3.077265918254852295e-01 -9.078241139650344849e-02 2.622218616306781769e-02 7.200501859188079834e-02 -2.795956730842590332e-01 2.537994682788848877e-01 8.582459390163421631e-02 -1.664239168167114258e-01 -1.951590180397033691e-01 -1.854045316576957703e-02 -2.712954282760620117e-01 2.192443460226058960e-01 1.334415674209594727e-01 -2.640581429004669189e-01 -1.147123351693153381e-01 4.808484390377998352e-02 1.380034089088439941e-01
-2.029913365840911865e-01 -2.120755612850189209e-01 -1.224746182560920715e-01 1.397533416748046875e-01 7.719111442565917969e-02 -1.340772211551666260e-01 7.686015218496322632e-02 3.206887841224670410e-01 -3.723236620426177979e-01 1.603408753871917725e-01 -1.097698509693145752e-01 3.904443979263305664e-01 3.758727014064788818e-02 1.917937397956848145e-01 2.301734685897827148e-01 -1.249617785215377808e-01 1.177317695692181587e-03 2.523048222064971924e-02 -1.262283325195312500e-01 -6.465684622526168823e-02 7.229361683130264282e-02 7.945787906646728516e-02 -1.159121692180633545e-01 1.904659271240234375e-01 -9.808383882045745850e-02 5.959779396653175354e-02 3.035538792610168457e-01 1.969865709543228149e-01 -2.581343948841094971e-01 3.370210900902748108e-02 1.304736435413360596e-01 7.860899902880191803e-03
1.180048435926437378e-01 1.092546433210372925e-01 1.302538514137268066e-01 1.636400073766708374e-01 1.052526757121086121e-01 -1.660072803497314453e-01 -1.844289153814315796e-01 2.036391794681549072e-01 1.686060279607772827e-01 -3.277244418859481812e-02 -7.685347646474838257e-02 3.077418208122253418e-01 4.515144526958465576e-01 1.330109238624572754e-01 -1.200241222977638245e-01 -2.345367670059204102e-01 8.035755902528762817e-02 -5.843322724103927612e-03 3.389134258031845093e-02 -8.724944293498992920e-02 2.034995555877685547e-01 3.947438299655914307e-01 4.878577962517738342e-02 -3.421230316162109375e-01 1.530330777168273926e-01 1.983603835105895996e-02 -7.186408340930938721e-02 1.347959339618682861e-01 -1.259084343910217285e-01 -1.235348358750343323e-02 1.049123983830213547e-02 -3.527358872815966606e-03
-2.276710122823715210e-01 -6.887827068567276001e-03 2.394459545612335205e-01 3.949522376060485840e-01 1.490986943244934082e-01 -1.483531147241592407e-01 -9.638316184282302856e-02 8.200673758983612061e-02 -1.051420792937278748e-01 -9.701213985681533813e-02 -1.064973976463079453e-02 2.560686469078063965e-01 1.208362728357315063e-01 8.235184848308563232e-02 -9.601112455129623413e-02 -1.604274809360504150e-01 -8.446780592203140259e-02 8.069147914648056030e-02 -4.406868219375610352e-01 2.099420428276062012e-01 2.112088650465011597e-01 1.347824186086654663e-01 -7.271093130111694336e-02 2.414946071803569794e-02 -3.541402518749237061e-01 -7.218764163553714752e-03 4.109502211213111877e-02 9.037026762962341309e-02 -2.486143857240676880e-01 -4.527769982814788818e-02 7.694014161825180054e-02 -7.987412065267562866e-02
-5.694403126835823059e-02 1.165252551436424255e-01 1.409700214862823486e-01 1.258209720253944397e-02 9.257169067859649658e-02 -1.721384227275848389e-01 4.688757956027984619e-01 -4.947602748870849609e-03 2.178727984428405762e-01 5.078142508864402771e-02 3.373305080458521843e-03 2.236343026161193848e-01 3.966148793697357178e-01 1.493658125400543213e-01 3.649169951677322388e-02 2.110978513956069946e-01 1.258855871856212616e-02 4.508237913250923157e-02 -1.448882669210433960e-01 -3.604823350906372070e-02 2.949851155281066895e-01 8.845002949237823486e-02 -1.943761133588850498e-03 2.753493748605251312e-02 1.783442348241806030e-01 -1.045950576663017273e-01 6.230365857481956482e-02 2.397195100784301758e-01 -3.670192062854766846e-01 6.669745594263076782e-02 8.868069201707839966e-02 9.113391488790512085e-02
-1.407569795846939087e-01 -1.611631810665130615e-01 -2.309359759092330933e-01 -8.751190453767776489e-02 4.820034280419349670e-02 -4.023259878158569336e-01 2.105596661567687988e-02 -5.558953806757926941e-02 -1.347291022539138794e-01 7.542349398136138916e-02 1.333312690258026123e-01 1.328160464763641357e-01 3.266221880912780762e-01 -1.426610350608825684e-01 6.352060288190841675e-02 -4.999640583992004395e-02 9.595663845539093018e-02 2.404013872146606445e-01 1.215549707412719727e-01 1.171450037509202957e-02 1.801886968314647675e-02 8.959886431694030762e-02 -1.237601190805435181e-01 -1.802110522985458374e-01 -4.236157611012458801e-02 6.942698359489440918e-02 3.346144556999206543e-01 3.450483381748199463e-01 -2.348312586545944214e-01 -2.554495334625244141e-01 1.870612800121307373e-01 -3.980018571019172668e-02
-3.362852632999420166e-01 -1.280181556940078735e-01 -1.837325394153594971e-01 4.120403900742530823e-02 8.175344020128250122e-02 1.217047870159149170e-02 2.409546077251434326e-01 4.004519805312156677e-02 1.215182915329933167e-01 1.658378243446350098e-01 -8.380529284477233887e-02 3.546861112117767334e-01 1.523617058992385864e-01 1.610208600759506226e-01 1.936500370502471924e-01 6.473435088992118835e-03 2.678512930870056152e-01 -5.257083475589752197e-02 -1.717478334903717041e-01 -1.509774774312973022e-01 2.287625521421432495e-01 3.072198331356048584e-01 -1.916655153036117554e-01 -1.219157278537750244e-01 -1.984950155019760132e-02 2.244222611188888550e-01 5.296141281723976135e-02 6.587529927492141724e-02 -2.328550368547439575e-01 -1.007705703377723694e-01 1.386747360229492188e-01 -2.004233896732330322e-01
-2.090551331639289856e-02 7.083667814731597900e-02 3.293971717357635498e-01 1.998674273490905762e-01 1.589954197406768799e-01 1.584960073232650757e-01 6.103999912738800049e-02 1.124122142791748047e-01 -1.240165010094642639e-01 1.726286113262176514e-01 -1.927351653575897217e-01 2.281588269397616386e-03 1.778010576963424683e-01 -1.817075610160827637e-01 1.144302412867546082e-01 -1.350673437118530273e-01 4.251719266176223755e-02 -1.310822665691375732e-01 3.999109566211700439e-02 2.508539147675037384e-02 4.045908451080322266e-01 1.267310082912445068e-01 4.151886105537414551e-01 -1.431586742401123047e-01 3.674190118908882141e-02 -7.877160608768463135e-02 2.592878341674804688e-01 2.452601045370101929e-01 -1.880574822425842285e-01 6.251335889101028442e-02 1.814334392547607422e-01 7.275386713445186615e-03
-2.156235426664352417e-01 1.552852392196655273e-01 1.133693233132362366e-01 3.950235247611999512e-02 -8.437581360340118408e-02 -9.179811924695968628e-02 1.331742852926254272e-01 1.581373661756515503e-01 -2.121357917785644531e-01 1.992183029651641846e-01 -2.124638855457305908e-01 3.332132399082183838e-01 2.151490151882171631e-01 -6.074448302388191223e-02 -3.459097072482109070e-02 8.872089534997940063e-02 -4.275738075375556946e-02 1.465022265911102295e-01 1.598059535026550293e-01 -2.943861782550811768e-01 -7.459334563463926315e-03 2.386959493160247803e-01 -3.834693506360054016e-02 -2.437766194343566895e-01 -2.530314922332763672e-01 -4.944588989019393921e-02 8.746653795242309570e-02 2.310488075017929077e-01 -8.098276704549789429e-02 1.673119217157363892e-01 1.417696177959442139e-01 -3.481486737728118896e-01
-1.665541827678680420e-01 4.479788988828659058e-02 4.434277713298797607e-01 -6.931570172309875488e-02 -1.156499311327934265e-01 -2.554566785693168640e-02 1.205116510391235352e-01 8.945242315530776978e-02 1.221913248300552368e-01 1.765934526920318604e-01 -2.059768587350845337e-01 9.198825806379318237e-02 3.402848243713378906e-01 -7.438815385103225708e-02 -9.604323655366897583e-02 -1.936655044555664062e-01 1.186325922608375549e-01 1.295652985572814941e-01 -3.851084411144256592e-01 1.033503189682960510e-01 6.422761827707290649e-02 4.603201523423194885e-02 -7.603286206722259521e-02 -2.387319803237915039e-01 5.677276849746704102e-02 -1.541194617748260498e-01 -1.153026968240737915e-01 2.514153122901916504e-01 -2.045796811580657959e-02 3.176254779100418091e-02 3.119002580642700195e-01 -7.840488106012344360e-02
1.402665078639984131e-01 1.260786503553390503e-01 3.061273992061614990e-01 2.123095989227294922e-01 -6.214544549584388733e-02 -5.773006752133369446e-02 2.731197774410247803e-01 2.563433647155761719e-01 -2.226275801658630371e-01 1.149657964706420898e-01 -2.904092706739902496e-02 3.360184133052825928e-01 3.713835179805755615e-01 4.013523086905479431e-02 1.509801596403121948e-01 2.894099056720733643e-02 5.873960256576538086e-02 3.153268247842788696e-02 -3.823062777519226074e-01 -6.711509823799133301e-02 2.389425933361053467e-01 4.765057936310768127e-02 -2.162062525749206543e-01 -1.180395558476448059e-01 1.842818222939968109e-02 -7.513287663459777832e-02 2.736790664494037628e-02 1.327029764652252197e-01 5.833861231803894043e-02 1.706747412681579590e-01 6.655198335647583008e-02 4.452010244131088257e-02
-3.805121183395385742e-01 6.951217353343963623e-02 -2.229881472885608673e-02 1.984244585037231445e-01 6.596974283456802368e-02 -1.038766577839851379e-01 -4.535750299692153931e-02 1.481470763683319092e-01 4.583007469773292542e-02 3.189297318458557129e-01 -2.277919054031372070e-01 2.114792317152023315e-01 1.886201053857803345e-01 -1.003790721297264099e-01 -1.159981861710548401e-01 9.690687805414199829e-02 1.841530501842498779e-01 1.827601343393325806e-01 -1.566134095191955566e-01 -1.230296120047569275e-01 -1.971842022612690926e-03 2.378719300031661987e-01 -1.215634867548942566e-01 1.508477628231048584e-01 1.933477520942687988e-01 -3.219302594661712646e-01 2.534319162368774414e-01 1.308505982160568237e-01 1.774287074804306030e-01 1.063812822103500366e-01 1.837422400712966919e-01 4.903160408139228821e-02
-1.222213506698608398e-01 2.230064198374748230e-02 2.325221300125122070e-01 -1.054171547293663025e-01 -6.417968869209289551e-02 -3.954060673713684082e-01 -9.266939014196395874e-02 2.428722679615020752e-01 -1.968175321817398071e-01 -4.282447695732116699e-02 -6.521774083375930786e-02 3.021304607391357422e-01 1.186777800321578979e-01 -2.197615653276443481e-01 1.558027714490890503e-01 -1.663360893726348877e-01 8.555319905281066895e-02 2.872700989246368408e-01 1.377131044864654541e-01 -5.440853536128997803e-02 -8.003854006528854370e-02 2.032154947519302368e-01 -7.435951381921768188e-02 -3.901232779026031494e-02 -1.419245749711990356e-01 -9.086888283491134644e-02 1.106250882148742676e-01 2.716640569269657135e-02 -7.624547183513641357e-02 1.085050553083419800e-01 3.251621723175048828e-01 -3.312119245529174805e-01
-1.299083083868026733e-01 -6.824035197496414185e-03 -6.995166838169097900e-02 -8.505374193191528320e-02 1.876611076295375824e-02 -3.865161538124084473e-01 1.047001704573631287e-01 1.162259280681610107e-01 -3.606608211994171143e-01 5.363583564758300781e-02 -7.520302385091781616e-02 5.792157724499702454e-02 3.181690573692321777e-01 7.115814089775085449e-02 1.216643210500478745e-02 1.289558261632919312e-01 5.990273132920265198e-02 -1.501153502613306046e-02 5.981756001710891724e-02 6.182179227471351624e-02 -1.199850812554359436e-01 1.723391264677047729e-01 -4.910383373498916626e-02 -8.230926841497421265e-02 -4.040175676345825195e-02 -2.905781567096710205e-01 1.324968487024307251e-01 5.968123674392700195e-01 -5.506751313805580139e-02 -6.324643641710281372e-02 1.721572875976562500e-02 7.872563786804676056e-03
-4.155486822128295898e-02 1.192901134490966797e-01 6.982332468032836914e-02 -5.513272434473037720e-02 6.460689008235931396e-02 -3.053073287010192871e-01 2.925627827644348145e-01 6.808435916900634766e-02 1.564317345619201660e-01 1.044656336307525635e-01 -7.382306456565856934e-02 5.756672099232673645e-02 4.816423356533050537e-02 -1.396058499813079834e-01 6.942842621356248856e-03 -1.983887404203414917e-01 2.601400911808013916e-01 -4.373732209205627441e-02 -1.361509859561920166e-01 -1.582927554845809937e-01 7.770252227783203125e-02 2.476789951324462891e-01 -5.012713000178337097e-02 2.132982909679412842e-01 -2.039708793163299561e-01 -2.257030308246612549e-01 4.810186028480529785e-01 1.479270756244659424e-01 -8.748737722635269165e-02 -3.136878907680511475e-01 -5.152945220470428467e-02 -7.851824164390563965e-03
-1.382215227931737900e-02 2.851791679859161377e-02 1.548349261283874512e-01 3.030643165111541748e-01 1.266692578792572021e-01 2.789442427456378937e-03 5.138519778847694397e-02 2.092192769050598145e-01 2.026474848389625549e-02 -1.153324320912361145e-01 -5.210513994097709656e-02 1.954245716333389282e-01 3.834996223449707031e-01 -1.411021593958139420e-02 9.254799783229827881e-02 -1.249896287918090820e-01 -8.848723024129867554e-02 2.888974845409393311e-01 -1.557141542434692383e-01 1.453274041414260864e-01 9.822878986597061157e-02 4.698151350021362305e-01 8.620236068964004517e-02 -1.439324021339416504e-02 1.716910749673843384e-01 6.909594684839248657e-02 2.083721458911895752e-01 2.368426620960235596e-01 2.794733271002769470e-02 1.092605218291282654e-01 -2.661787867546081543e-01 -5.122386291623115540e-02
-6.167891621589660645e-02 8.399383723735809326e-02 7.459923624992370605e-02 4.978180304169654846e-02 -3.518474847078323364e-02 -6.913314014673233032e-02 1.512113958597183228e-01 2.023268640041351318e-01 7.499016076326370239e-02 3.391022086143493652e-01 -2.944078147411346436e-01 6.071226671338081360e-02 3.821198642253875732e-02 3.171984478831291199e-02 1.515230722725391388e-02 -3.413415551185607910e-01 1.396981179714202881e-01 6.921520084142684937e-02 -8.772266656160354614e-02 1.697961837053298950e-01 2.563782334327697754e-01 2.877895906567573547e-02 -4.172165989875793457e-01 1.170689761638641357e-01 2.344825491309165955e-02 9.583759307861328125e-02 1.623385101556777954e-01 2.147360444068908691e-01 -9.299876168370246887e-03 1.617636531591415405e-02 4.180496335029602051e-01 9.281422942876815796e-02
-2.021136730909347534e-01 7.435005158185958862e-03 2.296593040227890015e-01 -9.970011189579963684e-03 -1.027116179466247559e-01 -4.333307594060897827e-02 4.066318646073341370e-02 2.809388935565948486e-01 -1.213086172938346863e-01 2.464945167303085327e-01 4.422853514552116394e-02 1.956106871366500854e-01 3.171531558036804199e-01 1.890575885772705078e-01 5.421052500605583191e-02 -1.538434922695159912e-01 -2.010814696550369263e-01 4.488550126552581787e-02 1.106563061475753784e-01 -4.007031619548797607e-01 1.623674184083938599e-01 1.645666509866714478e-01 3.769797831773757935e-02 -1.527295857667922974e-01 -1.870668679475784302e-01 5.061750486493110657e-02 2.509999647736549377e-02 2.464206218719482422e-01 1.074770912528038025e-01 1.375833898782730103e-01 1.948491334915161133e-01 -2.716777324676513672e-01
-1.221255362033843994e-01 1.580968499183654785e-01 6.241283193230628967e-02 4.907216727733612061e-01 2.434605062007904053e-01 -1.739318072795867920e-01 2.629699409008026123e-01 2.170084565877914429e-01 -4.777399823069572449e-03 4.957989603281021118e-02 -9.380693547427654266e-03 -5.635947454720735550e-03 1.915473341941833496e-01 1.471719592809677124e-01 -6.828581541776657104e-02 7.288590073585510254e-02 2.532545626163482666e-01 2.011770904064178467e-01 -1.734860837459564209e-01 -2.253182232379913330e-01 -6.842494010925292969e-02 1.248596310615539551e-01 -1.010669246315956116e-01 1.258784234523773193e-01 -4.831588361412286758e-03 -8.402852714061737061e-02 1.782766431570053101e-01 5.119816213846206665e-02 -6.926132738590240479e-02 -1.364018619060516357e-01 3.758017122745513916e-01 -2.766418270766735077e-02
-2.571899294853210449e-01 2.207957059144973755e-01 4.961974546313285828e-02 7.426730543375015259e-02 2.482042610645294189e-01 -2.817679047584533691e-01 1.844075322151184082e-02 1.799016445875167847e-01 -6.064333766698837280e-02 5.566100031137466431e-02 -1.448460668325424194e-01 8.671908825635910034e-02 -7.973135448992252350e-03 -1.553634703159332275e-01 5.328973755240440369e-02 1.546496748924255371e-01 -2.655457938089966774e-03 -1.334641128778457642e-01 2.053107470273971558e-01 -1.282737553119659424e-01 9.324488788843154907e-02 6.943961605429649353e-03 1.025213822722434998e-01 -1.677992343902587891e-01 -2.426745593547821045e-01 -2.247083783149719238e-01 3.639090061187744141e-01 3.216865360736846924e-01 -8.141550421714782715e-02 -1.321976035833358765e-01 -1.335661299526691437e-02 -3.518117964267730713e-01
-1.836202889680862427e-01 -8.431009948253631592e-02 -4.548859596252441406e-02 1.704961359500885010e-01 -9.290298074483871460e-02 -8.592349290847778320e-02 -5.403797701001167297e-02 1.964684128761291504e-01 -4.924302175641059875e-02 1.620759367942810059e-01 -2.240061312913894653e-01 2.366774827241897583e-01 8.096047677099704742e-03 1.817044913768768311e-01 3.837652876973152161e-02 -3.123991489410400391e-01 -6.913897581398487091e-03 1.297383010387420654e-01 -3.757423162460327148e-01 2.531798481941223145e-01 3.001352772116661072e-02 3.233697712421417236e-01 -1.447719186544418335e-01 -1.194276809692382812e-01 -2.098652869462966919e-01 1.619360595941543579e-01 2.859167456626892090e-01 1.868618577718734741e-01 -1.671980768442153931e-01 -1.506785452365875244e-01 -4.365760833024978638e-02 -3.341266140341758728e-02
-1.158415079116821289e-01 1.421549022197723389e-01 -2.412006445229053497e-02 -2.886949479579925537e-01 4.274158179759979248e-01 -3.280480504035949707e-01 1.826713681221008301e-01 2.729243040084838867e-01 2.589525841176509857e-02 2.046312391757965088e-01 -1.140078250318765640e-02 1.868149191141128540e-01 1.997011750936508179e-01 -2.539826929569244385e-02 7.258717715740203857e-02 -2.605262957513332367e-02 2.205237001180648804e-01 3.035349957644939423e-02 -1.455968767404556274e-01 -6.265681236982345581e-02 1.961377561092376709e-01 1.965105980634689331e-01 -1.870244145393371582e-01 -8.615820109844207764e-02 1.849786788225173950e-01 -2.351545169949531555e-02 -7.250730693340301514e-02 -6.815081834793090820e-02 -1.398482024669647217e-01 1.722700148820877075e-01 2.620269060134887695e-01 5.927648022770881653e-02
5.958326533436775208e-02 -1.394436415284872055e-02 -2.590662799775600433e-02 1.001204773783683777e-01 2.841524779796600342e-01 -8.706431090831756592e-02 2.333811223506927490e-01 1.140006333589553833e-01 1.322654336690902710e-01 1.859062314033508301e-01 1.172629371285438538e-01 -3.691755235195159912e-02 3.609510362148284912e-01 3.103529214859008789e-01 1.669053360819816589e-02 -1.062105819582939148e-01 1.126106902956962585e-01 1.389825940132141113e-01 -9.518499672412872314e-02 -3.624020144343376160e-02 4.119901359081268311e-01 8.457329124212265015e-02 -2.055683881044387817e-01 -2.147796005010604858e-01 3.479966521263122559e-02 -8.487869054079055786e-02 1.901725120842456818e-02 3.566341400146484375e-01 -2.092842459678649902e-01 1.599905043840408325e-01 -8.689577691256999969e-03 -1.065660119056701660e-01
-1.862268000841140747e-01 7.571443170309066772e-02 8.536899834871292114e-02 1.105748414993286133e-01 3.379948809742927551e-02 -1.028745621442794800e-01 7.583716511726379395e-02 8.074188977479934692e-02 3.600011169910430908e-01 1.188335642218589783e-01 1.457986682653427124e-01 4.571267366409301758e-01 2.452761977910995483e-01 3.542490303516387939e-02 1.228326261043548584e-01 1.238580197095870972e-01 -9.973212331533432007e-02 -1.625530607998371124e-02 -2.052532508969306946e-02 2.562618814408779144e-02 6.609652191400527954e-02 3.434934914112091064e-01 -1.080681458115577698e-01 -2.035870999097824097e-01 2.595495581626892090e-01 -1.323605775833129883e-01 2.188742905855178833e-01 9.951874613761901855e-02 -1.725772470235824585e-01 9.096334874629974365e-02 2.556461393833160400e-01 1.319417357444763184e-01
-2.592264413833618164e-01 -1.911205053329467773e-01 -2.211203984916210175e-02 1.256925463676452637e-01 -5.485471338033676147e-02 -6.920623779296875000e-02 1.634946763515472412e-01 2.058110237121582031e-01 8.877663314342498779e-02 6.147450953722000122e-02 3.120261728763580322e-01 3.996735513210296631e-01 3.144338130950927734e-01 9.211470186710357666e-02 4.947734996676445007e-02 -1.114673689007759094e-01 -1.651962101459503174e-02 1.894557476043701172e-01 -1.283270269632339478e-01 -2.329460829496383667e-01 1.591139882802963257e-01 8.265324681997299194e-02 -3.454125225543975830e-01 -2.038149833679199219e-01 2.336288988590240479e-01 -1.341121196746826172e-01 8.657168596982955933e-02 5.193082615733146667e-02 -1.701445430517196655e-01 3.464914392679929733e-03 -2.224196493625640869e-02 -5.887771840207278728e-04
-2.705467939376831055e-01 -6.600672751665115356e-02 6.068564206361770630e-02 2.284415066242218018e-01 9.626362472772598267e-02 -4.976532887667417526e-03 3.200186789035797119e-02 1.030488684773445129e-01 2.324256300926208496e-02 7.450174540281295776e-02 -1.971786618232727051e-01 1.629465073347091675e-01 2.754775583744049072e-01 -2.890820801258087158e-02 -6.516386568546295166e-02 -2.925471663475036621e-01 5.385600402951240540e-02 -1.315351575613021851e-01 -5.607592463493347168e-01 9.636083990335464478e-02 1.695059388875961304e-01 2.903145737946033478e-02 -1.564670652151107788e-01 -1.399195641279220581e-01 -2.223430573940277100e-01 1.412758380174636841e-01 2.594101428985595703e-01 9.350486844778060913e-02 -8.121210336685180664e-02 -5.271121393889188766e-03 7.792394608259201050e-02 1.785184293985366821e-01
-4.038849174976348877e-01 2.982212603092193604e-01 -1.341137383133172989e-02 1.909750103950500488e-01 -9.318482130765914917e-02 -3.793354332447052002e-02 -1.545787900686264038e-01 2.187044620513916016e-01 -6.856418401002883911e-02 -1.421720981597900391e-01 1.624745428562164307e-01 8.209990710020065308e-02 2.482242286205291748e-01 -6.982698291540145874e-02 1.708595305681228638e-01 -1.778623787686228752e-03 1.003633737564086914e-01 -3.044731169939041138e-02 3.950373083353042603e-02 8.156380057334899902e-02 3.312088921666145325e-02 1.516783535480499268e-01 -1.939361542463302612e-01 -2.911522388458251953e-01 1.705268919467926025e-01 -1.666990071535110474e-01 6.933737546205520630e-02 3.819697201251983643e-01 -2.167297303676605225e-01 -2.327259033918380737e-01 3.537467867136001587e-02 6.580226123332977295e-03
-2.178323268890380859e-01 1.380974948406219482e-01 4.992829263210296631e-02 -1.344445645809173584e-01 -5.881750211119651794e-02 -2.405392229557037354e-01 -1.636114567518234253e-01 2.880721986293792725e-01 5.812481418251991272e-02 2.754650115966796875e-01 8.163327723741531372e-02 1.117286384105682373e-01 1.473573148250579834e-01 -1.348399370908737183e-01 3.345153033733367920e-01 -1.098496019840240479e-01 -3.188498690724372864e-02 1.440243571996688843e-01 7.269526273012161255e-02 -1.327877938747406006e-01 3.012015223503112793e-01 1.664649695158004761e-01 -5.910454690456390381e-02 -5.606255307793617249e-02 8.379209786653518677e-02 -1.833476871252059937e-01 3.436442613601684570e-01 6.892558187246322632e-02 -1.587586849927902222e-01 -5.067330598831176758e-02 3.109357133507728577e-02 3.429318070411682129e-01
1.212929785251617432e-01 3.219922184944152832e-01 -6.467069685459136963e-02 -4.582494124770164490e-02 1.916000396013259888e-01 -1.214939132332801819e-01 1.323146652430295944e-02 3.977710902690887451e-01 2.658857777714729309e-02 1.139788106083869934e-01 -1.581896692514419556e-01 2.391238510608673096e-01 1.059173345565795898e-01 2.682261168956756592e-02 1.609553843736648560e-01 -3.620942533016204834e-01 3.072248399257659912e-01 2.016900852322578430e-02 -1.396245509386062622e-01 -7.947015017271041870e-02 1.830281764268875122e-01 1.597762107849121094e-01 -1.222032979130744934e-01 4.046471416950225830e-02 -5.836644023656845093e-02 -1.355702280998229980e-01 4.054109752178192139e-01 2.781858853995800018e-02 3.370659425854682922e-03 1.597797125577926636e-02 1.567593216896057129e-02 1.302536725997924805e-01
-8.222805708646774292e-02 -2.684156596660614014e-02 7.431783527135848999e-02 1.685506701469421387e-01 1.079303994774818420e-01 7.077205926179885864e-03 1.159466579556465149e-01 3.108486831188201904e-01 -3.446350097656250000e-01 1.442165300250053406e-02 -1.601357161998748779e-01 3.148685097694396973e-01 3.029910661280155182e-02 2.138544768095016479e-01 -6.542080664075911045e-04 -3.033939599990844727e-01 1.729023307561874390e-01 1.765703409910202026e-01 3.090499434620141983e-03 -1.056909281760454178e-02 1.411919146776199341e-01 2.828839719295501709e-01 -1.342063099145889282e-01 1.313206702470779419e-01 -2.324575632810592651e-01 1.123865842819213867e-01 3.129075169563293457e-01 1.147499084472656250e-01 -2.104823440313339233e-01 8.496138453483581543e-02 1.514509022235870361e-01 -7.573666423559188843e-02
-2.653194069862365723e-01 3.820709139108657837e-02 2.343862084671854973e-03 -1.524379849433898926e-01 3.253332525491714478e-02 -2.019266188144683838e-01 7.085162401199340820e-02 9.277592599391937256e-02 9.098821133375167847e-02 1.830143630504608154e-01 -1.797249764204025269e-01 2.675921320915222168e-01 1.556174084544181824e-02 1.647518724203109741e-01 2.234405726194381714e-01 4.502332210540771484e-02 2.864664196968078613e-01 1.898924261331558228e-01 -7.111845165491104126e-02 -1.468909680843353271e-01 2.759807109832763672e-01 3.340860009193420410e-01 -1.685167998075485229e-01 -6.118751689791679382e-02 9.055645763874053955e-02 1.034509167075157166e-01 3.280289173126220703e-01 -3.442724421620368958e-02 -9.740687906742095947e-02 2.718985080718994141e-01 1.486359834671020508e-01 -1.629328131675720215e-01
-6.815834343433380127e-02 -9.048654139041900635e-02 3.904536068439483643e-01 -6.381791830062866211e-02 -1.991996318101882935e-01 1.287875026464462280e-01 9.294465929269790649e-02 9.487982094287872314e-02 3.973968699574470520e-02 -8.461433649063110352e-02 1.119467094540596008e-01 1.737104654312133789e-01 5.547220110893249512e-01 3.479867056012153625e-02 -3.123679198324680328e-02 -2.344598472118377686e-01 5.841029062867164612e-02 -1.674943417310714722e-01 -1.965731382369995117e-01 2.204796373844146729e-01 1.739421784877777100e-01 1.889966577291488647e-01 -1.372762918472290039e-01 -1.029133796691894531e-01 1.055546551942825317e-01 -8.760240674018859863e-02 2.755943238735198975e-01 1.225905045866966248e-01 -8.779755234718322754e-02 3.812464699149131775e-02 -3.322737663984298706e-02 -7.886081188917160034e-02
-1.852579712867736816e-01 -7.678978145122528076e-02 1.987497508525848389e-02 3.419229760766029358e-02 -1.339895091950893402e-02 -1.596403121948242188e-01 -1.453237533569335938e-01 1.199176833033561707e-01 -2.770955562591552734e-01 2.971091866493225098e-01 -1.098137870430946350e-01 1.906816065311431885e-01 2.159020006656646729e-01 2.944996207952499390e-02 9.507686644792556763e-02 -4.184047579765319824e-01 1.145615428686141968e-01 -1.581735163927078247e-01 2.780075371265411377e-01 -3.781284019351005554e-02 3.023587167263031006e-01 1.751874238252639771e-01 7.291091233491897583e-02 1.660073399543762207e-01 -6.578776240348815918e-02 -1.250668913125991821e-01 2.884392440319061279e-01 5.470803752541542053e-02 -2.391008436679840088e-01 -1.207466050982475281e-01 1.593355834484100342e-02 4.458263143897056580e-02
-1.958919465541839600e-01 9.038452990353107452e-03 6.114822812378406525e-03 4.275353997945785522e-02 -1.085747182369232178e-01 -2.695460319519042969e-01 -7.983039133250713348e-03 3.416280746459960938e-01 -1.260900795459747314e-01 1.086015775799751282e-01 1.467724740505218506e-01 5.203692615032196045e-02 -2.983657084405422211e-02 4.348425194621086121e-02 2.833672240376472473e-02 -4.534840956330299377e-02 3.173085302114486694e-02 -3.193445801734924316e-01 -1.100091412663459778e-01 4.701183736324310303e-02 -1.001158580183982849e-01 2.305768132209777832e-01 -3.011636435985565186e-02 1.359273046255111694e-01 8.912215009331703186e-03 -5.137063935399055481e-02 3.001667559146881104e-01 7.608182728290557861e-02 -1.244298741221427917e-02 -5.629926547408103943e-02 5.309594273567199707e-01 -3.422831296920776367e-01
-3.037887215614318848e-01 2.124474048614501953e-01 -8.068699389696121216e-02 -4.828775674104690552e-02 1.789659112691879272e-01 -7.848527282476425171e-02 1.757451742887496948e-01 3.078109323978424072e-01 1.298489272594451904e-01 -4.753101989626884460e-02 1.767836213111877441e-01 7.311448454856872559e-03 4.136673212051391602e-01 4.787777364253997803e-02 -9.848332032561302185e-03 7.347670197486877441e-02 6.096844002604484558e-02 -1.432073488831520081e-02 -1.738247722387313843e-01 6.461576372385025024e-02 4.332147836685180664e-01 1.041247174143791199e-01 -2.875021100044250488e-01 -2.097647786140441895e-01 8.609236776828765869e-02 -1.042394563555717468e-01 1.116650328040122986e-01 6.386065483093261719e-02 -1.726991981267929077e-01 1.206489801406860352e-01 6.127260997891426086e-02 -1.188717558979988098e-01
-1.155716106295585632e-01 -9.189248830080032349e-02 1.542758848518133163e-02 -7.987090200185775757e-02 3.332675099372863770e-01 -1.837447881698608398e-01 1.107698492705821991e-02 2.766683101654052734e-01 5.588790401816368103e-02 2.655070722103118896e-01 2.422697283327579498e-02 1.418793350458145142e-01 2.058359831571578979e-01 4.974870011210441589e-02 1.530605554580688477e-01 -8.589628338813781738e-02 4.246692955493927002e-01 2.178958654403686523e-01 -1.157735064625740051e-01 -1.802835315465927124e-01 8.169168978929519653e-02 2.373297065496444702e-01 -3.961386159062385559e-02 -4.790301620960235596e-02 1.558184325695037842e-01 -1.695187538862228394e-01 9.564035385847091675e-02 2.997922301292419434e-01 1.751605868339538574e-01 -1.998419407755136490e-03 2.986805140972137451e-02 2.364193648099899292e-01
-1.999299228191375732e-01 2.329689860343933105e-01 -6.260264199227094650e-03 5.151902511715888977e-02 -9.698607772588729858e-02 1.184326037764549255e-01 1.736131161451339722e-01 3.254241347312927246e-01 -1.488277465105056763e-01 -1.379703581333160400e-01 1.180597618222236633e-01 2.689618058502674103e-02 2.197784185409545898e-01 -1.047777086496353149e-01 -1.817968934774398804e-01 -3.148385509848594666e-02 3.160065039992332458e-02 -1.066726744174957275e-01 -7.486942410469055176e-02 3.172671049833297729e-02 2.346151880919933319e-02 1.347446590662002563e-01 -8.540095761418342590e-03 1.124853566288948059e-01 -2.844161987304687500e-01 -2.219704091548919678e-01 3.409197926521301270e-01 3.384912610054016113e-01 -5.091767385601997375e-02 -2.117193043231964111e-01 1.683112680912017822e-01 -3.275381326675415039e-01
-1.206346824765205383e-01 1.213414222002029419e-01 -1.249967217445373535e-01 5.393553152680397034e-02 -1.656319759786128998e-02 -1.165760830044746399e-01 1.202954053878784180e-01 1.233723312616348267e-01 -1.215891838073730469e-01 3.390675187110900879e-01 -1.625613272190093994e-01 1.337136980146169662e-02 1.550658494234085083e-01 1.245894953608512878e-01 2.621137201786041260e-01 -2.959079146385192871e-01 -1.725182682275772095e-01 2.436772137880325317e-01 -7.975500077009201050e-02 -2.537748813629150391e-01 3.853521645069122314e-01 6.464456766843795776e-02 -4.703483358025550842e-02 1.737905852496623993e-02 -2.206866145133972168e-01 -2.301701605319976807e-01 3.416621387004852295e-01 3.165991231799125671e-02 -4.341068118810653687e-02 4.078307375311851501e-02 1.264924257993698120e-01 -4.886589944362640381e-02
1.610572040081024170e-01 1.674852371215820312e-01 1.724133640527725220e-01 2.460243552923202515e-02 2.423612400889396667e-02 1.218748837709426880e-02 3.177942931652069092e-01 4.017573595046997070e-01 9.613999724388122559e-02 -8.322893083095550537e-02 -1.474698353558778763e-02 1.940148770809173584e-01 2.065155468881130219e-02 -1.872976571321487427e-01 -4.110179468989372253e-02 -9.997245669364929199e-02 1.205995827913284302e-01 9.410827420651912689e-03 -1.817354373633861542e-02 1.551394760608673096e-01 1.953915059566497803e-01 1.135485395789146423e-01 -1.408510953187942505e-01 -8.843868225812911987e-02 -3.323099911212921143e-01 1.567809432744979858e-01 4.202433228492736816e-01 2.178414911031723022e-01 -5.405187234282493591e-02 -2.236286997795104980e-01 5.972734838724136353e-02 -1.341211646795272827e-01
-8.664383739233016968e-02 6.786876358091831207e-03 1.989948898553848267e-01 9.175655245780944824e-02 8.976628631353378296e-02 -2.336923778057098389e-01 3.444360196590423584e-02 1.491957455873489380e-01 2.215392142534255981e-01 2.458557188510894775e-01 1.940749436616897583e-01 -1.119455555453896523e-03 1.622510254383087158e-01 3.143654167652130127e-01 3.348454460501670837e-02 9.585517644882202148e-02 -9.637974202632904053e-02 6.035524979233741760e-02 -1.924643516540527344e-01 1.211564987897872925e-01 3.430528640747070312e-01 1.185878068208694458e-01 4.317164793610572815e-02 -1.784922033548355103e-01 2.559887766838073730e-01 3.279313072562217712e-02 2.293049097061157227e-01 3.504600524902343750e-01 -2.692722976207733154e-01 -7.626457512378692627e-02 1.439911127090454102e-01 -6.686183810234069824e-02
-3.429209291934967041e-01 -1.858333647251129150e-01 3.832549229264259338e-02 4.099955856800079346e-01 4.144793003797531128e-02 4.250230267643928528e-02 -2.688737586140632629e-02 6.761191785335540771e-02 -4.190602153539657593e-02 2.091980129480361938e-01 -2.945845723152160645e-01 8.614911884069442749e-02 1.506426483392715454e-01 1.502064168453216553e-01 2.988955192267894745e-02 1.874560676515102386e-02 -4.985453933477401733e-02 -5.641158670186996460e-02 -3.612149059772491455e-01 1.772407442331314087e-01 1.543519049882888794e-01 1.225014403462409973e-01 -1.774940490722656250e-01 -1.154702082276344299e-01 -2.533553838729858398e-01 -5.541050434112548828e-02 2.024958282709121704e-01 1.056928262114524841e-01 -2.678202390670776367e-01 -1.143635809421539307e-01 1.432221680879592896e-01 8.535195887088775635e-02
-9.597650915384292603e-02 -2.584470510482788086e-01 -2.627078592777252197e-01 -9.117258340120315552e-02 8.045034110546112061e-02 -1.557563990354537964e-01 1.723727732896804810e-01 3.893145173788070679e-02 -2.862243056297302246e-01 1.850646585226058960e-01 -7.362130284309387207e-02 1.473431140184402466e-01 2.875785529613494873e-01 1.364713609218597412e-01 -5.086662247776985168e-02 -2.151762992143630981e-01 8.727291226387023926e-02 1.448999047279357910e-01 1.844371259212493896e-01 -3.479336202144622803e-02 -1.040984690189361572e-02 1.056528687477111816e-01 -4.372947290539741516e-02 -1.162099931389093399e-02 -1.836054772138595581e-01 -4.216332361102104187e-02 2.747784554958343506e-01 4.298928678035736084e-01 -2.292063236236572266e-01 -2.410971224308013916e-01 8.658803999423980713e-02 -8.310570381581783295e-03
-2.112042009830474854e-01 -2.426400966942310333e-02 1.844124197959899902e-01 3.078355789184570312e-01 2.604068517684936523e-01 9.765385091304779053e-02 8.164346963167190552e-02 3.265779018402099609e-01 -1.151354908943176270e-01 3.101274743676185608e-02 -4.202382639050483704e-02 1.965844929218292236e-01 3.058533072471618652e-01 6.955663114786148071e-02 2.094604633748531342e-02 1.486439406871795654e-01 -1.180006489157676697e-01 7.072103023529052734e-02 1.748820096254348755e-01 8.363796025514602661e-02 -1.716364771127700806e-01 1.918388754129409790e-01 -9.768860042095184326e-02 -2.841703891754150391e-01 2.902747094631195068e-01 -1.776264049112796783e-02 1.424086689949035645e-01 1.249025091528892517e-01 -3.387772142887115479e-01 9.642983227968215942e-02 -3.351157531142234802e-02 3.331355005502700806e-02
-1.530349701642990112e-01 4.296896234154701233e-02 1.744706332683563232e-01 -7.093975692987442017e-02 1.976029574871063232e-01 -4.275146871805191040e-02 1.220590397715568542e-01 2.518797516822814941e-01 7.019256800413131714e-02 9.471201151609420776e-02 -4.515230655670166016e-03 1.958365589380264282e-01 2.325835376977920532e-01 2.045916765928268433e-01 4.099449217319488525e-01 -1.949306875467300415e-01 2.501110136508941650e-01 9.852054715156555176e-02 -1.246685162186622620e-01 2.844390645623207092e-02 1.906681247055530548e-02 2.279683202505111694e-01 4.269100725650787354e-03 -4.729194194078445435e-02 3.352736234664916992e-01 2.775259315967559814e-01 1.491502225399017334e-01 -2.476186677813529968e-02 -6.826052814722061157e-02 -7.882180064916610718e-02 2.101982682943344116e-01 -2.350001633167266846e-01
-1.653847247362136841e-01 7.148702442646026611e-02 2.214558981359004974e-02 2.242529243230819702e-01 1.147507354617118835e-01 -2.129211723804473877e-01 -8.654106408357620239e-02 1.467531640082597733e-02 -2.913841279223561287e-03 1.337128132581710815e-01 2.157565578818321228e-02 1.308065354824066162e-01 1.899380236864089966e-01 -1.630462855100631714e-01 3.974689543247222900e-02 -2.080613374710083008e-01 8.916698396205902100e-02 4.919900000095367432e-02 2.262281021103262901e-03 -2.888421714305877686e-02 3.674777746200561523e-01 -3.475053608417510986e-02 2.736102938652038574e-01 1.262071877717971802e-01 2.062352597713470459e-01 -2.548275887966156006e-01 1.955930739641189575e-01 2.190085351467132568e-01 -4.596856534481048584e-01 7.618385553359985352e-02 7.880919426679611206e-02 -2.286703884601593018e-01
5.055386573076248169e-02 9.861966222524642944e-02 1.148036867380142212e-01 1.018204316496849060e-01 7.551341503858566284e-02 -1.128463223576545715e-01 -1.363099366426467896e-01 3.153137266635894775e-01 4.764967039227485657e-02 5.070319026708602905e-02 1.482579261064529419e-01 3.263375163078308105e-01 1.646209806203842163e-01 2.961666285991668701e-01 3.020622730255126953e-01 7.713095843791961670e-02 5.730450898408889771e-02 -5.993647500872612000e-02 -5.467320233583450317e-02 -9.741143137216567993e-02 1.094311028718948364e-01 4.001253247261047363e-01 -1.473328471183776855e-01 -1.174749657511711121e-01 1.938812583684921265e-01 2.021423727273941040e-01 9.628554433584213257e-02 3.202605247497558594e-01 -1.906315982341766357e-01 -6.080361828207969666e-02 1.551110148429870605e-01 3.293853625655174255e-02
-2.676472663879394531e-01 -4.431712999939918518e-02 2.417782694101333618e-01 -7.089569419622421265e-02 2.316289097070693970e-01 -2.602790854871273041e-02 -2.198470942676067352e-02 2.122520804405212402e-01 -1.284246593713760376e-01 2.863200604915618896e-01 -1.276411563158035278e-01 -5.000328179448843002e-03 -2.784001827239990234e-02 -1.002621054649353027e-01 1.277207434177398682e-01 -3.527958691120147705e-01 -2.098783403635025024e-01 -1.233993843197822571e-02 4.677704349160194397e-02 -2.999148070812225342e-01 2.878840863704681396e-01 1.477286666631698608e-01 4.064731765538454056e-03 1.825573593378067017e-01 8.156205713748931885e-02 -1.049375236034393311e-01 2.784765064716339111e-01 2.222698032855987549e-01 -1.833957582712173462e-01 -1.294691860675811768e-01 1.570409983396530151e-01 5.100531503558158875e-02
-2.629361152648925781e-01 -2.463037371635437012e-01 -1.706084609031677246e-02 2.228511273860931396e-01 1.677714735269546509e-01 -2.863729596138000488e-01 1.704683303833007812e-01 1.472119688987731934e-01 5.123496428132057190e-02 8.656006306409835815e-02 2.490185946226119995e-01 1.737185865640640259e-01 1.400876194238662720e-01 2.166657745838165283e-01 3.263337314128875732e-01 -2.536615729331970215e-02 5.023350939154624939e-02 2.386688590049743652e-01 6.384829431772232056e-02 -1.685059666633605957e-01 4.370762780308723450e-02 8.718525618314743042e-02 -2.276383191347122192e-01 -9.532438218593597412e-02 -5.214926600456237793e-02 2.691154740750789642e-02 8.351889997720718384e-02 3.010902404785156250e-01 -1.941898018121719360e-01 -1.651755869388580322e-01 1.734738349914550781e-01 1.575149595737457275e-01
-2.173347920179367065e-01 3.080569952726364136e-02 1.911886930465698242e-01 -3.706502169370651245e-02 5.533086135983467102e-02 1.412792652845382690e-01 2.986164689064025879e-01 1.163807287812232971e-01 -6.967100501060485840e-02 -1.935597695410251617e-02 -1.550893336534500122e-01 2.013201266527175903e-01 1.732984483242034912e-01 -9.361429512500762939e-02 -1.427507251501083374e-01 -5.625966563820838928e-02 1.365442723035812378e-01 1.090263649821281433e-01 -3.204856514930725098e-01 2.137290388345718384e-01 3.349815011024475098e-01 2.242891490459442139e-01 -1.290877610445022583e-01 -2.111530303955078125e-01 -1.723886877298355103e-01 5.838277563452720642e-02 2.027938067913055420e-01 1.343125384300947189e-02 5.636052787303924561e-02 -3.115164339542388916e-01 2.554816901683807373e-01 -1.157161295413970947e-01
-1.527776122093200684e-01 5.627755075693130493e-02 1.915536522865295410e-01 4.366791620850563049e-02 3.075392544269561768e-01 -2.253428660333156586e-02 3.771229088306427002e-01 1.463980525732040405e-01 1.042397692799568176e-01 -2.058085203170776367e-01 8.878912776708602905e-02 2.533509954810142517e-02 4.827041029930114746e-01 1.144592761993408203e-01 2.067612111568450928e-01 1.528986841440200806e-01 1.949292421340942383e-02 1.284097582101821899e-01 7.437402009963989258e-02 1.389206945896148682e-01 2.673431336879730225e-01 1.275951415300369263e-01 -2.589277178049087524e-02 8.761510252952575684e-02 1.365708112716674805e-01 -1.323121637105941772e-01 2.136108726263046265e-01 1.840836405754089355e-01 -1.581568270921707153e-01 -5.327282473444938660e-03 7.631640881299972534e-02 1.335253864526748657e-01
-2.394267320632934570e-01 -2.235440313816070557e-01 1.342666298151016235e-01 -1.415770798921585083e-01 4.403398372232913971e-03 -1.577278226613998413e-01 -1.171849295496940613e-01 8.033993095159530640e-02 1.935949735343456268e-02 2.468485385179519653e-01 -2.102203816175460815e-01 1.772803515195846558e-01 1.712290793657302856e-01 7.546681910753250122e-02 1.462280601263046265e-01 -3.029226660728454590e-01 -9.103167802095413208e-02 -5.197483673691749573e-02 1.411216706037521362e-01 2.233182489871978760e-01 2.522132396697998047e-01 9.960970282554626465e-02 -1.724283844232559204e-01 -2.713728882372379303e-02 -2.315200418233871460e-01 -2.280980199575424194e-01 4.089723527431488037e-01 1.172979697585105896e-01 2.665645070374011993e-02 1.475670486688613892e-01 -8.379615843296051025e-02 -1.533817946910858154e-01
3.728506155312061310e-03 -2.420413307845592499e-02 -9.022502601146697998e-02 9.470201283693313599e-02 -3.697403669357299805e-01 -4.357331246137619019e-02 1.345997750759124756e-01 3.092285990715026855e-01 2.475463226437568665e-02 2.196431607007980347e-01 8.157362788915634155e-02 6.685779243707656860e-02 3.608398437500000000e-01 1.919338256120681763e-01 2.610350400209426880e-02 -2.456675320863723755e-01 -3.398279100656509399e-02 2.607350647449493408e-01 -8.256395906209945679e-02 -2.343256771564483643e-01 -1.063247956335544586e-02 9.209619462490081787e-02 -2.516385540366172791e-02 -9.038442373275756836e-02 2.400499880313873291e-01 -1.737298816442489624e-01 2.343496531248092651e-01 2.379972487688064575e-01 -5.891307815909385681e-02 -5.262820795178413391e-02 1.577550619840621948e-01 -2.512594163417816162e-01
-1.792782694101333618e-01 -2.491094172000885010e-01 4.589002579450607300e-02 2.533357441425323486e-01 2.120010107755661011e-01 1.159531250596046448e-02 2.317325621843338013e-01 2.428140044212341309e-01 3.326263427734375000e-01 2.029817700386047363e-01 2.855765223503112793e-01 1.675611138343811035e-01 2.038773149251937866e-01 -7.512404024600982666e-02 7.524318993091583252e-02 -4.858197271823883057e-02 -1.287200897932052612e-01 2.675116956233978271e-01 -1.069390699267387390e-01 -3.665518248453736305e-03 1.341782957315444946e-01 3.783351182937622070e-01 -2.309460565447807312e-02 -1.180885061621665955e-01 1.290277484804391861e-02 -1.685651019215583801e-02 1.061350405216217041e-01 1.851345151662826538e-01 -9.601204842329025269e-02 1.810674965381622314e-01 3.375994414091110229e-02 2.727237343788146973e-02
-2.387639284133911133e-01 5.966736376285552979e-02 1.557497656904160976e-03 -1.434567123651504517e-01 4.718049615621566772e-02 -2.539539039134979248e-01 -1.144568249583244324e-01 6.668914854526519775e-02 -1.103899255394935608e-01 -3.398396074771881104e-02 -8.203484117984771729e-02 3.487825393676757812e-01 1.061554923653602600e-01 1.028360053896903992e-01 3.014880418777465820e-01 1.364497244358062744e-01 -2.224017977714538574e-01 8.251215517520904541e-02 -8.768115937709808350e-02 -1.264307796955108643e-01 8.811080455780029297e-02 3.174069225788116455e-01 -1.092572435736656189e-01 3.068217635154724121e-02 5.189729481935501099e-02 1.797558069229125977e-01 2.333981990814208984e-01 3.444330394268035889e-01 -3.181107938289642334e-01 -1.309659481048583984e-01 1.728850156068801880e-01 6.182517111301422119e-02
-2.141747623682022095e-02 5.000870674848556519e-02 4.336242564022541046e-03 1.268736571073532104e-01 2.101619839668273926e-01 -1.205802187323570251e-01 2.758620679378509521e-01 1.116933748126029968e-01 2.574249207973480225e-01 -8.284159004688262939e-02 1.007890701293945312e-01 2.228411883115768433e-01 3.944962918758392334e-01 1.832483112812042236e-01 2.685948908329010010e-01 1.789323389530181885e-01 -1.593732461333274841e-02 8.726157248020172119e-02 -2.129016220569610596e-01 9.540942311286926270e-02 2.404713779687881470e-01 4.008042067289352417e-02 -4.430244211107492447e-03 3.247932344675064087e-02 7.602166384458541870e-02 -6.784891337156295776e-02 2.955634593963623047e-01 3.009731769561767578e-01 -1.487465649843215942e-01 9.401308745145797729e-02 2.239048928022384644e-01 1.228767484426498413e-01
-8.858523331582546234e-03 1.760783791542053223e-01 1.239068061113357544e-01 7.757610827684402466e-02 -1.045399904251098633e-01 -6.278769671916961670e-02 3.868055343627929688e-02 2.945384681224822998e-01 8.341848105192184448e-02 1.008408665657043457e-01 1.584979891777038574e-01 2.317584306001663208e-01 3.547216355800628662e-01 -1.742283254861831665e-01 3.963879048824310303e-01 1.559625845402479172e-02 -1.468864381313323975e-01 1.992232501506805420e-01 -1.750886887311935425e-01 -7.964652031660079956e-02 1.218302026391029358e-01 3.517430424690246582e-01 1.577466912567615509e-02 -2.427736967802047729e-01 7.887962460517883301e-02 -1.283182799816131592e-01 1.375929713249206543e-01 2.129277437925338745e-01 -1.527362912893295288e-01 1.506899297237396240e-01 7.237506657838821411e-02 -2.580731734633445740e-02
-1.934352144598960876e-02 -1.621709018945693970e-02 3.159892857074737549e-01 -6.454863399267196655e-02 2.245878055691719055e-02 -4.845396056771278381e-02 -1.676315255463123322e-02 3.172226548194885254e-01 -1.603130400180816650e-01 1.034596413373947144e-01 -6.723149120807647705e-02 1.855202615261077881e-01 8.144260942935943604e-02 -6.266076117753982544e-03 -1.084315963089466095e-02 2.367149479687213898e-02 -1.268558353185653687e-01 -1.127483993768692017e-01 1.881792992353439331e-01 -9.130626916885375977e-03 2.172548174858093262e-01 -4.957599565386772156e-02 -1.189188845455646515e-02 -4.849260672926902771e-02 -3.290588259696960449e-01 -1.431922018527984619e-01 1.653852760791778564e-01 1.853921115398406982e-01 -3.463547825813293457e-01 7.062724232673645020e-02 2.822161912918090820e-01 -4.442294836044311523e-01
-2.640401385724544525e-02 9.498070925474166870e-02 2.824424533173441887e-03 3.961052373051643372e-02 2.855220623314380646e-02 -2.362018078565597534e-01 6.942459195852279663e-02 -7.135906070470809937e-02 -6.628557294607162476e-02 1.382327824831008911e-01 -9.987771511077880859e-03 2.096566557884216309e-01 2.032409161329269409e-01 -2.217753827571868896e-01 1.253421306610107422e-01 -2.158385962247848511e-01 -5.961126461625099182e-02 -1.372557878494262695e-01 -8.807440102100372314e-02 2.346183918416500092e-02 3.982549905776977539e-01 1.628457307815551758e-01 2.202472984790802002e-01 1.163285225629806519e-01 1.365325152873992920e-01 -2.849851846694946289e-01 2.249750345945358276e-01 2.527957260608673096e-01 -3.827500641345977783e-01 2.007679641246795654e-01 -6.457357108592987061e-02 -1.364573240280151367e-01
-2.834030985832214355e-01 2.086849808692932129e-01 1.433590054512023926e-01 4.262130334973335266e-02 8.684290200471878052e-02 -4.944566637277603149e-02 8.150392025709152222e-02 2.626454830169677734e-01 -2.177425026893615723e-01 3.207796812057495117e-01 -1.465595662593841553e-01 1.845877468585968018e-01 2.048158645629882812e-01 2.368290424346923828e-01 2.246110588312149048e-01 -6.304040551185607910e-02 2.661951184272766113e-01 1.363921016454696655e-01 -1.187528222799301147e-01 1.796392947435379028e-01 -4.625935107469558716e-02 1.476603094488382339e-02 1.043831706047058105e-01 3.737546876072883606e-02 1.137286648154258728e-01 1.869757473468780518e-01 4.018834605813026428e-02 2.124433591961860657e-02 -2.055361568927764893e-01 5.458508059382438660e-02 3.005780279636383057e-01 -2.716779112815856934e-01
-9.718531370162963867e-02 -8.417172729969024658e-02 9.072140604257583618e-02 -3.129450604319572449e-02 8.486422151327133179e-02 -1.457161754369735718e-01 2.161624841392040253e-02 1.441835016012191772e-01 2.520514130592346191e-01 5.359249562025070190e-02 -9.688756614923477173e-02 1.765387952327728271e-01 3.689324259757995605e-01 2.481450438499450684e-01 1.173245161771774292e-01 8.554748445749282837e-02 -2.409222349524497986e-02 1.269631534814834595e-01 -2.013577073812484741e-01 -4.448780789971351624e-02 2.634572982788085938e-01 5.936659127473831177e-02 -5.400783196091651917e-02 1.071857754141092300e-02 2.442490607500076294e-01 -2.539352774620056152e-01 -8.527539670467376709e-02 4.182823300361633301e-01 -8.327140659093856812e-02 -2.963983081281185150e-02 2.771009504795074463e-01 -2.695979177951812744e-01
-2.144885510206222534e-01 2.480226308107376099e-01 6.350363790988922119e-02 8.082740008831024170e-02 3.396598100662231445e-01 -2.438788563013076782e-01 7.664360105991363525e-02 -1.906750537455081940e-02 7.811490446329116821e-02 2.607528269290924072e-01 5.414799973368644714e-02 8.343773335218429565e-02 -2.719862945377826691e-02 8.851732127368450165e-03 7.612742949277162552e-03 -3.033274710178375244e-01 -5.322596058249473572e-02 7.424832880496978760e-02 2.541687190532684326e-01 -1.166880801320075989e-01 2.033166587352752686e-02 1.388237923383712769e-01 7.627294957637786865e-02 -2.801021933555603027e-01 1.167027279734611511e-01 -3.243042826652526855e-01 2.494176179170608521e-01 3.690661191940307617e-01 -1.192118152976036072e-01 -3.351355344057083130e-02 -2.953794226050376892e-02 3.969328943639993668e-03
-5.117195844650268555e-02 1.617668867111206055e-01 -3.192818909883499146e-02 -8.096509613096714020e-03 9.940575063228607178e-02 -3.788798153400421143e-01 -1.279821544885635376e-01 3.590760231018066406e-01 -2.147888392210006714e-01 2.455022633075714111e-01 -5.595107376575469971e-02 1.407606005668640137e-01 2.929054899141192436e-03 1.902789250016212463e-02 1.005508974194526672e-01 -6.068854406476020813e-02 8.788246661424636841e-03 4.128368943929672241e-02 -1.525858044624328613e-01 -1.064780056476593018e-01 1.766495406627655029e-01 5.410536751151084900e-02 -2.955527305603027344e-01 9.258630871772766113e-02 6.662342697381973267e-02 -1.290967762470245361e-01 4.604080021381378174e-01 2.160959839820861816e-01 -5.397938936948776245e-02 -2.641892135143280029e-01 1.150768436491489410e-02 9.375538676977157593e-02
-2.124434262514114380e-01 4.959911108016967773e-02 -5.865697562694549561e-02 -7.737548649311065674e-02 2.146015763282775879e-01 -4.170414507389068604e-01 1.916877031326293945e-01 3.185295760631561279e-01 2.387019619345664978e-02 1.617636233568191528e-01 4.552222043275833130e-02 1.666062623262405396e-01 2.213951945304870605e-01 8.949615992605686188e-03 1.761342287063598633e-01 -7.397365570068359375e-02 4.260145127773284912e-01 1.727597862482070923e-01 -1.052082180976867676e-01 -5.822687223553657532e-02 1.205876097083091736e-01 9.883902966976165771e-02 -1.907588839530944824e-01 -1.214212831109762192e-02 8.834325522184371948e-02 1.025576610118150711e-02 -4.501926526427268982e-02 3.235523104667663574e-01 8.626672625541687012e-02 1.246750205755233765e-01 3.111777454614639282e-02 1.319922059774398804e-01
-3.148387968540191650e-01 -1.480494141578674316e-01 -1.616076976060867310e-01 -8.233220130205154419e-02 2.816766034811735153e-03 -3.820738792419433594e-01 2.187184244394302368e-01 1.074671838432550430e-02 -2.927539944648742676e-01 7.974648475646972656e-02 -5.408059805631637573e-02 2.413193732500076294e-01 3.723726868629455566e-01 -9.245422668755054474e-03 -5.281526222825050354e-02 4.049035161733627319e-02 -1.002185884863138199e-02 -8.584358729422092438e-03 4.235693439841270447e-02 -6.578343361616134644e-02 -4.008362069725990295e-02 1.198687255382537842e-01 -1.103152483701705933e-01 -3.627825900912284851e-02 -8.216065168380737305e-02 5.969503894448280334e-02 2.136230021715164185e-01 4.111929237842559814e-01 -2.516038417816162109e-01 -1.653497964143753052e-01 6.329603493213653564e-02 -1.686427555978298187e-02
-1.473906934261322021e-01 -1.051505729556083679e-01 3.787805736064910889e-01 6.309355050325393677e-02 -1.332881748676300049e-01 -9.059980511665344238e-02 8.854140341281890869e-02 1.244471147656440735e-01 -4.873450100421905518e-02 -4.849569499492645264e-02 1.793988421559333801e-02 3.099034912884235382e-02 4.057783186435699463e-01 7.423653453588485718e-02 -5.572962015867233276e-02 -3.219638466835021973e-01 9.100825339555740356e-02 -1.385896950960159302e-01 -2.624417543411254883e-01 1.834590137004852295e-01 1.759263426065444946e-01 2.209499329328536987e-01 -9.408313035964965820e-02 -2.694630995392799377e-02 3.651197552680969238e-01 -1.695895195007324219e-01 1.160498633980751038e-01 2.589890956878662109e-01 -5.740575026720762253e-03 -8.581018447875976562e-02 -9.926492720842361450e-02 -9.102347493171691895e-02
5.776207521557807922e-02 1.319013983011245728e-01 -9.416879713535308838e-02 1.628610342741012573e-01 1.642716974020004272e-01 -4.491866528987884521e-01 -1.148092448711395264e-01 2.459838688373565674e-01 -2.216473221778869629e-01 1.534009426832199097e-01 8.281964808702468872e-03 1.761646270751953125e-01 -2.468122690916061401e-01 -4.149490967392921448e-02 9.249120950698852539e-02 -2.252410054206848145e-01 3.014155291020870209e-02 -5.981034785509109497e-02 -6.559026241302490234e-02 1.836874037981033325e-01 1.650294661521911621e-01 2.753955125808715820e-01 -2.766676545143127441e-01 -1.606805026531219482e-01 -2.970528602600097656e-02 -3.203959763050079346e-02 2.626275420188903809e-01 5.608537420630455017e-02 -7.348158210515975952e-02 -5.917726829648017883e-02 2.271254658699035645e-01 -1.823678612709045410e-01
-3.018722832202911377e-01 1.745096743106842041e-01 -7.150324434041976929e-02 1.186855733394622803e-01 2.922274358570575714e-02 8.713924139738082886e-02 -1.081499978899955750e-01 3.037065267562866211e-01 -2.230700701475143433e-01 4.115658253431320190e-02 1.510888636112213135e-01 9.416472911834716797e-02 2.753095924854278564e-01 -2.880044877529144287e-01 2.373707741498947144e-01 -1.793556287884712219e-02 2.582878619432449341e-02 1.202455610036849976e-01 6.052565202116966248e-02 8.543586730957031250e-02 -7.669236510992050171e-02 2.344531565904617310e-01 -1.201925352215766907e-01 -3.067688643932342529e-01 1.979791522026062012e-01 -7.493963092565536499e-02 6.406826525926589966e-02 3.916376531124114990e-01 -4.910327866673469543e-02 -1.948453634977340698e-01 5.282464250922203064e-02 8.559674769639968872e-02
-2.682321071624755859e-01 -1.569816321134567261e-01 -3.749530389904975891e-02 3.135514212772250175e-03 2.424023002386093140e-01 2.185622453689575195e-01 5.433653667569160461e-02 1.329640299081802368e-01 -1.295510679483413696e-01 2.704036235809326172e-01 -1.529940664768218994e-01 1.533892452716827393e-01 4.210132732987403870e-02 5.189530551433563232e-02 2.831221520900726318e-01 -3.968216776847839355e-01 -1.004254966974258423e-01 -2.971731312572956085e-02 1.455754786729812622e-01 -2.189374864101409912e-01 1.573248952627182007e-01 1.502868235111236572e-01 -1.204794943332672119e-01 -1.858593076467514038e-01 -1.282310578972101212e-02 -9.723193198442459106e-02 2.222650051116943359e-01 1.755303293466567993e-01 -2.558207809925079346e-01 -2.460560500621795654e-01 -2.855162322521209717e-02 5.272058770060539246e-02
-1.335280239582061768e-01 -1.413906365633010864e-01 1.818128079175949097e-01 -9.688272140920162201e-03 4.079167731106281281e-03 -1.392793655395507812e-01 -3.438088344410061836e-03 3.733302950859069824e-01 -2.083314210176467896e-01 3.534946441650390625e-01 -9.570708870887756348e-02 3.291996717453002930e-01 1.175605058670043945e-01 6.111662834882736206e-02 -5.478949844837188721e-02 -5.444639828056097031e-03 9.978803992271423340e-02 -7.965011894702911377e-02 4.238057509064674377e-02 -2.587046921253204346e-01 6.506805866956710815e-02 3.942761570215225220e-02 -1.344954222440719604e-02 -7.930690050125122070e-02 -1.884945183992385864e-01 -8.815324306488037109e-02 6.542600691318511963e-02 1.378117948770523071e-01 -1.802698820829391479e-01 1.080573573708534241e-01 2.548413351178169250e-02 -5.050395727157592773e-01
5.204717814922332764e-02 1.481830626726150513e-01 -1.419951170682907104e-01 2.711286246776580811e-01 9.134292602539062500e-02 -1.279381364583969116e-01 3.658526539802551270e-01 1.760504692792892456e-01 -1.439549028873443604e-01 -7.768771797418594360e-02 -1.310765296220779419e-01 -1.409155726432800293e-01 -2.423674240708351135e-02 8.690229058265686035e-02 -3.712928667664527893e-02 -2.572427317500114441e-02 1.048844680190086365e-02 -6.131004542112350464e-02 -9.665153175592422485e-02 -4.877871647477149963e-02 2.448964267969131470e-01 3.544935584068298340e-01 -3.643078804016113281e-01 -1.221429854631423950e-01 9.669915586709976196e-02 -1.310347020626068115e-01 3.663689196109771729e-01 -3.091562353074550629e-02 -2.234848737716674805e-01 -1.215194091200828552e-01 1.964974999427795410e-01 -6.507000327110290527e-02
5.538936331868171692e-02 -1.333184093236923218e-01 1.188608407974243164e-01 -4.625491052865982056e-02 1.672490835189819336e-01 2.601101696491241455e-01 4.079755768179893494e-02 2.408574074506759644e-01 2.069991379976272583e-01 7.847560942173004150e-02 2.772926352918148041e-02 2.284116595983505249e-01 1.081575229763984680e-01 -4.982236027717590332e-02 3.283311799168586731e-02 -1.692729741334915161e-01 1.839149296283721924e-01 -9.366983175277709961e-02 -2.087828367948532104e-01 -2.308506816625595093e-01 -5.904570594429969788e-02 2.302503436803817749e-01 2.746357023715972900e-01 -1.660156846046447754e-01 9.178046882152557373e-02 -4.866100847721099854e-02 3.130394220352172852e-01 3.031441867351531982e-01 2.760476619005203247e-02 -3.235191702842712402e-01 1.908971816301345825e-01 -1.421493291854858398e-01
-3.573875874280929565e-02 2.978421933948993683e-02 2.586297392845153809e-01 2.545472085475921631e-01 -2.467583864927291870e-02 1.041884869337081909e-01 1.244559362530708313e-01 1.585082560777664185e-01 -1.714377701282501221e-01 4.234357923269271851e-02 3.306761384010314941e-02 -9.413185529410839081e-03 3.628382384777069092e-01 1.452974230051040649e-01 -2.105430960655212402e-01 -2.581625282764434814e-01 -2.204090505838394165e-01 -4.981912672519683838e-02 -3.010345697402954102e-01 1.794227510690689087e-01 -6.190572306513786316e-02 2.049578577280044556e-01 -2.639870941638946533e-01 -6.096984818577766418e-02 -1.608803868293762207e-01 -7.767596840858459473e-02 1.592820435762405396e-01 1.822035312652587891e-01 -1.906162351369857788e-01 1.746997982263565063e-01 2.525935471057891846e-01 6.084865704178810120e-02
-2.004989981651306152e-01 -2.412413656711578369e-01 -1.053584441542625427e-01 1.788233220577239990e-01 1.496717333793640137e-02 2.912965603172779083e-02 1.153676509857177734e-01 1.955856978893280029e-01 -4.358682036399841309e-01 1.186174973845481873e-01 -1.322574764490127563e-01 3.727859556674957275e-01 1.603129692375659943e-02 1.297189295291900635e-01 2.123838365077972412e-01 -9.741140156984329224e-02 -1.554849147796630859e-01 -6.184042897075414658e-03 -8.503434248268604279e-03 1.982870325446128845e-02 2.480673789978027344e-01 1.948074251413345337e-02 -1.442407220602035522e-01 1.810684986412525177e-02 -1.486618444323539734e-02 -1.458034664392471313e-01 3.350160717964172363e-01 2.585292756557464600e-01 -1.488784551620483398e-01 9.722624719142913818e-02 -1.524683237075805664e-01 -1.027104333043098450e-01
4.787728935480117798e-02 -2.296836674213409424e-01 5.664810072630643845e-03 -1.818711906671524048e-01 3.072396516799926758e-01 1.006328389048576355e-01 4.409552365541458130e-02 1.557600311934947968e-02 -2.567213587462902069e-02 2.974667847156524658e-01 4.557597264647483826e-02 3.750506788492202759e-02 7.079562544822692871e-02 6.178169697523117065e-02 1.028649732470512390e-01 -2.195164263248443604e-01 -1.802497655153274536e-01 1.176757514476776123e-01 6.495351344347000122e-02 2.066446701064705849e-03 2.968517541885375977e-01 1.337867528200149536e-01 -9.708143025636672974e-02 2.375556379556655884e-01 -6.129957735538482666e-02 -2.130856961011886597e-01 4.412339925765991211e-01 3.855877518653869629e-01 -1.143350973725318909e-01 4.367235302925109863e-02 7.696641981601715088e-02 -9.506057202816009521e-02
8.780619502067565918e-02 -9.285286813974380493e-02 4.726871848106384277e-01 8.381253480911254883e-02 -2.047095298767089844e-01 -1.791578978300094604e-01 -1.221724301576614380e-01 2.130839824676513672e-01 2.211223123595118523e-03 -5.289913713932037354e-02 6.433582305908203125e-02 1.314983516931533813e-01 3.403408527374267578e-01 1.148014739155769348e-01 1.053187623620033264e-02 -3.351765871047973633e-01 -9.715608507394790649e-02 1.181212067604064941e-01 -2.080950587987899780e-01 8.894813060760498047e-02 1.622321158647537231e-01 2.454323619604110718e-01 -1.098544001579284668e-01 -2.844613790512084961e-01 8.287891745567321777e-02 -3.825884312391281128e-02 2.025500833988189697e-01 4.498711228370666504e-02 -1.466010417789220810e-02 3.481432422995567322e-02 -6.562000513076782227e-02 -2.047213315963745117e-01
8.162249624729156494e-02 8.919786661863327026e-02 9.539189189672470093e-02 1.177551969885826111e-01 2.992376983165740967e-01 -7.055260241031646729e-02 2.856360971927642822e-01 1.490988135337829590e-01 1.524384021759033203e-01 -1.515007466077804565e-01 1.869240961968898773e-02 1.467216759920120239e-01 4.026769194751977921e-03 -1.936471611261367798e-01 3.910181671380996704e-02 7.870396226644515991e-02 1.143447533249855042e-01 -3.211271017789840698e-02 2.241422981023788452e-02 -1.384531985968351364e-02 1.018457934260368347e-01 9.059413522481918335e-02 -2.838517427444458008e-01 -3.399600088596343994e-01 -1.129092723131179810e-01 1.067828610539436340e-01 4.748026132583618164e-01 5.162375513464212418e-03 -9.029433876276016235e-02 -2.545720636844635010e-01 1.932282447814941406e-01 -2.476571202278137207e-01
-1.012846380472183228e-01 -5.012767761945724487e-02 1.343165338039398193e-01 2.010524123907089233e-01 3.081760704517364502e-01 -9.635373950004577637e-03 1.301808208227157593e-01 4.822682123631238937e-03 -2.784219086170196533e-01 -1.410059779882431030e-01 1.811307966709136963e-01 1.432673186063766479e-01 2.088228613138198853e-01 1.066409423947334290e-01 -6.972364336252212524e-02 2.494972944259643555e-01 1.652377843856811523e-01 2.061080373823642731e-02 6.903658807277679443e-02 -8.565679937601089478e-02 -3.138319030404090881e-02 1.423390805721282959e-01 -7.628203183412551880e-02 -3.742494881153106689e-01 2.315686196088790894e-01 4.664991796016693115e-02 3.730788230895996094e-01 1.014144867658615112e-01 -3.189647197723388672e-01 -8.067272603511810303e-02 8.124653995037078857e-02 1.297159790992736816e-01
-2.621054053306579590e-01 -1.632674224674701691e-02 4.636248946189880371e-01 2.909106314182281494e-01 4.582079872488975525e-02 1.384793519973754883e-01 3.195876777172088623e-01 2.533097267150878906e-01 1.223422214388847351e-01 1.481104344129562378e-01 1.326962113380432129e-01 2.147406339645385742e-01 4.004349112510681152e-01 -5.880941171199083328e-03 2.467384934425354004e-02 1.715466827154159546e-01 3.000649251043796539e-02 -1.193338558077812195e-01 1.990238204598426819e-02 -1.124336719512939453e-01 7.317131757736206055e-02 1.221598982810974121e-01 -3.401841223239898682e-02 -1.792947202920913696e-01 5.318864062428474426e-02 2.378129959106445312e-02 8.411204814910888672e-02 8.621677756309509277e-03 -1.851560473442077637e-01 -1.164172962307929993e-02 2.883505309000611305e-03 -1.615654975175857544e-01
-1.371542513370513916e-01 7.177575677633285522e-02 1.568313241004943848e-01 -2.521538436412811279e-01 3.960970044136047363e-01 -3.589085638523101807e-01 3.362705409526824951e-01 1.662092655897140503e-01 -1.193214282393455505e-01 -5.050656385719776154e-03 7.357178628444671631e-02 -1.195587441325187683e-01 -6.494857370853424072e-02 -1.440065652132034302e-01 -6.249202415347099304e-02 -1.712111569941043854e-02 1.123553980141878128e-02 9.689641743898391724e-02 2.709186868742108345e-03 -1.560668274760246277e-02 5.154674500226974487e-02 1.968157291412353516e-01 3.853201866149902344e-02 -1.300173997879028320e-01 -2.234436273574829102e-01 -2.358985505998134613e-02 4.827446639537811279e-01 1.413295567035675049e-01 -1.201973482966423035e-01 -7.418550550937652588e-02 4.112176224589347839e-02 -6.026733294129371643e-02
-2.896583676338195801e-01 2.696348130702972412e-01 3.646821975708007812e-01 1.682445257902145386e-01 3.517294228076934814e-01 -1.929245591163635254e-01 1.640715897083282471e-01 3.397469222545623779e-01 8.446605876088142395e-03 7.873024046421051025e-02 -1.041509881615638733e-01 -1.440353542566299438e-01 1.133486256003379822e-01 -1.636210083961486816e-01 3.318555280566215515e-02 -2.613317370414733887e-01 -8.846285194158554077e-02 -2.254418469965457916e-02 2.520204782485961914e-01 8.595121093094348907e-03 -1.290365457534790039e-01 2.076810039579868317e-02 -7.258479297161102295e-02 9.693451970815658569e-02 1.026321277022361755e-01 -3.751421347260475159e-02 2.680752873420715332e-01 1.560783535242080688e-01 -8.037109673023223877e-02 7.107185572385787964e-02 -6.520267575979232788e-02 -6.587706506252288818e-02
-1.512158941477537155e-02 -8.075360208749771118e-02 6.736867874860763550e-02 1.241429895162582397e-01 1.710929125547409058e-01 5.478082224726676941e-02 -5.488681793212890625e-02 7.547733932733535767e-02 -8.944009989500045776e-02 -3.724455833435058594e-03 -2.419634908437728882e-01 -9.605111181735992432e-02 4.178612828254699707e-01 2.277623414993286133e-01 1.324257105588912964e-01 -1.842544823884963989e-01 -8.090335875749588013e-02 1.180288046598434448e-01 -4.324822127819061279e-01 4.945038259029388428e-02 2.359788864850997925e-01 2.724232077598571777e-01 2.818099409341812134e-02 -2.445367425680160522e-01 -1.092575192451477051e-01 -4.249340668320655823e-02 8.700755983591079712e-02 1.389533281326293945e-01 -8.656330406665802002e-03 -1.246791407465934753e-01 2.872533500194549561e-01 -1.983703374862670898e-01
-2.506110072135925293e-01 1.337513923645019531e-01 1.896118968725204468e-01 -1.629765331745147705e-01 7.468835264444351196e-02 -2.125824242830276489e-01 1.628035604953765869e-01 -7.321084849536418915e-03 -8.546611666679382324e-02 -2.276383573189377785e-03 5.190801247954368591e-02 9.469478577375411987e-02 1.820609122514724731e-01 1.101188957691192627e-01 1.136690601706504822e-01 -3.338169306516647339e-02 1.951524168252944946e-01 1.821707785129547119e-01 1.183298788964748383e-02 2.431041449308395386e-01 4.110475070774555206e-03 1.539215594530105591e-01 -4.227541387081146240e-01 2.488997951149940491e-02 3.115603923797607422e-01 -1.677906960248947144e-01 7.031860947608947754e-02 1.591627448797225952e-01 -1.878385245800018311e-01 -1.186334714293479919e-01 3.712018132209777832e-01 -1.580347120761871338e-01
-4.046507477760314941e-01 -6.468259543180465698e-02 7.832366973161697388e-02 -2.731654420495033264e-02 3.493416905403137207e-01 9.091702103614807129e-02 -5.897850915789604187e-02 1.708644181489944458e-01 -2.812631726264953613e-01 6.364274770021438599e-02 -9.663946181535720825e-02 1.209592223167419434e-01 -1.766829937696456909e-02 5.682000145316123962e-02 1.813264191150665283e-01 -2.793371677398681641e-01 6.758376210927963257e-02 -1.092454642057418823e-01 7.327522337436676025e-02 -1.100464165210723877e-01 3.390267193317413330e-01 1.058509573340415955e-01 -2.035794407129287720e-01 -1.009861752390861511e-01 -7.824766635894775391e-02 -1.075975149869918823e-01 3.032987415790557861e-01 2.043427675962448120e-01 -1.364240199327468872e-01 -2.269735038280487061e-01 -4.431078583002090454e-02 -7.300525903701782227e-02
-3.024230003356933594e-01 3.134192898869514465e-02 3.140326738357543945e-01 -2.322795055806636810e-02 1.832949817180633545e-01 -2.172043621540069580e-01 -9.960167855024337769e-02 7.181350141763687134e-02 -3.837061114609241486e-03 1.324728876352310181e-01 -2.718999385833740234e-01 2.241218090057373047e-01 1.260477304458618164e-02 7.960025221109390259e-02 1.496323645114898682e-01 -2.428069114685058594e-01 -1.844593882560729980e-01 9.436418861150741577e-02 1.417559236288070679e-01 5.044528283178806305e-03 1.395212560892105103e-01 4.743025824427604675e-02 -1.471209824085235596e-01 7.797108590602874756e-02 4.317441955208778381e-03 -1.583480089902877808e-01 5.546741485595703125e-01 8.558841049671173096e-02 1.010516937822103500e-02 1.564263850450515747e-01 7.454625517129898071e-02 -1.690128259360790253e-02
-5.387834087014198303e-02 2.427740395069122314e-02 3.097734749317169189e-01 8.158725500106811523e-02 1.951411962509155273e-01 -1.281420588493347168e-01 3.576321601867675781e-01 1.537331491708755493e-01 6.917281448841094971e-02 1.675956137478351593e-02 1.130811721086502075e-01 1.810349225997924805e-01 3.476026356220245361e-01 3.349719345569610596e-01 2.790676653385162354e-01 1.115919426083564758e-01 1.357451430521905422e-03 -1.517572253942489624e-02 -1.529266834259033203e-01 2.144963145256042480e-01 1.191762760281562805e-01 -5.250214040279388428e-02 7.646600715816020966e-03 9.464065730571746826e-02 7.609616965055465698e-02 -2.186277657747268677e-01 2.102694064378738403e-01 1.024881973862648010e-01 -2.806672155857086182e-01 1.364271249622106552e-02 1.659162491559982300e-01 5.889131501317024231e-02
-4.548785090446472168e-02 -3.156584873795509338e-02 -8.445017039775848389e-02 4.191139712929725647e-02 2.310475111007690430e-01 8.736536651849746704e-02 1.054217889904975891e-01 3.626641333103179932e-01 -3.383055627346038818e-01 9.896494448184967041e-02 -1.248385906219482422e-01 2.479965835809707642e-01 1.777677237987518311e-02 1.092216670513153076e-01 2.641154229640960693e-01 -3.393639922142028809e-01 -2.041758224368095398e-02 2.815612852573394775e-01 -8.546987920999526978e-02 2.705544047057628632e-02 2.920385450124740601e-02 1.327400803565979004e-01 -1.673895269632339478e-01 -7.057427614927291870e-02 -2.188566327095031738e-01 6.972653418779373169e-02 2.640444934368133545e-01 2.092561870813369751e-01 -1.627214103937149048e-01 1.312776654958724976e-01 1.626178622245788574e-01 -1.012998223304748535e-01
-2.724432051181793213e-01 3.093574941158294678e-02 1.060103848576545715e-01 -1.268333196640014648e-01 3.392017185688018799e-01 -1.402631103992462158e-01 2.330142259597778320e-01 -2.367847971618175507e-02 -7.965630292892456055e-02 2.062972337007522583e-01 -1.794155389070510864e-01 2.956653833389282227e-01 1.037458628416061401e-01 -3.377012908458709717e-01 -3.509425371885299683e-02 3.250309079885482788e-02 1.857448667287826538e-01 -1.550526022911071777e-01 1.523085534572601318e-01 -4.768499359488487244e-02 -1.921566948294639587e-02 -3.911722823977470398e-02 3.028983436524868011e-02 -2.122162580490112305e-01 -1.224581971764564514e-01 -1.326051205396652222e-01 3.124646544456481934e-01 1.464687585830688477e-01 -2.532498538494110107e-01 -2.341925799846649170e-01 8.549939841032028198e-02 4.974041506648063660e-02
-2.060441225767135620e-01 -4.393159877508878708e-03 2.596865408122539520e-02 7.284524291753768921e-02 2.576307356357574463e-01 1.090754270553588867e-01 1.238739416003227234e-01 -1.005496084690093994e-01 1.948364675045013428e-01 2.550227046012878418e-01 7.304945588111877441e-02 2.401108890771865845e-01 3.019076883792877197e-01 2.022686041891574860e-02 -1.645434498786926270e-01 9.651642292737960815e-03 -1.589568853378295898e-01 -5.525264516472816467e-02 8.598989993333816528e-02 -2.747169137001037598e-02 9.449677914381027222e-02 4.609493017196655273e-01 -6.976255029439926147e-02 -2.229746133089065552e-01 2.153110951185226440e-01 -1.129506994038820267e-02 1.198985278606414795e-01 3.754121959209442139e-01 -1.675413995981216431e-01 -5.768802016973495483e-02 1.207873523235321045e-01 -5.353188514709472656e-02
-2.377906441688537598e-01 -1.152476593852043152e-01 -8.052821457386016846e-02 -1.819366365671157837e-01 9.073357284069061279e-02 -3.204800784587860107e-01 1.819939613342285156e-01 -8.992629498243331909e-02 -2.569392919540405273e-01 -3.889087215065956116e-02 -8.843405544757843018e-02 2.058645188808441162e-01 3.053269684314727783e-01 -1.023262292146682739e-01 1.100313365459442139e-01 -1.144154965877532959e-01 8.806263655424118042e-02 6.918859481811523438e-02 1.050229817628860474e-01 -4.748098924756050110e-02 -3.216782957315444946e-02 5.037848278880119324e-02 -9.166319668292999268e-02 -3.356593847274780273e-02 -2.077536433935165405e-01 -3.394572809338569641e-02 2.236646860837936401e-01 5.012151002883911133e-01 -1.759971082210540771e-01 -2.303134202957153320e-01 1.517317742109298706e-01 -1.700081489980220795e-02
-1.005085930228233337e-01 1.914319582283496857e-02 -1.794845610857009888e-01 1.751272678375244141e-01 7.230833917856216431e-02 -2.663622498512268066e-01 9.660739451646804810e-02 2.042973041534423828e-01 1.081844791769981384e-01 -1.052651107311248779e-01 1.891027539968490601e-01 1.050508096814155579e-01 3.075600787997245789e-02 -2.029730826616287231e-01 1.278582867234945297e-02 6.176057085394859314e-02 -1.478134561330080032e-02 -1.238736957311630249e-01 -1.685757339000701904e-01 -1.149158701300621033e-01 4.830075427889823914e-02 3.597004115581512451e-01 -1.017387360334396362e-01 -2.324789911508560181e-01 1.432443968951702118e-03 -4.563821945339441299e-03 4.827066659927368164e-01 3.311424702405929565e-02 -5.587904155254364014e-02 1.630773693323135376e-01 3.705554604530334473e-01 -1.710061132907867432e-01
-6.051866337656974792e-03 4.182722568511962891e-01 1.419511884450912476e-01 8.818892389535903931e-02 4.106938466429710388e-02 1.677783578634262085e-01 6.826692819595336914e-02 4.012806415557861328e-01 -6.143823266029357910e-02 1.730604916810989380e-01 7.525900006294250488e-02 9.228141605854034424e-02 3.015811443328857422e-01 5.525290500372648239e-03 3.069298863410949707e-01 -3.450435400009155273e-02 -9.990925341844558716e-02 1.336640864610671997e-01 4.774209856986999512e-02 -1.391263902187347412e-01 1.839165240526199341e-01 -3.265883401036262512e-02 -1.147600486874580383e-01 -1.125213354825973511e-01 7.102310657501220703e-02 -3.247884288430213928e-02 3.727728426456451416e-01 2.985003590583801270e-01 -1.166751980781555176e-01 7.748810201883316040e-02 -3.514308854937553406e-02 4.537652805447578430e-02
8.152643591165542603e-02 1.239022463560104370e-01 5.158245936036109924e-02 -1.352549251168966293e-02 2.536437511444091797e-01 7.025438547134399414e-02 1.443534493446350098e-01 4.378552734851837158e-01 6.811139732599258423e-02 -1.253960654139518738e-02 1.050313841551542282e-02 1.075649484992027283e-01 -5.972089245915412903e-02 -2.896876037120819092e-01 6.920880079269409180e-02 -2.293335795402526855e-01 -3.816096857190132141e-02 -2.539686262607574463e-01 -1.242890805006027222e-01 -1.326446533203125000e-01 -1.646534800529479980e-01 1.748939901590347290e-01 1.867384910583496094e-01 -4.235480446368455887e-03 -2.680587396025657654e-02 -1.953132152557373047e-01 2.297254800796508789e-01 3.466658294200897217e-01 -1.389347910881042480e-01 -1.441700905561447144e-01 2.911132574081420898e-01 -6.121721491217613220e-02
-4.827766120433807373e-02 1.874565780162811279e-01 4.306085873395204544e-03 -2.788890153169631958e-02 -1.199484691023826599e-01 -5.581868346780538559e-03 1.514270752668380737e-01 4.471844434738159180e-01 -1.361929625272750854e-01 1.214550957083702087e-01 -7.543325424194335938e-02 1.579282730817794800e-01 3.136726617813110352e-01 1.386849284172058105e-01 -3.850757842883467674e-03 2.159173600375652313e-02 1.015330031514167786e-01 3.446940481662750244e-01 -7.453496754169464111e-02 1.213943958282470703e-02 3.898359835147857666e-01 2.526654601097106934e-01 -2.211318463087081909e-01 1.276721358299255371e-01 -1.314485520124435425e-01 -2.495788633823394775e-01 -7.932623475790023804e-02 9.718425571918487549e-02 -1.399762183427810669e-01 2.475354447960853577e-02 -3.358587250113487244e-02 -9.948086738586425781e-02
5.157540435902774334e-04 -2.710873819887638092e-02 1.982867717742919922e-01 1.010674163699150085e-01 8.322088047862052917e-03 8.313346654176712036e-02 -1.437130570411682129e-01 4.640340059995651245e-02 -1.456398814916610718e-01 4.655272513628005981e-02 1.427966952323913574e-01 6.999247521162033081e-02 2.804246246814727783e-01 -1.910013332962989807e-02 -1.498651653528213501e-01 -3.846676349639892578e-01 6.085204705595970154e-02 -1.584730893373489380e-01 -3.286010324954986572e-01 1.686861813068389893e-01 1.264436691999435425e-01 2.127358503639698029e-02 -3.306130468845367432e-01 -1.752667711116373539e-03 2.501754164695739746e-01 -1.801818609237670898e-01 2.555957734584808350e-01 1.775761991739273071e-01 -1.959319263696670532e-01 1.380537003278732300e-01 3.527128696441650391e-02 -2.832649648189544678e-01
1.835045404732227325e-02 5.871380493044853210e-02 5.949306860566139221e-02 1.292966157197952271e-01 -3.247261941432952881e-01 -1.579707711935043335e-01 1.958447098731994629e-01 1.786610633134841919e-01 2.087142169475555420e-01 2.958086133003234863e-01 -9.103203564882278442e-02 2.400221824645996094e-01 1.858758628368377686e-01 7.498718053102493286e-02 9.840094298124313354e-02 -5.549283325672149658e-02 -7.311510294675827026e-02 1.108394190669059753e-01 -1.123783737421035767e-01 -3.810764551162719727e-01 -3.237178549170494080e-02 2.240691184997558594e-01 2.923235297203063965e-02 -1.027968972921371460e-01 -1.295707523822784424e-01 -1.077500507235527039e-01 2.381555289030075073e-01 -5.571440327912569046e-03 -1.818434596061706543e-01 4.815643653273582458e-02 3.542789518833160400e-01 -2.029332816600799561e-01
-1.146356835961341858e-01 -4.656435549259185791e-02 5.240240693092346191e-02 -1.916662603616714478e-01 4.693084359169006348e-01 -1.400301754474639893e-01 1.024594157934188843e-01 1.577483862638473511e-01 -1.520578265190124512e-01 1.028956919908523560e-01 -1.073885411024093628e-01 1.630731374025344849e-01 1.738665997982025146e-01 2.802667021751403809e-01 2.978533804416656494e-01 -3.285625874996185303e-01 1.325976699590682983e-01 1.827806383371353149e-01 -3.565957071259617805e-03 3.432087227702140808e-02 4.189657568931579590e-01 1.031869202852249146e-01 -4.319998994469642639e-02 2.059664810076355934e-03 -1.032882630825042725e-01 -1.729413121938705444e-01 6.276907771825790405e-02 5.353283602744340897e-03 -5.156116560101509094e-02 -3.782567009329795837e-02 5.939836427569389343e-02 -1.698623411357402802e-02
2.066850066184997559e-01 5.000538006424903870e-02 2.087252587080001831e-01 -1.492170989513397217e-01 -2.060533761978149414e-01 -8.126676827669143677e-02 3.356436192989349365e-01 4.785576462745666504e-01 -3.271299228072166443e-02 1.741234809160232544e-01 -2.439815998077392578e-01 2.355510741472244263e-01 2.823821306228637695e-01 3.916106186807155609e-03 -2.693866938352584839e-02 6.841668486595153809e-02 -1.541787385940551758e-01 -2.162137627601623535e-01 -3.651145100593566895e-02 3.337430208921432495e-02 1.671113967895507812e-01 2.537540793418884277e-01 -1.231741532683372498e-01 -6.209776178002357483e-02 9.836241602897644043e-02 -6.412401050329208374e-02 1.149278953671455383e-01 1.336715072393417358e-01 -1.378651559352874756e-01 -1.171485483646392822e-01 5.761462822556495667e-02 -3.775178641080856323e-02
-1.515937745571136475e-01 -1.584012806415557861e-01 -3.794123232364654541e-02 1.039699837565422058e-01 -5.843917652964591980e-02 -2.931899726390838623e-01 2.288064174354076385e-02 2.737602591514587402e-01 -1.155523210763931274e-01 2.041008025407791138e-01 8.473173528909683228e-02 1.478953659534454346e-01 4.276089072227478027e-01 2.232959717512130737e-01 1.347863823175430298e-01 4.600675776600837708e-02 4.461946710944175720e-02 -6.214687600731849670e-02 -1.336487531661987305e-01 -1.328395456075668335e-01 5.969929322600364685e-02 5.611254572868347168e-01 8.142744004726409912e-02 -1.880058199167251587e-01 7.889592647552490234e-02 -3.733734413981437683e-02 9.181117266416549683e-02 -1.094525083899497986e-01 1.907338015735149384e-02 -1.789505220949649811e-02 5.988789722323417664e-02 -6.096506118774414062e-02
-1.604812294244766235e-01 6.681372970342636108e-02 1.818780153989791870e-01 -1.872125547379255295e-03 1.772747784852981567e-01 -4.379058778285980225e-01 -5.935253947973251343e-02 2.684720158576965332e-01 -9.157423675060272217e-02 1.294495612382888794e-01 3.687213733792304993e-02 2.119558155536651611e-01 -1.858808100223541260e-02 2.910544164478778839e-02 1.813449710607528687e-01 -2.869007885456085205e-01 8.811458200216293335e-02 8.465873450040817261e-02 5.077313259243965149e-02 -3.066423237323760986e-01 2.630569338798522949e-01 1.412169188261032104e-01 2.655246295034885406e-02 -3.852263092994689941e-02 2.121445685625076294e-01 -1.493227332830429077e-01 2.347456216812133789e-01 8.933998644351959229e-02 -2.491750195622444153e-02 -2.488612234592437744e-01 -5.383693054318428040e-02 2.266768068075180054e-01
-1.914299726486206055e-01 9.967322647571563721e-02 1.627716869115829468e-01 -5.172219127416610718e-02 5.676184594631195068e-02 -1.947821229696273804e-01 7.484590262174606323e-02 1.931767165660858154e-01 -1.698881238698959351e-01 -8.857069909572601318e-02 -1.004206985235214233e-01 2.556785941123962402e-01 6.711795181035995483e-02 -1.585657447576522827e-01 1.729555726051330566e-01 -3.706977963447570801e-01 -9.476847946643829346e-02 9.919395297765731812e-02 1.130666881799697876e-01 1.858752816915512085e-01 1.904542893171310425e-01 1.364932358264923096e-01 -2.190850824117660522e-01 -1.122392993420362473e-02 -1.829649806022644043e-01 8.446589112281799316e-02 5.045719742774963379e-01 2.921278029680252075e-02 9.116153419017791748e-02 1.283983141183853149e-01 8.093146607279777527e-04 -2.024647444486618042e-01
-1.195756942033767700e-01 5.418308824300765991e-02 -2.512262165546417236e-01 1.090648695826530457e-01 -3.682019887492060661e-04 1.019927412271499634e-01 -4.463291540741920471e-02 2.121444195508956909e-01 1.675861328840255737e-01 6.800052523612976074e-02 1.293911188840866089e-01 -9.044784121215343475e-03 3.246770203113555908e-01 -9.028786420822143555e-02 3.859018981456756592e-01 -1.840126514434814453e-01 -2.063263505697250366e-01 1.237333044409751892e-01 -1.060139387845993042e-01 -2.929707467555999756e-01 8.662634342908859253e-02 2.053872048854827881e-01 -1.469658166170120239e-01 -4.698636010289192200e-02 -7.030405104160308838e-03 3.435259684920310974e-03 2.365467250347137451e-01 1.477330625057220459e-01 -3.033148646354675293e-01 1.998942345380783081e-02 1.465436369180679321e-01 -2.903685569763183594e-01
-2.556006237864494324e-02 -4.700710624456405640e-02 -1.374581605195999146e-01 3.469476476311683655e-03 2.168485522270202637e-01 -2.405906617641448975e-01 3.029180318117141724e-02 8.920906484127044678e-02 -2.357516735792160034e-01 -1.404882818460464478e-01 -1.682642847299575806e-01 5.820263549685478210e-02 1.492582559585571289e-01 -1.176923960447311401e-01 -7.170606404542922974e-02 -2.803044021129608154e-01 6.313271075487136841e-02 -2.241023480892181396e-01 -1.009585410356521606e-01 -1.306770741939544678e-01 1.632477194070816040e-01 3.193616569042205811e-01 -1.515922695398330688e-01 -3.366668224334716797e-01 -8.024702221155166626e-02 3.220106288790702820e-02 2.541599869728088379e-01 2.235260605812072754e-01 -2.473641186952590942e-01 -2.920518815517425537e-01 -5.756868794560432434e-02 1.389634907245635986e-01
-2.191207259893417358e-01 -6.264058500528335571e-02 1.834699809551239014e-01 1.731758415699005127e-01 1.240797340869903564e-01 -1.687085628509521484e-01 1.497880965471267700e-01 2.441982924938201904e-01 2.016186118125915527e-01 4.240629076957702637e-01 5.748094618320465088e-02 7.330299168825149536e-02 1.247614622116088867e-01 2.090297192335128784e-01 1.186305005103349686e-02 2.326861768960952759e-02 -7.240734249353408813e-02 -5.143316462635993958e-02 -1.811900287866592407e-01 -5.417661368846893311e-02 3.768041431903839111e-01 1.922611892223358154e-01 -9.284220635890960693e-03 -2.697167694568634033e-01 1.589958220720291138e-01 1.669576615095138550e-01 6.878393888473510742e-02 2.732709646224975586e-01 -1.079269684851169586e-02 6.341151148080825806e-02 1.139541566371917725e-01 -1.557806730270385742e-01
-1.691293716430664062e-01 -1.525888219475746155e-02 1.345286071300506592e-01 1.397181600332260132e-01 -6.164065003395080566e-02 -8.835865557193756104e-02 4.624423012137413025e-02 1.452047824859619141e-01 -3.796729445457458496e-02 3.579230606555938721e-01 7.064326107501983643e-02 2.453940808773040771e-01 4.468744099140167236e-01 9.802989661693572998e-02 -3.160745278000831604e-02 9.210189431905746460e-02 -2.305055037140846252e-02 -1.738257110118865967e-01 -1.853149384260177612e-01 3.555656597018241882e-02 -1.008134558796882629e-01 4.436902701854705811e-01 1.060708388686180115e-01 -2.177219539880752563e-01 1.449824273586273193e-01 -1.177350580692291260e-01 1.645820736885070801e-01 1.355745014734566212e-03 -3.379290923476219177e-02 1.230481043457984924e-01 3.867513313889503479e-02 -2.708982527256011963e-01
6.686070561408996582e-02 2.048899233341217041e-01 2.809318006038665771e-01 -1.775064617395401001e-01 3.115780055522918701e-01 6.285236775875091553e-02 2.071337699890136719e-01 1.812750995159149170e-01 -2.567151375114917755e-02 3.490833938121795654e-02 -1.579822041094303131e-02 2.535580396652221680e-01 4.028012603521347046e-02 -1.080277413129806519e-01 1.106370314955711365e-01 -3.606859445571899414e-01 2.346315979957580566e-01 -1.661491692066192627e-01 -1.329917907714843750e-01 -1.562608629465103149e-01 3.186894655227661133e-01 7.975134253501892090e-02 -5.546010285615921021e-02 9.419591724872589111e-02 -1.144782230257987976e-01 -3.661232441663742065e-02 3.244316875934600830e-01 1.356765180826187134e-01 7.836559414863586426e-02 2.142286747694015503e-01 -4.756557941436767578e-02 -8.505859971046447754e-02
-1.486824732273817062e-02 -8.812057226896286011e-02 4.321971163153648376e-02 2.390929162502288818e-01 -6.073971837759017944e-02 -3.434217870235443115e-01 1.385214626789093018e-01 2.586198747158050537e-01 2.027682960033416748e-01 4.386399313807487488e-02 2.770665287971496582e-02 2.144548147916793823e-01 1.351644992828369141e-01 9.903661161661148071e-02 2.858850359916687012e-01 -6.439825892448425293e-02 -1.007324922829866409e-02 3.297353982925415039e-01 -3.274377062916755676e-02 -1.630032658576965332e-01 3.785758912563323975e-01 -8.267121016979217529e-02 -2.097166627645492554e-01 -1.117910668253898621e-01 8.232773281633853912e-03 -2.018020004034042358e-01 1.525036245584487915e-01 1.999245584011077881e-01 -3.191148489713668823e-02 -1.982368901371955872e-02 2.142557948827743530e-01 1.645903140306472778e-01
-1.245759353041648865e-01 -2.567209303379058838e-02 1.636285185813903809e-01 1.116175279021263123e-01 -1.239774078130722046e-01 6.317295134067535400e-02 2.479836940765380859e-01 2.693374454975128174e-01 6.718755513429641724e-02 -5.231178924441337585e-02 -2.762236297130584717e-01 1.796026229858398438e-01 -2.840293943881988525e-01 -1.203818898648023605e-02 -4.919395782053470612e-03 -1.563300937414169312e-01 -3.197578340768814087e-02 1.824364960193634033e-01 -9.526193141937255859e-02 -4.108671471476554871e-02 3.953105509281158447e-01 3.518993854522705078e-01 -2.186058461666107178e-01 -2.550376355648040771e-01 -1.638715341687202454e-02 8.812516927719116211e-02 2.051414549350738525e-01 1.498500853776931763e-01 -5.237967520952224731e-02 1.319043636322021484e-01 1.826946288347244263e-01 -7.748512178659439087e-02
-2.122168838977813721e-01 3.903738781809806824e-02 1.110551804304122925e-01 -1.524837315082550049e-01 1.770091056823730469e-01 -2.392124757170677185e-02 1.011829376220703125e-01 -5.460540205240249634e-02 -2.869225665926933289e-02 2.329530715942382812e-01 -1.183852106332778931e-01 3.752344846725463867e-02 7.672518491744995117e-02 -1.804567277431488037e-01 9.619035571813583374e-02 -2.300635427236557007e-01 8.376813679933547974e-02 -4.563922435045242310e-02 -6.782121211290359497e-02 -1.338840574026107788e-01 4.613446295261383057e-01 4.987747222185134888e-02 2.003155350685119629e-01 5.659883096814155579e-02 1.567504741251468658e-02 -3.759298622608184814e-01 2.787360548973083496e-01 2.640628516674041748e-01 -3.377327620983123779e-01 2.241213992238044739e-02 3.534735739231109619e-02 -8.060137182474136353e-02
6.374714523553848267e-02 9.272845089435577393e-02 1.451743096113204956e-01 1.160534098744392395e-01 1.841807067394256592e-01 -6.780795753002166748e-02 1.728098243474960327e-01 2.496088594198226929e-01 -2.512882351875305176e-01 3.499868214130401611e-01 -8.718432486057281494e-02 -4.976204410195350647e-02 2.312101572751998901e-01 -2.393392175436019897e-01 2.695468720048666000e-03 -3.074240684509277344e-02 -7.357292622327804565e-02 -2.573252022266387939e-01 1.525339186191558838e-01 1.197993233799934387e-01 2.148448377847671509e-01 1.905507147312164307e-01 1.381096690893173218e-01 -1.695264317095279694e-02 2.362166158854961395e-02 -3.712048530578613281e-01 1.859971731901168823e-01 2.011327594518661499e-01 -2.317913770675659180e-01 1.363269686698913574e-01 1.023281514644622803e-01 -8.623765408992767334e-02
-3.222085535526275635e-01 -1.187028884887695312e-01 -9.049705229699611664e-03 -1.873095333576202393e-01 2.001674324274063110e-01 1.843260079622268677e-01 -9.726423770189285278e-02 2.308613210916519165e-01 -1.818060427904129028e-01 3.890069723129272461e-01 -1.268763244152069092e-01 7.148332148790359497e-02 7.401692867279052734e-02 3.805688768625259399e-02 8.285370469093322754e-02 -2.754747867584228516e-01 -3.428407385945320129e-02 -2.472668141126632690e-02 9.009177237749099731e-02 -1.873875856399536133e-01 1.207116544246673584e-01 1.397814899682998657e-01 -2.791623473167419434e-01 -1.831216812133789062e-01 -3.007297962903976440e-02 -2.345840632915496826e-01 2.385697066783905029e-01 1.340629905462265015e-01 -2.768212854862213135e-01 -1.023702099919319153e-01 2.092749625444412231e-02 7.678625732660293579e-02
-1.359838992357254028e-01 -1.588969863951206207e-02 7.262468338012695312e-02 2.506924271583557129e-01 2.201819717884063721e-01 -1.035370454192161560e-01 1.475384235382080078e-01 1.237719953060150146e-01 -1.859617680311203003e-01 3.331913948059082031e-01 -9.454970061779022217e-02 1.323714554309844971e-01 1.873305439949035645e-01 -2.515278756618499756e-01 -6.695454008877277374e-03 -2.421074807643890381e-01 -1.115883067250251770e-01 -9.325189888477325439e-02 -4.899632185697555542e-03 -2.489040372893214226e-03 1.296997368335723877e-01 1.587041914463043213e-01 3.645934760570526123e-01 -1.188638061285018921e-02 -5.517189949750900269e-02 -2.928206324577331543e-01 6.573440879583358765e-02 2.721686065196990967e-01 -3.203487098217010498e-01 1.114097982645034790e-01 3.560200706124305725e-02 -8.957399427890777588e-02
1.159784644842147827e-01 1.370391249656677246e-01 2.051424235105514526e-01 2.971299588680267334e-01 6.125758960843086243e-02 9.738375246524810791e-02 -2.316286042332649231e-02 1.035704910755157471e-01 8.663976937532424927e-02 1.708023697137832642e-01 6.765250861644744873e-02 1.195373982191085815e-01 2.654055953025817871e-01 1.612405627965927124e-01 -2.230053581297397614e-02 -1.475513577461242676e-01 -6.798768043518066406e-02 -7.260850630700588226e-03 -1.135821342468261719e-01 3.855521231889724731e-02 1.825326234102249146e-01 5.644095540046691895e-01 6.949280202388763428e-02 -2.133835703134536743e-01 2.483856230974197388e-01 -9.857445210218429565e-02 2.279080897569656372e-01 2.223790884017944336e-01 -5.217078700661659241e-02 -3.340318799018859863e-03 -1.413269639015197754e-01 -1.477610021829605103e-01
6.123077869415283203e-02 -1.118379980325698853e-01 -1.801774650812149048e-01 2.234032750129699707e-01 2.171262204647064209e-01 -1.025730296969413757e-01 1.778744459152221680e-01 1.217505708336830139e-01 -6.376778334379196167e-02 -2.448455840349197388e-01 -2.572401463985443115e-01 2.295453101396560669e-01 2.469095289707183838e-01 -1.110356487333774567e-02 2.028032243251800537e-01 -1.123110353946685791e-01 -1.569982431828975677e-02 -3.213993012905120850e-01 1.087284553796052933e-02 4.900472238659858704e-02 9.653396904468536377e-03 2.326004058122634888e-01 -1.320743709802627563e-01 -7.507751882076263428e-02 -9.639754146337509155e-02 -2.414947599172592163e-01 2.918498218059539795e-01 -2.447577007114887238e-02 -1.299685388803482056e-01 3.224953636527061462e-02 3.785988390445709229e-01 -3.919520974159240723e-02
-1.006873548030853271e-01 -1.346419453620910645e-01 2.278747856616973877e-01 1.175686195492744446e-01 1.672826260328292847e-01 -1.039771884679794312e-01 -7.594978902488946915e-03 4.363080114126205444e-02 3.196772933006286621e-01 1.298480182886123657e-01 2.778095304965972900e-01 2.091932147741317749e-01 3.511250019073486328e-01 3.921041637659072876e-02 -8.418310433626174927e-03 -1.167888492345809937e-01 -1.665881723165512085e-01 1.509833782911300659e-01 -3.852843120694160461e-02 -1.537971198558807373e-01 9.332197159528732300e-02 4.401779472827911377e-01 7.372860610485076904e-02 -1.774848401546478271e-01 1.825800240039825439e-01 -1.328738182783126831e-01 2.346006482839584351e-01 1.679334640502929688e-01 2.444770943839102983e-04 -4.852065071463584900e-02 8.790853619575500488e-02 -1.652193367481231689e-01
-1.875915750861167908e-02 -1.276919096708297729e-01 3.226546943187713623e-01 7.296850532293319702e-02 4.318325966596603394e-02 5.370243266224861145e-02 3.812838196754455566e-01 2.871235460042953491e-02 7.734149694442749023e-02 7.699864357709884644e-02 -5.406703054904937744e-02 1.132504120469093323e-01 3.510534167289733887e-01 1.524046659469604492e-01 -8.324178308248519897e-02 -3.992500901222229004e-01 1.246733125299215317e-02 3.591981949284672737e-03 -3.944920599460601807e-01 -1.049058046191930771e-02 -9.621806442737579346e-03 5.342427268624305725e-02 -2.022729367017745972e-01 -1.455032974481582642e-01 1.471076756715774536e-01 -1.617768108844757080e-01 1.049468740820884705e-01 2.278754562139511108e-01 -3.942277655005455017e-02 -8.740565925836563110e-02 -1.177976056933403015e-01 -1.665796637535095215e-01
-8.196201175451278687e-02 9.726507961750030518e-02 -3.005752861499786377e-01 8.885326981544494629e-02 2.735014259815216064e-01 -1.476591639220714569e-02 -2.386475540697574615e-02 3.287488520145416260e-01 -6.655109673738479614e-02 1.118308305740356445e-01 4.813652485609054565e-02 4.388552606105804443e-01 2.697407603263854980e-01 -8.596538752317428589e-02 -4.381787404417991638e-02 2.645622193813323975e-01 2.922382950782775879e-01 4.997630417346954346e-02 -8.600288629531860352e-02 1.982582546770572662e-02 2.276241630315780640e-01 7.357994560152292252e-03 4.461583495140075684e-02 -3.535380214452743530e-02 -1.826915889978408813e-01 -1.017079278826713562e-01 8.020496368408203125e-02 1.947803497314453125e-01 -1.893239468336105347e-01 -2.337443828582763672e-01 7.779520004987716675e-02 -5.081830918788909912e-02
-7.145775854587554932e-02 -7.103114575147628784e-02 6.584576517343521118e-02 1.650693118572235107e-01 2.172319442033767700e-01 -2.929996252059936523e-01 1.968845129013061523e-01 6.928239017724990845e-02 -5.403534695506095886e-02 2.593697607517242432e-01 1.329956226982176304e-03 9.464241564273834229e-02 2.151459306478500366e-01 -1.387512087821960449e-01 -6.953332573175430298e-02 -2.749288976192474365e-01 -3.635488823056221008e-02 -3.646252304315567017e-02 -1.440056134015321732e-02 -4.816608503460884094e-03 1.469781398773193359e-01 1.161009296774864197e-01 3.817301094532012939e-01 -4.861375689506530762e-02 1.338026486337184906e-02 -1.949333697557449341e-01 1.594336330890655518e-01 2.372841089963912964e-01 -4.345461428165435791e-01 1.041765064001083374e-01 7.906807959079742432e-02 -2.113533467054367065e-01
-2.195182144641876221e-01 -2.706830501556396484e-01 2.654971182346343994e-01 -1.916451007127761841e-01 -1.401077359914779663e-01 3.314178902655839920e-03 4.040340483188629150e-01 2.874025404453277588e-01 3.012210800079628825e-05 4.018540028482675552e-03 1.100738570094108582e-01 1.212587133049964905e-01 2.379931360483169556e-01 -1.865460723638534546e-01 6.417340599000453949e-03 -1.710935682058334351e-01 1.034418866038322449e-01 3.385989111848175526e-04 -2.529555857181549072e-01 6.117256823927164078e-03 9.750851988792419434e-02 -9.238729625940322876e-02 -1.647308170795440674e-01 -4.059942439198493958e-02 -1.026255115866661072e-01 -2.655421197414398193e-01 2.929494976997375488e-01 1.938260346651077271e-01 -1.001907736063003540e-01 -1.220290213823318481e-01 7.850137352943420410e-02 -3.426563367247581482e-02
-1.161240637302398682e-01 2.059972882270812988e-01 -4.137011989951133728e-02 7.467686384916305542e-02 5.629012361168861389e-02 2.168677598237991333e-01 3.334855437278747559e-01 3.401298224925994873e-01 -1.642602384090423584e-01 -2.041233032941818237e-01 4.658821597695350647e-02 2.881098352372646332e-02 8.455642312765121460e-02 -1.198955327272415161e-01 -1.385582834482192993e-01 -1.426126956939697266e-01 -1.694440469145774841e-02 -1.674848198890686035e-01 -3.685353696346282959e-02 3.446836024522781372e-02 5.740387737751007080e-02 9.852333366870880127e-02 -5.469016730785369873e-02 5.872559547424316406e-02 -1.809813976287841797e-01 -1.052763685584068298e-01 3.959961831569671631e-01 4.269559383392333984e-01 -8.505923300981521606e-02 -1.292784512042999268e-01 9.742039442062377930e-02 -2.455087900161743164e-01
-2.874906361103057861e-01 -7.088488433510065079e-03 3.822692334651947021e-01 -3.895214200019836426e-02 9.145581722259521484e-02 -3.027563095092773438e-01 -3.657464403659105301e-03 7.094430923461914062e-02 6.015049666166305542e-02 2.977311611175537109e-02 -2.817888557910919189e-01 2.098524868488311768e-01 2.247760817408561707e-02 6.783787161111831665e-02 1.194151192903518677e-01 -2.859964966773986816e-01 -5.757375806570053101e-02 3.799905627965927124e-02 5.489479005336761475e-02 8.665037155151367188e-02 1.017724499106407166e-01 1.140867769718170166e-01 -1.480534076690673828e-01 -2.402574900770559907e-04 -1.130249425768852234e-01 -9.516354650259017944e-02 5.446961522102355957e-01 1.039166450500488281e-01 -4.938165098428726196e-02 1.719066351652145386e-01 -1.164021790027618408e-01 5.867335014045238495e-03
-1.229781880974769592e-01 1.329144984483718872e-01 3.544330596923828125e-02 -2.504513226449489594e-02 1.403479129076004028e-01 -6.700272858142852783e-02 6.679534167051315308e-02 1.494073309004306793e-02 -3.371893242001533508e-02 2.008885890245437622e-01 -4.805933218449354172e-03 -1.196035146713256836e-01 1.156213358044624329e-01 -3.159991651773452759e-02 1.699934154748916626e-02 -2.911091148853302002e-01 1.388030499219894409e-01 1.421891450881958008e-01 -4.520459473133087158e-02 -1.611805707216262817e-01 4.378503561019897461e-01 1.429952830076217651e-01 1.687906086444854736e-01 1.218205168843269348e-01 1.437804009765386581e-02 -2.888050973415374756e-01 4.525911509990692139e-01 1.135022789239883423e-01 -2.848236858844757080e-01 5.712644383311271667e-02 -8.774010837078094482e-02 -2.545834481716156006e-01
-1.051364019513130188e-01 1.087442785501480103e-01 2.274107933044433594e-01 1.216574683785438538e-01 2.539214789867401123e-01 -1.659539639949798584e-01 -5.196567624807357788e-02 3.754552900791168213e-01 7.195443660020828247e-02 9.176511317491531372e-02 2.122585326433181763e-01 1.649506688117980957e-01 1.900719553232192993e-01 -1.022060289978981018e-01 1.649945676326751709e-01 2.754051685333251953e-01 -1.308109015226364136e-01 -1.313471645116806030e-01 3.329901024699211121e-02 3.366401046514511108e-02 -1.052482351660728455e-01 3.570370078086853027e-01 -1.096930503845214844e-01 -4.600488021969795227e-02 2.352422922849655151e-01 -8.111182600259780884e-03 1.092166900634765625e-01 2.932778596878051758e-01 -2.296358793973922729e-01 3.675494343042373657e-02 2.065779268741607666e-01 2.299128333106637001e-03
-1.159345880150794983e-01 -9.178947657346725464e-02 -1.079096347093582153e-01 -1.418812125921249390e-01 1.631402522325515747e-01 -3.085060417652130127e-01 5.582648515701293945e-02 -7.204910367727279663e-02 -3.339898586273193359e-01 1.466278582811355591e-01 -1.440675258636474609e-01 3.078538179397583008e-01 1.354334652423858643e-01 -2.057482600212097168e-01 1.941273063421249390e-01 -2.185454517602920532e-01 6.300647556781768799e-02 2.326613813638687134e-01 1.258568763732910156e-01 2.961427345871925354e-02 1.170384734869003296e-01 1.059397459030151367e-01 -7.935768365859985352e-02 -5.004300922155380249e-02 -1.765431165695190430e-01 -9.229687973856925964e-03 3.172358870506286621e-01 2.997180521488189697e-01 -2.083898335695266724e-01 -2.013387680053710938e-01 8.436844497919082642e-02 1.466602180153131485e-02
1.017509996891021729e-01 6.289912015199661255e-02 3.252324461936950684e-01 -9.138561785221099854e-02 3.683264553546905518e-02 -1.065435856580734253e-01 -2.350670099258422852e-02 2.432429641485214233e-01 8.326128870248794556e-02 2.700603306293487549e-01 1.889028847217559814e-01 2.671962380409240723e-01 3.022191822528839111e-01 -1.026532128453254700e-01 2.432809770107269287e-01 -1.440069377422332764e-01 4.721017088741064072e-03 5.561129003763198853e-02 1.555900368839502335e-02 -2.314142733812332153e-01 5.623636767268180847e-02 8.625297993421554565e-02 -2.858163975179195404e-02 -3.350967466831207275e-01 -7.550507783889770508e-02 8.450064808130264282e-02 1.288597434759140015e-01 1.200698018074035645e-01 -1.024635955691337585e-01 3.357208073139190674e-01 4.325915127992630005e-02 -2.843133509159088135e-01
-2.381133884191513062e-01 1.499048918485641479e-01 1.068527102470397949e-01 -1.633580029010772705e-02 2.071374058723449707e-01 -7.883308827877044678e-02 3.264412581920623779e-01 1.994052380323410034e-01 -7.473480701446533203e-02 5.956069007515907288e-02 8.755071461200714111e-02 9.775224328041076660e-02 3.663580417633056641e-01 5.790152400732040405e-02 2.907129749655723572e-02 4.588672146201133728e-02 1.009324565529823303e-01 -1.555820405483245850e-01 -2.337721139192581177e-01 1.323439776897430420e-01 2.473808079957962036e-01 1.751089990139007568e-01 -3.631359934806823730e-01 -1.772429943084716797e-01 -5.388351622968912125e-03 -3.457193076610565186e-02 -4.884856566786766052e-02 3.906024247407913208e-02 -3.225193917751312256e-01 1.527148783206939697e-01 -5.470421910285949707e-02 -2.228326201438903809e-01
1.101866438984870911e-01 1.639237999916076660e-01 -7.534881681203842163e-02 -6.762143224477767944e-02 1.460817754268646240e-01 -3.448360562324523926e-01 1.814338192343711853e-02 2.513899467885494232e-02 9.881653636693954468e-02 2.579965591430664062e-01 -1.213689073920249939e-01 -1.456685215234756470e-01 4.154060482978820801e-01 -3.665359690785408020e-02 4.274742603302001953e-01 -1.966788023710250854e-01 -5.197066441178321838e-02 5.326102487742900848e-03 -1.702695637941360474e-01 8.403691649436950684e-02 3.270163238048553467e-01 1.092096343636512756e-01 -1.638191752135753632e-02 -2.845533378422260284e-02 -1.850787401199340820e-01 -7.797658327035605907e-04 1.233922839164733887e-01 1.091602817177772522e-01 -2.818600535392761230e-01 -2.755935117602348328e-02 3.614015132188796997e-02 -1.705709844827651978e-02
-1.975500136613845825e-01 1.285129487514495850e-01 8.036471903324127197e-02 2.124938648194074631e-03 1.849168688058853149e-01 -2.683207094669342041e-01 2.690149247646331787e-01 2.207366973161697388e-01 5.457698553800582886e-02 1.355842649936676025e-01 7.506232708692550659e-02 8.762025833129882812e-02 3.722978830337524414e-01 9.343306720256805420e-02 8.079685270786285400e-02 1.643497496843338013e-01 9.155701100826263428e-02 -1.800298988819122314e-01 -2.926314473152160645e-01 1.711902171373367310e-01 1.547308713197708130e-01 1.309888064861297607e-01 -1.734555363655090332e-01 -1.464846879243850708e-01 8.503450453281402588e-02 -2.077303640544414520e-02 -2.950252220034599304e-02 1.223583891987800598e-01 -4.076604545116424561e-01 4.004578292369842529e-02 -8.258782327175140381e-02 -2.206147760152816772e-01
-3.148833811283111572e-01 -1.267347186803817749e-01 1.279499232769012451e-01 1.806405782699584961e-01 6.483424454927444458e-02 -1.354375034570693970e-01 2.041100114583969116e-01 1.908240020275115967e-01 -2.750736661255359650e-02 -1.347313970327377319e-01 3.625197112560272217e-01 2.367068827152252197e-01 7.297731190919876099e-02 1.418730467557907104e-01 1.374309659004211426e-01 -1.005041822791099548e-01 1.187966018915176392e-02 2.820725142955780029e-01 -2.989700064063072205e-02 -1.435760222375392914e-02 2.728400230407714844e-01 3.712982311844825745e-02 -3.145136535167694092e-01 -1.955428868532180786e-01 7.251977175474166870e-02 1.078473124653100967e-02 1.686434000730514526e-01 1.871041506528854370e-01 -2.128650099039077759e-01 -1.573100835084915161e-01 1.834668815135955811e-01 8.964989334344863892e-02
-9.856519103050231934e-02 1.388039588928222656e-01 9.268508106470108032e-02 7.308845967054367065e-02 2.180446125566959381e-02 3.861364722251892090e-02 -7.860490679740905762e-02 1.682198792695999146e-01 -2.393065392971038818e-01 1.730280667543411255e-01 1.747230589389801025e-01 5.123589932918548584e-02 7.044406235218048096e-02 4.109687358140945435e-02 3.287129700183868408e-01 -3.029894232749938965e-01 1.254557967185974121e-01 -1.472278684377670288e-01 3.070628643035888672e-02 -5.597734078764915466e-02 2.514077126979827881e-01 3.029011487960815430e-01 5.933876708149909973e-02 -1.322380080819129944e-02 -9.776318073272705078e-02 -2.020531594753265381e-01 1.081181988120079041e-01 5.011287331581115723e-01 6.592191010713577271e-02 1.484234817326068878e-02 -1.814939826726913452e-01 2.071858346462249756e-01
8.136730641126632690e-02 1.109739542007446289e-01 1.617009639739990234e-01 2.081459462642669678e-01 4.384754300117492676e-01 5.570073425769805908e-02 2.635491192340850830e-01 1.618198752403259277e-01 -1.391403824090957642e-01 2.716430425643920898e-01 -5.809104815125465393e-02 1.894508115947246552e-02 3.200400471687316895e-01 2.683097682893276215e-02 1.819237321615219116e-02 1.324365288019180298e-01 1.116726770997047424e-01 1.735447198152542114e-01 1.418682001531124115e-02 -1.312227249145507812e-01 2.121567130088806152e-01 -1.713363640010356903e-02 -1.149377375841140747e-01 -7.070300728082656860e-02 -2.267737090587615967e-01 -1.235495880246162415e-01 3.570649623870849609e-01 2.146922349929809570e-01 1.626478135585784912e-01 -5.839946866035461426e-02 -9.368206374347209930e-04 -9.496414661407470703e-02
-1.389686763286590576e-01 2.846427261829376221e-01 1.115099638700485229e-01 1.265367567539215088e-01 1.433703601360321045e-01 9.037359058856964111e-02 -1.414509713649749756e-01 4.374433159828186035e-01 5.103114619851112366e-02 2.138564586639404297e-01 1.967260381206870079e-03 1.618000417947769165e-01 3.197484016418457031e-01 1.573671996593475342e-01 3.557265177369117737e-02 -5.687822401523590088e-02 2.436860799789428711e-01 5.853238701820373535e-02 -1.781293302774429321e-01 -3.678397275507450104e-03 -4.957509413361549377e-02 1.820972263813018799e-01 8.874373883008956909e-02 1.079352200031280518e-01 3.475071117281913757e-02 -4.591673016548156738e-01 1.773430965840816498e-02 1.031444221735000610e-01 9.277009218931198120e-02 1.183202769607305527e-02 1.852086186408996582e-01 9.678790718317031860e-02
-2.353810369968414307e-01 -1.044921204447746277e-01 -4.209432378411293030e-02 1.370003670454025269e-01 2.780617773532867432e-01 4.878756776452064514e-02 9.630305320024490356e-02 1.461923867464065552e-01 -1.311119645833969116e-01 2.200814187526702881e-01 -1.842704862356185913e-01 2.260280102491378784e-01 4.414969123899936676e-03 2.687932550907135010e-02 2.301310151815414429e-01 -4.022064805030822754e-01 1.668376624584197998e-01 9.717119857668876648e-03 2.576723992824554443e-01 -1.058630496263504028e-01 2.910455465316772461e-01 2.071563005447387695e-01 -2.600482106208801270e-01 -3.654070198535919189e-02 -1.277014017105102539e-01 -1.551257818937301636e-01 2.258228510618209839e-01 7.092380523681640625e-02 -1.695517599582672119e-01 -3.811523318290710449e-02 -1.205126475542783737e-02 8.827268332242965698e-02
-2.031266391277313232e-01 4.040980339050292969e-01 -1.939064264297485352e-01 1.449196040630340576e-01 9.664420783519744873e-02 4.153946787118911743e-02 -2.416471764445304871e-02 5.767209082841873169e-02 1.164285168051719666e-01 1.443458497524261475e-01 -1.852700412273406982e-01 4.223025590181350708e-02 2.838973701000213623e-01 -5.937557294964790344e-02 8.119824342429637909e-03 -1.078979298472404480e-01 -2.181358039379119873e-01 7.745504379272460938e-02 -7.402326911687850952e-02 -2.532855868339538574e-01 2.286843657493591309e-01 3.503228127956390381e-01 -3.444534167647361755e-02 -1.316557526588439941e-01 -1.433373689651489258e-01 1.223460063338279724e-01 1.319814920425415039e-01 5.919446051120758057e-02 -2.156755626201629639e-01 -2.448825538158416748e-01 2.193137407302856445e-01 -1.666117012500762939e-01
-8.570495061576366425e-03 2.491555362939834595e-02 1.909053176641464233e-01 2.364655397832393646e-02 2.059789746999740601e-01 -2.440705597400665283e-01 2.350916862487792969e-01 -6.507799029350280762e-03 1.370696872472763062e-01 6.170553714036941528e-02 1.323300153017044067e-01 -1.958756335079669952e-02 3.184259682893753052e-02 -9.881593286991119385e-02 1.464386582374572754e-01 -2.998777627944946289e-01 8.005554974079132080e-02 4.690811503678560257e-03 -1.306172907352447510e-01 -8.786448836326599121e-02 1.729773879051208496e-01 2.374251633882522583e-01 1.714745610952377319e-01 2.859873473644256592e-01 1.238256320357322693e-01 -3.912994563579559326e-01 3.604653179645538330e-01 6.516564637422561646e-02 -1.748009473085403442e-01 -2.250308394432067871e-01 4.438718408346176147e-02 -1.669223755598068237e-01
-8.308154344558715820e-02 -1.058758702129125595e-02 -7.504696398973464966e-02 5.241910740733146667e-02 -7.096716016530990601e-02 -2.701026797294616699e-01 1.212910115718841553e-01 2.066611796617507935e-01 -1.810044050216674805e-01 -4.981660470366477966e-02 -1.751893311738967896e-01 3.874848484992980957e-01 8.887592703104019165e-03 -1.731155663728713989e-01 1.772764325141906738e-01 -1.700402349233627319e-01 1.247277259826660156e-01 2.420628666877746582e-01 -1.687764823436737061e-01 -1.128155388869345188e-03 7.865323126316070557e-02 2.159798592329025269e-01 -2.629120647907257080e-01 1.146670989692211151e-02 -1.315018832683563232e-01 1.335840821266174316e-01 4.264990091323852539e-01 1.098928079009056091e-01 -2.242614477872848511e-01 -1.822061985731124878e-01 -4.032456781715154648e-03 -7.331300526857376099e-02
-3.663902878761291504e-01 -7.832691073417663574e-02 5.104868859052658081e-02 2.638979256153106689e-01 6.826404482126235962e-02 -2.168089449405670166e-01 3.907808661460876465e-02 2.981431484222412109e-01 -8.190474472939968109e-03 2.071253489702939987e-03 1.609416157007217407e-01 2.956503033638000488e-01 5.018136650323867798e-02 -2.121136039495468140e-01 -1.296709626913070679e-01 -2.107904851436614990e-01 -1.201434731483459473e-01 2.153449505567550659e-01 -2.399599105119705200e-01 1.849767267704010010e-01 2.349240928888320923e-01 1.729177832603454590e-01 -1.254697516560554504e-02 1.153328195214271545e-01 -1.507397592067718506e-01 1.844139099121093750e-01 6.479962915182113647e-02 -3.382804617285728455e-02 -2.060175389051437378e-01 -3.911977633833885193e-02 9.712203592061996460e-02 -2.377341985702514648e-01
-5.717498809099197388e-02 1.221441850066184998e-01 1.829907298088073730e-01 1.276197284460067749e-01 2.742995917797088623e-01 -2.293998152017593384e-01 6.495197862386703491e-02 4.266782999038696289e-01 2.467577531933784485e-02 2.270055003464221954e-02 3.019739687442779541e-01 2.323582619428634644e-01 2.694686651229858398e-01 1.233965754508972168e-01 1.914675682783126831e-01 6.614764034748077393e-02 -1.801514774560928345e-01 1.327855885028839111e-01 -2.733419882133603096e-03 2.433761805295944214e-01 -3.483109176158905029e-02 3.279199898242950439e-01 -1.084979698061943054e-01 6.186902895569801331e-02 -7.535400986671447754e-02 2.158443927764892578e-01 1.795598864555358887e-01 7.037941366434097290e-02 1.541864592581987381e-02 -1.339386552572250366e-01 3.701172769069671631e-02 -6.652826443314552307e-03
-2.932492643594741821e-02 -2.482986599206924438e-01 -2.524094842374324799e-02 4.621534142643213272e-03 6.515419483184814453e-02 4.662241786718368530e-02 5.352787300944328308e-02 1.989129334688186646e-01 -4.188018143177032471e-01 2.708599269390106201e-01 -1.318529397249221802e-01 4.770736098289489746e-01 1.140561252832412720e-01 1.103010475635528564e-01 2.755963802337646484e-01 -1.905107498168945312e-01 -8.559747785329818726e-02 9.134794026613235474e-02 -6.688438355922698975e-03 -4.446242004632949829e-02 2.447538375854492188e-01 1.216881349682807922e-01 -7.877692580223083496e-02 2.003243565559387207e-02 -9.555057436227798462e-02 -2.192838676273822784e-02 2.833882570266723633e-01 2.009899616241455078e-01 -1.120658665895462036e-01 -7.178019732236862183e-03 -1.176552698016166687e-01 -3.208716213703155518e-02
-2.423420697450637817e-01 8.109240978956222534e-02 1.453730165958404541e-01 2.207666933536529541e-01 2.763442993164062500e-01 6.738664954900741577e-02 -1.414106190204620361e-01 3.531574606895446777e-01 5.617003422230482101e-03 2.151904553174972534e-01 -7.733716070652008057e-02 1.433101743459701538e-01 3.604510724544525146e-01 -1.173033565282821655e-01 -1.022217124700546265e-01 3.909398615360260010e-02 2.953908741474151611e-01 2.164404392242431641e-01 -1.311433762311935425e-01 6.496388465166091919e-03 2.624059841036796570e-02 6.894984096288681030e-02 -7.248743623495101929e-02 1.589327752590179443e-01 1.566776782274246216e-01 -6.357464194297790527e-02 2.850861847400665283e-01 1.439612656831741333e-01 2.287657707929611206e-01 -1.664447039365768433e-01 1.103998571634292603e-01 2.376565150916576385e-02
-2.622290253639221191e-01 1.186145022511482239e-01 8.257900923490524292e-02 -8.389446884393692017e-02 3.459657430648803711e-01 -1.436426490545272827e-02 5.267221480607986450e-02 1.446584910154342651e-01 -9.870847314596176147e-02 2.173342555761337280e-01 -2.939337193965911865e-01 2.494410127401351929e-01 1.340918540954589844e-01 -1.750130020081996918e-02 4.893368184566497803e-01 -2.117087095975875854e-01 1.700638979673385620e-01 -2.125623263418674469e-02 -4.104299470782279968e-02 -1.730741262435913086e-01 2.912106513977050781e-01 2.545340955257415771e-01 -3.938968852162361145e-02 9.151713550090789795e-02 -8.824562653899192810e-03 -1.612896770238876343e-01 4.708363860845565796e-02 -4.798457492142915726e-03 -3.019903786480426788e-02 1.966787735000252724e-03 -3.200927749276161194e-02 -2.744137868285179138e-02
8.644783496856689453e-02 8.738254755735397339e-02 1.377942860126495361e-01 2.639336884021759033e-01 9.708110243082046509e-02 -4.304349422454833984e-02 -1.393602490425109863e-01 1.724770367145538330e-01 9.377854317426681519e-02 1.066226586699485779e-01 -1.105825603008270264e-01 1.584356725215911865e-01 -1.399460434913635254e-01 -7.086999714374542236e-02 8.381349593400955200e-02 -1.239969059824943542e-01 2.502216398715972900e-01 -1.297857612371444702e-01 -1.316596865653991699e-01 3.490781038999557495e-02 5.138911679387092590e-02 3.405662775039672852e-01 -3.510843217372894287e-01 -1.533548831939697266e-01 8.046051859855651855e-02 -3.827473521232604980e-02 3.971284627914428711e-01 4.052438586950302124e-02 -2.901279032230377197e-01 1.934885680675506592e-01 2.662179470062255859e-01 -9.003780037164688110e-02
-1.735425889492034912e-01 1.238377466797828674e-01 1.200896129012107849e-01 9.804994799196720123e-03 -2.388046123087406158e-02 -3.172929286956787109e-01 -1.998810470104217529e-01 3.127399682998657227e-01 -1.416029930114746094e-01 2.533013522624969482e-01 -6.379499565809965134e-03 2.304281741380691528e-01 -6.660744547843933105e-02 1.750937104225158691e-01 6.939833611249923706e-02 -3.804229795932769775e-01 3.172339498996734619e-02 9.256322681903839111e-02 -2.272998243570327759e-01 -7.062884420156478882e-02 2.002155333757400513e-01 1.881544142961502075e-01 4.792264103889465332e-02 1.265572197735309601e-02 1.203583776950836182e-01 -2.564845979213714600e-01 1.699548512697219849e-01 -3.124382579699158669e-03 -2.318757772445678711e-01 -1.894197762012481689e-01 1.510958373546600342e-02 1.892891377210617065e-01
2.369618788361549377e-02 1.370729207992553711e-01 8.897499740123748779e-02 2.121244519948959351e-01 1.432356387376785278e-01 -2.867174446582794189e-01 -1.210501603782176971e-02 2.201585657894611359e-02 2.421525679528713226e-02 1.306497901678085327e-01 -8.620708435773849487e-02 2.492146342992782593e-01 1.560595929622650146e-01 -1.979569196701049805e-01 -9.037923067808151245e-03 -1.868842393159866333e-01 -1.229700222611427307e-01 -3.323623538017272949e-02 -9.928157925605773926e-02 -9.857402741909027100e-02 2.900857627391815186e-01 -3.718765079975128174e-02 1.460357606410980225e-01 3.947493806481361389e-02 1.748300492763519287e-01 -1.459680348634719849e-01 1.552211940288543701e-01 1.477161496877670288e-01 -5.864337682723999023e-01 1.586752384901046753e-01 1.182533279061317444e-01 -1.164811626076698303e-01
-2.209894508123397827e-01 1.553037017583847046e-01 2.904565073549747467e-02 1.243512183427810669e-01 -1.184383183717727661e-01 1.427235361188650131e-02 -5.102442950010299683e-02 2.657618820667266846e-01 -2.358315438032150269e-01 7.536011934280395508e-02 1.106194853782653809e-01 1.099608093500137329e-01 2.884802520275115967e-01 -4.148469865322113037e-01 2.971808314323425293e-01 1.455160677433013916e-01 7.211109995841979980e-02 -2.331086667254567146e-03 -1.424028873443603516e-01 -3.688482567667961121e-02 2.686917968094348907e-02 2.962984442710876465e-01 -1.034893169999122620e-01 9.347572177648544312e-02 6.068377941846847534e-02 2.011158876121044159e-02 -1.495700702071189880e-02 2.630529105663299561e-01 -3.764024078845977783e-01 -6.963767111301422119e-02 1.285308450460433960e-01 3.842455893754959106e-02
4.375466145575046539e-03 1.402845680713653564e-01 -1.596406400203704834e-01 3.086352348327636719e-01 2.171029150485992432e-02 -9.385036677122116089e-02 6.624358147382736206e-02 -1.252305693924427032e-02 -1.576543599367141724e-01 3.395233750343322754e-01 -5.765375122427940369e-02 -1.405490655452013016e-02 1.967122554779052734e-01 -1.227847416885197163e-03 4.386216402053833008e-01 -4.666871577501296997e-02 1.710717380046844482e-01 -1.825303435325622559e-01 -8.999084681272506714e-02 2.376038022339344025e-02 1.728657782077789307e-01 -4.806555062532424927e-02 -1.111729964613914490e-01 5.913461092859506607e-03 -9.696188569068908691e-02 -3.349483609199523926e-01 1.570220589637756348e-01 3.531790375709533691e-01 -1.535350382328033447e-01 -7.833119481801986694e-02 -8.587441593408584595e-02 2.119425386190414429e-01
-2.963890731334686279e-01 1.052322909235954285e-01 6.261843442916870117e-02 1.738475561141967773e-01 1.936792582273483276e-01 -2.472887933254241943e-01 1.159135252237319946e-03 1.919040083885192871e-02 -2.004370987415313721e-01 1.668480187654495239e-01 -5.615947023034095764e-02 2.850630283355712891e-01 1.467496752738952637e-01 1.907774955034255981e-01 3.414370417594909668e-01 -2.891241945326328278e-02 2.932038009166717529e-01 1.434250175952911377e-01 -1.150702387094497681e-01 9.576702117919921875e-02 2.536416351795196533e-01 -7.478788495063781738e-02 1.557995527982711792e-01 2.959504723548889160e-03 -1.220979169011116028e-01 5.961227044463157654e-02 2.788544893264770508e-01 7.093954831361770630e-02 5.712389200925827026e-02 -5.496833100914955139e-02 -1.440849155187606812e-01 -2.977713048458099365e-01
-8.349398523569107056e-02 2.042013108730316162e-01 2.551238536834716797e-01 -2.763698808848857880e-02 2.561434209346771240e-01 -5.652487277984619141e-02 2.812911272048950195e-01 2.253615856170654297e-01 1.286264657974243164e-01 2.060263901948928833e-01 1.456816345453262329e-01 1.020527556538581848e-01 6.059014424681663513e-02 -6.518315523862838745e-02 -2.324935346841812134e-01 1.234838888049125671e-01 7.751976698637008667e-02 7.874205708503723145e-03 -4.291613399982452393e-02 1.077488809823989868e-01 1.684688776731491089e-01 3.565073609352111816e-01 -2.070119678974151611e-01 -3.994849920272827148e-01 -1.625403761863708496e-01 1.383921969681978226e-02 2.120929062366485596e-01 3.774661337956786156e-03 2.932954765856266022e-02 -1.430854201316833496e-01 2.006292492151260376e-01 -9.094956517219543457e-02
-3.619423508644104004e-01 2.044546455144882202e-01 -9.766827523708343506e-02 -5.273386463522911072e-02 1.923824101686477661e-02 -1.936012953519821167e-01 8.949166536331176758e-02 2.903317213058471680e-01 -1.649635881185531616e-01 -9.922878444194793701e-02 2.295229285955429077e-01 -1.058146823197603226e-02 -9.502907097339630127e-02 1.154246032238006592e-01 -1.021518185734748840e-02 6.059171259403228760e-02 -1.962801627814769745e-02 -1.727014482021331787e-01 -1.590794771909713745e-01 -9.973003715276718140e-02 1.329178661108016968e-01 2.589274048805236816e-01 5.501440912485122681e-02 8.181642740964889526e-02 -2.463707774877548218e-01 -7.680632174015045166e-02 3.141493201255798340e-01 2.648197412490844727e-01 -6.808751821517944336e-02 -2.813668549060821533e-02 3.746967315673828125e-01 -1.661484539508819580e-01
-1.650530248880386353e-01 4.461025819182395935e-02 3.380905091762542725e-02 -7.414049655199050903e-02 -4.907736927270889282e-02 -6.830403208732604980e-02 2.104692161083221436e-01 -1.354884058237075806e-01 4.609188809990882874e-02 2.679096460342407227e-01 -4.903010651469230652e-02 5.400962755084037781e-02 9.977629035711288452e-02 -1.631287634372711182e-01 -4.369414225220680237e-02 -2.740712165832519531e-01 1.119583174586296082e-01 -1.185570210218429565e-01 -1.615982735529541969e-03 -6.732884049415588379e-02 2.530117034912109375e-01 2.306161522865295410e-01 5.577405169606208801e-02 1.770093142986297607e-01 2.606477737426757812e-01 -4.444155097007751465e-01 3.784523308277130127e-01 9.131591767072677612e-02 -1.979701071977615356e-01 -1.225161552429199219e-01 1.831972450017929077e-01 -1.185276061296463013e-01
1.760179921984672546e-02 1.388500779867172241e-01 3.283604234457015991e-02 2.111758664250373840e-02 -1.865730583667755127e-01 -1.692310124635696411e-01 2.432925850152969360e-01 1.399469822645187378e-01 -3.342633321881294250e-02 1.706159561872482300e-01 3.765448555350303650e-02 5.488996859639883041e-03 4.215946197509765625e-01 2.393202632665634155e-01 1.096131950616836548e-01 4.845320060849189758e-02 4.172657802700996399e-02 5.723784118890762329e-02 -6.587421894073486328e-02 -2.769823968410491943e-01 3.305349051952362061e-01 1.992152631282806396e-01 2.592145092785358429e-02 -3.944363892078399658e-01 -3.193896263837814331e-02 -2.357232570648193359e-01 2.532134354114532471e-01 9.886314161121845245e-03 -6.204302236437797546e-02 -1.861300766468048096e-01 7.058604154735803604e-03 -7.068029791116714478e-02
-3.283232152462005615e-01 6.406642496585845947e-02 3.020138442516326904e-01 -1.019221767783164978e-01 1.051735803484916687e-01 -1.915079057216644287e-01 5.476112477481365204e-03 8.310628682374954224e-02 2.129062265157699585e-02 8.204586803913116455e-02 -1.457099169492721558e-01 2.010945677757263184e-01 1.355300098657608032e-01 -3.327286615967750549e-02 1.443986296653747559e-01 -3.628908693790435791e-01 -1.286964267492294312e-01 6.509707123041152954e-02 1.343596279621124268e-01 7.826519757509231567e-02 9.602823108434677124e-02 4.887663573026657104e-02 -2.887712046504020691e-02 -2.523755421862006187e-03 9.914607554674148560e-02 -1.561979502439498901e-01 6.021016240119934082e-01 6.755828391760587692e-03 -8.506542444229125977e-02 1.125225424766540527e-01 -1.150581836700439453e-01 5.991211533546447754e-02
-2.015595436096191406e-01 -8.487414568662643433e-02 -1.084811892360448837e-02 3.229619562625885010e-01 4.527997225522994995e-02 -6.054754927754402161e-02 2.370900660753250122e-01 2.341288775205612183e-01 -1.340383589267730713e-01 2.377885282039642334e-01 -1.263664215803146362e-01 8.205708116292953491e-02 1.971179097890853882e-01 -4.923705011606216431e-02 1.317247450351715088e-01 -8.553355187177658081e-02 3.521170318126678467e-01 -6.718948483467102051e-02 -9.415759146213531494e-02 -7.913625240325927734e-02 5.070083960890769958e-02 -1.536643207073211670e-01 -1.652092635631561279e-01 -2.314360141754150391e-01 3.879593908786773682e-01 1.486538499593734741e-01 1.094662696123123169e-01 1.068132072687149048e-01 -2.866225242614746094e-01 -4.431755468249320984e-02 1.714745908975601196e-01 8.748414367437362671e-02
-2.101702094078063965e-01 -5.777174606919288635e-02 1.797382831573486328e-01 -4.662083089351654053e-02 1.980047821998596191e-01 -1.235010251402854919e-01 2.127651423215866089e-01 1.868945509195327759e-01 -2.784299850463867188e-02 2.004600167274475098e-01 8.924949914216995239e-03 1.167893111705780029e-01 2.733417451381683350e-01 1.284377276897430420e-01 2.197667062282562256e-01 6.478757411241531372e-02 8.538605272769927979e-02 3.886661678552627563e-02 -3.945576250553131104e-01 6.358158309012651443e-03 4.868624731898307800e-02 2.652627229690551758e-01 -5.434619262814521790e-02 -2.621273696422576904e-01 -1.126626431941986084e-01 1.374422013759613037e-01 -7.334842532873153687e-02 1.593687534332275391e-01 -3.335099220275878906e-01 -1.789298057556152344e-01 -2.539540082216262817e-02 -2.641988396644592285e-01
-2.133576571941375732e-01 2.639008164405822754e-01 -1.312904506921768188e-01 -2.949500977993011475e-01 2.618239521980285645e-01 -1.896644681692123413e-01 2.589038014411926270e-01 2.139545232057571411e-01 -3.154052048921585083e-02 9.599369019269943237e-02 -1.482662111520767212e-01 1.113289892673492432e-01 3.960449695587158203e-01 9.893526136875152588e-02 9.478768706321716309e-02 -2.484656572341918945e-01 2.875302433967590332e-01 6.552729010581970215e-02 2.460952475666999817e-02 8.281289483420550823e-04 3.653853535652160645e-01 1.918759495019912720e-01 4.139484092593193054e-02 -2.023468166589736938e-02 -1.182471122592687607e-02 2.440215088427066803e-02 5.415738746523857117e-02 7.493117451667785645e-02 -2.336855605244636536e-02 3.503758832812309265e-02 -7.249106466770172119e-02 7.065696269273757935e-02
-1.525721997022628784e-01 2.935246191918849945e-02 1.226519271731376648e-01 -1.988694258034229279e-02 -1.470125094056129456e-02 -1.542195975780487061e-01 2.528770565986633301e-01 1.586406677961349487e-01 2.075601220130920410e-01 -5.323113128542900085e-02 -6.958844512701034546e-02 -1.373438816517591476e-02 3.554727435111999512e-01 2.590902447700500488e-01 1.421470493078231812e-01 1.778463833034038544e-02 -2.212303690612316132e-03 3.609238890931010246e-03 -2.459745556116104126e-01 -3.248619381338357925e-03 4.573934972286224365e-01 8.947407454252243042e-02 3.784941136837005615e-02 -8.926057070493698120e-02 2.594137191772460938e-01 -7.521777600049972534e-02 4.286091029644012451e-02 3.520433306694030762e-01 -1.934425532817840576e-01 1.104834023863077164e-02 2.426100820302963257e-01 -8.854569867253303528e-03
-1.869740635156631470e-01 2.218963801860809326e-01 -2.755963057279586792e-02 6.843004375696182251e-02 2.156786024570465088e-01 -6.525835394859313965e-02 3.084591329097747803e-01 2.586520016193389893e-01 1.232183203101158142e-01 9.766545146703720093e-02 1.810989826917648315e-01 9.800136834383010864e-02 3.454288840293884277e-01 -1.022917255759239197e-01 -2.271934226155281067e-02 1.390748769044876099e-01 3.216438367962837219e-02 -2.285610586404800415e-01 -1.566148996353149414e-01 4.663568921387195587e-03 1.220970228314399719e-01 1.903858929872512817e-01 -3.011493384838104248e-01 -3.146107494831085205e-02 3.521806001663208008e-02 -6.255307048559188843e-02 -1.056960411369800568e-02 1.093621626496315002e-01 -2.397018820047378540e-01 1.955304294824600220e-01 4.957951023243367672e-04 -3.836628496646881104e-01
1.140490621328353882e-01 6.626874208450317383e-02 4.667840003967285156e-01 2.812356948852539062e-01 2.365300208330154419e-01 2.704198844730854034e-02 -9.437344036996364594e-03 9.911264479160308838e-02 -5.273208767175674438e-02 -3.143483400344848633e-02 4.864290356636047363e-02 5.451166629791259766e-02 4.033532738685607910e-01 7.794467359781265259e-02 -1.677353829145431519e-01 -2.087215483188629150e-01 -9.359433315694332123e-03 1.150400936603546143e-02 2.820300124585628510e-02 -1.850425004959106445e-01 8.297604322433471680e-02 3.193612098693847656e-01 -5.861343070864677429e-02 -3.265258967876434326e-01 1.120554581284523010e-01 2.108154296875000000e-01 1.784038245677947998e-01 1.042703166604042053e-01 -1.069750115275382996e-01 6.208077073097229004e-02 1.325134094804525375e-02 -9.715576656162738800e-03
-7.864783704280853271e-02 2.174109667539596558e-01 2.076238840818405151e-01 -1.897892169654369354e-02 4.189288709312677383e-03 -1.076483055949211121e-01 3.616926968097686768e-01 2.011765241622924805e-01 -8.686881512403488159e-02 1.193231865763664246e-01 -3.111130893230438232e-01 1.747438013553619385e-01 2.041065543889999390e-01 2.287726253271102905e-01 3.133128285408020020e-01 -2.666980773210525513e-02 7.408718764781951904e-02 8.573185652494430542e-03 -1.800376325845718384e-01 1.230942308902740479e-01 2.876860499382019043e-01 -1.833133026957511902e-02 -1.675770431756973267e-02 -1.612636744976043701e-01 1.985059082508087158e-01 2.597790211439132690e-02 7.958687096834182739e-02 1.677119880914688110e-01 -2.351732105016708374e-01 8.861496299505233765e-02 -1.117767486721277237e-02 -2.790286839008331299e-01
-9.571712464094161987e-02 1.708908230066299438e-01 6.580483913421630859e-02 -6.803251802921295166e-02 8.889573067426681519e-02 7.988147437572479248e-02 2.098444849252700806e-01 3.836372196674346924e-01 -1.268615126609802246e-01 -8.989091962575912476e-02 -1.176012605428695679e-01 7.000154256820678711e-02 7.163874804973602295e-02 -1.919791102409362793e-01 -8.608690649271011353e-02 -1.305674612522125244e-01 9.585698135197162628e-03 8.031848073005676270e-02 1.875418052077293396e-02 1.425365507602691650e-01 5.094141885638237000e-02 1.872916221618652344e-01 -1.719859093427658081e-01 1.490344256162643433e-01 -3.379698991775512695e-01 -1.831634938716888428e-01 4.990891218185424805e-01 1.998687535524368286e-01 1.162568554282188416e-01 -1.336985677480697632e-01 4.786561429500579834e-02 -2.250815480947494507e-01
1.073588654398918152e-01 3.572219908237457275e-01 9.596993774175643921e-02 1.997507810592651367e-01 2.782514989376068115e-01 -1.588968932628631592e-01 2.490792870521545410e-01 8.604438602924346924e-02 -1.062231287360191345e-01 1.902947202324867249e-02 -3.898056969046592712e-02 1.959706842899322510e-01 2.707694768905639648e-01 -9.002679027616977692e-03 1.037839800119400024e-01 -3.362256661057472229e-02 1.523706912994384766e-01 8.516336977481842041e-02 8.849497139453887939e-02 -1.913674324750900269e-01 2.579989135265350342e-01 -1.493463069200515747e-01 -2.758621573448181152e-01 5.072005093097686768e-02 -6.926411390304565430e-02 -1.794548183679580688e-01 2.674907445907592773e-01 3.136936426162719727e-01 1.040085777640342712e-01 -6.485674530267715454e-02 1.012894511222839355e-01 -1.675363779067993164e-01
-4.063466936349868774e-02 1.307125538587570190e-01 5.100649595260620117e-02 5.923478305339813232e-02 -3.684063628315925598e-02 -3.045395016670227051e-01 3.733178228139877319e-02 4.084278643131256104e-01 -1.904338598251342773e-01 2.816823720932006836e-01 -2.429638057947158813e-01 1.001813039183616638e-01 9.830867499113082886e-02 6.547349691390991211e-02 1.559510678052902222e-01 -1.886242032051086426e-01 1.343255937099456787e-01 1.041768118739128113e-01 -9.549000859260559082e-02 -1.600608527660369873e-01 3.165239840745925903e-02 -6.804013997316360474e-02 -3.802787140011787415e-02 1.532788127660751343e-01 1.535359025001525879e-01 1.602664403617382050e-02 4.518430233001708984e-01 2.996329367160797119e-01 9.233788587152957916e-03 -1.921670138835906982e-01 -3.739733994007110596e-02 6.265158206224441528e-02
-8.433622866868972778e-02 -2.233249545097351074e-01 1.349508017301559448e-02 4.440231621265411377e-02 1.033313125371932983e-01 -3.240078091621398926e-01 2.757244706153869629e-01 2.039442956447601318e-02 -2.208295166492462158e-01 8.518632501363754272e-02 5.110857635736465454e-02 7.315772026777267456e-02 2.817997038364410400e-01 3.825868666172027588e-02 -1.895355582237243652e-01 -4.817272722721099854e-02 8.857815526425838470e-03 5.962889641523361206e-02 -8.633041381835937500e-02 -8.613242208957672119e-02 2.076414972543716431e-02 -3.085048636421561241e-03 -1.827551797032356262e-02 4.663066193461418152e-02 -1.473924666643142700e-01 3.578912839293479919e-02 1.812038719654083252e-01 6.754398345947265625e-01 -1.038841903209686279e-01 -1.125734150409698486e-01 2.263783663511276245e-02 -9.035766869783401489e-02
-2.206832766532897949e-01 -9.044351428747177124e-02 -3.754667565226554871e-02 1.116565316915512085e-01 3.983629122376441956e-02 1.174763217568397522e-01 5.188419297337532043e-02 5.284740924835205078e-01 -1.601295620203018188e-01 4.457664862275123596e-02 -2.079975008964538574e-01 2.461523264646530151e-01 8.422922343015670776e-02 1.699497364461421967e-02 2.498023957014083862e-01 -2.190702408552169800e-01 4.130012914538383484e-02 1.592800021171569824e-01 -2.882709726691246033e-02 -1.286023855209350586e-01 2.107481658458709717e-02 -8.958487212657928467e-02 -8.909267932176589966e-02 7.158531993627548218e-02 -1.013340950012207031e-01 3.726144507527351379e-02 3.083525896072387695e-01 2.927948832511901855e-01 -2.499052137136459351e-01 1.739670634269714355e-01 1.736005693674087524e-01 -3.633604571223258972e-02
1.089989989995956421e-01 3.919228911399841309e-02 1.147255748510360718e-01 2.728794217109680176e-01 -7.200041413307189941e-02 -5.266499519348144531e-02 1.754913479089736938e-01 4.455180466175079346e-01 -8.782579749822616577e-02 6.032303348183631897e-02 -2.395456135272979736e-01 4.410920143127441406e-01 1.437491029500961304e-01 -1.606959104537963867e-01 -1.182874962687492371e-01 3.634210675954818726e-02 -3.384988754987716675e-02 -2.001061104238033295e-02 -6.203700602054595947e-02 -2.764479517936706543e-01 4.111302495002746582e-01 1.549226194620132446e-01 3.349251300096511841e-02 -1.812894046306610107e-01 3.848145902156829834e-02 -5.891670659184455872e-02 1.578104496002197266e-02 3.956431057304143906e-03 -1.261094808578491211e-01 4.112723842263221741e-02 6.735005974769592285e-02 -2.092763781547546387e-02
-4.407809376716613770e-01 1.575480252504348755e-01 6.185546889901161194e-02 -1.383414864540100098e-01 8.010331541299819946e-02 -7.144399732351303101e-02 2.245954126119613647e-01 1.044322401285171509e-01 -1.147188469767570496e-01 2.095028609037399292e-01 -6.198368594050407410e-02 2.278009504079818726e-01 8.299358189105987549e-02 1.513326726853847504e-02 2.325741201639175415e-01 -2.965643405914306641e-01 -3.791384398937225342e-02 -3.007174730300903320e-01 -1.494484096765518188e-01 -1.708315610885620117e-01 1.697596907615661621e-01 9.788173437118530273e-02 -1.787051260471343994e-01 1.234989017248153687e-01 1.041202545166015625e-01 -1.392262578010559082e-01 4.936515539884567261e-02 1.367799192667007446e-01 6.207340955734252930e-02 1.673485189676284790e-01 -9.850659966468811035e-02 -3.181272149085998535e-01
-5.204255878925323486e-02 1.722755581140518188e-01 1.659763604402542114e-01 1.099475026130676270e-01 3.249585330486297607e-01 -2.627979218959808350e-02 3.370639085769653320e-01 -7.174402009695768356e-03 -3.040731884539127350e-02 1.871203184127807617e-01 -1.790410429239273071e-01 2.451878190040588379e-01 1.234477758407592773e-01 -1.221081148833036423e-02 2.172310799360275269e-01 -1.024338975548744202e-01 3.313607573509216309e-01 2.624254226684570312e-01 -9.403660893440246582e-02 -2.558059990406036377e-01 -9.529938548803329468e-02 5.011917278170585632e-02 -6.416224874556064606e-03 8.866547048091888428e-02 2.396998852491378784e-01 -1.282268613576889038e-01 1.387409120798110962e-01 4.816357046365737915e-02 8.135964721441268921e-02 -2.062423676252365112e-01 2.946155369281768799e-01 -5.457252264022827148e-02
-5.948130786418914795e-02 5.108574405312538147e-02 -2.927315235137939453e-02 -7.334333658218383789e-02 2.603860795497894287e-01 -1.217482909560203552e-01 1.085196286439895630e-01 3.231906890869140625e-01 3.270697221159934998e-02 2.141745388507843018e-01 -9.418426454067230225e-02 3.938414156436920166e-03 1.761186569929122925e-01 -3.190798684954643250e-03 3.804845213890075684e-01 7.300272583961486816e-02 -1.931392103433609009e-01 1.864179372787475586e-01 -4.095715880393981934e-01 -8.769526332616806030e-02 2.981618046760559082e-01 5.130102857947349548e-02 7.921960949897766113e-02 -2.052006572484970093e-01 -3.872658312320709229e-02 -1.651464700698852539e-01 2.971557676792144775e-01 2.039480507373809814e-01 -5.405820161104202271e-02 4.150443524122238159e-02 3.187215328216552734e-02 -8.489384315907955170e-03
-5.975694581866264343e-02 -7.802238315343856812e-02 2.293300926685333252e-01 9.299040585756301880e-02 -2.004718184471130371e-01 -5.167212337255477905e-02 2.351424247026443481e-01 3.995255529880523682e-01 -7.977918535470962524e-02 2.203302085399627686e-01 -2.935851812362670898e-01 1.340005397796630859e-01 -4.880241304636001587e-02 1.843413859605789185e-01 -6.334054470062255859e-02 -1.673665791749954224e-01 1.382629387080669403e-02 -1.652203202247619629e-01 -1.895435713231563568e-02 -4.381329938769340515e-02 7.795485854148864746e-02 8.500897139310836792e-02 -1.503035277128219604e-01 6.156520172953605652e-02 -1.296260487288236618e-02 8.661310374736785889e-02 2.388804852962493896e-01 1.427297592163085938e-01 -4.174474626779556274e-02 1.354338042438030243e-02 5.350437164306640625e-01 -3.359723463654518127e-02
-2.891342639923095703e-01 1.852026134729385376e-01 -1.358853578567504883e-01 -2.701148763298988342e-02 4.585366696119308472e-02 -5.491815879940986633e-02 2.130026221275329590e-01 3.616459667682647705e-01 3.974679857492446899e-02 2.154802829027175903e-01 -6.329146772623062134e-02 2.127594947814941406e-01 1.391188204288482666e-01 -1.593046933412551880e-01 -1.776880621910095215e-01 4.895695950835943222e-03 -9.381350129842758179e-02 -1.736916750669479370e-01 -2.495081424713134766e-01 -1.028966531157493591e-01 8.048140257596969604e-02 2.437283843755722046e-01 1.718767685815691948e-03 -7.627055794000625610e-02 -1.362559944391250610e-02 -1.011735410429537296e-03 1.565966941416263580e-02 1.709524691104888916e-01 9.629793465137481689e-02 -3.828326165676116943e-01 2.363712787628173828e-01 -2.883447706699371338e-01
-1.362555176019668579e-01 -3.089855015277862549e-01 1.713648885488510132e-01 1.517843306064605713e-01 2.354117780923843384e-01 -6.932392716407775879e-02 2.113561034202575684e-01 1.828924417495727539e-01 1.158880665898323059e-01 2.413581460714340210e-01 2.850699126720428467e-01 -1.185683719813823700e-02 8.023765683174133301e-02 -2.017949670553207397e-01 2.725098133087158203e-01 -3.113215975463390350e-02 -1.806482970714569092e-01 1.948568522930145264e-01 -1.564468815922737122e-02 1.379060931503772736e-02 1.628793478012084961e-01 2.716447412967681885e-01 -1.267345547676086426e-01 -2.043264359235763550e-02 -1.405449397861957550e-02 -3.202454745769500732e-02 -1.616398990154266357e-01 2.752779722213745117e-01 -1.927305907011032104e-01 2.753022313117980957e-02 7.616728544235229492e-02 -2.916547954082489014e-01
-2.393323779106140137e-01 1.979424804449081421e-01 6.151788309216499329e-02 -4.495590552687644958e-02 1.469946117140352726e-03 6.174323614686727524e-03 -7.941584289073944092e-02 2.705906033515930176e-01 -1.464636325836181641e-01 2.659081816673278809e-01 -1.469868421554565430e-01 7.257435470819473267e-02 7.136493921279907227e-02 1.777741611003875732e-01 1.706270575523376465e-01 -3.907528221607208252e-01 -1.018044427037239075e-01 8.404380828142166138e-02 4.001400619745254517e-02 -2.616885602474212646e-01 2.301042824983596802e-01 4.542015865445137024e-02 2.191889844834804535e-02 -5.075562745332717896e-02 2.577472031116485596e-01 -1.719961166381835938e-01 4.140965342521667480e-01 5.128259956836700439e-02 -1.893870085477828979e-01 -3.643845394253730774e-02 1.599815338850021362e-01 -4.636227339506149292e-02
-1.685421615839004517e-01 3.369897603988647461e-02 2.180853337049484253e-01 2.948348820209503174e-01 1.857182681560516357e-01 -2.320682853460311890e-01 1.129968389868736267e-01 1.597485989332199097e-01 -2.375392168760299683e-01 -1.665694862604141235e-01 1.297537237405776978e-02 -3.022808954119682312e-02 3.337274193763732910e-01 7.663156092166900635e-02 -1.675039380788803101e-01 -2.052519172430038452e-01 -5.047651380300521851e-02 7.873960584402084351e-02 -2.151892185211181641e-01 2.725137472152709961e-01 -1.110450103878974915e-01 1.722787469625473022e-01 -2.143211513757705688e-01 -2.820258140563964844e-01 8.912948518991470337e-02 -2.948636747896671295e-02 6.195888668298721313e-02 7.591138780117034912e-02 -1.654914915561676025e-01 -1.091803051531314850e-02 2.367826700210571289e-01 -1.945788562297821045e-01
-2.186030745506286621e-01 8.670628815889358521e-02 3.960349410772323608e-02 -2.026359923183917999e-02 -3.211902454495429993e-02 -2.120290249586105347e-01 -9.592621773481369019e-02 2.021976113319396973e-01 -2.281686961650848389e-01 2.362553924322128296e-01 -9.685898572206497192e-02 5.071720108389854431e-02 1.049640551209449768e-01 1.110807359218597412e-01 4.399615898728370667e-02 -3.787558674812316895e-01 -7.383254915475845337e-02 1.612193733453750610e-01 1.444494631141424179e-02 -1.945402920246124268e-01 3.341612219810485840e-01 1.255590319633483887e-01 2.433318411931395531e-03 -9.394802898168563843e-02 2.051709592342376709e-01 -1.834863871335983276e-01 3.164557218551635742e-01 7.260040938854217529e-02 8.220024406909942627e-02 -3.143848776817321777e-01 1.533526629209518433e-01 2.049748599529266357e-01
-1.090282276272773743e-01 1.733862459659576416e-01 -5.807418748736381531e-02 6.839405745267868042e-02 2.694998383522033691e-01 -1.176937445998191833e-01 -5.805816501379013062e-02 3.162070214748382568e-01 -3.491639718413352966e-02 1.600341051816940308e-01 2.632548809051513672e-01 1.794280260801315308e-01 3.172906041145324707e-01 -2.254785597324371338e-01 1.308428794145584106e-01 2.540327012538909912e-01 -1.879349499940872192e-01 -1.215113773941993713e-01 1.015719771385192871e-01 -4.639697447419166565e-02 -1.382574737071990967e-01 2.687790691852569580e-01 -9.305308014154434204e-02 -1.240990161895751953e-01 1.371170282363891602e-01 -1.422466337680816650e-01 6.241974607110023499e-02 1.488574296236038208e-01 -3.749718070030212402e-01 -8.069630712270736694e-02 8.240073174238204956e-02 4.122934490442276001e-02
-3.730715215206146240e-01 -9.648384153842926025e-02 5.896383151412010193e-02 -1.277721393853425980e-02 3.713119402527809143e-02 6.690152734518051147e-02 -1.285327691584825516e-02 1.690030395984649658e-01 -2.144973278045654297e-01 3.894031643867492676e-01 -1.749305874109268188e-01 1.903163045644760132e-01 9.153829514980316162e-02 -5.768918991088867188e-02 2.215002179145812988e-01 -2.487068027257919312e-01 9.718953818082809448e-02 -4.502473864704370499e-03 2.807653248310089111e-01 1.672050356864929199e-02 3.996982872486114502e-01 1.675558388233184814e-01 -2.599312663078308105e-01 -1.453523803502321243e-02 -1.061377748847007751e-01 -6.734529882669448853e-02 1.592456102371215820e-01 8.805460482835769653e-02 -1.539401710033416748e-01 -4.782897979021072388e-02 -8.281262218952178955e-02 -1.601746678352355957e-02
-2.090751081705093384e-01 2.584771215915679932e-01 2.001401036977767944e-01 3.044049814343452454e-02 4.788059368729591370e-02 -2.625250257551670074e-02 1.199211403727531433e-01 2.420056462287902832e-01 -1.845859736204147339e-01 -1.037379130721092224e-01 -3.144261613488197327e-02 -2.765198796987533569e-02 2.529634237289428711e-01 -2.110989242792129517e-01 9.163175523281097412e-02 -1.895104348659515381e-01 -3.957509528845548630e-03 -3.017522692680358887e-01 1.671168766915798187e-02 -1.260483413934707642e-01 2.121104449033737183e-01 -5.739839002490043640e-02 1.106004193425178528e-01 1.560506671667098999e-01 -1.830482184886932373e-01 -2.200666517019271851e-01 3.094620108604431152e-01 6.001677364110946655e-02 -2.203691303730010986e-01 -2.016008198261260986e-01 1.932300925254821777e-01 -2.704789936542510986e-01
-1.035787910223007202e-01 -1.138970851898193359e-01 1.661055982112884521e-01 2.294107973575592041e-01 9.398402646183967590e-03 -1.828711596317589283e-03 5.162863060832023621e-02 6.825640797615051270e-02 3.241750970482826233e-02 2.517974376678466797e-01 1.141564175486564636e-01 1.078080162405967712e-01 1.859149932861328125e-01 -2.670325338840484619e-01 2.342954874038696289e-01 -2.694725096225738525e-01 1.715109646320343018e-01 1.446896344423294067e-01 -2.756961286067962646e-01 2.297157347202301025e-01 1.097298320382833481e-02 2.474353164434432983e-01 -2.817557752132415771e-01 -7.479431480169296265e-02 -1.855265498161315918e-01 -7.727215439081192017e-02 1.619101911783218384e-01 -3.784691914916038513e-02 -1.834992133080959320e-02 2.185864001512527466e-01 3.349188566207885742e-01 -1.113328337669372559e-01
-2.556040883064270020e-01 1.446375697851181030e-01 1.065505854785442352e-02 -1.406476050615310669e-01 1.915603578090667725e-01 -1.587689518928527832e-01 1.999000310897827148e-01 2.912066280841827393e-01 -3.326532023493200541e-04 -2.463018707931041718e-02 7.221131771802902222e-02 -4.498584941029548645e-02 4.619988203048706055e-01 -3.512082993984222412e-02 -1.499193310737609863e-01 6.949865818023681641e-02 1.454376280307769775e-01 3.562228381633758545e-02 -1.843821406364440918e-01 -8.093553781509399414e-02 3.507145345211029053e-01 2.634702324867248535e-01 -2.003329098224639893e-01 -4.734549671411514282e-02 1.419232189655303955e-01 5.751990154385566711e-02 8.766684681177139282e-03 4.348364844918251038e-02 -3.503434956073760986e-01 2.942676423117518425e-03 6.634465605020523071e-02 -8.384510874748229980e-02
-1.838552802801132202e-01 -2.531931363046169281e-02 3.471381068229675293e-01 8.695878833532333374e-02 4.125923216342926025e-01 -1.317096203565597534e-01 -3.785770013928413391e-02 9.795575588941574097e-02 1.210752651095390320e-01 2.946517765522003174e-01 -4.555558785796165466e-02 6.052552908658981323e-02 -1.237466111779212952e-01 6.885126233100891113e-02 1.951348036527633667e-01 -7.129426300525665283e-02 7.721994817256927490e-02 2.069031354039907455e-03 -2.740659117698669434e-01 -1.247208099812269211e-02 1.152370721101760864e-01 3.751060366630554199e-02 -1.386484056711196899e-01 2.248007953166961670e-01 7.700385898351669312e-02 -2.492194920778274536e-01 1.320423334836959839e-01 3.312638998031616211e-01 -1.258143186569213867e-01 -1.091179996728897095e-01 1.723081469535827637e-01 2.239018827676773071e-01
-8.355743438005447388e-02 3.097839653491973877e-02 -8.971162140369415283e-02 7.046408951282501221e-02 -1.559714525938034058e-01 -2.609322667121887207e-01 1.943144053220748901e-01 3.995930030941963196e-02 -1.798839122056961060e-02 1.094469279050827026e-01 2.517284080386161804e-02 9.400605410337448120e-02 1.639603078365325928e-01 -4.860645160079002380e-02 2.152580916881561279e-01 -1.469591856002807617e-01 -3.231868147850036621e-02 -1.119785159826278687e-01 -2.793736755847930908e-01 -1.494811475276947021e-01 5.592706426978111267e-02 2.613132894039154053e-01 -2.872828245162963867e-01 -2.896780967712402344e-01 -5.875999480485916138e-02 -2.971515618264675140e-02 3.076897263526916504e-01 -2.163706719875335693e-01 -4.121524393558502197e-01 -1.467974781990051270e-01 1.564977765083312988e-01 -1.214714869856834412e-01
-8.184286952018737793e-02 8.432141691446304321e-02 2.107832580804824829e-01 -5.374323204159736633e-02 1.585431396961212158e-01 -3.387511670589447021e-01 6.799507886171340942e-02 1.490456312894821167e-01 -1.260572522878646851e-01 1.915319114923477173e-01 -1.082167774438858032e-02 1.648248583078384399e-01 4.318316653370857239e-02 -2.005926072597503662e-01 -1.259075850248336792e-01 -1.947186291217803955e-01 -1.089194137603044510e-02 4.255594313144683838e-02 9.470691531896591187e-02 -8.840371668338775635e-02 -2.616585465148091316e-03 4.655920714139938354e-02 2.695346474647521973e-01 -1.819267868995666504e-01 -3.031077794730663300e-02 -2.903527021408081055e-01 2.724866271018981934e-01 2.302656173706054688e-01 -3.498007655143737793e-01 1.032951921224594116e-01 1.078122705221176147e-01 -3.356100916862487793e-01
-1.647372841835021973e-01 -2.219990044832229614e-01 -6.277016550302505493e-02 1.864233613014221191e-01 1.136040613055229187e-01 1.045675352215766907e-01 2.278808653354644775e-01 1.965954899787902832e-01 7.690577954053878784e-02 -3.112068865448236465e-03 -9.825933724641799927e-02 2.759350538253784180e-01 3.111592307686805725e-02 1.538954023271799088e-02 3.810800611972808838e-02 -1.988921761512756348e-01 -7.411989569664001465e-02 1.268473416566848755e-01 -1.537695229053497314e-01 -2.766232192516326904e-01 2.899296283721923828e-01 3.277243077754974365e-01 -6.605612486600875854e-02 -1.507751047611236572e-01 5.910340324044227600e-02 2.298739552497863770e-01 -6.464592367410659790e-02 2.738919258117675781e-01 -1.871953308582305908e-01 9.359714388847351074e-02 9.858404844999313354e-02 -3.273671567440032959e-01
-1.378942877054214478e-01 -3.075335323810577393e-01 -1.475385576486587524e-01 1.589437574148178101e-01 1.288013458251953125e-01 -2.442881232127547264e-03 1.502323057502508163e-02 2.537903785705566406e-01 -2.889380753040313721e-01 1.389228105545043945e-01 -1.876335591077804565e-01 2.540954053401947021e-01 2.331329435110092163e-01 1.840053349733352661e-01 -5.270011723041534424e-03 -3.251656591892242432e-01 -1.351388096809387207e-01 5.035207420587539673e-02 4.379836469888687134e-02 -9.547978639602661133e-02 8.554401248693466187e-02 2.439587935805320740e-02 -1.110055446624755859e-01 8.404824137687683105e-02 -1.167293563485145569e-01 -7.777867466211318970e-02 3.031004779040813446e-02 3.127298653125762939e-01 -3.159647583961486816e-01 -1.816466897726058960e-01 2.263192087411880493e-01 6.802826654165983200e-03
-1.679794639348983765e-01 -8.555819094181060791e-02 2.216296344995498657e-01 -5.712531134486198425e-02 -1.102264150977134705e-01 6.164539605379104614e-02 1.036702916026115417e-01 -2.143418341875076294e-01 -1.481109112501144409e-01 2.315193861722946167e-01 -1.757249422371387482e-02 3.201653063297271729e-01 2.366725504398345947e-01 7.373616099357604980e-02 8.508539199829101562e-02 -3.185335695743560791e-01 2.906869649887084961e-01 7.298838347196578979e-02 -3.150018751621246338e-01 2.818662673234939575e-02 9.904081374406814575e-02 8.153411746025085449e-02 -2.333518862724304199e-02 -1.281557083129882812e-01 4.320091009140014648e-02 -1.911520212888717651e-01 1.611495912075042725e-01 1.354696154594421387e-01 7.035072147846221924e-02 3.101792037487030029e-01 2.792425453662872314e-01 -7.614022493362426758e-02
-2.035581469535827637e-01 2.192282378673553467e-01 1.627645939588546753e-01 5.981770344078540802e-03 1.880880910903215408e-03 -9.035460650920867920e-02 -5.727998167276382446e-02 1.807312816381454468e-01 2.611122559756040573e-03 2.794757783412933350e-01 -3.183276057243347168e-01 1.558821648359298706e-01 1.348891705274581909e-01 -3.733518347144126892e-02 3.017371296882629395e-01 -2.509499788284301758e-01 1.599737554788589478e-01 -1.897583529353141785e-02 3.386478126049041748e-01 -1.069514825940132141e-01 3.684567809104919434e-01 1.177672520279884338e-01 5.408770218491554260e-02 2.122010737657546997e-01 6.275498121976852417e-02 -3.553788736462593079e-02 2.317271977663040161e-01 1.379163861274719238e-01 -1.433888822793960571e-01 -2.257142774760723114e-02 -5.980429425835609436e-02 -1.014127433300018311e-01
-3.580281138420104980e-01 5.884244665503501892e-02 2.695833519101142883e-02 -1.050306409597396851e-01 1.937272101640701294e-01 3.546891734004020691e-02 1.206312421709299088e-02 1.301307678222656250e-01 -1.789188981056213379e-01 3.996075987815856934e-01 -1.624788194894790649e-01 1.352270692586898804e-01 1.130286417901515961e-02 -3.769310715142637491e-04 2.460898458957672119e-01 -2.755451202392578125e-01 1.209719106554985046e-01 -1.672051846981048584e-01 2.139916718006134033e-01 -7.198949903249740601e-02 3.334789574146270752e-01 1.070337891578674316e-01 -2.301043719053268433e-01 -9.105719625949859619e-02 3.419722244143486023e-02 -2.023617476224899292e-01 1.899893134832382202e-01 5.740213394165039062e-02 -2.509233653545379639e-01 1.435349043458700180e-02 6.802707910537719727e-02 -3.086907416582107544e-02
-7.480991631746292114e-02 7.553954422473907471e-02 1.170488595962524414e-01 2.747951149940490723e-01 2.307742536067962646e-01 -2.570518553256988525e-01 5.887580290436744690e-02 1.758953034877777100e-01 -3.392937034368515015e-02 4.926076531410217285e-02 -4.438615590333938599e-02 7.988076657056808472e-02 2.689273357391357422e-01 -9.737136960029602051e-02 -2.414520233869552612e-01 -1.668301820755004883e-01 -2.504895627498626709e-02 -2.024346739053726196e-01 -2.390176355838775635e-01 2.338939756155014038e-01 -1.063499227166175842e-01 1.921559125185012817e-01 -5.956153571605682373e-02 -2.980868518352508545e-01 -1.422474682331085205e-01 2.021966278553009033e-01 2.588118314743041992e-01 9.509812295436859131e-02 -1.642791777849197388e-01 -2.095966339111328125e-01 2.243177592754364014e-01 1.158476918935775757e-01
-1.998506486415863037e-01 1.513922512531280518e-01 -2.234112918376922607e-01 5.422619357705116272e-02 -3.936129063367843628e-02 -1.764958202838897705e-01 1.599224656820297241e-01 6.132355704903602600e-02 1.718583852052688599e-01 2.796483933925628662e-01 -1.990149319171905518e-01 -5.172286182641983032e-02 1.376340538263320923e-01 -4.240605607628822327e-02 1.741098165512084961e-01 -1.577658653259277344e-01 -2.685479223728179932e-01 1.492204070091247559e-01 8.192151784896850586e-02 -1.298412233591079712e-01 3.114762902259826660e-01 2.029811441898345947e-01 2.454471541568636894e-03 1.541244536638259888e-01 9.963549673557281494e-02 -2.347230315208435059e-01 1.236634626984596252e-01 2.077536880970001221e-01 -3.605951368808746338e-01 -2.459769546985626221e-01 4.838348552584648132e-02 4.312274104449898005e-04
2.123980671167373657e-01 1.023905426263809204e-01 3.964664936065673828e-01 1.125453561544418335e-01 -1.036043241620063782e-01 -1.240403950214385986e-01 9.699475765228271484e-02 2.406891882419586182e-01 -7.788632065057754517e-02 1.866434365510940552e-01 -1.309009036049246788e-03 2.984916567802429199e-01 3.206158876419067383e-01 -2.717314101755619049e-02 3.837403655052185059e-02 -7.445748150348663330e-02 5.332179740071296692e-02 1.955466121435165405e-01 -2.163089662790298462e-01 1.796999871730804443e-01 3.441196680068969727e-01 2.089374512434005737e-01 -2.873907387256622314e-01 -1.489913910627365112e-01 1.758956611156463623e-01 -4.431066568940877914e-03 -4.098955541849136353e-02 4.058783873915672302e-02 -7.651244103908538818e-02 -9.243991225957870483e-02 6.271089613437652588e-02 2.991420403122901917e-02
-2.371286507695913315e-03 2.725479900836944580e-01 1.549823284149169922e-01 2.717502182349562645e-03 3.492308557033538818e-01 1.210424751043319702e-01 1.936982125043869019e-01 6.585319340229034424e-02 -7.931336015462875366e-02 7.522509247064590454e-02 4.571094363927841187e-02 9.208435565233230591e-02 3.008622489869594574e-02 -1.779158860445022583e-01 4.461558163166046143e-02 4.602764174342155457e-02 1.205121204257011414e-01 4.096856340765953064e-02 1.758476719260215759e-02 2.191674262285232544e-01 1.946572810411453247e-01 1.876750141382217407e-01 -3.717511892318725586e-01 6.715525686740875244e-02 -1.848042383790016174e-02 -2.106722593307495117e-01 4.838298261165618896e-02 2.913328111171722412e-01 -1.348992437124252319e-01 1.183986850082874298e-02 4.628539979457855225e-01 1.383831202983856201e-01
-1.131391450762748718e-01 1.294160634279251099e-01 -3.820284456014633179e-02 -4.773493856191635132e-03 3.203109204769134521e-01 5.231655389070510864e-02 1.565582752227783203e-01 3.024775087833404541e-01 -1.907436549663543701e-01 1.511828154325485229e-01 -6.067490205168724060e-02 2.243395447731018066e-01 9.047185629606246948e-02 -3.097141627222299576e-03 6.985038518905639648e-02 -1.173771023750305176e-01 3.703481256961822510e-01 9.078892320394515991e-02 -1.412115544080734253e-01 1.421803153789369389e-05 -1.147646158933639526e-01 2.527855336666107178e-01 -2.749760150909423828e-01 3.012026660144329071e-02 -8.179565519094467163e-02 -3.034018874168395996e-01 1.603236943483352661e-01 3.332803249359130859e-01 6.285955756902694702e-02 2.037734985351562500e-01 -2.394780330359935760e-02 -8.382675796747207642e-02
-1.769775450229644775e-01 2.729813754558563232e-02 1.116640418767929077e-01 2.739302217960357666e-01 1.764725744724273682e-01 -1.878526955842971802e-01 -7.818359881639480591e-02 -1.111343875527381897e-01 4.266693070530891418e-02 1.908491104841232300e-01 5.106818396598100662e-03 1.865887194871902466e-01 1.473570019006729126e-01 -2.781061232089996338e-01 1.481083128601312637e-02 -1.836807578802108765e-01 -3.388332948088645935e-02 1.050311028957366943e-01 -1.690528839826583862e-01 -5.588619038462638855e-02 3.738988637924194336e-01 -7.931205444037914276e-03 1.756131500005722046e-01 5.744759738445281982e-02 -1.163024175912141800e-02 -1.849067062139511108e-01 2.984528541564941406e-01 1.330806016921997070e-01 -4.213249087333679199e-01 2.070288807153701782e-01 8.617937564849853516e-02 -5.132396891713142395e-02
5.240095779299736023e-03 -2.978936396539211273e-02 9.080857038497924805e-02 1.371670961380004883e-01 -8.757084608078002930e-02 6.296893209218978882e-02 1.786583065986633301e-01 1.560986787080764771e-02 -1.133179441094398499e-01 2.066799998283386230e-01 -2.315938938409090042e-03 1.604759246110916138e-01 2.330380976200103760e-01 1.283840984106063843e-01 1.419675648212432861e-01 -5.710979923605918884e-03 5.151357129216194153e-02 -2.032959610223770142e-01 -3.215755820274353027e-01 7.635728269815444946e-02 4.811939597129821777e-02 2.270291298627853394e-01 -2.935318648815155029e-01 -3.245062232017517090e-01 -2.153539806604385376e-01 -8.939316123723983765e-02 2.170476913452148438e-01 -2.521267347037792206e-02 -4.672912955284118652e-01 4.425899311900138855e-02 1.851872950792312622e-01 -2.569878101348876953e-02
-1.703503280878067017e-01 1.132063046097755432e-01 8.316034451127052307e-03 2.052769213914871216e-01 3.628902137279510498e-02 -9.448377788066864014e-02 -1.443527787923812866e-01 2.181932516396045685e-02 1.356300711631774902e-02 3.322140276432037354e-01 -1.875785924494266510e-02 2.232032716274261475e-01 1.372124999761581421e-01 -3.402595520019531250e-01 4.558151960372924805e-02 -2.251856327056884766e-01 2.555766887962818146e-02 -3.800758346915245056e-02 -1.489484906196594238e-01 -9.728162735700607300e-02 3.105271458625793457e-01 -6.207314506173133850e-02 1.690081357955932617e-01 4.986482486128807068e-02 1.141975894570350647e-01 -2.097414135932922363e-01 1.874759942293167114e-01 1.889106631278991699e-01 -4.222025275230407715e-01 1.883504837751388550e-01 1.369380056858062744e-01 -1.042133495211601257e-01
-1.537043452262878418e-01 1.727291792631149292e-01 3.173657134175300598e-02 1.447258442640304565e-01 1.128351613879203796e-01 -1.895896345376968384e-01 -3.663332667201757431e-03 -2.448886260390281677e-02 -1.688433997333049774e-02 1.495837420225143433e-01 1.300809234380722046e-01 3.579835593700408936e-02 2.179178893566131592e-01 -2.554883658885955811e-01 8.496610820293426514e-02 -3.359466493129730225e-01 8.460037410259246826e-02 -1.472589820623397827e-01 9.979836642742156982e-02 -1.350781973451375961e-02 3.554607033729553223e-01 1.118154972791671753e-01 2.503161132335662842e-01 1.006082296371459961e-01 9.138491004705429077e-02 -2.693924605846405029e-01 2.658160626888275146e-01 1.642514765262603760e-01 -3.918806612491607666e-01 2.944923937320709229e-02 -1.798166520893573761e-02 -1.328601241111755371e-01
-2.211768478155136108e-01 1.931446194648742676e-01 5.389103665947914124e-02 -3.359944745898246765e-02 4.960500076413154602e-02 -4.080750644207000732e-01 1.406425684690475464e-01 3.515408635139465332e-01 1.122588589787483215e-01 1.416199356317520142e-01 1.296486612409353256e-02 3.665101826190948486e-01 2.324275076389312744e-01 -1.012708470225334167e-01 -1.930535584688186646e-01 9.197096340358257294e-03 1.802316606044769287e-01 5.395207181572914124e-02 -2.230730652809143066e-02 2.020266950130462646e-01 -8.233295381069183350e-02 1.028171032667160034e-01 6.841193139553070068e-02 1.106189042329788208e-01 -1.490446627140045166e-01 1.398857962340116501e-02 1.342033129185438156e-02 8.887050300836563110e-02 -2.064410895109176636e-01 -3.606437444686889648e-01 4.303202033042907715e-02 1.123028099536895752e-01
-1.384668704122304916e-02 -1.725307703018188477e-01 2.319729924201965332e-01 -7.557969540357589722e-02 -1.464028656482696533e-01 -1.578790545463562012e-01 1.823958707973361015e-03 3.125410974025726318e-01 -2.903377115726470947e-01 1.155106350779533386e-01 -4.668341949582099915e-02 1.791117489337921143e-01 2.099350690841674805e-01 -5.018036812543869019e-03 1.564799994230270386e-02 8.493893593549728394e-02 -3.169656917452812195e-02 -1.142368093132972717e-01 2.096476107835769653e-01 -1.051866933703422546e-01 8.218539506196975708e-02 1.478276997804641724e-01 -3.333468735218048096e-02 -1.075504347681999207e-01 -2.211167365312576294e-01 -1.206051781773567200e-01 1.707337913103401661e-03 2.811186313629150391e-01 -2.966939806938171387e-01 -1.108814380131661892e-03 2.270307391881942749e-01 -4.365996718406677246e-01
-2.147745043039321899e-01 3.926372155547142029e-02 8.469779789447784424e-02 2.990615665912628174e-01 1.351753026247024536e-01 -3.310975730419158936e-01 -1.163436472415924072e-02 8.049663901329040527e-02 -1.211799308657646179e-02 7.335932552814483643e-02 -1.619810312986373901e-01 2.882453203201293945e-01 2.930213510990142822e-01 2.688989639282226562e-01 1.928564161062240601e-01 -2.467361986637115479e-01 -6.985924392938613892e-02 -1.640135049819946289e-01 -1.567721739411354065e-02 2.225948683917522430e-02 1.048216447234153748e-01 -4.251722991466522217e-02 1.414126306772232056e-01 -1.228084862232208252e-01 6.116058677434921265e-02 2.280033677816390991e-01 1.141893416643142700e-01 -1.739003956317901611e-01 -1.975879818201065063e-01 -5.381969362497329712e-02 3.264847099781036377e-01 -1.489303112030029297e-01
-7.386992871761322021e-02 2.038948833942413330e-01 5.825084447860717773e-02 -1.656878441572189331e-01 9.348065406084060669e-02 -1.677675545215606689e-02 -6.044758856296539307e-02 1.187372282147407532e-01 -1.351533979177474976e-01 1.774237900972366333e-01 -2.472816407680511475e-01 1.900347182527184486e-03 2.028110921382904053e-01 -2.228933945298194885e-02 2.016540765762329102e-01 -3.191789090633392334e-01 -2.493862509727478027e-01 2.873068116605281830e-02 5.823254585266113281e-02 -2.871979773044586182e-01 2.911754846572875977e-01 6.812313944101333618e-02 7.170049101114273071e-02 2.580382861196994781e-02 1.137418076395988464e-01 -3.193718194961547852e-01 3.513286709785461426e-01 1.761829853057861328e-01 -2.481932789087295532e-01 -1.149450913071632385e-01 9.921941161155700684e-02 -4.580126702785491943e-02
-3.032922446727752686e-01 2.040036916732788086e-01 9.851411730051040649e-02 2.386187016963958740e-02 1.808151006698608398e-01 -3.062838912010192871e-01 1.008254364132881165e-01 1.225089952349662781e-01 3.356678411364555359e-03 1.563119441270828247e-01 3.051275387406349182e-02 1.347605884075164795e-01 1.584682017564773560e-01 -3.364785313606262207e-01 -9.470295161008834839e-02 -3.049601018428802490e-01 -5.360050871968269348e-02 -2.048992663621902466e-01 1.668375283479690552e-01 1.132731959223747253e-01 -5.789951607584953308e-02 5.329876020550727844e-02 2.075205445289611816e-01 -1.595347970724105835e-01 8.560801297426223755e-02 -1.362829059362411499e-01 1.808900386095046997e-02 1.703130155801773071e-01 -2.172258794307708740e-01 -2.368134111166000366e-01 2.896273434162139893e-01 -1.341257840394973755e-01
-1.661342084407806396e-01 1.084684208035469055e-01 1.476419568061828613e-01 -5.707782879471778870e-02 5.744808167219161987e-02 -2.590496242046356201e-01 2.807176113128662109e-01 1.530321687459945679e-01 4.864177107810974121e-02 1.173044592142105103e-01 -7.959249615669250488e-02 1.886909157037734985e-01 3.410263359546661377e-01 1.384299993515014648e-01 1.415653079748153687e-01 6.657843291759490967e-02 1.949844881892204285e-02 -1.426464468240737915e-01 -2.069787830114364624e-01 -5.941350385546684265e-02 3.254514634609222412e-01 -8.952752687036991119e-04 -2.445979267358779907e-01 -1.802566349506378174e-01 1.266955137252807617e-01 -1.417654454708099365e-01 -4.043776914477348328e-02 1.607364565134048462e-01 -2.388661801815032959e-01 2.898177504539489746e-01 -1.272902823984622955e-02 -2.734527587890625000e-01
-2.114205658435821533e-01 2.020576298236846924e-01 1.662200987339019775e-01 -1.292428672313690186e-01 1.057933866977691650e-01 -3.448927029967308044e-02 -5.554538592696189880e-02 1.452178657054901123e-01 -1.557626128196716309e-01 1.602847129106521606e-01 -1.845887005329132080e-01 1.828555390238761902e-02 9.399212896823883057e-02 4.765543714165687561e-02 4.398345947265625000e-02 -3.108918070793151855e-01 -2.901012599468231201e-01 1.221123263239860535e-01 2.015308476984500885e-02 -3.122883439064025879e-01 3.095681369304656982e-01 -2.902761474251747131e-02 -5.579445138573646545e-02 -4.163923114538192749e-02 6.024983152747154236e-02 -3.696037828922271729e-01 2.554986178874969482e-01 1.750018894672393799e-01 -1.393695771694183350e-01 -1.532616019248962402e-01 2.473759800195693970e-01 2.755646593868732452e-02
-3.766620755195617676e-01 -1.068229302763938904e-01 1.114183738827705383e-01 2.639796026051044464e-02 2.983235120773315430e-01 -1.966248899698257446e-01 -1.353464722633361816e-01 1.457637995481491089e-01 -1.401464641094207764e-01 2.337052673101425171e-01 -3.318251669406890869e-01 2.603666484355926514e-01 1.541490852832794189e-01 3.345520794391632080e-01 2.004247754812240601e-01 -6.680767238140106201e-02 1.516092270612716675e-01 -1.851272024214267731e-02 -6.967554241418838501e-02 2.941737882792949677e-03 2.990061640739440918e-01 9.884703904390335083e-02 -7.200700696557760239e-03 -1.241531446576118469e-01 -1.746647059917449951e-02 3.278534114360809326e-02 5.308403074741363525e-02 -2.401940338313579559e-02 -1.115461885929107666e-01 -1.669406592845916748e-01 7.579512894153594971e-02 -2.005919516086578369e-01
-9.730340540409088135e-02 -1.503584347665309906e-02 9.014632552862167358e-02 3.530881600454449654e-03 -9.323637932538986206e-02 -2.198881283402442932e-02 2.446483373641967773e-01 3.065398335456848145e-01 -3.131866455078125000e-01 1.673453897237777710e-01 -1.267191171646118164e-01 3.056532703340053558e-02 2.618643343448638916e-01 -2.299024164676666260e-01 1.859818547964096069e-01 -2.496135234832763672e-02 -2.131261490285396576e-02 -2.284896671772003174e-01 -5.304877087473869324e-02 -5.869633331894874573e-02 1.513304561376571655e-01 8.195002377033233643e-02 3.697091042995452881e-01 -1.693188399076461792e-01 -1.924854218959808350e-01 -4.899887740612030029e-02 3.981005847454071045e-01 1.914429813623428345e-01 8.617183566093444824e-02 -1.198738068342208862e-01 8.410204201936721802e-02 -4.585147649049758911e-02
-2.281426340341567993e-01 1.337099075317382812e-01 2.515766322612762451e-01 3.413086235523223877e-01 5.082904919981956482e-02 2.623775601387023926e-02 2.918312847614288330e-01 1.500662565231323242e-01 -8.005373179912567139e-03 -3.185050562024116516e-03 -8.025086671113967896e-02 1.274055242538452148e-01 3.559194207191467285e-01 1.431486904621124268e-01 -6.651736050844192505e-02 -8.531253039836883545e-02 4.914521053433418274e-02 1.224401295185089111e-01 7.713339477777481079e-02 -2.996398210525512695e-01 -1.011176407337188721e-01 -4.053821414709091187e-02 -2.553551495075225830e-01 -2.290546149015426636e-01 6.275335699319839478e-02 4.599163308739662170e-02 7.288526743650436401e-02 2.465647757053375244e-01 -2.671608030796051025e-01 1.660729348659515381e-01 2.007154673337936401e-01 6.025728955864906311e-02
-3.185905283316969872e-03 1.658256649971008301e-01 1.306562274694442749e-01 1.013113856315612793e-01 3.550906181335449219e-01 4.114029929041862488e-02 7.703788578510284424e-02 8.911152184009552002e-02 3.812490403652191162e-02 1.750358790159225464e-01 -9.082969278097152710e-02 2.008907794952392578e-01 1.499088853597640991e-01 -7.786511629819869995e-02 1.920136064291000366e-01 -2.143809497356414795e-01 3.698821067810058594e-01 1.038314923644065857e-01 -2.916324734687805176e-01 -1.747341305017471313e-01 -9.181105345487594604e-02 2.426073551177978516e-01 -1.004173830151557922e-01 2.591165900230407715e-01 -1.078159213066101074e-01 -2.542684674263000488e-01 -1.877128332853317261e-02 3.049504756927490234e-01 6.508154422044754028e-02 8.715224266052246094e-02 5.304737389087677002e-02 -1.395703554153442383e-01
-1.444808840751647949e-01 6.954010576009750366e-02 1.248214766383171082e-01 -1.423475742340087891e-01 2.413731068372726440e-01 -1.107418015599250793e-01 -6.939243525266647339e-02 1.873514354228973389e-01 1.414819899946451187e-02 9.392540901899337769e-02 -5.137554556131362915e-02 5.341102182865142822e-02 2.421337515115737915e-01 -1.256326735019683838e-01 9.409809857606887817e-02 1.384709477424621582e-01 1.344079673290252686e-01 1.528538912534713745e-01 1.803267300128936768e-01 -3.445291519165039062e-01 9.675280004739761353e-02 3.083965480327606201e-01 1.292325109243392944e-01 -1.939885914325714111e-01 -2.746095657348632812e-01 -1.052141711115837097e-01 2.478053271770477295e-01 7.693279534578323364e-02 -1.266371011734008789e-01 1.594378799200057983e-01 1.229922324419021606e-01 -3.862761557102203369e-01
-3.135403096675872803e-01 -2.472619712352752686e-01 1.195547208189964294e-01 1.120428964495658875e-01 3.088085055351257324e-01 2.868567220866680145e-02 -2.620751410722732544e-02 1.686991751194000244e-01 -8.614736050367355347e-02 3.922383114695549011e-02 -3.379413858056068420e-02 9.633327275514602661e-02 -8.738988637924194336e-02 -2.029590755701065063e-01 2.177902758121490479e-01 -3.675945997238159180e-01 1.319108605384826660e-01 1.791916042566299438e-01 1.649201363325119019e-01 -2.401591092348098755e-01 2.530993223190307617e-01 1.520968228578567505e-01 -2.238390594720840454e-01 -8.899980038404464722e-02 4.300889559090137482e-03 -7.276565581560134888e-02 1.795604825019836426e-01 2.070351541042327881e-01 -2.506202161312103271e-01 -1.204774901270866394e-01 -8.398071862757205963e-03 1.371556334197521210e-02
8.090043440461158752e-03 7.799137383699417114e-02 6.066722422838211060e-02 -1.420215070247650146e-01 1.434862464666366577e-01 -2.240186780691146851e-01 3.175811171531677246e-01 1.031703203916549683e-01 -2.009565196931362152e-02 3.247543796896934509e-02 -1.538878120481967926e-02 -6.884051021188497543e-03 1.828491128981113434e-02 -1.656476408243179321e-01 1.801398843526840210e-01 -2.339303046464920044e-01 1.571415811777114868e-01 2.604103647172451019e-03 -1.541071832180023193e-01 -1.226357892155647278e-01 7.872697710990905762e-02 1.717508137226104736e-01 2.504535717889666557e-03 1.709071993827819824e-01 3.037805669009685516e-02 -2.572586834430694580e-01 5.393887162208557129e-01 8.536288142204284668e-02 -1.519426554441452026e-01 -3.017165064811706543e-01 -1.058034449815750122e-01 -2.280146479606628418e-01
-1.028006225824356079e-01 2.203855961561203003e-01 -1.130345240235328674e-01 -2.038663029670715332e-01 1.003544628620147705e-01 -1.500501018017530441e-02 4.043892398476600647e-02 2.316714525222778320e-01 -1.410347595810890198e-02 2.672662138938903809e-01 1.279032416641712189e-02 -1.455114334821701050e-01 4.108444154262542725e-01 -1.210302263498306274e-01 4.412266612052917480e-02 3.321919962763786316e-02 1.015931814908981323e-01 1.136238947510719299e-01 -2.859506309032440186e-01 -1.381355673074722290e-01 2.679210901260375977e-01 3.248402476310729980e-01 -7.178034633398056030e-02 -1.017189621925354004e-01 -4.865680262446403503e-02 1.969279199838638306e-01 9.694819152355194092e-02 2.432504594326019287e-01 -8.400458842515945435e-02 1.000633742660284042e-02 9.891403466463088989e-02 -3.129220008850097656e-01
5.281655117869377136e-02 1.575739234685897827e-01 2.000963985919952393e-01 2.264887094497680664e-02 4.216264002025127411e-03 -1.851575225591659546e-01 1.111522763967514038e-01 3.992846310138702393e-01 9.196653962135314941e-02 5.340042337775230408e-02 -1.822313517332077026e-01 2.825811505317687988e-01 1.023420840501785278e-01 -8.601684123277664185e-02 4.044836387038230896e-02 -1.485142111778259277e-01 -1.758070290088653564e-01 6.865473836660385132e-02 -4.710428044199943542e-02 -3.594549596309661865e-01 1.670902967453002930e-01 2.515778541564941406e-01 7.802428677678108215e-03 -3.114207983016967773e-01 -5.602202937006950378e-02 -3.753075748682022095e-02 -1.657252609729766846e-01 2.001354247331619263e-01 -2.157266438007354736e-01 2.232167422771453857e-01 1.554989516735076904e-01 -1.090773567557334900e-01
-2.684034705162048340e-01 8.491731435060501099e-02 3.073033094406127930e-01 -1.720379590988159180e-01 8.134589344263076782e-02 -3.702813386917114258e-02 1.218738704919815063e-01 1.597231030464172363e-01 -8.658252656459808350e-02 -1.669165045022964478e-01 -4.738140478730201721e-02 1.116311326622962952e-01 2.407994270324707031e-01 1.492484100162982941e-02 -5.955941043794155121e-03 -1.662711799144744873e-01 7.040096074342727661e-02 -9.670307487249374390e-02 -2.520053386688232422e-01 2.488794773817062378e-01 1.821984201669692993e-01 2.354804277420043945e-01 -3.833984732627868652e-01 -4.227700829505920410e-02 2.877103686332702637e-01 1.189836068078875542e-03 1.089691370725631714e-01 2.407539039850234985e-01 -6.399899721145629883e-02 5.420554801821708679e-02 -9.366083890199661255e-02 -2.584647536277770996e-01
-3.064006567001342773e-01 -6.892656534910202026e-02 2.688274681568145752e-01 1.231932342052459717e-01 1.753100007772445679e-01 2.048971131443977356e-03 1.176777407526969910e-01 1.276522576808929443e-01 -1.437720954418182373e-01 4.967170581221580505e-02 -5.795054882764816284e-02 1.850291192531585693e-01 2.006362080574035645e-01 9.698407351970672607e-02 2.115814089775085449e-01 1.504369545727968216e-02 -1.683389581739902496e-02 1.611092835664749146e-01 -3.957134485244750977e-01 -2.373331785202026367e-01 9.414777904748916626e-02 3.070156276226043701e-01 -2.897968143224716187e-02 -5.581019446253776550e-02 -1.359639465808868408e-01 2.826253771781921387e-01 -4.598459973931312561e-02 1.313211917877197266e-01 -3.227056264877319336e-01 -1.515465974807739258e-01 -2.507178857922554016e-02 -7.724323868751525879e-02
-4.055251181125640869e-02 -2.095970511436462402e-02 2.605083584785461426e-01 5.390352755784988403e-02 2.563406229019165039e-01 -1.634393632411956787e-01 5.661804229021072388e-02 3.091198503971099854e-01 1.002365872263908386e-01 -1.331301927566528320e-01 2.944979816675186157e-02 2.111548632383346558e-01 2.803254127502441406e-01 -8.047494292259216309e-02 1.111406832933425903e-01 2.630314044654369354e-02 -2.225753366947174072e-01 2.818822860717773438e-01 -3.592289239168167114e-02 4.304806888103485107e-02 -4.558800533413887024e-02 4.792427718639373779e-01 1.610802412033081055e-01 2.129299789667129517e-01 -1.757381670176982880e-02 9.615872055292129517e-02 5.984393879771232605e-02 2.828106880187988281e-01 -1.320604532957077026e-01 -6.919023394584655762e-02 8.353863656520843506e-02 8.444735407829284668e-02
2.943213842809200287e-02 3.971570357680320740e-02 6.086249649524688721e-02 -1.759383529424667358e-01 2.278913408517837524e-01 -2.122148871421813965e-01 2.269251793622970581e-01 8.115939795970916748e-02 1.020915508270263672e-01 1.670953780412673950e-01 -2.082548141479492188e-01 1.267767995595932007e-01 3.156993985176086426e-01 3.105560839176177979e-01 -1.636865735054016113e-02 -1.180963963270187378e-01 2.968702316284179688e-01 1.964148581027984619e-01 2.248834073543548584e-02 -1.801925450563430786e-01 1.371336877346038818e-01 4.130206704139709473e-01 9.282125532627105713e-02 -4.139754176139831543e-02 1.769595444202423096e-01 -3.947672899812459946e-03 1.229320317506790161e-01 1.331536322832107544e-01 -2.265881747007369995e-01 1.171306967735290527e-01 -6.224500481039285660e-03 -1.051390543580055237e-01
-3.488848805427551270e-01 -9.571285545825958252e-02 4.785611294209957123e-03 1.320199221372604370e-01 5.370342358946800232e-02 -2.649063169956207275e-01 2.438039034605026245e-01 -1.810901612043380737e-02 1.276728976517915726e-02 1.344881653785705566e-01 -1.877037882804870605e-01 3.281543850898742676e-01 -7.317645102739334106e-02 -5.665268376469612122e-02 5.652038753032684326e-02 -2.696168050169944763e-02 2.494459599256515503e-01 -3.087550997734069824e-01 3.158943355083465576e-02 1.374700963497161865e-01 2.941916882991790771e-02 3.365067839622497559e-01 -1.756251603364944458e-01 -1.887669414281845093e-01 -1.390842497348785400e-01 -1.327319443225860596e-01 1.815301030874252319e-01 -1.432305667549371719e-02 -1.109565794467926025e-01 -2.805452942848205566e-01 1.470974236726760864e-01 -6.619091331958770752e-02
-1.851196438074111938e-01 -7.118691224604845047e-03 7.847443222999572754e-03 8.164221793413162231e-02 2.169289290904998779e-01 -1.027031317353248596e-01 -2.676658891141414642e-02 2.493546456098556519e-01 -2.331509888172149658e-01 2.255478203296661377e-01 -3.703731894493103027e-01 1.695702075958251953e-01 2.105532027781009674e-02 3.274644911289215088e-02 -7.798424363136291504e-02 -2.455404251813888550e-01 9.925018996000289917e-02 -4.153406247496604919e-02 1.511973887681961060e-02 -2.992541790008544922e-01 1.261379122734069824e-01 1.534856203943490982e-02 8.577413111925125122e-02 -1.247528940439224243e-01 -1.307016164064407349e-01 -3.842571377754211426e-01 1.087675094604492188e-01 1.758839040994644165e-01 -2.780278027057647705e-02 1.536016613245010376e-01 1.664254516363143921e-01 -3.152996003627777100e-01
2.649150043725967407e-02 1.740086823701858521e-01 4.164397716522216797e-01 2.322496771812438965e-01 4.037272930145263672e-02 -3.410537913441658020e-02 -4.456350579857826233e-02 1.366425156593322754e-01 4.632217437028884888e-02 3.410199284553527832e-02 -2.107201665639877319e-01 1.012715920805931091e-01 4.482195079326629639e-01 4.013260453939437866e-02 -1.150345057249069214e-01 4.355087503790855408e-02 5.484484881162643433e-02 1.683899611234664917e-01 -3.983191847801208496e-01 -1.473332047462463379e-01 2.759583592414855957e-01 1.747662723064422607e-01 -1.584746092557907104e-01 1.106880754232406616e-01 -6.804993748664855957e-02 -1.319228857755661011e-01 7.472433894872665405e-02 9.699987247586250305e-03 -1.738566607236862183e-01 7.886952161788940430e-02 -5.072719603776931763e-02 -1.416890919208526611e-01
-7.896533608436584473e-02 1.755645126104354858e-02 7.210309058427810669e-02 1.862106844782829285e-02 1.199895888566970825e-01 -3.331897854804992676e-01 1.367157995700836182e-01 -1.108097434043884277e-01 4.041587933897972107e-02 1.200846657156944275e-01 -9.793566167354583740e-02 -1.430194973945617676e-01 3.836896717548370361e-01 2.945349738001823425e-02 5.434929132461547852e-01 -1.270869970321655273e-01 1.122794896364212036e-01 1.060876399278640747e-01 -2.376263961195945740e-02 -1.317685544490814209e-01 3.610285222530364990e-01 1.663049310445785522e-01 1.164319515228271484e-01 -7.064100354909896851e-02 -1.000228896737098694e-01 -1.068732142448425293e-01 2.103532999753952026e-01 -6.509730126708745956e-03 -1.904538273811340332e-01 -3.238431364297866821e-02 5.119351297616958618e-02 -4.258120805025100708e-02
-1.660511642694473267e-01 -6.452588737010955811e-02 1.735826022922992706e-02 1.065709739923477173e-01 1.668087393045425415e-01 -2.462068647146224976e-01 -5.360484495759010315e-02 -9.020025283098220825e-02 8.418132364749908447e-02 3.075492382049560547e-01 -2.211766876280307770e-02 1.676594018936157227e-01 2.529920935630798340e-01 -1.784682273864746094e-01 1.457979679107666016e-01 -1.637004315853118896e-01 2.917618490755558014e-02 -1.011259257793426514e-01 -2.035954594612121582e-01 -8.866071701049804688e-03 2.751063704490661621e-01 -1.207509785890579224e-01 2.453742474317550659e-01 9.975444525480270386e-03 1.102155223488807678e-01 -2.424870133399963379e-01 2.124848812818527222e-01 1.618995368480682373e-01 -3.919947743415832520e-01 1.600234359502792358e-01 5.839045345783233643e-02 -2.341025620698928833e-01
-2.028333842754364014e-01 -3.154048696160316467e-03 2.118573039770126343e-01 7.560738176107406616e-02 -1.432870328426361084e-01 1.384392082691192627e-01 2.534452378749847412e-01 2.456143051385879517e-01 -5.529562011361122131e-02 2.252253331243991852e-02 4.290241003036499023e-02 1.795858144760131836e-02 2.157230824232101440e-01 -1.664295643568038940e-01 6.017001345753669739e-02 -1.940170526504516602e-01 2.968760430812835693e-01 2.778716385364532471e-02 -1.658664643764495850e-01 2.895180601626634598e-03 -1.327368021011352539e-01 2.063253223896026611e-01 -3.191968202590942383e-01 1.482845991849899292e-01 2.639341652393341064e-01 -2.790839672088623047e-01 2.509660124778747559e-01 1.631070375442504883e-01 -4.270480200648307800e-02 1.071822792291641235e-01 1.457380503416061401e-01 2.249109148979187012e-01
-2.055145800113677979e-01 9.497195482254028320e-02 2.768941521644592285e-01 -8.648671954870223999e-02 -5.152138322591781616e-02 -9.695617854595184326e-02 1.816342473030090332e-01 1.739346235990524292e-01 -5.946889519691467285e-02 9.813319891691207886e-02 -1.071506664156913757e-01 2.346080392599105835e-01 9.143494814634323120e-02 1.596100330352783203e-01 -2.156330458819866180e-02 3.365048021078109741e-02 -5.502116307616233826e-02 1.443012803792953491e-01 2.494320869445800781e-01 -3.364774286746978760e-01 1.719264090061187744e-01 1.611134856939315796e-01 -8.593815378844738007e-03 -2.717138826847076416e-01 -1.563272476196289062e-01 -1.452461481094360352e-01 1.279893070459365845e-01 4.131057485938072205e-02 -2.084405869245529175e-01 3.295557200908660889e-02 2.740366756916046143e-01 -4.027635753154754639e-01
-3.924051299691200256e-02 3.029273450374603271e-01 -1.180495172739028931e-01 1.588352322578430176e-01 1.741466671228408813e-01 -2.336519062519073486e-01 1.560658812522888184e-01 2.156537026166915894e-01 -8.152098208665847778e-02 2.721621096134185791e-01 -7.119248062372207642e-02 6.805631518363952637e-02 1.268211305141448975e-01 5.680246278643608093e-02 2.605903446674346924e-01 -1.852234303951263428e-01 -1.012568697333335876e-01 7.974746637046337128e-03 -2.509299516677856445e-01 -1.550680100917816162e-01 2.584258615970611572e-01 3.044638782739639282e-02 -9.586948156356811523e-02 2.475962787866592407e-02 -2.927081286907196045e-01 -1.852535605430603027e-01 4.087427556514739990e-01 -2.398515306413173676e-02 -9.758594445884227753e-03 -1.538017243146896362e-01 -9.330935776233673096e-02 6.972383707761764526e-02
-5.454312264919281006e-02 -5.045771598815917969e-02 1.443482041358947754e-01 2.874216139316558838e-01 3.112546354532241821e-02 -1.949236541986465454e-01 1.422986239194869995e-01 4.940085113048553467e-02 -3.993704542517662048e-02 4.073773920536041260e-01 -2.548714727163314819e-02 1.103412061929702759e-01 1.525237113237380981e-01 -2.396820783615112305e-01 -4.325217008590698242e-02 -1.784116029739379883e-01 -1.098957508802413940e-01 1.802751049399375916e-02 3.049032995477318764e-03 -8.944810181856155396e-02 2.524221502244472504e-02 4.269899427890777588e-02 3.187904059886932373e-01 -1.075157150626182556e-01 1.389860808849334717e-01 -2.158797085285186768e-01 2.564654052257537842e-01 1.214671805500984192e-01 -3.847804963588714600e-01 1.532136052846908569e-01 1.234426572918891907e-01 -2.555611133575439453e-01
-3.853484615683555603e-02 4.599583894014358521e-02 4.891883954405784607e-02 1.355344951152801514e-01 1.768380105495452881e-01 -2.548051476478576660e-01 9.967932850122451782e-02 7.511026412248611450e-02 -2.149293571710586548e-02 3.986013531684875488e-01 -4.826979245990514755e-03 2.518894076347351074e-01 9.825563430786132812e-02 -2.533194124698638916e-01 -1.651278436183929443e-01 -2.660398185253143311e-01 2.301166951656341553e-02 -2.476081810891628265e-02 -1.183591485023498535e-01 2.807610668241977692e-03 2.021535038948059082e-01 1.937063038349151611e-01 3.960153162479400635e-01 -1.957229971885681152e-01 3.404510393738746643e-02 -2.129081934690475464e-01 5.632865801453590393e-02 1.323695927858352661e-01 -2.617328166961669922e-01 8.037669211626052856e-02 9.341303259134292603e-02 -1.721014082431793213e-01
3.903151303529739380e-02 2.445864081382751465e-01 7.774740457534790039e-02 -1.052916571497917175e-01 2.265815287828445435e-01 -3.106217272579669952e-02 1.194171160459518433e-01 1.315307170152664185e-01 3.924769535660743713e-02 9.448450058698654175e-02 -1.835040934383869171e-02 1.056442335247993469e-01 3.146490752696990967e-01 1.587231755256652832e-01 1.737856417894363403e-01 1.082760468125343323e-01 2.921730577945709229e-01 2.006701827049255371e-01 -2.667660638689994812e-02 -1.799697577953338623e-01 1.866872608661651611e-01 2.449942082166671753e-01 -3.079807162284851074e-01 -9.349077008664608002e-03 1.697192341089248657e-01 9.245065599679946899e-02 1.855532974004745483e-01 5.961165577173233032e-02 -3.563817143440246582e-01 -1.163355037569999695e-01 1.571165919303894043e-01 -2.458856254816055298e-01
-2.665585875511169434e-01 1.105305850505828857e-01 5.309687554836273193e-02 3.241720795631408691e-01 1.805466115474700928e-01 5.392520502209663391e-02 -6.675170361995697021e-02 1.135104075074195862e-01 -6.814383715391159058e-02 2.168692415580153465e-03 -8.429034054279327393e-02 3.144124746322631836e-01 2.096674740314483643e-01 4.480945318937301636e-02 6.563753634691238403e-02 2.562243677675724030e-02 3.355110287666320801e-01 2.062882333993911743e-01 -8.282385766506195068e-02 -2.794842235743999481e-02 4.179749637842178345e-03 6.816987413913011551e-03 2.074008882045745850e-01 -8.625219576060771942e-03 2.443416714668273926e-01 -4.096978604793548584e-01 2.287248671054840088e-01 1.597042828798294067e-01 4.799850285053253174e-02 -1.508098840713500977e-01 2.370588332414627075e-01 4.357357695698738098e-02
-2.614898681640625000e-01 1.166530027985572815e-01 3.446465730667114258e-01 -4.873881116509437561e-02 3.388015329837799072e-01 1.089828014373779297e-01 1.906624585390090942e-01 -2.440916607156395912e-03 -4.473683983087539673e-02 1.630148589611053467e-01 -3.140588104724884033e-02 1.510499119758605957e-01 -8.051382750272750854e-02 -9.002009779214859009e-02 -1.604591906070709229e-01 1.717866361141204834e-01 1.563556194305419922e-01 -5.251522362232208252e-02 -5.071846395730972290e-02 4.427210986614227295e-02 2.800708115100860596e-01 1.747092306613922119e-01 -2.916298806667327881e-01 -1.858211606740951538e-01 -5.257935449481010437e-02 -2.073130607604980469e-01 1.191090717911720276e-01 1.874909251928329468e-01 -4.890368878841400146e-02 -1.645724028348922729e-01 3.558973968029022217e-01 -1.074883062392473221e-02
-1.322709023952484131e-01 7.615508139133453369e-02 -1.200488209724426270e-01 1.807053983211517334e-01 1.646087169647216797e-01 -5.678940191864967346e-02 2.796119078993797302e-02 2.086843363940715790e-02 1.403993368148803711e-01 -6.832878291606903076e-02 -2.913968861103057861e-01 7.791782170534133911e-02 3.831852972507476807e-01 7.919799536466598511e-02 2.525696754455566406e-01 -1.005404219031333923e-01 -1.853647530078887939e-01 1.317725926637649536e-01 -6.625679880380630493e-02 -9.669385850429534912e-02 2.181141674518585205e-01 5.017833709716796875e-01 -4.836947470903396606e-02 -5.296242982149124146e-02 -2.262018620967864990e-01 7.978210598230361938e-02 1.913687139749526978e-01 9.861838072538375854e-02 -1.321661621332168579e-01 -2.478530853986740112e-01 5.459648743271827698e-02 2.090363996103405952e-03
-2.037150599062442780e-02 2.264763228595256805e-02 -1.007312163710594177e-02 -1.402279585599899292e-01 5.112848803400993347e-02 -2.787619233131408691e-01 1.594483852386474609e-01 3.193183988332748413e-02 -2.472047135233879089e-02 1.372505426406860352e-01 -1.416363120079040527e-01 -1.075068488717079163e-01 3.625243604183197021e-01 -1.616772413253784180e-01 3.942358791828155518e-01 -2.186077982187271118e-01 -1.463217288255691528e-02 7.194525748491287231e-02 -2.531000375747680664e-01 -3.332911729812622070e-01 3.556163012981414795e-01 3.502450883388519287e-02 1.937512159347534180e-01 -1.416031271219253540e-01 -9.407458454370498657e-02 -7.067471742630004883e-02 2.323121577501296997e-01 5.192978307604789734e-02 -1.442492008209228516e-01 -4.844753816723823547e-02 -3.672208869829773903e-03 3.473550081253051758e-02
-5.888804420828819275e-02 1.174561232328414917e-01 4.919705912470817566e-02 6.442910432815551758e-02 -1.452935487031936646e-02 -2.904346585273742676e-01 -1.368687599897384644e-01 3.338715434074401855e-02 -1.472517102956771851e-01 1.219699755311012268e-01 5.880210176110267639e-02 1.992435008287429810e-02 2.014650404453277588e-01 -2.220314294099807739e-01 2.036140859127044678e-01 -2.722333967685699463e-01 7.020983844995498657e-02 9.539791941642761230e-02 -1.315869539976119995e-01 -1.399008482694625854e-01 3.830782473087310791e-01 -4.260968044400215149e-02 2.646278440952301025e-01 -1.414344646036624908e-02 7.067812234163284302e-02 -3.079726994037628174e-01 1.160769984126091003e-01 2.805462777614593506e-01 -3.248679637908935547e-01 6.551426649093627930e-02 1.985277086496353149e-01 -1.220896989107131958e-01
-2.933327257633209229e-01 2.178529649972915649e-02 -1.277292799204587936e-02 -5.346159636974334717e-02 2.724702656269073486e-01 -6.654388457536697388e-02 3.675124645233154297e-01 -1.172443404793739319e-01 -6.049723178148269653e-02 2.349239885807037354e-01 7.794397324323654175e-02 2.126942276954650879e-01 3.116112016141414642e-02 1.118505224585533142e-01 2.092871516942977905e-01 -5.849512293934822083e-03 8.819306641817092896e-02 -9.532297402620315552e-02 -2.995645701885223389e-01 4.359120130538940430e-02 1.911952942609786987e-01 2.019022405147552490e-01 -1.896370016038417816e-02 -2.309802025556564331e-01 -1.601513102650642395e-02 9.779868274927139282e-02 9.910066425800323486e-02 -1.208339035511016846e-01 -3.435817360877990723e-01 -4.733960330486297607e-02 2.689086794853210449e-01 -2.216315418481826782e-01
-1.441657394170761108e-01 1.482527852058410645e-01 3.790813684463500977e-02 7.815743982791900635e-02 1.226581856608390808e-01 5.948340147733688354e-02 4.366726577281951904e-01 2.232530415058135986e-01 -1.600914448499679565e-01 8.864247798919677734e-02 -4.185292497277259827e-02 2.144141644239425659e-01 2.459806948900222778e-01 -7.942281663417816162e-03 1.727472245693206787e-01 -3.050541970878839493e-03 3.882442116737365723e-01 5.508345738053321838e-02 -1.642376035451889038e-01 -2.200984954833984375e-01 -5.148443579673767090e-02 1.312674731016159058e-01 -3.775245323777198792e-02 1.837758719921112061e-01 1.320946663618087769e-01 8.454435504972934723e-03 2.243648916482925415e-01 -1.537282019853591919e-02 -1.824942603707313538e-02 -3.228260874748229980e-01 2.066978216171264648e-01 -1.389798372983932495e-01
-1.151457130908966064e-01 -2.381359413266181946e-02 3.043732345104217529e-01 -2.195910364389419556e-01 2.531000375747680664e-01 -2.452972978353500366e-01 1.399191170930862427e-01 2.884877920150756836e-01 -8.095183223485946655e-02 4.949446767568588257e-02 -7.012584805488586426e-02 1.820741444826126099e-01 9.796818718314170837e-03 9.034814685583114624e-02 1.953416913747787476e-01 3.519958257675170898e-02 2.104577608406543732e-03 3.424917813390493393e-03 3.801294788718223572e-02 -1.376152485609054565e-01 1.361756175756454468e-01 2.759630084037780762e-01 -1.145152561366558075e-02 -1.549960821866989136e-01 -2.420560866594314575e-01 -1.797021627426147461e-01 -6.473477184772491455e-02 9.388995915651321411e-02 -2.171442806720733643e-01 2.954728603363037109e-01 8.500697463750839233e-02 -3.724581301212310791e-01
-9.603113681077957153e-02 -4.543711245059967041e-02 2.225701063871383667e-01 6.400614976882934570e-02 -1.367971599102020264e-01 -1.727996915578842163e-01 -5.505655426532030106e-03 2.449962794780731201e-01 -1.493707532063126564e-03 9.363994002342224121e-02 -5.071197450160980225e-02 2.681273221969604492e-01 4.857281148433685303e-01 4.344642162322998047e-02 -2.997553534805774689e-02 5.708475410938262939e-02 -5.136891826987266541e-02 -1.603702902793884277e-01 -2.698508799076080322e-01 -8.544405549764633179e-02 1.100443378090858459e-01 3.611336350440979004e-01 5.799411609768867493e-02 -3.450431823730468750e-01 1.626978814601898193e-02 5.025398731231689453e-02 1.861174255609512329e-01 3.486789390444755554e-02 -3.842477221041917801e-03 6.794034689664840698e-02 2.215873636305332184e-02 -2.899158895015716553e-01
-3.556074574589729309e-02 1.410939544439315796e-01 1.291969716548919678e-01 -1.227509137243032455e-02 2.674568593502044678e-01 -1.075659915804862976e-01 3.221203684806823730e-01 1.991819739341735840e-01 -2.138258367776870728e-01 -2.582864463329315186e-02 2.213930189609527588e-01 1.859081238508224487e-01 1.752910315990447998e-01 -4.249566420912742615e-02 -1.085887700319290161e-01 -3.079184591770172119e-01 -1.121763288974761963e-01 -1.155239492654800415e-01 1.610838621854782104e-01 -2.450233995914459229e-01 -2.059437520802021027e-02 -8.016404695808887482e-03 1.673723310232162476e-01 3.039849549531936646e-02 -6.169747561216354370e-02 -8.517317473888397217e-02 2.910218536853790283e-01 3.870311379432678223e-01 4.941053315997123718e-02 -1.418220996856689453e-01 1.891565024852752686e-01 1.453291922807693481e-01
-2.490784972906112671e-01 6.917522847652435303e-02 1.415177248418331146e-02 -6.590001285076141357e-02 1.005745977163314819e-01 1.259443163871765137e-01 2.005129009485244751e-01 3.716657459735870361e-01 3.206722438335418701e-02 1.913761198520660400e-01 1.453898400068283081e-01 2.315372824668884277e-01 3.455390930175781250e-01 -2.149932552129030228e-03 -1.413992606103420258e-02 1.125935316085815430e-01 1.657937169075012207e-01 -1.813550293445587158e-01 -2.936555258929729462e-02 4.583040252327919006e-02 2.182937115430831909e-01 1.097114831209182739e-01 -9.870827198028564453e-02 -3.502278625965118408e-01 -3.377267718315124512e-01 -8.087562024593353271e-02 4.187774658203125000e-02 1.610451787710189819e-01 1.343759596347808838e-01 -8.158917725086212158e-02 1.923725754022598267e-01 1.191277205944061279e-01
-2.525947093963623047e-01 2.285587601363658905e-02 1.222903952002525330e-01 5.963896587491035461e-02 -1.480807662010192871e-01 1.012330222874879837e-02 2.625762224197387695e-01 1.501417756080627441e-01 1.006563752889633179e-01 -6.106998026371002197e-02 1.235095504671335220e-02 1.786731183528900146e-01 2.027674615383148193e-01 -1.556513905525207520e-01 -3.759964928030967712e-02 -1.264401525259017944e-01 3.299100100994110107e-01 9.556257724761962891e-02 -1.730224341154098511e-01 1.235950887203216553e-01 4.131058976054191589e-02 1.462198793888092041e-01 -1.904356777667999268e-01 3.693464398384094238e-01 -3.479431197047233582e-02 -2.614222168922424316e-01 1.639286428689956665e-01 3.316444158554077148e-01 -1.480282545089721680e-01 1.212377324700355530e-01 1.987453401088714600e-01 1.829854398965835571e-01
-1.824298650026321411e-01 4.533812776207923889e-02 1.667868793010711670e-01 -2.675842344760894775e-01 1.290377378463745117e-01 -5.483496561646461487e-02 1.290963441133499146e-01 1.913688778877258301e-01 -1.787825971841812134e-01 1.042779162526130676e-01 5.663609877228736877e-02 1.374323964118957520e-01 1.587218195199966431e-01 1.151186227798461914e-02 6.060293316841125488e-02 -1.891402751207351685e-01 2.771476209163665771e-01 -2.730918526649475098e-01 -2.643267512321472168e-01 -1.622949987649917603e-01 2.088908851146697998e-01 1.139571219682693481e-01 -2.240982353687286377e-01 1.547793149948120117e-01 1.367190573364496231e-02 -2.583298683166503906e-01 2.568096518516540527e-01 -1.196643244475126266e-02 3.437508642673492432e-02 -1.657377742230892181e-02 -3.546774759888648987e-02 -3.853158354759216309e-01
-2.081601917743682861e-01 6.742537021636962891e-02 2.002801895141601562e-01 2.632656320929527283e-02 1.539369523525238037e-01 -2.518197894096374512e-01 1.965520232915878296e-01 2.085643261671066284e-02 -1.223546117544174194e-01 1.161255985498428345e-01 2.380321919918060303e-01 -1.548720896244049072e-01 1.621654480695724487e-01 -2.147268950939178467e-01 -6.543769687414169312e-02 -3.544082641601562500e-01 1.406718045473098755e-02 -2.020808607339859009e-01 -2.296610735356807709e-02 -1.821442097425460815e-01 2.111469060182571411e-01 2.181920409202575684e-01 2.269539423286914825e-02 2.593919932842254639e-01 1.531870290637016296e-02 -3.362319767475128174e-01 1.360689103603363037e-01 3.895400092005729675e-02 -2.907459437847137451e-01 -1.337563395500183105e-01 2.822959329932928085e-03 -5.716876685619354248e-02
-1.073245331645011902e-01 3.579366579651832581e-02 1.093315258622169495e-01 1.143824234604835510e-01 -4.415214061737060547e-02 -2.934945821762084961e-01 -3.005705401301383972e-02 5.696563981473445892e-03 -7.200688123703002930e-02 3.173350095748901367e-01 -8.399160951375961304e-02 7.152380794286727905e-02 1.314579695463180542e-01 -2.624213695526123047e-01 2.278023064136505127e-01 -1.283200234174728394e-01 5.616241320967674255e-02 1.419288665056228638e-01 -2.689596712589263916e-01 -1.081907097250223160e-02 2.033744305372238159e-01 8.414778113365173340e-02 3.011742830276489258e-01 -1.105971112847328186e-01 2.075677737593650818e-02 -2.299021035432815552e-01 1.207268387079238892e-01 2.557507753372192383e-01 -4.173396229743957520e-01 -1.215101033449172974e-02 -3.135837987065315247e-02 -2.118242532014846802e-01
-1.575355045497417450e-02 -1.096800342202186584e-01 -4.563548043370246887e-02 -1.510888487100601196e-01 -1.847707480192184448e-01 1.858126223087310791e-01 2.189974486827850342e-01 3.281784951686859131e-01 -2.059456193819642067e-03 1.206945404410362244e-01 2.248057574033737183e-01 1.074233651161193848e-01 2.248241752386093140e-01 -6.571968551725149155e-03 -2.064858525991439819e-01 -8.458729088306427002e-02 -2.677259966731071472e-02 -1.745175272226333618e-01 -1.437058150768280029e-01 1.668529957532882690e-01 2.644295692443847656e-01 1.374417543411254883e-02 -2.053646445274353027e-01 -2.145299501717090607e-02 8.145519345998764038e-02 -1.380011737346649170e-01 3.603228628635406494e-01 2.779582440853118896e-01 -2.444529086351394653e-01 -2.073092460632324219e-01 1.825896054506301880e-01 1.405442878603935242e-02
-6.889520585536956787e-02 6.284679472446441650e-02 7.269584387540817261e-02 1.424668878316879272e-01 9.362205117940902710e-02 -2.786985039710998535e-01 -5.604597181081771851e-02 9.213718771934509277e-02 -1.050939783453941345e-01 2.401152402162551880e-01 1.066996082663536072e-01 2.459010481834411621e-02 2.058997154235839844e-01 -1.619471460580825806e-01 2.005094438791275024e-01 -2.455732524394989014e-01 -1.693219318985939026e-02 -3.247679024934768677e-02 -3.630836308002471924e-02 -1.676882505416870117e-01 2.588017880916595459e-01 1.321814209222793579e-02 2.920602560043334961e-01 2.115913666784763336e-02 1.774236261844635010e-01 -2.832768559455871582e-01 2.449854761362075806e-01 1.514141261577606201e-01 -4.798254966735839844e-01 -1.333012804388999939e-02 6.099108979105949402e-02 -7.317345589399337769e-02
-2.526413202285766602e-01 -1.479552239179611206e-01 1.787059754133224487e-01 4.680671170353889465e-02 1.469639036804437637e-02 1.252879947423934937e-01 3.704429864883422852e-01 1.874913871288299561e-01 2.115383148193359375e-01 -2.379058301448822021e-01 -1.456210315227508545e-01 -6.839544326066970825e-02 4.097817838191986084e-02 -2.507543563842773438e-02 -9.568994492292404175e-02 -2.413174510002136230e-01 2.223130017518997192e-01 6.156762316823005676e-02 -1.504469960927963257e-01 -3.331169486045837402e-02 -3.134695068001747131e-02 2.122527956962585449e-01 -2.184991687536239624e-01 1.470535248517990112e-01 4.317308217287063599e-02 -8.519000560045242310e-02 4.175153076648712158e-01 1.885724663734436035e-01 -6.009340286254882812e-02 -1.113943606615066528e-01 1.840605288743972778e-01 -1.835073828697204590e-01
-4.262197613716125488e-01 3.985995426774024963e-02 1.192398555576801300e-02 1.170100942254066467e-01 -3.224361687898635864e-02 -1.607567518949508667e-01 -2.051493078470230103e-01 2.595208585262298584e-01 -1.210762485861778259e-01 1.162384971976280212e-01 -7.972019165754318237e-02 1.581692993640899658e-01 -1.245964691042900085e-01 1.774372346699237823e-02 2.046143114566802979e-01 -4.408867955207824707e-01 8.586597442626953125e-02 -4.631282016634941101e-02 2.498846733942627907e-03 1.128456904552876949e-03 3.791366815567016602e-01 1.484505683183670044e-01 -1.138117462396621704e-01 -5.524966120719909668e-02 4.356250574346631765e-04 -2.721791267395019531e-01 1.702376008033752441e-01 9.352287650108337402e-02 -1.466810256242752075e-01 -1.619620323181152344e-01 3.836723789572715759e-02 -5.121069401502609253e-02
-9.762904047966003418e-02 4.716780781745910645e-02 1.861159950494766235e-01 -1.154466867446899414e-01 -1.991520263254642487e-02 -1.866088658571243286e-01 2.355448901653289795e-02 -8.057963848114013672e-02 -1.101962383836507797e-02 -8.042604476213455200e-02 1.785408705472946167e-01 2.120989412069320679e-01 3.574478030204772949e-01 1.704751513898372650e-02 1.880377829074859619e-01 -1.570172607898712158e-01 4.367262125015258789e-02 1.243623569607734680e-01 3.197573870420455933e-02 1.437301039695739746e-01 1.959029734134674072e-01 1.235816478729248047e-01 -3.639759421348571777e-01 9.014815092086791992e-02 2.840406298637390137e-01 -1.864194497466087341e-02 4.278543870896100998e-03 -6.748679559677839279e-03 -2.091981321573257446e-01 -1.740373820066452026e-01 4.616573750972747803e-01 -1.578098535537719727e-01
1.173424348235130310e-01 8.328212052583694458e-02 1.959598511457443237e-01 3.024279773235321045e-01 -5.511563643813133240e-02 -3.481592983007431030e-02 3.503112122416496277e-02 6.050963327288627625e-02 -1.804180815815925598e-02 1.632120907306671143e-01 -7.481700927019119263e-02 2.614808976650238037e-01 2.815155982971191406e-01 1.508006900548934937e-01 -1.236053556203842163e-01 -1.211646869778633118e-01 -1.373121887445449829e-01 6.685110181570053101e-02 -3.059331793338060379e-03 -3.996717184782028198e-02 1.156021654605865479e-01 5.516818165779113770e-01 4.577290266752243042e-02 -2.047233730554580688e-01 3.292166292667388916e-01 -1.397969871759414673e-01 1.806434094905853271e-01 1.738470345735549927e-01 -1.151877045631408691e-01 4.081670660525560379e-03 -1.267082393169403076e-01 -2.516738511621952057e-02
-5.069420114159584045e-02 -2.040138095617294312e-01 -1.345251798629760742e-01 -2.188255451619625092e-02 2.440723478794097900e-01 -3.402052223682403564e-01 -8.182220906019210815e-02 -1.123608201742172241e-01 -1.244466081261634827e-01 4.691491648554801941e-02 3.381323069334030151e-02 3.828065991401672363e-01 3.072282671928405762e-01 -2.915450930595397949e-01 9.446983784437179565e-02 -6.034897267818450928e-02 5.451615527272224426e-02 -6.538775563240051270e-02 9.610795229673385620e-02 -1.506185084581375122e-01 8.555394411087036133e-02 2.490090020000934601e-02 -1.211670264601707458e-01 -4.623840749263763428e-02 -3.339282423257827759e-02 1.149496957659721375e-01 2.047480940818786621e-01 3.998319506645202637e-01 -2.042808681726455688e-01 -9.802278131246566772e-02 1.837432533502578735e-01 -1.418786495923995972e-01
-2.608245797455310822e-02 -1.513685584068298340e-01 2.272942513227462769e-01 -7.872366905212402344e-02 -3.652442693710327148e-01 -6.793422996997833252e-02 2.395223379135131836e-01 2.438172250986099243e-01 4.737955704331398010e-02 -3.069800697267055511e-02 2.342078834772109985e-03 1.497260928153991699e-01 5.106247067451477051e-01 -5.534610524773597717e-02 3.309199353680014610e-03 -2.503191530704498291e-01 1.383172869682312012e-01 3.046863898634910583e-02 -3.548214957118034363e-02 9.224765002727508545e-02 5.709935352206230164e-02 1.824949383735656738e-01 -3.261621296405792236e-01 -9.031610935926437378e-02 2.015017904341220856e-02 -6.599594838917255402e-03 2.662863433361053467e-01 2.224462032318115234e-01 2.276951447129249573e-02 -4.914001002907752991e-02 5.354728177189826965e-02 6.368772685527801514e-02
-8.504979312419891357e-03 2.920959293842315674e-01 1.380991041660308838e-01 -9.389208257198333740e-02 -1.911605149507522583e-01 -1.400596555322408676e-02 2.285122871398925781e-01 1.496734470129013062e-02 -6.195187568664550781e-02 4.491016566753387451e-01 2.256123125553131104e-01 3.722436726093292236e-01 8.931345492601394653e-02 -1.622240692377090454e-01 1.210430935025215149e-01 -1.273281127214431763e-01 -9.201793372631072998e-02 6.037630513310432434e-02 -1.347455475479364395e-02 -3.121114373207092285e-01 5.107016116380691528e-02 1.042686924338340759e-01 7.330790907144546509e-02 1.201770976185798645e-01 -7.844004780054092407e-02 -1.180952563881874084e-01 1.663223057985305786e-01 2.969112992286682129e-01 -1.116627454757690430e-01 -9.733932465314865112e-02 1.258583068847656250e-01 1.438032984733581543e-01
-2.319064587354660034e-01 -5.681930575519800186e-03 1.178503185510635376e-01 8.677987009286880493e-02 -8.142299205064773560e-02 1.802179031074047089e-02 -1.029076501727104187e-01 3.007322549819946289e-01 -7.761171460151672363e-02 -2.584584988653659821e-02 5.289607867598533630e-02 1.915670931339263916e-01 3.112009465694427490e-01 -2.511765658855438232e-01 3.731962442398071289e-01 2.425211966037750244e-01 -9.153745323419570923e-02 8.887874335050582886e-02 -1.282988190650939941e-01 -1.066677793860435486e-01 3.826327621936798096e-02 2.536636292934417725e-01 -2.144009917974472046e-01 5.076118931174278259e-02 6.128168664872646332e-03 -2.947377040982246399e-02 1.855634450912475586e-01 3.373014330863952637e-01 -3.060471117496490479e-01 -2.413593605160713196e-02 -1.430529262870550156e-02 1.026296019554138184e-01
-8.537869900465011597e-02 -2.931486368179321289e-01 4.614582750946283340e-03 5.339150503277778625e-02 3.432697057723999023e-01 3.598663583397865295e-02 -2.531991899013519287e-02 1.598488390445709229e-01 -4.161109924316406250e-01 9.568373858928680420e-02 -1.510338187217712402e-01 2.279323488473892212e-01 5.255260691046714783e-02 8.488397300243377686e-02 1.774281263351440430e-01 -2.600212693214416504e-01 -1.248222216963768005e-01 3.365082293748855591e-02 1.462067291140556335e-02 -1.233815774321556091e-02 1.386734545230865479e-01 6.474350392818450928e-02 -1.832208931446075439e-01 2.936055138707160950e-02 -1.008122637867927551e-01 2.181835286319255829e-02 3.478170633316040039e-01 2.857917845249176025e-01 -2.760680019855499268e-01 6.188503466546535492e-04 9.056728333234786987e-02 -1.407534629106521606e-01
6.224701926112174988e-02 2.866371572017669678e-01 8.413555473089218140e-02 -1.732562785036861897e-03 -3.222082555294036865e-02 -1.652399599552154541e-01 -3.954570274800062180e-03 3.600080311298370361e-01 -2.470821440219879150e-01 2.203469127416610718e-01 -3.950217738747596741e-02 1.630683243274688721e-01 3.280325233936309814e-01 1.002101302146911621e-01 8.635388314723968506e-02 -1.153524741530418396e-01 -5.024504289031028748e-02 2.525072544813156128e-02 -1.092980732209980488e-03 -1.502323001623153687e-01 -4.881029948592185974e-03 -2.236531674861907959e-01 -1.524661481380462646e-01 -1.939507550559937954e-03 1.835229098796844482e-01 8.918739110231399536e-02 3.414963483810424805e-01 4.106358885765075684e-01 -1.232001464813947678e-02 -1.974977552890777588e-01 6.604915112257003784e-02 -5.771088600158691406e-02
-1.927971690893173218e-01 7.714062929153442383e-02 1.372114717960357666e-01 -2.000870369374752045e-02 2.108493447303771973e-01 -2.664553225040435791e-01 5.534131824970245361e-02 1.771930605173110962e-01 -2.107672691345214844e-01 6.804233789443969727e-02 1.657601445913314819e-01 8.663881570100784302e-02 3.110114037990570068e-01 1.834424585103988647e-01 1.175324991345405579e-01 -2.754147909581661224e-02 3.527704179286956787e-01 1.563069820404052734e-01 7.131164520978927612e-02 2.635091245174407959e-01 5.952842161059379578e-02 -1.195479277521371841e-02 -3.336769342422485352e-01 8.828334510326385498e-02 2.041790634393692017e-01 -1.747498810291290283e-01 2.430379204452037811e-02 3.635950386524200439e-02 -1.483567506074905396e-01 -1.459521800279617310e-01 3.036225140094757080e-01 -5.374639108777046204e-02
-2.484017759561538696e-01 2.180873304605484009e-01 5.126762017607688904e-02 9.138076752424240112e-02 1.927315592765808105e-01 -2.872717380523681641e-01 1.814016550779342651e-01 4.477776587009429932e-03 -1.341917067766189575e-01 1.174894571304321289e-01 4.435189068317413330e-02 2.271793596446514130e-02 -1.144667118787765503e-01 -1.488354206085205078e-01 -2.444064943119883537e-03 -2.780193388462066650e-01 3.474745526909828186e-02 1.291304677724838257e-01 2.010233551263809204e-01 -7.107228785753250122e-02 9.136588871479034424e-02 1.230352222919464111e-01 7.307733595371246338e-02 -1.921968311071395874e-01 1.690912544727325439e-01 -3.737892508506774902e-01 3.713216483592987061e-01 3.288897573947906494e-01 -1.410678029060363770e-01 2.326833456754684448e-02 -5.634832009673118591e-02 -1.149981915950775146e-01
-2.459144890308380127e-01 -2.658407986164093018e-01 2.077278047800064087e-01 5.296271666884422302e-02 3.302811458706855774e-02 -9.556020051240921021e-02 -8.062196895480155945e-03 7.948142290115356445e-02 6.381887197494506836e-02 5.273659154772758484e-02 -1.258310116827487946e-02 2.067877054214477539e-01 4.949662685394287109e-01 2.481327801942825317e-01 -4.862075299024581909e-02 1.979219028726220131e-03 -8.046719431877136230e-02 -1.292696893215179443e-01 -2.951883971691131592e-01 9.148828685283660889e-02 5.889969319105148315e-02 3.344246745109558105e-01 -1.551867872476577759e-01 -1.046496927738189697e-01 4.180097207427024841e-02 -1.157029867172241211e-01 3.977225422859191895e-01 -3.233533725142478943e-02 7.008463144302368164e-03 -1.480798050761222839e-02 -4.393208026885986328e-02 -4.465345665812492371e-02
-2.120009809732437134e-01 4.633490368723869324e-02 -1.693967916071414948e-02 2.743037641048431396e-01 1.672949045896530151e-01 1.334376931190490723e-01 -8.158898353576660156e-02 4.209857583045959473e-01 -1.815622597932815552e-01 4.023148864507675171e-02 -1.585323810577392578e-01 1.909305155277252197e-01 -2.613795176148414612e-02 1.341345012187957764e-01 2.225568443536758423e-01 -2.090093642473220825e-01 -8.805007487535476685e-02 2.223945707082748413e-01 -9.513477981090545654e-02 7.917448878288269043e-02 2.400567680597305298e-01 8.551535010337829590e-02 -8.188151568174362183e-02 7.069270312786102295e-02 -2.816649675369262695e-01 3.063559532165527344e-02 2.751619815826416016e-01 1.592954546213150024e-01 -2.571167945861816406e-01 8.875438943505287170e-03 1.802575737237930298e-01 -1.020838394761085510e-01
-1.639299653470516205e-02 3.083751499652862549e-01 -6.115614436566829681e-03 2.368384003639221191e-01 8.194198459386825562e-02 3.069490380585193634e-02 2.915590703487396240e-01 1.739794313907623291e-01 1.233312115073204041e-02 3.713971376419067383e-02 1.518669724464416504e-01 3.139572739601135254e-01 2.287187427282333374e-01 1.674211323261260986e-01 5.392008274793624878e-02 -3.021542727947235107e-01 2.527227811515331268e-02 2.834105677902698517e-02 2.585136592388153076e-01 1.693008989095687866e-01 1.726095229387283325e-01 -7.783668488264083862e-02 -2.077816873788833618e-01 1.434417907148599625e-02 1.613756269216537476e-02 -2.863806784152984619e-01 3.315065503120422363e-01 2.969651296734809875e-02 -7.754258811473846436e-02 1.448351144790649414e-01 -1.775732934474945068e-01 -1.106153987348079681e-02
-1.112390160560607910e-01 1.189463585615158081e-01 2.660767734050750732e-01 -8.889327198266983032e-02 3.505130708217620850e-01 1.731815189123153687e-01 1.609201282262802124e-01 1.191749870777130127e-01 1.237685233354568481e-02 1.462491452693939209e-01 9.063412249088287354e-02 1.358721405267715454e-01 3.000279190018773079e-03 -1.355744749307632446e-01 4.377321805804967880e-03 8.061954379081726074e-02 5.408487841486930847e-02 2.325118929147720337e-01 3.830896317958831787e-02 2.972794175148010254e-01 1.139036044478416443e-01 9.028959274291992188e-02 -3.171477019786834717e-01 2.072649076581001282e-02 2.378392731770873070e-03 -7.467778027057647705e-02 1.501974463462829590e-01 2.680400609970092773e-01 -1.660702228546142578e-01 -5.791678652167320251e-02 4.776447117328643799e-01 2.589084021747112274e-02
-2.453921437263488770e-01 1.990392655134201050e-01 -4.354088380932807922e-02 -3.272041678428649902e-03 2.613666653633117676e-01 -1.343095302581787109e-01 2.926124818623065948e-02 5.254205316305160522e-02 -8.061626926064491272e-03 3.058475553989410400e-01 -5.534408986568450928e-02 -7.418964803218841553e-02 7.622802257537841797e-02 2.250018566846847534e-01 1.744304150342941284e-01 -3.239204585552215576e-01 -6.713429931551218033e-03 1.184955835342407227e-01 1.845278739929199219e-01 -1.568295061588287354e-01 1.920462250709533691e-01 1.797034591436386108e-01 1.457429081201553345e-01 -1.945403032004833221e-02 -4.477481544017791748e-02 -2.135453820228576660e-01 4.252976179122924805e-01 2.067993134260177612e-01 -2.110594660043716431e-01 -1.061372384428977966e-01 -1.218868419528007507e-01 -9.425693005323410034e-02
-5.403609201312065125e-02 -1.115249842405319214e-01 7.216192036867141724e-02 8.515680581331253052e-02 1.094760596752166748e-01 2.873011827468872070e-01 1.504994481801986694e-01 3.277530670166015625e-01 -2.312124222517013550e-01 5.950938910245895386e-02 1.295396387577056885e-01 2.789171934127807617e-01 -1.508048325777053833e-01 -8.904297836124897003e-03 2.860257327556610107e-01 -3.173328638076782227e-01 2.563365735113620758e-02 -1.203614845871925354e-01 6.174939870834350586e-02 -6.916972249746322632e-02 -9.034233540296554565e-02 2.059715092182159424e-01 9.834224730730056763e-02 5.239510536193847656e-02 -2.990076504647731781e-02 2.787301316857337952e-02 3.919469714164733887e-01 2.840247750282287598e-01 -2.166761010885238647e-01 2.564654126763343811e-02 5.349244549870491028e-02 -1.322921663522720337e-01
[truncated: 3,262,637 more chars]
