# Supplementary material for: The Language of Innovation
Source: PLoS One. 2020 Apr 30;15(4):e0230107. doi: 10.1371/journal.pone.0230107 (PMC7194493; doi:10.1371/journal.pone.0230107)
Supplement: S16 File — (GZ) [file pone.0230107.s016.tar.gz › 1994-1998/V2Run_15_VS_4500_embeddings1994-1998ED32.txt]

-1.120627596974372864e-01 -8.849600329995155334e-03 5.614732857793569565e-03 7.476701587438583374e-02 8.149743080139160156e-02 -5.489256698638200760e-03 -4.855735227465629578e-02 6.370296329259872437e-02 2.193344533443450928e-01 -1.448075771331787109e-01 -3.623063676059246063e-03 -8.838856965303421021e-02 1.722952425479888916e-01 2.072523534297943115e-01 -2.262293696403503418e-01 4.437467455863952637e-02 1.240359693765640259e-01 -1.703085750341415405e-02 -9.352986514568328857e-02 5.683777928352355957e-01 -1.730126142501831055e-01 -9.959890693426132202e-02 6.857258826494216919e-02 2.487800270318984985e-02 1.256888657808303833e-01 -2.091915905475616455e-01 1.205137372016906738e-01 -3.955819606781005859e-01 6.100564077496528625e-02 9.352702647447586060e-02 9.200853109359741211e-02 3.490146100521087646e-01
-3.021650016307830811e-01 -1.645605713129043579e-01 -1.605919301509857178e-01 1.197909191250801086e-01 3.112751245498657227e-01 -8.362959139049053192e-03 -2.568454109132289886e-02 -1.101152673363685608e-01 3.791871070861816406e-01 1.607675552368164062e-01 -1.739714890718460083e-01 -2.232582569122314453e-01 4.379785954952239990e-01 1.927302181720733643e-01 4.220710322260856628e-02 -2.981363981962203979e-02 1.756300628185272217e-01 -1.591203659772872925e-01 1.018370911478996277e-01 1.353353410959243774e-01 -1.397445350885391235e-01 -2.713155448436737061e-01 -9.141010791063308716e-02 4.795513674616813660e-02 -8.292739838361740112e-02 -1.420062128454446793e-02 1.882552355527877808e-02 4.786321148276329041e-02 -1.686652190983295441e-02 -4.672119766473770142e-02 9.120494872331619263e-02 2.029580473899841309e-01
1.035030484199523926e-01 -2.358350306749343872e-01 1.355710923671722412e-01 1.099813580513000488e-01 -1.495081186294555664e-01 -1.063432544469833374e-01 -2.081487700343132019e-02 1.844505965709686279e-01 4.872456789016723633e-01 -2.565599046647548676e-02 -1.308660395443439484e-02 1.972775906324386597e-02 2.480880916118621826e-01 4.714959114789962769e-02 3.769555315375328064e-02 -3.446466326713562012e-01 1.435732990503311157e-01 -1.698788851499557495e-01 -9.210615605115890503e-02 2.224526256322860718e-01 5.134192109107971191e-02 -2.941418588161468506e-01 -1.498337090015411377e-01 3.364584147930145264e-01 -6.201317533850669861e-02 2.259554415941238403e-01 -1.133470982313156128e-02 -4.983987286686897278e-02 9.417882561683654785e-02 6.558731943368911743e-02 -3.000327758491039276e-02 -9.295388311147689819e-02
-7.814739644527435303e-02 -2.041649073362350464e-01 1.626228690147399902e-01 -1.573058962821960449e-01 -1.861055642366409302e-01 1.486365944147109985e-01 -1.772783100605010986e-01 4.131070077419281006e-01 6.825689226388931274e-02 -5.678755789995193481e-02 -2.856345660984516144e-02 3.985654190182685852e-02 2.839974462985992432e-01 2.416235655546188354e-01 1.340689659118652344e-01 -5.936909839510917664e-02 1.157462820410728455e-01 -2.887787763029336929e-03 -1.058366447687149048e-01 2.156868129968643188e-01 -1.925225406885147095e-01 -1.782465130090713501e-01 -1.270595639944076538e-01 2.242741733789443970e-01 1.844791918992996216e-01 -1.042417287826538086e-01 -1.140970885753631592e-01 -1.906453073024749756e-02 3.816335648298263550e-02 1.393094211816787720e-01 -2.474284619092941284e-01 3.529996275901794434e-01
-1.003627553582191467e-01 -6.603480130434036255e-02 -4.432693868875503540e-02 -3.872645646333694458e-02 1.617367416620254517e-01 -4.970296844840049744e-02 -1.621996015310287476e-01 2.219448983669281006e-01 4.265315532684326172e-01 6.919334083795547485e-02 -8.689423650503158569e-02 -2.340933233499526978e-01 3.368867039680480957e-01 1.156923025846481323e-01 6.845881231129169464e-03 -2.137017697095870972e-01 -6.644953042268753052e-02 -1.712561249732971191e-01 -3.269947469234466553e-01 2.116227895021438599e-01 2.165978103876113892e-01 -2.069259583950042725e-01 6.672742962837219238e-02 6.302752345800399780e-02 -1.226807013154029846e-01 9.186866879463195801e-02 4.533057659864425659e-02 -2.044331580400466919e-01 6.157563533633947372e-03 2.103615552186965942e-01 -2.410734593868255615e-01 -5.374355241656303406e-02
5.126546323299407959e-02 -1.141918450593948364e-01 -1.343393772840499878e-01 3.842546790838241577e-02 2.337173521518707275e-01 -1.752054095268249512e-01 -1.708111166954040527e-01 4.988143146038055420e-01 4.054600894451141357e-01 -1.780358701944351196e-01 -2.023581713438034058e-01 -4.395256564021110535e-02 3.844067081809043884e-02 2.190655320882797241e-01 -1.750587075948715210e-01 -5.599084869027137756e-02 8.734147250652313232e-02 -2.285455912351608276e-01 1.693212427198886871e-02 1.139347180724143982e-01 9.095916897058486938e-02 -2.361691594123840332e-01 4.522110149264335632e-02 -1.098281145095825195e-01 -2.036622911691665649e-01 1.411611884832382202e-01 -7.551437616348266602e-02 -1.400296241044998169e-01 -1.181916594505310059e-01 9.377106279134750366e-02 -1.752598769962787628e-02 1.349124908447265625e-01
-1.527321487665176392e-01 1.777946352958679199e-01 7.881845533847808838e-02 -4.345015063881874084e-02 5.825254693627357483e-02 1.328610628843307495e-01 -2.060681730508804321e-01 8.059846609830856323e-02 5.704314112663269043e-01 6.520828604698181152e-02 -5.835513770580291748e-02 -2.195836454629898071e-01 2.399221360683441162e-01 1.090229526162147522e-01 1.141660138964653015e-01 -1.673624813556671143e-01 1.434655934572219849e-01 -1.108101308345794678e-01 1.109841987490653992e-01 5.866303667426109314e-02 8.434898406267166138e-02 -2.493282109498977661e-01 1.442026905715465546e-02 2.188276201486587524e-01 1.321666091680526733e-01 2.379437983036041260e-01 2.416642196476459503e-02 -3.054878711700439453e-01 4.567091912031173706e-02 1.602482646703720093e-01 -5.644852761179208755e-03 1.158220171928405762e-01
-1.203603520989418030e-01 -1.849822103977203369e-01 -8.469896018505096436e-02 2.270914316177368164e-01 1.947987675666809082e-01 -2.134955078363418579e-01 2.075329273939132690e-01 1.622901409864425659e-01 2.820243239402770996e-01 3.583892434835433960e-02 -1.459692418575286865e-01 1.941875666379928589e-01 3.965494930744171143e-01 1.393370777368545532e-01 -2.070525884628295898e-01 7.021357864141464233e-02 -3.156027942895889282e-02 -2.678017020225524902e-01 2.612419985234737396e-02 1.584087163209915161e-01 -7.609201222658157349e-02 -8.680389821529388428e-02 -2.469687610864639282e-01 1.033565923571586609e-01 2.176392590627074242e-03 -1.010788902640342712e-01 3.875727578997612000e-02 -3.290091156959533691e-01 8.848320692777633667e-03 2.206813693046569824e-01 -9.961371868848800659e-02 1.146631836891174316e-01
-2.021087408065795898e-01 -2.115248739719390869e-01 6.407847255468368530e-02 3.178571164608001709e-01 7.811610400676727295e-02 5.559692531824111938e-02 8.184729516506195068e-02 1.000807732343673706e-01 4.421991407871246338e-01 -8.685536682605743408e-02 -7.378598209470510483e-03 -1.401320472359657288e-02 1.978395134210586548e-01 1.926193237304687500e-01 -9.884042292833328247e-02 2.832368575036525726e-02 1.057255119085311890e-01 8.555084466934204102e-02 -7.572176307439804077e-02 2.727856338024139404e-01 -3.696887791156768799e-01 -3.819860145449638367e-02 -1.407685726881027222e-01 4.971429333090782166e-02 3.739880397915840149e-02 8.706426620483398438e-02 3.522109985351562500e-02 -3.163182139396667480e-01 2.846303880214691162e-01 -9.933889843523502350e-03 1.253817081451416016e-01 1.644495576620101929e-01
2.060442119836807251e-01 -9.307138621807098389e-02 1.438796054571866989e-02 1.075514033436775208e-01 -1.181243658065795898e-01 1.252737939357757568e-01 4.730511084198951721e-02 2.396201156079769135e-02 4.986916780471801758e-01 -9.394753724336624146e-02 1.052818447351455688e-01 -1.856402754783630371e-01 3.315232396125793457e-01 9.641979634761810303e-02 5.068008601665496826e-02 -1.825826019048690796e-01 9.564183652400970459e-02 1.140523254871368408e-01 -7.444721460342407227e-02 2.408309280872344971e-01 3.102836199104785919e-02 -2.362872809171676636e-01 -1.842561513185501099e-01 3.890541195869445801e-02 1.027564778923988342e-01 -1.083567067980766296e-01 1.870250254869461060e-01 -3.429585695266723633e-01 1.955731213092803955e-01 1.256180703639984131e-01 -1.989751607179641724e-01 -6.316656363196671009e-04
5.711513757705688477e-02 -2.423668950796127319e-01 2.641621790826320648e-02 -3.128814697265625000e-02 3.015585243701934814e-01 -8.283996582031250000e-02 1.169407889246940613e-01 3.226985633373260498e-01 1.864176690578460693e-01 9.048367291688919067e-02 -1.162714213132858276e-01 -9.004729799926280975e-03 3.915575146675109863e-01 1.821725815534591675e-01 -2.568143308162689209e-01 -4.207487776875495911e-02 1.708538383245468140e-01 -2.535998821258544922e-01 -9.202533215284347534e-02 2.958289161324501038e-02 -3.237047195434570312e-01 -2.761663794517517090e-01 -8.802498131990432739e-02 -8.443625271320343018e-02 6.712776422500610352e-02 5.835591815412044525e-03 6.266285479068756104e-02 -9.267618507146835327e-02 8.581802994012832642e-02 -1.272464841604232788e-01 2.188638299703598022e-01 1.505034714937210083e-01
-1.613380163908004761e-01 -2.924683876335620880e-02 -4.847116768360137939e-03 7.424408942461013794e-02 3.070208244025707245e-02 2.551471255719661713e-02 -1.310095340013504028e-01 2.093224823474884033e-01 5.367498397827148438e-01 -3.705450147390365601e-02 -1.120532378554344177e-01 4.912016913294792175e-03 2.726750373840332031e-01 -8.921962231397628784e-02 7.845758460462093353e-03 -5.839212983846664429e-02 7.355722039937973022e-02 1.692442446947097778e-01 -1.341415345668792725e-01 1.561783999204635620e-01 -5.896012485027313232e-02 -1.657317280769348145e-01 -2.117904648184776306e-02 3.152538836002349854e-01 2.372649163007736206e-01 1.156514659523963928e-01 2.965370118618011475e-01 -3.138111829757690430e-01 -1.992196142673492432e-01 4.181359335780143738e-02 1.040984913706779480e-01 -3.997466340661048889e-02
-1.211326494812965393e-01 -1.288695633411407471e-01 -3.851045295596122742e-02 -6.695545464754104614e-02 -3.023341298103332520e-02 -5.452657118439674377e-02 5.682313069701194763e-02 1.224645972251892090e-01 5.735128521919250488e-01 -1.532370597124099731e-01 -7.105419039726257324e-02 -3.928471356630325317e-02 3.201875090599060059e-01 1.251163035631179810e-01 1.700665950775146484e-01 -1.641317009925842285e-01 1.668799370527267456e-01 2.340465411543846130e-02 -3.492536395788192749e-02 2.803817950189113617e-02 1.609219163656234741e-01 -1.689234077930450439e-01 -1.573755294084548950e-01 3.018182516098022461e-02 3.285253047943115234e-01 1.118564158678054810e-01 6.857631355524063110e-02 -1.532863676548004150e-01 -1.168901622295379639e-01 -9.097788482904434204e-02 -1.683180332183837891e-01 3.133530318737030029e-01
-7.111136615276336670e-02 -3.804703429341316223e-02 1.402575243264436722e-02 7.142402231693267822e-02 1.941508352756500244e-01 2.591988742351531982e-01 -1.920001357793807983e-01 1.755712330341339111e-01 3.393717110157012939e-01 6.879517436027526855e-02 -2.775412499904632568e-01 -7.757477462291717529e-02 3.372642397880554199e-01 2.229877859354019165e-01 -2.605649232864379883e-01 -4.728775098919868469e-02 3.203736245632171631e-01 -2.341126799583435059e-01 -1.243371963500976562e-01 9.830713272094726562e-02 -2.095261961221694946e-01 -6.355460733175277710e-02 -1.359465271234512329e-01 -1.940782666206359863e-01 2.040967196226119995e-01 -1.027797907590866089e-02 -3.825761005282402039e-02 3.892339393496513367e-02 8.832797408103942871e-02 7.939840853214263916e-02 1.347170919179916382e-01 1.241810694336891174e-01
-1.564267128705978394e-01 -2.589192390441894531e-01 2.595958709716796875e-01 1.452121883630752563e-01 2.678225636482238770e-01 3.171773552894592285e-01 1.618105731904506683e-02 1.354034245014190674e-01 2.670318782329559326e-01 -5.598641466349363327e-03 4.150178749114274979e-03 1.416770815849304199e-01 3.765277266502380371e-01 7.446709275245666504e-02 4.397561773657798767e-02 -8.342355489730834961e-02 1.881969720125198364e-01 -5.167457833886146545e-02 8.402537554502487183e-02 1.720467954874038696e-01 -1.722238957881927490e-01 -1.829988360404968262e-01 3.770079696550965309e-03 2.496144920587539673e-01 -4.407875612378120422e-02 6.347350776195526123e-02 3.849468007683753967e-02 -2.453642934560775757e-01 1.909323967993259430e-02 -5.130408331751823425e-02 3.142375349998474121e-01 1.087691783905029297e-01
-2.121107578277587891e-01 -2.252666205167770386e-01 -2.000690903514623642e-03 -3.007709234952926636e-02 1.967833787202835083e-01 -1.320730056613683701e-02 1.599480584263801575e-02 1.147831007838249207e-01 2.742654271423816681e-02 -9.497258067131042480e-02 -8.279591798782348633e-02 -4.040906578302383423e-02 3.519973158836364746e-01 -6.591849774122238159e-02 2.473729252815246582e-01 1.957551017403602600e-02 1.569266617298126221e-01 1.906451536342501640e-03 2.207293063402175903e-01 3.913283050060272217e-01 3.282795194536447525e-03 -2.218301296234130859e-01 -8.263954520225524902e-02 1.928129494190216064e-01 1.351761966943740845e-01 -2.490481138229370117e-01 -2.339220605790615082e-02 -9.144300222396850586e-02 -2.058107852935791016e-01 1.586634963750839233e-01 -3.447786867618560791e-01 2.182123214006423950e-01
-1.676675528287887573e-01 -1.187124624848365784e-01 1.545927524566650391e-01 -6.425388902425765991e-02 5.868117138743400574e-02 4.442601650953292847e-02 -4.152299091219902039e-02 2.045485079288482666e-01 4.956025183200836182e-01 -4.788239486515522003e-03 9.295449405908584595e-02 3.855928778648376465e-02 1.458984315395355225e-01 1.138022914528846741e-01 -6.220659613609313965e-02 -3.084423206746578217e-02 2.226683646440505981e-01 -1.188610331155359745e-03 -1.076000556349754333e-01 7.175148278474807739e-02 5.221037939190864563e-02 -3.471909165382385254e-01 5.812096968293190002e-02 9.671233594417572021e-02 2.528756558895111084e-01 2.136280089616775513e-01 6.634125113487243652e-02 -4.783906936645507812e-01 9.201523847877979279e-03 8.504020422697067261e-02 -1.533137559890747070e-01 9.992249310016632080e-02
-2.513819932937622070e-01 -3.041383624076843262e-01 2.685855142772197723e-03 4.809515178203582764e-02 -3.419862687587738037e-02 8.818433433771133423e-02 -6.332102417945861816e-02 1.548243463039398193e-01 7.515349239110946655e-02 -2.431232854723930359e-02 -1.383374929428100586e-01 -2.402273863554000854e-01 7.566577196121215820e-02 -9.039887040853500366e-02 2.238574326038360596e-01 1.087967399507761002e-02 1.491704732179641724e-01 -2.925627119839191437e-02 -5.264696478843688965e-02 1.699278950691223145e-01 -1.315184980630874634e-01 -4.459435939788818359e-01 7.627996057271957397e-02 2.196024656295776367e-01 2.611710876226425171e-02 -5.096831321716308594e-01 -1.243903711438179016e-01 -1.306117177009582520e-01 2.621934562921524048e-02 1.839052438735961914e-01 -6.688898056745529175e-02 -3.018853254616260529e-02
-3.888058289885520935e-02 4.533024877309799194e-02 1.093041449785232544e-01 -9.232868440449237823e-03 2.396421134471893311e-01 9.567058086395263672e-02 -2.326632589101791382e-01 1.627662777900695801e-01 4.024178981781005859e-01 -1.676398366689682007e-01 -1.776446402072906494e-01 -8.471673727035522461e-02 1.685952991247177124e-01 3.797170519828796387e-01 -1.438097804784774780e-01 1.383806765079498291e-01 -1.374459415674209595e-01 -5.852632224559783936e-02 2.632587403059005737e-02 1.607709527015686035e-01 5.506535060703754425e-03 -1.502349376678466797e-01 7.095068693161010742e-02 3.538243770599365234e-01 -2.079012989997863770e-01 -7.004013657569885254e-02 3.916240856051445007e-02 -3.052222728729248047e-01 1.223447099328041077e-01 -1.536847203969955444e-01 5.958746001124382019e-02 9.660518169403076172e-02
-1.271509081125259399e-01 -2.352559566497802734e-01 2.063572257757186890e-01 -9.176447987556457520e-03 -1.183989122509956360e-01 1.714426762191578746e-04 -2.549974918365478516e-01 6.259052315726876259e-04 5.418622866272926331e-02 -2.288447767496109009e-01 -5.279898270964622498e-02 1.332357078790664673e-01 2.281736582517623901e-01 4.033949971199035645e-02 2.357014417648315430e-01 1.524640899151563644e-02 1.263567060232162476e-01 6.361176818609237671e-02 -1.101077049970626831e-01 2.227284908294677734e-01 -2.735201828181743622e-02 -2.159474641084671021e-01 -1.544302701950073242e-01 3.404551148414611816e-01 1.231400072574615479e-01 -3.186272382736206055e-01 5.849087983369827271e-02 -9.346918761730194092e-02 -5.689866840839385986e-02 2.933690547943115234e-01 -1.580940335988998413e-01 3.307997584342956543e-01
1.998394541442394257e-02 -7.469034194946289062e-02 8.762152493000030518e-02 1.355505734682083130e-01 -8.202420547604560852e-03 1.706510186195373535e-01 -1.577032208442687988e-01 5.292029380798339844e-01 3.928764909505844116e-02 -2.022273987531661987e-01 -1.229912117123603821e-01 4.404836893081665039e-02 1.885367631912231445e-01 -8.803430199623107910e-02 1.445141285657882690e-01 1.585694551467895508e-01 -8.175563812255859375e-02 -1.271043866872787476e-01 -2.798887789249420166e-01 2.373049110174179077e-01 1.464134752750396729e-01 -3.397717177867889404e-01 -4.803067445755004883e-02 1.046918928623199463e-01 1.140380837023258209e-02 -2.667282819747924805e-01 8.984522521495819092e-02 -1.339484564960002899e-02 6.703806668519973755e-02 6.877021398395299911e-03 5.737143382430076599e-02 3.000430166721343994e-01
-2.402963042259216309e-01 -1.839075982570648193e-01 1.048735827207565308e-01 -1.449176222085952759e-01 3.429459407925605774e-02 6.280171871185302734e-02 -3.899581432342529297e-01 8.250616490840911865e-02 7.174929231405258179e-02 -1.549102365970611572e-01 -1.539340466260910034e-01 -4.811655730009078979e-02 3.320154249668121338e-01 -2.411997877061367035e-02 3.562781214714050293e-01 -1.856882125139236450e-02 6.517105549573898315e-02 -7.329072803258895874e-02 8.765824139118194580e-02 2.960712313652038574e-01 -9.668646007776260376e-02 -1.314289122819900513e-01 -1.666858196258544922e-01 4.581763967871665955e-02 7.919731736183166504e-02 -2.484840601682662964e-01 -2.326952815055847168e-01 -1.343861073255538940e-01 -7.561943680047988892e-02 1.474607884883880615e-01 -1.944430768489837646e-01 2.285380810499191284e-01
-4.826425388455390930e-02 -8.604017645120620728e-02 -1.868854612112045288e-01 1.829144209623336792e-01 -2.615702152252197266e-01 1.175715681165456772e-02 -1.500795781612396240e-01 1.176683232188224792e-01 5.072846412658691406e-01 -1.133171916007995605e-01 -1.941259056329727173e-01 -1.811934113502502441e-01 2.038525044918060303e-01 -3.430041251704096794e-04 8.255976135842502117e-04 -4.739385470747947693e-02 5.814438313245773315e-02 2.567077521234750748e-03 -1.240185052156448364e-01 2.146797329187393188e-01 -1.683411933481693268e-02 -3.234918713569641113e-01 2.388703636825084686e-02 1.315478980541229248e-01 1.424304023385047913e-02 -1.332353800535202026e-01 3.460362181067466736e-02 -4.155964851379394531e-01 9.965932369232177734e-02 2.626602910459041595e-02 2.037292271852493286e-01 -2.825799398124217987e-02
-1.198489144444465637e-01 5.721873044967651367e-02 3.075734376907348633e-01 -3.742666542530059814e-02 8.533663302659988403e-02 8.198929578065872192e-02 -2.319127917289733887e-01 6.157325953245162964e-02 2.290058284997940063e-01 2.005766481161117554e-01 2.643371187150478363e-02 -1.159793138504028320e-02 3.121357783675193787e-02 2.537059187889099121e-01 -1.797784715890884399e-01 -1.768767833709716797e-01 -3.152178227901458740e-02 -3.101860582828521729e-01 -1.822140514850616455e-01 3.947438001632690430e-01 -1.634783744812011719e-01 1.716461777687072754e-02 -2.037061154842376709e-01 -1.359238624572753906e-01 1.370460242033004761e-01 -2.255313843488693237e-01 1.799574345350265503e-01 -1.156206130981445312e-01 -5.392351746559143066e-02 -7.717297971248626709e-02 -2.831630781292915344e-02 3.066549897193908691e-01
-2.940838225185871124e-02 -1.481316983699798584e-01 4.339139908552169800e-02 1.213806644082069397e-01 9.631939232349395752e-02 -6.493114680051803589e-02 -3.024015426635742188e-01 1.753746420145034790e-01 2.662732303142547607e-01 1.055082604289054871e-01 -4.111030995845794678e-01 1.501993089914321899e-01 3.528861999511718750e-01 2.331736087799072266e-01 2.461599186062812805e-02 -1.048173233866691589e-01 4.222385212779045105e-02 2.925901487469673157e-02 3.486720100045204163e-02 1.662617921829223633e-01 -2.612817287445068359e-01 -1.581421643495559692e-01 -1.654734015464782715e-01 -1.125979945063591003e-01 -7.343529909849166870e-02 -6.974799931049346924e-02 8.718552999198436737e-03 -3.983069658279418945e-01 3.757001366466283798e-03 -1.134945079684257507e-01 -2.226082421839237213e-02 -1.165435314178466797e-01
-3.063737973570823669e-02 -2.430239319801330566e-02 2.288756966590881348e-01 1.406704932451248169e-01 4.799882695078849792e-02 3.391987085342407227e-02 6.010409817099571228e-02 6.933455169200897217e-02 3.412408232688903809e-01 -3.687094151973724365e-01 1.032137200236320496e-01 -2.064085006713867188e-01 2.284956425428390503e-01 1.672876924276351929e-01 5.046604201197624207e-02 -1.133230328559875488e-01 2.587786018848419189e-01 -1.511966884136199951e-01 -4.178740680217742920e-01 2.138211131095886230e-01 9.351975470781326294e-02 -2.370340079069137573e-01 -8.148302882909774780e-02 9.917998313903808594e-02 2.452576011419296265e-01 1.587527245283126831e-01 7.126515358686447144e-02 -7.360698282718658447e-02 7.664062082767486572e-02 -2.296616509556770325e-02 -5.412042606621980667e-03 1.390585303306579590e-01
-1.136440485715866089e-01 -2.130887955427169800e-01 -3.606653772294521332e-03 -7.507707923650741577e-02 3.200729191303253174e-01 1.240702494978904724e-01 -3.521954268217086792e-02 2.042924612760543823e-01 2.724319696426391602e-01 1.764366477727890015e-01 -4.474709928035736084e-02 1.719447970390319824e-01 1.479367017745971680e-01 2.787557989358901978e-02 3.352665305137634277e-01 -1.971778720617294312e-01 -6.919927150011062622e-02 -2.289190702140331268e-02 -1.080733165144920349e-01 3.988001942634582520e-01 -1.142745167016983032e-01 4.018560796976089478e-02 1.188611686229705811e-01 -3.453394174575805664e-01 2.084099054336547852e-01 -1.235703453421592712e-01 -5.802347511053085327e-02 -2.298634871840476990e-02 1.699443012475967407e-01 -5.493139103055000305e-02 2.475966513156890869e-02 2.124739736318588257e-01
3.871696442365646362e-02 -6.152084842324256897e-02 1.967095285654067993e-01 -3.488686680793762207e-02 -1.564782410860061646e-01 -2.393791824579238892e-01 2.286683581769466400e-02 -1.366977989673614502e-01 3.758267760276794434e-01 1.743151992559432983e-01 -2.095746099948883057e-01 1.099796146154403687e-01 1.466575413942337036e-01 -1.951166391372680664e-01 -2.774454653263092041e-02 -8.851537853479385376e-02 2.198996543884277344e-01 -2.367186844348907471e-01 -2.626461088657379150e-01 2.701670527458190918e-01 6.490870565176010132e-02 6.012465432286262512e-02 -1.123266667127609253e-02 1.009597927331924438e-01 7.295014709234237671e-02 -1.762661784887313843e-01 -3.504251316189765930e-02 1.415941864252090454e-01 -2.634414136409759521e-01 1.163024231791496277e-01 1.193040534853935242e-01 3.723352849483489990e-01
9.780556708574295044e-02 -1.085695698857307434e-01 -8.549117296934127808e-02 1.465959846973419189e-01 1.133364662528038025e-01 -9.659969806671142578e-02 -9.783570468425750732e-02 2.389627546072006226e-01 7.214916497468948364e-02 9.529927372932434082e-02 -7.365428656339645386e-02 1.306576728820800781e-01 1.068006604909896851e-01 2.567894458770751953e-01 3.623980283737182617e-02 -3.950783237814903259e-02 -1.078116521239280701e-01 -4.240671694278717041e-01 -5.908696725964546204e-02 4.066474735736846924e-01 -2.281676083803176880e-01 -7.035601139068603516e-02 -2.095480561256408691e-01 6.666067987680435181e-02 5.757182091474533081e-02 -2.164215296506881714e-01 1.765546202659606934e-01 -8.216766268014907837e-02 6.202108040452003479e-02 4.293627291917800903e-02 6.529315840452909470e-03 4.295437335968017578e-01
1.459422409534454346e-01 -6.251794099807739258e-02 1.888121366500854492e-01 8.662754297256469727e-02 7.186239957809448242e-02 5.438183248043060303e-02 1.160058826208114624e-01 5.436735227704048157e-02 3.970306217670440674e-01 7.716204226016998291e-02 -3.175852298736572266e-01 -2.515554726123809814e-01 2.407197952270507812e-01 2.252567857503890991e-01 -1.005266159772872925e-01 -2.252735197544097900e-01 1.347987651824951172e-01 -1.723398864269256592e-01 -7.668630778789520264e-02 1.175734028220176697e-01 -2.403675019741058350e-01 -7.731550931930541992e-02 -2.890214622020721436e-01 1.130860671401023865e-01 1.211801990866661072e-01 7.694038562476634979e-03 7.835296541452407837e-02 -1.500757038593292236e-01 -5.187794193625450134e-02 -1.356315314769744873e-01 2.988230586051940918e-01 1.685070246458053589e-01
1.681834831833839417e-02 -1.099371463060379028e-01 -4.456624761223793030e-02 -1.852811425924301147e-01 9.034513495862483978e-03 -1.599033325910568237e-01 1.429528649896383286e-02 2.618190646171569824e-01 5.211750864982604980e-01 -7.207176834344863892e-02 -2.878005206584930420e-01 -3.247767686843872070e-01 1.378376781940460205e-01 1.889511197805404663e-01 -3.705965355038642883e-02 -9.226822853088378906e-02 -4.110947251319885254e-02 -1.218527406454086304e-01 -3.290742263197898865e-02 2.705573141574859619e-01 1.737351268529891968e-01 -1.841913610696792603e-01 1.257604062557220459e-01 -1.157691353000700474e-03 -2.408495992422103882e-01 9.408989548683166504e-02 1.065093502402305603e-01 -7.084836065769195557e-02 -2.588931284844875336e-02 -2.263715714216232300e-01 2.491837367415428162e-02 1.438251882791519165e-01
-1.098808944225311279e-01 -4.979890584945678711e-02 1.713373214006423950e-01 -1.236737240105867386e-02 2.842228300869464874e-02 9.175723418593406677e-03 4.510517790913581848e-02 1.367830187082290649e-01 4.746072888374328613e-01 4.386115074157714844e-02 -9.245833009481430054e-02 -2.054878920316696167e-01 2.402183711528778076e-01 2.555576264858245850e-01 -1.507972031831741333e-01 -4.993997141718864441e-02 2.246327251195907593e-01 8.814457803964614868e-02 6.097196787595748901e-02 5.465562269091606140e-02 -1.844969093799591064e-01 -2.338528484106063843e-01 1.045776531100273132e-01 3.471687436103820801e-01 2.567040324211120605e-01 -1.450114883482456207e-02 6.307465955615043640e-03 -2.502601444721221924e-01 2.890045009553432465e-02 8.510337024927139282e-02 -2.401568740606307983e-01 1.686690747737884521e-01
-1.106943786144256592e-01 -5.410641804337501526e-02 1.122390180826187134e-01 -1.497798562049865723e-01 7.427113503217697144e-02 3.354016542434692383e-01 2.760794460773468018e-01 -7.028511911630630493e-02 2.913621366024017334e-01 -1.291633099317550659e-01 -1.022468134760856628e-01 -1.405777186155319214e-01 2.061003595590591431e-01 -1.690249592065811157e-01 -3.759454190731048584e-02 -3.397868201136589050e-02 3.443555831909179688e-01 -1.465923041105270386e-01 3.656463697552680969e-02 1.191455125808715820e-01 -2.362457215785980225e-01 -3.785540163516998291e-01 -2.384774386882781982e-01 2.348476052284240723e-01 8.988809585571289062e-02 -4.041571542620658875e-02 1.077277138829231262e-01 -2.005898207426071167e-01 7.055053859949111938e-02 6.303963810205459595e-02 -5.697603151202201843e-02 6.867153942584991455e-02
-1.482617110013961792e-01 -1.454554647207260132e-01 1.939147859811782837e-01 1.843983978033065796e-01 3.106955438852310181e-02 1.711495667695999146e-01 -3.752341568470001221e-01 1.052333712577819824e-01 1.177579537034034729e-01 -1.094738692045211792e-01 -1.519277542829513550e-01 -1.527521852403879166e-02 8.968595415353775024e-02 5.634072795510292053e-02 1.649103313684463501e-01 1.858602762222290039e-01 1.138285398483276367e-01 -1.339298933744430542e-01 -1.382116377353668213e-01 4.264416396617889404e-01 -2.533572539687156677e-02 -2.814839780330657959e-01 5.061612650752067566e-02 2.374685555696487427e-01 1.178299039602279663e-01 -1.536142379045486450e-01 -9.344804286956787109e-02 2.331975847482681274e-01 -1.443725917488336563e-02 -5.952697247266769409e-02 -1.027515754103660583e-01 3.088962435722351074e-01
1.076020020991563797e-02 -1.940974444150924683e-01 6.626916676759719849e-02 2.115549445152282715e-01 1.104387119412422180e-01 -9.082236886024475098e-02 1.101086065173149109e-01 2.946517243981361389e-02 4.260741472244262695e-01 -2.875402383506298065e-02 1.261923164129257202e-01 -2.342053800821304321e-01 1.652501374483108521e-01 -8.832508325576782227e-02 1.549027562141418457e-01 -5.021981522440910339e-02 1.850288212299346924e-01 2.348764427006244659e-02 -2.989599704742431641e-01 9.452565759420394897e-02 2.586336135864257812e-01 -2.837089896202087402e-01 -1.995111256837844849e-01 1.417588144540786743e-01 2.728060781955718994e-01 1.454019397497177124e-01 1.516849696636199951e-01 -1.050259694457054138e-01 1.326958835124969482e-01 -8.681060373783111572e-02 7.419309765100479126e-02 2.534226775169372559e-01
-1.158497557044029236e-01 -8.852451294660568237e-02 4.504860844463109970e-03 6.675833463668823242e-02 2.957519590854644775e-01 2.658485248684883118e-02 -2.001240290701389313e-02 -5.939339473843574524e-02 2.557282149791717529e-01 -7.547184079885482788e-02 2.523564547300338745e-02 1.468084156513214111e-01 4.398476779460906982e-01 1.572166681289672852e-01 1.557185053825378418e-01 -4.282541275024414062e-01 1.575227975845336914e-01 -3.143405318260192871e-01 -5.867853760719299316e-02 2.438578009605407715e-01 1.253831386566162109e-01 2.193281613290309906e-02 -3.043555617332458496e-01 -2.583509683609008789e-02 -1.357358545064926147e-01 -7.724925875663757324e-02 1.499252393841743469e-02 -9.093588590621948242e-02 -1.577639430761337280e-01 8.073417097330093384e-02 -5.178626999258995056e-02 5.986957345157861710e-03
-2.146938294172286987e-01 2.363906502723693848e-01 4.246518015861511230e-02 -7.221686188131570816e-03 -1.228119581937789917e-01 -9.761055931448936462e-03 1.413022428750991821e-01 2.854459583759307861e-01 3.688764274120330811e-01 -1.270632743835449219e-01 -6.523625552654266357e-02 -1.060711070895195007e-01 2.522076666355133057e-01 1.239332705736160278e-01 -1.166027709841728210e-01 6.996630132198333740e-02 3.498913347721099854e-01 -2.117681950330734253e-01 -1.323916018009185791e-01 1.401220858097076416e-01 -4.026219993829727173e-02 -3.033007681369781494e-01 -4.742516949772834778e-02 1.979653984308242798e-01 1.836955994367599487e-01 1.876661330461502075e-01 5.481946095824241638e-02 -2.846847772598266602e-01 -7.625471055507659912e-02 -7.650180254131555557e-03 2.078342624008655548e-02 1.247543320059776306e-01
-2.250022590160369873e-01 -2.836922109127044678e-01 -1.632455885410308838e-01 -1.587215363979339600e-01 1.252464503049850464e-01 1.742156408727169037e-02 -1.839399188756942749e-01 -1.180770850623957813e-04 3.863950073719024658e-01 -8.502885699272155762e-02 -1.280097067356109619e-01 7.160081714391708374e-02 -6.791909039020538330e-02 4.590512067079544067e-02 1.656482070684432983e-01 -1.906721740961074829e-01 -1.820202730596065521e-02 -3.408917039632797241e-02 -1.221837922930717468e-01 2.585587203502655029e-01 -2.354472875595092773e-01 -2.660124599933624268e-01 -2.822488248348236084e-01 1.462341845035552979e-01 7.686080038547515869e-02 -1.664725840091705322e-01 8.739048987627029419e-02 -2.724199593067169189e-01 -1.154177188873291016e-01 8.985177427530288696e-02 -9.765809774398803711e-02 -2.484818696975708008e-01
-1.235979273915290833e-01 -5.109942331910133362e-02 -1.042740121483802795e-01 -9.588168933987617493e-03 -1.424781139940023422e-02 7.808590680360794067e-02 1.534713208675384521e-01 1.527502983808517456e-01 5.410708785057067871e-01 1.401547491550445557e-01 -1.292241960763931274e-01 -1.088450402021408081e-01 2.254238724708557129e-01 2.570157684385776520e-02 -1.098099444061517715e-02 2.099356427788734436e-02 2.728546857833862305e-01 9.366643428802490234e-02 5.772027373313903809e-02 2.484596222639083862e-01 8.207780867815017700e-02 -2.114954739809036255e-01 4.692630097270011902e-02 2.229544967412948608e-01 1.873299628496170044e-01 8.013077825307846069e-02 1.380781233310699463e-01 -2.777953743934631348e-01 -1.518550515174865723e-01 2.879678308963775635e-01 -7.141019403934478760e-02 1.564515084028244019e-01
-1.881507188081741333e-01 -1.039992719888687134e-01 9.077811613678932190e-03 6.949203461408615112e-02 6.014208775013685226e-03 -7.244832813739776611e-02 3.557853773236274719e-02 2.918081283569335938e-01 4.106512665748596191e-01 -7.082065194845199585e-02 -7.773676514625549316e-02 -1.207378208637237549e-01 3.166176378726959229e-01 -1.397220343351364136e-01 -6.739720702171325684e-03 -5.383978039026260376e-02 2.613862156867980957e-01 2.667566947638988495e-02 1.404055953025817871e-01 1.923858970403671265e-01 -1.806003600358963013e-02 -3.012773692607879639e-01 2.959367036819458008e-01 1.151140779256820679e-01 2.685922682285308838e-01 1.255771964788436890e-01 1.379014402627944946e-01 -2.311931550502777100e-01 -6.656438112258911133e-02 5.216510035097599030e-03 -7.863125205039978027e-02 2.268954962491989136e-01
-3.467284515500068665e-02 -3.861458301544189453e-01 2.816258072853088379e-01 -9.170463681221008301e-02 4.627206549048423767e-02 1.221288368105888367e-01 3.512535989284515381e-01 7.907979190349578857e-02 1.147657707333564758e-01 1.592402756214141846e-01 -4.504967108368873596e-02 2.632140740752220154e-02 1.060349792242050171e-01 -1.450876742601394653e-01 1.673406064510345459e-01 1.188253536820411682e-01 -7.326003909111022949e-02 8.417125046253204346e-02 -2.357656508684158325e-01 3.615762293338775635e-01 -9.259217232465744019e-02 -1.216691881418228149e-01 7.375894114375114441e-03 -9.731592983007431030e-02 3.550290688872337341e-02 -3.039675652980804443e-01 1.875437647104263306e-01 -1.956890374422073364e-01 -1.475020893849432468e-03 -4.153751209378242493e-02 1.731804013252258301e-01 2.628522217273712158e-01
-3.080420382320880890e-02 -8.441913872957229614e-02 1.295735388994216919e-01 2.227351069450378418e-01 2.988421618938446045e-01 -1.817840039730072021e-01 2.846736833453178406e-02 1.519672125577926636e-01 -3.065644018352031708e-02 7.297839224338531494e-02 -2.504374384880065918e-01 -2.364364862442016602e-01 3.497785031795501709e-01 3.436337113380432129e-01 -1.922720372676849365e-01 -9.011650457978248596e-03 1.663859784603118896e-01 -3.142336755990982056e-02 6.990320980548858643e-02 2.956326007843017578e-01 1.374308764934539795e-01 -2.143367528915405273e-01 3.939874470233917236e-02 1.244088262319564819e-01 2.233835309743881226e-01 -1.309976428747177124e-01 2.330378293991088867e-01 -8.665853738784790039e-02 9.700762480497360229e-02 8.349164575338363647e-02 1.189121082425117493e-01 -1.212005689740180969e-01
4.481483995914459229e-02 -7.996296137571334839e-02 7.113558053970336914e-02 1.238996163010597229e-01 -1.198009997606277466e-01 1.772056818008422852e-01 1.203348580747842789e-02 2.988739907741546631e-01 4.622106552124023438e-01 -5.534355714917182922e-02 -1.390980482101440430e-01 -1.312223076820373535e-01 5.386364832520484924e-02 -1.164907738566398621e-01 -1.578164100646972656e-02 -3.513332828879356384e-02 1.746237277984619141e-01 -1.040760502219200134e-01 -1.996038854122161865e-01 2.611625492572784424e-01 2.665311694145202637e-01 -2.452422976493835449e-01 -3.003386259078979492e-01 -5.856686457991600037e-02 2.557981312274932861e-01 1.662105321884155273e-01 -3.168725594878196716e-02 -1.985281109809875488e-01 -1.442904323339462280e-01 -1.579027622938156128e-01 8.671129122376441956e-03 1.060391962528228760e-01
-1.528174132108688354e-01 -3.316790461540222168e-01 3.261794447898864746e-01 -5.932607874274253845e-02 1.397524029016494751e-01 1.539767831563949585e-01 -1.207270398736000061e-01 7.818434387445449829e-02 6.106420978903770447e-02 -8.948957920074462891e-02 -7.257155328989028931e-02 -6.586879491806030273e-03 3.602177202701568604e-01 -1.574414521455764771e-01 1.018614694476127625e-01 -1.256820410490036011e-01 -3.274077922105789185e-02 -2.493860572576522827e-02 -1.137228682637214661e-01 1.756344735622406006e-01 1.537904590368270874e-01 -3.272855579853057861e-01 9.539481997489929199e-02 -6.495431810617446899e-02 1.189696136862039566e-02 -5.242490395903587341e-02 6.103499606251716614e-02 2.164566665887832642e-01 -1.505770999938249588e-02 8.586306869983673096e-02 -4.579263180494308472e-02 4.922466874122619629e-01
2.000292688608169556e-01 -3.325310349464416504e-02 -4.702596366405487061e-02 2.407782822847366333e-01 6.516938656568527222e-02 3.607952222228050232e-02 -2.528138756752014160e-01 2.925538420677185059e-01 1.704524457454681396e-01 2.182838767766952515e-01 -2.192786335945129395e-01 -2.535394951701164246e-02 8.362345397472381592e-02 1.817737370729446411e-01 9.130548685789108276e-02 -1.152759864926338196e-01 1.253233104944229126e-01 -3.406625688076019287e-01 -7.065156102180480957e-02 3.946401178836822510e-01 -2.035647779703140259e-01 -1.206942945718765259e-01 -1.524634361267089844e-01 5.596774443984031677e-02 -1.175595447421073914e-01 -1.432728171348571777e-01 1.784265041351318359e-01 2.302548103034496307e-02 2.992764115333557129e-02 -1.034608259797096252e-01 -1.521682180464267731e-02 3.211545944213867188e-01
-3.305077552795410156e-02 -1.801331490278244019e-01 2.308923602104187012e-01 -6.396184116601943970e-02 -3.387042507529258728e-02 6.289249658584594727e-02 -2.453123778104782104e-01 1.649545729160308838e-01 -1.731085032224655151e-02 -5.793457850813865662e-02 -1.172944903373718262e-02 7.751400768756866455e-02 2.657006680965423584e-01 1.400033943355083466e-02 1.346608698368072510e-01 1.333320885896682739e-01 7.123520225286483765e-02 3.352759405970573425e-03 -7.809593528509140015e-02 3.298026621341705322e-01 -1.289190500974655151e-01 -3.044958412647247314e-01 -9.711007773876190186e-02 3.305044174194335938e-01 5.130910128355026245e-02 -5.424714460968971252e-02 -2.244958281517028809e-01 -1.008978039026260376e-01 1.000316441059112549e-01 2.092465162277221680e-01 -2.430074661970138550e-01 4.160619080066680908e-01
1.562240626662969589e-02 4.680756479501724243e-02 -1.426851600408554077e-01 8.993602544069290161e-02 1.258140355348587036e-01 -5.854157358407974243e-02 3.043087720870971680e-01 1.240099966526031494e-01 3.297751247882843018e-01 5.945255607366561890e-02 -3.220034539699554443e-01 -1.413744091987609863e-01 -1.262536179274320602e-02 -8.049488812685012817e-02 -1.289536952972412109e-01 5.454969778656959534e-02 4.661887511610984802e-02 -1.049899533390998840e-01 -1.273431032896041870e-01 4.862499535083770752e-01 -1.056303232908248901e-01 -7.600391749292612076e-03 -1.846837848424911499e-01 9.622269868850708008e-02 3.924942910671234131e-01 -2.296589612960815430e-01 9.424562752246856689e-02 -3.188326954841613770e-02 1.334365755319595337e-01 -6.169752031564712524e-02 7.518672943115234375e-02 1.236255690455436707e-01
-3.354194387793540955e-02 -2.481290251016616821e-01 -1.456902325153350830e-01 5.119898170232772827e-02 6.744561344385147095e-02 -1.708920449018478394e-01 -4.884786903858184814e-02 6.355643272399902344e-02 4.274732470512390137e-01 -1.316819489002227783e-01 4.513641819357872009e-02 1.678638532757759094e-02 1.231303811073303223e-01 -5.302118137478828430e-02 -7.961887121200561523e-02 -9.094875305891036987e-02 1.338695436716079712e-01 -2.845025956630706787e-01 5.800800025463104248e-02 1.814320981502532959e-01 -1.188263073563575745e-01 -2.091851383447647095e-01 7.954631745815277100e-02 2.619248926639556885e-01 -2.874633483588695526e-02 -3.049383461475372314e-01 3.432115614414215088e-01 -3.057662844657897949e-01 -2.763479575514793396e-02 1.771449595689773560e-01 1.072026267647743225e-01 -1.470122486352920532e-01
-2.211986184120178223e-01 -3.406846523284912109e-01 1.371982097625732422e-01 1.154331862926483154e-01 -2.537804841995239258e-02 -1.361438930034637451e-01 -5.278797447681427002e-02 1.358645223081111908e-02 4.301810860633850098e-01 4.403138160705566406e-02 -4.063633829355239868e-02 1.079046651721000671e-01 2.056917250156402588e-01 2.967431247234344482e-01 -9.047477692365646362e-02 -1.584111452102661133e-01 -2.018716037273406982e-01 -3.993293941020965576e-01 1.054366212338209152e-02 1.510001420974731445e-01 1.281549222767353058e-02 -1.527514010667800903e-01 -2.116413265466690063e-01 1.113499552011489868e-01 -2.767746802419424057e-03 -1.565261632204055786e-01 8.155389130115509033e-02 -1.631789803504943848e-01 1.532313972711563110e-01 -4.873676598072052002e-02 5.449305102229118347e-02 1.623098105192184448e-01
-1.791086494922637939e-01 -1.854685395956039429e-01 1.118974685668945312e-01 9.746575355529785156e-02 1.919928342103958130e-01 -2.247181832790374756e-01 -1.294966042041778564e-01 4.985715821385383606e-02 1.073578521609306335e-01 -1.559878420084714890e-02 -1.594838798046112061e-01 -4.300680756568908691e-02 3.666923344135284424e-01 3.803139925003051758e-01 -3.415984511375427246e-01 -1.853376477956771851e-01 1.829660236835479736e-01 1.843554526567459106e-02 1.870290935039520264e-02 3.053087890148162842e-01 9.548167139291763306e-02 -1.966980993747711182e-01 -2.472648173570632935e-01 1.789803206920623779e-01 1.376203894615173340e-01 -6.474416702985763550e-02 3.332630032673478127e-03 -1.000772044062614441e-01 -4.154534265398979187e-02 -1.334545910358428955e-01 -7.376786321401596069e-02 -9.589108824729919434e-02
-8.750986307859420776e-02 -1.117633432149887085e-01 -5.798907950520515442e-03 8.940550684928894043e-02 5.038650333881378174e-02 -7.516474276781082153e-02 -6.409060955047607422e-02 2.702991478145122528e-02 4.526373445987701416e-01 2.504442259669303894e-02 -1.554799079895019531e-01 -3.834171220660209656e-03 1.613094359636306763e-01 -3.506225300952792168e-03 1.090608909726142883e-02 2.296054549515247345e-02 3.966422080993652344e-01 -1.737402752041816711e-03 -2.582105994224548340e-01 9.579505771398544312e-02 3.704800009727478027e-01 -2.203249335289001465e-01 -1.454595029354095459e-01 3.325528651475906372e-02 2.364993244409561157e-01 1.541537344455718994e-01 -1.219564452767372131e-01 -2.746224105358123779e-01 6.444156914949417114e-02 3.083145059645175934e-02 -2.329254746437072754e-01 1.784306019544601440e-01
5.139706656336784363e-02 -7.605412602424621582e-02 5.890373513102531433e-02 -1.614357926882803440e-03 1.412566052749752998e-03 -9.462051838636398315e-02 -9.229180961847305298e-02 2.208715230226516724e-01 2.037443667650222778e-01 3.470243513584136963e-02 1.287118643522262573e-01 -2.086150832474231720e-02 -1.094687208533287048e-01 3.484499752521514893e-01 -1.096856147050857544e-01 -8.869580924510955811e-02 3.228304088115692139e-01 -2.252907007932662964e-01 1.546445637941360474e-01 2.994937002658843994e-01 -2.360690236091613770e-01 -2.836945056915283203e-01 -3.073811233043670654e-01 -1.422422826290130615e-01 1.647413335740566254e-02 -9.093253314495086670e-02 2.877710759639739990e-01 -2.610561847686767578e-01 -1.527957469224929810e-01 -4.285925999283790588e-02 -1.204677857458591461e-02 6.695464253425598145e-02
6.479535996913909912e-02 -3.545292094349861145e-02 8.182825148105621338e-02 2.414397429674863815e-03 1.002717018127441406e-01 -2.558956155553460121e-03 -2.180030010640621185e-02 1.885828524827957153e-01 6.285731792449951172e-01 -1.764232367277145386e-01 4.104556515812873840e-02 -1.322078239172697067e-02 1.089296564459800720e-01 -3.144139796495437622e-02 3.069896623492240906e-02 3.378167003393173218e-02 2.073766738176345825e-01 4.339107871055603027e-02 -3.507626941427588463e-03 6.621384620666503906e-02 2.922428548336029053e-01 -2.274708002805709839e-01 -6.516528129577636719e-02 2.272854745388031006e-01 3.188030123710632324e-01 -3.239065036177635193e-02 -6.948283314704895020e-02 -2.047976404428482056e-01 1.347744315862655640e-01 -6.634610891342163086e-02 -2.506281137466430664e-01 1.467757821083068848e-01
-1.149418577551841736e-01 -2.943058013916015625e-01 3.000794649124145508e-01 1.397159248590469360e-01 -7.291331142187118530e-02 -1.340285092592239380e-01 3.861215338110923767e-02 1.230671331286430359e-01 1.184183582663536072e-01 -8.799103647470474243e-02 -1.827113628387451172e-01 -2.454320341348648071e-01 2.857932150363922119e-01 -2.695489861071109772e-02 -1.622934639453887939e-01 -2.093092501163482666e-01 1.356131881475448608e-01 1.533110160380601883e-03 -1.650066673755645752e-02 1.662843972444534302e-01 5.419131740927696228e-02 -1.836871355772018433e-01 -5.436143651604652405e-02 1.557580828666687012e-01 1.948902010917663574e-01 1.151547878980636597e-01 2.720408439636230469e-01 -3.670431673526763916e-01 5.756738036870956421e-02 1.603669077157974243e-01 -2.119454145431518555e-01 1.965118050575256348e-01
1.658036112785339355e-01 8.136783540248870850e-02 2.379850000143051147e-01 7.381935417652130127e-02 1.457569003105163574e-01 2.244299836456775665e-02 -1.103012114763259888e-01 9.534654207527637482e-03 9.160712361335754395e-02 6.061105802655220032e-02 -1.472581923007965088e-01 -3.871791763231158257e-03 7.992640882730484009e-02 2.761837244033813477e-01 6.398306787014007568e-02 -2.094819545745849609e-01 4.004599899053573608e-02 -3.446123898029327393e-01 -3.296721577644348145e-01 3.851008415222167969e-01 -2.424286901950836182e-01 -2.403902560472488403e-01 -2.601669728755950928e-01 -1.159057095646858215e-01 1.540080923587083817e-02 -5.384419858455657959e-02 1.886694282293319702e-01 3.187745064496994019e-02 -1.952225342392921448e-02 1.528797596693038940e-01 2.629577647894620895e-04 2.585698664188385010e-01
-1.721646934747695923e-01 -6.941816210746765137e-02 7.447531074285507202e-02 5.709463357925415039e-02 -2.812533453106880188e-02 -1.905127912759780884e-01 8.649957180023193359e-02 1.446359008550643921e-01 5.788377523422241211e-01 -4.519338905811309814e-02 1.129960045218467712e-01 -1.833644062280654907e-01 1.590525954961776733e-01 1.903630495071411133e-01 -2.732671797275543213e-02 2.791389822959899902e-02 2.763576805591583252e-01 6.582468003034591675e-02 4.050908144563436508e-03 2.047266811132431030e-01 2.380378544330596924e-01 -1.777828484773635864e-01 4.763671010732650757e-02 -1.510961167514324188e-02 1.551897674798965454e-01 9.951260685920715332e-02 7.229118049144744873e-02 -2.412716597318649292e-01 -7.221143692731857300e-02 8.118327707052230835e-02 -1.878444552421569824e-01 2.945853173732757568e-01
-1.900129467248916626e-01 -2.954236268997192383e-01 3.240283206105232239e-02 2.186428159475326538e-01 1.453441083431243896e-01 1.025102809071540833e-01 -2.035429328680038452e-01 2.501533031463623047e-01 1.037763133645057678e-01 -3.394639492034912109e-02 -9.593852609395980835e-02 -4.192094132304191589e-02 2.662575244903564453e-01 -3.170520961284637451e-01 1.529072970151901245e-01 -2.669685781002044678e-01 6.410783529281616211e-02 9.317714720964431763e-02 2.626374550163745880e-02 3.362430632114410400e-01 -1.037912666797637939e-01 -1.871169507503509521e-01 -1.214317511767148972e-02 2.032154649496078491e-01 7.254948467016220093e-02 -2.892249226570129395e-01 -8.986789733171463013e-02 -1.403620988130569458e-01 -5.531772226095199585e-02 1.665030866861343384e-01 -1.533444225788116455e-01 1.356974095106124878e-01
-2.194034159183502197e-01 -2.468321770429611206e-01 -2.476462274789810181e-01 -1.821764931082725525e-02 -8.730319887399673462e-02 -3.089918568730354309e-02 -1.473305672407150269e-01 -7.535249739885330200e-02 3.657355308532714844e-01 1.157974228262901306e-01 6.977647542953491211e-02 -7.093618065118789673e-02 3.378483653068542480e-01 -6.855250149965286255e-02 -4.559570923447608948e-02 1.279326230287551880e-01 9.433399885892868042e-02 -6.742227077484130859e-02 -5.559340864419937134e-02 2.871498763561248779e-01 -8.781790733337402344e-02 -2.601207494735717773e-01 1.087021529674530029e-01 1.633577048778533936e-01 3.607874512672424316e-01 6.165440380573272705e-02 6.360065937042236328e-02 -2.957655787467956543e-01 -4.474383592605590820e-02 5.423171818256378174e-02 -1.598704010248184204e-01 1.734811663627624512e-01
-1.500735133886337280e-01 -2.289029210805892944e-01 1.890384554862976074e-01 8.458702266216278076e-02 7.610295712947845459e-02 -9.198574721813201904e-02 -8.426623046398162842e-02 1.937928795814514160e-01 7.434985786676406860e-02 -1.792187988758087158e-01 -1.515762805938720703e-01 -7.243908941745758057e-03 1.706504970788955688e-01 -2.788537144660949707e-01 2.142469137907028198e-01 7.292271405458450317e-02 1.149116829037666321e-02 3.282397985458374023e-02 -6.372909992933273315e-02 1.932535022497177124e-01 -6.873445212841033936e-02 -2.770097553730010986e-01 -1.152375191450119019e-01 3.368112817406654358e-02 1.616885364055633545e-01 -3.114179372787475586e-01 -1.502568274736404419e-01 -2.075126320123672485e-01 -2.482650130987167358e-01 4.449714720249176025e-02 -3.105010986328125000e-01 3.423824012279510498e-01
-4.202840477228164673e-02 -5.725594609975814819e-02 5.928933992981910706e-02 -1.334683448076248169e-01 1.853700727224349976e-01 6.898448616266250610e-02 -5.576503649353981018e-02 1.793323308229446411e-01 2.802874147891998291e-01 -5.562840402126312256e-02 -1.505626738071441650e-01 -2.319174110889434814e-01 6.951687484979629517e-02 -4.540634527802467346e-02 -2.000005729496479034e-02 -3.336988389492034912e-02 1.863357126712799072e-01 -3.304908573627471924e-01 -2.710904479026794434e-01 -5.656605958938598633e-02 -1.546894013881683350e-01 -8.836824446916580200e-02 -4.021954238414764404e-01 1.808982491493225098e-01 2.825135290622711182e-01 3.543724864721298218e-02 -1.742162704467773438e-01 -2.963851094245910645e-01 -2.077806442975997925e-01 2.501553297042846680e-02 -7.023814134299755096e-03 2.067514955997467041e-01
-1.464048400521278381e-03 -1.035051792860031128e-01 7.948884367942810059e-02 -8.535489439964294434e-02 1.382148265838623047e-01 -9.194484353065490723e-02 1.575846970081329346e-01 6.770943850278854370e-02 4.810870289802551270e-01 1.050536707043647766e-01 -1.123737394809722900e-01 -1.401471793651580811e-01 2.484292685985565186e-01 1.004452705383300781e-01 2.198620885610580444e-02 -8.629453927278518677e-02 2.557112276554107666e-01 1.928582787513732910e-01 -1.796783320605754852e-02 2.497687786817550659e-01 -1.375329643487930298e-01 -3.291049301624298096e-01 1.133076939731836319e-02 1.401121616363525391e-01 1.632850468158721924e-01 2.082491517066955566e-01 8.670876920223236084e-02 -3.015069663524627686e-01 -1.645939499139785767e-01 -1.787879914045333862e-01 -1.561387181282043457e-01 -7.351245265454053879e-03
-1.106136962771415710e-01 -1.663740426301956177e-01 1.834969967603683472e-01 -2.895999513566493988e-02 -2.143998444080352783e-02 -1.307630389928817749e-01 -1.316169649362564087e-01 2.604817152023315430e-01 3.392343595623970032e-02 -1.572478115558624268e-01 -2.765312790870666504e-02 3.914033877663314342e-04 1.601133048534393311e-01 -2.652824819087982178e-01 1.087720766663551331e-01 -1.347051933407783508e-03 4.387120530009269714e-02 1.703204959630966187e-01 1.569660156965255737e-01 4.623512029647827148e-01 -7.084216922521591187e-02 -2.424095869064331055e-01 -7.354399561882019043e-02 -4.077088832855224609e-02 2.577718794345855713e-01 -4.327859878540039062e-01 -4.692394658923149109e-02 -1.560878008604049683e-01 -4.474355652928352356e-02 3.258594498038291931e-02 -1.994743645191192627e-01 1.580931395292282104e-01
-7.558368891477584839e-02 -3.048186302185058594e-01 2.328593879938125610e-01 -2.216623397544026375e-03 5.493381526321172714e-03 1.325731277465820312e-01 -1.292760763317346573e-02 1.138712018728256226e-01 5.575806498527526855e-01 2.431194111704826355e-02 -1.049900874495506287e-01 3.082493494730442762e-04 2.297918796539306641e-01 6.540178507566452026e-02 -3.073536790907382965e-02 -5.419386923313140869e-02 -6.915903836488723755e-02 -3.874070942401885986e-02 -8.739892393350601196e-02 1.876807063817977905e-01 1.825596988201141357e-01 -2.248378396034240723e-01 1.455978453159332275e-01 2.238362729549407959e-01 1.553510874509811401e-01 1.249306872487068176e-01 3.083493560552597046e-02 -3.471961319446563721e-01 7.966769486665725708e-02 2.369786053895950317e-01 6.846521794795989990e-02 1.312779169529676437e-02
-1.585759073495864868e-01 -1.021827906370162964e-01 2.344345003366470337e-01 5.967064201831817627e-02 1.549908071756362915e-01 -3.391817957162857056e-02 8.560416847467422485e-02 -5.120956525206565857e-02 4.566714167594909668e-01 1.617628149688243866e-02 -1.269337236881256104e-01 3.600156679749488831e-02 3.872351646423339844e-01 -7.901373505592346191e-02 2.134405635297298431e-02 8.575255982577800751e-03 -2.219536304473876953e-01 -3.841718137264251709e-01 -2.717132568359375000e-01 1.268904209136962891e-01 9.744450449943542480e-03 -2.064277231693267822e-01 -8.824360370635986328e-02 1.599074751138687134e-01 9.125877171754837036e-02 1.108389720320701599e-01 1.261469572782516479e-01 -2.774401903152465820e-01 4.428947344422340393e-02 5.088608711957931519e-02 6.694465130567550659e-02 4.949276521801948547e-02
2.067338675260543823e-02 -2.167619168758392334e-01 -6.646787375211715698e-02 1.356737613677978516e-01 -1.418907046318054199e-01 4.068921506404876709e-01 -2.851166427135467529e-01 7.536103576421737671e-02 2.311638891696929932e-01 -5.579472333192825317e-02 1.171004846692085266e-01 -2.694089114665985107e-01 2.959740459918975830e-01 6.467027217149734497e-02 1.010711491107940674e-01 -5.538287758827209473e-02 2.093163430690765381e-01 6.023899838328361511e-02 -1.313756257295608521e-01 3.339771628379821777e-01 -1.049890890717506409e-01 2.614198485389351845e-03 -8.781009912490844727e-02 3.409471213817596436e-01 2.892545424401760101e-02 -1.688599139451980591e-01 6.049668043851852417e-02 -1.717707812786102295e-01 -1.475486755371093750e-01 -7.370433211326599121e-02 -7.202069461345672607e-02 -5.527002364397048950e-02
1.126391217112541199e-01 -1.018950715661048889e-01 1.753202378749847412e-01 1.522378474473953247e-01 -1.122609595768153667e-03 -1.461843103170394897e-01 -1.799599081277847290e-01 1.420479565858840942e-01 -3.137114271521568298e-02 1.073656082153320312e-01 -5.789497122168540955e-02 1.295215636491775513e-01 -2.514341473579406738e-02 1.012374088168144226e-01 -1.069830637425184250e-02 -5.075783655047416687e-02 1.115381419658660889e-01 -3.836203515529632568e-01 -3.219258785247802734e-01 2.365048080682754517e-01 -1.505148261785507202e-01 -3.122859895229339600e-01 -1.289902627468109131e-01 1.802275925874710083e-01 -1.130253076553344727e-02 -2.164947986602783203e-01 2.713836729526519775e-01 -1.543158590793609619e-01 -2.120398730039596558e-01 -1.557291299104690552e-01 -4.641685262322425842e-02 3.139583766460418701e-01
-1.392375677824020386e-01 -2.154312878847122192e-01 2.463751286268234253e-01 6.876900792121887207e-02 6.512393802404403687e-02 -1.123685762286186218e-01 -1.575809866189956665e-01 1.555067002773284912e-01 2.003014385700225830e-01 2.747965753078460693e-01 -1.893521100282669067e-01 -8.954638987779617310e-02 -1.046653557568788528e-02 2.913468778133392334e-01 -1.547392159700393677e-01 -4.758894443511962891e-03 -2.952365279197692871e-01 -1.537893712520599365e-01 1.644766181707382202e-01 1.794051229953765869e-01 -1.094797626137733459e-01 -2.983241081237792969e-01 4.869802668690681458e-02 2.291482836008071899e-01 -8.945337682962417603e-02 -5.499019846320152283e-02 -2.455982565879821777e-02 -2.845696210861206055e-01 -1.298852916806936264e-02 1.365820169448852539e-01 2.655290439724922180e-02 3.104337453842163086e-01
-1.020030826330184937e-01 -6.757100671529769897e-02 2.326049059629440308e-01 2.083644121885299683e-01 2.567086219787597656e-01 -6.128705665469169617e-02 -7.778916042298078537e-03 2.801922559738159180e-01 6.118246912956237793e-01 3.238861635327339172e-02 8.385085314512252808e-02 -1.787641271948814392e-02 1.255167275667190552e-01 -6.574942171573638916e-02 8.837049454450607300e-02 1.226477175951004028e-01 1.606970876455307007e-01 -3.486806817818433046e-04 -2.164344936609268188e-01 1.585347577929496765e-02 1.647470444440841675e-01 -1.360176652669906616e-01 -1.177203431725502014e-01 -7.287497632205486298e-03 1.115971580147743225e-01 2.778217382729053497e-02 1.206472963094711304e-01 -2.440170049667358398e-01 -3.000682033598423004e-02 1.204131636768579483e-02 -2.692037224769592285e-01 1.425218433141708374e-01
-2.164073586463928223e-01 -1.141274645924568176e-01 2.914165556430816650e-01 -2.512883953750133514e-02 1.536101698875427246e-01 -2.089572399854660034e-01 -1.988164037466049194e-01 3.520792126655578613e-01 2.077935189008712769e-01 1.161648184061050415e-01 -3.210756480693817139e-01 -1.092626824975013733e-01 4.230649396777153015e-02 4.909524694085121155e-02 -3.309952095150947571e-02 -1.811566650867462158e-01 -5.126725509762763977e-02 -3.359252214431762695e-01 -1.362711340188980103e-01 1.313110888004302979e-01 -1.944123059511184692e-01 6.443371623754501343e-02 -1.120543852448463440e-01 1.489101052284240723e-01 2.246045619249343872e-01 -1.963464021682739258e-01 2.343760728836059570e-01 6.935484707355499268e-02 1.275453716516494751e-02 5.519755650311708450e-03 -8.552492409944534302e-02 1.726655662059783936e-01
1.141550578176975250e-02 -2.104647904634475708e-01 1.583396345376968384e-01 6.366211920976638794e-02 1.988985091447830200e-01 5.318270064890384674e-03 -9.084441512823104858e-02 2.572956681251525879e-01 1.820105910301208496e-01 -9.240500628948211670e-03 5.449181422591209412e-02 -1.641733348369598389e-01 -1.383006423711776733e-01 1.927228644490242004e-02 1.731742769479751587e-01 -1.207698807120323181e-01 -3.605846548452973366e-03 -5.093535035848617554e-02 -1.909651011228561401e-01 2.412131726741790771e-01 -3.910367488861083984e-01 -6.039212644100189209e-02 -3.322429955005645752e-01 1.941888183355331421e-01 -1.157088726758956909e-01 -5.999850854277610779e-02 2.356119751930236816e-01 1.473147869110107422e-01 2.980130314826965332e-01 1.091896221041679382e-01 2.127578854560852051e-01 2.075691968202590942e-01
-2.433311194181442261e-02 -3.235069811344146729e-01 1.162122637033462524e-01 -1.434933841228485107e-01 1.329110264778137207e-01 -1.549472808837890625e-01 7.697778288275003433e-03 3.254852592945098877e-01 8.290002495050430298e-02 -6.394612044095993042e-02 -7.537525892257690430e-02 -2.883254885673522949e-01 -1.438400149345397949e-01 3.451623767614364624e-02 2.240778952836990356e-01 2.117164433002471924e-02 2.882158756256103516e-01 -6.021420285105705261e-02 -2.452999539673328400e-02 1.281411349773406982e-01 -2.388710826635360718e-01 -1.556575596332550049e-01 -5.524930357933044434e-02 -6.204943731427192688e-02 1.535865515470504761e-01 1.361471712589263916e-01 9.618170559406280518e-02 -4.090725183486938477e-01 1.230267956852912903e-01 3.078288435935974121e-01 -1.111163124442100525e-01 8.832950890064239502e-02
-1.125800535082817078e-01 3.467671200633049011e-02 -2.682952024042606354e-02 -1.936161220073699951e-01 4.300282150506973267e-02 9.753399342298507690e-02 -8.327717334032058716e-02 2.862495183944702148e-01 5.623865723609924316e-01 6.212761998176574707e-02 -2.873630821704864502e-01 -4.298784211277961731e-02 2.021632939577102661e-01 -1.357572153210639954e-02 -2.976675331592559814e-01 -8.590649068355560303e-02 1.002402678132057190e-01 -8.942947536706924438e-02 -8.302396535873413086e-02 2.429425269365310669e-01 2.141862809658050537e-01 -1.032011955976486206e-01 9.631399810314178467e-02 1.949051618576049805e-01 -6.521443277597427368e-02 -2.555720321834087372e-02 1.906791515648365021e-02 -2.420884817838668823e-01 -1.301051080226898193e-01 4.515548050403594971e-02 -1.053770333528518677e-01 1.561357975006103516e-01
7.421232014894485474e-02 -3.517185151576995850e-01 4.074345156550407410e-02 -1.667880453169345856e-02 4.928313195705413818e-02 -7.434456795454025269e-02 -2.495213299989700317e-01 -8.244925737380981445e-02 4.546591043472290039e-01 -2.072441279888153076e-01 7.651329785585403442e-02 -5.852876976132392883e-02 -1.419196277856826782e-01 1.687634736299514771e-01 1.295711398124694824e-01 5.208825320005416870e-02 5.993380025029182434e-02 -1.274364143610000610e-01 -2.247099876403808594e-01 3.034385442733764648e-01 -2.865145355463027954e-02 -4.197204485535621643e-03 -5.761328712105751038e-02 9.205349534749984741e-02 3.821263611316680908e-01 2.061531543731689453e-01 7.076144963502883911e-02 -2.865408062934875488e-01 1.441619079560041428e-02 9.878370165824890137e-02 -1.749837771058082581e-02 -6.186055392026901245e-02
2.859570682048797607e-01 -2.237564325332641602e-01 1.247698441147804260e-01 -1.114344224333763123e-01 -3.261006250977516174e-02 -9.482776373624801636e-02 -1.660387776792049408e-02 -1.588135957717895508e-01 1.922310590744018555e-01 1.561654061079025269e-01 -1.324834227561950684e-01 -2.027882076799869537e-02 3.844745829701423645e-02 2.376416325569152832e-01 1.156933456659317017e-01 -4.865079373121261597e-02 2.857092618942260742e-01 -1.897380948066711426e-01 -6.271377205848693848e-02 3.216281831264495850e-01 -1.246867477893829346e-01 -3.138837516307830811e-01 -3.736413419246673584e-01 -1.093534454703330994e-01 -1.328127235174179077e-01 -2.642468214035034180e-01 6.906236708164215088e-02 2.586443722248077393e-02 -8.688774891197681427e-03 3.378187771886587143e-03 -7.055895030498504639e-02 2.510035932064056396e-01
-2.572444677352905273e-01 -6.279747933149337769e-02 -2.545390427112579346e-01 -8.592801541090011597e-02 -8.968874812126159668e-02 1.254899054765701294e-01 -2.002195417881011963e-01 9.409390389919281006e-02 4.821505248546600342e-01 -5.156744644045829773e-02 6.855089962482452393e-02 3.185381367802619934e-02 1.504204273223876953e-01 1.031906753778457642e-01 -5.184655636548995972e-02 6.715360283851623535e-02 1.514652073383331299e-01 6.739066541194915771e-02 -1.046276986598968506e-01 3.684829771518707275e-01 -1.083105280995368958e-01 -2.216792106628417969e-01 2.201520204544067383e-01 2.634041309356689453e-01 2.613498568534851074e-01 1.105740070343017578e-01 9.726652875542640686e-03 -1.314439475536346436e-01 1.025790050625801086e-01 7.946879416704177856e-02 -7.517500221729278564e-02 1.741766780614852905e-01
-2.574989758431911469e-02 -2.713863551616668701e-01 5.630105361342430115e-02 -2.329057008028030396e-01 6.124490126967430115e-02 9.769394248723983765e-02 4.365848749876022339e-02 1.854612529277801514e-01 8.066433481872081757e-03 2.553484141826629639e-01 -3.930818140506744385e-01 -8.996128104627132416e-03 2.692479789257049561e-01 9.695188701152801514e-02 4.826106131076812744e-02 -9.895920753479003906e-02 -3.359921649098396301e-02 1.800011545419692993e-01 -1.145001426339149475e-01 1.902970522642135620e-01 -1.123766452074050903e-01 -1.969181001186370850e-01 -6.483146571554243565e-04 2.672848999500274658e-01 1.285434216260910034e-01 -2.071963995695114136e-01 -8.984891325235366821e-02 -3.199967741966247559e-01 1.251879036426544189e-01 -9.258837997913360596e-02 -7.697451859712600708e-02 3.146466016769409180e-01
-2.915222942829132080e-01 -7.501628249883651733e-02 2.404219061136245728e-01 9.711118787527084351e-02 1.347970799542963505e-03 8.181738108396530151e-02 1.144262403249740601e-02 -7.560390233993530273e-02 4.509051740169525146e-01 -2.075952887535095215e-01 -2.037201970815658569e-01 3.685374278575181961e-03 3.588967621326446533e-01 5.704315751791000366e-02 9.873522073030471802e-02 8.198765665292739868e-02 -2.411879599094390869e-03 -2.707978785037994385e-01 -2.653413116931915283e-01 1.266762018203735352e-01 1.498725824058055878e-02 -1.565914154052734375e-01 -5.431696027517318726e-02 2.837570011615753174e-01 2.121143788099288940e-02 2.241693735122680664e-01 5.018137022852897644e-02 -1.799160689115524292e-01 1.155050694942474365e-01 1.006142944097518921e-01 4.254998173564672470e-03 1.267928779125213623e-01
-2.478793077170848846e-02 -1.983894556760787964e-01 3.171250820159912109e-01 1.899933815002441406e-01 2.254271358251571655e-01 7.124915719032287598e-02 -1.101140156388282776e-01 7.818681001663208008e-02 1.670516282320022583e-01 1.605212390422821045e-01 -9.925821423530578613e-02 3.032468259334564209e-02 8.126898109912872314e-02 -9.178379550576210022e-03 -1.013641282916069031e-01 -8.923424780368804932e-02 2.201056331396102905e-01 1.026258394122123718e-01 -1.702385991811752319e-01 3.347330689430236816e-01 -2.203090041875839233e-01 -2.119547128677368164e-01 -3.015952706336975098e-01 2.139275521039962769e-01 -3.205036818981170654e-01 8.719033561646938324e-03 2.931725382804870605e-01 -1.159114465117454529e-01 8.449995517730712891e-02 6.873120367527008057e-02 1.231713667511940002e-01 2.113635465502738953e-02
-2.659828774631023407e-02 7.766342163085937500e-02 5.796423181891441345e-02 1.829076558351516724e-01 1.418624073266983032e-01 -2.068499336019158363e-03 -7.402919977903366089e-02 2.284866720438003540e-01 1.177864000201225281e-01 8.093735575675964355e-02 -2.137381285429000854e-01 1.246766373515129089e-01 6.556050479412078857e-02 1.419093906879425049e-01 5.220606550574302673e-02 -9.457427263259887695e-02 3.810060396790504456e-02 -4.434892833232879639e-01 -7.569369673728942871e-02 4.761020541191101074e-01 -2.093608826398849487e-01 -2.183521389961242676e-01 -1.544231772422790527e-01 8.395718783140182495e-02 3.336734604090452194e-03 -7.121637463569641113e-02 2.252125144004821777e-01 -4.702706821262836456e-03 -4.558901488780975342e-02 9.378786198794841766e-03 -1.661272644996643066e-01 3.497695624828338623e-01
-2.619843780994415283e-01 -2.080903947353363037e-01 1.030768305063247681e-01 -2.795102074742317200e-02 6.980127841234207153e-02 -6.661545485258102417e-02 -2.090352326631546021e-01 2.763024866580963135e-01 1.830479502677917480e-01 -2.528962194919586182e-01 -1.909669935703277588e-01 -1.295399814844131470e-01 2.443309128284454346e-01 -1.274967789649963379e-01 1.892691403627395630e-01 1.487698853015899658e-01 -5.008487775921821594e-02 2.144899070262908936e-01 1.308473795652389526e-01 3.116393089294433594e-01 -9.290673583745956421e-02 -2.203941047191619873e-01 -1.639776676893234253e-01 1.741616278886795044e-01 3.860467672348022461e-02 -2.545805573463439941e-01 -6.749343127012252808e-02 -4.604197293519973755e-02 -1.898462511599063873e-02 -9.419982135295867920e-02 -1.899951696395874023e-01 2.592251598834991455e-01
-1.257862746715545654e-01 -1.068044677376747131e-01 3.414981663227081299e-01 1.789564341306686401e-01 -3.985629230737686157e-02 2.111011594533920288e-01 -2.501417994499206543e-01 1.840541660785675049e-01 -1.489369273185729980e-01 -1.600413918495178223e-01 -1.678322851657867432e-01 -1.632614806294441223e-02 3.100496232509613037e-01 1.038100644946098328e-01 1.983613818883895874e-01 -7.254645973443984985e-02 1.668969541788101196e-01 -3.069936484098434448e-02 -2.411257848143577576e-02 3.887322843074798584e-01 -1.427878160029649734e-02 -3.082938790321350098e-01 4.264910146594047546e-02 1.143425256013870239e-01 -2.395530976355075836e-02 -2.171609848737716675e-01 3.276019543409347534e-02 -1.386528313159942627e-01 9.047757834196090698e-02 7.694698870182037354e-02 -9.058363735675811768e-02 2.698174417018890381e-01
-3.537166714668273926e-01 -1.758689247071743011e-02 1.795664280652999878e-01 1.122963801026344299e-02 7.601682445965707302e-04 -7.272641360759735107e-02 -2.367159426212310791e-01 1.233821585774421692e-01 1.540706157684326172e-01 -1.486201882362365723e-01 2.465277910232543945e-03 9.261337108910083771e-03 2.939097285270690918e-01 -2.138880342245101929e-01 2.413601726293563843e-01 -8.595684170722961426e-02 1.312914192676544189e-01 -2.158635482192039490e-02 5.390284955501556396e-02 4.157869219779968262e-01 -8.701487630605697632e-02 -1.723572164773941040e-01 -1.759928315877914429e-01 2.488680481910705566e-01 3.379208594560623169e-02 -2.231289893388748169e-01 -7.328192144632339478e-02 -1.130860857665538788e-02 -1.010167077183723450e-01 2.335471361875534058e-01 -2.316222041845321655e-01 1.531880646944046021e-01
-1.489225476980209351e-01 -1.542979180812835693e-01 5.020528286695480347e-02 -3.060563504695892334e-01 2.380115352571010590e-02 -1.124942600727081299e-01 -8.163444697856903076e-02 6.908520590513944626e-03 5.886205434799194336e-01 9.056540578603744507e-02 -4.907659813761711121e-02 -1.126916110515594482e-01 2.670465111732482910e-01 9.641410410404205322e-02 4.474464058876037598e-02 1.237878352403640747e-01 3.041312098503112793e-01 5.272696260362863541e-03 1.043098196387290955e-01 1.633032560348510742e-01 -8.051457814872264862e-03 -2.936082705855369568e-02 -5.962630733847618103e-02 1.172939911484718323e-01 2.054607868194580078e-01 -2.785727381706237793e-02 3.263183832168579102e-01 -2.084246575832366943e-01 -4.682328552007675171e-02 -4.985174164175987244e-02 2.604110166430473328e-02 -1.535841524600982666e-01
-4.360362514853477478e-02 -2.444310188293457031e-01 -1.111003756523132324e-02 8.403922617435455322e-02 3.711190074682235718e-02 2.353878617286682129e-01 -4.127082824707031250e-01 -6.084734573960304260e-02 1.690265685319900513e-01 2.788330614566802979e-01 1.820926666259765625e-01 -9.456207603216171265e-02 7.604885101318359375e-02 2.157208025455474854e-01 2.074678838253021240e-01 -2.721989750862121582e-01 2.341110557317733765e-01 -4.496073722839355469e-02 6.914399564266204834e-02 2.311045676469802856e-01 5.370036885142326355e-02 -1.664412617683410645e-01 -2.628684341907501221e-01 2.524165809154510498e-01 7.346869260072708130e-02 -1.428734958171844482e-01 -1.812733858823776245e-01 -1.859969692304730415e-03 1.177646443247795105e-01 1.342916339635848999e-01 -1.360149495303630829e-02 1.153150573372840881e-01
-7.214833050966262817e-02 5.295944213867187500e-02 2.560790479183197021e-01 -9.537486732006072998e-02 1.720431298017501831e-01 2.581154406070709229e-01 -3.281561136245727539e-01 1.039932295680046082e-01 1.305363625288009644e-01 -2.574262395501136780e-02 1.731002181768417358e-01 1.614266186952590942e-01 1.177601814270019531e-01 -8.303365856409072876e-02 -2.210942208766937256e-01 -1.202126815915107727e-01 1.346836388111114502e-01 -2.720992565155029297e-01 4.521744698286056519e-02 2.344978749752044678e-01 -1.476003527641296387e-01 -3.560182154178619385e-01 9.687082841992378235e-03 -1.423898190259933472e-01 2.814720869064331055e-01 -7.755815982818603516e-02 2.397283911705017090e-01 -1.704226285219192505e-01 -1.656852364540100098e-01 -1.581002213060855865e-02 -7.465581595897674561e-02 1.470635235309600830e-01
-3.521791100502014160e-02 -1.932226717472076416e-01 -1.376423090696334839e-01 1.518949982710182667e-03 -1.546895354986190796e-01 2.460615523159503937e-02 -2.481466680765151978e-01 1.500576138496398926e-01 4.726303815841674805e-01 -3.445688784122467041e-01 -8.924710750579833984e-02 -1.429688185453414917e-01 1.696977764368057251e-01 5.859219655394554138e-02 4.935321956872940063e-02 -1.443008333444595337e-01 -2.060898765921592712e-02 -5.352446809411048889e-02 4.237033799290657043e-02 5.426844954490661621e-02 -1.472388207912445068e-01 -3.899236023426055908e-01 -5.442188680171966553e-02 1.910439431667327881e-01 1.578988581895828247e-01 -1.294928640127182007e-01 1.222384646534919739e-01 -2.815612256526947021e-01 -6.819965690374374390e-02 1.966185271739959717e-01 8.516962826251983643e-02 1.246142201125621796e-02
-2.408848144114017487e-02 -2.377837896347045898e-01 2.239810377359390259e-01 1.229773387312889099e-01 9.441263228654861450e-02 2.887389361858367920e-01 -1.720984280109405518e-01 3.300917744636535645e-01 1.821430213749408722e-02 -1.037935763597488403e-01 -1.952552795410156250e-01 -3.450465202331542969e-02 5.346840620040893555e-02 -6.247393414378166199e-02 5.988901853561401367e-02 2.020316272974014282e-01 2.019086629152297974e-01 -1.661449670791625977e-01 -8.651468902826309204e-02 1.866166293621063232e-01 1.328815072774887085e-01 -1.102303341031074524e-01 -1.813075542449951172e-01 8.150030672550201416e-02 1.299760490655899048e-01 -2.601298987865447998e-01 9.604882448911666870e-02 -3.370977565646171570e-02 1.971608996391296387e-01 -8.536558598279953003e-02 -2.574436664581298828e-01 3.972090482711791992e-01
-8.657156676054000854e-02 -2.231109291315078735e-01 1.598085165023803711e-01 -1.631111651659011841e-01 9.939689189195632935e-02 9.301803261041641235e-02 -2.381615638732910156e-01 1.066252589225769043e-01 1.104895621538162231e-01 -1.901948601007461548e-01 -1.664534211158752441e-01 -6.266841292381286621e-02 2.105837315320968628e-01 -1.538427025079727173e-01 2.974492609500885010e-01 -4.498973861336708069e-02 3.932062909007072449e-02 1.076917946338653564e-01 1.748549342155456543e-01 3.341311216354370117e-01 -1.840527057647705078e-01 -2.108535170555114746e-01 -6.793160457164049149e-03 2.440021336078643799e-01 1.531162410974502563e-01 -2.272342443466186523e-01 -9.292153269052505493e-02 -6.560637801885604858e-02 -2.592651546001434326e-02 2.346452623605728149e-01 -1.782426536083221436e-01 3.108579218387603760e-01
-5.359227582812309265e-02 -2.364865988492965698e-01 2.334460467100143433e-01 3.331981599330902100e-02 2.526769973337650299e-02 2.637675032019615173e-02 -1.584031134843826294e-01 2.892851829528808594e-02 3.796757757663726807e-01 -1.422886699438095093e-01 -1.705556809902191162e-01 -1.734674423933029175e-01 3.616110384464263916e-01 1.377065181732177734e-01 -6.934169679880142212e-02 -7.249633222818374634e-02 -4.272291809320449829e-02 6.753398478031158447e-02 -1.682698726654052734e-01 1.304728537797927856e-01 1.663132011890411377e-01 -2.641659379005432129e-01 -3.331318795680999756e-01 2.955862581729888916e-01 -4.060073941946029663e-02 1.427393704652786255e-01 -3.547747386619448662e-03 -1.688764840364456177e-01 1.628274619579315186e-01 2.217580974102020264e-01 2.219302207231521606e-02 -2.664215490221977234e-02
-1.618309468030929565e-01 -2.573785781860351562e-01 1.165998280048370361e-01 -5.054083094000816345e-02 9.122463874518871307e-03 2.048760070465505123e-04 -2.296460270881652832e-01 3.211652934551239014e-01 -3.773760050535202026e-02 -8.632180839776992798e-02 -9.372599422931671143e-02 2.286136299371719360e-01 1.149467155337333679e-01 4.986860323697328568e-03 2.605302929878234863e-01 6.375446170568466187e-02 8.945656940340995789e-03 1.244990993291139603e-02 7.686373591423034668e-02 3.253519833087921143e-01 -8.676278404891490936e-03 -3.602109253406524658e-01 -1.223474740982055664e-01 2.375955283641815186e-01 1.476625204086303711e-01 -5.245253443717956543e-02 -1.627532988786697388e-01 -1.053892821073532104e-01 2.276661992073059082e-02 3.224535286426544189e-01 -3.160570189356803894e-02 3.153689503669738770e-01
1.515093743801116943e-01 -1.358750611543655396e-01 -2.459046081639826298e-04 1.123833879828453064e-01 -3.501433879137039185e-02 8.150846511125564575e-02 1.338961869478225708e-01 1.415504068136215210e-01 4.194828271865844727e-01 -1.476728618144989014e-01 1.000610738992691040e-01 -5.961053445935249329e-02 1.257805228233337402e-01 -8.115645498037338257e-02 -1.984824426472187042e-02 -9.272528439760208130e-02 2.233135849237442017e-01 -1.191876009106636047e-01 -2.751866281032562256e-01 2.218278050422668457e-01 1.279960721731185913e-01 -2.235194146633148193e-01 -1.715634018182754517e-01 1.991005241870880127e-01 2.233493030071258545e-01 2.340530306100845337e-01 1.098733842372894287e-01 -1.391783058643341064e-01 2.095642732456326485e-03 1.276964396238327026e-01 -2.053509205579757690e-01 3.719725608825683594e-01
5.419142171740531921e-02 9.429000318050384521e-02 9.669479914009571075e-03 9.717011824250221252e-03 3.098607659339904785e-01 -1.288151741027832031e-01 2.294095903635025024e-01 1.213957294821739197e-01 5.907175689935684204e-02 2.515079677104949951e-01 -1.116494089365005493e-01 1.527923196554183960e-01 1.810128986835479736e-02 -1.673134416341781616e-01 8.398925513029098511e-02 2.205981314182281494e-02 1.327576190233230591e-01 -1.165332645177841187e-01 -2.544440925121307373e-01 3.493786454200744629e-01 -3.184315934777259827e-02 -3.356714844703674316e-01 -3.147452473640441895e-01 2.090988606214523315e-01 1.592514067888259888e-01 -2.028226852416992188e-01 1.779325902462005615e-01 -7.557418942451477051e-02 1.822000890970230103e-01 2.136454433202743530e-01 8.520224690437316895e-02 7.165575772523880005e-02
-1.743719279766082764e-01 -3.103148639202117920e-01 1.810986995697021484e-01 2.032245509326457977e-02 1.077326312661170959e-01 4.744634777307510376e-02 -2.039898037910461426e-01 3.177917897701263428e-01 -3.761409595608711243e-02 -1.773116588592529297e-01 -7.813368737697601318e-02 -2.238760702311992645e-03 2.211318612098693848e-01 6.471166014671325684e-02 2.655814290046691895e-01 8.155413717031478882e-02 8.220176398754119873e-02 3.619446977972984314e-02 -1.311843544244766235e-01 3.154990375041961670e-01 -6.303992122411727905e-02 -2.017596662044525146e-01 -9.787359088659286499e-02 3.254224061965942383e-01 1.388287544250488281e-01 -1.197157800197601318e-01 -2.496516108512878418e-01 -9.499883651733398438e-02 5.509363953024148941e-03 2.253758907318115234e-01 -1.357404738664627075e-01 2.349698692560195923e-01
-2.214244157075881958e-01 -9.051061421632766724e-02 6.311806291341781616e-02 5.049519240856170654e-02 -2.570229023694992065e-02 1.007069945335388184e-01 -1.858183592557907104e-01 2.014378756284713745e-01 1.058937907218933105e-01 -2.015428841114044189e-01 -1.796365380287170410e-01 -1.092816703021526337e-02 2.980638444423675537e-01 -8.698973059654235840e-02 2.974517047405242920e-01 2.995535545051097870e-02 2.843283414840698242e-01 6.421890109777450562e-02 5.604734271764755249e-02 2.739754319190979004e-01 -1.873864084482192993e-01 -1.118919774889945984e-01 -6.968794763088226318e-02 2.448692768812179565e-01 1.453430205583572388e-01 -1.846460402011871338e-01 -1.082576140761375427e-01 -4.062340781092643738e-02 -4.438058659434318542e-02 3.585022389888763428e-01 -6.067803502082824707e-02 3.192895352840423584e-01
1.493373047560453415e-02 -4.897253587841987610e-02 8.930671215057373047e-02 2.312842458486557007e-01 1.563615053892135620e-01 -1.597254723310470581e-01 -2.311394512653350830e-01 3.433513045310974121e-01 2.193083465099334717e-01 1.178861856460571289e-01 -1.152398809790611267e-01 -1.760656684637069702e-01 -6.345073133707046509e-02 -1.864689737558364868e-01 -6.167481467127799988e-02 1.342308074235916138e-01 3.056564033031463623e-01 3.191973641514778137e-02 -1.183035895228385925e-01 -1.645314879715442657e-02 7.572866231203079224e-02 -1.470419671386480331e-02 -2.661827206611633301e-01 1.741939038038253784e-01 -6.933677941560745239e-02 -8.161063492298126221e-02 3.429840803146362305e-01 -2.566046416759490967e-01 2.569139599800109863e-01 1.532775536179542542e-02 9.867699444293975830e-02 2.468908578157424927e-01
-2.300882041454315186e-01 -3.154551386833190918e-01 1.389763951301574707e-01 1.159685999155044556e-01 3.516330122947692871e-01 -1.390262842178344727e-01 -6.315096467733383179e-02 1.956719905138015747e-01 2.247677445411682129e-01 9.831088036298751831e-02 -4.532852023839950562e-02 2.010961472988128662e-01 4.401605576276779175e-02 -9.967864304780960083e-02 -7.364276796579360962e-02 -9.000238776206970215e-02 1.972386538982391357e-01 4.492047801613807678e-02 -1.196611970663070679e-01 3.474556803703308105e-01 -1.858889460563659668e-01 -5.479382723569869995e-02 -1.949386000633239746e-01 1.521334499120712280e-01 -2.748737633228302002e-01 8.845867216587066650e-02 3.336578309535980225e-01 -1.700548455119132996e-02 -4.796526953577995300e-02 -3.030548989772796631e-02 4.937746748328208923e-02 1.616647541522979736e-01
-2.116755545139312744e-01 -1.089811399579048157e-01 -2.282360941171646118e-01 -8.345886133611202240e-03 1.372931450605392456e-01 1.267401129007339478e-01 4.416244477033615112e-02 1.512282937765121460e-01 1.846710890531539917e-01 -1.162384673953056335e-01 -1.704011857509613037e-01 -4.261995851993560791e-02 5.456596985459327698e-02 -6.310378015041351318e-02 2.088681459426879883e-01 1.310887485742568970e-01 1.613373160362243652e-01 -1.284178793430328369e-01 -2.344755977392196655e-01 3.798256218433380127e-01 -2.227198481559753418e-01 -1.780309677124023438e-01 -5.355790629982948303e-02 2.646027803421020508e-01 -1.128647550940513611e-01 -2.471699863672256470e-01 1.619294583797454834e-01 -2.244368046522140503e-01 -3.518485426902770996e-01 1.063295528292655945e-01 -2.060292102396488190e-02 -5.729816481471061707e-02
-7.056158035993576050e-02 1.328314095735549927e-01 1.036100685596466064e-01 5.443032830953598022e-02 1.488918215036392212e-01 -1.264494508504867554e-01 -1.977995187044143677e-01 3.978933095932006836e-01 9.864113479852676392e-02 -1.099840402603149414e-01 -1.148566752672195435e-01 1.318350881338119507e-01 2.119962275028228760e-01 1.594092100858688354e-01 1.058592423796653748e-01 -6.965580862015485764e-03 -3.773628547787666321e-02 -1.023506075143814087e-01 -2.186726182699203491e-01 3.833953142166137695e-01 -2.730467617511749268e-01 8.624423295259475708e-02 -1.957929134368896484e-01 -1.352131068706512451e-01 -5.599249154329299927e-02 -2.785451412200927734e-01 2.232540100812911987e-01 -2.578854002058506012e-02 1.653471887111663818e-01 -6.265007704496383667e-02 9.297849237918853760e-02 2.785874009132385254e-01
2.118357121944427490e-01 -1.603941321372985840e-01 -9.106869250535964966e-02 3.059193491935729980e-02 -1.274790912866592407e-01 -7.879896461963653564e-02 2.109692841768264771e-01 -2.778351306915283203e-01 2.732770740985870361e-01 3.322510980069637299e-03 1.690970920026302338e-02 -2.232591062784194946e-01 1.207324787974357605e-01 2.513599395751953125e-01 1.494787037372589111e-01 5.200582370162010193e-02 9.200388193130493164e-02 -3.723948597908020020e-01 -2.014116942882537842e-01 2.283559888601303101e-01 -3.068190813064575195e-02 -2.008382827043533325e-01 1.010405644774436951e-01 5.686195194721221924e-02 7.365765422582626343e-02 -2.267773449420928955e-01 7.061005104333162308e-03 -3.822869062423706055e-01 9.650941193103790283e-02 -6.402212195098400116e-03 1.652116477489471436e-01 1.187797710299491882e-01
7.776269316673278809e-02 -1.286395490169525146e-01 -9.396917372941970825e-02 1.757131218910217285e-01 -6.963445991277694702e-02 -2.329257130622863770e-01 1.251277513802051544e-02 2.592151165008544922e-01 2.092482000589370728e-01 1.055331900715827942e-01 -6.671773642301559448e-02 1.231087073683738708e-01 -3.001522086560726166e-02 -3.091704286634922028e-02 6.033422052860260010e-02 2.454451024532318115e-01 1.024890765547752380e-01 1.956041902303695679e-01 2.324725128710269928e-02 5.031089186668395996e-01 -1.713882237672805786e-01 -4.118301272392272949e-01 4.735337570309638977e-02 -2.534043490886688232e-01 8.101119846105575562e-02 -1.371730417013168335e-01 -1.769606606103479862e-03 -4.202977567911148071e-02 3.564657270908355713e-02 9.858632087707519531e-02 1.073856726288795471e-01 2.311906516551971436e-01
-1.976417899131774902e-01 -1.495950818061828613e-01 -1.326320506632328033e-02 -6.331272423267364502e-03 5.065942183136940002e-02 -3.419224871322512627e-03 -2.978706657886505127e-01 1.881127357482910156e-01 3.074557892978191376e-02 -1.604811102151870728e-01 -8.827359229326248169e-02 7.020346075296401978e-02 3.443673551082611084e-01 -1.157000660896301270e-01 3.440058231353759766e-01 -3.559698164463043213e-02 1.930251419544219971e-01 6.925345957279205322e-02 4.417712613940238953e-02 2.679147422313690186e-01 -9.003408253192901611e-02 -3.032585680484771729e-01 -1.449241638183593750e-01 3.020958602428436279e-01 1.489267647266387939e-01 -1.865259408950805664e-01 -1.057279706001281738e-01 -1.468997895717620850e-01 -1.222158521413803101e-01 2.533089742064476013e-02 -1.994629353284835815e-01 2.177950441837310791e-01
-1.032622531056404114e-01 -3.811407089233398438e-01 1.692512482404708862e-01 3.803164139389991760e-02 4.356605187058448792e-02 1.305739954113960266e-02 -1.625812649726867676e-01 2.938213646411895752e-01 -5.431582778692245483e-02 -1.492868512868881226e-01 -2.115670219063758850e-02 1.776476353406906128e-01 1.218250095844268799e-01 1.763648390769958496e-01 1.331373304128646851e-01 1.116905435919761658e-01 1.638025343418121338e-01 4.209002107381820679e-02 -1.715978085994720459e-01 2.502991855144500732e-01 -2.022101432085037231e-01 -3.102548122406005859e-01 -1.602613627910614014e-01 2.341109812259674072e-01 1.300007998943328857e-01 -1.043343618512153625e-01 -2.159897238016128540e-01 -9.924437105655670166e-02 1.390012204647064209e-01 2.292308956384658813e-01 -1.111467480659484863e-01 2.427123934030532837e-01
-1.709424853324890137e-01 -8.069603890180587769e-02 -4.044062644243240356e-02 5.596946924924850464e-02 9.457437694072723389e-02 1.870198920369148254e-02 1.484738886356353760e-01 1.285236775875091553e-01 5.845330357551574707e-01 -6.641639024019241333e-02 1.813245713710784912e-01 -5.266856774687767029e-02 1.720696389675140381e-01 -7.422772794961929321e-02 5.804399028420448303e-02 -1.239811256527900696e-02 -1.473176479339599609e-01 -1.940984725952148438e-01 -1.128924265503883362e-01 3.095145225524902344e-01 -9.778911620378494263e-02 2.984047168865799904e-03 -2.499282360076904297e-01 2.110047936439514160e-01 -1.248525753617286682e-01 -3.624374419450759888e-02 3.617038130760192871e-01 -5.914195254445075989e-02 1.092728972434997559e-01 -7.157150655984878540e-02 1.691427975893020630e-01 9.938854724168777466e-02
-2.115159109234809875e-02 -4.375000298023223877e-02 1.921256035566329956e-01 1.037747412919998169e-01 2.407217770814895630e-01 4.182918369770050049e-02 2.223998904228210449e-01 3.097498118877410889e-01 2.949346303939819336e-01 -3.298747166991233826e-02 -9.951497614383697510e-02 -9.817656874656677246e-02 3.351219296455383301e-01 5.465621501207351685e-02 5.201910063624382019e-02 6.625864654779434204e-02 9.663408994674682617e-02 2.314589321613311768e-01 -9.367809444665908813e-02 2.267943769693374634e-01 -2.859518527984619141e-01 -3.208695054054260254e-01 6.208409089595079422e-03 2.675327658653259277e-01 2.087289467453956604e-02 2.639845609664916992e-01 1.407328695058822632e-01 -1.230751350522041321e-01 1.209280267357826233e-01 -2.146371081471443176e-02 -1.037376094609498978e-02 1.229548156261444092e-01
-1.526293307542800903e-01 -2.426868230104446411e-01 1.287325173616409302e-01 9.958412498235702515e-02 1.613277569413185120e-02 -1.515724658966064453e-01 -8.306765556335449219e-02 1.763810813426971436e-01 6.813766062259674072e-02 -1.374237239360809326e-02 -3.085622787475585938e-01 7.351717911660671234e-03 1.698963195085525513e-01 1.586458384990692139e-01 1.173881590366363525e-01 -1.271743029356002808e-01 -3.091507256031036377e-01 -2.791848778724670410e-01 -2.746118903160095215e-01 1.996374428272247314e-01 -1.025827452540397644e-01 -3.162323832511901855e-01 -7.638207077980041504e-02 6.687399744987487793e-02 8.862084895372390747e-02 -2.520698308944702148e-01 2.214697152376174927e-01 -8.137439936399459839e-02 -2.106218039989471436e-01 6.639343500137329102e-02 1.605537235736846924e-01 1.864463090896606445e-01
1.268347799777984619e-01 1.577962040901184082e-01 3.297292888164520264e-01 1.033746302127838135e-01 -6.980944424867630005e-02 1.009397730231285095e-01 -1.092918887734413147e-01 3.755195811390876770e-02 3.729318976402282715e-01 1.394734978675842285e-01 -3.120087087154388428e-02 -1.310814470052719116e-01 -1.087804734706878662e-01 1.421042680740356445e-01 -3.210734808817505836e-03 8.133471012115478516e-02 9.046029299497604370e-02 -1.438656449317932129e-01 -1.898241639137268066e-01 3.800624012947082520e-01 -1.086854711174964905e-01 -7.061048597097396851e-02 -2.211271971464157104e-01 3.370902314782142639e-02 -3.318825364112854004e-02 -4.058465063571929932e-01 5.226810276508331299e-02 -1.383876204490661621e-01 -1.971202641725540161e-01 -3.715766966342926025e-02 1.013704314827919006e-01 2.853894233703613281e-01
-1.942024677991867065e-01 -1.937480866909027100e-01 3.708667680621147156e-02 4.720286652445793152e-02 1.235826611518859863e-01 -3.471934795379638672e-02 2.228761166334152222e-01 -4.965848103165626526e-02 4.055867493152618408e-01 3.760714083909988403e-02 1.418360769748687744e-01 1.318643894046545029e-02 3.059856891632080078e-01 8.626798540353775024e-02 -3.713754564523696899e-02 -2.005397975444793701e-01 1.243516877293586731e-01 -1.659939438104629517e-01 -3.296761810779571533e-01 2.146322280168533325e-01 2.949431538581848145e-01 -2.125928550958633423e-01 -1.160037741065025330e-01 9.937819093465805054e-02 -1.429323665797710419e-02 -1.344906389713287354e-01 5.430254340171813965e-02 -3.165300190448760986e-01 2.804213389754295349e-02 -2.162664234638214111e-01 -1.025065314024686813e-02 3.562531620264053345e-02
-1.556703895330429077e-01 -2.317709028720855713e-01 1.607675403356552124e-01 1.006467193365097046e-01 -1.486295908689498901e-01 -6.478839553892612457e-03 -1.611439436674118042e-01 4.748373478651046753e-02 3.032526075839996338e-01 -7.753652334213256836e-02 9.456642717123031616e-02 1.038973256945610046e-01 4.317135810852050781e-01 -5.188230797648429871e-02 -1.241443008184432983e-01 -1.323768198490142822e-01 -5.083410441875457764e-02 -2.984829843044281006e-01 -8.210130035877227783e-02 1.071464344859123230e-01 1.471294462680816650e-01 -2.046682834625244141e-01 -1.685948371887207031e-01 1.444827169179916382e-01 -1.180282682180404663e-01 -1.618544608354568481e-01 8.198822289705276489e-02 -3.669737279415130615e-01 1.291943043470382690e-01 1.638139039278030396e-01 2.108555734157562256e-01 6.135547906160354614e-02
4.245598614215850830e-02 -3.198450431227684021e-02 7.622323185205459595e-02 -2.115913182497024536e-01 -8.638236671686172485e-02 -5.996492505073547363e-02 -2.152860164642333984e-01 1.758704632520675659e-01 4.363556206226348877e-01 -6.540691107511520386e-02 8.812399953603744507e-02 -6.855820119380950928e-02 3.866242468357086182e-01 1.295568346977233887e-01 -6.770787388086318970e-02 -1.884153485298156738e-01 -6.653707474470138550e-02 -1.816904991865158081e-01 -1.891394108533859253e-01 2.424107939004898071e-01 -6.015517935156822205e-02 -9.622335433959960938e-02 -1.814192682504653931e-01 -4.507477208971977234e-02 1.695004254579544067e-01 -6.176121532917022705e-03 6.163399666547775269e-02 -1.005320474505424500e-01 4.476534724235534668e-01 7.355150580406188965e-02 -1.203160136938095093e-01 -4.481176659464836121e-02
-8.478491008281707764e-02 -2.052292674779891968e-01 -8.379091322422027588e-02 -7.201410830020904541e-02 -6.258276849985122681e-02 6.733436137437820435e-02 -2.372933924198150635e-01 8.213122934103012085e-02 4.786109328269958496e-01 1.512103527784347534e-01 1.718855090439319611e-02 -2.797788977622985840e-01 2.717198729515075684e-01 -7.654436677694320679e-02 -1.498697400093078613e-01 1.157786995172500610e-01 1.404997110366821289e-01 1.087790951132774353e-01 -1.230137348175048828e-01 1.642139703035354614e-01 -2.075668191537261009e-03 -2.656520009040832520e-01 1.790829300880432129e-01 1.799679100513458252e-01 3.527250289916992188e-01 -4.044371470808982849e-02 4.289356246590614319e-02 -2.281691282987594604e-01 7.135539315640926361e-03 -9.633356332778930664e-02 -3.166129440069198608e-02 1.480844467878341675e-01
-1.419110000133514404e-01 -3.030394613742828369e-01 -1.019832026213407516e-02 -5.138330906629562378e-02 3.522437065839767456e-02 1.220259256660938263e-02 9.844247251749038696e-02 3.886965811252593994e-01 1.305048726499080658e-02 2.787953615188598633e-01 -3.296484649181365967e-01 -4.320599883794784546e-02 -9.901832044124603271e-02 1.723261177539825439e-01 1.121810525655746460e-01 3.249462693929672241e-02 2.291743904352188110e-01 1.755833178758621216e-01 -1.563884317874908447e-01 2.156243175268173218e-01 -2.559899911284446716e-02 -1.856139749288558960e-01 -2.741056978702545166e-01 1.169754043221473694e-01 9.079483896493911743e-02 -1.048047244548797607e-01 -2.136927843093872070e-02 -2.216719985008239746e-01 9.911563992500305176e-02 -1.030700430274009705e-01 -1.320672221481800079e-02 3.374520838260650635e-01
-8.571849763393402100e-02 -3.365402519702911377e-01 1.943813562393188477e-01 8.573878556489944458e-03 5.657089874148368835e-02 -8.667420595884323120e-02 -1.629809737205505371e-01 3.370069265365600586e-01 -2.741164900362491608e-02 -1.489289700984954834e-01 -1.129481592215597630e-03 1.561476439237594604e-01 2.751599550247192383e-01 7.611456513404846191e-02 1.876681745052337646e-01 9.515071660280227661e-02 1.555104255676269531e-01 6.745055317878723145e-02 -6.607756018638610840e-02 3.002655208110809326e-01 -1.209598928689956665e-01 -2.988806962966918945e-01 -1.436175554990768433e-01 3.029529750347137451e-01 -5.183963570743799210e-03 -1.288104504346847534e-01 -1.565930396318435669e-01 -4.920085147023200989e-02 -3.205282380804419518e-03 9.470787644386291504e-02 -1.566233485937118530e-01 3.176382780075073242e-01
-2.931872569024562836e-02 -9.432983398437500000e-02 5.415456295013427734e-01 -5.737038701772689819e-02 2.299126088619232178e-01 -2.184138447046279907e-02 -2.019917070865631104e-01 2.269396036863327026e-01 2.112100571393966675e-01 2.007633298635482788e-01 -4.032981693744659424e-01 -5.802355241030454636e-03 1.360343247652053833e-01 1.407323330640792847e-01 -2.353550679981708527e-02 -1.148520633578300476e-01 8.580037206411361694e-02 -1.756553351879119873e-01 2.288299798965454102e-02 1.441057175397872925e-01 -6.961251050233840942e-02 -6.368570774793624878e-02 -7.662258297204971313e-02 -6.717923283576965332e-02 1.862007193267345428e-02 -2.921961247920989990e-01 1.595411151647567749e-01 -4.637109488248825073e-02 -9.108000248670578003e-02 1.777721792459487915e-01 6.065417081117630005e-02 1.126357838511466980e-01
-9.381373971700668335e-02 -3.031470812857151031e-03 1.613277494907379150e-01 -7.443980872631072998e-02 2.340104281902313232e-01 1.632099449634552002e-01 4.040908440947532654e-02 9.306766092777252197e-02 3.728889226913452148e-01 1.315874904394149780e-01 9.828373789787292480e-02 -2.417284846305847168e-01 2.207860499620437622e-01 -1.706905066967010498e-01 -1.423303931951522827e-01 -1.909325420856475830e-01 2.260494232177734375e-01 -4.227409958839416504e-01 8.449704945087432861e-02 1.267284005880355835e-01 -1.377578973770141602e-01 -1.616109013557434082e-01 -1.592958271503448486e-01 3.404708951711654663e-02 2.150540500879287720e-01 1.276946514844894409e-01 -9.553173929452896118e-02 -1.309677809476852417e-01 -1.125427931547164917e-01 1.573679000139236450e-01 1.358244270086288452e-01 1.988233178853988647e-01
-1.743303835391998291e-01 -1.604902148246765137e-01 -4.857099056243896484e-02 9.546970576047897339e-02 -1.138450726866722107e-01 -1.773093640804290771e-01 -2.074956297874450684e-01 1.068502739071846008e-01 2.780194580554962158e-01 -1.692190617322921753e-01 1.319967657327651978e-01 -5.737624317407608032e-02 2.013474404811859131e-01 1.016185134649276733e-01 -7.089117169380187988e-02 -8.854531496763229370e-02 1.157152876257896423e-01 -3.737635612487792969e-01 2.317502722144126892e-02 2.357992976903915405e-01 3.412639256566762924e-03 -1.688449531793594360e-01 -1.911661028861999512e-01 -6.297913193702697754e-02 -9.811179339885711670e-02 -3.332526609301567078e-02 5.829966440796852112e-02 -3.565791547298431396e-01 4.054967164993286133e-01 2.246477454900741577e-01 9.050086140632629395e-02 2.240466512739658356e-02
-6.048553064465522766e-02 -2.998561412096023560e-02 -1.064838245511054993e-01 1.705915927886962891e-01 9.054554626345634460e-03 -1.097877137362957001e-02 -1.010505631566047668e-01 1.945171952247619629e-01 2.741484045982360840e-01 1.740779280662536621e-01 1.178774982690811157e-01 -2.769673168659210205e-01 1.267668604850769043e-01 3.977910149842500687e-03 -3.870775699615478516e-01 4.746969789266586304e-03 2.979681454598903656e-02 -8.124421536922454834e-02 -1.336901634931564331e-01 2.705115377902984619e-01 -1.609337925910949707e-01 -3.397558629512786865e-01 -2.522338628768920898e-01 2.138114273548126221e-01 2.395760715007781982e-01 1.482491614297032356e-03 1.625916510820388794e-01 -2.730450332164764404e-01 -1.063369661569595337e-01 -1.056910380721092224e-01 -7.498206198215484619e-02 9.513016045093536377e-02
-1.014145016670227051e-01 9.105464816093444824e-02 5.287331063300371170e-03 5.475180223584175110e-02 2.325362414121627808e-01 9.564857929944992065e-02 -2.360550910234451294e-01 3.584368228912353516e-01 2.524192929267883301e-01 4.578999429941177368e-02 -1.956509351730346680e-01 1.078184917569160461e-01 1.963895857334136963e-01 -5.474611744284629822e-02 2.411262691020965576e-01 9.203490614891052246e-02 -8.888610452413558960e-02 -6.153458356857299805e-02 -9.354188293218612671e-02 4.459431022405624390e-02 4.827133566141128540e-02 -2.013070881366729736e-01 -2.150937169790267944e-01 -2.731263451278209686e-02 4.425342753529548645e-02 -3.352058827877044678e-01 1.282543689012527466e-01 -6.360572576522827148e-02 3.086011707782745361e-01 -8.338577114045619965e-03 -3.172973394393920898e-01 2.529686987400054932e-01
2.394809201359748840e-02 -1.341416388750076294e-01 4.117158651351928711e-01 -1.193832978606224060e-01 2.316705137491226196e-02 1.593553423881530762e-01 -1.636902540922164917e-01 2.071414887905120850e-01 2.623540461063385010e-01 1.491675227880477905e-01 2.003708481788635254e-01 1.009572148323059082e-01 2.909777462482452393e-01 2.031883299350738525e-01 7.361830025911331177e-02 1.139630451798439026e-01 -2.767188008874654770e-03 -1.878856718540191650e-01 4.384573921561241150e-02 1.834685355424880981e-01 -1.005963608622550964e-02 -3.082118928432464600e-01 4.398016259074211121e-02 -2.337998598814010620e-01 2.006185054779052734e-02 -1.564415395259857178e-01 2.166867405176162720e-01 1.608132757246494293e-02 -7.326973974704742432e-02 -6.244935467839241028e-02 1.940165460109710693e-02 3.345710933208465576e-01
-3.986200317740440369e-02 -1.512726396322250366e-01 2.353502511978149414e-01 -1.176849007606506348e-01 -5.380232632160186768e-02 3.219393268227577209e-02 -6.029517948627471924e-02 1.702432185411453247e-01 5.565749108791351318e-02 8.486818522214889526e-03 -1.324385553598403931e-01 -3.207257688045501709e-01 2.927832007408142090e-01 8.390988409519195557e-02 -1.241315454244613647e-01 -1.593969911336898804e-01 1.752448230981826782e-01 -4.745598509907722473e-02 1.642519831657409668e-01 2.459443807601928711e-01 2.254960983991622925e-01 -2.033896297216415405e-01 -2.182813435792922974e-01 1.754606515169143677e-01 1.406658440828323364e-01 2.187369856983423233e-03 3.210621178150177002e-01 -4.175274074077606201e-01 3.140969946980476379e-02 -1.464357674121856689e-01 -2.401138469576835632e-02 -3.602188825607299805e-02
-2.698684930801391602e-01 -9.438616782426834106e-02 2.026248127222061157e-01 -3.259435296058654785e-01 9.743840247392654419e-02 -1.304825209081172943e-02 1.744594871997833252e-01 -5.343453027307987213e-03 4.235080182552337646e-01 -1.346473097801208496e-01 -1.808344125747680664e-01 -2.200384885072708130e-01 7.762385159730911255e-02 1.932441294193267822e-01 4.106054827570915222e-02 1.320588123053312302e-02 2.048782259225845337e-01 8.949202485382556915e-03 1.081045949831604958e-03 2.401624172925949097e-01 -6.453336775302886963e-02 -1.825639307498931885e-01 -2.703855037689208984e-01 8.953601866960525513e-02 1.110048368573188782e-01 1.068372353911399841e-01 -2.663288116455078125e-01 -1.342633217573165894e-01 1.123102009296417236e-01 -7.818598300218582153e-02 2.277027517557144165e-01 7.333750277757644653e-02
-2.214494906365871429e-02 5.553629994392395020e-02 -2.401856519281864166e-02 -1.465737372636795044e-01 3.630024492740631104e-01 -7.299472391605377197e-02 1.742383837699890137e-01 1.168989539146423340e-01 3.571841716766357422e-01 -3.647265955805778503e-02 -5.855348426848649979e-03 -1.773714721202850342e-01 -1.263965666294097900e-01 -1.131856217980384827e-01 9.913104772567749023e-02 3.061057068407535553e-02 1.545788943767547607e-01 -1.062109395861625671e-01 -9.189338423311710358e-03 4.538923799991607666e-01 1.843614317476749420e-02 -2.304188907146453857e-01 -3.782157599925994873e-01 1.530830860137939453e-01 1.908279061317443848e-01 1.944699734449386597e-01 -1.658519804477691650e-01 -6.429205089807510376e-02 -1.191704068332910538e-02 1.175659671425819397e-01 -1.057186722755432129e-01 -3.282820433378219604e-02
1.362660974264144897e-01 -1.169326901435852051e-01 8.719083666801452637e-02 -3.178134793415665627e-03 -1.063704639673233032e-01 -1.388459056615829468e-01 -1.864905208349227905e-01 9.301132708787918091e-02 7.559885084629058838e-02 -2.239554561674594879e-02 -1.610651016235351562e-01 -7.525060325860977173e-02 1.132451221346855164e-01 2.715410292148590088e-01 -8.955579251050949097e-03 1.649446189403533936e-01 3.595574796199798584e-01 -1.712575405836105347e-01 -1.199633162468671799e-02 2.062487304210662842e-01 -7.499312609434127808e-02 -4.595804810523986816e-01 -4.594338536262512207e-01 -9.220515936613082886e-02 -2.715366147458553314e-02 -9.467238187789916992e-02 1.635143309831619263e-01 -9.391818195581436157e-02 -1.244156211614608765e-01 3.397260606288909912e-02 1.820623576641082764e-01 -4.129756242036819458e-02
1.573569625616073608e-01 5.482162162661552429e-02 2.316739261150360107e-01 -1.734890341758728027e-01 -1.895416900515556335e-02 3.565313667058944702e-02 2.213451415300369263e-01 7.730507105588912964e-02 3.459056615829467773e-01 -9.036774188280105591e-02 6.473655998706817627e-02 -1.574573218822479248e-01 1.445260345935821533e-01 3.115089796483516693e-02 2.061795890331268311e-01 1.845215857028961182e-01 3.864684402942657471e-01 -3.514177799224853516e-01 -2.397251129150390625e-01 1.617380380630493164e-01 -5.844232812523841858e-02 -1.221723407506942749e-01 -1.015044748783111572e-01 1.444049179553985596e-01 2.024831026792526245e-01 7.375968992710113525e-02 1.334020495414733887e-01 -2.790126502513885498e-01 -8.157521486282348633e-02 3.159026429057121277e-02 8.873239159584045410e-02 -1.142718568444252014e-01
-5.627584084868431091e-02 -2.460020631551742554e-01 3.204256594181060791e-01 1.784081161022186279e-01 7.834808900952339172e-03 8.476571179926395416e-03 -2.061204165220260620e-01 1.005645096302032471e-01 2.157155573368072510e-01 -1.285560131072998047e-01 -9.266589768230915070e-03 -2.308890968561172485e-01 3.005566000938415527e-01 1.452434360980987549e-01 -4.375885426998138428e-02 -7.747378945350646973e-02 1.309334039688110352e-01 -3.578406292945146561e-03 1.487592905759811401e-01 3.563815355300903320e-01 3.197265416383743286e-02 -2.157634794712066650e-01 9.760883636772632599e-03 1.922185868024826050e-01 2.428648769855499268e-01 1.935191005468368530e-01 2.068046182394027710e-01 -2.321709990501403809e-01 1.264902353286743164e-01 -2.800760418176651001e-02 -2.290481030941009521e-01 3.846431151032447815e-03
4.221860319375991821e-03 -1.967849135398864746e-01 1.425268799066543579e-01 5.622961744666099548e-02 -3.287396393716335297e-03 -2.087504267692565918e-01 -5.233690142631530762e-02 7.935084402561187744e-02 1.087930053472518921e-01 1.997052580118179321e-01 6.817783578298985958e-04 -2.173371464014053345e-01 3.063907474279403687e-02 2.044482380151748657e-01 -8.838652819395065308e-02 -2.027090489864349365e-01 2.502252757549285889e-01 -2.892565429210662842e-01 -2.658970355987548828e-01 3.495869338512420654e-01 -3.654313087463378906e-02 -3.505111038684844971e-01 -1.291630119085311890e-01 -1.557023525238037109e-01 -1.634531915187835693e-01 -3.165616989135742188e-01 1.294852793216705322e-01 6.500480324029922485e-02 -1.180892214179039001e-01 2.097203582525253296e-02 -7.272206246852874756e-02 1.505204141139984131e-01
-8.093588799238204956e-02 1.323805004358291626e-01 2.280161082744598389e-01 5.009870603680610657e-02 -7.669544219970703125e-02 1.925385743379592896e-02 -2.973551452159881592e-01 1.811914443969726562e-01 3.482125699520111084e-01 5.362622067332267761e-02 -5.069888010621070862e-02 -1.183280274271965027e-01 -1.186124701052904129e-02 1.790974289178848267e-01 -2.571285963058471680e-01 9.718924015760421753e-02 -1.167536377906799316e-01 -1.428421437740325928e-01 -1.987351328134536743e-01 1.120390370488166809e-01 -2.448766827583312988e-01 -4.623361825942993164e-01 -1.245853230357170105e-01 1.604635268449783325e-01 2.397184520959854126e-01 1.060495004057884216e-01 1.690524965524673462e-01 -1.607644110918045044e-01 -2.667819149792194366e-03 1.492251735180616379e-02 -6.752666085958480835e-02 1.282383948564529419e-01
6.421434227377176285e-03 -6.132180243730545044e-02 2.107737362384796143e-01 -4.387418925762176514e-02 1.287431716918945312e-01 -1.880063861608505249e-01 -9.070986509323120117e-02 6.109067797660827637e-02 6.548745092004537582e-03 8.582334965467453003e-02 -1.303008645772933960e-01 -1.577275544404983521e-01 6.907236576080322266e-02 1.484026163816452026e-01 2.026885151863098145e-01 -1.561352163553237915e-01 -1.599866300821304321e-01 -4.565084874629974365e-01 4.555475711822509766e-02 1.085106730461120605e-01 -2.406338304281234741e-01 -2.442670315504074097e-01 -1.575816124677658081e-01 1.836490035057067871e-01 -3.029439784586429596e-02 -4.296035766601562500e-01 -1.637108251452445984e-02 -9.113557636737823486e-02 1.759056597948074341e-01 -3.122574463486671448e-02 -7.608769088983535767e-02 2.978475391864776611e-01
-2.637129127979278564e-01 -2.242307364940643311e-01 2.465433925390243530e-01 1.590948402881622314e-01 -8.348353207111358643e-02 1.127448379993438721e-01 -2.830422222614288330e-01 1.482850611209869385e-01 2.053894661366939545e-02 -7.802566140890121460e-02 6.965048611164093018e-02 -7.806473970413208008e-02 2.655350267887115479e-01 7.166974246501922607e-02 3.439820706844329834e-01 1.050722599029541016e-01 1.245996206998825073e-01 9.320969879627227783e-02 3.044298663735389709e-02 3.825579285621643066e-01 1.682145148515701294e-02 -8.858334273099899292e-02 1.127966865897178650e-01 1.411048471927642822e-01 2.582838386297225952e-02 -1.804088056087493896e-01 -5.723579972982406616e-02 -1.865512877702713013e-01 1.875931955873966217e-02 -5.872642993927001953e-02 -2.073718607425689697e-01 3.456662297248840332e-01
7.870087772607803345e-02 -3.259965777397155762e-01 2.371083348989486694e-01 -1.641666591167449951e-01 1.200189739465713501e-01 -5.470960959792137146e-02 -2.664553821086883545e-01 2.245988696813583374e-01 2.334294766187667847e-01 -1.403638273477554321e-01 -6.203605979681015015e-02 7.174126803874969482e-02 1.218800619244575500e-01 5.702037364244461060e-02 3.866930902004241943e-01 9.504602104425430298e-02 3.056121766567230225e-01 1.026252955198287964e-01 1.289840228855609894e-02 2.732700407505035400e-01 3.095923457294702530e-03 1.612853854894638062e-01 -2.094874717295169830e-02 -2.474693953990936279e-02 -3.818814456462860107e-02 3.166141211986541748e-01 7.869582623243331909e-02 -2.183568030595779419e-01 -1.362064629793167114e-01 3.953110799193382263e-02 1.534246653318405151e-01 2.419649437069892883e-02
-2.637903988361358643e-01 -3.934430703520774841e-02 7.057979702949523926e-02 3.026777133345603943e-02 3.001478314399719238e-01 1.026848107576370239e-01 1.037725284695625305e-01 3.357177227735519409e-02 3.747527003288269043e-01 3.058448247611522675e-02 2.207837551832199097e-01 8.105525374412536621e-02 1.449079960584640503e-01 1.787111721932888031e-02 3.423593880143016577e-04 -1.303454041481018066e-01 4.649398103356361389e-02 -1.720876395702362061e-01 -6.203049328178167343e-03 2.493475824594497681e-01 -5.550502613186836243e-02 -1.386967897415161133e-01 -2.056533694267272949e-01 3.823596984148025513e-02 -3.009059131145477295e-01 -7.994097471237182617e-02 2.184613496065139771e-01 -4.336893856525421143e-01 1.827766746282577515e-01 1.578028351068496704e-01 -6.080052629113197327e-02 1.436247825622558594e-01
1.317059546709060669e-01 -1.529843360185623169e-01 4.361568018794059753e-02 7.586695998907089233e-02 1.145047247409820557e-01 -1.496331840753555298e-01 -8.517558872699737549e-02 -1.667189151048660278e-01 4.215479195117950439e-01 -1.614489555358886719e-01 8.664473146200180054e-02 -4.674719274044036865e-02 6.023593619465827942e-02 -8.528529852628707886e-02 1.115540787577629089e-01 -2.827168814837932587e-02 1.309030782431364059e-02 -6.293413788080215454e-02 -2.180406600236892700e-01 1.815091818571090698e-01 -9.792778640985488892e-02 -3.269063234329223633e-01 4.387955367565155029e-02 2.473012953996658325e-01 2.702474296092987061e-01 2.010394036769866943e-01 -5.870454385876655579e-02 -4.243344664573669434e-01 3.936813771724700928e-02 2.101168185472488403e-01 1.596892476081848145e-01 1.054362207651138306e-01
-9.176463633775711060e-02 -2.719661891460418701e-01 1.361735016107559204e-01 -9.970712661743164062e-02 -1.261547803878784180e-01 -3.922607004642486572e-02 -1.751625388860702515e-01 2.642515301704406738e-01 -1.397548019886016846e-01 -2.509298622608184814e-01 -8.487597852945327759e-02 -4.897502064704895020e-02 1.926800161600112915e-01 1.766314730048179626e-02 1.867479532957077026e-01 4.592104628682136536e-02 7.480137795209884644e-02 5.593455582857131958e-02 -9.748346358537673950e-02 4.121535718441009521e-01 -6.810404360294342041e-02 -3.123338222503662109e-01 -1.722980737686157227e-01 2.297592312097549438e-01 1.704925596714019775e-01 -8.444978296756744385e-02 -1.801600754261016846e-01 -1.006987094879150391e-01 -5.943219177424907684e-03 1.814363747835159302e-01 -1.346130818128585815e-01 3.193855285644531250e-01
-1.447274684906005859e-01 -2.169466763734817505e-01 5.305178835988044739e-02 8.771152049303054810e-02 6.959012150764465332e-02 -9.551230072975158691e-02 -1.562396287918090820e-01 -4.249966144561767578e-02 4.509571790695190430e-01 2.199643291532993317e-02 -5.198535323143005371e-01 2.679732628166675568e-02 3.220049440860748291e-01 -1.280538644641637802e-02 -4.081605374813079834e-02 2.061074227094650269e-01 6.798586994409561157e-02 -6.953930854797363281e-02 -7.664960622787475586e-02 2.509025335311889648e-01 9.028180688619613647e-02 2.540455386042594910e-02 -3.116378784179687500e-01 1.566595882177352905e-01 7.752573490142822266e-02 -6.626315880566835403e-03 9.219511598348617554e-02 4.897558316588401794e-02 -4.425183683633804321e-02 5.797858908772468567e-02 1.655027270317077637e-01 -9.120950475335121155e-03
3.924812003970146179e-02 -2.208036482334136963e-01 1.958112716674804688e-01 2.213177233934402466e-01 7.420203834772109985e-02 -4.726022947579622269e-03 -1.068479865789413452e-01 1.478197276592254639e-01 4.067418873310089111e-01 -1.446865648031234741e-01 -1.280558556318283081e-01 -2.086167484521865845e-01 1.965777575969696045e-01 2.342532128095626831e-01 4.335202649235725403e-02 -1.512833386659622192e-01 1.175430491566658020e-01 2.266520410776138306e-01 -3.374974709004163742e-03 -1.279953867197036743e-01 2.325976192951202393e-01 -3.198868036270141602e-01 -4.930555075407028198e-02 1.497923284769058228e-01 5.461094900965690613e-02 -7.089734077453613281e-02 -6.339280307292938232e-02 -3.505876064300537109e-01 -1.294301915913820267e-02 1.500391364097595215e-01 2.069863304495811462e-02 1.951509118080139160e-01
1.093120351433753967e-01 -2.454939186573028564e-01 -1.854629963636398315e-01 -2.007306963205337524e-01 2.806861996650695801e-01 -6.082304194569587708e-02 -2.723506391048431396e-01 3.785911947488784790e-02 3.793640434741973877e-01 -2.471510507166385651e-02 -1.131906881928443909e-01 3.210098296403884888e-02 1.315568089485168457e-01 -1.198944449424743652e-01 -1.722643822431564331e-01 -9.987283498048782349e-02 1.810064613819122314e-01 -1.414828896522521973e-01 1.011054068803787231e-01 2.550546228885650635e-01 -2.533064186573028564e-01 -1.924976110458374023e-01 8.973100036382675171e-02 6.731564551591873169e-02 2.216729819774627686e-01 -1.960455328226089478e-01 1.508993357419967651e-01 2.028290927410125732e-01 6.922192871570587158e-02 -1.521685570478439331e-01 -1.356777250766754150e-01 1.600093841552734375e-01
1.301279366016387939e-01 -2.155105173587799072e-01 1.031381636857986450e-01 -2.791361510753631592e-02 9.895555675029754639e-02 3.417649865150451660e-01 -1.136746108531951904e-01 2.876321673393249512e-01 1.008577048778533936e-01 -1.207393929362297058e-01 -2.514460682868957520e-01 -1.702758483588695526e-02 1.784168481826782227e-01 7.616616040468215942e-02 2.016662992537021637e-02 2.420258074998855591e-01 -7.988714613020420074e-03 -2.383443713188171387e-02 1.706127449870109558e-02 3.153077065944671631e-01 1.347712278366088867e-01 -2.122101485729217529e-01 -1.935431957244873047e-01 1.579395532608032227e-01 4.081089794635772705e-02 -1.890051960945129395e-01 1.538859605789184570e-01 7.008200883865356445e-02 1.344129145145416260e-01 8.690259419381618500e-03 -2.153340131044387817e-01 4.020436108112335205e-01
-3.152234479784965515e-02 5.556462332606315613e-02 2.871707677841186523e-01 -8.745136111974716187e-02 -2.196594923734664917e-01 -2.292941808700561523e-01 -6.757142394781112671e-02 5.039297789335250854e-02 2.420992590487003326e-02 5.884588137269020081e-02 -1.067806407809257507e-01 -1.101953536272048950e-02 1.072995066642761230e-01 -1.928482577204704285e-02 -3.254422917962074280e-02 -2.169134616851806641e-01 3.219313919544219971e-01 -3.237906098365783691e-01 6.714259088039398193e-02 1.289471983909606934e-01 -6.836800370365381241e-03 -3.919957950711250305e-02 1.505701690912246704e-01 -1.678270287811756134e-02 9.375871717929840088e-02 -7.546554505825042725e-02 1.401637494564056396e-01 -5.301973223686218262e-01 9.312615543603897095e-02 -3.043732233345508575e-02 2.727651000022888184e-01 2.625108659267425537e-01
1.286861300468444824e-01 1.232788711786270142e-01 7.413499057292938232e-03 6.251738406717777252e-03 2.636057734489440918e-01 6.445134431123733521e-02 2.403799295425415039e-01 -5.071820691227912903e-02 2.942086756229400635e-01 2.017515748739242554e-01 -1.279672533273696899e-01 -3.572087585926055908e-01 1.674998402595520020e-01 -9.416805207729339600e-02 8.667184412479400635e-02 4.554099589586257935e-02 7.145746052265167236e-02 -1.969493776559829712e-01 5.950417369604110718e-02 1.916932463645935059e-01 1.238530129194259644e-01 -2.476278692483901978e-01 -4.266298115253448486e-01 9.886025637388229370e-02 2.715012431144714355e-01 -2.283726930618286133e-01 6.140988320112228394e-02 7.375146448612213135e-02 3.862941404804587364e-03 2.979221753776073456e-02 1.555904466658830643e-02 1.659991294145584106e-01
1.376363784074783325e-01 1.569703817367553711e-01 2.255643159151077271e-01 -5.709233880043029785e-02 -1.025208011269569397e-01 -1.103792935609817505e-01 -9.918504953384399414e-02 8.644159883260726929e-02 2.823794782161712646e-01 7.006827741861343384e-02 1.702281683683395386e-01 1.216966733336448669e-01 2.106592208147048950e-01 -1.025551706552505493e-01 3.316216915845870972e-02 -1.026750802993774414e-01 1.662288755178451538e-01 -8.512832224369049072e-02 -3.389532566070556641e-01 2.881338596343994141e-01 -2.670747041702270508e-01 -6.554143130779266357e-02 7.656918466091156006e-02 1.166765764355659485e-01 2.003250420093536377e-01 -2.346647679805755615e-01 -2.292608320713043213e-01 -6.753437966108322144e-02 -1.203721091151237488e-01 1.869960427284240723e-01 2.884776890277862549e-01 2.332723736763000488e-01
-4.174353927373886108e-02 -2.623777836561203003e-02 4.479654431343078613e-01 1.442764401435852051e-01 2.628608606755733490e-02 1.315601915121078491e-01 -1.440009474754333496e-01 -2.203317359089851379e-02 3.277401328086853027e-01 1.588983535766601562e-01 -3.331139683723449707e-02 -6.096919998526573181e-02 8.804207295179367065e-02 9.973551332950592041e-02 -1.874014884233474731e-01 4.502484202384948730e-02 7.152362912893295288e-02 -3.474338352680206299e-01 -2.014587223529815674e-01 3.882005214691162109e-01 -1.275413036346435547e-01 -6.158696860074996948e-02 -1.212001666426658630e-01 1.011160388588905334e-01 -1.163505539298057556e-01 -2.376144826412200928e-01 1.301503479480743408e-01 -1.039988547563552856e-01 -1.913763582706451416e-01 1.194095984101295471e-02 1.081861630082130432e-01 1.903046816587448120e-01
4.280862584710121155e-02 4.234337434172630310e-02 3.279741704463958740e-01 2.345688827335834503e-02 3.492431044578552246e-01 -2.716651931405067444e-02 -9.559048712253570557e-02 4.988509044051170349e-02 2.071929872035980225e-01 2.630975544452667236e-01 5.488415248692035675e-03 -6.780425459146499634e-02 6.023121252655982971e-02 1.429737508296966553e-01 -2.674667537212371826e-01 -5.813181027770042419e-02 1.033453866839408875e-01 -3.422844409942626953e-01 -8.260508626699447632e-02 2.154887318611145020e-01 -1.790262758731842041e-01 -5.917699635028839111e-02 -1.571407467126846313e-01 6.416463293135166168e-03 2.511156909167766571e-02 -2.835613489151000977e-01 9.080347418785095215e-02 -1.234418824315071106e-01 -6.118505075573921204e-02 1.836289018392562866e-01 2.182814776897430420e-01 3.273271322250366211e-01
-1.232501864433288574e-01 -4.647257924079895020e-02 1.040200293064117432e-01 1.119782626628875732e-01 9.442046284675598145e-02 -1.196836084127426147e-01 -8.376465179026126862e-03 8.969878405332565308e-02 4.549713730812072754e-01 1.455236375331878662e-01 1.574087738990783691e-01 3.773742588236927986e-03 8.946482092142105103e-02 9.631596505641937256e-02 7.421734184026718140e-02 -1.961314678192138672e-01 2.659793794155120850e-01 -2.365296706557273865e-02 -2.064240574836730957e-01 1.159740313887596130e-01 2.420768439769744873e-01 -9.615768492221832275e-02 -2.447860538959503174e-01 9.319939464330673218e-02 1.528930813074111938e-01 -4.532215371727943420e-02 1.535495519638061523e-01 -3.945322930812835693e-01 -8.098041266202926636e-02 -1.553191710263490677e-02 -3.239352703094482422e-01 1.830153316259384155e-01
1.745748072862625122e-01 -1.088264118880033493e-02 2.347801476716995239e-01 -5.702028423547744751e-02 -9.672476351261138916e-02 -3.400542587041854858e-02 -1.428495496511459351e-01 2.631288580596446991e-02 1.941121369600296021e-01 -1.217427328228950500e-01 -2.042072825133800507e-02 -2.432925067842006683e-02 6.135280430316925049e-02 2.754347324371337891e-01 -1.159958392381668091e-01 1.297096759080886841e-01 3.607995510101318359e-01 -2.615787982940673828e-01 -2.257125079631805420e-02 3.919426500797271729e-01 -2.142418175935745239e-01 -1.833994686603546143e-01 -3.247913122177124023e-01 -2.607702612876892090e-01 -1.830506511032581329e-02 -1.983623951673507690e-02 1.687000691890716553e-01 -2.097835987806320190e-01 2.407168596982955933e-02 -1.003208681941032410e-01 1.529798805713653564e-01 5.482878163456916809e-02
-1.710442155599594116e-01 -2.217186093330383301e-01 -1.689677089452743530e-01 5.778148397803306580e-02 1.475403010845184326e-01 1.457076817750930786e-01 -1.871616393327713013e-01 1.326353996992111206e-01 2.487721741199493408e-01 -2.492587082087993622e-03 -8.337150514125823975e-02 8.666498959064483643e-02 1.333688497543334961e-01 -1.942608654499053955e-01 3.440952301025390625e-01 -1.207927390933036804e-01 1.944251805543899536e-01 -7.991923391819000244e-02 2.801874279975891113e-02 3.835841715335845947e-01 -2.700749337673187256e-01 -2.153209000825881958e-01 1.047460436820983887e-01 3.260978963226079941e-03 -1.645081639289855957e-01 -2.788875102996826172e-01 2.138954102993011475e-01 -1.755402237176895142e-01 1.503991242498159409e-02 1.432630866765975952e-01 -5.120599642395973206e-02 -4.502832144498825073e-02
1.094830781221389771e-01 5.533919855952262878e-02 1.494994908571243286e-01 1.087324693799018860e-01 1.537607163190841675e-01 -1.277365386486053467e-01 -7.196696847677230835e-02 1.928514838218688965e-01 8.908244222402572632e-02 1.114106401801109314e-01 -9.923849254846572876e-02 -2.960642985999584198e-02 6.725780665874481201e-02 3.495678901672363281e-01 5.609773471951484680e-02 3.978744149208068848e-03 1.083625257015228271e-01 -3.664034903049468994e-01 -2.012177407741546631e-01 3.526106774806976318e-01 -2.371257245540618896e-01 -2.147725224494934082e-01 -9.880544245243072510e-02 3.546643629670143127e-02 7.108585559763014317e-04 -1.132737919688224792e-01 3.093775212764739990e-01 -8.706590533256530762e-02 2.352023497223854065e-02 -7.966992259025573730e-02 -3.140881657600402832e-01 2.482340186834335327e-01
5.156520381569862366e-02 -2.315508127212524414e-01 -2.320712059736251831e-02 6.958657503128051758e-02 -1.993533521890640259e-01 3.192070871591567993e-02 -2.008097618818283081e-01 3.123813681304454803e-02 5.689175724983215332e-01 5.536188557744026184e-02 -1.173061132431030273e-01 -3.627802431583404541e-02 1.575878858566284180e-01 7.736033946275711060e-02 9.163863956928253174e-02 -8.188088238239288330e-02 -1.150509044528007507e-01 -6.140366569161415100e-02 -4.911219328641891479e-02 1.715928316116333008e-01 -1.406401395797729492e-01 -1.553470045328140259e-01 2.358999401330947876e-01 2.560713589191436768e-01 9.325823187828063965e-02 8.426585793495178223e-02 1.432050764560699463e-01 -4.004875719547271729e-01 1.368444710969924927e-01 1.074637025594711304e-01 -6.963711977005004883e-02 1.507873982191085815e-01
-2.608691453933715820e-01 -1.807993836700916290e-02 7.113994099199771881e-03 1.825068444013595581e-01 -8.947936445474624634e-02 -1.213182955980300903e-01 -1.975248754024505615e-01 1.130579411983489990e-01 6.439308822154998779e-02 1.827999353408813477e-01 7.109083980321884155e-02 -1.476784348487854004e-01 1.492109298706054688e-01 2.689334154129028320e-01 2.231009751558303833e-01 4.219536110758781433e-02 3.126508891582489014e-01 -2.360232472419738770e-01 8.831769973039627075e-02 4.001406729221343994e-01 1.657007187604904175e-01 -1.859029829502105713e-01 -1.951287835836410522e-01 2.693957388401031494e-01 1.465514395385980606e-02 -2.696502506732940674e-01 -6.989125162363052368e-02 6.147541850805282593e-02 4.273463971912860870e-03 1.920459866523742676e-01 -3.795066149905323982e-03 2.508291415870189667e-02
-1.585976332426071167e-01 -1.759393811225891113e-01 2.953702807426452637e-01 3.846133872866630554e-02 -2.208690904080867767e-02 -1.953902244567871094e-01 -7.663550227880477905e-02 2.383511066436767578e-01 1.155646294355392456e-01 3.676024079322814941e-02 -1.418112516403198242e-01 -1.064176261425018311e-01 2.067333757877349854e-01 3.095743656158447266e-01 -7.105595618486404419e-02 -1.501649022102355957e-01 -1.626801341772079468e-01 -6.159454956650733948e-02 -2.985737659037113190e-02 4.176364541053771973e-01 -6.358569860458374023e-02 -4.302617907524108887e-01 -2.967174164950847626e-03 -1.532941311597824097e-01 -8.483117073774337769e-02 -8.013139665126800537e-02 -1.032435446977615356e-01 -1.825281977653503418e-01 2.051178514957427979e-01 -1.534890979528427124e-01 4.469744395464658737e-03 3.578920615836977959e-03
-8.325645327568054199e-02 -9.984219819307327271e-02 3.301166594028472900e-01 -5.761700123548507690e-02 -2.013476379215717316e-02 2.015371769666671753e-01 -1.851103901863098145e-01 2.924045026302337646e-01 2.502350695431232452e-02 -1.524908393621444702e-01 -1.561931669712066650e-01 1.354351043701171875e-01 2.441961616277694702e-01 -4.231000319123268127e-02 9.448494017124176025e-02 9.898392856121063232e-02 1.091859489679336548e-01 -2.810280583798885345e-02 -2.567926347255706787e-01 3.886436820030212402e-01 6.154772639274597168e-02 -2.102661877870559692e-01 -2.791869938373565674e-01 1.633275747299194336e-01 8.090228587388992310e-02 -5.748666822910308838e-02 -6.852775812149047852e-02 5.022992938756942749e-02 1.547212600708007812e-01 1.530081629753112793e-01 -2.079429328441619873e-01 2.706852257251739502e-01
1.204415187239646912e-01 -3.213044404983520508e-01 -4.394702613353729248e-02 3.276602551341056824e-02 2.173604965209960938e-01 -4.315540194511413574e-02 -1.014917506836354733e-03 -6.347045302391052246e-02 3.553064465522766113e-01 -6.014546006917953491e-02 9.838155657052993774e-02 -1.883440911769866943e-01 1.170896142721176147e-01 1.047520264983177185e-01 -4.800324887037277222e-02 -1.785648167133331299e-01 1.894996464252471924e-01 -1.990314871072769165e-01 -3.019122779369354248e-01 2.602767050266265869e-01 1.062484979629516602e-01 -1.544542312622070312e-01 -2.297540307044982910e-01 1.818185746669769287e-01 2.075483798980712891e-01 1.418254226446151733e-01 -9.850408881902694702e-02 1.514042317867279053e-01 -1.480879783630371094e-01 4.436240345239639282e-02 2.502493262290954590e-01 2.334122955799102783e-01
-4.936250671744346619e-02 -3.372352421283721924e-01 6.233749911189079285e-02 -3.084816224873065948e-02 1.750083565711975098e-01 -7.549156248569488525e-02 1.793281883001327515e-01 2.468894869089126587e-01 1.524357795715332031e-01 1.502468883991241455e-01 -6.161852553486824036e-02 -1.924876719713211060e-01 1.702867820858955383e-02 -3.754661604762077332e-02 3.041076660156250000e-01 5.476360395550727844e-02 2.279535084962844849e-01 -9.762895852327346802e-02 1.314595490694046021e-01 1.965703517198562622e-01 -2.831296436488628387e-02 -2.142982557415962219e-03 1.103662922978401184e-01 8.070949465036392212e-02 1.634405404329299927e-01 2.608468197286128998e-02 1.750871837139129639e-01 -5.303357243537902832e-01 1.436402350664138794e-01 2.467568963766098022e-01 -6.672850996255874634e-02 5.935633927583694458e-02
-2.190194278955459595e-01 -5.389502644538879395e-01 -1.054068952798843384e-01 2.153696259483695030e-03 2.664363086223602295e-01 1.315240263938903809e-01 -1.134762093424797058e-01 -2.625822788104414940e-03 2.997403740882873535e-01 -5.774312466382980347e-02 -2.202840298414230347e-01 2.607354521751403809e-02 2.285060659050941467e-02 2.868624217808246613e-02 -1.441069096326828003e-01 1.546768844127655029e-01 1.371240615844726562e-01 -8.361937105655670166e-02 -1.044166982173919678e-01 3.031010925769805908e-01 -6.266030669212341309e-02 7.069464772939682007e-02 -3.749115020036697388e-02 1.102482900023460388e-01 5.030579864978790283e-02 -1.278321743011474609e-01 4.059280753135681152e-01 -3.520675748586654663e-02 1.414610445499420166e-01 2.591348811984062195e-02 4.056872799992561340e-02 5.086131766438484192e-02
-1.317225992679595947e-01 -5.693370848894119263e-02 -4.356593266129493713e-02 -5.330280214548110962e-02 4.423873871564865112e-02 -3.805046901106834412e-02 -2.522235214710235596e-01 1.123906001448631287e-01 4.433289170265197754e-01 -4.031637217849493027e-03 -7.428415119647979736e-02 4.327418282628059387e-02 9.366109222173690796e-02 5.728271231055259705e-02 -7.354051619768142700e-02 -3.134264647960662842e-01 3.973390161991119385e-02 -2.457315474748611450e-01 1.168959438800811768e-01 2.142768204212188721e-01 2.388557046651840210e-01 -1.491665840148925781e-02 -3.434196114540100098e-01 1.025581955909729004e-01 -2.586097642779350281e-02 -8.956436812877655029e-02 1.491403132677078247e-01 -3.973453044891357422e-01 2.313062995672225952e-01 5.947473272681236267e-02 1.456165313720703125e-01 -3.220462054014205933e-02
-1.189633086323738098e-01 -2.806335687637329102e-03 2.152243107557296753e-01 1.689990609884262085e-01 1.287539899349212646e-01 -1.776168346405029297e-01 1.437775045633316040e-01 1.634221971035003662e-01 4.413151443004608154e-01 -1.550774723291397095e-01 8.574725687503814697e-02 2.794933691620826721e-02 2.304474413394927979e-01 1.609869748353958130e-01 9.327445924282073975e-02 -1.455572992563247681e-01 2.572278976440429688e-01 3.770451247692108154e-02 -2.168189734220504761e-01 1.923114657402038574e-01 2.612528800964355469e-01 -2.665508687496185303e-01 -1.218217536807060242e-01 -3.276011720299720764e-02 2.378705441951751709e-01 2.178264223039150238e-02 4.823236539959907532e-02 -2.127290368080139160e-01 -1.656904667615890503e-01 1.558298617601394653e-01 -1.142560839653015137e-01 5.810378864407539368e-02
1.190156489610671997e-01 -1.862295567989349365e-01 1.907598376274108887e-01 -6.481121480464935303e-02 7.306907325983047485e-02 1.276988089084625244e-01 -1.946005225181579590e-01 -4.948440939188003540e-02 2.139103263616561890e-01 1.095792725682258606e-01 1.382690817117691040e-01 -5.623693391680717468e-02 -5.257472395896911621e-02 2.387193590402603149e-01 -2.270023375749588013e-01 -1.327967941761016846e-01 3.019734621047973633e-01 -3.220145404338836670e-01 2.336584404110908508e-02 3.568514287471771240e-01 -1.875590980052947998e-01 -2.363587319850921631e-01 -1.368483006954193115e-01 -1.592769324779510498e-01 -1.943704187870025635e-01 -2.682515978813171387e-01 -8.475200086832046509e-02 -1.610772758722305298e-01 -7.053345441818237305e-02 6.687571853399276733e-02 -2.209779806435108185e-03 1.714856773614883423e-01
-4.969681426882743835e-02 -3.364433646202087402e-01 1.514835953712463379e-01 -5.256750062108039856e-02 -4.787842929363250732e-02 1.096590831875801086e-01 -2.247771471738815308e-01 2.989380061626434326e-01 -2.500886912457644939e-04 -2.886749462049920112e-05 -1.196132302284240723e-01 1.793272495269775391e-01 2.634252905845642090e-01 7.287371158599853516e-02 1.232324317097663879e-01 2.943923696875572205e-02 1.912693977355957031e-01 -3.570439666509628296e-02 -6.765114516019821167e-02 2.340110242366790771e-01 -4.296826943755149841e-02 -3.164345622062683105e-01 -4.217921197414398193e-02 2.690616250038146973e-01 8.861233294010162354e-02 -1.870170086622238159e-01 -2.168048769235610962e-01 -3.535142540931701660e-02 1.054732128977775574e-01 2.264414727687835693e-01 -2.149980068206787109e-01 3.068294227123260498e-01
-1.718525439500808716e-01 -3.673172891139984131e-01 2.440190613269805908e-01 3.194748237729072571e-02 6.266330182552337646e-02 1.792340353131294250e-02 -2.393929511308670044e-01 2.006010562181472778e-01 -6.587333232164382935e-02 -1.057555451989173889e-01 -8.425744622945785522e-02 -6.187572609633207321e-03 2.920498251914978027e-01 1.472708284854888916e-01 -8.784484118223190308e-03 1.425463408231735229e-01 1.071491539478302002e-01 4.212343320250511169e-02 -1.704679727554321289e-01 2.860406339168548584e-01 -1.066028177738189697e-01 -2.834014296531677246e-01 -3.388611972332000732e-02 1.849379092454910278e-01 2.024374753236770630e-01 -1.341708302497863770e-01 -1.242820098996162415e-01 -6.607560813426971436e-02 1.192845329642295837e-01 1.837344765663146973e-01 -1.702045947313308716e-01 3.409182727336883545e-01
5.578467994928359985e-02 -1.378204822540283203e-01 3.963321074843406677e-02 -2.119747549295425415e-01 -2.060473896563053131e-02 -6.396159529685974121e-02 8.448887616395950317e-02 7.377705723047256470e-02 3.150081634521484375e-01 1.601676344871520996e-01 8.053272962570190430e-02 7.257223874330520630e-02 1.813567578792572021e-01 -3.092450499534606934e-01 1.855268776416778564e-01 -2.085975110530853271e-01 1.599983870983123779e-01 -1.736274659633636475e-01 -7.332422584295272827e-02 1.936673223972320557e-01 1.813512742519378662e-01 -9.648455679416656494e-02 -1.229968741536140442e-01 -1.441161036491394043e-01 -3.132622316479682922e-02 -2.140338271856307983e-01 8.328624069690704346e-02 -3.242520689964294434e-01 -2.882196903228759766e-01 -1.067209616303443909e-01 2.722576558589935303e-01 2.588895261287689209e-01
-3.234132379293441772e-02 -1.868362724781036377e-01 -6.545409560203552246e-02 -1.511726379394531250e-01 -2.109948918223381042e-02 1.653456129133701324e-02 -3.059120289981365204e-02 1.042643114924430847e-01 3.468431532382965088e-01 2.163691073656082153e-01 6.876321882009506226e-02 -1.822682470083236694e-01 7.969972491264343262e-02 2.483633756637573242e-01 -2.257167547941207886e-01 -7.231214642524719238e-02 5.870755016803741455e-02 -9.444058686494827271e-02 -1.341600120067596436e-01 3.128997683525085449e-01 -5.595340952277183533e-02 -2.599770724773406982e-01 -2.111265063285827637e-01 3.005986213684082031e-01 3.811344206333160400e-01 1.801209896802902222e-01 1.752678751945495605e-01 -1.531715840101242065e-01 -4.862697049975395203e-02 -3.848192095756530762e-02 -1.031736731529235840e-01 1.216680258512496948e-01
-7.774055749177932739e-02 -1.460084319114685059e-01 1.358771622180938721e-01 -8.111242949962615967e-02 -6.078905984759330750e-02 2.318640947341918945e-01 -1.240213438868522644e-01 1.758146136999130249e-01 1.914662681519985199e-02 -2.339394986629486084e-01 4.205187782645225525e-02 2.003593146800994873e-01 3.175551295280456543e-01 -6.264299154281616211e-02 6.616924703121185303e-02 1.370982080698013306e-01 1.571605056524276733e-01 -1.260195821523666382e-01 -1.629263758659362793e-01 4.622240066528320312e-01 1.871583797037601471e-02 -1.198919638991355896e-01 1.559490561485290527e-01 5.400284379720687866e-02 1.450060755014419556e-01 -8.348266780376434326e-02 1.899127848446369171e-02 -7.944937795400619507e-02 7.051856815814971924e-02 1.209165155887603760e-01 -2.236470580101013184e-01 4.380453824996948242e-01
-4.637264832854270935e-02 6.372591853141784668e-02 1.541221290826797485e-01 -1.251797825098037720e-01 -5.221232771873474121e-02 4.805002734065055847e-02 -2.091992646455764771e-01 2.381250411272048950e-01 5.982986837625503540e-02 -1.045119315385818481e-01 -2.582491636276245117e-01 1.996280811727046967e-02 2.302364259958267212e-01 5.307623744010925293e-02 1.121657043695449829e-01 1.003501415252685547e-01 2.261749468743801117e-03 -3.590166568756103516e-01 -1.053488925099372864e-01 2.369016110897064209e-01 -9.977856278419494629e-02 3.055747970938682556e-02 -2.820433974266052246e-01 1.140809953212738037e-01 -1.382789462804794312e-01 -3.870876878499984741e-02 3.734039664268493652e-01 -3.844828810542821884e-03 1.336991786956787109e-01 -2.655912004411220551e-02 -6.754891574382781982e-02 4.538850486278533936e-01
-2.063109427690505981e-01 -3.166155889630317688e-02 1.110409349203109741e-01 6.794122606515884399e-02 1.651903390884399414e-01 -1.581813544034957886e-01 2.160189598798751831e-01 3.466260433197021484e-02 3.299434185028076172e-01 -1.146953925490379333e-01 1.926207840442657471e-01 -1.716635227203369141e-01 2.195301204919815063e-01 7.578819245100021362e-02 -6.674422323703765869e-02 -3.217439055442810059e-01 1.262795627117156982e-01 1.925372630357742310e-01 -1.325128674507141113e-01 2.132019400596618652e-01 1.607455611228942871e-01 -2.481016963720321655e-01 -1.749339252710342407e-01 2.379025369882583618e-01 1.258935034275054932e-01 -8.583455532789230347e-02 -2.591588161885738373e-02 -3.302070498466491699e-01 3.959168214350938797e-03 3.426667171879671514e-05 -1.363319307565689087e-01 2.160097658634185791e-01
6.201037019491195679e-02 -3.963619172573089600e-01 7.034870237112045288e-02 1.800508350133895874e-01 -6.030389294028282166e-02 -1.944183111190795898e-01 -8.164481259882450104e-03 8.855809271335601807e-02 5.463638529181480408e-02 2.995152473449707031e-01 -2.663274705410003662e-01 -8.229762315750122070e-02 4.192772507667541504e-01 8.928498625755310059e-02 5.739117786288261414e-02 -1.699530780315399170e-01 -1.228757798671722412e-01 -1.789604127407073975e-02 -1.245478764176368713e-01 2.690589129924774170e-01 8.418855816125869751e-02 -1.588521748781204224e-01 -1.027346625924110413e-01 7.698974013328552246e-02 2.419905923306941986e-02 -6.351707875728607178e-02 8.872704952955245972e-02 -8.062185347080230713e-02 -2.529965043067932129e-01 -1.238972693681716919e-01 2.661749161779880524e-02 3.388419151306152344e-01
4.850863665342330933e-02 1.253672689199447632e-02 1.207996755838394165e-01 -1.268713176250457764e-01 1.313229799270629883e-01 -1.044872701168060303e-01 8.437099307775497437e-02 1.908756047487258911e-01 4.085666239261627197e-01 1.442914158105850220e-01 -2.922960557043552399e-03 -2.972079068422317505e-02 5.514901503920555115e-02 -6.327965110540390015e-02 9.583107382059097290e-02 -9.503310173749923706e-02 3.441170752048492432e-01 -4.866709709167480469e-01 -1.239667981863021851e-01 -3.935717418789863586e-02 -8.566237986087799072e-02 -2.559738792479038239e-02 -1.214873641729354858e-01 -1.219659019261598587e-02 1.050964649766683578e-02 -1.093298867344856262e-01 -1.261990070343017578e-01 -2.652038335800170898e-01 6.465958803892135620e-02 -3.221516907215118408e-01 -1.836187988519668579e-01 2.147133797407150269e-01
-8.487186580896377563e-02 -2.742903307080268860e-02 7.073018699884414673e-02 -1.467177867889404297e-01 3.105910122394561768e-01 -3.045691847801208496e-01 -1.914240568876266479e-01 1.291503161191940308e-01 2.041029185056686401e-01 1.111562624573707581e-01 -1.848294734954833984e-01 2.407792955636978149e-02 1.422138065099716187e-01 -9.409335255622863770e-02 5.218131467700004578e-02 1.355532258749008179e-01 3.518542051315307617e-01 4.288231581449508667e-02 -4.689718037843704224e-02 -1.121926680207252502e-01 2.052285373210906982e-01 -1.913898587226867676e-01 -2.484904676675796509e-01 2.382229417562484741e-01 -2.142777293920516968e-01 -3.657425194978713989e-02 1.185568273067474365e-01 -7.001642882823944092e-02 7.242543995380401611e-02 3.041528463363647461e-01 -1.949091814458370209e-02 2.863807380199432373e-01
-2.441229671239852905e-02 -1.109585538506507874e-01 1.643183454871177673e-02 -1.016029268503189087e-01 6.789764016866683960e-02 -1.134302243590354919e-01 5.513064190745353699e-02 3.164240717887878418e-01 4.005481004714965820e-01 2.498601526021957397e-01 -2.486637979745864868e-02 -1.373858302831649780e-01 2.722984850406646729e-01 1.865117698907852173e-01 -2.635296434164047241e-03 -7.590247690677642822e-02 3.959828242659568787e-02 7.446069270372390747e-02 5.031738895922899246e-03 1.112824603915214539e-01 -3.541688993573188782e-02 -3.531772494316101074e-01 5.730361491441726685e-02 1.105036959052085876e-01 4.601132273674011230e-01 1.005829498171806335e-01 -5.246548607829026878e-05 -2.969720661640167236e-01 6.840110570192337036e-02 2.743121981620788574e-02 -1.381807327270507812e-01 5.702766031026840210e-02
-6.229603663086891174e-02 6.602211296558380127e-02 2.806762158870697021e-01 1.113668642938137054e-02 2.712403833866119385e-01 -8.522819727659225464e-02 -1.551736961118876934e-03 4.983890056610107422e-01 6.663880497217178345e-02 -1.607542335987091064e-01 -9.095995128154754639e-02 7.275379449129104614e-02 1.458822749555110931e-02 3.356486558914184570e-01 3.233874440193176270e-01 -9.102691709995269775e-02 -6.326904892921447754e-02 2.463049255311489105e-03 -6.137208081781864166e-03 1.926375776529312134e-01 -4.573974013328552246e-02 -1.473269313573837280e-01 1.429289672523736954e-02 1.301562935113906860e-01 9.578440338373184204e-02 -1.527054458856582642e-01 -1.838422864675521851e-01 -9.621842950582504272e-02 7.788644731044769287e-02 1.966339498758316040e-01 -1.309474408626556396e-01 3.074311017990112305e-01
-1.077981293201446533e-01 -3.990039825439453125e-01 -3.845402598381042480e-02 8.171053230762481689e-02 -6.210065260529518127e-02 7.382354140281677246e-02 -3.011062182486057281e-02 -1.438905447721481323e-01 3.263921737670898438e-01 -2.807163596153259277e-01 9.721873700618743896e-02 -2.906935811042785645e-01 5.775996670126914978e-02 1.132409423589706421e-01 2.860307879745960236e-02 -1.565308719873428345e-01 6.320279836654663086e-02 -2.275219559669494629e-01 -2.689057290554046631e-01 2.127294093370437622e-01 2.025859504938125610e-01 -1.744832843542098999e-01 2.162332460284233093e-02 1.873173266649246216e-01 -4.326611757278442383e-03 -1.049567982554435730e-01 1.120510995388031006e-01 -1.759558618068695068e-01 8.102993667125701904e-02 1.425372064113616943e-02 2.712744772434234619e-01 2.325077205896377563e-01
2.087842822074890137e-01 -1.014274582266807556e-01 1.801421940326690674e-01 -8.216917514801025391e-02 1.340010315179824829e-01 1.761831194162368774e-01 -8.181696385145187378e-02 1.827047765254974365e-01 2.567831873893737793e-01 6.200609728693962097e-02 -1.264534592628479004e-01 -2.067739367485046387e-01 2.284994423389434814e-01 -7.328963279724121094e-02 -1.615528389811515808e-02 -1.110918670892715454e-01 3.278470337390899658e-01 -1.917927861213684082e-01 -1.953534483909606934e-01 1.166351884603500366e-01 -2.646652162075042725e-01 2.473388239741325378e-02 -4.571388065814971924e-01 1.653545498847961426e-01 1.071609184145927429e-01 1.531548146158456802e-02 -1.864629834890365601e-01 -1.816571503877639771e-01 -9.590481966733932495e-02 -1.462848335504531860e-01 -3.969939425587654114e-02 6.679486483335494995e-02
-1.324654519557952881e-01 -2.563270330429077148e-01 -1.124925762414932251e-01 7.644879817962646484e-02 6.720808893442153931e-02 1.323671662248671055e-03 1.543910056352615356e-02 2.524612247943878174e-01 3.445329666137695312e-01 1.501404494047164917e-01 4.375723749399185181e-02 2.169987559318542480e-01 2.344002276659011841e-01 6.438107043504714966e-02 -1.335012167692184448e-01 -8.495918661355972290e-02 -1.090502459555864334e-02 -1.843096762895584106e-01 9.984037280082702637e-02 3.183194994926452637e-01 -8.760373294353485107e-02 -1.742130261845886707e-03 -3.277591168880462646e-01 6.860116869211196899e-02 -9.573904424905776978e-02 1.597697138786315918e-01 4.494144394993782043e-02 -3.773325979709625244e-01 1.811012625694274902e-01 -1.333381682634353638e-01 1.033508032560348511e-01 2.232380360364913940e-01
3.015072271227836609e-02 -1.203387230634689331e-01 7.470763474702835083e-02 1.051004827022552490e-01 2.328826338052749634e-01 8.261755108833312988e-02 -4.809465631842613220e-02 1.309759467840194702e-01 7.805788516998291016e-02 1.950928419828414917e-01 -4.145575761795043945e-01 5.480359494686126709e-02 1.702733933925628662e-01 2.456669807434082031e-01 5.893005058169364929e-02 9.373731166124343872e-02 1.140889450907707214e-01 -3.059054315090179443e-01 1.709309071302413940e-01 1.742841154336929321e-01 -3.859872817993164062e-01 -1.413569748401641846e-01 -1.376486122608184814e-01 2.197778671979904175e-01 9.440040588378906250e-02 -1.113183423876762390e-01 4.796601086854934692e-02 -1.450901776552200317e-01 -1.574940234422683716e-01 2.382763475179672241e-02 3.242747858166694641e-02 3.055337965488433838e-01
-1.598305702209472656e-01 -1.818875223398208618e-01 1.411451548337936401e-01 4.901887848973274231e-02 1.876145601272583008e-01 4.977014288306236267e-02 -7.042479515075683594e-02 1.403111964464187622e-01 4.729179292917251587e-02 9.358114749193191528e-02 -2.830798923969268799e-01 1.073674708604812622e-01 3.949877917766571045e-01 1.546844989061355591e-01 -3.129416704177856445e-02 -9.094966948032379150e-02 3.634843230247497559e-02 -6.801491230726242065e-02 -2.978059053421020508e-01 1.306828260421752930e-01 2.197802811861038208e-02 -1.141178328543901443e-02 -4.901187494397163391e-04 1.821452379226684570e-01 1.679253950715065002e-02 -3.557484149932861328e-01 -1.487847119569778442e-01 -1.288380771875381470e-01 9.783039987087249756e-02 -2.430383265018463135e-01 -2.101635038852691650e-01 3.754825294017791748e-01
-2.641480229794979095e-02 -2.709950506687164307e-02 -6.351184099912643433e-02 -6.201021373271942139e-02 2.547200024127960205e-01 7.797013968229293823e-02 -2.078822851181030273e-01 -4.528017342090606689e-02 3.502665460109710693e-01 1.427139639854431152e-01 6.560277659446001053e-03 -2.254732884466648102e-02 1.778732240200042725e-01 1.353573054075241089e-01 -3.613747060298919678e-01 -9.352891892194747925e-02 2.075126320123672485e-01 2.953262440860271454e-02 6.522223353385925293e-02 1.944980174303054810e-01 -8.223740011453628540e-02 6.298196967691183090e-03 -3.346592187881469727e-01 9.765768051147460938e-02 -7.795833051204681396e-02 -3.150681257247924805e-01 6.798295676708221436e-02 -3.932234644889831543e-01 1.253005266189575195e-01 1.200409159064292908e-01 1.798868179321289062e-01 1.192469429224729538e-02
-8.547620475292205811e-02 -3.285326063632965088e-01 1.946087181568145752e-01 6.621600687503814697e-02 -7.014367729425430298e-02 -2.744084969162940979e-02 -2.940224111080169678e-01 2.494198530912399292e-01 -4.829376190900802612e-02 -1.815883368253707886e-01 -1.346471719443798065e-02 -2.848990820348262787e-02 1.810076832771301270e-01 1.177028715610504150e-01 1.588566154241561890e-01 -1.498261839151382446e-02 1.638200581073760986e-01 1.020685583353042603e-02 -1.882629543542861938e-01 3.752551376819610596e-01 -7.438834756612777710e-02 -2.092265635728836060e-01 -8.477019518613815308e-02 2.028679400682449341e-01 1.100117117166519165e-01 -1.043559163808822632e-01 -1.403365433216094971e-01 2.900606207549571991e-02 1.493089199066162109e-01 2.012801468372344971e-01 -1.817475259304046631e-01 3.735968172550201416e-01
-2.152760773897171021e-01 -9.412036091089248657e-02 -6.873446702957153320e-02 1.239133775234222412e-01 1.553347408771514893e-01 -1.261616200208663940e-01 -2.044065743684768677e-01 5.820430442690849304e-02 3.580782115459442139e-01 1.900313347578048706e-01 -2.975488081574440002e-02 -3.299547359347343445e-02 1.311983615159988403e-01 7.467485964298248291e-02 2.218400090932846069e-01 -1.162824109196662903e-01 -2.238195762038230896e-02 3.654462099075317383e-01 -9.584576636552810669e-02 3.531342744827270508e-01 2.219464257359504700e-02 7.595541886985301971e-03 -2.567289210855960846e-02 -2.634301781654357910e-01 1.146416068077087402e-01 -1.936839222908020020e-01 -3.096190094947814941e-02 -8.117890357971191406e-02 -1.970839053392410278e-01 9.851893037557601929e-02 -9.163306653499603271e-02 3.660283982753753662e-01
-1.753244362771511078e-02 1.947809755802154541e-02 9.359351545572280884e-02 1.022422462701797485e-01 -1.648184806108474731e-01 -2.853604257106781006e-01 8.551131933927536011e-02 3.849900066852569580e-01 5.212492942810058594e-01 9.663770347833633423e-02 -1.774155050516128540e-01 -4.494387656450271606e-02 9.314433485269546509e-02 -3.144376445561647415e-03 3.348816633224487305e-01 -9.542225301265716553e-02 8.553016185760498047e-02 -1.144467219710350037e-01 -1.123414114117622375e-01 1.589918285608291626e-01 -1.994004249572753906e-01 -8.512748032808303833e-02 -8.581943809986114502e-02 1.677601039409637451e-02 -2.680538408458232880e-02 -1.421972662210464478e-01 1.454738974571228027e-01 1.146683245897293091e-01 1.779334694147109985e-01 1.319169253110885620e-01 7.158459722995758057e-02 2.215832918882369995e-01
-2.769931033253669739e-02 7.406192272901535034e-02 1.031717285513877869e-01 -2.253968417644500732e-01 -4.832015186548233032e-02 6.217684224247932434e-02 2.184050381183624268e-01 2.094998210668563843e-01 1.028111279010772705e-01 3.603787124156951904e-01 -2.269563451409339905e-02 -1.821514964103698730e-01 -3.097977675497531891e-02 -3.784682601690292358e-03 1.400443017482757568e-01 6.341084092855453491e-02 1.983401179313659668e-01 5.178277380764484406e-03 -2.109833508729934692e-01 2.294499874114990234e-01 -1.896914988756179810e-01 -1.336146593093872070e-01 9.119562804698944092e-02 3.137839958071708679e-02 -1.000616401433944702e-01 -2.566103041172027588e-01 9.223570674657821655e-02 -5.170124173164367676e-01 1.394735872745513916e-01 1.580362319946289062e-01 4.254584386944770813e-02 1.954233348369598389e-01
-1.225391253829002380e-01 1.096552386879920959e-01 2.398866266012191772e-01 6.178279593586921692e-02 -2.004081755876541138e-01 1.777079105377197266e-01 -1.061713993549346924e-01 -6.819633394479751587e-02 1.306973844766616821e-01 1.794291883707046509e-01 1.159019768238067627e-02 3.863737359642982483e-02 5.753046646714210510e-02 2.476304620504379272e-01 2.082255184650421143e-01 1.361804902553558350e-01 3.171337768435478210e-02 -1.051981970667839050e-01 5.852560047060251236e-03 2.288465499877929688e-01 7.330493628978729248e-02 -4.871551692485809326e-01 -1.372913271188735962e-01 1.958799660205841064e-01 -1.294340938329696655e-01 -2.737457156181335449e-01 4.640687629580497742e-02 -1.969081610441207886e-01 -1.679367721080780029e-01 4.383965954184532166e-02 -3.168725967407226562e-02 3.440332412719726562e-01
-2.151136994361877441e-01 4.278130456805229187e-02 5.250958260148763657e-03 -2.720487415790557861e-01 1.483776420354843140e-02 1.996287256479263306e-01 -1.647973358631134033e-01 1.725499927997589111e-01 4.486915469169616699e-01 -1.866953098215162754e-03 -1.987791433930397034e-02 -3.382201492786407471e-02 -2.852158434689044952e-02 1.704053580760955811e-01 1.982152909040451050e-01 2.252305001020431519e-01 7.059379667043685913e-02 -3.212386667728424072e-01 -1.544783264398574829e-01 2.268068939447402954e-01 -5.939767137169837952e-02 -2.567133121192455292e-02 -1.763462573289871216e-01 -2.304838225245475769e-02 -2.935563623905181885e-01 4.236713796854019165e-02 5.035657435655593872e-02 -1.036716699600219727e-01 1.546450555324554443e-01 -5.005783960223197937e-02 2.769579887390136719e-01 1.855762898921966553e-01
-3.523232042789459229e-01 -4.254619479179382324e-01 1.536101195961236954e-02 -2.430406585335731506e-02 6.568539887666702271e-02 1.663212664425373077e-02 -8.823053538799285889e-02 1.245758831501007080e-01 1.581311225891113281e-01 2.462204992771148682e-01 -2.731113135814666748e-01 1.165969297289848328e-01 6.798974238336086273e-03 -7.274819910526275635e-02 6.096867844462394714e-02 3.641949966549873352e-02 5.876419693231582642e-02 1.786338835954666138e-01 -1.444144695997238159e-01 4.219997525215148926e-01 -9.650611877441406250e-02 -1.498158872127532959e-01 -2.075913101434707642e-01 -6.780001521110534668e-02 -6.298831105232238770e-02 -1.870368570089340210e-01 2.476781010627746582e-01 -1.660760194063186646e-01 -4.804724082350730896e-02 -3.726113587617874146e-02 6.403163075447082520e-02 1.802980601787567139e-01
1.249469444155693054e-01 -9.108910709619522095e-02 1.878533661365509033e-01 -2.873029410839080811e-01 -4.836788773536682129e-02 -2.910534851253032684e-02 2.553244866430759430e-02 1.506683528423309326e-01 2.568200826644897461e-01 -1.569580733776092529e-01 -2.534668743610382080e-01 -2.717475295066833496e-01 -9.571181237697601318e-02 1.110546439886093140e-01 2.060825079679489136e-01 -1.759802848100662231e-01 1.872612535953521729e-01 -1.255970150232315063e-01 -6.139735877513885498e-02 3.762042224407196045e-01 -1.360199507325887680e-02 2.208803035318851471e-02 2.032019197940826416e-01 -6.585753709077835083e-02 2.967001199722290039e-01 -6.301322579383850098e-02 2.287115305662155151e-01 -1.546271890401840210e-01 2.394937425851821899e-01 1.888358145952224731e-01 2.136008068919181824e-02 6.299131363630294800e-02
-2.154928147792816162e-01 -1.575432270765304565e-01 3.285197019577026367e-01 -1.098700761795043945e-01 1.988942027091979980e-01 -1.105875000357627869e-01 -8.067510277032852173e-02 2.234427779912948608e-01 3.304227888584136963e-01 1.059352755546569824e-01 -3.594126999378204346e-01 1.340084224939346313e-01 -5.777480453252792358e-02 1.174286976456642151e-01 -6.373133510351181030e-02 -1.664159297943115234e-01 1.232319399714469910e-01 -2.093224674463272095e-01 1.856251806020736694e-01 2.695812880992889404e-01 -1.125458106398582458e-01 -2.194365561008453369e-01 -2.435385808348655701e-02 -3.492524847388267517e-02 -5.669285077601671219e-03 -3.723992705345153809e-01 8.516033738851547241e-02 -3.775738179683685303e-02 -4.879659414291381836e-02 -7.606438826769590378e-03 7.062755525112152100e-02 -2.278424799442291260e-02
-2.774935588240623474e-02 -2.531081736087799072e-01 -1.738278716802597046e-01 7.001756876707077026e-02 -9.384704381227493286e-02 5.966522172093391418e-02 -1.229080744087696075e-02 -2.284407801926136017e-02 5.072414278984069824e-01 -4.321380704641342163e-02 -1.788564026355743408e-01 -1.156309992074966431e-01 7.635150104761123657e-02 1.633903533220291138e-01 -6.889440864324569702e-02 -9.147646836936473846e-03 -4.413479939103126526e-02 -3.103776276111602783e-02 -3.623932972550392151e-02 2.291070371866226196e-01 -4.042740911245346069e-02 -4.593288302421569824e-01 6.078469380736351013e-02 2.859719693660736084e-01 1.909049451351165771e-01 -1.151977181434631348e-01 -3.929697722196578979e-02 -3.615098297595977783e-01 -6.376767903566360474e-02 -2.606425667181611061e-03 -5.983744934201240540e-02 2.685016393661499023e-02
9.007950313389301300e-03 1.590182781219482422e-01 4.270735383033752441e-01 -3.519348055124282837e-02 -9.462919831275939941e-02 -2.936505079269409180e-01 -5.710937082767486572e-02 1.372266113758087158e-01 5.047395229339599609e-01 9.590268135070800781e-02 -9.732467681169509888e-02 4.150159657001495361e-02 2.007156163454055786e-01 8.394689112901687622e-02 1.432224083691835403e-02 1.048625782132148743e-01 1.283155530691146851e-01 -8.925749361515045166e-02 -7.059460878372192383e-02 2.688024938106536865e-01 -2.321923524141311646e-01 6.575287878513336182e-02 -7.516173273324966431e-02 3.696276247501373291e-02 7.536604255437850952e-02 -2.263538688421249390e-01 -3.568687289953231812e-02 7.775405794382095337e-02 4.752230644226074219e-02 -1.911490559577941895e-01 1.668044477701187134e-01 2.055649310350418091e-01
1.558386385440826416e-01 -2.209693193435668945e-01 1.622634232044219971e-01 3.702545911073684692e-02 4.071429837495088577e-03 -9.397827088832855225e-02 1.177973076701164246e-01 2.983637750148773193e-01 1.399162560701370239e-01 -1.911796927452087402e-01 -2.406098097562789917e-01 3.051958084106445312e-01 1.149449497461318970e-01 2.654193639755249023e-01 5.931229889392852783e-02 4.181308671832084656e-02 1.273503452539443970e-01 -7.045549806207418442e-03 2.907147817313671112e-02 4.090064465999603271e-01 -1.591087281703948975e-01 -3.002472519874572754e-01 -1.417352631688117981e-02 3.011127412319183350e-01 8.204384148120880127e-02 -1.095601990818977356e-01 -1.746245175600051880e-01 9.997802786529064178e-03 3.697283798828721046e-03 3.662623837590217590e-02 -1.601880192756652832e-01 1.558034121990203857e-01
-7.680392265319824219e-02 -1.609046906232833862e-01 8.166658133268356323e-02 1.783506572246551514e-01 2.102511525154113770e-01 2.192854322493076324e-02 4.447547346353530884e-02 1.684702485799789429e-01 4.144523739814758301e-01 -1.321243345737457275e-01 -2.024775370955467224e-02 -3.946856409311294556e-02 1.532592177391052246e-01 1.004368625581264496e-02 -1.068983748555183411e-01 -2.323595881462097168e-01 3.281030952930450439e-01 2.601636350154876709e-01 -1.024463251233100891e-01 1.164260208606719971e-01 2.478694766759872437e-01 -2.133569419384002686e-01 -1.407373547554016113e-01 1.059343069791793823e-01 3.096525371074676514e-01 -1.226626038551330566e-01 2.206763923168182373e-01 -1.672965139150619507e-01 -8.542060106992721558e-02 6.306361407041549683e-03 -1.156505346298217773e-01 1.696403473615646362e-01
4.542307578958570957e-05 1.971060633659362793e-01 3.259004950523376465e-01 1.180383116006851196e-01 -2.466485835611820221e-02 2.012247145175933838e-01 -4.207342863082885742e-02 8.570486307144165039e-02 1.766119897365570068e-01 -7.632415741682052612e-02 -8.230254054069519043e-02 -3.986620344221591949e-03 2.576782703399658203e-01 1.200079545378684998e-01 -1.117451190948486328e-01 -7.745666056871414185e-02 -4.044815897941589355e-02 -2.963297069072723389e-01 -1.184005588293075562e-01 2.625078558921813965e-01 -3.033951222896575928e-01 -2.319929152727127075e-01 1.096734963357448578e-02 8.189339190721511841e-02 -1.719177700579166412e-02 -2.491569221019744873e-01 4.668778926134109497e-02 -3.287662863731384277e-01 -2.469144910573959351e-01 7.427950203418731689e-02 1.680878400802612305e-01 2.350417971611022949e-01
-6.151699274778366089e-02 -2.111197561025619507e-01 5.886541306972503662e-02 -9.786145389080047607e-02 1.053260043263435364e-01 1.215118765830993652e-01 2.291455678641796112e-02 2.015717625617980957e-01 3.989531695842742920e-01 -2.148935794830322266e-01 2.658705413341522217e-01 -1.895977854728698730e-01 2.876459062099456787e-01 4.181161895394325256e-02 -6.494074594229459763e-03 1.403547637164592743e-02 2.977806031703948975e-01 -1.125140935182571411e-01 9.041696041822433472e-02 2.085730582475662231e-01 2.359371930360794067e-01 -2.301413938403129578e-02 -3.444686904549598694e-02 -1.201004311442375183e-01 3.229389488697052002e-01 1.521820900961756706e-03 -1.779025478754192591e-04 -3.558438420295715332e-01 -2.653886750340461731e-02 4.322814196348190308e-02 -1.162164211273193359e-01 5.539894476532936096e-02
8.502463810145854950e-03 -2.189585268497467041e-01 -1.558932214975357056e-01 -5.952715501189231873e-02 3.145522177219390869e-01 1.956264488399028778e-02 -2.564262971282005310e-02 1.116235852241516113e-01 1.150691956281661987e-01 -2.510702908039093018e-01 -1.459022313356399536e-01 -1.829735934734344482e-01 2.234224081039428711e-01 1.558496356010437012e-01 8.197907358407974243e-02 -5.596841499209403992e-02 3.122209310531616211e-01 -2.549109160900115967e-01 -1.239408850669860840e-01 1.384813636541366577e-01 9.614257514476776123e-02 -2.092328816652297974e-01 -2.446366846561431885e-02 2.646000981330871582e-01 1.808754727244377136e-02 -6.366542074829339981e-03 1.131115034222602844e-01 -4.081303179264068604e-01 1.825167238712310791e-01 1.223832368850708008e-01 1.330749392509460449e-01 -1.738601475954055786e-01
-1.588962227106094360e-01 -2.463501989841461182e-01 2.036342620849609375e-01 5.407902225852012634e-02 2.674022503197193146e-02 1.565023511648178101e-01 -2.724593579769134521e-01 2.534545958042144775e-01 6.624366156756877899e-03 -2.074112892150878906e-01 -9.016032516956329346e-02 7.074665278196334839e-02 1.310420930385589600e-01 7.359261810779571533e-02 1.697955131530761719e-01 2.776378020644187927e-02 1.629846692085266113e-01 -7.870048284530639648e-02 -1.121557354927062988e-01 4.127422869205474854e-01 -1.051436066627502441e-01 -2.463312000036239624e-01 -8.829972147941589355e-02 2.867330014705657959e-01 3.789625689387321472e-02 -1.911556124687194824e-01 -1.393999755382537842e-01 -3.564830496907234192e-02 3.423445671796798706e-02 1.967617124319076538e-01 -2.248650342226028442e-01 2.665206491947174072e-01
-9.118822962045669556e-02 7.328905910253524780e-02 6.478121876716613770e-02 6.163769215345382690e-02 4.215902835130691528e-02 1.255408972501754761e-01 5.712249130010604858e-02 2.324078381061553955e-01 2.583821862936019897e-02 1.123129129409790039e-01 -7.730668038129806519e-02 -4.301111772656440735e-02 6.128692626953125000e-02 -4.357510805130004883e-02 3.638905584812164307e-01 6.937889009714126587e-02 -6.440704315900802612e-02 6.828551739454269409e-02 -2.491644918918609619e-01 4.708567857742309570e-01 -3.028255403041839600e-01 -3.122294545173645020e-01 6.395037472248077393e-02 9.404980391263961792e-02 -5.246877297759056091e-02 -1.620354354381561279e-01 7.158618420362472534e-02 -5.767657607793807983e-02 -1.658795475959777832e-01 -5.742177367210388184e-02 2.133740782737731934e-01 3.619163930416107178e-01
-1.386901736259460449e-01 -1.515608578920364380e-01 -3.144228830933570862e-02 2.986650168895721436e-01 3.098462820053100586e-01 8.261355012655258179e-02 -2.061829864978790283e-01 1.795148849487304688e-01 8.416386693716049194e-02 -4.923482984304428101e-02 1.044105216860771179e-01 -1.287823319435119629e-01 -1.103516016155481339e-02 -1.900291591882705688e-01 1.503712236881256104e-01 -2.199462950229644775e-01 2.624381184577941895e-01 -1.774193495512008667e-01 -4.595186561346054077e-02 2.131646722555160522e-01 -1.823437362909317017e-01 -2.515077590942382812e-01 2.432798035442829132e-03 4.408630728721618652e-01 1.731581613421440125e-02 9.829564392566680908e-02 1.881873980164527893e-02 -1.639508754014968872e-01 2.352055162191390991e-01 -8.788035809993743896e-02 -7.846665382385253906e-02 -2.553988434374332428e-02
1.054882705211639404e-01 -7.147214561700820923e-02 1.154157593846321106e-01 -7.503816485404968262e-02 9.675757586956024170e-02 -3.785358071327209473e-01 -7.952141016721725464e-02 1.650100387632846832e-02 3.289321362972259521e-01 1.273437440395355225e-01 1.155275553464889526e-01 -8.604502677917480469e-02 2.568518221378326416e-01 -6.450609117746353149e-02 -1.858016997575759888e-01 -1.687339693307876587e-01 3.252010419964790344e-02 -2.250553965568542480e-01 -3.398411870002746582e-01 2.356528639793395996e-01 7.923245429992675781e-02 -6.046358495950698853e-02 -1.476020179688930511e-02 -4.428371787071228027e-02 1.378667205572128296e-01 -3.597592115402221680e-01 -1.936664134263992310e-01 2.279875427484512329e-02 -4.640656337141990662e-02 -1.541716009378433228e-01 2.145612239837646484e-01 1.844211071729660034e-01
-7.396792527288198471e-03 -1.608875691890716553e-01 1.654361784458160400e-01 5.346439033746719360e-02 1.006143987178802490e-01 -7.123520225286483765e-02 1.790707260370254517e-01 1.465530395507812500e-01 2.885636091232299805e-01 -2.661931514739990234e-01 5.492280051112174988e-02 -3.155604302883148193e-01 1.711444705724716187e-01 1.320574730634689331e-01 7.452008128166198730e-02 -4.079096615314483643e-01 2.577692270278930664e-01 4.617683589458465576e-03 -1.933632344007492065e-01 5.116002261638641357e-02 1.122757717967033386e-01 -2.935888469219207764e-01 -1.335871368646621704e-01 -3.217324987053871155e-02 1.165332049131393433e-01 3.005830198526382446e-02 1.795418858528137207e-01 -1.204543784260749817e-01 -5.047173053026199341e-02 2.079288512468338013e-01 -2.988080680370330811e-02 2.600744962692260742e-01
-6.128042563796043396e-02 -1.121417507529258728e-01 7.555677741765975952e-02 1.965017020702362061e-01 -1.297634007642045617e-04 -6.474819034337997437e-02 -2.542686760425567627e-01 2.252731174230575562e-01 4.372258856892585754e-02 1.285556852817535400e-01 -2.896994948387145996e-01 -5.788483470678329468e-02 1.191171333193778992e-01 2.029120028018951416e-01 1.558514684438705444e-01 -7.985147833824157715e-02 3.724372014403343201e-02 -3.264066874980926514e-01 -5.439455807209014893e-02 4.564383327960968018e-01 -8.172333240509033203e-02 -1.679628789424896240e-01 -1.613477468490600586e-01 -1.024009883403778076e-01 -1.003185212612152100e-01 -2.076502591371536255e-01 2.533333003520965576e-01 -2.191879227757453918e-02 -9.447611868381500244e-02 -1.885133236646652222e-02 -1.197455972433090210e-01 3.097068369388580322e-01
1.104799434542655945e-01 3.154442086815834045e-02 -8.998463302850723267e-02 1.738166436553001404e-02 3.961268365383148193e-01 -3.897684216499328613e-01 -2.255973964929580688e-01 7.187518477439880371e-02 2.031780406832695007e-02 6.753912568092346191e-02 -1.071918606758117676e-01 5.331533774733543396e-02 1.407967954874038696e-01 7.628720253705978394e-02 -2.919206395745277405e-02 -1.752240806818008423e-01 2.053287625312805176e-01 -1.436396986246109009e-01 5.436035245656967163e-02 3.358402252197265625e-01 1.329424530267715454e-01 -8.656674623489379883e-02 -1.619239300489425659e-01 -4.646477103233337402e-02 1.281071603298187256e-01 1.480939090251922607e-01 1.711369901895523071e-01 -2.132262140512466431e-01 2.198476344347000122e-01 -5.527698248624801636e-02 3.022947311401367188e-01 2.214692831039428711e-01
-5.560669302940368652e-02 -4.045058041810989380e-02 -1.783834770321846008e-02 -1.993858516216278076e-01 7.912654429674148560e-02 -6.358986347913742065e-02 -1.781599819660186768e-01 1.254015415906906128e-01 5.110692977905273438e-01 -2.186429351568222046e-01 -1.692499518394470215e-01 2.750350534915924072e-02 2.533145248889923096e-01 1.839096099138259888e-02 -5.275856703519821167e-02 -8.264598995447158813e-02 -2.292789220809936523e-01 -2.706598937511444092e-01 4.616790637373924255e-02 2.790823578834533691e-01 4.899283498525619507e-02 -3.486527204513549805e-01 -5.856044590473175049e-02 -5.201634764671325684e-02 -8.534228429198265076e-03 5.077794194221496582e-02 2.292465269565582275e-01 -1.660533249378204346e-01 2.490099370479583740e-01 4.716381058096885681e-02 -4.221326857805252075e-02 -1.339473575353622437e-02
-2.291537672281265259e-01 5.488111451268196106e-02 9.173589199781417847e-02 -2.112047076225280762e-01 2.047489732503890991e-01 1.225655004382133484e-01 -1.576838344335556030e-01 1.152631044387817383e-01 3.594918847084045410e-01 -1.141560524702072144e-01 -1.634694933891296387e-01 1.778082847595214844e-01 1.908555328845977783e-01 1.395587529987096786e-02 1.456705182790756226e-01 -2.030843496322631836e-01 1.696816980838775635e-01 7.533666491508483887e-02 -6.260833889245986938e-02 1.405688524246215820e-01 -9.663718938827514648e-02 -2.968437075614929199e-01 -1.383633762598037720e-01 -3.554060459136962891e-01 1.973984390497207642e-01 -1.481437832117080688e-01 2.592758238315582275e-01 -1.197632998228073120e-01 4.815587773919105530e-02 -1.989744603633880615e-01 1.049489900469779968e-01 1.442269980907440186e-02
-2.826053798198699951e-01 -1.360338777303695679e-01 2.674425542354583740e-01 -2.079652398824691772e-01 1.777027845382690430e-01 1.650065034627914429e-01 2.111580073833465576e-01 2.451199442148208618e-01 4.173797070980072021e-01 -6.100155413150787354e-02 -6.038441788405179977e-03 -2.449230700731277466e-01 -5.004223808646202087e-02 1.041528731584548950e-01 -1.187020316720008850e-01 8.393701910972595215e-02 1.506809145212173462e-01 -1.114106550812721252e-01 1.225302442908287048e-01 2.191973924636840820e-01 -5.946628376841545105e-02 -1.428074687719345093e-01 -1.549364626407623291e-01 2.828701138496398926e-01 3.252572938799858093e-02 -1.124813035130500793e-02 -5.287365987896919250e-02 -2.153043597936630249e-01 2.392543107271194458e-01 3.043219819664955139e-02 1.036755889654159546e-01 7.453835010528564453e-02
-1.119230836629867554e-01 -3.036548793315887451e-01 -3.575081750750541687e-02 -7.217133790254592896e-02 -8.353458717465400696e-03 3.395243734121322632e-02 -5.472553521394729614e-02 2.742751836776733398e-01 -2.734326757490634918e-03 2.026772648096084595e-01 -3.425307571887969971e-01 8.001378923654556274e-02 2.212793231010437012e-01 2.790962159633636475e-01 1.229233518242835999e-01 -1.381808370351791382e-01 7.951904088258743286e-02 1.006032153964042664e-01 -2.568103671073913574e-01 2.221488058567047119e-01 -3.642906993627548218e-02 -7.214060425758361816e-02 -2.480806261301040649e-01 9.942612797021865845e-02 2.700858935713768005e-02 -1.905920207500457764e-01 -1.140993013978004456e-01 -2.476015836000442505e-01 -5.269310250878334045e-02 -9.400961548089981079e-02 2.400300092995166779e-02 3.875309824943542480e-01
-2.042760401964187622e-01 -2.331725656986236572e-01 1.673560775816440582e-02 -1.012995392084121704e-01 2.659294009208679199e-01 1.433439701795578003e-01 2.723233103752136230e-01 2.504741549491882324e-01 2.694737315177917480e-01 -1.518887579441070557e-01 7.547879219055175781e-02 -1.562584787607192993e-01 2.767642438411712646e-01 1.458882093429565430e-01 -2.403412759304046631e-02 -7.901519536972045898e-02 1.415759176015853882e-01 -6.206709891557693481e-02 3.828333690762519836e-03 2.511419951915740967e-01 -9.319616854190826416e-02 -1.796630620956420898e-01 -1.128997504711151123e-01 2.028837054967880249e-01 6.933234632015228271e-02 1.507766544818878174e-01 -3.641160205006599426e-02 -4.093754887580871582e-01 1.116033717989921570e-01 -1.007753238081932068e-01 1.442176997661590576e-01 1.139045283198356628e-01
6.531508266925811768e-02 -4.858158156275749207e-02 3.144178688526153564e-01 -8.474617265164852142e-03 -1.205330565571784973e-01 -2.239347398281097412e-01 -2.362307161092758179e-01 6.381607800722122192e-02 5.160101652145385742e-01 2.786397635936737061e-01 -5.129797384142875671e-02 -4.587784782052040100e-02 9.601920843124389648e-02 6.217941269278526306e-02 2.664802409708499908e-02 -3.967688605189323425e-02 1.854004859924316406e-01 2.201309241354465485e-02 -1.144464686512947083e-01 2.337832599878311157e-01 -1.653277426958084106e-01 7.470574975013732910e-02 -1.742447167634963989e-01 -8.133833762258291245e-04 1.613282263278961182e-01 -1.962922811508178711e-01 -8.460415154695510864e-02 1.471147090196609497e-01 -1.270310021936893463e-02 -8.706614375114440918e-02 2.371702343225479126e-01 2.874738872051239014e-01
1.617612987756729126e-01 -1.049720868468284607e-01 -6.947414577007293701e-02 -5.385465919971466064e-02 2.394243627786636353e-01 -2.420607954263687134e-01 1.206112429499626160e-01 2.621921300888061523e-01 1.953767836093902588e-01 3.550878958776593208e-03 2.444215416908264160e-01 -2.037953287363052368e-01 2.043575495481491089e-01 1.329856067895889282e-01 8.012988418340682983e-02 2.009448111057281494e-01 2.275979667901992798e-01 -2.618400156497955322e-01 -8.485049754381179810e-02 1.959644258022308350e-01 3.223439753055572510e-01 -1.049420982599258423e-01 5.186235532164573669e-02 2.028624117374420166e-01 2.657258510589599609e-01 -2.340120673179626465e-01 5.349087528884410858e-03 -3.469192190095782280e-03 -9.091162681579589844e-02 -1.801974773406982422e-01 4.224589839577674866e-02 1.323432177305221558e-01
-1.392731163650751114e-02 -1.486517786979675293e-01 -7.476398348808288574e-02 -1.264903545379638672e-01 -9.440270066261291504e-02 -8.342683315277099609e-02 -4.137237090617418289e-03 2.664484083652496338e-01 2.931421399116516113e-01 2.515046000480651855e-01 -1.225655712187290192e-02 -2.536202669143676758e-01 1.300279945135116577e-01 1.866322755813598633e-02 -6.956029683351516724e-02 5.329108610749244690e-02 6.601475924253463745e-02 -1.848733574151992798e-01 -2.194821089506149292e-01 1.752243489027023315e-01 8.311487734317779541e-02 -4.300966262817382812e-01 7.773523032665252686e-02 3.071410357952117920e-01 3.786610364913940430e-01 4.464137554168701172e-02 1.303111314773559570e-01 -4.219589754939079285e-02 1.376519538462162018e-02 1.287566311657428741e-02 -2.024633437395095825e-01 1.243946775794029236e-01
-1.483027487993240356e-01 -5.284757539629936218e-02 3.904443979263305664e-02 -1.139598935842514038e-01 1.852777898311614990e-01 -4.801035299897193909e-02 -2.716072797775268555e-01 3.894597291946411133e-01 1.255696862936019897e-01 -2.151460349559783936e-01 -2.047410607337951660e-01 1.763652265071868896e-01 2.182882428169250488e-01 -4.910250380635261536e-02 1.905640810728073120e-01 4.823359474539756775e-02 -5.321037024259567261e-02 -6.248182151466608047e-03 -1.214621961116790771e-01 1.307587176561355591e-01 1.148458421230316162e-01 -3.403778001666069031e-02 -3.018936812877655029e-01 6.565767526626586914e-02 2.678488492965698242e-01 -1.897735744714736938e-01 2.416818439960479736e-01 2.570335566997528076e-02 2.172107845544815063e-01 -2.239332646131515503e-01 -7.883228361606597900e-02 2.448463141918182373e-01
-1.189425513148307800e-01 -2.546812295913696289e-01 1.744562946259975433e-02 -1.239579170942306519e-01 -1.893927454948425293e-01 -6.116128712892532349e-02 -1.155000105500221252e-01 1.385108083486557007e-01 4.989473819732666016e-01 1.572084426879882812e-01 6.587616167962551117e-03 -1.670328974723815918e-01 2.250160872936248779e-01 -8.667089790105819702e-02 -4.153144732117652893e-02 6.528355926275253296e-02 1.022850945591926575e-01 -1.219339109957218170e-02 -1.653111577033996582e-01 2.951078414916992188e-01 1.103926915675401688e-02 -2.944335043430328369e-01 1.155750155448913574e-01 2.457463294267654419e-01 3.216490149497985840e-01 1.526175141334533691e-01 5.173146352171897888e-02 1.302578765898942947e-02 5.725007504224777222e-02 6.089816614985466003e-02 -1.844516098499298096e-01 1.060823649168014526e-01
9.910843335092067719e-03 -1.624805480241775513e-01 -6.087036058306694031e-02 7.624138146638870239e-02 -7.322952151298522949e-02 4.782364517450332642e-02 -1.488245427608489990e-01 2.173098474740982056e-01 5.816559791564941406e-01 -1.083429157733917236e-01 -2.641327083110809326e-01 -1.856857389211654663e-01 1.301906406879425049e-01 7.054536789655685425e-02 1.339356452226638794e-01 -2.111830115318298340e-01 -1.449806988239288330e-01 7.018008083105087280e-02 5.929955095052719116e-02 2.766739726066589355e-01 7.069955766201019287e-02 -1.329260915517807007e-01 2.749670110642910004e-02 2.146229445934295654e-01 -1.651204889640212059e-03 -9.555265307426452637e-02 9.019152820110321045e-02 -3.337561190128326416e-01 1.668730825185775757e-01 1.221781149506568909e-01 2.415563538670539856e-02 -2.602044120430946350e-02
-1.366095617413520813e-02 4.006261751055717468e-02 2.965188622474670410e-01 -1.544007286429405212e-02 -1.257106289267539978e-02 -3.385056182742118835e-02 -9.984032809734344482e-02 9.996377862989902496e-03 1.993658244609832764e-01 -8.283251663669943810e-04 6.089259684085845947e-02 -3.737428188323974609e-01 4.346881806850433350e-01 -8.232568949460983276e-02 -1.261547356843948364e-01 -2.634910345077514648e-01 1.029002219438552856e-01 -2.750323712825775146e-01 1.203242167830467224e-01 2.906384766101837158e-01 3.552766144275665283e-02 -2.262662202119827271e-01 -6.184780970215797424e-02 1.151816733181476593e-02 2.285569161176681519e-01 1.543462574481964111e-01 2.646994888782501221e-01 -7.332821935415267944e-02 -2.913584746420383453e-02 -1.336322575807571411e-01 1.215663622133433819e-03 1.505099982023239136e-01
-8.463708311319351196e-02 -8.012499660253524780e-02 2.588698267936706543e-01 5.970006063580513000e-02 2.556100487709045410e-01 -2.470674924552440643e-02 -6.982728838920593262e-02 1.575339734554290771e-01 2.359111160039901733e-01 2.809650003910064697e-01 -1.233779042959213257e-01 -2.313006203621625900e-03 7.431829720735549927e-02 2.626734077930450439e-01 -9.812362492084503174e-02 -8.408507704734802246e-02 1.942817494273185730e-02 -2.828096747398376465e-01 -1.400336325168609619e-01 3.846851885318756104e-01 -1.578967720270156860e-01 -1.430038809776306152e-01 -1.382996737957000732e-01 1.493681594729423523e-02 -4.179577901959419250e-02 -3.744424581527709961e-01 2.805041074752807617e-01 -3.578411415219306946e-03 -9.469264000654220581e-02 1.151873394846916199e-01 -5.579116195440292358e-02 1.431020498275756836e-01
-4.027806967496871948e-02 1.732928156852722168e-01 1.018999218940734863e-01 -4.120937362313270569e-02 -1.334172785282135010e-01 2.950587775558233261e-03 -1.256893873214721680e-01 1.512729972600936890e-01 -5.096747539937496185e-03 2.072542309761047363e-01 -1.400535702705383301e-01 -5.605490878224372864e-02 7.287596911191940308e-02 2.301086932420730591e-01 1.635163575410842896e-01 -6.098416820168495178e-02 8.109405636787414551e-02 -3.611299097537994385e-01 -1.315165758132934570e-01 3.448502123355865479e-01 -1.495687663555145264e-01 -3.319091498851776123e-01 -2.527518570423126221e-01 -2.153885364532470703e-01 1.224709600210189819e-01 -2.761596143245697021e-01 2.331878803670406342e-02 -1.242040395736694336e-01 -7.321555912494659424e-02 3.195357695221900940e-02 6.112950667738914490e-02 3.345871865749359131e-01
-3.641006350517272949e-01 -2.537634372711181641e-01 3.964613005518913269e-02 1.671292483806610107e-01 2.692128419876098633e-01 2.930836379528045654e-02 -1.044680103659629822e-01 7.719884067773818970e-02 3.958076536655426025e-01 -1.033134311437606812e-01 1.209174096584320068e-02 1.794692575931549072e-01 1.241960525512695312e-01 9.545202553272247314e-02 1.972473785281181335e-02 -2.628678977489471436e-01 1.795990318059921265e-01 -2.282930165529251099e-01 7.153511792421340942e-02 9.636264294385910034e-02 2.033037096261978149e-01 -2.597550675272941589e-02 -3.206889033317565918e-01 4.729607701301574707e-02 -5.859925597906112671e-02 -1.453903466463088989e-01 1.465672403573989868e-01 -2.041411697864532471e-01 1.289758682250976562e-01 -5.036150291562080383e-02 1.699953824281692505e-01 8.914453536272048950e-02
-3.431803584098815918e-01 -1.253621429204940796e-01 1.351393163204193115e-01 -3.637484833598136902e-02 1.701891608536243439e-02 9.864223003387451172e-02 -1.904255747795104980e-01 1.906889975070953369e-01 9.460024535655975342e-02 -1.111464127898216248e-01 -1.677413098514080048e-02 1.142858862876892090e-01 1.506755352020263672e-01 -1.051764041185379028e-01 3.111482262611389160e-01 -1.005804538726806641e-01 1.763270348310470581e-01 -4.985397681593894958e-02 5.010899901390075684e-02 2.334726601839065552e-01 -1.092257797718048096e-01 -2.426232695579528809e-01 -1.166924536228179932e-01 2.583070993423461914e-01 2.035401761531829834e-01 -3.367766141891479492e-01 -2.043019831180572510e-01 -1.494732052087783813e-01 5.306938663125038147e-02 1.773621141910552979e-01 -5.725361406803131104e-02 3.012115061283111572e-01
-9.401126950979232788e-02 -1.618366688489913940e-01 -9.851712733507156372e-02 2.617846615612506866e-02 1.651882827281951904e-01 -1.130994856357574463e-01 -1.938553154468536377e-01 -1.420931816101074219e-01 2.594366967678070068e-01 -2.133598327636718750e-01 -1.711523681879043579e-01 -4.215176030993461609e-02 1.237781718373298645e-01 -6.953962147235870361e-02 -2.632706612348556519e-02 4.707489907741546631e-02 3.614142835140228271e-01 -1.231389343738555908e-01 -7.774478942155838013e-02 1.524688005447387695e-01 -1.345273852348327637e-01 -2.264699339866638184e-01 5.520256236195564270e-02 3.629183471202850342e-01 -1.147962547838687897e-02 -2.215392142534255981e-01 2.777303755283355713e-01 -4.159068763256072998e-01 2.605883218348026276e-02 4.945115372538566589e-02 5.071812123060226440e-02 -7.434266805648803711e-02
1.193391531705856323e-01 -4.787459969520568848e-03 7.928328216075897217e-02 -8.143699914216995239e-02 -1.023575142025947571e-01 -1.288438886404037476e-01 -3.392333686351776123e-01 -3.729939460754394531e-02 5.488539934158325195e-01 1.728585958480834961e-01 4.317813739180564880e-02 -5.076376348733901978e-02 4.031166434288024902e-02 -8.047030307352542877e-03 1.630704402923583984e-01 -7.652053982019424438e-02 2.117053717374801636e-01 -1.840134710073471069e-02 -1.868108063936233521e-01 -4.518163949251174927e-02 -1.876056790351867676e-01 -2.178042382001876831e-02 4.410758987069129944e-02 3.326975405216217041e-01 3.099683672189712524e-02 -4.307975769042968750e-01 6.242101639509201050e-02 -9.230209141969680786e-02 -8.330479264259338379e-03 -7.430752366781234741e-02 -1.390277221798896790e-02 1.562728881835937500e-01
4.756856709718704224e-02 -1.974110007286071777e-01 1.216609105467796326e-01 -1.764331161975860596e-01 2.478796541690826416e-01 -2.096178680658340454e-01 -1.093981321901082993e-02 2.882433831691741943e-01 -2.690962050110101700e-03 2.669735550880432129e-01 -4.884586087428033352e-05 -1.809779703617095947e-01 -7.052990049123764038e-02 1.085638627409934998e-01 8.660640567541122437e-02 -1.185438707470893860e-01 2.030423432588577271e-01 -6.443750858306884766e-02 -9.729509055614471436e-02 4.108465611934661865e-01 1.337638795375823975e-01 3.062947094440460205e-02 2.892645075917243958e-02 2.093782722949981689e-01 1.378886848688125610e-01 -6.513253320008516312e-03 5.642817541956901550e-02 -3.579238355159759521e-01 -1.272424012422561646e-01 3.413314819335937500e-01 -6.639692932367324829e-02 8.542090654373168945e-02
-5.152812972664833069e-02 -1.480918824672698975e-01 -8.279503136873245239e-02 2.503689527511596680e-01 -3.486442565917968750e-02 -2.066534608602523804e-01 -8.546531200408935547e-02 9.945312142372131348e-02 3.846104443073272705e-01 -1.952316462993621826e-01 -2.372531592845916748e-01 -1.629726588726043701e-01 1.547477096319198608e-01 2.618598937988281250e-01 1.103189140558242798e-01 -1.051695644855499268e-01 5.510632321238517761e-02 1.198920756578445435e-01 -7.420239597558975220e-02 2.219473123550415039e-01 2.120826691389083862e-01 -3.512914180755615234e-01 -4.700231365859508514e-03 1.926772892475128174e-01 4.447473213076591492e-02 -4.990999028086662292e-02 -1.443686615675687790e-02 -3.304854035377502441e-01 9.612014889717102051e-02 2.022966891527175903e-01 -1.323471516370773315e-01 2.887465991079807281e-02
1.009019389748573303e-01 1.302855834364891052e-02 4.669266939163208008e-02 -1.083014979958534241e-01 2.658705785870552063e-02 1.301829814910888672e-01 -1.567023545503616333e-01 1.914260834455490112e-01 4.642062783241271973e-01 4.861219972372055054e-02 -1.525635123252868652e-01 -1.560031771659851074e-01 2.759996056556701660e-01 8.739900775253772736e-03 -1.068533957004547119e-01 -7.241891324520111084e-02 -1.683237403631210327e-01 7.930526509881019592e-03 -4.983791336417198181e-02 1.842363923788070679e-01 -4.945778846740722656e-02 -1.800897866487503052e-01 2.563779652118682861e-01 1.682892143726348877e-01 4.059695079922676086e-02 1.045398227870464325e-02 1.618479490280151367e-01 -4.847820699214935303e-01 3.371578454971313477e-02 3.277916461229324341e-02 -1.443209052085876465e-01 2.423849552869796753e-01
2.842181921005249023e-02 -2.324268594384193420e-02 -9.995370358228683472e-02 -2.186949700117111206e-01 2.375317364931106567e-01 1.761124581098556519e-01 -1.550394892692565918e-01 2.974679693579673767e-02 4.146694242954254150e-01 -3.501930087804794312e-02 -1.480743754655122757e-02 -1.396256983280181885e-01 2.983912825584411621e-01 1.309862732887268066e-01 -1.970176845788955688e-01 -1.803641021251678467e-01 3.349375724792480469e-01 -2.138966619968414307e-01 8.055873215198516846e-02 7.985063642263412476e-02 -3.498147726058959961e-01 -2.774290740489959717e-01 -3.220067173242568970e-02 1.582213640213012695e-01 8.649450540542602539e-02 -2.056520134210586548e-01 -3.947368264198303223e-02 7.715101540088653564e-02 3.100463422015309334e-03 -6.435064226388931274e-02 -1.943512447178363800e-02 4.399933852255344391e-03
-2.800796627998352051e-01 -1.998442113399505615e-01 1.978074759244918823e-01 -1.350072026252746582e-01 1.353089138865470886e-02 -1.582259126007556915e-02 -6.522664427757263184e-02 -3.947939351201057434e-02 2.468321621417999268e-01 1.709948480129241943e-01 1.974159479141235352e-02 -1.686673760414123535e-01 4.233316332101821899e-02 -3.161475360393524170e-01 7.547415792942047119e-02 8.888196200132369995e-02 1.227196529507637024e-01 -8.963315933942794800e-02 -1.918412595987319946e-01 1.593601405620574951e-01 -1.608270406723022461e-02 -3.568170964717864990e-02 -3.125705122947692871e-01 -9.344337135553359985e-02 7.039918750524520874e-02 -8.762246370315551758e-02 -6.245355680584907532e-02 -3.691035509109497070e-01 -2.094620466232299805e-01 -1.811722069978713989e-01 2.493250742554664612e-02 4.004085659980773926e-01
1.138692125678062439e-01 2.089403942227363586e-02 -1.265791654586791992e-01 -1.507071256637573242e-01 1.567830741405487061e-01 -8.023713715374469757e-03 -2.379487901926040649e-01 2.948096990585327148e-01 3.086370229721069336e-01 1.553343534469604492e-01 -4.430354237556457520e-01 -1.327425241470336914e-01 1.756681799888610840e-01 1.494106054306030273e-01 -1.052797436714172363e-01 -6.601612269878387451e-02 -3.676680382341146469e-03 -5.667283013463020325e-02 -9.150479920208454132e-03 1.358903646469116211e-01 3.466092050075531006e-01 -3.203030228614807129e-01 1.115091070532798767e-01 1.100808084011077881e-01 9.193697571754455566e-02 -7.230957597494125366e-02 1.380689591169357300e-01 -2.279451042413711548e-01 1.885487511754035950e-02 -4.139684513211250305e-02 3.477142378687858582e-02 1.439888924360275269e-01
1.210664585232734680e-01 -3.353982791304588318e-02 -1.598989963531494141e-01 -3.292469084262847900e-01 8.139579743146896362e-02 -2.362453490495681763e-01 -1.570864915847778320e-01 8.163236081600189209e-02 4.467499852180480957e-01 8.151166141033172607e-02 -2.837359905242919922e-01 -5.839994922280311584e-02 1.158355399966239929e-01 2.658033072948455811e-01 -2.305097579956054688e-01 -1.799988597631454468e-01 4.637381806969642639e-02 -1.701116859912872314e-01 3.521379316225647926e-03 2.165898829698562622e-01 8.391001820564270020e-02 -3.057789206504821777e-01 5.410389229655265808e-02 1.478499174118041992e-01 -5.418680980801582336e-02 -1.256671082228422165e-02 4.279576987028121948e-02 -1.160288229584693909e-01 1.516177356243133545e-01 -3.175779432058334351e-02 5.903064738959074020e-03 2.257422655820846558e-01
2.314100600779056549e-02 6.355654448270797729e-02 1.376355290412902832e-01 -2.697859406471252441e-01 2.557518184185028076e-01 -1.251846104860305786e-01 -2.295572161674499512e-01 -2.301969937980175018e-02 1.227930039167404175e-01 -8.242691308259963989e-02 -2.006595768034458160e-02 -3.158367574214935303e-01 1.121389567852020264e-01 -4.295328259468078613e-02 1.364077329635620117e-01 -1.642899215221405029e-01 1.026841700077056885e-01 -5.380956456065177917e-02 1.889377133920788765e-03 4.146721065044403076e-01 1.001017242670059204e-01 -4.060363769531250000e-02 -1.942103654146194458e-01 -6.055334582924842834e-03 2.292359024286270142e-01 1.653123497962951660e-01 1.016935929656028748e-01 -3.853014111518859863e-01 2.121774852275848389e-01 -1.948883831501007080e-01 1.693957448005676270e-01 4.640325903892517090e-02
-4.753375891596078873e-03 -1.572469174861907959e-01 1.306841075420379639e-01 2.873572707176208496e-01 1.652636975049972534e-01 1.130719389766454697e-02 -1.819706708192825317e-01 1.830119490623474121e-01 6.250634044408798218e-02 -2.854297636076807976e-03 -3.027774989604949951e-01 -6.798412650823593140e-02 2.318323999643325806e-01 2.124764174222946167e-01 3.586642444133758545e-02 -1.471966803073883057e-01 1.661174893379211426e-01 -3.824338614940643311e-01 8.996355533599853516e-02 1.810575723648071289e-01 -3.293711841106414795e-01 3.322545439004898071e-02 -1.236533448100090027e-01 2.696536295115947723e-02 7.526456564664840698e-02 -9.045422077178955078e-02 8.926979452371597290e-02 -1.221588104963302612e-01 -5.387835204601287842e-02 -1.196481883525848389e-01 7.994563877582550049e-02 3.985143303871154785e-01
-6.706503778696060181e-02 -8.469253778457641602e-02 4.246988147497177124e-02 1.260228008031845093e-01 2.893401384353637695e-01 1.670527756214141846e-01 -9.156070649623870850e-03 1.048225089907646179e-01 2.152550518512725830e-01 3.354263678193092346e-02 9.718554466962814331e-02 1.816192716360092163e-01 1.862039864063262939e-01 5.285049974918365479e-02 -1.643385365605354309e-02 -1.571439392864704132e-02 1.511982083320617676e-01 -8.897501043975353241e-03 -1.879587024450302124e-01 3.173912167549133301e-01 -1.863909512758255005e-01 -1.677190065383911133e-01 -7.476669549942016602e-02 2.688815295696258545e-01 -3.303841948509216309e-01 -1.023851335048675537e-01 2.281087934970855713e-01 -1.207331940531730652e-01 4.297841191291809082e-01 -1.414993256330490112e-01 7.057391107082366943e-02 1.560370773077011108e-01
1.299512535333633423e-01 -2.546690106391906738e-01 3.606186807155609131e-01 -5.778366699814796448e-02 6.556390970945358276e-02 -1.454172004014253616e-02 -1.451819986104965210e-01 -1.165566034615039825e-02 2.698584794998168945e-01 -9.375464171171188354e-02 1.817158609628677368e-01 -8.095289021730422974e-02 3.812207579612731934e-01 3.097120113670825958e-02 2.216451764106750488e-01 -1.944824494421482086e-02 -1.787205636501312256e-01 -2.488033920526504517e-01 -1.470892429351806641e-01 1.309068650007247925e-01 4.698641598224639893e-02 9.941986948251724243e-02 -3.799799084663391113e-01 1.026720087975263596e-02 6.562463194131851196e-02 -9.161762893199920654e-02 -1.341911554336547852e-01 -2.244912087917327881e-01 1.423117667436599731e-01 -1.006146594882011414e-01 1.402185708284378052e-01 1.477416008710861206e-01
4.926442354917526245e-02 1.262702494859695435e-01 2.144868820905685425e-01 -2.810890674591064453e-01 2.364816069602966309e-01 7.188410498201847076e-03 -2.484591752290725708e-01 -3.310884162783622742e-02 6.478693336248397827e-02 -6.468200683593750000e-02 -1.374456435441970825e-01 -1.812647879123687744e-01 3.651631176471710205e-01 -7.876374572515487671e-02 1.468640714883804321e-01 -2.063053995370864868e-01 1.433910727500915527e-01 -1.867396831512451172e-01 -5.873059108853340149e-02 2.465539723634719849e-01 -3.676075115799903870e-02 1.592715503647923470e-03 -2.249008119106292725e-01 3.912293910980224609e-02 7.631400972604751587e-02 3.231781125068664551e-01 7.793482393026351929e-02 -3.061824440956115723e-01 1.530161499977111816e-01 -2.116826176643371582e-02 1.412159204483032227e-01 2.167311906814575195e-01
-9.480923414230346680e-02 1.610520929098129272e-01 2.195779681205749512e-01 -2.175061777234077454e-02 1.561418473720550537e-01 -7.724550552666187286e-03 -1.700420677661895752e-02 3.817691206932067871e-01 1.680440455675125122e-01 -1.556549966335296631e-01 -1.659315526485443115e-01 1.632916331291198730e-01 7.406047731637954712e-02 1.943947672843933105e-01 2.877538502216339111e-01 -2.269262075424194336e-01 4.136782884597778320e-02 -1.323058307170867920e-01 8.203680813312530518e-02 2.631756961345672607e-01 5.789917334914207458e-02 -6.452244520187377930e-02 2.932633832097053528e-02 1.895368844270706177e-02 -5.770159885287284851e-03 -1.988253891468048096e-01 2.633313415572047234e-04 1.206423565745353699e-01 -3.498664125800132751e-02 8.134666085243225098e-02 5.938625335693359375e-02 5.405944585800170898e-01
-2.108394056558609009e-01 -1.346998065710067749e-01 2.032375335693359375e-01 -1.511717438697814941e-01 -7.044555619359016418e-03 -1.220346465706825256e-01 -2.364309728145599365e-01 1.127040684223175049e-01 7.864561676979064941e-02 1.475577056407928467e-02 2.364905318245291710e-03 -1.997168213129043579e-01 1.128462180495262146e-01 1.055446714162826538e-01 -1.570907533168792725e-01 -2.892696261405944824e-01 3.608562052249908447e-01 -1.450634747743606567e-01 5.702184140682220459e-02 2.796820402145385742e-01 -1.769772358238697052e-02 -2.477767616510391235e-01 -1.517354547977447510e-01 3.634661436080932617e-01 5.035662278532981873e-02 8.055638521909713745e-02 2.188000380992889404e-01 -2.654218971729278564e-01 1.740408539772033691e-01 1.295887213200330734e-02 -5.686265602707862854e-02 -2.378728985786437988e-02
-9.201817214488983154e-02 -1.568896770477294922e-01 1.844636499881744385e-01 3.277499079704284668e-01 7.462456822395324707e-03 -4.489388316869735718e-02 1.065259985625743866e-02 2.307486254721879959e-03 3.360266983509063721e-01 2.153103202581405640e-01 -4.073247909545898438e-01 -6.477954797446727753e-03 2.525649368762969971e-01 -1.425202637910842896e-01 -1.612263321876525879e-01 2.272235006093978882e-01 1.547674238681793213e-01 -1.685811877250671387e-01 -1.886395215988159180e-01 2.122159004211425781e-01 1.088032349944114685e-01 -9.219622239470481873e-03 -3.421082347631454468e-02 1.228014528751373291e-01 4.321585968136787415e-02 -1.504050642251968384e-01 3.881885111331939697e-02 -1.855847239494323730e-01 2.452786862850189209e-01 2.300092875957489014e-01 3.023238852620124817e-02 2.726856246590614319e-02
9.305221959948539734e-03 6.376726180315017700e-02 4.845946654677391052e-02 -3.462991416454315186e-01 9.983415901660919189e-02 1.521679311990737915e-01 -1.537342369556427002e-01 -1.338018625974655151e-01 1.380590647459030151e-01 1.737096756696701050e-01 -1.148384287953376770e-01 -7.547948509454727173e-02 2.186816781759262085e-01 -2.647916262503713369e-04 2.009967416524887085e-01 -1.927669644355773926e-01 2.025866061449050903e-01 -1.489398349076509476e-02 -8.803601562976837158e-02 2.343942672014236450e-01 1.327528804540634155e-01 -2.802647650241851807e-02 -2.766252756118774414e-01 -2.777361273765563965e-01 1.547124087810516357e-01 1.240377500653266907e-01 5.007575079798698425e-02 -2.457776665687561035e-01 -6.215825676918029785e-02 5.242099985480308533e-02 2.855491638183593750e-01 3.728383481502532959e-01
6.931411568075418472e-03 3.461830317974090576e-02 2.117846906185150146e-02 2.326716631650924683e-01 -1.135941362008452415e-03 -1.066715344786643982e-01 -1.903888732194900513e-01 2.944815754890441895e-01 2.213028520345687866e-01 7.624059915542602539e-02 -2.539698779582977295e-01 1.458288729190826416e-01 2.097490578889846802e-01 1.973697692155838013e-01 1.434054970741271973e-01 -4.107885062694549561e-02 -3.749830648303031921e-02 -3.047658801078796387e-01 -1.207990664988756180e-02 2.603720724582672119e-01 -1.082915514707565308e-01 -2.689723968505859375e-01 -2.084594964981079102e-01 1.137929633259773254e-01 5.741096287965774536e-02 -2.488023042678833008e-01 3.332895338535308838e-01 5.501573905348777771e-03 -8.433962613344192505e-02 -2.594423294067382812e-02 -1.999069005250930786e-02 2.772420942783355713e-01
9.547881782054901123e-02 2.365265041589736938e-02 3.352845311164855957e-01 -5.651647225022315979e-02 6.034579128026962280e-02 -9.671712666749954224e-02 -1.201408654451370239e-01 -1.489139050245285034e-01 2.098746001720428467e-01 1.948379874229431152e-01 -1.078797131776809692e-01 -6.938244402408599854e-02 9.038072824478149414e-02 2.645215094089508057e-01 -1.027123108506202698e-01 1.001418605446815491e-01 1.943443715572357178e-01 -2.972360551357269287e-01 -2.362137734889984131e-01 2.863399982452392578e-01 -1.451959013938903809e-01 -2.925553321838378906e-01 -2.711862027645111084e-01 -2.105082124471664429e-01 -4.757751151919364929e-02 -1.736498624086380005e-01 8.063665777444839478e-02 -2.133833318948745728e-01 -1.028966307640075684e-01 1.193368956446647644e-01 -4.042861610651016235e-02 1.690598577260971069e-01
1.087597571313381195e-02 -3.941114246845245361e-01 -2.949553355574607849e-02 8.264559507369995117e-02 2.608661726117134094e-02 -2.355825453996658325e-01 -2.417663112282752991e-02 -7.355709373950958252e-02 2.385873347520828247e-01 -2.588628828525543213e-01 1.867171674966812134e-01 -2.176035493612289429e-01 -2.002270426601171494e-03 2.216491550207138062e-01 3.996140509843826294e-02 -7.205783575773239136e-02 1.107060015201568604e-01 -1.390935033559799194e-01 -2.222162783145904541e-01 2.203134596347808838e-01 -1.337167918682098389e-01 -1.306972652673721313e-01 -1.267122756689786911e-02 3.066097497940063477e-01 2.994458675384521484e-01 1.141670253127813339e-02 -6.375384982675313950e-04 -1.918119043111801147e-01 -1.525703966617584229e-01 2.206806242465972900e-01 1.836245656013488770e-01 1.472202539443969727e-01
3.668048679828643799e-01 -5.472989380359649658e-02 2.404282242059707642e-02 -1.066175103187561035e-01 -1.098206192255020142e-01 5.697593465447425842e-02 -6.794180721044540405e-02 1.000608056783676147e-01 2.819550335407257080e-01 -2.891413569450378418e-01 9.517218917608261108e-02 -2.804636359214782715e-01 1.324704196304082870e-02 1.407726705074310303e-01 2.295307368040084839e-01 3.228180110454559326e-02 2.333532869815826416e-01 -2.279956340789794922e-01 1.722478717565536499e-01 2.186291217803955078e-01 -9.215730428695678711e-02 -1.953439414501190186e-01 -6.986180692911148071e-02 1.566163450479507446e-01 -6.002818420529365540e-02 2.190136350691318512e-02 -4.664586856961250305e-02 -8.163740485906600952e-02 -1.298314183950424194e-01 -2.155062854290008545e-01 5.964060127735137939e-02 3.953422009944915771e-01
-5.123129114508628845e-02 -1.480371356010437012e-01 1.778347343206405640e-01 3.182316198945045471e-02 2.345285415649414062e-01 -2.720869705080986023e-02 3.810358345508575439e-01 2.563038766384124756e-01 4.738895595073699951e-01 -1.696418821811676025e-01 2.784735895693302155e-02 -1.188834896311163902e-03 2.332068681716918945e-01 2.002934366464614868e-01 1.519836019724607468e-02 -1.363593637943267822e-01 2.863086462020874023e-01 -1.478863880038261414e-03 3.256782144308090210e-02 1.093854829668998718e-01 -2.121814340353012085e-01 -2.440886944532394409e-01 1.526644229888916016e-01 2.310803085565567017e-01 -9.699568152427673340e-03 2.148297429084777832e-02 8.173448592424392700e-02 -1.169754117727279663e-01 -2.032823115587234497e-02 3.590556234121322632e-02 8.140450227074325085e-04 9.907831996679306030e-02
9.030683338642120361e-02 -7.837565243244171143e-02 4.071536660194396973e-01 -2.178937494754791260e-01 1.522116363048553467e-01 1.770359426736831665e-01 -3.019077479839324951e-01 3.060414455831050873e-02 2.218626290559768677e-01 1.456782668828964233e-01 1.477346569299697876e-01 1.482179574668407440e-02 1.560034155845642090e-01 -1.749507617205381393e-03 -1.071215420961380005e-01 1.430521607398986816e-01 -4.568545613437891006e-03 -1.821311712265014648e-01 3.861338272690773010e-02 2.416486293077468872e-01 1.567434966564178467e-01 -4.229275584220886230e-01 7.779442518949508667e-02 1.284819096326828003e-01 1.383743286132812500e-01 -2.429099380970001221e-01 8.754558116197586060e-02 6.309650489129126072e-04 -1.488225013017654419e-01 -1.030497923493385315e-01 1.069941148161888123e-01 1.672712862491607666e-01
1.264798790216445923e-01 4.685823619365692139e-02 1.215168014168739319e-01 -8.662600070238113403e-02 2.049715220928192139e-01 3.448353335261344910e-02 4.265229403972625732e-02 2.038328498601913452e-01 4.252195060253143311e-01 8.956894278526306152e-02 4.907431080937385559e-02 -1.220721974968910217e-01 2.260017246007919312e-01 -5.096964165568351746e-02 -2.274253517389297485e-01 -1.410249918699264526e-01 2.654580771923065186e-01 -4.803008437156677246e-01 -5.405857041478157043e-02 5.743715912103652954e-02 7.543332129716873169e-02 -2.526890933513641357e-01 -1.674833446741104126e-01 -3.488420695066452026e-02 2.389140576124191284e-01 1.043341085314750671e-01 3.903571050614118576e-03 -1.197521165013313293e-01 -5.059308558702468872e-02 4.497363045811653137e-02 1.761135011911392212e-01 1.320251226425170898e-01
-3.053707480430603027e-01 -1.092182472348213196e-01 6.714627891778945923e-02 1.899278163909912109e-02 1.031198874115943909e-01 6.729698926210403442e-02 -2.178185731172561646e-01 1.919008493423461914e-01 1.713196001946926117e-02 -5.250785127282142639e-02 -3.026166558265686035e-01 1.593951135873794556e-02 1.917738318443298340e-01 -5.902563035488128662e-02 8.097904175519943237e-02 5.427052453160285950e-02 2.017939835786819458e-01 1.116156056523323059e-01 -1.301714684814214706e-02 4.038611948490142822e-01 -1.189920976758003235e-01 -1.817822307348251343e-01 -1.517669111490249634e-01 2.489444613456726074e-01 1.659075319766998291e-01 -2.808678746223449707e-01 -1.775161921977996826e-01 -1.905323266983032227e-01 -1.423405408859252930e-01 2.305250763893127441e-01 -1.795121729373931885e-01 1.317390799522399902e-01
-1.043562218546867371e-01 -1.228713989257812500e-02 -1.855739951133728027e-01 1.860233396291732788e-01 -6.648938171565532684e-03 1.552708745002746582e-01 -2.191480100154876709e-01 -1.314032226800918579e-01 3.004793226718902588e-01 1.151168197393417358e-01 1.937185078859329224e-01 1.836051419377326965e-02 3.299428522586822510e-01 1.985294371843338013e-01 2.911395430564880371e-01 1.015315111726522446e-02 1.665069162845611572e-01 -1.447686403989791870e-01 1.153744682669639587e-01 4.474623799324035645e-01 1.831534653902053833e-01 -1.231901049613952637e-01 1.906705461442470551e-02 1.671116203069686890e-01 5.484695360064506531e-02 -2.899345159530639648e-01 2.335044741630554199e-02 3.338451310992240906e-02 1.476608067750930786e-01 1.322393864393234253e-02 3.100548125803470612e-02 7.091060280799865723e-02
2.235051691532135010e-01 -2.602520287036895752e-01 -3.045478090643882751e-02 -2.843432426452636719e-01 2.258019149303436279e-01 1.032464951276779175e-01 -1.095750778913497925e-01 1.638030982576310635e-03 1.822775155305862427e-01 -2.251784503459930420e-01 -1.463499814271926880e-01 -2.374322861433029175e-01 -7.777439802885055542e-02 1.292170584201812744e-01 1.672334969043731689e-01 -6.798414885997772217e-02 1.599571704864501953e-01 -9.420084953308105469e-02 -7.569372653961181641e-02 1.611477732658386230e-01 -1.712529361248016357e-01 -1.207616105675697327e-01 1.269076466560363770e-01 -7.996865361928939819e-02 3.071582317352294922e-01 3.377622738480567932e-02 -1.369777135550975800e-02 -3.692887425422668457e-01 1.651285439729690552e-01 1.135971993207931519e-01 3.050975501537322998e-01 1.093056350946426392e-01
-9.832317382097244263e-02 -4.080532118678092957e-02 -1.338900923728942871e-01 7.567849010229110718e-02 3.683449625968933105e-01 -5.777246877551078796e-02 -1.923079490661621094e-01 6.794059276580810547e-02 1.753848046064376831e-01 -1.672870218753814697e-01 -1.499645505100488663e-02 -2.971469461917877197e-01 1.330298185348510742e-01 -2.907917834818363190e-02 1.841854006052017212e-01 -7.633162289857864380e-02 2.931044399738311768e-01 -1.621669381856918335e-01 -1.106309592723846436e-01 1.109476834535598755e-01 -1.649010628461837769e-01 -1.171164065599441528e-01 7.628265023231506348e-02 3.442533612251281738e-01 -4.295992478728294373e-02 -1.241798400878906250e-01 3.167496323585510254e-01 -3.728275895118713379e-01 2.598192356526851654e-02 6.903766840696334839e-02 8.394418656826019287e-02 -8.809655159711837769e-02
-2.487330883741378784e-02 -5.534446239471435547e-02 1.111621633172035217e-01 1.291564851999282837e-01 2.742322981357574463e-01 -3.166607022285461426e-01 -4.285011887550354004e-01 1.965921185910701752e-02 1.413349658250808716e-01 4.653168842196464539e-02 -3.964268416166305542e-02 -1.948399394750595093e-01 3.009113967418670654e-01 -4.378614947199821472e-02 1.501436065882444382e-02 1.391998678445816040e-01 1.529700756072998047e-01 7.338879257440567017e-02 -1.190058290958404541e-01 -1.024154946208000183e-01 1.032939106225967407e-01 -1.126614511013031006e-01 -9.858507663011550903e-02 1.825346797704696655e-01 -1.122147217392921448e-01 8.737378753721714020e-03 6.730811297893524170e-02 -1.102857962250709534e-01 1.005132198333740234e-01 3.117094337940216064e-01 2.671926617622375488e-01 3.258899450302124023e-01
1.245183795690536499e-01 -2.237167395651340485e-02 1.044550836086273193e-01 2.819514572620391846e-01 9.738039225339889526e-03 6.967654079198837280e-02 -5.782319605350494385e-02 1.356359273195266724e-01 1.682126969099044800e-01 -4.376442730426788330e-02 2.163452804088592529e-01 1.339631974697113037e-01 7.974199205636978149e-02 2.069029510021209717e-01 2.696464061737060547e-01 -6.647838652133941650e-02 4.341998696327209473e-02 6.695328652858734131e-02 1.313726454973220825e-01 5.156913995742797852e-01 8.238579332828521729e-02 -2.378796637058258057e-01 -9.330485016107559204e-02 2.480584979057312012e-01 -1.204355210065841675e-01 -2.735889256000518799e-01 -1.264750119298696518e-02 -1.110460236668586731e-01 -2.444008886814117432e-01 -7.084359973669052124e-02 1.852103173732757568e-01 1.468364298343658447e-01
9.716258198022842407e-02 -2.938376739621162415e-02 1.700925827026367188e-01 -2.860500514507293701e-01 4.991165176033973694e-02 3.396228253841400146e-01 -3.935946226119995117e-01 3.003095090389251709e-01 3.426868915557861328e-01 1.162174716591835022e-01 9.702698327600955963e-03 5.991077050566673279e-02 -5.554629489779472351e-02 1.262272894382476807e-01 1.628602445125579834e-01 2.689570421352982521e-03 1.673070043325424194e-01 -1.297945678234100342e-01 5.834849551320075989e-02 1.187214702367782593e-01 1.663250625133514404e-01 -3.363373875617980957e-01 6.133617088198661804e-02 2.202012017369270325e-02 -1.614107005298137665e-02 -2.294346392154693604e-01 2.484768480062484741e-01 2.741908840835094452e-02 2.170298621058464050e-02 -4.884696379303932190e-02 -4.281738400459289551e-02 9.150870144367218018e-02
-1.165089458227157593e-01 -2.233146429061889648e-01 2.350046038627624512e-01 -1.169114261865615845e-01 1.048349216580390930e-01 1.000219956040382385e-02 6.077609583735466003e-02 2.428595721721649170e-01 2.038010954856872559e-01 2.848063707351684570e-01 -2.116776108741760254e-01 4.038481786847114563e-02 -9.849296510219573975e-02 5.784551799297332764e-02 5.228265747427940369e-02 2.499531209468841553e-01 6.883055716753005981e-02 1.348081976175308228e-01 -3.248548805713653564e-01 3.172701299190521240e-01 -1.126283928751945496e-01 7.826899737119674683e-02 -1.238177940249443054e-01 1.219326853752136230e-01 -1.041804999113082886e-02 -3.010369241237640381e-01 5.287447944283485413e-02 -1.597915142774581909e-01 -8.906241506338119507e-02 -1.806075721979141235e-01 1.945137828588485718e-01 2.664428353309631348e-01
2.611966729164123535e-01 -1.143576875329017639e-01 1.349150687456130981e-01 5.912257358431816101e-02 -5.065333098173141479e-03 1.008024066686630249e-01 -2.256143093109130859e-01 -8.395954221487045288e-02 4.739182293415069580e-01 -4.753875732421875000e-02 5.662739649415016174e-02 -1.943847388029098511e-01 1.853245496749877930e-01 -6.650862842798233032e-02 1.086644977331161499e-01 -1.031037606298923492e-02 -2.953253919258713722e-03 -1.296843290328979492e-01 -2.083648294210433960e-01 7.978165894746780396e-02 2.489200420677661896e-02 -1.892120093107223511e-01 1.119449883699417114e-01 3.056836128234863281e-01 3.331741392612457275e-01 -2.846419811248779297e-02 1.438670009374618530e-01 -1.831489652395248413e-01 -1.009759902954101562e-01 2.914325892925262451e-01 1.677100211381912231e-01 1.096122041344642639e-01
2.146465927362442017e-01 -1.755579560995101929e-01 2.192359864711761475e-01 -4.965916275978088379e-02 1.534352749586105347e-01 -3.021524250507354736e-01 2.019627951085567474e-02 1.500889509916305542e-01 -4.565147683024406433e-03 -5.257027223706245422e-02 -6.910870969295501709e-02 -2.120315134525299072e-01 2.285688370466232300e-01 -1.127326861023902893e-01 2.895465493202209473e-01 -2.929794192314147949e-01 3.068286180496215820e-01 -1.770669370889663696e-01 -8.231636136770248413e-02 2.167477160692214966e-01 6.300598382949829102e-02 -7.293774932622909546e-02 -7.746943086385726929e-02 -7.819617539644241333e-02 -2.163838446140289307e-01 -9.256685525178909302e-02 2.135635465383529663e-01 -1.109384223818778992e-01 -1.011244133114814758e-01 -7.956019788980484009e-02 3.168379068374633789e-01 1.294257640838623047e-01
-1.488110274076461792e-01 -2.241173088550567627e-01 -3.188921511173248291e-02 2.330659143626689911e-02 -2.120318561792373657e-01 1.469502747058868408e-01 -1.656925678253173828e-01 2.412902116775512695e-01 1.462234407663345337e-01 -1.411857921630144119e-02 2.804150432348251343e-02 -3.380427882075309753e-02 2.883040308952331543e-01 3.750716447830200195e-01 2.260286808013916016e-01 -1.575318276882171631e-01 1.533571630716323853e-01 -8.995213359594345093e-02 4.711003229022026062e-02 2.507499754428863525e-01 1.453903615474700928e-01 -9.003223478794097900e-02 -1.312303990125656128e-01 1.076727509498596191e-01 1.512969583272933960e-01 -2.345880866050720215e-01 -7.671202719211578369e-02 -3.025078177452087402e-01 2.203532606363296509e-01 8.198970556259155273e-02 1.674748808145523071e-01 -1.929233819246292114e-01
-4.841146618127822876e-02 -7.243511080741882324e-02 4.186900332570075989e-02 -3.148331493139266968e-02 2.274455130100250244e-01 2.501125447452068329e-02 -2.024815827608108521e-01 6.326018273830413818e-02 4.140390455722808838e-01 1.372076570987701416e-03 -1.105220839381217957e-01 -7.491728663444519043e-02 2.218294590711593628e-01 -1.501638889312744141e-01 -1.603279411792755127e-01 1.002005301415920258e-02 4.696741700172424316e-01 2.202777713537216187e-01 7.433710992336273193e-02 5.515148490667343140e-02 6.563601642847061157e-02 1.063498780131340027e-01 -1.688278615474700928e-01 2.143796533346176147e-01 3.715425729751586914e-02 -3.089356124401092529e-01 -5.245595797896385193e-02 -1.377831101417541504e-01 -5.494125559926033020e-02 -4.825395345687866211e-02 2.988850772380828857e-01 1.564803868532180786e-01
-3.993462622165679932e-01 3.152171894907951355e-02 4.499509930610656738e-02 -4.257960990071296692e-02 1.814620792865753174e-01 2.671023905277252197e-01 -2.194726094603538513e-02 1.447723805904388428e-01 2.443574517965316772e-01 -9.899255633354187012e-02 7.618021965026855469e-02 3.433756530284881592e-02 9.471491724252700806e-02 2.051353901624679565e-01 2.372918277978897095e-01 7.277119904756546021e-02 -4.290875047445297241e-02 -1.061422154307365417e-01 -3.288392722606658936e-02 3.464722335338592529e-01 9.705045074224472046e-02 -2.109432071447372437e-01 -5.840806290507316589e-02 -7.843927294015884399e-02 9.532077610492706299e-02 -4.208234846591949463e-01 -1.011586189270019531e-01 1.395766139030456543e-01 -1.195656252093613148e-03 5.109843984246253967e-02 1.908687800168991089e-01 2.611190378665924072e-01
3.497518002986907959e-01 -1.589345335960388184e-01 2.882185280323028564e-01 1.028650254011154175e-01 -5.581247434020042419e-02 -1.209700554609298706e-01 5.563127249479293823e-02 -5.955762043595314026e-02 3.411732614040374756e-01 1.802127510309219360e-01 6.509623955935239792e-03 -1.619321107864379883e-01 6.006886065006256104e-02 1.831162124872207642e-01 -1.116702053695917130e-02 2.072299867868423462e-01 1.682494878768920898e-01 -3.104262650012969971e-01 1.264561153948307037e-02 3.627824783325195312e-01 -7.779044564813375473e-03 3.211847320199012756e-02 -1.584681570529937744e-01 9.122881293296813965e-02 7.264505326747894287e-02 -1.491495668888092041e-01 6.660756468772888184e-02 -2.422163188457489014e-01 -1.943116337060928345e-01 -1.516671478748321533e-01 9.823410212993621826e-02 1.643595397472381592e-01
-1.166740059852600098e-01 -1.694983989000320435e-01 3.297284245491027832e-01 -2.484990283846855164e-02 4.230700135231018066e-01 -5.840542167425155640e-02 3.881348669528961182e-02 8.330105990171432495e-02 1.765959411859512329e-01 8.976174145936965942e-02 -1.127602383494377136e-01 -3.770424127578735352e-01 2.347574234008789062e-01 1.166274538263678551e-03 -2.116300910711288452e-02 1.214174479246139526e-01 2.081476300954818726e-01 -2.449335306882858276e-01 -3.199363052845001221e-01 9.205236285924911499e-02 -1.052277535200119019e-01 -9.698515385389328003e-02 -2.993483282625675201e-02 2.719531357288360596e-01 1.119913756847381592e-01 -1.514867041260004044e-02 -1.893388032913208008e-01 5.080639570951461792e-02 7.971251755952835083e-02 9.881791472434997559e-02 1.262841373682022095e-01 1.730502024292945862e-02
-7.367631793022155762e-02 -2.551225423812866211e-01 1.516492962837219238e-01 1.994606405496597290e-01 1.862407177686691284e-01 1.296831667423248291e-01 1.370617002248764038e-01 2.941960394382476807e-01 3.212336003780364990e-01 -2.807331681251525879e-01 -3.039899282157421112e-02 -2.493383139371871948e-01 1.216843724250793457e-01 5.687326937913894653e-02 6.559584289789199829e-02 -3.214337825775146484e-01 2.524886429309844971e-01 -3.842344274744391441e-03 6.108715385198593140e-02 2.334569543600082397e-01 -5.038502812385559082e-02 -1.533401310443878174e-01 -1.866281181573867798e-01 3.299509733915328979e-02 -3.639470785856246948e-02 2.013340145349502563e-01 1.292364448308944702e-01 -8.568745851516723633e-02 2.260464429855346680e-01 -8.864323049783706665e-02 2.740502543747425079e-02 1.718198359012603760e-01
-1.055174767971038818e-01 -2.833605185151100159e-02 -8.521841466426849365e-02 9.928890317678451538e-02 -2.540808171033859253e-02 -1.996591985225677490e-01 9.530258178710937500e-02 2.368192821741104126e-01 3.490430414676666260e-01 -7.822562940418720245e-03 2.396513335406780243e-02 -2.139723896980285645e-01 9.420641511678695679e-02 2.050638049840927124e-01 1.720141060650348663e-02 -1.660156250000000000e-02 1.782349348068237305e-01 4.268854483962059021e-02 -8.062013424932956696e-03 2.367977946996688843e-01 2.369983643293380737e-01 -4.174118340015411377e-01 8.380653709173202515e-02 6.928370893001556396e-02 3.940850496292114258e-01 4.947699978947639465e-02 6.230993196368217468e-02 -2.457913160324096680e-01 1.648261696100234985e-01 -3.930592536926269531e-02 -1.742775589227676392e-01 1.800945550203323364e-01
-8.067450672388076782e-02 -9.491892158985137939e-02 2.272695600986480713e-01 -8.779881149530410767e-02 -7.916118949651718140e-02 -1.379805244505405426e-02 -1.422446072101593018e-01 8.617722243070602417e-02 1.821444779634475708e-01 -4.003512114286422729e-02 -9.056379646062850952e-02 -3.443661928176879883e-01 3.445987999439239502e-01 -1.720819622278213501e-02 -2.232941985130310059e-01 -2.566770017147064209e-01 2.444734573364257812e-01 -1.602233946323394775e-01 2.325066551566123962e-02 2.695497572422027588e-01 2.211889326572418213e-01 -1.226377338171005249e-01 -8.845826983451843262e-02 1.283541172742843628e-01 2.516435086727142334e-01 -1.551793217658996582e-01 2.108412981033325195e-01 -2.082190364599227905e-01 2.314810901880264282e-01 -2.495107986032962799e-02 -1.114832907915115356e-01 -7.680042088031768799e-02
4.175303578376770020e-01 -2.849450707435607910e-01 2.105208784341812134e-01 -2.056963145732879639e-01 -5.275144055485725403e-02 -5.089507903903722763e-04 -3.392117470502853394e-02 1.756438165903091431e-01 2.631466686725616455e-01 -8.023029565811157227e-02 6.364631932228803635e-03 -1.090330258011817932e-01 -1.772398501634597778e-01 3.066459111869335175e-02 -4.679570719599723816e-02 1.536666154861450195e-01 2.937061488628387451e-01 -2.933874428272247314e-01 4.258811101317405701e-02 1.589761525392532349e-01 -2.846727892756462097e-02 -3.065470233559608459e-02 -4.981013014912605286e-02 4.602546803653240204e-03 1.833743453025817871e-01 -2.873324453830718994e-01 -3.533207252621650696e-02 -2.487035840749740601e-01 -1.156973540782928467e-01 -1.537206768989562988e-01 5.211668834090232849e-02 2.336499094963073730e-01
1.975191831588745117e-01 3.456244617700576782e-02 -1.487040519714355469e-01 -3.801404833793640137e-01 8.670724928379058838e-02 2.355062216520309448e-02 -3.109086751937866211e-01 7.460582256317138672e-02 3.969840705394744873e-01 4.158246144652366638e-02 -2.129552364349365234e-01 4.649866372346878052e-02 2.587597966194152832e-01 1.027955040335655212e-01 -1.084450110793113708e-01 -2.490373551845550537e-01 1.075459178537130356e-03 -1.053623110055923462e-02 8.662080764770507812e-02 2.292187064886093140e-01 1.134446077048778534e-02 -4.039932489395141602e-01 -1.094508916139602661e-01 1.076123714447021484e-01 -9.123083949089050293e-02 9.812890738248825073e-02 6.110808253288269043e-02 -5.106959864497184753e-02 -6.282538175582885742e-03 -8.009789139032363892e-02 -4.917882010340690613e-02 2.109595239162445068e-01
-6.253147125244140625e-02 -1.316077858209609985e-01 1.281707137823104858e-01 3.503769636154174805e-02 -1.993613131344318390e-02 1.451919227838516235e-01 -2.505382001399993896e-01 4.327538311481475830e-01 1.875881701707839966e-01 4.403903335332870483e-02 -4.320140480995178223e-01 -8.221575617790222168e-02 -8.435909450054168701e-02 1.839074343442916870e-01 -1.899219751358032227e-01 -2.018269896507263184e-01 -1.670439094305038452e-01 -2.161026000976562500e-01 -6.670266389846801758e-02 2.434821128845214844e-01 -1.882776804268360138e-02 -9.810242801904678345e-02 -1.760029047727584839e-01 9.132444858551025391e-02 1.326346993446350098e-01 -2.363029718399047852e-01 1.007795408368110657e-01 -2.025288343429565430e-01 -7.769908406771719456e-04 7.562188804149627686e-02 1.274465303868055344e-02 1.523266285657882690e-01
-5.494532361626625061e-02 -3.589022159576416016e-02 2.006495445966720581e-01 7.768364995718002319e-02 6.439173221588134766e-02 -5.107529461383819580e-02 -8.875788003206253052e-02 2.961963117122650146e-01 3.174167275428771973e-01 1.336042582988739014e-01 -1.674570441246032715e-01 -1.342235598713159561e-02 1.084431633353233337e-01 1.371237337589263916e-01 1.477841883897781372e-01 -1.553120315074920654e-01 -5.813848972320556641e-02 3.016303852200508118e-02 -1.315572708845138550e-01 2.661602795124053955e-01 -2.622460424900054932e-01 5.044124275445938110e-02 -2.701449096202850342e-01 1.348467171192169189e-01 -1.838203370571136475e-01 -2.476052641868591309e-01 2.703784108161926270e-01 2.377526462078094482e-02 1.462802141904830933e-01 1.806192994117736816e-01 3.426549136638641357e-01 1.690058410167694092e-01
1.020672470331192017e-01 -9.568077512085437775e-03 2.619482576847076416e-01 1.325592100620269775e-01 9.404709935188293457e-02 -1.447822898626327515e-01 -8.780783414840698242e-02 -1.635993868112564087e-01 1.928040534257888794e-01 9.306003898382186890e-02 -1.045669391751289368e-01 -5.071471258997917175e-02 -5.105424299836158752e-02 3.381163477897644043e-01 -3.998710960149765015e-02 8.849170804023742676e-02 3.910343647003173828e-01 -8.061993867158889771e-02 -9.988878667354583740e-02 3.949477672576904297e-01 -1.456183940172195435e-01 -6.189490109682083130e-02 -3.568091690540313721e-01 -2.914758212864398956e-02 3.487438708543777466e-02 -2.704400122165679932e-01 3.871602565050125122e-02 -1.028452143073081970e-01 -1.525869816541671753e-01 -3.498075529932975769e-02 1.169880777597427368e-01 2.239010185003280640e-01
4.894917458295822144e-02 5.334044247865676880e-02 1.647987514734268188e-01 3.140745162963867188e-01 1.525548547506332397e-01 -9.994410723447799683e-02 1.707007363438606262e-02 1.905827373266220093e-01 4.678878784179687500e-01 1.311177611351013184e-01 4.347518831491470337e-02 -2.121665626764297485e-01 2.270381152629852295e-01 -1.904735155403614044e-02 -5.944957211613655090e-02 -1.927458345890045166e-01 1.639053821563720703e-01 -2.552988231182098389e-01 -2.453303039073944092e-01 3.712603822350502014e-02 -1.242327094078063965e-01 -8.045312762260437012e-02 -2.568384110927581787e-01 1.563245654106140137e-01 1.596818864345550537e-01 8.890195190906524658e-02 4.171749204397201538e-02 -7.261386513710021973e-02 -1.912186853587627411e-02 5.369837395846843719e-03 2.992937862873077393e-01 1.648293435573577881e-01
-7.881920784711837769e-02 -5.580234900116920471e-02 2.487020045518875122e-01 -1.885448545217514038e-01 3.737220913171768188e-02 -1.600763350725173950e-01 1.471798568964004517e-01 3.983855620026588440e-02 1.492387801408767700e-01 -1.386696398258209229e-01 -1.234496850520372391e-02 -3.106001317501068115e-01 -7.359082996845245361e-02 -4.146159440279006958e-02 3.253269791603088379e-01 1.973635107278823853e-01 6.688174605369567871e-02 -1.534035801887512207e-01 -4.870935529470443726e-02 2.343359887599945068e-01 -6.445340812206268311e-02 -1.502234041690826416e-01 5.051822215318679810e-02 1.084309145808219910e-01 2.396939694881439209e-01 4.719179589301347733e-03 1.285964995622634888e-01 -5.331476926803588867e-01 9.446050226688385010e-02 2.024967074394226074e-01 5.696149542927742004e-02 1.232753694057464600e-01
-1.516269892454147339e-01 -6.026275455951690674e-02 1.918468810617923737e-02 2.864518463611602783e-01 2.091061025857925415e-01 -1.368110775947570801e-01 -6.265868991613388062e-02 6.784614175558090210e-02 2.347775176167488098e-02 1.191384345293045044e-01 -1.601261943578720093e-01 -8.108290843665599823e-03 1.545543316751718521e-02 2.379474937915802002e-01 -4.036008939146995544e-02 6.166531890630722046e-02 1.246358156204223633e-01 -3.231458663940429688e-01 -2.331784963607788086e-01 2.544602155685424805e-01 -5.632170289754867554e-02 -1.998248696327209473e-01 7.756685465574264526e-02 8.295322209596633911e-02 -6.524737924337387085e-02 -4.393727183341979980e-01 1.124106645584106445e-01 -1.563380807638168335e-01 6.020168960094451904e-02 6.216024234890937805e-02 -2.937447428703308105e-01 3.066029548645019531e-01
9.976800531148910522e-02 3.905434906482696533e-02 -8.672441542148590088e-02 -5.668144300580024719e-02 3.334949165582656860e-02 -1.524531990289688110e-01 -1.147761642932891846e-01 2.163542509078979492e-01 4.275895655155181885e-01 3.923001512885093689e-02 -5.778250284492969513e-03 4.625266883522272110e-03 1.821317374706268311e-01 1.171143725514411926e-01 2.561354935169219971e-01 8.351906388998031616e-02 3.637233674526214600e-01 9.412653744220733643e-02 -3.123886287212371826e-01 1.278642117977142334e-01 6.178528070449829102e-02 -1.914630085229873657e-01 1.794772744178771973e-01 -9.176556766033172607e-02 -2.351293265819549561e-01 -1.400952637195587158e-01 -8.466275036334991455e-02 3.429817408323287964e-02 -2.146528065204620361e-01 -2.263682335615158081e-01 1.099457293748855591e-01 2.463594228029251099e-01
-3.073367476463317871e-01 -8.145882934331893921e-02 1.736283749341964722e-01 -1.680567115545272827e-01 2.601006627082824707e-01 3.955683857202529907e-02 2.852758467197418213e-01 1.351748555898666382e-01 4.554886221885681152e-01 -4.016767197754234076e-04 -2.175039611756801605e-02 -2.192844897508621216e-01 -1.167486608028411865e-02 -3.022283501923084259e-02 -4.496148973703384399e-02 5.119490996003150940e-02 9.081167727708816528e-02 -1.324868761003017426e-02 -6.508770585060119629e-02 2.333876937627792358e-01 -3.849583864212036133e-02 -3.041677176952362061e-01 -1.095827072858810425e-01 2.086124718189239502e-01 -6.194962561130523682e-02 9.328827261924743652e-02 -1.547746956348419189e-01 -3.119401335716247559e-01 2.099476605653762817e-01 -6.955576688051223755e-02 9.598920494318008423e-02 3.657577931880950928e-02
-4.749422147870063782e-02 -5.491115525364875793e-02 1.347942799329757690e-01 2.830444574356079102e-01 2.030839473009109497e-01 -1.167872101068496704e-01 -2.532977759838104248e-01 1.080705150961875916e-01 5.202127993106842041e-02 2.274433374404907227e-01 -3.025976121425628662e-01 -1.412505209445953369e-01 7.243481278419494629e-02 1.177876815199851990e-01 -1.610959768295288086e-01 -5.631219223141670227e-02 3.636793494224548340e-01 -1.178409438580274582e-03 -3.279393017292022705e-01 4.561755061149597168e-02 -2.990545332431793213e-02 -2.054280191659927368e-01 1.996462978422641754e-02 2.601591646671295166e-01 3.852137550711631775e-02 -3.850215673446655273e-02 4.175809398293495178e-02 -1.177963763475418091e-01 3.630851805210113525e-01 -5.866997689008712769e-02 1.751041263341903687e-01 1.180700287222862244e-01
-3.934212774038314819e-02 -4.560187458992004395e-02 1.721050441265106201e-01 -4.394394531846046448e-02 3.840627074241638184e-01 1.276652067899703979e-01 -1.682762950658798218e-01 1.116986125707626343e-01 1.938218772411346436e-01 2.015588432550430298e-01 -2.946058474481105804e-02 9.904011152684688568e-03 1.441690325736999512e-01 1.840012967586517334e-01 3.379733264446258545e-01 -3.499263152480125427e-02 1.748696416616439819e-01 2.789270281791687012e-01 -1.231175810098648071e-01 2.243683338165283203e-01 1.490155458450317383e-01 -9.984508156776428223e-02 -2.526209130883216858e-02 -3.310612440109252930e-01 -1.702879928052425385e-02 -5.757331475615501404e-02 -1.850461661815643311e-01 -3.207031488418579102e-01 -1.143622845411300659e-01 -1.278387568891048431e-02 1.489690877497196198e-02 2.012967169284820557e-01
-1.136577427387237549e-01 -2.710097730159759521e-01 1.902501732110977173e-01 2.170047610998153687e-01 1.199449822306632996e-01 -1.639724969863891602e-01 1.523601077497005463e-02 1.217485517263412476e-01 2.851039171218872070e-01 1.002599373459815979e-01 -1.680450141429901123e-01 1.302759796380996704e-01 3.698633611202239990e-01 3.272486925125122070e-01 -2.161194197833538055e-02 6.156756728887557983e-02 -8.289489150047302246e-02 -2.885674238204956055e-01 -7.448539137840270996e-02 1.810126900672912598e-01 7.582185417413711548e-02 -1.153941974043846130e-01 -3.625483512878417969e-01 1.016895771026611328e-01 -3.266134113073348999e-02 -2.398298084735870361e-01 1.803238838911056519e-01 -3.885490074753761292e-02 2.791453525424003601e-02 6.141319870948791504e-02 -3.142830356955528259e-02 4.326839745044708252e-02
7.015962153673171997e-02 -1.468553990125656128e-01 1.881652772426605225e-01 -1.572803109884262085e-01 1.508357524871826172e-01 1.076407060027122498e-01 1.209865286946296692e-01 -3.367539867758750916e-02 3.356260955333709717e-01 2.502387166023254395e-01 -3.314847871661186218e-02 -1.051382720470428467e-01 -1.196982264518737793e-01 -4.150483757257461548e-02 2.078709006309509277e-01 2.640506066381931305e-02 7.810114882886409760e-03 9.405189007520675659e-02 -2.381883710622787476e-01 2.999275922775268555e-01 -2.337808459997177124e-01 -2.484666854143142700e-01 -4.014798626303672791e-02 -1.789121031761169434e-01 1.033514589071273804e-01 -2.290461771190166473e-02 9.119196981191635132e-02 -2.851733863353729248e-01 -1.356256455183029175e-01 -1.803900450468063354e-01 3.229101598262786865e-01 2.328600436449050903e-01
-6.919706612825393677e-02 -6.169987469911575317e-02 1.480826586484909058e-01 9.983459860086441040e-02 1.902394741773605347e-01 6.920801103115081787e-02 1.742855608463287354e-01 2.046769261360168457e-01 3.735502362251281738e-01 -1.832041740417480469e-01 3.684567054733633995e-03 -2.851016223430633545e-01 2.082158178091049194e-01 2.262517213821411133e-01 7.091966271400451660e-02 -1.966505050659179688e-01 2.262074947357177734e-01 1.943539828062057495e-01 -6.936059892177581787e-02 2.183997333049774170e-01 1.772851645946502686e-01 -7.227602601051330566e-02 -2.773659527301788330e-01 1.289473026990890503e-01 9.299124032258987427e-02 -2.837322279810905457e-02 2.493927925825119019e-01 -2.477344125509262085e-01 -1.647945791482925415e-01 -5.656781420111656189e-02 -1.149982437491416931e-01 7.312034815549850464e-02
3.681517839431762695e-01 -2.666591405868530273e-01 9.185571968555450439e-02 -1.022150926291942596e-02 1.121083274483680725e-01 -2.064197659492492676e-01 -6.251515448093414307e-02 2.310950458049774170e-01 2.961236536502838135e-01 -2.007046490907669067e-01 5.887544155120849609e-02 -3.708142936229705811e-01 1.678789965808391571e-02 9.391500800848007202e-02 -3.900504484772682190e-02 7.628910988569259644e-02 1.250691860914230347e-01 -3.654640316963195801e-01 -4.777752608060836792e-02 1.288447678089141846e-01 -6.836055219173431396e-02 -1.202794834971427917e-01 8.811833709478378296e-02 -7.395360618829727173e-02 1.396547853946685791e-01 -1.924462020397186279e-01 -1.505974084138870239e-01 -4.013205319643020630e-02 -3.816198185086250305e-02 -2.533503174781799316e-01 5.838504061102867126e-02 1.912990808486938477e-01
1.609706729650497437e-01 -6.424275785684585571e-02 2.209211587905883789e-01 -1.174321398138999939e-01 3.487886488437652588e-02 4.096641205251216888e-03 -1.625676006078720093e-01 1.669318079948425293e-01 1.767907738685607910e-01 2.390965372323989868e-01 7.581512629985809326e-02 1.127170994877815247e-01 2.216647714376449585e-01 1.257608830928802490e-01 3.582307323813438416e-02 2.126914560794830322e-01 1.196540668606758118e-01 -1.534115225076675415e-01 6.498615443706512451e-02 1.965840458869934082e-01 1.161153316497802734e-01 -3.425396084785461426e-01 -6.914578378200531006e-02 -1.318135112524032593e-01 -6.570900324732065201e-03 -2.908611595630645752e-01 4.629998505115509033e-01 -1.146573014557361603e-02 -1.634697467088699341e-01 1.166151911020278931e-01 -5.511308088898658752e-02 2.393627911806106567e-01
-1.834644749760627747e-02 -2.678171992301940918e-01 -2.351400442421436310e-02 -2.216541618108749390e-01 6.940393149852752686e-02 -1.825502812862396240e-01 -2.075373232364654541e-01 -7.239604741334915161e-02 4.355644881725311279e-01 1.325994580984115601e-01 1.731480807065963745e-01 -1.033482849597930908e-01 2.432100325822830200e-01 -1.214082911610603333e-01 -7.747384905815124512e-02 8.047133684158325195e-02 1.450631469488143921e-01 1.588736027479171753e-01 3.890698775649070740e-02 7.864144444465637207e-02 -1.570298075675964355e-01 -2.852037549018859863e-01 4.636634141206741333e-02 3.386546075344085693e-01 2.516494095325469971e-01 8.679310977458953857e-02 1.308707445859909058e-01 -2.013536244630813599e-01 2.594800665974617004e-02 -1.273008286952972412e-01 -4.661374539136886597e-02 1.818494200706481934e-01
6.176352128386497498e-02 -6.458281725645065308e-02 2.205106988549232483e-02 -1.384497135877609253e-01 2.185433059930801392e-01 7.483291625976562500e-02 1.432565506547689438e-02 1.029286608099937439e-01 2.192514836788177490e-01 5.747172236442565918e-02 -3.674015402793884277e-03 -3.037523329257965088e-01 3.231904506683349609e-01 7.504612952470779419e-02 -1.118352711200714111e-01 -1.483474373817443848e-01 7.551325857639312744e-02 -3.118702769279479980e-01 -2.182051837444305420e-01 7.444605976343154907e-02 -3.260101675987243652e-01 3.423388302326202393e-02 -2.874015271663665771e-01 2.641130387783050537e-01 2.762567400932312012e-01 -3.037450835108757019e-02 4.062872752547264099e-02 -2.440889626741409302e-01 -7.262048870325088501e-02 -7.353552430868148804e-02 -4.420533403754234314e-02 2.300242483615875244e-01
7.574281096458435059e-02 -2.862528562545776367e-01 2.233642339706420898e-01 4.264201223850250244e-02 1.124995797872543335e-01 -1.098407991230487823e-02 -7.501408457756042480e-02 3.221804201602935791e-01 1.534886956214904785e-01 -6.438756734132766724e-02 -2.601256370544433594e-01 3.132792115211486816e-01 2.396386265754699707e-01 1.242626607418060303e-01 6.642751395702362061e-02 -9.297668188810348511e-02 2.918333187699317932e-02 -1.192448288202285767e-01 -4.580600187182426453e-02 2.619374692440032959e-01 -1.614056825637817383e-01 -2.712875008583068848e-01 3.884337842464447021e-02 1.802651286125183105e-01 8.264387957751750946e-03 -7.589451968669891357e-02 -3.430945277214050293e-01 -4.064913839101791382e-02 4.169125482439994812e-02 8.667829632759094238e-02 -5.220234394073486328e-02 3.199456334114074707e-01
2.924434840679168701e-03 -2.178908437490463257e-01 -9.945474565029144287e-02 -6.569144874811172485e-02 -2.418703399598598480e-03 4.446348920464515686e-02 -1.634990721940994263e-01 1.028107628226280212e-01 4.138293862342834473e-01 -2.247104980051517487e-02 1.166703924536705017e-01 -2.737414538860321045e-01 8.772686868906021118e-02 2.243329882621765137e-01 -2.346831262111663818e-01 -1.456260830163955688e-01 -6.771529093384742737e-03 -1.791995912790298462e-01 -5.971362441778182983e-02 1.782228052616119385e-01 -1.586221158504486084e-01 -2.934225797653198242e-01 -1.886976361274719238e-01 2.958166897296905518e-01 2.178220152854919434e-01 1.408698707818984985e-01 2.046543955802917480e-01 -1.798054277896881104e-01 8.164208382368087769e-02 -1.327848583459854126e-01 -1.204899176955223083e-01 1.491122990846633911e-01
5.551675334572792053e-02 -1.422739326953887939e-01 9.892553091049194336e-02 1.856951117515563965e-01 1.674782633781433105e-01 -7.955597341060638428e-02 -2.023194730281829834e-01 1.496642678976058960e-01 1.108401734381914139e-02 8.988359570503234863e-02 -2.950795888900756836e-01 8.527943491935729980e-02 2.359696775674819946e-01 1.322691440582275391e-01 2.206594347953796387e-01 -1.957448124885559082e-01 -1.594512015581130981e-01 -2.290028929710388184e-01 -2.976507544517517090e-01 3.802931904792785645e-01 -9.746222943067550659e-02 -1.921078264713287354e-01 -1.289680004119873047e-01 1.329425442963838577e-02 2.064316123723983765e-01 -2.211098372936248779e-01 1.756692975759506226e-01 -6.243716925382614136e-02 -2.303095012903213501e-01 -4.596051946282386780e-02 7.078832015395164490e-03 1.272794455289840698e-01
-2.835189690813422203e-03 2.438904717564582825e-02 2.784577012062072754e-01 -7.661978900432586670e-02 9.000936150550842285e-02 -9.959609806537628174e-02 -1.212856024503707886e-01 -3.035275638103485107e-02 1.510192751884460449e-01 1.076413616538047791e-01 1.162071898579597473e-02 -1.946989297866821289e-01 4.109959006309509277e-01 7.379314303398132324e-02 -2.872007191181182861e-01 -1.730846613645553589e-02 6.363616138696670532e-02 -9.467465430498123169e-02 1.119218245148658752e-01 2.647324204444885254e-01 1.057951375842094421e-01 -4.586537182331085205e-01 -1.977712810039520264e-01 1.687165945768356323e-01 4.885282367467880249e-02 9.047602117061614990e-02 3.659004271030426025e-01 -5.512651428580284119e-02 2.653647027909755707e-02 -7.111903280019760132e-02 -8.497944474220275879e-02 8.670032024383544922e-02
-2.219480834901332855e-02 -2.076235711574554443e-01 8.917170017957687378e-02 -2.289756983518600464e-01 -1.091340854763984680e-01 -2.219840884208679199e-02 -2.619940973818302155e-02 1.092058941721916199e-01 2.272740751504898071e-01 -3.912242874503135681e-02 1.120118424296379089e-02 -5.192481279373168945e-01 1.157668083906173706e-01 -1.518200933933258057e-01 1.619806587696075439e-01 1.335165202617645264e-01 2.301917597651481628e-02 -2.789147794246673584e-01 -4.439248889684677124e-02 3.556430339813232422e-01 2.472694963216781616e-03 5.725748464465141296e-02 -1.783730089664459229e-01 -1.276179701089859009e-01 -3.603139147162437439e-02 -5.413521826267242432e-02 -1.169381216168403625e-01 -2.316446155309677124e-01 -1.942672431468963623e-01 -1.942281052470207214e-02 1.758057922124862671e-01 2.623130679130554199e-01
-1.381909102201461792e-01 -2.698971629142761230e-01 4.414891824126243591e-03 8.054464310407638550e-02 7.771640270948410034e-02 -6.399325281381607056e-02 1.627329736948013306e-01 3.463959097862243652e-01 3.133585155010223389e-01 7.738126069307327271e-02 -1.461374163627624512e-01 -3.309467434883117676e-02 1.644749939441680908e-01 1.089773103594779968e-01 -1.193485930562019348e-01 1.282210201025009155e-01 3.078342676162719727e-01 1.025910750031471252e-01 -1.037648245692253113e-01 1.348852068185806274e-01 -2.810806334018707275e-01 -3.970233500003814697e-01 -7.035170495510101318e-02 2.178369015455245972e-01 -5.846028029918670654e-02 2.520355284214019775e-01 1.326274313032627106e-02 -2.042570114135742188e-01 2.584601752460002899e-02 -1.852276176214218140e-02 -4.570933058857917786e-02 1.160961017012596130e-01
4.317433014512062073e-02 4.528542608022689819e-02 5.258482694625854492e-02 2.155458927154541016e-01 6.245842203497886658e-02 4.234642162919044495e-02 7.157112658023834229e-02 4.762331768870353699e-02 2.297680974006652832e-01 1.425731778144836426e-01 -2.492069453001022339e-01 -5.403353646397590637e-02 -1.082355901598930359e-01 3.366387486457824707e-01 2.651717066764831543e-01 -2.777463942766189575e-02 9.277028590440750122e-02 -9.855525940656661987e-02 -1.809439808130264282e-01 3.098288476467132568e-01 6.001130864024162292e-02 -1.704957783222198486e-01 -2.382589280605316162e-01 1.592757403850555420e-01 -3.717358037829399109e-02 -1.012388318777084351e-01 2.547122240066528320e-01 -1.672272086143493652e-01 -6.566997617483139038e-03 2.544416859745979309e-02 -2.963791191577911377e-01 3.803119063377380371e-01
-2.243752591311931610e-02 -2.155981659889221191e-01 1.335801035165786743e-01 9.436337649822235107e-02 3.445594012737274170e-02 -1.912669539451599121e-01 -2.230271548032760620e-01 6.179089657962322235e-03 3.496655225753784180e-01 -2.888029813766479492e-01 1.346403509378433228e-01 -9.012223780155181885e-02 2.493356019258499146e-01 6.046381220221519470e-02 -6.912167370319366455e-02 -2.386892437934875488e-01 -4.209871962666511536e-02 -2.168883234262466431e-01 -8.640460669994354248e-02 2.076568305492401123e-01 -1.090067699551582336e-01 -1.391963660717010498e-01 1.646257564425468445e-02 5.441019311547279358e-02 1.301535665988922119e-01 -2.958090305328369141e-01 -2.649487182497978210e-02 -9.876946359872817993e-02 4.589550495147705078e-01 1.116086319088935852e-01 8.479223400354385376e-02 1.195476204156875610e-02
3.534103929996490479e-02 -1.296722590923309326e-01 2.814065217971801758e-01 2.059448659420013428e-01 -2.045538574457168579e-01 3.980881348252296448e-02 -1.928269565105438232e-01 -2.162829414010047913e-02 2.612219452857971191e-01 1.174046993255615234e-01 -1.251946575939655304e-02 -3.645420074462890625e-01 3.302685916423797607e-01 8.356812596321105957e-02 6.464752554893493652e-02 -1.475711166858673096e-01 1.630375385284423828e-01 1.834575459361076355e-02 -2.641101554036140442e-02 2.923404872417449951e-01 1.748381406068801880e-01 -9.999714046716690063e-02 -2.253193035721778870e-02 1.690714508295059204e-01 2.128348201513290405e-01 2.112207263708114624e-01 -8.380097895860671997e-02 -3.199572563171386719e-01 4.941238835453987122e-02 -5.135114770382642746e-03 -1.404046714305877686e-01 1.339468955993652344e-01
-4.241794720292091370e-02 1.997168734669685364e-02 1.799543648958206177e-01 7.673867791891098022e-02 2.021580934524536133e-02 1.770568080246448517e-02 -3.073558509349822998e-01 2.538638114929199219e-01 3.620746135711669922e-01 9.088160842657089233e-02 1.420470178127288818e-01 -1.140773370862007141e-01 6.129335612058639526e-02 2.123779356479644775e-01 -2.776191532611846924e-01 1.761199831962585449e-01 -1.513089146465063095e-02 -2.526532113552093506e-01 -9.211499243974685669e-02 1.200789883732795715e-01 -1.060071885585784912e-01 -2.592988908290863037e-01 -1.375133246183395386e-01 2.689563930034637451e-01 9.396587312221527100e-02 -1.296980232000350952e-01 9.425237774848937988e-02 -1.928948462009429932e-01 -3.365358710289001465e-01 6.900111678987741470e-03 -1.097171083092689514e-01 1.289187669754028320e-01
-1.406856775283813477e-01 -6.639022380113601685e-02 1.298731863498687744e-01 2.435690909624099731e-01 1.667186915874481201e-01 -6.269516423344612122e-03 5.966037511825561523e-02 3.180037140846252441e-01 3.086935877799987793e-01 2.678788453340530396e-02 2.407219074666500092e-02 -1.140051484107971191e-01 3.583118319511413574e-01 2.069416940212249756e-01 -7.121454924345016479e-02 2.351367293158546090e-04 2.266536802053451538e-01 2.121086716651916504e-01 2.818616107106208801e-02 8.434414863586425781e-02 -2.094454318284988403e-01 -2.483296394348144531e-01 -7.746613025665283203e-02 3.086738288402557373e-01 7.261640578508377075e-02 7.370954006910324097e-02 -2.008636668324470520e-02 -3.430644869804382324e-01 -6.931291520595550537e-02 -8.408500254154205322e-02 -3.602168709039688110e-02 1.677973568439483643e-01
5.917037650942802429e-02 -9.320142865180969238e-02 -4.284992441534996033e-02 1.206932291388511658e-01 -4.631467908620834351e-02 2.621839754283428192e-03 -2.232140153646469116e-01 2.340088188648223877e-01 5.803673863410949707e-01 -1.772234737873077393e-01 -1.882303655147552490e-01 -1.210467219352722168e-01 2.307133078575134277e-01 1.935390532016754150e-01 5.963099375367164612e-02 -2.496158145368099213e-02 -3.950919024646282196e-03 -1.938617415726184845e-02 4.654600052163004875e-04 1.695425212383270264e-01 5.003397539258003235e-02 -1.520915329456329346e-01 9.842383116483688354e-02 2.470770627260208130e-01 4.525274783372879028e-02 -5.030662193894386292e-02 5.197186022996902466e-02 -3.258680105209350586e-01 1.489015668630599976e-01 2.966407835483551025e-01 5.970038007944822311e-03 4.808140918612480164e-02
-1.994362175464630127e-01 -1.833877265453338623e-01 2.743081934750080109e-02 1.253328938037157059e-02 1.602474451065063477e-01 2.108053416013717651e-01 -8.180236816406250000e-02 -3.038758412003517151e-03 5.288723483681678772e-02 9.616426378488540649e-02 3.043433725833892822e-01 -5.626624077558517456e-02 8.881887048482894897e-02 2.860282063484191895e-01 4.734213948249816895e-01 -1.317188329994678497e-02 2.415808588266372681e-01 -8.979753404855728149e-02 -2.397634275257587433e-02 4.070910811424255371e-01 -7.774503529071807861e-02 -5.700488388538360596e-02 -5.078433826565742493e-02 3.237212076783180237e-02 3.783079981803894043e-02 -3.515166938304901123e-01 -1.091544330120086670e-01 -8.090753853321075439e-02 1.584175080060958862e-01 -5.905099585652351379e-02 -4.408484324812889099e-02 8.603278547525405884e-02
-6.201197579503059387e-02 -2.463140636682510376e-01 1.174286827445030212e-01 -1.126165762543678284e-01 1.103324741125106812e-01 -5.193125829100608826e-02 1.055926159024238586e-01 1.164262145757675171e-01 1.334157735109329224e-01 -9.897062927484512329e-02 -2.565502822399139404e-01 3.197265267372131348e-01 1.505793035030364990e-01 1.735949069261550903e-01 1.078142225742340088e-01 -5.854968726634979248e-02 8.646369911730289459e-03 -1.029344126582145691e-01 -2.290585786104202271e-01 3.105303943157196045e-01 -1.037680953741073608e-01 -2.328460216522216797e-01 -1.554692536592483521e-01 3.607098460197448730e-01 5.535611137747764587e-02 -1.399674862623214722e-01 -1.875808537006378174e-01 -1.597360591404139996e-03 1.208974719047546387e-01 1.383357048034667969e-01 -1.757735759019851685e-01 3.234337866306304932e-01
2.298833429813385010e-01 -1.003919690847396851e-01 -1.128405034542083740e-01 -1.137441769242286682e-01 3.085528016090393066e-01 7.322164624929428101e-02 -2.141125053167343140e-01 1.444053500890731812e-01 2.818648517131805420e-01 1.793737411499023438e-01 -1.564736962318420410e-01 -1.620279401540756226e-01 2.122592329978942871e-01 -3.154289349913597107e-02 -3.368999436497688293e-02 -1.707088351249694824e-01 4.151804447174072266e-01 -2.163469642400741577e-01 -1.393051147460937500e-01 8.952193707227706909e-02 -2.349608391523361206e-01 -8.918860554695129395e-02 -3.776170313358306885e-01 9.163925051689147949e-02 2.146224118769168854e-02 -3.018244169652462006e-03 -5.427685379981994629e-02 -1.389429271221160889e-01 5.103292688727378845e-02 -4.159460589289665222e-02 -1.256251484155654907e-01 -4.317976161837577820e-02
-2.092331647872924805e-01 7.985979318618774414e-02 2.701453268527984619e-01 1.358854472637176514e-01 2.411216646432876587e-01 -5.695427954196929932e-02 1.859292089939117432e-01 2.193896621465682983e-01 3.366765379905700684e-01 -1.559706330299377441e-01 1.311868727207183838e-01 -1.971349567174911499e-01 2.100310027599334717e-01 1.524695754051208496e-01 1.072496250271797180e-01 -3.554676473140716553e-01 1.833857037127017975e-02 3.615085408091545105e-02 -5.392320826649665833e-02 1.051109656691551208e-01 -3.235853090882301331e-02 -2.314875274896621704e-01 -8.189625293016433716e-02 1.686528623104095459e-01 2.293627262115478516e-01 -2.423929981887340546e-02 8.774331957101821899e-02 -2.597561180591583252e-01 -7.918690331280231476e-03 2.066167593002319336e-01 1.638689190149307251e-01 1.094948574900627136e-01
7.015147805213928223e-02 -2.112274467945098877e-01 8.816555887460708618e-02 4.466444626450538635e-02 1.360446661710739136e-01 2.321762591600418091e-01 -2.109536528587341309e-01 4.328004717826843262e-01 2.704056911170482635e-02 5.923988763242959976e-03 -2.204883545637130737e-01 1.476065665483474731e-01 2.478319853544235229e-01 -6.661258637905120850e-02 -1.680196449160575867e-02 2.376183718442916870e-01 -6.631386000663042068e-03 -1.530946493148803711e-01 -2.606729604303836823e-02 3.641772866249084473e-01 8.368783444166183472e-02 -4.244026914238929749e-02 -1.419643461704254150e-01 1.021820753812789917e-01 7.936650514602661133e-02 -1.372134834527969360e-01 1.834395527839660645e-01 8.097131550312042236e-02 1.483538299798965454e-01 1.470104753971099854e-01 -1.032665595412254333e-01 3.562101721763610840e-01
-2.099225670099258423e-01 5.201309919357299805e-02 5.031967759132385254e-01 -1.406538020819425583e-02 2.102635651826858521e-01 -9.678149223327636719e-02 -1.579413264989852905e-01 2.771901190280914307e-01 3.159473836421966553e-01 1.769424527883529663e-01 -2.461380064487457275e-01 -6.072827056050300598e-02 8.393605053424835205e-02 1.505386382341384888e-01 -1.067511886358261108e-01 -1.604428887367248535e-01 8.977418392896652222e-02 -1.109649911522865295e-01 -8.193609304726123810e-03 2.908036410808563232e-01 1.067284308373928070e-02 -3.228067234158515930e-02 -5.509833991527557373e-02 6.299796700477600098e-02 -1.044009029865264893e-01 -3.630060255527496338e-01 8.479703217744827271e-02 -1.370582636445760727e-02 -6.273262202739715576e-02 2.581383101642131805e-02 7.516447454690933228e-02 9.352649003267288208e-02
-1.229279562830924988e-01 -1.867807656526565552e-01 2.145517021417617798e-01 7.517022639513015747e-02 3.659259378910064697e-01 -9.494798630475997925e-02 -1.502160429954528809e-01 1.033651456236839294e-01 8.667141199111938477e-02 2.582512199878692627e-01 -1.573041528463363647e-01 -3.613438904285430908e-01 1.440748274326324463e-01 1.010169014334678650e-01 4.816200956702232361e-02 4.719604551792144775e-02 3.062762916088104248e-01 -1.762502491474151611e-01 -1.830219328403472900e-01 -4.534780979156494141e-02 -9.827058762311935425e-02 -2.549786567687988281e-01 -9.067000448703765869e-02 2.554676532745361328e-01 5.399810522794723511e-02 -6.988618522882461548e-02 8.633134514093399048e-02 -7.972439378499984741e-02 3.125174343585968018e-01 -1.676954329013824463e-02 1.640148609876632690e-01 -4.568092525005340576e-02
9.559493511915206909e-02 -4.706630855798721313e-02 2.085932344198226929e-01 -7.976824045181274414e-02 1.774521023035049438e-01 1.759494841098785400e-01 -3.916863799095153809e-01 1.513430625200271606e-01 2.788097262382507324e-01 1.282687336206436157e-01 2.154886126518249512e-01 6.271339952945709229e-02 2.099333107471466064e-01 -1.440262198448181152e-01 -5.317483842372894287e-02 6.532002985477447510e-02 1.197087243199348450e-01 -1.375845670700073242e-01 9.806007146835327148e-03 3.025677502155303955e-01 1.328970938920974731e-01 -3.296781182289123535e-01 3.560301661491394043e-02 -1.302389986813068390e-02 1.045642346143722534e-01 -1.876691579818725586e-01 3.286543786525726318e-01 -3.596869483590126038e-02 -2.248116135597229004e-01 -1.327430903911590576e-01 -1.364369969815015793e-02 8.389563113451004028e-02
-6.873199343681335449e-02 -5.693937093019485474e-02 1.267264038324356079e-01 -3.603565394878387451e-01 1.652044989168643951e-02 -4.886850342154502869e-02 3.808633238077163696e-02 -2.796260826289653778e-02 1.450926363468170166e-01 -8.082623779773712158e-02 -3.840893879532814026e-02 -2.661994099617004395e-01 -1.307552158832550049e-01 2.264541946351528168e-02 2.330363243818283081e-01 1.263191998004913330e-01 1.429450362920761108e-01 -2.010644674301147461e-01 -7.482814788818359375e-02 4.210523366928100586e-01 5.209665000438690186e-02 -7.570842653512954712e-02 -8.200239390134811401e-02 1.305318772792816162e-01 2.828245759010314941e-01 -1.065718531608581543e-01 1.615961790084838867e-01 -3.714516460895538330e-01 1.504276990890502930e-01 3.070133328437805176e-01 6.214527040719985962e-02 -3.593892604112625122e-02
-3.651647269725799561e-02 2.105842903256416321e-02 3.981763124465942383e-01 -1.564380079507827759e-01 -2.664938569068908691e-01 -1.649689376354217529e-01 -1.294945329427719116e-01 2.536329999566078186e-02 3.478313386440277100e-01 1.960704326629638672e-01 -5.367688834667205811e-02 5.911110714077949524e-02 2.356480062007904053e-01 2.431054562330245972e-01 1.521612554788589478e-01 5.421998351812362671e-02 1.008251607418060303e-01 -1.504372507333755493e-01 -3.002775013446807861e-01 2.583031654357910156e-01 -1.474066823720932007e-01 1.382984817028045654e-01 -1.508233416825532913e-02 -1.696818321943283081e-02 7.797479629516601562e-02 -1.059677675366401672e-01 -1.650615930557250977e-01 -1.073611155152320862e-01 -1.224319785833358765e-01 -7.957215607166290283e-02 1.820680648088455200e-01 2.267720848321914673e-01
5.720416456460952759e-02 -5.918086972087621689e-03 -1.987015604972839355e-01 -3.447562754154205322e-01 1.063074469566345215e-01 -1.472247093915939331e-01 -1.895356327295303345e-01 -4.951062728650867939e-04 3.738226890563964844e-01 -3.177612274885177612e-02 -1.719104647636413574e-01 -1.857353448867797852e-01 2.117095291614532471e-01 1.076687499880790710e-01 -2.045064717531204224e-01 -5.915480479598045349e-02 -4.378192126750946045e-02 -8.111900836229324341e-02 2.725336514413356781e-02 2.930587530136108398e-01 1.689629852771759033e-01 -4.723131954669952393e-01 7.472334057092666626e-02 9.541539102792739868e-02 -1.032013148069381714e-01 -7.030910253524780273e-02 -4.242250288370996714e-04 -1.070577930659055710e-02 6.720042228698730469e-02 5.668803304433822632e-02 -6.539928913116455078e-02 2.715859115123748779e-01
1.176055818796157837e-01 2.987805195152759552e-02 -1.043018773198127747e-01 8.245205134153366089e-02 4.975065961480140686e-02 -1.408287584781646729e-01 -2.219445556402206421e-01 2.143886685371398926e-01 9.769145399332046509e-02 -1.191896479576826096e-02 -1.420995742082595825e-01 9.563224762678146362e-02 1.711194813251495361e-01 1.726825237274169922e-01 1.233608201146125793e-01 9.493941813707351685e-02 -1.138726174831390381e-01 -3.205544650554656982e-01 -1.481167078018188477e-01 3.403906226158142090e-01 -1.582997441291809082e-01 -2.531940042972564697e-01 -2.286860793828964233e-01 2.501477859914302826e-02 5.160534009337425232e-02 -4.854243621230125427e-02 4.231979250907897949e-01 -1.173691675066947937e-01 -1.736026108264923096e-01 -1.270659565925598145e-01 -7.775124907493591309e-02 2.861423194408416748e-01
-8.517600595951080322e-02 -1.761343330144882202e-01 -1.932591758668422699e-02 2.287457585334777832e-01 1.636127382516860962e-01 2.446411401033401489e-01 -2.765397429466247559e-01 1.739105954766273499e-02 1.829387247562408447e-01 1.521957665681838989e-01 -3.185665933415293694e-03 -1.239212229847908020e-01 6.169273704290390015e-02 4.429416656494140625e-01 2.470781803131103516e-01 6.001097336411476135e-02 3.347352147102355957e-01 6.405763793736696243e-03 1.843264549970626831e-01 2.324683070182800293e-01 1.491287946701049805e-01 -1.218529045581817627e-01 -6.728536635637283325e-02 2.567227184772491455e-01 -3.604886680841445923e-02 -2.592692375183105469e-01 -7.840285450220108032e-02 -8.468190208077430725e-03 -2.421719208359718323e-02 7.775908708572387695e-02 6.144403293728828430e-02 1.272966712713241577e-01
-1.144371181726455688e-01 1.996757090091705322e-02 1.383112072944641113e-01 9.413129091262817383e-02 1.602253317832946777e-01 -1.865750253200531006e-01 -8.551412075757980347e-02 -6.733770668506622314e-02 4.705575704574584961e-01 6.535039097070693970e-02 7.621073722839355469e-02 1.192593798041343689e-01 9.008103609085083008e-02 -1.552581638097763062e-01 -2.089551649987697601e-02 -1.104001179337501526e-01 1.058352738618850708e-01 -1.646926254034042358e-01 -2.140347957611083984e-01 4.840492904186248779e-01 -1.792634576559066772e-01 1.044234260916709900e-01 1.003340557217597961e-01 4.010368511080741882e-02 -1.132295280694961548e-01 -9.155827760696411133e-02 -2.422434091567993164e-01 -7.896099984645843506e-02 7.311075925827026367e-02 -1.341820061206817627e-01 2.596229016780853271e-01 2.135090082883834839e-01
7.527821511030197144e-02 -2.546244561672210693e-01 -7.690668851137161255e-02 -3.250046968460083008e-01 -3.767269430682063103e-03 -1.270588338375091553e-01 1.023853942751884460e-01 1.119572892785072327e-01 3.540680408477783203e-01 -5.251006036996841431e-02 6.654865294694900513e-02 4.617629200220108032e-02 -5.800034850835800171e-02 -1.239450797438621521e-01 2.325230464339256287e-02 2.486455291509628296e-01 3.825917840003967285e-02 2.461729794740676880e-01 -2.664312124252319336e-01 4.225440025329589844e-01 -9.702307730913162231e-02 -1.776253283023834229e-01 -2.172321230173110962e-01 -3.591407462954521179e-02 2.857409790158271790e-02 -1.094860658049583435e-01 8.805347979068756104e-02 -2.850272692739963531e-02 8.365290611982345581e-02 2.365240454673767090e-01 -2.051780233159661293e-03 2.786652743816375732e-01
2.863984107971191406e-01 -1.549222469329833984e-01 5.725871026515960693e-02 -1.866272389888763428e-01 1.202628090977668762e-01 -1.845237016677856445e-01 1.022729352116584778e-01 -6.822416931390762329e-02 4.043245017528533936e-01 -1.112360283732414246e-01 1.211787089705467224e-01 -1.070753186941146851e-01 4.436572268605232239e-02 4.749551787972450256e-02 2.127993404865264893e-01 -1.356304585933685303e-01 3.704660832881927490e-01 -2.315951883792877197e-02 1.544207930564880371e-01 2.917185127735137939e-01 7.717421650886535645e-02 2.204973995685577393e-01 3.202443197369575500e-02 1.399734895676374435e-02 1.661877185106277466e-01 -1.394968777894973755e-01 9.023799002170562744e-02 -2.739332020282745361e-01 6.064218655228614807e-02 1.587138026952743530e-01 3.717423230409622192e-02 2.435218691825866699e-01
4.779037833213806152e-02 6.628733873367309570e-02 1.526336520910263062e-01 4.692588001489639282e-02 5.041218828409910202e-03 -4.578813165426254272e-02 -1.979763209819793701e-01 -2.014116495847702026e-01 8.317472785711288452e-02 2.287044823169708252e-01 -2.092998921871185303e-01 7.139092683792114258e-02 7.612697035074234009e-02 2.302800714969635010e-01 -1.660543978214263916e-01 3.436067327857017517e-02 2.839483916759490967e-01 -2.924484610557556152e-01 -2.448779195547103882e-01 4.008570909500122070e-01 -6.036026403307914734e-02 -1.964373588562011719e-01 -1.513955146074295044e-01 -1.079795882105827332e-01 7.196229696273803711e-02 -2.842315137386322021e-01 1.736446470022201538e-01 -2.222812622785568237e-01 2.247648872435092926e-02 8.320806175470352173e-02 -1.981946527957916260e-01 1.199203357100486755e-01
2.692694775760173798e-02 -2.206977158784866333e-01 -1.862799562513828278e-02 -8.681020885705947876e-02 8.248912543058395386e-02 -1.683558970689773560e-01 1.433408539742231369e-02 -3.106605494394898415e-03 5.260819196701049805e-02 2.066296041011810303e-01 -1.731488406658172607e-01 -7.794144004583358765e-02 3.655989766120910645e-01 2.747370302677154541e-01 1.258126348257064819e-01 -1.547392308712005615e-01 -1.132412925362586975e-01 9.456356614828109741e-02 -2.828941047191619873e-01 1.509937942028045654e-01 -4.244030267000198364e-02 -7.689310610294342041e-02 -1.260660737752914429e-01 5.550668388605117798e-02 -7.144341617822647095e-02 -1.020625382661819458e-01 2.671217620372772217e-01 -1.506045162677764893e-01 -2.150748819112777710e-01 1.001111939549446106e-01 -8.283416181802749634e-02 5.028988718986511230e-01
1.738085597753524780e-01 -2.922148108482360840e-01 1.341299861669540405e-01 -1.508671790361404419e-01 -2.627717331051826477e-02 -7.585616409778594971e-02 -5.099290981888771057e-02 3.791451826691627502e-02 3.394607305526733398e-01 -1.714874655008316040e-01 7.528810203075408936e-02 -2.348101139068603516e-01 -2.046988755464553833e-01 -7.964397780597209930e-03 1.052536666393280029e-01 4.243148118257522583e-02 7.820419967174530029e-02 -1.094738095998764038e-01 -2.180127799510955811e-02 2.251131981611251831e-01 6.027504801750183105e-02 -2.357949018478393555e-01 -5.654725432395935059e-02 3.522545695304870605e-01 1.382288634777069092e-01 -1.650808453559875488e-01 1.187166273593902588e-01 -3.953616917133331299e-01 1.197161525487899780e-01 1.987772732973098755e-01 1.632355004549026489e-01 -1.409225016832351685e-01
-2.112661898136138916e-01 3.206822276115417480e-02 1.728926301002502441e-01 -2.671253383159637451e-01 1.759376260451972485e-03 6.682886183261871338e-02 9.414511919021606445e-02 -4.066518449690192938e-04 2.783389687538146973e-01 3.574936464428901672e-02 2.965567708015441895e-01 7.734178751707077026e-02 1.156742777675390244e-02 -2.466705292463302612e-01 3.036506660282611847e-02 -1.411353051662445068e-01 1.438059061765670776e-01 5.667481198906898499e-02 -2.268537878990173340e-01 1.978358924388885498e-01 -1.647955328226089478e-01 -1.059908345341682434e-01 -1.992860585451126099e-01 4.435747116804122925e-02 8.709947764873504639e-02 -2.174671739339828491e-01 1.038484871387481689e-01 -3.440931439399719238e-01 -1.009830087423324585e-01 -2.276011705398559570e-01 1.530621945858001709e-01 3.481369912624359131e-01
3.963382914662361145e-02 7.680070400238037109e-02 -1.002516672015190125e-01 -2.543013691902160645e-01 2.992015331983566284e-02 -7.774882763624191284e-02 -2.338147908449172974e-01 -5.901974439620971680e-02 2.402296215295791626e-01 -1.654701083898544312e-01 8.687144517898559570e-02 6.227149441838264465e-02 3.052409589290618896e-01 -2.248547971248626709e-01 -9.759698063135147095e-02 -8.329221978783607483e-03 1.830966472625732422e-01 3.660279558971524239e-03 2.935955859720706940e-02 2.076321840286254883e-01 -2.425723224878311157e-01 -2.659109234809875488e-01 -2.608141489326953888e-02 2.696447372436523438e-01 3.524268865585327148e-01 2.502375096082687378e-02 3.629876077175140381e-01 3.979663550853729248e-02 -1.069903075695037842e-01 -5.604787170886993408e-02 5.712628364562988281e-02 2.154095172882080078e-01
-1.008770093321800232e-01 -2.505271732807159424e-01 1.160792913287878036e-02 -1.779261529445648193e-01 -7.467939704656600952e-02 4.226992279291152954e-02 1.918099075555801392e-02 9.231210500001907349e-02 4.642268717288970947e-01 -1.501666754484176636e-01 -5.486266221851110458e-03 -9.309861809015274048e-02 3.197281062602996826e-01 -7.246617972850799561e-02 6.646978110074996948e-02 2.578178048133850098e-01 4.166058301925659180e-01 5.500409007072448730e-02 9.751036018133163452e-02 1.396761387586593628e-01 -3.542519360780715942e-02 -4.098846763372421265e-02 4.423085972666740417e-02 1.722626239061355591e-01 1.224342212080955505e-01 3.397377207875251770e-02 1.721623986959457397e-01 -3.868343532085418701e-01 -1.085018441081047058e-01 4.689628258347511292e-02 -5.175635591149330139e-02 4.061550274491310120e-02
-2.161621898412704468e-01 1.737836189568042755e-02 2.397956550121307373e-01 -1.013567447662353516e-01 -7.041207700967788696e-02 3.084526658058166504e-01 1.624046266078948975e-01 2.764577567577362061e-01 3.021297156810760498e-01 1.140360757708549500e-01 -3.574521094560623169e-02 1.371526718139648438e-01 -4.635360464453697205e-02 -9.184324182569980621e-03 1.772967427968978882e-01 1.038976833224296570e-01 6.464606523513793945e-02 -1.078995540738105774e-01 -6.292030960321426392e-02 3.678007721900939941e-01 -2.378124510869383812e-03 -2.453392446041107178e-01 -6.987959891557693481e-02 -6.682956963777542114e-02 -1.008448973298072815e-01 -9.694210439920425415e-02 1.109249442815780640e-01 -5.262995883822441101e-02 -9.001049399375915527e-02 -2.686212956905364990e-01 2.997694350779056549e-02 4.159938693046569824e-01
-9.101391583681106567e-02 3.362255915999412537e-02 1.625347696244716644e-02 -1.318704634904861450e-01 -4.636150971055030823e-02 1.127709150314331055e-01 -1.808444410562515259e-01 3.659333288669586182e-01 1.724397391080856323e-01 -9.901848435401916504e-02 -1.781401485204696655e-01 7.353408727794885635e-03 1.680504083633422852e-01 9.335458278656005859e-02 1.668071150779724121e-01 6.886877119541168213e-02 3.395945578813552856e-02 -2.218770096078515053e-03 -1.530695855617523193e-01 2.094273120164871216e-01 1.495282202959060669e-01 -2.679568827152252197e-01 -2.933336794376373291e-01 -2.022240906953811646e-01 2.316030710935592651e-01 -3.100004494190216064e-01 2.418903559446334839e-01 1.969660818576812744e-02 2.486885190010070801e-01 -2.366461008787155151e-01 -1.213300600647926331e-01 1.408801525831222534e-01
2.549881637096405029e-01 -3.483215272426605225e-01 9.230811148881912231e-02 -2.146181836724281311e-02 -3.070079954341053963e-03 -3.999968245625495911e-02 -5.052061378955841064e-02 -1.884874515235424042e-02 3.348625600337982178e-01 -2.017406374216079712e-01 1.067914627492427826e-02 -7.550832629203796387e-02 3.071538172662258148e-02 -2.363288402557373047e-02 1.121306046843528748e-01 -9.771609678864479065e-03 -1.357758641242980957e-01 -3.837426304817199707e-01 -3.288519009947776794e-02 1.836845278739929199e-01 1.735258614644408226e-03 -4.382147267460823059e-02 -3.146604299545288086e-01 7.402325421571731567e-02 2.694609761238098145e-01 -1.771257519721984863e-01 -8.681003749370574951e-02 -4.234366416931152344e-01 3.976557403802871704e-02 -5.041869357228279114e-02 1.534545272588729858e-01 4.380100592970848083e-02
-1.598675698041915894e-01 1.296029519289731979e-02 3.218731284141540527e-01 -3.428411185741424561e-01 3.293752968311309814e-01 -2.575931884348392487e-02 -4.212638139724731445e-01 8.321459591388702393e-02 4.345519840717315674e-02 1.687656901776790619e-02 -1.313849240541458130e-01 -1.035192683339118958e-01 2.221752703189849854e-01 -5.988898128271102905e-02 1.295622885227203369e-01 8.037322014570236206e-02 1.486610323190689087e-01 -1.102548558264970779e-02 -3.515536710619926453e-02 1.691988557577133179e-01 8.971866965293884277e-02 4.564395174384117126e-02 -1.772896200418472290e-01 2.196381688117980957e-01 1.836135834455490112e-01 1.950855851173400879e-01 1.021193936467170715e-01 -2.770017087459564209e-01 8.647084981203079224e-02 -1.622426211833953857e-01 1.263523250818252563e-01 5.157279595732688904e-02
1.291880607604980469e-01 1.252390295267105103e-01 5.447417870163917542e-02 1.577917784452438354e-01 1.818355619907379150e-01 -2.544600069522857666e-01 -1.614917516708374023e-01 2.034980654716491699e-01 6.385206431150436401e-02 1.393406987190246582e-01 -2.178781777620315552e-01 1.033957675099372864e-02 1.370839476585388184e-01 1.092322450131177902e-02 1.507639437913894653e-01 -8.601857721805572510e-02 9.125108271837234497e-02 -3.741867244243621826e-01 -1.111611425876617432e-01 2.949748337268829346e-01 -1.705022901296615601e-01 -2.175942957401275635e-01 -1.723544746637344360e-01 1.851134151220321655e-01 -1.007204055786132812e-01 -1.564472019672393799e-01 3.126185834407806396e-01 -4.239083081483840942e-02 -1.449269354343414307e-01 -1.436158418655395508e-01 -6.304268538951873779e-02 2.940947115421295166e-01
6.518028676509857178e-02 1.365612447261810303e-01 2.396676391363143921e-01 1.550306677818298340e-01 7.167827337980270386e-02 -2.576921693980693817e-02 5.328300967812538147e-02 1.240252777934074402e-01 2.888340353965759277e-01 -8.711600303649902344e-02 -2.215933352708816528e-01 4.266666714102029800e-03 5.771139636635780334e-02 3.089557886123657227e-01 2.625025510787963867e-01 2.475152537226676941e-02 -1.468262821435928345e-01 -2.045972086489200592e-02 -6.782236974686384201e-03 3.380672633647918701e-01 1.340902596712112427e-01 -2.486907504498958588e-02 -2.166809290647506714e-01 1.233296543359756470e-01 2.493713237345218658e-02 -2.376493364572525024e-01 1.976152658462524414e-01 -7.594359666109085083e-02 9.338645637035369873e-02 -2.734248340129852295e-01 -6.559728085994720459e-02 3.954602777957916260e-01
-1.065025851130485535e-01 -3.901031240820884705e-02 -3.825932741165161133e-02 2.175420969724655151e-01 3.570286631584167480e-01 4.679931700229644775e-02 6.896339356899261475e-02 3.893499970436096191e-01 4.059360623359680176e-01 4.093863815069198608e-02 -1.714529395103454590e-01 1.552270445972681046e-02 1.551537215709686279e-01 8.900072425603866577e-02 -5.217888578772544861e-02 6.226643547415733337e-02 3.527282774448394775e-01 1.254548728466033936e-01 1.443764474242925644e-02 1.260729581117630005e-01 -1.644871979951858521e-01 -3.484899997711181641e-01 -9.644126519560813904e-03 2.296656817197799683e-01 1.890080571174621582e-01 1.035276055335998535e-02 8.349628746509552002e-02 -7.603975385427474976e-02 4.063347727060317993e-02 -8.358432911336421967e-03 -9.258694946765899658e-02 3.419975936412811279e-02
1.731841266155242920e-01 -4.666206613183021545e-02 1.924928873777389526e-01 1.092084031552076340e-02 -4.136700555682182312e-02 -1.544251739978790283e-01 -1.779734715819358826e-02 -1.039032731205224991e-02 2.084645628929138184e-01 3.096666559576988220e-02 -1.250310242176055908e-02 -1.384644359350204468e-01 3.179972991347312927e-02 3.586022257804870605e-01 -1.147261187434196472e-01 -6.763733178377151489e-02 2.931692004203796387e-01 -2.186840474605560303e-01 3.248274326324462891e-02 3.628374934196472168e-01 -1.556901633739471436e-01 -3.175937831401824951e-01 -3.277314603328704834e-01 -1.367000490427017212e-01 -2.348981425166130066e-02 -3.089933991432189941e-01 1.556658297777175903e-01 -6.048537045717239380e-02 3.740231692790985107e-02 9.976366907358169556e-02 8.431631326675415039e-02 1.831074357032775879e-01
-2.861620485782623291e-01 -1.477679163217544556e-01 1.909517347812652588e-01 -1.493294686079025269e-01 2.331232726573944092e-01 3.739058598875999451e-02 -8.324313908815383911e-02 1.873860508203506470e-01 3.699257597327232361e-02 -1.752293668687343597e-02 4.585338383913040161e-02 1.342728435993194580e-01 2.408251315355300903e-01 3.379503265023231506e-02 1.310935765504837036e-01 3.041735291481018066e-01 6.450015306472778320e-02 -2.384930551052093506e-01 1.151886433362960815e-01 1.877462714910507202e-01 -4.396373033523559570e-02 -2.390786856412887573e-01 1.029757782816886902e-01 -2.326414138078689575e-01 1.435603946447372437e-02 -1.141291409730911255e-01 1.138426214456558228e-01 -3.503355756402015686e-02 -9.842436760663986206e-02 3.642723336815834045e-02 -2.253641001880168915e-02 5.260784029960632324e-01
5.835358798503875732e-02 -2.088864147663116455e-01 1.482360810041427612e-02 1.676574945449829102e-01 7.987789064645767212e-02 -1.469694077968597412e-01 -1.385345589369535446e-02 2.455056458711624146e-01 4.284040629863739014e-01 -1.467000246047973633e-01 1.613597720861434937e-01 -5.906137079000473022e-02 5.134775489568710327e-02 -1.364828348159790039e-01 -2.267127297818660736e-02 -3.266197443008422852e-02 1.803282201290130615e-01 6.944001652300357819e-03 -1.921336352825164795e-01 2.083407491445541382e-01 2.011808753013610840e-01 -2.877600789070129395e-01 -5.518145859241485596e-02 1.882008463144302368e-02 2.133824080228805542e-01 2.635065019130706787e-01 3.402479737997055054e-02 -9.629318863153457642e-02 5.541407037526369095e-03 4.557312652468681335e-02 -2.103978991508483887e-01 4.091783463954925537e-01
1.220783144235610962e-01 -1.611192673444747925e-01 3.514412045478820801e-01 -3.303887695074081421e-02 1.718582957983016968e-01 6.196793541312217712e-02 -2.701960504055023193e-01 1.691809743642807007e-01 3.302162885665893555e-01 1.912441849708557129e-01 3.014642894268035889e-01 1.015659943222999573e-01 1.214888766407966614e-01 1.580898314714431763e-01 -1.222798693925142288e-02 6.804428249597549438e-02 4.782189428806304932e-02 -1.182593479752540588e-01 -7.842048071324825287e-03 1.489435732364654541e-01 9.744905680418014526e-02 -3.270600736141204834e-01 1.387037336826324463e-01 -9.499020129442214966e-02 1.948569342494010925e-02 -1.521447002887725830e-01 3.281651437282562256e-01 -4.913467913866043091e-02 -2.483998890966176987e-03 -3.970080614089965820e-02 -6.083153933286666870e-02 2.933005094528198242e-01
-9.515395760536193848e-02 5.141827091574668884e-02 1.040210425853729248e-01 -7.294708490371704102e-02 -1.669172197580337524e-01 -1.223226562142372131e-01 -2.667757272720336914e-01 7.495873421430587769e-02 5.304213762283325195e-01 1.257097870111465454e-01 1.765923649072647095e-01 2.255118042230606079e-01 1.317667514085769653e-01 1.202829997055232525e-03 3.026589751243591309e-02 -1.299666166305541992e-01 1.302931904792785645e-01 -4.906865581870079041e-02 -2.298260331153869629e-01 3.005771338939666748e-01 -5.058741569519042969e-02 1.327085681259632111e-02 1.160926595330238342e-01 -2.171584870666265488e-03 2.948409914970397949e-01 -1.269521713256835938e-01 -1.515068113803863525e-01 -1.785998195409774780e-01 -1.424888074398040771e-01 -2.101465463638305664e-01 7.421275228261947632e-02 1.776115596294403076e-01
-1.401828825473785400e-01 -2.411990612745285034e-01 2.399468608200550079e-02 1.019325554370880127e-01 9.567398577928543091e-02 7.291392982006072998e-02 -2.922879159450531006e-01 8.907084167003631592e-02 3.926417231559753418e-01 -1.447020322084426880e-01 -2.450616508722305298e-01 5.933674052357673645e-02 2.265017926692962646e-01 1.403937488794326782e-01 -2.090413123369216919e-01 9.104355424642562866e-02 -9.825424291193485260e-03 -3.779373317956924438e-02 3.175429627299308777e-02 2.927596271038055420e-01 -2.304739952087402344e-01 -4.325191974639892578e-01 -3.613045066595077515e-02 -3.668240830302238464e-02 -4.014630243182182312e-02 -9.018862247467041016e-02 1.297533810138702393e-01 -1.933788806200027466e-01 -5.229587852954864502e-02 -1.817359961569309235e-02 2.033274024724960327e-01 -4.710937291383743286e-02
-1.245107948780059814e-01 -1.001986190676689148e-01 1.464972347021102905e-01 6.903380900621414185e-02 7.267805188894271851e-02 -1.921138316392898560e-01 3.061594255268573761e-02 3.068023361265659332e-02 3.166322708129882812e-01 1.369950026273727417e-01 -6.961032748222351074e-02 -8.934563398361206055e-02 8.595924824476242065e-02 -1.226497143507003784e-01 3.054846525192260742e-01 5.498233810067176819e-02 2.024008892476558685e-02 2.532503306865692139e-01 -1.638520956039428711e-01 4.013463258743286133e-01 -1.071566194295883179e-01 -3.548338711261749268e-01 1.355838123708963394e-02 -3.417769074440002441e-01 7.838404178619384766e-02 -1.824672073125839233e-01 -4.018337652087211609e-02 -7.675162702798843384e-02 1.240011677145957947e-01 1.017303466796875000e-01 -9.038166701793670654e-02 2.565914988517761230e-01
-2.541586160659790039e-01 -1.050499007105827332e-01 -4.407186806201934814e-02 -1.140647456049919128e-01 1.523597687482833862e-01 -6.498534977436065674e-02 4.163489211350679398e-03 1.047575250267982483e-01 2.397110015153884888e-01 3.397934511303901672e-02 -1.551922112703323364e-01 3.642743080854415894e-02 5.067481659352779388e-03 2.672009170055389404e-01 -6.671324837952852249e-03 -2.726587951183319092e-01 2.472252100706100464e-01 -2.070104628801345825e-01 -9.093393385410308838e-02 2.327123284339904785e-01 -1.273490041494369507e-01 4.566216468811035156e-02 1.045681387186050415e-01 3.021655380725860596e-01 -9.027499705553054810e-02 1.269136965274810791e-01 -2.719483152031898499e-02 -2.688674032688140869e-01 2.000732719898223877e-01 2.872253060340881348e-01 3.554371595382690430e-01 8.978806436061859131e-02
1.304910928010940552e-01 -1.593507230281829834e-01 7.985058426856994629e-02 -2.794513702392578125e-01 3.281011804938316345e-02 -1.267084628343582153e-01 -2.136117219924926758e-01 2.053484320640563965e-03 1.238372027873992920e-01 -3.442707285284996033e-02 -2.387610822916030884e-01 -2.519350051879882812e-01 -2.158775180578231812e-01 -4.053799062967300415e-02 8.455740660429000854e-02 -3.559523029252886772e-04 2.262043654918670654e-01 -1.347052156925201416e-01 3.157731294631958008e-01 2.833914458751678467e-01 1.625279039144515991e-01 -3.443643450736999512e-02 -1.593555659055709839e-01 -6.557063199579715729e-03 3.988966345787048340e-01 -1.700647175312042236e-01 3.538609296083450317e-02 -2.444868385791778564e-01 1.320943832397460938e-01 1.551544368267059326e-01 -1.770141068845987320e-03 1.580567210912704468e-01
-6.126860529184341431e-02 -1.650029867887496948e-01 1.532075181603431702e-02 2.441062927246093750e-01 6.862338632345199585e-02 -7.113195955753326416e-02 -2.661594450473785400e-01 1.082168594002723694e-01 4.316390454769134521e-01 -1.409588456153869629e-01 1.990793496370315552e-01 -1.427973359823226929e-01 3.287402987480163574e-01 1.307730525732040405e-01 2.346570044755935669e-01 -6.965308636426925659e-02 1.219911500811576843e-01 -1.624002158641815186e-01 -1.187820360064506531e-02 5.079082027077674866e-02 1.938778907060623169e-01 -1.254343241453170776e-01 -2.400190830230712891e-01 1.445254385471343994e-01 -1.238052994012832642e-01 -2.251830995082855225e-01 -8.832602947950363159e-02 -1.541343238204717636e-02 2.839385271072387695e-01 1.827213764190673828e-01 -2.801663056015968323e-02 -3.035080060362815857e-02
1.127161607146263123e-01 2.734064823016524315e-03 1.433612704277038574e-01 1.285487413406372070e-01 2.070067822933197021e-01 4.232120886445045471e-02 7.453469187021255493e-02 1.202503442764282227e-01 -7.412360049784183502e-03 2.010661959648132324e-01 -2.265375703573226929e-01 3.677485510706901550e-02 4.853315651416778564e-01 2.964729666709899902e-01 1.525554060935974121e-01 -5.950456112623214722e-02 2.568660676479339600e-01 -2.928588986396789551e-01 -2.215967476367950439e-01 2.421759516000747681e-01 -1.571618318557739258e-01 -6.679282337427139282e-02 -7.294987142086029053e-02 1.825263649225234985e-01 -1.042941808700561523e-01 -6.050305068492889404e-02 3.447707369923591614e-02 -7.146903127431869507e-02 8.584564924240112305e-02 -2.756002359092235565e-02 2.777308821678161621e-01 9.350585192441940308e-02
1.660157553851604462e-02 -4.395725131034851074e-01 -6.647994369268417358e-02 8.439224958419799805e-02 2.321829497814178467e-01 2.557010650634765625e-01 1.281773205846548080e-02 3.400241732597351074e-01 3.254080116748809814e-01 -1.660114079713821411e-01 1.187658831477165222e-01 -1.103719845414161682e-01 -5.369766801595687866e-02 1.169079169631004333e-01 1.505421102046966553e-01 -3.022349998354911804e-02 2.250650674104690552e-01 -2.426470629870891571e-02 -4.369506984949111938e-02 1.712810248136520386e-01 -1.258350908756256104e-01 -4.229985922574996948e-02 2.876827418804168701e-01 -2.424594759941101074e-02 7.045204192399978638e-02 -1.569114774465560913e-01 6.094288825988769531e-02 -2.342723459005355835e-01 -8.448154665529727936e-03 1.909407228231430054e-01 1.740413308143615723e-01 1.468214094638824463e-01
8.236574381589889526e-02 -3.309378027915954590e-01 -3.969743475317955017e-02 3.927315026521682739e-02 1.381985545158386230e-01 -1.597818434238433838e-01 -3.864334523677825928e-02 1.690968275070190430e-01 3.331075310707092285e-01 -1.827267408370971680e-01 2.294171750545501709e-01 -3.533397614955902100e-01 3.249374926090240479e-01 5.684818327426910400e-02 4.650909826159477234e-02 1.497824937105178833e-01 1.766101643443107605e-02 -1.845645010471343994e-01 6.908058188855648041e-03 1.344499289989471436e-01 7.323647290468215942e-02 -2.796237468719482422e-01 -1.965625882148742676e-01 1.788828819990158081e-01 1.853003650903701782e-01 -1.690855473279953003e-01 -7.811255007982254028e-02 -7.115267962217330933e-02 -2.031156420707702637e-01 8.948398381471633911e-02 -7.953247427940368652e-02 -1.193654388189315796e-01
-1.290688216686248779e-01 -8.185204863548278809e-02 3.563882112503051758e-01 4.782517999410629272e-02 1.055142581462860107e-01 -1.010320484638214111e-01 -2.913876771926879883e-01 3.904197514057159424e-01 1.066515892744064331e-01 1.234103590250015259e-01 -3.560292124748229980e-01 -3.549676761031150818e-02 7.794638723134994507e-02 8.773134648799896240e-02 4.859245195984840393e-02 -7.451197504997253418e-02 -5.072442069649696350e-02 -2.691241502761840820e-01 -8.848479390144348145e-02 3.186940252780914307e-01 -1.023662015795707703e-01 6.456258893013000488e-02 6.121234223246574402e-02 1.856019645929336548e-01 1.049450188875198364e-01 -1.710413843393325806e-01 2.468533664941787720e-01 -8.115454018115997314e-02 2.105104029178619385e-01 -7.602623850107192993e-02 -1.632069982588291168e-02 1.302638202905654907e-01
5.845084413886070251e-02 3.086929023265838623e-01 3.136041760444641113e-01 -2.996750548481941223e-02 8.344977349042892456e-02 1.519190371036529541e-01 8.140493929386138916e-02 -1.262136828154325485e-02 2.323118746280670166e-01 4.997950047254562378e-02 4.303243942558765411e-03 -3.722257167100906372e-02 -1.046109646558761597e-01 2.559698820114135742e-01 2.721084356307983398e-01 -2.137001007795333862e-01 2.117611095309257507e-02 -8.042972534894943237e-02 -7.641956955194473267e-02 3.384470045566558838e-01 -4.839960113167762756e-02 -2.492077797651290894e-01 -2.365490943193435669e-01 9.475488215684890747e-02 3.028082475066184998e-02 -2.920682132244110107e-01 1.475630998611450195e-01 -1.065716445446014404e-01 -2.106048911809921265e-02 -9.970656782388687134e-02 1.368380784988403320e-01 3.256139457225799561e-01
-8.186393976211547852e-02 -3.297314792871475220e-02 2.890966534614562988e-01 -1.447666995227336884e-02 -8.132579922676086426e-02 5.977543070912361145e-02 -7.426068186759948730e-02 -8.817347139120101929e-02 4.745294153690338135e-01 -1.329990029335021973e-01 -1.266387403011322021e-01 2.666158787906169891e-02 3.934298455715179443e-01 2.505716681480407715e-01 -7.659762352705001831e-02 -5.647259578108787537e-02 -8.212285488843917847e-02 -3.250004947185516357e-01 -7.245301455259323120e-02 2.094676494598388672e-01 1.843461245298385620e-01 -1.040219813585281372e-01 -1.703810095787048340e-01 8.158276230096817017e-02 2.572834026068449020e-03 -1.258339434862136841e-01 1.226491015404462814e-02 -2.231663018465042114e-01 2.191917896270751953e-01 1.904122382402420044e-01 -7.179069519042968750e-02 3.832009807229042053e-02
2.139164693653583527e-02 3.126719733700156212e-03 -1.562442630529403687e-02 -7.932964712381362915e-02 1.151909977197647095e-01 -4.726471006870269775e-02 5.667098611593246460e-02 5.726051703095436096e-02 4.208211898803710938e-01 2.632304728031158447e-01 8.526740968227386475e-02 9.668077528476715088e-02 2.373966202139854431e-02 1.554619986563920975e-02 -1.611157134175300598e-02 -3.621361032128334045e-02 3.797818347811698914e-02 -1.308817565441131592e-01 8.013355731964111328e-02 1.679230630397796631e-01 -2.157759368419647217e-01 -3.714004904031753540e-02 5.014087259769439697e-02 2.003003507852554321e-01 7.588604837656021118e-02 -3.379887640476226807e-01 1.122421771287918091e-01 1.940341107547283173e-02 -3.771283924579620361e-01 3.082832880318164825e-02 -1.931961327791213989e-01 4.983890354633331299e-01
2.538632974028587341e-02 -1.559721827507019043e-01 1.950715035200119019e-01 7.489758729934692383e-02 2.246152460575103760e-01 1.551873832941055298e-01 1.469126194715499878e-01 1.707125902175903320e-01 4.119669795036315918e-01 -1.581347435712814331e-01 -2.857180079445242882e-04 -2.181636393070220947e-01 2.018155604600906372e-01 6.642474979162216187e-02 1.249556839466094971e-01 -2.558779716491699219e-01 3.338667452335357666e-01 -4.207568615674972534e-02 -1.406202614307403564e-01 1.696713566780090332e-01 2.929625809192657471e-01 -3.629005700349807739e-02 -2.071586251258850098e-01 2.059217095375061035e-01 1.174556240439414978e-01 -5.359644442796707153e-02 5.973281711339950562e-02 -1.425901055335998535e-01 -4.362088441848754883e-02 8.403986692428588867e-02 -2.312817126512527466e-01 -1.640413142740726471e-02
1.063457429409027100e-01 -3.223001956939697266e-01 -1.172581762075424194e-01 -9.851383417844772339e-02 1.285890024155378342e-02 3.823125362396240234e-02 -8.499715477228164673e-02 1.463638097047805786e-01 3.830575346946716309e-01 -2.047612816095352173e-01 2.491130530834197998e-01 -2.212103009223937988e-01 1.333459913730621338e-01 1.546449144370853901e-03 1.818827837705612183e-01 1.060099825263023376e-01 2.469439655542373657e-01 -1.010778844356536865e-01 -9.417595714330673218e-02 8.382724970579147339e-02 1.259683668613433838e-01 -3.916249275207519531e-01 -2.345965653657913208e-01 6.676938384771347046e-02 1.530315428972244263e-01 9.381055086851119995e-02 -1.355637311935424805e-01 -2.346469908952713013e-01 4.747787490487098694e-02 1.026099771261215210e-01 -1.843149065971374512e-01 3.307271748781204224e-02
-7.768377661705017090e-02 -2.482376247644424438e-02 1.129147503525018692e-02 -3.020700998604297638e-02 1.967388242483139038e-01 2.609845064580440521e-02 1.825638115406036377e-01 1.509055197238922119e-01 1.035670712590217590e-01 1.341604888439178467e-01 -2.807801663875579834e-01 -6.702089309692382812e-02 5.097674950957298279e-02 -1.014342978596687317e-01 2.523100972175598145e-01 8.373677730560302734e-02 1.789454966783523560e-01 9.790000319480895996e-02 1.774639077484607697e-02 4.335902631282806396e-01 -2.060761153697967529e-01 -3.265796601772308350e-01 -3.063896894454956055e-01 2.164919078350067139e-01 -1.481781005859375000e-01 -3.009753301739692688e-02 2.329334169626235962e-01 1.360623091459274292e-01 6.380780786275863647e-02 -1.722660511732101440e-01 8.481423556804656982e-02 2.117666304111480713e-01
-2.541010677814483643e-01 -2.127458751201629639e-01 2.297166883945465088e-01 1.643362641334533691e-01 3.077035024762153625e-02 -2.092514038085937500e-01 -1.185674518346786499e-01 -3.349591791629791260e-02 1.246693879365921021e-01 1.292396988719701767e-02 -1.675550341606140137e-01 -1.682499647140502930e-01 1.261338591575622559e-01 1.709906905889511108e-01 -1.548818945884704590e-01 -1.926882117986679077e-01 1.706530749797821045e-01 2.989610843360424042e-02 1.957295984029769897e-01 2.978850901126861572e-01 1.245791614055633545e-01 -1.800059974193572998e-01 -2.964867055416107178e-01 3.092679381370544434e-01 7.872703671455383301e-02 -4.674594849348068237e-02 2.567594051361083984e-01 -2.819416522979736328e-01 5.998146161437034607e-02 -1.332045793533325195e-01 7.495959103107452393e-02 5.320500209927558899e-02
-6.764024961739778519e-03 -1.528725624084472656e-01 2.376918196678161621e-01 1.490292996168136597e-01 -2.296757549047470093e-01 2.696334384381771088e-02 -3.962896391749382019e-02 -1.730327121913433075e-02 2.801889181137084961e-01 1.840786784887313843e-01 -4.056616127490997314e-02 -4.353847801685333252e-01 -1.173323839902877808e-01 2.845400571823120117e-02 3.335923654958605766e-03 -3.242394030094146729e-01 2.678337991237640381e-01 -1.065497994422912598e-01 -2.054781466722488403e-02 2.099258452653884888e-01 1.764945872128009796e-02 -3.672584146261215210e-02 -3.013401059433817863e-03 9.386786818504333496e-02 5.950370058417320251e-02 -1.200337260961532593e-01 -2.141929417848587036e-02 -3.209332227706909180e-01 -1.909247338771820068e-01 -7.501687109470367432e-02 2.281931638717651367e-01 2.561190724372863770e-01
-8.710710704326629639e-02 -1.180047988891601562e-01 4.060786962509155273e-02 4.709244519472122192e-02 8.557361364364624023e-02 -1.278334259986877441e-01 -1.707867085933685303e-01 1.853681802749633789e-01 -1.256468743085861206e-01 -2.755801542662084103e-04 -3.377828598022460938e-01 4.303171485662460327e-02 3.547897934913635254e-01 1.139921993017196655e-01 1.067436635494232178e-01 -1.927084922790527344e-01 1.311111077666282654e-02 -1.110612154006958008e-01 -1.955431997776031494e-01 5.168895125389099121e-01 -9.905780851840972900e-02 -5.639645457267761230e-02 -3.251437842845916748e-02 2.750428318977355957e-01 7.908858358860015869e-02 -1.860026717185974121e-01 -9.630217403173446655e-02 5.412033200263977051e-02 1.770377531647682190e-02 -6.495814770460128784e-02 -1.343978345394134521e-01 2.915853261947631836e-01
-2.514786720275878906e-01 -2.266006767749786377e-01 4.009615629911422729e-02 -3.229098021984100342e-02 -6.279633939266204834e-02 -4.673709347844123840e-02 -1.415826529264450073e-01 -7.388587109744548798e-03 -9.127166867256164551e-02 -9.060442447662353516e-02 -2.133823037147521973e-01 5.864661652594804764e-04 3.330585360527038574e-01 -1.616358160972595215e-01 2.747861742973327637e-01 -1.203252375125885010e-01 1.678619384765625000e-01 -6.847734912298619747e-04 2.882786840200424194e-02 2.492391616106033325e-01 -2.746622860431671143e-01 -3.657327890396118164e-01 -5.150582268834114075e-02 1.712810695171356201e-01 1.674858331680297852e-01 -2.563550770282745361e-01 5.899562500417232513e-03 -9.695982933044433594e-02 5.244478210806846619e-02 1.142683327198028564e-01 -1.581788957118988037e-01 3.017741441726684570e-01
1.840258985757827759e-01 7.738777995109558105e-02 -7.030212134122848511e-02 4.599155858159065247e-02 8.451052755117416382e-02 -4.468364268541336060e-02 -2.145228087902069092e-01 1.649354398250579834e-01 3.588419407606124878e-02 1.270026564598083496e-01 -8.689215779304504395e-02 1.053681597113609314e-01 2.751569151878356934e-01 1.785099655389785767e-01 6.348431855440139771e-02 -6.743771582841873169e-02 -8.067331276834011078e-03 -4.054733514785766602e-01 -7.109786570072174072e-02 1.552858203649520874e-01 -9.190436452627182007e-02 -3.238513767719268799e-01 -1.498290896415710449e-01 1.395754516124725342e-01 8.518678694963455200e-02 -2.485835403203964233e-01 3.936781287193298340e-01 -1.773741096258163452e-01 -1.016554385423660278e-01 -7.429609447717666626e-02 2.339337207376956940e-02 3.125800788402557373e-01
-7.404712587594985962e-02 -3.579561710357666016e-01 1.336578875780105591e-01 6.121120601892471313e-02 9.970753639936447144e-02 -1.233788728713989258e-01 -3.285596370697021484e-01 2.000333517789840698e-01 -5.107991769909858704e-02 -1.139236986637115479e-01 1.948743313550949097e-02 9.344371408224105835e-02 2.456591725349426270e-01 1.445565670728683472e-01 3.006628155708312988e-01 -1.094607710838317871e-01 1.521995812654495239e-01 1.017157509922981262e-01 -5.501660704612731934e-02 1.976920515298843384e-01 -1.073326319456100464e-01 -3.233245015144348145e-01 -1.250077635049819946e-01 1.737234741449356079e-01 9.802371263504028320e-02 -1.562537550926208496e-01 -1.923808604478836060e-01 1.040376629680395126e-02 1.310191601514816284e-01 2.294295728206634521e-01 -1.269266903400421143e-01 2.622554004192352295e-01
7.289543002843856812e-02 -2.389120906591415405e-01 -2.531705982983112335e-02 1.628469377756118774e-01 6.221491843461990356e-02 -1.687943339347839355e-01 5.886874720454216003e-02 -4.906741529703140259e-02 4.085499346256256104e-01 -2.390140891075134277e-01 5.952702090144157410e-02 5.374506488442420959e-02 5.168991163372993469e-02 1.220064517110586166e-02 8.013583719730377197e-02 9.356256574392318726e-02 1.717198640108108521e-01 -1.190336346626281738e-01 -3.018539547920227051e-01 1.027008220553398132e-01 1.304808557033538818e-01 -2.547472715377807617e-01 6.182045117020606995e-02 1.322220861911773682e-01 3.389043509960174561e-01 1.061009168624877930e-01 1.885331571102142334e-01 -1.451471596956253052e-01 -1.662782579660415649e-02 3.425641953945159912e-01 2.036001235246658325e-01 1.827324926853179932e-01
7.347307354211807251e-02 -1.233843043446540833e-01 2.435347884893417358e-01 1.301382035017013550e-01 1.263501644134521484e-01 -1.138850301504135132e-01 -2.200305014848709106e-01 4.405460879206657410e-02 5.465611815452575684e-01 4.927664622664451599e-02 2.323097176849842072e-02 7.278312463313341141e-03 -1.238119229674339294e-02 -1.047483608126640320e-01 1.228854209184646606e-01 5.593228712677955627e-02 1.562219709157943726e-01 -2.535676211118698120e-02 -4.000271260738372803e-01 -1.035129353404045105e-01 -2.311366796493530273e-01 -2.960767596960067749e-02 1.195346489548683167e-01 1.841397373937070370e-03 1.415191143751144409e-01 -2.309847176074981689e-01 -1.980159431695938110e-01 -7.965902239084243774e-02 4.913187399506568909e-02 7.912951521575450897e-03 -6.779431551694869995e-02 3.199250698089599609e-01
1.480975188314914703e-02 -1.661638766527175903e-01 8.886560797691345215e-02 1.226762086153030396e-01 -1.236185058951377869e-01 -6.451068073511123657e-02 9.265454486012458801e-03 1.020435020327568054e-01 3.712723255157470703e-01 -1.472706347703933716e-01 1.149584650993347168e-01 -7.418373227119445801e-02 2.028899192810058594e-01 1.947008520364761353e-01 1.426968276500701904e-01 -2.267952114343643188e-01 2.676214575767517090e-01 9.611516445875167847e-02 -6.885933130979537964e-02 2.010867595672607422e-01 1.936512291431427002e-01 -2.024257481098175049e-01 -1.667510420083999634e-01 8.035472780466079712e-02 4.488184154033660889e-01 7.145503163337707520e-02 -2.102558687329292297e-02 -2.130105048418045044e-01 1.275457739830017090e-01 2.402394562959671021e-01 -5.318399891257286072e-02 1.490396857261657715e-01
6.430817395448684692e-02 -1.845595240592956543e-01 6.811299175024032593e-02 -3.120362162590026855e-01 -5.332847312092781067e-02 -1.292478889226913452e-01 6.538973003625869751e-02 8.913966268301010132e-02 2.285034358501434326e-01 -9.542064368724822998e-02 -2.146814167499542236e-01 -2.331232577562332153e-01 -9.886752068996429443e-02 -1.430233381688594818e-02 3.892710804939270020e-01 -9.420095384120941162e-02 1.066586375236511230e-01 -2.378876954317092896e-01 3.440404310822486877e-02 3.028374910354614258e-01 1.739499717950820923e-01 -1.174987703561782837e-01 -2.995749004185199738e-02 1.733440458774566650e-01 2.433592230081558228e-01 -7.962508127093315125e-03 2.135435342788696289e-01 -3.660706281661987305e-01 4.601570218801498413e-02 1.208414658904075623e-01 -2.877915836870670319e-02 5.976679176092147827e-02
-3.019570112228393555e-01 -9.602818638086318970e-02 1.344667375087738037e-01 -3.154359757900238037e-01 1.488059908151626587e-01 1.408387273550033569e-01 -1.790327131748199463e-01 -3.583763027563691139e-03 3.516644537448883057e-01 -1.935712397098541260e-01 4.424859955906867981e-02 -1.966601908206939697e-01 -3.805972635746002197e-02 -4.250694811344146729e-02 -6.418954581022262573e-02 2.899233996868133545e-01 1.257439106702804565e-01 -2.226631939411163330e-01 -8.932082355022430420e-02 7.496371865272521973e-02 -2.410483919084072113e-02 -1.485225260257720947e-01 -1.896075457334518433e-01 1.326030772179365158e-02 -2.762726843357086182e-01 -3.431605547666549683e-02 1.314521133899688721e-01 -5.904145911335945129e-02 1.801247745752334595e-01 4.639542102813720703e-02 1.551754027605056763e-01 3.465133607387542725e-01
-1.138039305806159973e-01 -1.694965064525604248e-01 2.607192099094390869e-01 7.212717551738023758e-03 -1.030955184251070023e-02 2.978418953716754913e-02 -1.566017568111419678e-01 2.598384022712707520e-01 9.766732901334762573e-02 -1.828996837139129639e-01 2.575239539146423340e-02 1.669486612081527710e-01 2.080018073320388794e-01 1.144879981875419617e-01 2.545844316482543945e-01 7.952627539634704590e-02 1.091823354363441467e-01 2.152852714061737061e-02 -1.178685948252677917e-01 3.058157265186309814e-01 -1.252443343400955200e-01 -3.361556231975555420e-01 -1.211553886532783508e-01 3.051911592483520508e-01 -1.754220016300678253e-02 3.275784105062484741e-02 -2.020085453987121582e-01 -2.920884080231189728e-02 1.682914942502975464e-01 1.903730928897857666e-01 -2.140397429466247559e-01 2.974852025508880615e-01
1.319656372070312500e-01 -1.167766973376274109e-01 6.613725423812866211e-02 -2.230847328901290894e-01 1.805615574121475220e-01 9.933713078498840332e-02 2.991780079901218414e-02 2.182492315769195557e-01 1.685362756252288818e-01 2.663836479187011719e-01 -1.378358900547027588e-01 -1.519888788461685181e-01 4.833810776472091675e-02 -3.549719601869583130e-02 2.500253021717071533e-01 1.562281847000122070e-01 2.802976369857788086e-01 -1.931866747327148914e-03 -1.813632696866989136e-01 3.442594408988952637e-01 -1.828291118144989014e-01 1.207135990262031555e-02 1.971890032291412354e-02 -8.532673865556716919e-02 6.682581454515457153e-02 -2.459427155554294586e-02 4.715886712074279785e-02 -3.411830067634582520e-01 -1.239717304706573486e-01 3.562161028385162354e-01 -1.336725354194641113e-01 1.917853057384490967e-01
5.877020210027694702e-02 -2.010024189949035645e-01 2.046596109867095947e-01 7.526261359453201294e-02 3.931220173835754395e-01 -2.032008394598960876e-02 -4.330806434154510498e-02 1.578700914978981018e-02 1.757433265447616577e-01 2.752540409564971924e-01 9.094176441431045532e-02 -1.140898913145065308e-01 1.637387871742248535e-01 1.127155497670173645e-03 3.452696502208709717e-01 -9.813108295202255249e-02 1.101356074213981628e-01 2.111478894948959351e-01 -5.489619076251983643e-02 2.427882552146911621e-01 4.209851473569869995e-02 -3.012414276599884033e-01 -2.596693113446235657e-02 -2.841327488422393799e-01 2.385802334174513817e-03 -2.486213147640228271e-01 -1.250074505805969238e-01 -1.653653085231781006e-01 -1.168553754687309265e-01 -5.915896967053413391e-02 1.496512293815612793e-01 1.760193854570388794e-01
8.003813773393630981e-02 1.074229031801223755e-01 2.116149514913558960e-01 2.013223990797996521e-02 1.926927119493484497e-01 -3.827827051281929016e-02 -9.712935425341129303e-03 3.299184888601303101e-02 4.035358130931854248e-01 2.887612581253051758e-02 -2.879925966262817383e-01 1.028233468532562256e-01 -8.161818981170654297e-02 2.113532125949859619e-01 2.692496180534362793e-01 -7.757612317800521851e-02 -6.049247831106185913e-02 8.577805943787097931e-03 -6.734213232994079590e-02 3.132787048816680908e-01 1.445244401693344116e-01 -7.620183378458023071e-02 -3.495817780494689941e-01 1.794449537992477417e-01 1.006575450301170349e-01 -1.981314122676849365e-01 1.499862223863601685e-01 6.900925189256668091e-02 -3.564720600843429565e-02 -1.762532144784927368e-01 -8.204860240221023560e-02 3.268479704856872559e-01
-2.592197246849536896e-02 -3.296431601047515869e-01 1.320720463991165161e-01 -8.461180329322814941e-02 -2.141066268086433411e-02 -1.869068108499050140e-02 7.963060401380062103e-03 2.486801743507385254e-01 5.320977419614791870e-02 4.320579767227172852e-02 -3.924871683120727539e-01 1.619344949722290039e-01 3.059670627117156982e-01 7.640855014324188232e-02 6.706827133893966675e-02 -1.064444556832313538e-01 -2.110557444393634796e-02 -1.610060036182403564e-01 -3.123791813850402832e-01 3.788301944732666016e-01 -7.729132473468780518e-02 7.004899089224636555e-04 -1.857250928878784180e-01 2.220665961503982544e-01 -1.272387504577636719e-01 -2.245336323976516724e-01 -3.772078780457377434e-03 2.355017699301242828e-02 -8.136633783578872681e-02 -5.599433556199073792e-02 -7.821287214756011963e-02 2.506158351898193359e-01
-6.257530301809310913e-02 -2.775951623916625977e-01 -2.225394845008850098e-01 -1.929809302091598511e-01 -1.049083992838859558e-01 1.106389090418815613e-01 -2.217744439840316772e-01 1.905179768800735474e-01 3.273526430130004883e-01 1.251143813133239746e-01 -1.130861714482307434e-01 -9.174186736345291138e-02 2.499916106462478638e-01 -1.488242018967866898e-02 -9.759275615215301514e-02 3.056555613875389099e-02 1.519397348165512085e-01 3.493193536996841431e-02 -5.394453182816505432e-02 1.013155058026313782e-01 1.374209076166152954e-01 -3.767888247966766357e-01 2.704355306923389435e-02 2.505484521389007568e-01 3.244924247264862061e-01 1.035876497626304626e-01 6.135677173733711243e-02 -1.678619980812072754e-01 9.310232102870941162e-02 -4.354155808687210083e-02 -1.038203760981559753e-01 2.742008268833160400e-01
9.976436197757720947e-02 -5.913040414452552795e-02 4.268707633018493652e-01 4.853778705000877380e-02 1.191801875829696655e-01 4.491841420531272888e-03 -1.825162321329116821e-01 -1.404457958415150642e-03 1.134079620242118835e-01 1.974394470453262329e-01 1.074219346046447754e-01 8.723962306976318359e-02 1.954905986785888672e-01 2.973245382308959961e-01 -1.592936366796493530e-01 6.588368862867355347e-02 1.398106385022401810e-02 -1.690311282873153687e-01 -8.781931549310684204e-02 2.717167735099792480e-01 -3.935204818844795227e-02 -2.370707243680953979e-01 5.977973341941833496e-02 -2.151514030992984772e-02 3.203770844265818596e-03 -1.780895590782165527e-01 3.061705827713012695e-01 -1.200446113944053650e-01 -1.196064725518226624e-01 -8.381395787000656128e-02 -1.081191450357437134e-01 4.267506003379821777e-01
-2.974179014563560486e-02 -1.445946991443634033e-01 -1.227992326021194458e-01 6.658250838518142700e-02 -3.056708537042140961e-02 3.821177780628204346e-01 -2.562765181064605713e-01 1.582960039377212524e-01 3.189400732517242432e-01 -1.249519735574722290e-01 -3.889578953385353088e-02 -1.108141615986824036e-01 1.797327846288681030e-01 1.766745895147323608e-01 1.635053902864456177e-01 9.534201025962829590e-02 8.066172152757644653e-02 -4.760387167334556580e-02 2.297574095427989960e-02 4.880609810352325439e-01 1.547378599643707275e-01 -1.718493551015853882e-01 -1.131017655134201050e-01 1.555059254169464111e-01 6.773104518651962280e-02 2.233572676777839661e-02 7.035955041646957397e-02 -1.527453213930130005e-01 1.259738951921463013e-01 2.679455876350402832e-01 3.881122916936874390e-03 -1.775946021080017090e-01
-9.361726790666580200e-02 -3.612420707941055298e-02 4.840837791562080383e-02 -1.905843466520309448e-01 3.184924423694610596e-01 -7.309659570455551147e-02 3.167490065097808838e-01 3.195039629936218262e-01 3.504091501235961914e-01 -1.857609152793884277e-01 -7.959682494401931763e-02 -1.294870376586914062e-01 1.926829665899276733e-01 -1.058501526713371277e-01 7.876827567815780640e-02 4.971058666706085205e-02 2.317162007093429565e-01 -1.115611791610717773e-01 2.109020389616489410e-02 2.912783026695251465e-01 6.675538141280412674e-03 -2.110202908515930176e-01 -9.406698495149612427e-02 9.482578188180923462e-02 1.613667756319046021e-01 -1.096700280904769897e-01 -1.536238193511962891e-01 -1.985207200050354004e-01 1.403888612985610962e-01 -1.982770711183547974e-01 1.183875724673271179e-01 -1.292756199836730957e-01
-3.822797164320945740e-02 -2.203481346368789673e-01 9.489117562770843506e-02 6.672844290733337402e-02 1.687927693128585815e-01 9.224662929773330688e-02 1.615144163370132446e-01 6.220116093754768372e-02 1.356994509696960449e-01 1.126997768878936768e-01 -1.431574523448944092e-01 8.420865237712860107e-02 2.570870816707611084e-01 4.680840671062469482e-02 -6.190589442849159241e-02 2.541804611682891846e-01 -2.055004686117172241e-01 -2.831722497940063477e-01 2.211450785398483276e-02 4.000498652458190918e-01 -3.302833810448646545e-02 -2.354353219270706177e-01 -2.087263613939285278e-01 3.966445326805114746e-01 -5.242535844445228577e-02 1.104171872138977051e-01 -4.256002232432365417e-02 -2.604564130306243896e-01 -2.617359347641468048e-02 -3.081611543893814087e-02 9.581842273473739624e-02 1.959110349416732788e-01
-1.894067078828811646e-01 5.598451010882854462e-03 -5.031335633248090744e-03 -1.271682232618331909e-01 3.220411539077758789e-01 1.099293306469917297e-01 3.238829970359802246e-01 1.048965007066726685e-01 4.446233808994293213e-01 -1.940324455499649048e-01 -1.603539139032363892e-01 -5.110453441739082336e-02 1.257483661174774170e-01 3.047999739646911621e-02 1.764213591814041138e-01 1.352147385478019714e-02 3.308101594448089600e-01 -1.216868013143539429e-01 3.368105506524443626e-03 2.736532390117645264e-01 1.538281328976154327e-02 5.149408243596553802e-04 -3.736690059304237366e-02 2.477815747261047363e-01 1.498918980360031128e-01 4.047740250825881958e-02 -2.236413508653640747e-01 -1.880636215209960938e-01 1.795960776507854462e-02 -1.328831017017364502e-01 -4.267822951078414917e-02 1.141270995140075684e-01
-7.389768026769161224e-03 -5.835914984345436096e-02 1.992403417825698853e-01 -1.693689972162246704e-01 7.517847418785095215e-02 -7.620082050561904907e-02 -1.838289052248001099e-01 5.004205554723739624e-02 2.421124652028083801e-02 -1.427525132894515991e-01 -4.793003201484680176e-02 -1.768879741430282593e-01 3.310965299606323242e-01 3.655516356229782104e-02 -2.610638439655303955e-01 -3.274784386157989502e-01 1.756526380777359009e-01 -1.455643177032470703e-01 1.793094575405120850e-01 2.751295864582061768e-01 4.222718253731727600e-02 -2.497878372669219971e-01 -4.394885897636413574e-02 3.121349215507507324e-01 2.567088901996612549e-01 4.592239111661911011e-02 2.197874933481216431e-01 -2.151551544666290283e-01 -1.832671090960502625e-02 2.905820310115814209e-02 -1.227568238973617554e-01 1.928958892822265625e-01
-4.964242875576019287e-02 6.473472714424133301e-02 1.005484955385327339e-03 2.781577035784721375e-02 1.107195317745208740e-01 -1.044959202408790588e-01 -2.703872919082641602e-01 1.103164777159690857e-01 1.554201543331146240e-01 3.767139092087745667e-02 -3.889184296131134033e-01 -1.260658651590347290e-01 2.703822776675224304e-02 -1.480577439069747925e-01 1.164444163441658020e-01 -1.791370511054992676e-01 -2.442019879817962646e-01 -2.693610191345214844e-01 -8.027788251638412476e-02 3.218692839145660400e-01 -9.744326770305633545e-02 -2.864130437374114990e-01 7.556626200675964355e-02 9.947831183671951294e-02 -3.180404901504516602e-01 -4.626333341002464294e-02 1.136348173022270203e-01 -1.634484231472015381e-01 1.626026779413223267e-01 -2.797999046742916107e-02 -4.666531085968017578e-02 3.184341490268707275e-01
-1.887518316507339478e-01 -4.615338444709777832e-01 1.298592090606689453e-01 6.428740173578262329e-02 3.107070028781890869e-01 1.115377172827720642e-01 7.887609302997589111e-02 7.662176340818405151e-02 2.389052212238311768e-01 -1.217557936906814575e-01 -2.565217912197113037e-01 1.492160558700561523e-02 1.157490685582160950e-01 8.523537963628768921e-02 -2.791159600019454956e-02 -6.376414000988006592e-02 2.994397580623626709e-01 1.783068925142288208e-01 -5.341978743672370911e-03 2.452615350484848022e-01 -2.068990468978881836e-02 4.562424495816230774e-02 -1.371609419584274292e-01 -6.897924840450286865e-02 -1.264054626226425171e-01 -1.412540972232818604e-01 3.187452852725982666e-01 -6.733348965644836426e-02 1.016781032085418701e-01 8.547382056713104248e-02 1.857592016458511353e-01 2.095774114131927490e-01
-1.318908929824829102e-01 -1.179750859737396240e-01 3.633706271648406982e-02 -3.982921689748764038e-02 3.172493875026702881e-01 -2.927058935165405273e-01 -2.235048711299896240e-01 1.390860378742218018e-01 1.941246986389160156e-01 -1.497610360383987427e-01 -1.634887307882308960e-01 -1.883431673049926758e-01 -3.194398805499076843e-02 -8.044458180665969849e-02 -6.698725745081901550e-03 2.114634215831756592e-02 1.693603098392486572e-01 1.046601012349128723e-01 -2.605358064174652100e-01 5.330540239810943604e-02 3.963665291666984558e-02 -3.262661099433898926e-01 -6.455923616886138916e-02 3.136219382286071777e-01 -1.545479297637939453e-01 -1.950125694274902344e-01 4.248859733343124390e-02 -4.695524647831916809e-02 7.970092818140983582e-03 2.045306004583835602e-02 4.368851482868194580e-01 4.097358509898185730e-02
1.699433177709579468e-01 -2.322342991828918457e-02 1.638878136873245239e-02 1.378099024295806885e-01 1.199472472071647644e-01 -1.629789173603057861e-02 -1.618162989616394043e-01 1.624915450811386108e-01 1.145777553319931030e-01 1.110275611281394958e-01 -1.837973445653915405e-01 1.053987368941307068e-01 6.841667927801609039e-03 2.129249423742294312e-01 7.366550713777542114e-02 -8.929003030061721802e-02 1.151455119252204895e-01 -4.772130548954010010e-01 -5.038103833794593811e-02 3.850070238113403320e-01 -1.316446959972381592e-01 -1.168856546282768250e-01 -2.783901393413543701e-01 -3.163710236549377441e-02 9.208685718476772308e-03 -8.804279565811157227e-02 2.772499918937683105e-01 -1.112597659230232239e-01 1.566164642572402954e-01 -8.179170638322830200e-02 6.727874279022216797e-02 3.476616144180297852e-01
-7.568813115358352661e-02 -1.279529631137847900e-01 2.598286569118499756e-01 -8.107354491949081421e-02 -7.088550180196762085e-02 2.101772576570510864e-01 -8.999177813529968262e-02 -5.319288000464439392e-02 3.840519189834594727e-01 -6.559701287187635899e-04 2.816530130803585052e-02 1.549417078495025635e-01 2.482273876667022705e-01 2.268266119062900543e-02 1.344606876373291016e-01 2.289806492626667023e-02 -7.657203078269958496e-02 -3.394206166267395020e-01 -1.892129629850387573e-01 8.328481763601303101e-02 2.081506699323654175e-01 -9.054873138666152954e-02 -4.316078722476959229e-01 1.506706923246383667e-01 -6.231576949357986450e-02 -1.092298626899719238e-01 -6.869187112897634506e-03 -3.286304175853729248e-01 8.707726746797561646e-02 5.225889384746551514e-02 1.503965705633163452e-01 9.769359230995178223e-02
-2.117697447538375854e-01 -2.748874127864837646e-01 3.028038656339049339e-03 -8.998578786849975586e-02 8.369743078947067261e-02 -6.356316804885864258e-02 3.292663395404815674e-02 2.173216044902801514e-01 -8.632152341306209564e-03 2.432986497879028320e-01 -2.325476408004760742e-01 2.096981368958950043e-02 3.986961022019386292e-02 2.191532552242279053e-01 4.626108333468437195e-02 -1.896404573926702142e-04 1.136170476675033569e-01 1.299562007188796997e-01 -2.100811451673507690e-01 2.265153229236602783e-01 -1.651114970445632935e-01 -6.170766800642013550e-02 -1.956116557121276855e-01 2.062414139509201050e-01 1.283482164144515991e-01 -1.728036403656005859e-01 -8.440282940864562988e-02 -3.140680789947509766e-01 1.027466580271720886e-01 -1.316107213497161865e-01 1.082916930317878723e-02 4.789348542690277100e-01
1.560626029968261719e-01 7.310543209314346313e-02 4.151079356670379639e-01 -9.316158294677734375e-02 -1.374429836869239807e-02 1.872941553592681885e-01 -7.659045606851577759e-02 2.252775244414806366e-02 3.859824538230895996e-01 2.433314770460128784e-01 1.026858761906623840e-01 -4.143500328063964844e-02 -2.089927345514297485e-02 1.370677053928375244e-01 -2.124748677015304565e-01 4.444291070103645325e-02 9.286744147539138794e-02 -1.285384595394134521e-01 -1.352900564670562744e-01 2.710744738578796387e-01 -2.015312165021896362e-01 -6.535748392343521118e-02 -1.036196574568748474e-01 -2.252756059169769287e-02 -3.966821730136871338e-02 -3.050532937049865723e-01 6.284382939338684082e-02 -2.112862020730972290e-01 -3.178152814507484436e-02 2.819656021893024445e-02 1.909425854682922363e-01 3.260629773139953613e-01
2.729924023151397705e-01 7.834599167108535767e-02 4.327506944537162781e-02 -1.444871574640274048e-01 -1.705972850322723389e-02 1.278430968523025513e-01 2.140381745994091034e-02 -6.627791374921798706e-02 2.018194347620010376e-01 -6.612940132617950439e-02 2.756014838814735413e-02 3.463805466890335083e-02 1.093580946326255798e-01 1.040562987327575684e-01 1.244816929101943970e-01 1.403911262750625610e-01 2.823783457279205322e-01 -1.636689901351928711e-01 5.903099849820137024e-02 4.006744921207427979e-01 8.535950630903244019e-02 -3.156801760196685791e-01 -1.207156032323837280e-01 1.694630831480026245e-01 -1.030250266194343567e-01 6.182633712887763977e-02 -2.051299959421157837e-01 -1.330744475126266479e-01 -1.722118109464645386e-01 -1.578319668769836426e-01 2.043685615062713623e-01 4.227386116981506348e-01
-1.426540501415729523e-02 1.134902983903884888e-01 -2.226630002260208130e-01 -1.056383252143859863e-01 -1.600130945444107056e-01 3.216785565018653870e-02 7.037121802568435669e-02 1.161161735653877258e-01 3.591953814029693604e-01 8.910147100687026978e-02 5.869971588253974915e-02 -1.418508589267730713e-02 3.605983853340148926e-01 2.360563278198242188e-01 -1.600774973630905151e-01 8.679673075675964355e-02 2.250939607620239258e-01 -1.154300197958946228e-01 -4.718300700187683105e-02 2.451526373624801636e-01 3.637860342860221863e-02 -3.227651715278625488e-01 -1.376286149024963379e-01 8.618379384279251099e-02 3.543580770492553711e-01 -9.140292555093765259e-02 8.775765448808670044e-02 -9.259045124053955078e-02 -2.137620598077774048e-01 1.892769634723663330e-01 1.683785319328308105e-01 5.768305435776710510e-02
4.672593995928764343e-02 -6.369625777006149292e-02 2.491749525070190430e-01 1.496541351079940796e-01 7.265262305736541748e-02 -1.441522836685180664e-01 -1.499656289815902710e-01 -7.026278227567672729e-02 1.244710534811019897e-01 1.333125382661819458e-01 -2.691205777227878571e-02 -8.488143980503082275e-02 7.692249119281768799e-02 3.053047955036163330e-01 -1.863651275634765625e-01 -2.136406302452087402e-01 1.555479466915130615e-01 -2.007841914892196655e-01 -2.552292048931121826e-01 3.898774385452270508e-01 1.360546611249446869e-02 -1.775206327438354492e-01 -9.868343174457550049e-02 -2.080362737178802490e-01 -2.761050872504711151e-02 -3.603652417659759521e-01 1.930736899375915527e-01 -1.881620585918426514e-01 4.882925376296043396e-02 4.338487610220909119e-02 -1.783452481031417847e-01 1.712892502546310425e-01
1.616048999130725861e-02 -1.957280039787292480e-01 9.046422317624092102e-03 -3.435607254505157471e-02 2.016910016536712646e-01 -2.755888104438781738e-01 -2.674958407878875732e-01 1.432776153087615967e-01 2.175372987985610962e-01 3.864152729511260986e-02 -1.203249543905258179e-01 -2.298528514802455902e-02 2.007117718458175659e-01 -9.986069798469543457e-02 -6.803470849990844727e-02 8.367435634136199951e-02 2.322694510221481323e-01 1.423648595809936523e-01 -7.643015682697296143e-02 1.533826254308223724e-02 1.876335442066192627e-01 -1.346262246370315552e-01 -3.455340266227722168e-01 2.751534432172775269e-02 -1.506982296705245972e-01 -4.398563876748085022e-02 1.964356005191802979e-01 -7.758569438010454178e-03 2.274498939514160156e-01 3.000573217868804932e-01 1.816663891077041626e-01 3.659359514713287354e-01
9.028568118810653687e-02 1.282949000597000122e-01 5.733944009989500046e-03 1.249142736196517944e-01 2.895960807800292969e-01 1.355770677328109741e-01 8.325161784887313843e-02 1.939241886138916016e-01 9.896041452884674072e-02 1.336738467216491699e-01 -2.826078236103057861e-01 -1.403159182518720627e-02 1.694179028272628784e-01 1.049882993102073669e-01 6.343758665025234222e-03 -7.105106115341186523e-02 6.824969500303268433e-02 -4.000846743583679199e-01 -1.652548611164093018e-01 2.743753492832183838e-01 -2.363630384206771851e-01 -1.245371475815773010e-01 -3.128999173641204834e-01 2.500233948230743408e-01 6.534608453512191772e-02 -1.356445401906967163e-01 6.182659417390823364e-02 -6.321611255407333374e-02 1.341273933649063110e-01 1.292127519845962524e-01 2.421273887157440186e-01 1.936925947666168213e-01
3.764299675822257996e-02 7.240406423807144165e-02 5.288033932447433472e-02 -3.242742270231246948e-02 -1.892251223325729370e-01 -1.944579482078552246e-01 -1.680094599723815918e-01 1.048761680722236633e-01 4.081778526306152344e-01 2.336384914815425873e-02 -1.383806318044662476e-01 -1.168223917484283447e-01 2.647621370851993561e-02 -7.394050806760787964e-02 9.236325323581695557e-02 -2.497601555660367012e-03 3.714584410190582275e-01 -9.897392243146896362e-02 -1.700770854949951172e-01 1.178049296140670776e-01 -6.845899671316146851e-02 1.603400409221649170e-01 2.170126326382160187e-02 2.432586848735809326e-01 5.812495946884155273e-02 3.108842298388481140e-02 2.337873876094818115e-01 -4.395949840545654297e-02 -2.550469040870666504e-01 -7.957726716995239258e-02 1.689082533121109009e-01 4.695969521999359131e-01
-1.572241634130477905e-01 8.984347432851791382e-02 3.219167888164520264e-01 -3.503740578889846802e-02 3.422511741518974304e-02 -2.177729308605194092e-01 -1.022408753633499146e-01 1.600273549556732178e-01 2.076711505651473999e-01 1.708565801382064819e-01 -3.108788430690765381e-01 -2.083784490823745728e-01 1.378998607397079468e-01 2.859647870063781738e-01 1.924621760845184326e-01 2.631048858165740967e-02 -4.709525406360626221e-02 -3.766416609287261963e-01 -1.167380437254905701e-01 1.028907224535942078e-01 -1.971202492713928223e-01 -6.597878783941268921e-02 8.848881721496582031e-02 1.489344388246536255e-01 8.835641294717788696e-02 -2.714342176914215088e-01 1.496365070343017578e-01 -1.569012850522994995e-01 1.250974088907241821e-01 8.367186784744262695e-02 -1.379328221082687378e-01 1.228777319192886353e-01
2.568657696247100830e-02 -2.396990805864334106e-01 2.769141495227813721e-01 8.829730562865734100e-03 5.441659688949584961e-02 1.406651828438043594e-02 7.608596235513687134e-02 1.959729641675949097e-01 1.710261404514312744e-01 -1.494002342224121094e-01 -1.264793723821640015e-01 1.457060873508453369e-01 1.816386133432388306e-01 2.803147733211517334e-01 8.878567814826965332e-02 -5.177614092826843262e-02 -1.802314631640911102e-02 -5.079080909490585327e-02 -2.833559177815914154e-02 3.139563202857971191e-01 -1.045178696513175964e-01 -2.507513463497161865e-01 -8.735405653715133667e-02 1.416205465793609619e-01 -1.632855236530303955e-01 -1.336190551519393921e-01 -3.656132817268371582e-01 -1.257650703191757202e-01 1.443273127079010010e-01 1.889524608850479126e-01 -2.103378176689147949e-01 3.290842473506927490e-01
5.845019593834877014e-02 -5.919731408357620239e-02 -4.456169530749320984e-02 -2.808024287223815918e-01 3.715723454952239990e-01 1.200600117444992065e-01 -1.661103665828704834e-01 1.802359372377395630e-01 4.112249016761779785e-01 3.100413270294666290e-02 -1.535305678844451904e-01 -2.244619578123092651e-01 2.214879691600799561e-01 1.277143657207489014e-01 -2.486529946327209473e-01 -7.934667170047760010e-02 -9.524080157279968262e-02 6.156959757208824158e-02 2.407752163708209991e-02 2.545240521430969238e-01 1.464061439037322998e-01 -1.058609634637832642e-01 1.580971032381057739e-01 1.740701310336589813e-02 -9.460297971963882446e-02 -5.551012605428695679e-02 1.143243759870529175e-01 -2.213417142629623413e-01 6.510474532842636108e-02 8.045446127653121948e-02 -1.050671935081481934e-01 3.002746403217315674e-01
-1.016820073127746582e-01 -1.520151346921920776e-01 1.650601439177989960e-02 -1.763474941253662109e-01 2.434212714433670044e-01 -7.220962643623352051e-02 -3.000872433185577393e-01 1.764573752880096436e-01 1.541004180908203125e-01 7.001987844705581665e-02 -3.523390889167785645e-01 1.598357260227203369e-01 2.024356462061405182e-02 4.954642429947853088e-02 -1.028204858303070068e-01 -8.373938500881195068e-02 1.570720784366130829e-02 -1.736051291227340698e-01 -1.298786848783493042e-01 1.974947899580001831e-01 -1.708833724260330200e-01 -4.007873535156250000e-01 -1.741314530372619629e-01 1.072004288434982300e-01 -4.158312380313873291e-01 7.114760577678680420e-02 -3.636810556054115295e-02 -1.367175728082656860e-01 7.040871679782867432e-02 -7.530597038567066193e-03 -1.180647909641265869e-01 1.260389387607574463e-01
-8.278326690196990967e-02 -5.269746482372283936e-02 -3.260431066155433655e-02 -7.506978511810302734e-02 6.962945312261581421e-02 6.375286728143692017e-02 -1.270100921392440796e-01 -1.920085586607456207e-02 1.072113290429115295e-01 1.899423599243164062e-01 -1.067610830068588257e-01 -6.482934951782226562e-02 2.888764739036560059e-01 -3.207265213131904602e-02 -6.953686475753784180e-02 -6.716828793287277222e-02 4.690125882625579834e-01 -3.189528286457061768e-01 -4.069583117961883545e-01 1.731844097375869751e-01 -1.112972795963287354e-01 -1.320622265338897705e-01 -3.028680980205535889e-01 2.519365549087524414e-01 -6.335134804248809814e-02 -2.163570523262023926e-01 1.205234155058860779e-01 -2.481043897569179535e-02 -2.374152466654777527e-02 -9.863526374101638794e-02 1.499721705913543701e-01 1.305468659847974777e-02
-2.873432636260986328e-01 -2.584317028522491455e-01 -5.289012100547552109e-03 -1.760783791542053223e-01 -9.358503669500350952e-02 -4.498620331287384033e-02 6.386572122573852539e-02 1.485181450843811035e-01 4.117982685565948486e-01 -9.351345151662826538e-02 3.847172856330871582e-02 -8.429707586765289307e-02 8.779910951852798462e-02 -2.789841890335083008e-01 1.776280850172042847e-01 4.312143847346305847e-02 1.034410893917083740e-01 -3.082229942083358765e-02 -3.408475220203399658e-02 2.190317213535308838e-01 -5.160420387983322144e-02 -6.266643851995468140e-02 -1.412102878093719482e-01 8.719459176063537598e-02 5.455597117543220520e-02 1.139358058571815491e-01 -6.800766289234161377e-02 -3.877834379673004150e-01 -2.300146967172622681e-01 -1.818181574344635010e-01 2.397523075342178345e-01 2.598304748535156250e-01
-1.820840239524841309e-01 9.981242939829826355e-03 1.899847239255905151e-01 -1.167702674865722656e-01 5.923085287213325500e-02 -7.621109485626220703e-02 -8.773479610681533813e-02 1.416866481304168701e-01 3.203856050968170166e-01 2.937673628330230713e-01 8.565670251846313477e-02 -1.960277091711759567e-03 1.016032621264457703e-01 2.255926877260208130e-01 2.721226215362548828e-01 -1.474982965737581253e-02 2.078200578689575195e-01 2.181353606283664703e-02 -2.702838480472564697e-01 3.563498556613922119e-01 2.208045274019241333e-01 -1.446446925401687622e-01 -2.970963716506958008e-02 -1.816294901072978973e-02 1.371181011199951172e-02 -4.665983468294143677e-02 -3.164792358875274658e-01 1.310418993234634399e-01 -2.084700465202331543e-01 -2.220196574926376343e-01 1.402806639671325684e-01 3.789896890521049500e-02
-1.453073769807815552e-01 -8.987669646739959717e-02 -2.490688487887382507e-02 -1.444191187620162964e-01 2.091403752565383911e-01 -4.334335029125213623e-02 -3.940672799944877625e-02 2.384663224220275879e-01 -8.122729510068893433e-02 1.409301161766052246e-01 -2.716437876224517822e-01 1.475241482257843018e-01 1.388717740774154663e-01 1.372424960136413574e-01 -4.919031634926795959e-02 -1.550555378198623657e-01 1.545434892177581787e-01 3.674459829926490784e-02 -2.476737350225448608e-01 3.161209523677825928e-01 -1.165555566549301147e-01 -2.543275356292724609e-01 -1.079730037599802017e-02 1.869187802076339722e-01 1.580036729574203491e-01 -1.956853866577148438e-01 4.087131842970848083e-02 -3.101561367511749268e-01 1.312028020620346069e-01 -1.262600123882293701e-01 -2.691817283630371094e-01 3.035232722759246826e-01
-1.332852095365524292e-01 -4.545656442642211914e-01 -2.411305755376815796e-01 -3.871280350722372532e-04 -1.127776037901639938e-02 -1.507592480629682541e-02 6.919599324464797974e-02 1.240681335330009460e-01 3.544732332229614258e-01 -1.327724605798721313e-01 1.147915497422218323e-01 -1.740929037332534790e-01 2.710998356342315674e-01 8.027728646993637085e-02 2.681355364620685577e-02 -2.046311944723129272e-01 3.131752833724021912e-02 -1.905646622180938721e-01 1.802117004990577698e-02 4.275010824203491211e-01 -8.108103275299072266e-02 -1.285223960876464844e-01 -2.253820449113845825e-01 2.505083754658699036e-02 -1.042293459177017212e-01 -1.040454134345054626e-01 -1.027812343090772629e-02 -2.252177000045776367e-01 9.051632136106491089e-02 -2.286115661263465881e-02 5.089404061436653137e-02 -9.439101815223693848e-02
7.392534613609313965e-02 5.307935178279876709e-02 1.797765940427780151e-01 5.389909073710441589e-02 8.345682919025421143e-02 -1.617402583360671997e-02 -3.684447333216667175e-02 1.880302131175994873e-01 2.510991692543029785e-01 -1.414404362440109253e-01 -3.200381100177764893e-01 1.530435830354690552e-01 -3.364999592304229736e-02 2.867185473442077637e-01 2.348597943782806396e-01 1.353639662265777588e-01 -1.304024606943130493e-01 2.923351153731346130e-02 -2.113579660654067993e-01 2.268767505884170532e-01 1.604607552289962769e-01 -5.537622049450874329e-02 -3.228595256805419922e-01 8.093369752168655396e-02 1.743131875991821289e-01 -2.661011517047882080e-01 1.741380989551544189e-01 -7.084872573614120483e-02 4.410690441727638245e-02 -1.549506038427352905e-01 -6.335668265819549561e-02 3.559678196907043457e-01
2.443981617689132690e-01 -2.410954833030700684e-01 -5.200578644871711731e-02 -2.874646186828613281e-01 9.827185422182083130e-03 -1.066992804408073425e-01 -2.837389409542083740e-01 1.237029116600751877e-02 2.779150605201721191e-01 6.457908451557159424e-02 6.118705030530691147e-03 -7.511293981224298477e-03 2.174020707607269287e-01 3.984381631016731262e-02 -1.461839824914932251e-01 -2.630077302455902100e-01 4.289841949939727783e-01 -1.891589164733886719e-01 1.418658643960952759e-01 1.270906776189804077e-01 -3.380337357521057129e-01 -7.519706338644027710e-02 -1.351342350244522095e-01 1.871213130652904510e-02 7.346329092979431152e-02 -2.148760110139846802e-02 3.795683383941650391e-02 -1.786098629236221313e-02 4.958545789122581482e-02 2.522651553153991699e-01 -5.169918294996023178e-03 1.241129413247108459e-01
1.086795106530189514e-01 5.335953459143638611e-02 7.405654340982437134e-02 -2.569897472858428955e-01 1.852925419807434082e-01 3.170668780803680420e-01 1.440248191356658936e-01 1.319925487041473389e-01 4.274833500385284424e-01 -3.987968899309635162e-03 -2.972158975899219513e-02 -1.352194994688034058e-01 4.320753812789916992e-01 1.247953549027442932e-01 1.118888482451438904e-01 8.963091671466827393e-02 1.679582744836807251e-01 -2.368773818016052246e-01 4.345719702541828156e-03 5.843029171228408813e-02 1.552100330591201782e-01 1.298941019922494888e-02 -8.355304598808288574e-02 8.525148779153823853e-02 1.948998123407363892e-01 -1.282382160425186157e-01 -1.765745282173156738e-01 -2.687571346759796143e-01 -1.214247196912765503e-03 -4.685020074248313904e-02 1.569037884473800659e-01 7.159043103456497192e-02
-9.555348753929138184e-02 -1.261247396469116211e-01 1.345396041870117188e-01 7.367092370986938477e-02 9.196533262729644775e-02 -3.706349432468414307e-02 1.875805854797363281e-01 3.127319514751434326e-01 1.689040064811706543e-01 1.611242741346359253e-01 -2.140025198459625244e-01 -2.411840558052062988e-01 1.952043920755386353e-01 3.566392958164215088e-01 -1.543368771672248840e-02 -6.242394819855690002e-02 2.796575427055358887e-01 -1.424496918916702271e-01 -2.038404047489166260e-01 1.712987869977951050e-01 -3.237478733062744141e-01 -9.984056651592254639e-02 -1.923964321613311768e-01 1.250092387199401855e-01 -3.430074080824851990e-03 -1.446470022201538086e-01 -9.018035978078842163e-02 -5.649008974432945251e-02 9.293144941329956055e-02 1.487450301647186279e-01 2.843213677406311035e-01 -7.066719699651002884e-03
-2.032056599855422974e-01 -3.140544891357421875e-02 1.555352509021759033e-01 8.727786689996719360e-02 3.007255196571350098e-01 -1.142422407865524292e-01 4.191775023937225342e-01 8.815553039312362671e-02 2.938096821308135986e-01 -9.614491462707519531e-02 1.977856457233428955e-02 -1.814066022634506226e-01 3.102899491786956787e-01 1.571776121854782104e-01 1.469469368457794189e-01 -2.252883166074752808e-01 1.412709504365921021e-01 2.885596826672554016e-02 -1.257848367094993591e-02 1.969698816537857056e-01 -5.107021704316139221e-02 -2.366253584623336792e-01 -1.166479196399450302e-02 1.631240993738174438e-01 1.046086773276329041e-01 5.744297802448272705e-02 5.832675844430923462e-02 -3.534114360809326172e-01 2.829685993492603302e-02 9.753791242837905884e-02 6.034786999225616455e-02 1.230956465005874634e-01
-4.034605324268341064e-01 -9.865353256464004517e-02 1.432199329137802124e-01 -3.176038861274719238e-01 1.228837221860885620e-01 2.661004476249217987e-02 1.899815052747726440e-01 2.118430100381374359e-02 4.161941111087799072e-01 -1.023636311292648315e-01 1.040491508319973946e-03 -1.970044225454330444e-01 1.181441023945808411e-01 -1.235435679554939270e-01 6.602503359317779541e-02 1.177049875259399414e-01 2.826063930988311768e-01 -2.488481253385543823e-02 -3.747515752911567688e-02 2.604308128356933594e-01 -3.540273755788803101e-02 -9.509376436471939087e-02 -2.095711976289749146e-01 3.435190320014953613e-01 8.974849432706832886e-02 1.557285785675048828e-01 -1.137624755501747131e-01 -4.964807070791721344e-03 -1.982316561043262482e-02 -2.559341304004192352e-02 -3.805356845259666443e-02 1.187675222754478455e-01
-7.146079042286146432e-06 -2.578144669532775879e-01 1.196719035506248474e-01 -9.069338440895080566e-02 3.128447383642196655e-02 -2.091935463249683380e-02 -8.721353858709335327e-02 -3.856073915958404541e-01 4.428706467151641846e-01 -2.196417599916458130e-01 7.526838034391403198e-02 -1.394535750150680542e-01 5.993876606225967407e-02 -6.346284598112106323e-02 7.779163122177124023e-02 1.480936110019683838e-01 2.214414477348327637e-01 -8.247742056846618652e-02 -4.123966395854949951e-02 2.398224622011184692e-01 8.945145457983016968e-02 -1.393323540687561035e-01 1.251744329929351807e-01 2.868911623954772949e-01 2.482514083385467529e-01 -1.568502485752105713e-01 1.161108985543251038e-01 -1.104874238371849060e-01 2.377346009016036987e-01 1.267815977334976196e-01 1.354385614395141602e-01 6.983494758605957031e-02
-6.217051669955253601e-02 -1.451856046915054321e-01 7.428405433893203735e-02 3.277009353041648865e-02 3.459796905517578125e-01 1.107597574591636658e-01 3.391614183783531189e-02 3.270597010850906372e-02 3.139993250370025635e-01 -5.298103019595146179e-02 -2.819039821624755859e-01 4.484828561544418335e-02 1.903216540813446045e-01 1.066933758556842804e-02 3.986740484833717346e-02 -1.780915856361389160e-01 3.687821626663208008e-01 -1.623173654079437256e-01 -1.175228357315063477e-01 2.262491732835769653e-01 -3.007898032665252686e-01 4.351062700152397156e-03 -2.248637378215789795e-01 2.115085721015930176e-01 2.742453515529632568e-01 1.217362806200981140e-01 1.106384992599487305e-01 -1.803738921880722046e-01 -1.271233558654785156e-01 -8.286567777395248413e-02 -7.344370335340499878e-02 -7.335533946752548218e-02
8.306017518043518066e-02 -6.890483945608139038e-02 3.289756476879119873e-01 -4.552889615297317505e-03 3.061252236366271973e-01 4.034009575843811035e-02 7.515293359756469727e-02 -4.449230618774890900e-03 1.661415845155715942e-01 2.672161757946014404e-01 -3.831912996247410774e-03 2.158658020198345184e-02 -1.291361600160598755e-01 1.099590659141540527e-01 4.452138543128967285e-01 2.679655700922012329e-02 -3.055540099740028381e-02 1.424190998077392578e-01 -1.279331743717193604e-01 2.572158277034759521e-01 -1.132550612092018127e-01 -2.576112449169158936e-01 -1.790941208600997925e-01 1.649378985166549683e-02 2.202799916267395020e-02 -2.167100608348846436e-01 6.413699686527252197e-02 -1.408559679985046387e-01 -1.508918553590774536e-01 -9.562315791845321655e-02 3.114501237869262695e-01 1.905636787414550781e-01
-6.665261834859848022e-02 -2.980914413928985596e-01 5.207821726799011230e-02 3.920345008373260498e-02 4.941322803497314453e-01 1.627690196037292480e-01 -1.479620784521102905e-01 -3.290023282170295715e-02 1.750720143318176270e-01 2.904172614216804504e-02 -2.114079743623733521e-01 1.497681140899658203e-01 2.441812902688980103e-01 1.264122780412435532e-02 -9.574403986334800720e-03 -8.790781348943710327e-02 2.611731290817260742e-01 1.608882844448089600e-01 -1.124657243490219116e-01 2.500824034214019775e-01 -9.226244688034057617e-02 -2.354220300912857056e-01 -2.551373541355133057e-01 3.846943378448486328e-02 -6.551133096218109131e-02 -2.212387509644031525e-02 2.653504312038421631e-01 -2.132669091224670410e-02 1.039772853255271912e-01 -1.213794201612472534e-01 1.823667585849761963e-01 9.136296808719635010e-02
-2.481590658426284790e-01 -8.041895180940628052e-02 3.326754570007324219e-01 -1.243039816617965698e-01 1.506803184747695923e-01 -1.668577492237091064e-01 -1.017311736941337585e-01 2.148103713989257812e-01 3.148502707481384277e-01 2.177600860595703125e-01 -3.848364651203155518e-01 1.590959914028644562e-02 1.053996533155441284e-01 4.998682066798210144e-02 -7.991348952054977417e-02 -6.437569856643676758e-02 1.499830186367034912e-01 -1.551405936479568481e-01 8.889982104301452637e-02 1.771367639303207397e-01 -4.553809389472007751e-02 -1.994752138853073120e-01 -1.485283076763153076e-01 -9.879834204912185669e-02 -1.083894744515419006e-01 -3.870968818664550781e-01 1.836071163415908813e-01 -1.622486859560012817e-02 -1.163194403052330017e-01 9.561131149530410767e-02 2.712889946997165680e-02 3.523144498467445374e-02
1.669904738664627075e-01 -2.829107046127319336e-01 2.508653998374938965e-01 -4.399591684341430664e-02 1.507095843553543091e-01 1.211512610316276550e-01 -2.854196131229400635e-01 2.371200025081634521e-01 2.554995119571685791e-01 4.237964376807212830e-02 1.507116407155990601e-01 2.110762745141983032e-01 5.553494021296501160e-02 1.130060479044914246e-01 1.946414709091186523e-01 1.306909620761871338e-01 1.325162947177886963e-01 -4.449902474880218506e-02 1.608577221632003784e-01 2.902714014053344727e-01 1.879230737686157227e-01 -3.013190329074859619e-01 3.952607139945030212e-02 -1.298351492732763290e-02 1.664865016937255859e-01 -2.670678496360778809e-01 2.607193887233734131e-01 3.591914894059300423e-03 -8.309479057788848877e-02 -3.640179336071014404e-02 9.690535068511962891e-02 -6.927265971899032593e-02
-3.066897764801979065e-02 -1.766795665025711060e-01 7.878938317298889160e-02 -1.223018616437911987e-01 8.292374759912490845e-02 -2.008946686983108521e-01 -1.505417823791503906e-01 -1.013483926653862000e-01 1.928815692663192749e-01 -9.325084090232849121e-02 -1.284483522176742554e-01 -6.580108404159545898e-02 -4.235965386033058167e-02 3.460883796215057373e-01 -4.391852766275405884e-03 1.914191395044326782e-01 2.432575225830078125e-01 -2.655448913574218750e-01 -7.913655787706375122e-02 3.273509740829467773e-01 -7.460127025842666626e-02 -1.932099461555480957e-01 -3.478178679943084717e-01 -6.932657212018966675e-02 -9.886990487575531006e-02 -1.546494662761688232e-01 1.624180078506469727e-01 -2.824825420975685120e-02 -2.788584530353546143e-01 2.602003514766693115e-01 2.147803641855716705e-02 1.515380740165710449e-01
-1.603287309408187866e-01 -3.281460404396057129e-01 -1.389453709125518799e-01 1.105353981256484985e-02 -2.521828562021255493e-02 2.364289313554763794e-01 -1.554723829030990601e-01 3.446155786514282227e-02 3.561229705810546875e-01 -1.352935433387756348e-01 -1.532045006752014160e-01 -1.670668423175811768e-01 -6.745018810033798218e-02 1.525429310277104378e-03 1.696049124002456665e-01 -3.215520381927490234e-01 3.133758306503295898e-01 -1.130868270993232727e-01 1.009954232722520828e-02 1.121948957443237305e-01 -3.374728607013821602e-03 9.206826239824295044e-02 -3.662904351949691772e-02 2.747838795185089111e-01 -4.031009599566459656e-02 -3.059979081153869629e-01 9.761967696249485016e-03 -1.739180982112884521e-01 -2.202265523374080658e-02 2.258675247430801392e-01 9.285068511962890625e-02 1.931982487440109253e-01
4.918898269534111023e-02 1.963617056608200073e-01 -6.799037754535675049e-02 1.619675196707248688e-02 1.301442552357912064e-02 7.808185368776321411e-02 1.710644215345382690e-01 1.284285783767700195e-01 1.760365664958953857e-01 -9.743650257587432861e-02 -3.694930076599121094e-01 -9.035845845937728882e-02 1.467679906636476517e-02 -5.548234656453132629e-02 4.790483787655830383e-02 -1.189658790826797485e-01 6.807914376258850098e-02 -1.113812923431396484e-01 -2.338604331016540527e-01 4.350764751434326172e-01 -9.404759854078292847e-02 -2.739435434341430664e-01 -3.714604079723358154e-01 1.566264778375625610e-01 3.313242495059967041e-01 -1.302865743637084961e-01 1.476226001977920532e-01 4.849947988986968994e-02 1.374828908592462540e-02 8.445505797863006592e-02 1.330637782812118530e-01 1.176872476935386658e-01
1.398462802171707153e-01 -1.259709447622299194e-01 7.551484555006027222e-02 -6.762379407882690430e-02 4.655459225177764893e-01 8.451019227504730225e-02 -1.076555252075195312e-01 5.665213335305452347e-03 1.491217166185379028e-01 1.294483691453933716e-01 -8.772133290767669678e-02 7.872882485389709473e-02 2.003741115331649780e-01 -1.178527027368545532e-01 -1.470973044633865356e-01 2.362275868654251099e-02 7.392732799053192139e-02 -4.839404951781034470e-03 8.116122335195541382e-03 9.312817454338073730e-02 -2.494874149560928345e-01 1.331831812858581543e-01 -2.626451253890991211e-01 1.699532568454742432e-01 1.242281571030616760e-01 -3.184708654880523682e-01 7.699459791183471680e-02 -1.722654551267623901e-01 1.187636405229568481e-01 1.776759326457977295e-01 3.689692318439483643e-01 2.516596615314483643e-01
-1.839306904003024101e-03 -3.515916764736175537e-01 7.611232995986938477e-02 2.425004839897155762e-01 1.456321924924850464e-01 -1.551633048802614212e-02 -1.549772769212722778e-01 1.789093613624572754e-01 4.265903830528259277e-01 1.736741960048675537e-01 -3.934336304664611816e-01 5.595675855875015259e-02 3.091233968734741211e-01 8.552367240190505981e-02 1.324572414159774780e-01 2.814392149448394775e-01 2.543952432461082935e-04 -1.341230124235153198e-01 -6.742382049560546875e-02 8.604961633682250977e-02 1.226427480578422546e-01 -2.576486393809318542e-02 -8.130305260419845581e-02 1.160280555486679077e-01 -2.301551168784499168e-03 8.795914798974990845e-02 1.535045821219682693e-02 -2.102561444044113159e-01 1.764754354953765869e-01 9.105131030082702637e-02 5.093096941709518433e-02 -6.845492124557495117e-02
1.415657401084899902e-01 -2.023607492446899414e-01 1.498805582523345947e-01 4.629109427332878113e-02 1.585107147693634033e-01 -8.713385090231895447e-03 -1.178481653332710266e-01 3.023612685501575470e-02 2.974448800086975098e-01 -4.390090703964233398e-03 -6.133460253477096558e-02 -3.687796741724014282e-02 2.051014825701713562e-02 1.852609775960445404e-02 2.347313761711120605e-01 -1.987570226192474365e-01 4.142293035984039307e-01 -1.800401508808135986e-01 -1.096470579504966736e-01 2.647483944892883301e-01 -7.394738961011171341e-03 -5.986188538372516632e-03 -8.068633079528808594e-02 -3.516557514667510986e-01 -1.571772098541259766e-01 -3.022269010543823242e-01 -1.575421541929244995e-02 -2.573106884956359863e-01 -1.818026751279830933e-01 1.836545020341873169e-01 1.388786137104034424e-01 2.163821645081043243e-02
-1.598075181245803833e-01 -1.193097680807113647e-01 7.458185404539108276e-02 -2.481660246849060059e-01 2.057026885449886322e-02 -2.661104314029216766e-02 3.585778549313545227e-02 4.448641240596771240e-01 3.990848362445831299e-01 5.710389465093612671e-02 2.495734095573425293e-01 -9.103482216596603394e-02 3.259320259094238281e-01 5.255772545933723450e-02 1.468516290187835693e-01 -1.632962003350257874e-02 9.713007509708404541e-02 1.358717828989028931e-01 -2.824437320232391357e-01 2.691389322280883789e-01 9.264355152845382690e-02 2.959457226097583771e-02 -7.050612568855285645e-02 -1.859976500272750854e-01 -1.362765282392501831e-01 -3.122266195714473724e-02 -1.849361360073089600e-01 -8.921945840120315552e-02 2.774277003481984138e-03 3.643137216567993164e-02 9.540436416864395142e-02 1.659878194332122803e-01
7.795684784650802612e-02 -2.867152094841003418e-01 4.016775190830230713e-01 7.456718385219573975e-02 -2.933722548186779022e-02 5.745279043912887573e-02 -1.062075644731521606e-01 5.831916257739067078e-02 3.096451163291931152e-01 1.681866049766540527e-01 3.287517465651035309e-03 -4.828763008117675781e-02 1.649665534496307373e-01 2.103669755160808563e-02 9.236431866884231567e-02 -2.962390184402465820e-01 1.189723238348960876e-01 -7.890820503234863281e-02 1.232876554131507874e-01 1.172290518879890442e-01 1.241687685251235962e-01 -2.123743742704391479e-01 1.491463035345077515e-01 2.195613682270050049e-01 1.769655346870422363e-01 2.710031569004058838e-01 -6.621916592121124268e-02 -3.343999981880187988e-01 7.230938971042633057e-02 9.152103215456008911e-02 -1.554621458053588867e-01 1.909914165735244751e-01
-7.098376750946044922e-02 -1.728703081607818604e-01 9.897708892822265625e-02 7.084852457046508789e-02 7.124674320220947266e-02 -9.316410869359970093e-02 4.955030046403408051e-03 1.801584213972091675e-01 1.468567550182342529e-01 3.730106726288795471e-02 -2.618525922298431396e-01 -3.551888465881347656e-02 3.285505175590515137e-01 2.404231429100036621e-01 1.523544490337371826e-01 -2.468286082148551941e-02 -2.314432859420776367e-01 -3.638680875301361084e-01 -6.644310802221298218e-02 1.259090602397918701e-01 -2.034603208303451538e-01 -2.562937140464782715e-01 -1.828736215829849243e-01 1.004296019673347473e-01 1.487057507038116455e-01 -3.545689284801483154e-01 2.637257874011993408e-01 -1.320983767509460449e-01 -3.349260985851287842e-02 9.271125495433807373e-02 1.173830963671207428e-02 1.418925225734710693e-01
2.151841670274734497e-01 -6.086992472410202026e-02 5.219020694494247437e-02 -2.703301012516021729e-01 2.537502944469451904e-01 3.035034984350204468e-02 -1.862192898988723755e-01 -2.490466684103012085e-01 3.012892901897430420e-01 -7.097913324832916260e-02 1.794381439685821533e-01 -1.726009100675582886e-01 4.082417488098144531e-02 -1.270296722650527954e-01 1.208065003156661987e-01 3.580520302057266235e-02 2.570883333683013916e-01 -1.989169418811798096e-01 1.065476015210151672e-01 4.115490019321441650e-01 -7.136096060276031494e-02 2.133766748011112213e-02 1.295070648193359375e-01 2.219041734933853149e-01 2.624564170837402344e-01 -1.941007524728775024e-01 -4.189618676900863647e-02 -9.214324504137039185e-02 1.308119595050811768e-01 3.950133174657821655e-02 -9.633140638470649719e-03 1.648536324501037598e-01
-1.088572014123201370e-02 -1.098692268133163452e-01 3.665993213653564453e-01 2.289190888404846191e-02 1.533964574337005615e-01 -6.009536609053611755e-02 -2.241799831390380859e-01 3.598616719245910645e-01 1.829623878002166748e-01 3.190323337912559509e-02 -2.824212908744812012e-01 -3.299663960933685303e-02 1.976905316114425659e-01 1.927626430988311768e-01 1.250121891498565674e-01 -1.571257859468460083e-01 -1.385725438594818115e-01 -2.559678256511688232e-01 -5.295146256685256958e-03 9.873374551534652710e-02 -1.241437271237373352e-01 -4.479471594095230103e-02 8.496101014316082001e-03 1.028640046715736389e-01 1.899643987417221069e-01 -3.990338742733001709e-01 2.569300234317779541e-01 -8.960165083408355713e-02 -1.201772615313529968e-01 -6.209977716207504272e-02 2.656940743327140808e-02 5.623555183410644531e-02
1.548352539539337158e-01 -2.354734838008880615e-01 -1.405614465475082397e-01 -2.915725111961364746e-01 5.304055288434028625e-02 1.696162074804306030e-01 -1.488336175680160522e-01 1.010347455739974976e-01 2.686680555343627930e-01 2.316458970308303833e-01 -1.661793887615203857e-01 -6.403859704732894897e-02 2.303860336542129517e-01 2.915353514254093170e-02 -1.222753077745437622e-01 9.032192826271057129e-02 2.611769922077655792e-02 -1.891306042671203613e-02 -1.636813730001449585e-01 -3.127760812640190125e-02 1.760185062885284424e-01 -4.395754635334014893e-01 7.558331638574600220e-02 2.782659828662872314e-01 3.165600001811981201e-01 -7.543359696865081787e-02 -2.505012042820453644e-02 -1.760625392198562622e-01 1.023369431495666504e-01 1.344925314188003540e-01 -4.374684300273656845e-03 1.224668994545936584e-01
2.177882194519042969e-01 5.668483208864927292e-04 1.257479786872863770e-01 2.731051146984100342e-01 2.470137923955917358e-01 3.394116088747978210e-02 -1.200722008943557739e-01 1.782865077257156372e-01 2.866991236805915833e-02 3.210837021470069885e-02 -2.081221342086791992e-01 6.705068796873092651e-02 4.666660726070404053e-02 3.336862921714782715e-01 5.637628957629203796e-02 -7.704482972621917725e-02 1.874925941228866577e-01 -3.949414789676666260e-01 -1.832171529531478882e-01 2.743147313594818115e-01 -4.963480308651924133e-02 -1.677157878875732422e-01 -9.818662703037261963e-02 -5.284285545349121094e-02 4.834317415952682495e-02 -7.556717097759246826e-02 2.458678930997848511e-01 -2.055494934320449829e-01 9.799994528293609619e-02 -1.381473541259765625e-01 -6.071184203028678894e-02 3.088649809360504150e-01
-3.138406276702880859e-01 -1.205136403441429138e-01 -1.601119339466094971e-02 1.078270375728607178e-01 2.534988224506378174e-01 1.243551075458526611e-01 -5.315741896629333496e-02 1.654923856258392334e-01 9.380544722080230713e-02 1.519404798746109009e-01 -8.381401747465133667e-02 -7.615796476602554321e-02 2.359574437141418457e-01 2.232138067483901978e-01 3.441583812236785889e-01 -1.184678524732589722e-01 7.111121714115142822e-02 2.097782194614410400e-01 -2.675490975379943848e-01 2.582818269729614258e-01 -1.918864697217941284e-01 -2.047344446182250977e-01 -1.435050647705793381e-02 -1.622989475727081299e-01 2.530851662158966064e-01 -2.689788043498992920e-01 1.601974852383136749e-02 -1.225329861044883728e-01 -7.437833398580551147e-02 -1.710912212729454041e-02 2.343615889549255371e-02 1.782752871513366699e-01
2.416849434375762939e-01 -1.864282637834548950e-01 5.768442526459693909e-02 -5.080555379390716553e-02 -7.681967318058013916e-02 -7.851842045783996582e-02 -3.517527878284454346e-01 -1.765103451907634735e-02 -6.601845473051071167e-02 6.118965148925781250e-02 -9.235095977783203125e-02 -4.818731918931007385e-02 1.478128284215927124e-01 3.066368587315082550e-02 -4.480246081948280334e-02 6.138051301240921021e-02 3.265062272548675537e-01 -3.191307783126831055e-01 -6.658625602722167969e-02 2.191609740257263184e-01 -6.352175772190093994e-02 -7.022698223590850830e-02 1.497825086116790771e-01 1.392360180616378784e-01 2.358968257904052734e-01 5.583992972970008850e-02 -5.702981725335121155e-02 -2.491361647844314575e-01 -1.234812475740909576e-02 -6.321069318801164627e-03 4.057075381278991699e-01 3.416388630867004395e-01
-2.693427801132202148e-01 -1.226294413208961487e-01 2.286858409643173218e-01 -2.522652447223663330e-01 3.378502726554870605e-01 -7.600613683462142944e-02 2.869924306869506836e-01 9.752555191516876221e-02 3.950746357440948486e-01 -1.990072876214981079e-01 -6.392794847488403320e-02 -1.191077977418899536e-01 9.785816073417663574e-02 1.644650995731353760e-01 -1.296339184045791626e-02 5.927767232060432434e-02 1.970854401588439941e-01 -1.308065950870513916e-01 -4.821275547146797180e-02 2.095998674631118774e-01 -4.622761905193328857e-02 -1.050234436988830566e-01 -6.763307750225067139e-02 2.159893810749053955e-01 1.165608614683151245e-01 5.561036244034767151e-02 -2.193827033042907715e-01 -1.508419364690780640e-01 7.126475125551223755e-02 4.778024926781654358e-02 2.362120747566223145e-01 1.144410148262977600e-01
3.031496144831180573e-02 -6.240050867199897766e-02 7.529932260513305664e-02 1.017896085977554321e-02 2.220386266708374023e-01 -2.996278107166290283e-01 -3.912070393562316895e-01 2.815852463245391846e-01 -1.280161589384078979e-01 2.053401619195938110e-01 1.984340324997901917e-02 -1.266248822212219238e-01 1.868612021207809448e-01 4.629487916827201843e-02 5.699044559150934219e-03 -1.524005979299545288e-01 -1.548500079661607742e-02 2.101558260619640350e-02 -1.386214792728424072e-01 1.984194964170455933e-01 -4.550876095890998840e-02 1.754055544734001160e-02 -3.216677606105804443e-01 1.762402057647705078e-01 1.985408663749694824e-01 -1.911992281675338745e-01 1.226076781749725342e-01 -2.715694010257720947e-01 1.745219677686691284e-01 -1.075862050056457520e-01 -1.595071405172348022e-01 2.330080270767211914e-01
8.166013658046722412e-02 -2.584582567214965820e-02 2.827208042144775391e-01 3.504011034965515137e-02 1.281108409166336060e-01 -1.103050708770751953e-01 3.096139803528785706e-02 1.046520993113517761e-01 3.409219980239868164e-01 -4.296742007136344910e-02 2.422877103090286255e-01 5.067431554198265076e-02 1.724175363779067993e-01 -1.305057555437088013e-01 -1.796400696039199829e-01 -3.054430186748504639e-01 1.225593835115432739e-01 -1.716381609439849854e-01 -1.508251875638961792e-01 4.724518358707427979e-01 -8.959793485701084137e-03 1.273351837880909443e-03 5.011986196041107178e-02 6.855392456054687500e-02 1.257615685462951660e-01 -3.225761055946350098e-01 -1.177279278635978699e-01 -1.458235532045364380e-01 -4.588296636939048767e-02 -2.061681747436523438e-01 1.483379304409027100e-01 6.988163804635405540e-04
-2.648929059505462646e-01 -2.137761861085891724e-01 2.224280834197998047e-01 7.808927446603775024e-02 -7.131455093622207642e-02 1.787542700767517090e-01 -1.375288963317871094e-01 2.366004884243011475e-01 1.320447307080030441e-02 -1.840319186449050903e-01 4.700369015336036682e-02 3.960648551583290100e-02 2.164273709058761597e-01 1.399521678686141968e-01 1.658263653516769409e-01 1.339541375637054443e-01 2.473526149988174438e-01 -6.777687370777130127e-02 -1.951578706502914429e-01 3.873070776462554932e-01 1.746732182800769806e-02 -1.667666286230087280e-01 -2.007917035371065140e-03 1.211906224489212036e-01 -5.363113450584933162e-05 -2.376135736703872681e-01 -9.725312888622283936e-02 1.184708476066589355e-01 2.905630692839622498e-02 2.510781586170196533e-02 7.676900364458560944e-03 4.344786405563354492e-01
-5.650548636913299561e-02 -5.469098314642906189e-02 8.271394670009613037e-02 2.647229433059692383e-01 -4.587864875793457031e-02 8.698735386133193970e-02 -4.778133705258369446e-02 -1.142516955733299255e-01 1.985571533441543579e-01 -1.381726097315549850e-02 -8.823227882385253906e-02 -2.931832671165466309e-01 7.939151674509048462e-02 6.765469908714294434e-02 -8.809880912303924561e-02 -2.388368993997573853e-01 2.917619049549102783e-01 -3.953211009502410889e-01 2.378726750612258911e-02 2.758596539497375488e-01 2.183743864297866821e-01 3.353424370288848877e-02 -7.612801343202590942e-02 1.473465710878372192e-01 2.201048135757446289e-01 -1.111000659875571728e-03 -2.207999974489212036e-01 -2.273628860712051392e-01 7.100512832403182983e-02 1.110930889844894409e-01 -6.183533370494842529e-02 3.440329134464263916e-01
2.265924513339996338e-01 -2.144028693437576294e-01 1.235043108463287354e-01 -1.431266777217388153e-02 -1.962839160114526749e-03 -7.517148554325103760e-02 -8.178487420082092285e-02 6.548509746789932251e-02 9.928359836339950562e-02 1.909895390272140503e-01 1.259296834468841553e-01 -6.173525005578994751e-02 1.144747808575630188e-01 2.084592282772064209e-01 1.848759688436985016e-02 2.202806472778320312e-01 3.039095401763916016e-01 -1.663478910923004150e-01 -9.237849153578281403e-03 2.854411303997039795e-01 5.542409047484397888e-02 -3.327144384384155273e-01 -1.569928377866744995e-01 -1.661371290683746338e-01 -6.574536114931106567e-02 -2.732386589050292969e-01 3.350330591201782227e-01 -2.165167629718780518e-01 -1.190044283866882324e-01 -1.298953294754028320e-01 -2.365638911724090576e-01 8.030717819929122925e-02
3.842864930629730225e-01 -5.638938397169113159e-02 2.767431735992431641e-01 -8.698744326829910278e-02 3.210548460483551025e-01 -1.139630526304244995e-01 -2.175595909357070923e-01 1.592918299138545990e-02 2.144434303045272827e-02 -2.729361951351165771e-01 -1.217617169022560120e-01 -3.136571496725082397e-03 -1.455841958522796631e-01 1.432316564023494720e-02 5.983352661132812500e-02 -1.121640577912330627e-01 1.487221568822860718e-01 -3.602093085646629333e-02 3.172667697072029114e-02 3.387927711009979248e-01 -9.621664136648178101e-02 -3.190906941890716553e-01 -1.282443553209304810e-01 9.742151945829391479e-02 -4.060229286551475525e-02 -3.227625414729118347e-02 9.970002621412277222e-02 -2.717935144901275635e-01 1.950622648000717163e-01 1.291137635707855225e-01 2.196515053510665894e-01 9.113084524869918823e-02
-1.790091842412948608e-01 2.264338545501232147e-02 1.657501161098480225e-01 1.220533251762390137e-01 3.928142786026000977e-01 1.261929869651794434e-01 -1.451018005609512329e-01 9.707711637020111084e-03 1.288314759731292725e-01 1.780798844993114471e-02 -3.664600849151611328e-01 1.706957966089248657e-01 1.137434244155883789e-01 2.171410620212554932e-01 1.085350885987281799e-01 7.107333838939666748e-02 1.239182986319065094e-02 -2.579876482486724854e-01 -1.498625874519348145e-01 2.407044917345046997e-01 -2.707542479038238525e-01 -1.332190036773681641e-01 -2.977576553821563721e-01 7.382883876562118530e-02 8.524253219366073608e-02 -1.777928620576858521e-01 5.256473086774349213e-03 -1.557848155498504639e-01 8.670918643474578857e-02 -1.329909563064575195e-01 -6.943511217832565308e-02 2.257405221462249756e-01
1.494813859462738037e-01 8.750343322753906250e-02 -8.598348498344421387e-02 1.362702399492263794e-01 9.929028153419494629e-02 5.981718748807907104e-02 -1.774619072675704956e-01 2.382721751928329468e-01 9.717185981571674347e-03 1.091368570923805237e-01 -2.815518379211425781e-01 2.793988212943077087e-02 1.574524939060211182e-01 1.317927092313766479e-01 8.750592917203903198e-02 -1.625263541936874390e-01 8.899778127670288086e-02 -4.248952269554138184e-01 -1.132690235972404480e-01 1.631849706172943115e-01 -1.143591850996017456e-01 -3.036479353904724121e-01 -2.412699013948440552e-01 9.419132024049758911e-03 9.634882956743240356e-02 -1.979665905237197876e-01 2.653847336769104004e-01 -1.547621637582778931e-01 1.259140372276306152e-01 -6.461042910814285278e-02 -9.681579656898975372e-03 3.457888364791870117e-01
1.269921660423278809e-01 -2.290891855955123901e-01 2.805049158632755280e-02 -2.156439274549484253e-01 1.616501249372959137e-02 -1.341694295406341553e-01 -2.008734196424484253e-01 -5.944249406456947327e-02 3.442110419273376465e-01 -2.836341783404350281e-02 1.638163179159164429e-01 -8.034931868314743042e-02 2.581569179892539978e-02 -1.554640382528305054e-01 2.384216785430908203e-01 2.772769331932067871e-01 1.214243024587631226e-01 -1.979040950536727905e-01 1.072479411959648132e-02 2.968490719795227051e-01 8.887206017971038818e-02 5.043908208608627319e-02 8.049053698778152466e-02 -3.746709972620010376e-02 2.436015903949737549e-01 -2.506285011768341064e-01 5.535784363746643066e-02 -1.478572189807891846e-01 -1.810175031423568726e-01 -1.615293920040130615e-01 -1.531264781951904297e-01 3.477884531021118164e-01
-1.980318576097488403e-01 -1.479256451129913330e-01 2.428925484418869019e-01 7.332748174667358398e-02 2.308945804834365845e-01 1.498770155012607574e-02 -4.831891972571611404e-03 1.557777076959609985e-01 1.265046596527099609e-01 1.514409482479095459e-01 -2.973589301109313965e-01 2.196730822324752808e-01 2.308816909790039062e-01 3.228437006473541260e-01 6.941021978855133057e-02 -2.208931744098663330e-01 -8.576849102973937988e-02 -2.506197094917297363e-01 -2.508101463317871094e-01 8.719091117382049561e-02 2.095638401806354523e-02 -2.049419879913330078e-01 -1.402863264083862305e-01 2.038094401359558105e-01 1.424144506454467773e-01 -1.158839557319879532e-02 -7.493216544389724731e-02 -2.986097037792205811e-01 4.472224041819572449e-02 -6.711268331855535507e-03 -1.681330502033233643e-01 1.417471617460250854e-01
9.377723932266235352e-02 -1.858212947845458984e-01 -8.404526859521865845e-02 -9.379814565181732178e-02 3.262314796447753906e-01 -9.616747498512268066e-03 -3.916792199015617371e-02 4.813877865672111511e-02 9.698153287172317505e-02 -1.841112077236175537e-01 8.378557115793228149e-02 -3.495095297694206238e-02 5.967684462666511536e-02 -2.471822686493396759e-02 7.497400045394897461e-02 -2.227749675512313843e-01 2.554802000522613525e-01 -2.019213438034057617e-01 -1.188438311219215393e-01 2.707086503505706787e-01 1.189901083707809448e-01 -1.408938169479370117e-01 -1.149983290815725923e-04 2.240909188985824585e-01 1.221699342131614685e-01 2.572165615856647491e-02 1.987081021070480347e-01 -5.418609380722045898e-01 1.276558935642242432e-01 1.579719781875610352e-01 1.887117177248001099e-01 -1.274881213903427124e-01
-1.196984350681304932e-01 -1.697745732963085175e-02 -3.817062452435493469e-02 -3.884577453136444092e-01 2.748237177729606628e-02 -1.819772273302078247e-01 -2.858766019344329834e-01 2.893743515014648438e-01 -2.220208942890167236e-02 9.198321402072906494e-02 -3.171560540795326233e-02 -1.387404948472976685e-01 1.241567879915237427e-01 3.695466555655002594e-03 1.681613326072692871e-01 -1.934503316879272461e-01 1.777402460575103760e-01 -1.152076125144958496e-01 3.753121942281723022e-02 3.029812276363372803e-01 -1.442689895629882812e-01 -3.657596409320831299e-01 -2.031700164079666138e-01 -3.060783073306083679e-02 6.415004283189773560e-02 1.698483675718307495e-01 -7.549950480461120605e-02 -3.877061977982521057e-02 -3.292154148221015930e-02 2.635180354118347168e-01 2.306454181671142578e-01 1.567997634410858154e-01
4.029132425785064697e-02 2.818156406283378601e-02 9.704955667257308960e-02 1.521290838718414307e-01 2.061240375041961670e-01 -1.617316454648971558e-01 -9.754495322704315186e-02 2.916570901870727539e-01 1.043632850050926208e-01 2.563743591308593750e-01 1.288016885519027710e-02 -2.764021456241607666e-01 8.284309506416320801e-02 1.948278844356536865e-01 5.991091951727867126e-02 4.785258788615465164e-03 3.655151724815368652e-01 1.299062967300415039e-01 1.390307676047086716e-02 1.610035598278045654e-01 -8.092540502548217773e-02 -1.936445087194442749e-01 -2.434867173433303833e-01 1.732304394245147705e-01 -3.701247274875640869e-02 -1.956298500299453735e-01 1.355057656764984131e-01 7.160653173923492432e-02 3.371608555316925049e-01 1.917292028665542603e-01 2.221741080284118652e-01 1.652807444334030151e-01
1.322574634104967117e-02 -1.644577234983444214e-01 1.289474517107009888e-01 8.331441320478916168e-03 -2.795374952256679535e-02 -1.963514089584350586e-01 7.095728814601898193e-02 2.246105372905731201e-01 1.006615683436393738e-01 -1.153403297066688538e-01 -1.534404456615447998e-01 1.506644040346145630e-01 7.882221043109893799e-02 1.841607391834259033e-01 2.788215503096580505e-02 7.606648653745651245e-02 9.422009438276290894e-02 -2.112569808959960938e-01 -4.886133223772048950e-02 3.573970794677734375e-01 -2.029992192983627319e-01 -1.569655686616897583e-01 2.601198852062225342e-02 3.142937123775482178e-01 7.023926824331283569e-02 -2.194878458976745605e-01 -3.398568034172058105e-01 -1.096892803907394409e-01 1.969548463821411133e-01 1.840328127145767212e-01 -2.450354844331741333e-01 2.874276340007781982e-01
1.445954144001007080e-01 -1.426415890455245972e-01 1.805671490728855133e-02 -4.634802788496017456e-02 2.109756767749786377e-01 -2.023999691009521484e-01 8.205368183553218842e-03 2.110901474952697754e-01 2.425693273544311523e-01 -1.737111061811447144e-01 2.329256385564804077e-01 -1.857454329729080200e-01 1.544736027717590332e-01 -1.807513646781444550e-02 -1.076624356210231781e-02 -1.700551807880401611e-01 2.211104035377502441e-01 -2.595622837543487549e-01 -1.537096593528985977e-02 4.875707626342773438e-01 -1.348471175879240036e-02 4.664229974150657654e-02 1.574164032936096191e-01 1.159788593649864197e-01 1.406483501195907593e-01 -7.749698311090469360e-02 -8.540534228086471558e-02 -1.238636001944541931e-01 2.806950546801090240e-02 -3.720564544200897217e-01 1.127092763781547546e-01 -4.502402152866125107e-03
1.243700608611106873e-01 -2.299698591232299805e-01 2.420347034931182861e-01 -1.052124202251434326e-01 6.261608749628067017e-02 -8.898559212684631348e-02 3.069085814058780670e-02 2.409165352582931519e-01 6.055810675024986267e-02 -2.554190754890441895e-01 -1.003639996051788330e-01 2.239124178886413574e-01 1.460054218769073486e-01 3.294523954391479492e-01 1.473495960235595703e-01 -5.694906227290630341e-03 -4.296187311410903931e-03 -6.383500993251800537e-02 -5.947456881403923035e-02 3.216357231140136719e-01 -9.496255218982696533e-02 -2.427457422018051147e-01 -1.206300482153892517e-01 3.441791832447052002e-01 8.554551750421524048e-03 -2.096178531646728516e-01 -2.719148695468902588e-01 1.027687638998031616e-02 3.402632102370262146e-02 1.868007332086563110e-01 -6.014707684516906738e-02 2.017334848642349243e-01
-1.442725956439971924e-01 -1.352271139621734619e-01 2.273025959730148315e-01 -7.179778814315795898e-02 1.065999940037727356e-01 -2.668744698166847229e-02 5.281018465757369995e-02 1.911204308271408081e-01 3.698633238673210144e-02 -5.755851790308952332e-02 -2.170563787221908569e-01 2.175695747137069702e-01 2.866320908069610596e-01 1.551742553710937500e-01 -2.590957470238208771e-02 2.779484167695045471e-02 1.498135179281234741e-01 6.116969883441925049e-02 -2.360894381999969482e-01 3.785726130008697510e-01 -1.299865394830703735e-01 -1.710849404335021973e-01 -1.191928908228874207e-01 2.124667018651962280e-01 -6.406078487634658813e-02 -1.373566091060638428e-01 -2.263108789920806885e-01 -5.147185921669006348e-02 2.816209197044372559e-02 -9.299661964178085327e-03 -2.598812580108642578e-01 4.121443629264831543e-01
-2.508267164230346680e-01 2.131688594818115234e-02 2.503642737865447998e-01 -3.224537372589111328e-01 1.868708133697509766e-01 -4.127802699804306030e-02 -7.089908421039581299e-02 3.627090156078338623e-01 1.835831701755523682e-01 -1.958202123641967773e-01 3.537558019161224365e-01 -2.171263098716735840e-01 1.884521991014480591e-01 1.719236522912979126e-01 4.020717367529869080e-02 1.357631832361221313e-01 -2.218463458120822906e-02 -8.818525075912475586e-02 -1.275036484003067017e-01 4.787097871303558350e-02 -8.938726782798767090e-02 -1.579704582691192627e-01 -6.745254248380661011e-02 -1.405850499868392944e-01 -1.909259557723999023e-01 -1.744865775108337402e-01 1.090517044067382812e-01 -1.514988690614700317e-01 -1.328429672867059708e-02 9.864535182714462280e-02 7.790309190750122070e-02 2.559553980827331543e-01
-6.137806549668312073e-02 -1.513983756303787231e-01 -1.108157187700271606e-01 4.085541516542434692e-02 2.856362238526344299e-02 2.437312155961990356e-01 -1.249103471636772156e-01 1.320562362670898438e-01 1.937766075134277344e-01 1.313049048185348511e-01 2.902749180793762207e-01 -7.859185338020324707e-02 1.761614978313446045e-01 3.373298048973083496e-01 3.074969053268432617e-01 7.272429764270782471e-02 2.806103825569152832e-01 -1.407797038555145264e-01 8.988654613494873047e-02 3.803971111774444580e-01 -5.971618369221687317e-02 -2.282432168722152710e-01 1.347264498472213745e-01 5.403352156281471252e-02 -4.740117490291595459e-02 -3.120373487472534180e-01 -1.272228062152862549e-01 4.757317714393138885e-03 8.369598537683486938e-02 1.114323064684867859e-01 -5.648272112011909485e-03 1.133788153529167175e-01
1.363468468189239502e-01 -7.126324344426393509e-03 7.248164713382720947e-02 -1.611765325069427490e-01 2.124119848012924194e-01 -1.392364222556352615e-02 2.323121763765811920e-02 -6.181036680936813354e-02 4.008641242980957031e-01 -1.123930960893630981e-01 -3.720182180404663086e-02 2.680528722703456879e-02 1.992933303117752075e-01 2.828255854547023773e-02 3.526812791824340820e-02 -3.176242485642433167e-02 3.469875752925872803e-01 -1.709031015634536743e-01 -3.594318032264709473e-01 -8.842737972736358643e-02 -8.271985501050949097e-02 -5.005184933543205261e-02 -3.253034055233001709e-01 1.350899636745452881e-01 -1.763117462396621704e-01 -3.088735044002532959e-01 -3.892837837338447571e-02 -2.606492638587951660e-01 -1.441747844219207764e-01 3.963879495859146118e-02 -1.994022428989410400e-01 6.448337435722351074e-02
-1.604340225458145142e-01 -6.816515326499938965e-02 1.195607110857963562e-01 1.431519091129302979e-01 1.147322058677673340e-01 -1.369452029466629028e-01 -5.452537164092063904e-02 1.226582229137420654e-01 1.457657366991043091e-01 1.292091445066034794e-03 -2.176676243543624878e-01 1.052101030945777893e-01 3.548366129398345947e-01 1.996751129627227783e-01 1.860191822052001953e-01 -3.888420388102531433e-02 -2.965629398822784424e-01 -1.124299988150596619e-01 -1.912573128938674927e-01 2.060506343841552734e-01 -1.496639549732208252e-01 -3.061862587928771973e-01 -2.319926321506500244e-01 2.008166462182998657e-01 1.017047986388206482e-01 -3.494161367416381836e-01 1.499573588371276855e-01 -1.206151396036148071e-01 -1.340955644845962524e-01 -5.170076712965965271e-02 -2.636169828474521637e-02 1.501869410276412964e-01
-3.149898946285247803e-01 -4.146457314491271973e-01 2.825360000133514404e-01 -7.055673003196716309e-02 9.618945419788360596e-02 -1.080951541662216187e-01 -1.883114576339721680e-01 2.278532087802886963e-01 -3.518309071660041809e-02 -8.851838856935501099e-02 -3.899079747498035431e-03 -2.555795200169086456e-02 1.833120882511138916e-01 9.662819653749465942e-02 1.425883173942565918e-01 2.060548514127731323e-01 2.150075584650039673e-01 -7.182873040437698364e-02 -3.056934773921966553e-01 2.400144636631011963e-01 4.252796620130538940e-02 -1.198918819427490234e-01 1.135832220315933228e-01 -1.344115585088729858e-01 1.418753415346145630e-01 -1.069389656186103821e-01 1.179429069161415100e-01 6.908199936151504517e-02 -5.306874215602874756e-02 7.306426763534545898e-02 -2.111154496669769287e-01 2.601788043975830078e-01
-9.660463035106658936e-02 -1.107522994279861450e-01 1.476556956768035889e-01 3.846064954996109009e-02 3.932208716869354248e-01 1.371001303195953369e-01 3.099415302276611328e-01 1.678072661161422729e-01 3.029802441596984863e-01 -1.821969598531723022e-01 -6.943155080080032349e-02 -1.600085496902465820e-01 1.521518677473068237e-01 -1.580912470817565918e-01 2.736988477408885956e-02 2.580388076603412628e-02 2.907900512218475342e-01 -6.732952594757080078e-02 -1.054292768239974976e-01 2.726594507694244385e-01 -1.620389521121978760e-01 -3.030688762664794922e-01 -6.702510267496109009e-02 2.365243136882781982e-01 9.911892563104629517e-02 -6.988547742366790771e-03 -3.713259473443031311e-02 -2.226544618606567383e-01 8.826687932014465332e-02 1.980453543365001678e-02 -1.197646632790565491e-01 -1.267110854387283325e-01
-1.496876478195190430e-01 -1.882780902087688446e-02 1.655440628528594971e-01 2.347169816493988037e-01 6.038884073495864868e-02 -1.869388222694396973e-01 -1.647915095090866089e-01 2.114500552415847778e-01 1.827413141727447510e-01 -6.865114718675613403e-02 -2.264188677072525024e-01 -1.145213656127452850e-02 3.127170801162719727e-01 1.618457287549972534e-01 1.843960881233215332e-01 -1.364031285047531128e-01 -2.352369725704193115e-01 -6.116489320993423462e-02 -1.544342786073684692e-01 1.848219931125640869e-01 -9.645194560289382935e-02 -1.805841326713562012e-01 -2.149849534034729004e-01 1.670044958591461182e-01 1.865564584732055664e-01 -3.195552527904510498e-01 2.664440870285034180e-01 -3.774161264300346375e-02 -2.057729661464691162e-01 -1.093209013342857361e-01 -9.017201140522956848e-03 1.461656838655471802e-01
2.229705639183521271e-02 -5.938824266195297241e-02 1.090228185057640076e-01 -1.353936083614826202e-02 1.644403636455535889e-01 -3.791804984211921692e-02 -1.762434467673301697e-02 3.456825315952301025e-01 1.322001814842224121e-01 1.920410990715026855e-01 -8.214011043310165405e-02 -9.874083846807479858e-02 5.782774463295936584e-02 1.524836122989654541e-01 2.245855629444122314e-01 -2.300149798393249512e-01 2.304722666740417480e-01 -5.388267636299133301e-01 -2.007643729448318481e-01 -8.789753541350364685e-03 -8.914928883314132690e-02 -9.873092174530029297e-02 -2.943284511566162109e-01 1.633375287055969238e-01 6.047564744949340820e-02 -1.512482464313507080e-01 5.007384344935417175e-02 -2.015073895454406738e-01 -1.715667545795440674e-01 -1.356728971004486084e-01 4.562627151608467102e-02 2.044201642274856567e-02
-3.506486713886260986e-01 -3.053997755050659180e-01 -1.371319591999053955e-01 8.232102543115615845e-02 1.103112995624542236e-01 -6.056747958064079285e-02 -1.948665529489517212e-01 5.278690904378890991e-02 2.837952375411987305e-01 9.952741861343383789e-02 6.756372749805450439e-02 -4.417484626173973083e-02 4.406927898526191711e-02 -1.694103926420211792e-01 2.125511318445205688e-01 1.071031615138053894e-01 -4.485608264803886414e-02 -5.959802493453025818e-02 -5.581463500857353210e-02 4.100210070610046387e-01 -1.158311143517494202e-01 -1.512252688407897949e-01 2.959362603724002838e-02 -3.501915931701660156e-02 3.911826293915510178e-03 -4.388390481472015381e-01 -3.555078431963920593e-02 -9.764705598354339600e-02 -1.193566843867301941e-01 3.651000931859016418e-02 -2.423291206359863281e-01 1.564116179943084717e-01
-1.146642938256263733e-01 -1.502663493156433105e-01 -6.771056354045867920e-02 -2.090289592742919922e-01 1.227200403809547424e-01 -5.654217302799224854e-02 -1.268662363290786743e-01 4.097783565521240234e-02 2.956390976905822754e-01 -5.315330624580383301e-02 6.017839908599853516e-02 2.247835099697113037e-01 2.130331844091415405e-01 7.069844007492065430e-02 -1.790001802146434784e-02 -9.877528995275497437e-02 5.759539604187011719e-01 -4.446107149124145508e-02 3.484340906143188477e-01 2.049723863601684570e-01 -5.399264022707939148e-02 -1.404356062412261963e-01 7.455150783061981201e-02 2.127165943384170532e-01 1.665700972080230713e-01 -5.860167089849710464e-03 1.030553802847862244e-01 -1.412801593542098999e-01 1.344066560268402100e-01 1.206845268607139587e-01 1.164125129580497742e-01 -4.701767116785049438e-03
7.954496145248413086e-02 -8.873381465673446655e-02 1.436437666416168213e-01 1.591870486736297607e-01 2.438281178474426270e-01 -5.417972058057785034e-02 2.305950224399566650e-02 3.688320517539978027e-01 1.313282400369644165e-01 2.011947631835937500e-01 -1.640099100768566132e-02 -7.311892509460449219e-02 -8.102899044752120972e-02 -1.363575905561447144e-01 -1.475718766450881958e-01 -7.518186420202255249e-02 1.531845331192016602e-01 1.112664788961410522e-01 2.534664236009120941e-02 2.315279245376586914e-01 -1.284849047660827637e-01 -2.469387650489807129e-01 -2.093905955553054810e-01 3.046110272407531738e-01 8.916714787483215332e-02 -1.418268829584121704e-01 1.501621007919311523e-01 -1.013673469424247742e-01 1.971706300973892212e-01 1.582918465137481689e-01 3.998692333698272705e-01 1.897562146186828613e-01
-1.810757666826248169e-01 -3.271845877170562744e-01 -1.198047026991844177e-01 2.445911020040512085e-01 -2.790702274069190025e-03 2.198546081781387329e-01 -2.485871315002441406e-01 1.073961779475212097e-01 2.455799579620361328e-01 -2.464559674263000488e-02 9.134136885404586792e-02 8.363550901412963867e-02 2.059395909309387207e-01 1.476983428001403809e-01 1.552740931510925293e-01 1.203105077147483826e-01 5.120388045907020569e-02 -1.289704907685518265e-02 -1.067501902580261230e-01 4.387051463127136230e-01 2.246954292058944702e-01 3.872180357575416565e-02 -3.191945552825927734e-01 1.851649582386016846e-01 -1.065122038125991821e-01 -1.521747857332229614e-01 -1.892351359128952026e-01 -5.567719787359237671e-02 4.364778101444244385e-02 1.534370984882116318e-02 4.891594126820564270e-02 1.117809042334556580e-01
1.277474313974380493e-01 -3.486425429582595825e-02 -6.665258109569549561e-02 5.218873545527458191e-02 5.201997980475425720e-02 -1.596767902374267578e-01 -2.199329882860183716e-01 2.574343681335449219e-01 4.640222340822219849e-02 1.449402272701263428e-01 -2.315724790096282959e-01 7.578308135271072388e-02 2.682549320161342621e-02 2.613147199153900146e-01 1.698644459247589111e-01 -7.203625887632369995e-02 1.362313926219940186e-01 -4.426053762435913086e-01 -3.922377154231071472e-02 4.079869687557220459e-01 2.496585808694362640e-02 -2.023257315158843994e-01 4.213179647922515869e-02 2.077163606882095337e-01 -4.035747051239013672e-02 -3.468460962176322937e-02 1.565343141555786133e-01 -5.163427442312240601e-02 -2.027201503515243530e-01 -8.818338066339492798e-02 1.180322468280792236e-01 2.917880713939666748e-01
-1.888479292392730713e-01 -1.981262862682342529e-01 1.392298191785812378e-01 -6.362898647785186768e-02 6.924874335527420044e-02 -1.300716772675514221e-02 -7.076459471136331558e-03 3.302331566810607910e-01 1.490041613578796387e-01 3.919818997383117676e-01 -2.567922770977020264e-01 1.322537064552307129e-01 -5.186044052243232727e-02 8.853295445442199707e-02 1.501632034778594971e-01 6.915538012981414795e-02 4.039911925792694092e-02 8.563034236431121826e-02 -3.707664012908935547e-01 2.476608604192733765e-01 -9.345719218254089355e-02 -6.195929646492004395e-02 -1.317447870969772339e-01 1.245027408003807068e-01 4.518346861004829407e-02 -1.915113180875778198e-01 9.834430366754531860e-02 -1.617454290390014648e-01 9.226855635643005371e-02 -1.462929844856262207e-01 7.950501888990402222e-02 3.555969595909118652e-01
-1.844426095485687256e-01 -2.178912907838821411e-01 2.691102325916290283e-01 -1.799190044403076172e-01 3.191818892955780029e-01 1.120550837367773056e-02 -2.978924475610256195e-02 8.809791505336761475e-02 3.939470648765563965e-01 -1.338796913623809814e-01 4.333476722240447998e-02 -1.714732684195041656e-02 1.577524393796920776e-01 1.663228571414947510e-01 -2.295876666903495789e-02 1.803572326898574829e-01 -1.327277719974517822e-01 -1.364120692014694214e-01 -2.963313460350036621e-02 3.146482110023498535e-01 -1.904056966304779053e-02 7.652770727872848511e-02 -1.693927496671676636e-01 2.977414429187774658e-01 1.287685632705688477e-01 9.500586986541748047e-02 -2.330753654241561890e-01 -9.599923342466354370e-02 2.400969117879867554e-01 2.730994112789630890e-02 1.857799589633941650e-01 -2.105861343443393707e-02
-2.379321306943893433e-02 -2.877889275550842285e-01 -1.185511648654937744e-01 1.638439595699310303e-01 2.818511798977851868e-02 2.870573699474334717e-01 -2.218814641237258911e-01 -4.638100042939186096e-02 2.454952895641326904e-01 -1.380776334553956985e-02 5.737870559096336365e-02 -2.261299639940261841e-01 -2.474251389503479004e-02 1.596107780933380127e-01 -6.358497776091098785e-03 -1.350756436586380005e-01 1.552654951810836792e-01 -1.688726842403411865e-01 1.099284645169973373e-02 2.113247960805892944e-01 9.769480675458908081e-02 -1.315242704004049301e-02 -6.682591512799263000e-03 4.889815151691436768e-01 -1.470262277871370316e-02 -2.300868034362792969e-01 -1.650852859020233154e-01 -2.042211741209030151e-01 8.047836273908615112e-02 2.279291749000549316e-01 -1.221910417079925537e-01 2.003249228000640869e-01
2.784140594303607941e-02 4.001013189554214478e-02 7.535815984010696411e-02 -2.566195428371429443e-01 2.763249278068542480e-01 -1.114810481667518616e-01 9.453387558460235596e-02 1.032041683793067932e-01 2.567779421806335449e-01 -2.687933109700679779e-02 -6.608737260103225708e-02 -2.875285744667053223e-01 -2.029345929622650146e-02 -1.588691323995590210e-01 1.649482250213623047e-01 9.152118116617202759e-02 1.349287927150726318e-01 -4.909384995698928833e-02 -5.610600486397743225e-02 4.898001253604888916e-01 -4.350207746028900146e-03 -1.114354953169822693e-01 -2.581670582294464111e-01 1.183368936181068420e-01 3.914713561534881592e-01 -7.846145890653133392e-03 -5.852214619517326355e-02 -1.443557292222976685e-01 1.465103328227996826e-01 1.560951024293899536e-01 1.339775323867797852e-01 -6.836099177598953247e-02
2.926090657711029053e-01 -1.652205362915992737e-02 1.493469774723052979e-01 -2.314288169145584106e-01 1.483174413442611694e-01 2.282656282186508179e-01 1.080696582794189453e-01 1.497930884361267090e-01 4.446823298931121826e-01 -5.792107433080673218e-02 -1.455096900463104248e-01 4.276825115084648132e-03 2.837158739566802979e-01 3.141689896583557129e-01 -2.198170684278011322e-02 5.822364240884780884e-02 1.717778854072093964e-02 -2.641568779945373535e-01 -1.100389659404754639e-01 6.234315223991870880e-03 1.280023455619812012e-01 -2.994121517986059189e-03 2.366988733410835266e-02 2.012986987829208374e-01 2.319599092006683350e-01 1.387661416083574295e-02 9.243412874639034271e-03 -2.190427035093307495e-01 -1.508074700832366943e-01 4.534376785159111023e-02 1.984199285507202148e-01 1.368772536516189575e-01
5.376404523849487305e-02 4.271252825856208801e-02 1.084365844726562500e-01 -2.296614833176136017e-02 -2.816374003887176514e-01 5.518880207091569901e-03 4.497491568326950073e-02 9.445962309837341309e-02 2.128895074129104614e-01 6.365806795656681061e-03 1.099065020680427551e-01 1.387640386819839478e-01 3.582186996936798096e-01 1.910775303840637207e-01 1.697278954088687897e-02 5.233934149146080017e-02 8.967285603284835815e-02 -1.658017560839653015e-02 -1.004212647676467896e-01 4.392765760421752930e-01 9.158644825220108032e-02 -2.931346595287322998e-01 1.710816323757171631e-01 1.382997035980224609e-01 4.025129973888397217e-01 -8.459038287401199341e-02 1.157824620604515076e-01 -1.630346029996871948e-01 -1.485015153884887695e-01 2.062603086233139038e-01 1.297329515218734741e-01 5.904866382479667664e-02
1.328770518302917480e-01 -3.449734449386596680e-01 1.821834444999694824e-01 2.303504049777984619e-01 3.057782053947448730e-01 1.231116279959678650e-01 1.260998249053955078e-01 2.319645583629608154e-01 2.511748075485229492e-01 -1.319143772125244141e-01 6.970489770174026489e-02 -1.630522310733795166e-01 1.580597162246704102e-01 1.602968126535415649e-01 -1.964171603322029114e-02 -1.295637339353561401e-01 2.948703467845916748e-01 1.548722200095653534e-02 -1.665868759155273438e-01 1.416749507188796997e-01 -1.561594009399414062e-01 -1.175230070948600769e-01 -2.949379384517669678e-01 1.740017384290695190e-01 9.107677638530731201e-02 5.564267560839653015e-02 -1.950276643037796021e-02 3.098510578274726868e-02 9.719633497297763824e-03 9.230967611074447632e-02 3.153752982616424561e-01 8.747301250696182251e-02
-1.757541149854660034e-01 -7.943466305732727051e-03 8.554380387067794800e-03 -5.907696112990379333e-02 7.083120942115783691e-02 -2.322522103786468506e-01 -7.218234986066818237e-02 2.716415524482727051e-01 2.676581740379333496e-01 7.690205425024032593e-02 2.398554980754852295e-01 -7.345882803201675415e-02 1.691893190145492554e-01 -1.395268440246582031e-01 1.354021728038787842e-01 1.558562219142913818e-01 1.611757427453994751e-01 -4.247802197933197021e-01 -1.293370276689529419e-01 1.157658994197845459e-01 3.983372077345848083e-02 -1.503966599702835083e-01 -6.039128080010414124e-02 -2.008565217256546021e-01 1.894367635250091553e-01 -8.413537591695785522e-02 7.308510690927505493e-02 5.578192323446273804e-02 -1.153929829597473145e-01 -7.758862525224685669e-02 1.035193353891372681e-01 4.583834111690521240e-01
-2.855555117130279541e-01 -1.047260463237762451e-01 1.120966896414756775e-01 2.403767406940460205e-01 9.332741051912307739e-02 -7.244946062564849854e-02 -2.208697646856307983e-01 9.772653877735137939e-02 -7.234510499984025955e-03 6.536720693111419678e-02 2.562806475907564163e-03 2.943334169685840607e-02 1.157116666436195374e-01 2.556307017803192139e-01 1.686342060565948486e-01 -7.682017236948013306e-02 1.291806995868682861e-01 -2.175580896437168121e-02 3.854706883430480957e-02 2.952465415000915527e-01 -5.824799835681915283e-02 -9.952487051486968994e-02 -3.796927928924560547e-01 2.497590929269790649e-01 1.844761520624160767e-01 -4.262503981590270996e-01 3.580047935247421265e-02 1.339310854673385620e-01 -1.458566077053546906e-02 9.601963311433792114e-02 1.165356934070587158e-01 2.509242892265319824e-01
6.410793960094451904e-02 -2.427448034286499023e-01 -4.375252872705459595e-02 -1.920007541775703430e-02 1.431349366903305054e-01 2.704636566340923309e-02 -1.078487001359462738e-02 -3.860370069742202759e-02 2.332371026277542114e-01 -1.225156411528587341e-01 7.685229927301406860e-02 5.436768755316734314e-03 4.212025925517082214e-02 3.427387475967407227e-01 3.072602152824401855e-01 2.195218577980995178e-02 1.806673109531402588e-01 -2.615346312522888184e-01 -1.586165279150009155e-01 -3.460946306586265564e-02 -2.520555853843688965e-01 -2.249425351619720459e-01 -4.153644666075706482e-02 2.309557944536209106e-01 6.067207455635070801e-02 2.197807282209396362e-01 2.393672764301300049e-01 -3.439857065677642822e-01 4.577255249023437500e-02 8.142236620187759399e-02 2.644838690757751465e-01 1.396327018737792969e-01
-5.786056444048881531e-02 -3.520973920822143555e-01 7.920283079147338867e-02 7.914970070123672485e-02 1.625784784555435181e-01 -1.487491466104984283e-02 1.501538902521133423e-01 1.335588395595550537e-01 1.107865348458290100e-01 2.788047194480895996e-01 -1.763030588626861572e-01 2.402135170996189117e-02 3.503468334674835205e-01 -5.282133817672729492e-02 -9.437550604343414307e-02 1.001295745372772217e-01 -9.796148538589477539e-02 -2.802030742168426514e-01 -1.539503633975982666e-01 4.193848371505737305e-01 -1.738732010126113892e-01 -2.166606932878494263e-01 -1.248065754771232605e-01 1.715781539678573608e-01 -1.295704543590545654e-01 1.430974453687667847e-01 -1.272339075803756714e-01 -1.995166838169097900e-01 -4.683453589677810669e-02 2.428359165787696838e-02 -1.343455165624618530e-01 5.474134162068367004e-02
7.884588092565536499e-02 -1.259916722774505615e-01 3.450230062007904053e-01 3.345638886094093323e-02 -5.407615005970001221e-02 -1.622419804334640503e-01 -3.916320204734802246e-02 2.607238888740539551e-01 3.132409602403640747e-02 -1.660702377557754517e-01 -1.559748351573944092e-01 2.311116755008697510e-01 1.458944082260131836e-01 1.450570076704025269e-01 -2.642413601279258728e-03 -1.050468683242797852e-01 1.271139830350875854e-01 -1.249831318855285645e-01 -2.627919316291809082e-01 3.247918188571929932e-01 -1.889066398143768311e-01 -2.545673251152038574e-01 -4.108730331063270569e-02 2.633584439754486084e-01 -4.595974832773208618e-02 -4.547785967588424683e-02 -2.435989379882812500e-01 -1.757821738719940186e-01 2.869572304189205170e-02 1.430174857378005981e-01 -2.270106822252273560e-01 2.328651994466781616e-01
2.494331449270248413e-01 -8.379940688610076904e-02 -5.458706617355346680e-02 -1.961072534322738647e-01 3.499850630760192871e-01 -3.648712933063507080e-01 -1.545559763908386230e-01 2.343421876430511475e-01 1.434297561645507812e-01 2.531588077545166016e-01 -3.672777488827705383e-02 -3.515553474426269531e-01 1.301323920488357544e-01 6.110843271017074585e-02 1.052744090557098389e-01 1.316336095333099365e-01 1.420778185129165649e-01 -1.592366956174373627e-02 3.064521821215748787e-03 9.751132875680923462e-02 -1.181858312338590622e-02 -7.993777096271514893e-02 -4.642813652753829956e-02 2.258680611848831177e-01 1.943048462271690369e-02 -3.062921203672885895e-02 1.856835186481475830e-01 -2.580056786537170410e-01 -9.067762643098831177e-02 2.972870767116546631e-01 3.089822828769683838e-02 8.149304986000061035e-02
-1.269484460353851318e-01 -2.167168557643890381e-01 -1.134425848722457886e-01 1.582793146371841431e-01 -4.676472395658493042e-02 2.738414704799652100e-01 -2.589779794216156006e-01 2.010789364576339722e-01 1.712621003389358521e-01 1.265007257461547852e-01 1.377193927764892578e-01 -1.319382637739181519e-01 1.295152008533477783e-01 2.303171008825302124e-01 7.167480140924453735e-02 1.467924658209085464e-02 2.007951140403747559e-01 -1.018271222710609436e-01 8.462996035814285278e-02 2.801608741283416748e-01 2.639186978340148926e-01 -2.795954048633575439e-02 -2.463660985231399536e-01 2.625563144683837891e-01 -1.549612451344728470e-02 -3.437379002571105957e-01 -8.730389922857284546e-02 -1.976650208234786987e-01 1.149951517581939697e-01 3.027945570647716522e-02 1.891258209943771362e-01 7.766672223806381226e-02
-1.406832337379455566e-01 -3.095683455467224121e-01 3.203426003456115723e-01 7.009415328502655029e-02 1.223495155572891235e-01 -5.620918050408363342e-02 1.177237427327781916e-04 2.828291654586791992e-01 3.555784523487091064e-01 1.554242521524429321e-01 -1.825537532567977905e-01 -2.074557123705744743e-03 1.743967831134796143e-01 1.275681331753730774e-02 -5.386030673980712891e-02 -3.543861210346221924e-02 -8.124465495347976685e-02 -2.765659391880035400e-01 -2.074280828237533569e-01 3.274025917053222656e-01 3.222260996699333191e-02 5.121266469359397888e-03 -1.473217457532882690e-01 -1.122719724662601948e-03 -5.952497571706771851e-02 -2.503736913204193115e-01 1.967716813087463379e-01 9.741079062223434448e-02 1.272840052843093872e-01 -1.878743916749954224e-01 1.933295279741287231e-01 -2.597663179039955139e-02
-1.141171455383300781e-01 -3.366633355617523193e-01 3.643272221088409424e-01 -6.249484792351722717e-02 7.222115248441696167e-02 -4.054021835327148438e-02 -1.026676669716835022e-01 2.083344459533691406e-01 1.051934510469436646e-01 -1.465593576431274414e-01 -2.580958046019077301e-02 1.289086639881134033e-01 2.525702118873596191e-01 9.649844467639923096e-02 2.490225881338119507e-01 1.161761209368705750e-01 9.743873775005340576e-02 5.744741111993789673e-02 -1.681959033012390137e-01 2.308353036642074585e-01 -2.168921381235122681e-01 -2.229049354791641235e-01 -6.057661771774291992e-02 3.340413868427276611e-01 1.550518870353698730e-01 -2.552267909049987793e-02 -1.195441931486129761e-01 2.340164966881275177e-02 2.196389138698577881e-01 1.329564750194549561e-01 -1.919173300266265869e-01 1.706370413303375244e-01
-9.593323618173599243e-02 -2.438597083091735840e-01 2.286130040884017944e-01 1.187758669257164001e-01 5.422118119895458221e-03 -5.066887289285659790e-02 -2.357866913080215454e-01 2.627604901790618896e-01 -3.077369369566440582e-02 -1.686891317367553711e-01 6.061533465981483459e-02 1.824618577957153320e-01 2.258467823266983032e-01 8.065436035394668579e-02 8.350346982479095459e-02 8.008214086294174194e-02 3.044683635234832764e-01 1.458712760359048843e-02 -6.713116168975830078e-02 3.152089416980743408e-01 -2.244566380977630615e-01 -1.734202057123184204e-01 -1.845588237047195435e-01 1.474866718053817749e-01 5.747303366661071777e-02 2.879555104300379753e-03 -2.409001141786575317e-01 -8.674336224794387817e-02 -1.114212255924940109e-02 1.933574378490447998e-01 -6.913642585277557373e-02 3.952827155590057373e-01
-9.754078835248947144e-02 -1.863406747579574585e-01 1.820137947797775269e-01 6.420583277940750122e-02 3.246200680732727051e-01 1.979995518922805786e-01 5.734110996127128601e-02 1.541262716054916382e-01 2.951344847679138184e-01 -2.927569113671779633e-02 5.952802672982215881e-02 -1.428133994340896606e-01 2.963069975376129150e-01 9.386730194091796875e-02 -1.832105219364166260e-01 -1.503150723874568939e-02 1.193840056657791138e-01 -2.373574078083038330e-01 6.288845837116241455e-02 2.458675056695938110e-01 -3.203414380550384521e-01 -1.231265664100646973e-01 -2.314245104789733887e-01 8.924798667430877686e-02 5.865437909960746765e-02 1.684492230415344238e-01 -2.162140607833862305e-02 -2.287351489067077637e-01 -5.215569213032722473e-02 3.080561943352222443e-02 2.166640013456344604e-01 2.346736937761306763e-01
-1.257996261119842529e-01 -5.524126067757606506e-02 5.445669218897819519e-02 -9.838198870420455933e-02 2.712175250053405762e-01 -3.724616467952728271e-01 -3.877973556518554688e-01 5.027450248599052429e-02 1.373511999845504761e-01 -6.557553261518478394e-02 -6.664844602346420288e-02 -1.319291628897190094e-02 1.558022052049636841e-01 -1.928103864192962646e-01 -2.345799505710601807e-01 1.957655996084213257e-01 3.271142840385437012e-01 6.949894875288009644e-02 -1.754186451435089111e-01 1.040452346205711365e-01 -3.730108961462974548e-02 -2.237641811370849609e-01 -2.062918990850448608e-01 1.667384505271911621e-01 -1.445333212614059448e-01 -8.999737352132797241e-02 -2.161155454814434052e-03 -2.023690938949584961e-01 -3.792397305369377136e-02 1.225984171032905579e-01 1.140944734215736389e-01 2.144982367753982544e-01
-1.778908371925354004e-01 -2.350562363862991333e-01 -1.032252907752990723e-01 -1.770949065685272217e-01 -4.613608121871948242e-02 -6.944585591554641724e-02 -1.248026192188262939e-01 2.705987393856048584e-01 -8.989325724542140961e-03 8.961070328950881958e-02 1.385923027992248535e-01 -2.714250385761260986e-01 3.040085136890411377e-01 4.292620345950126648e-03 4.509298875927925110e-02 -4.819990321993827820e-02 5.214310064911842346e-02 -7.635557651519775391e-02 1.324427574872970581e-01 9.539334475994110107e-02 -2.385561726987361908e-02 -1.234938725829124451e-01 -2.294861376285552979e-01 -1.793144196271896362e-01 1.551394462585449219e-01 -1.725512892007827759e-01 -1.656365394592285156e-01 -4.149658381938934326e-01 -2.230340987443923950e-01 -1.912005618214607239e-02 1.830806434154510498e-01 3.234478235244750977e-01
-5.548257753252983093e-02 -7.671212404966354370e-02 2.434629201889038086e-01 4.371898248791694641e-02 4.691062495112419128e-02 2.114058658480644226e-02 -1.849980354309082031e-01 -4.484080895781517029e-02 4.627921581268310547e-01 1.256734430789947510e-01 8.176787197589874268e-02 1.689031347632408142e-02 2.645463645458221436e-01 -8.754790760576725006e-03 6.152137368917465210e-02 1.975339651107788086e-01 -2.038346976041793823e-01 -3.651767969131469727e-01 -1.521856188774108887e-01 1.948856264352798462e-01 -1.394161838106811047e-03 2.127307094633579254e-02 -3.537652194499969482e-01 1.901735961437225342e-01 9.063019603490829468e-02 3.335160389542579651e-02 4.162745922803878784e-02 -3.199488520622253418e-01 -1.168353706598281860e-01 2.100632153451442719e-02 -7.214851677417755127e-02 1.030729785561561584e-01
-1.037490740418434143e-01 -3.661558330059051514e-01 5.743475630879402161e-02 2.595573365688323975e-01 1.377902179956436157e-01 -4.632339626550674438e-02 -4.622022062540054321e-02 1.827501058578491211e-01 2.640645802021026611e-01 1.722310855984687805e-02 -2.316474616527557373e-01 -8.662263862788677216e-03 2.120497226715087891e-01 -2.116024494171142578e-03 1.488020718097686768e-01 2.334685325622558594e-01 -2.930379509925842285e-01 -1.484444886445999146e-01 -7.631567865610122681e-02 3.779240548610687256e-01 -1.572976559400558472e-01 -1.406819820404052734e-01 -6.639836728572845459e-02 2.644762992858886719e-01 -2.036034464836120605e-01 6.722797453403472900e-02 -7.953581213951110840e-02 -1.631184518337249756e-01 5.015086382627487183e-02 -8.143612742424011230e-02 1.151455286890268326e-02 1.371665149927139282e-01
-1.303087174892425537e-01 -2.816386222839355469e-01 1.100042015314102173e-01 -4.016505181789398193e-02 3.576261550188064575e-02 -4.404957965016365051e-02 -1.282165944576263428e-01 2.424447685480117798e-01 9.577544778585433960e-02 -2.245911359786987305e-01 -2.385010421276092529e-01 1.360645741224288940e-01 1.691107898950576782e-01 2.278484255075454712e-01 -1.555975526571273804e-02 -2.865308709442615509e-02 -6.171189993619918823e-02 -1.261516362428665161e-01 3.229475393891334534e-02 4.932282567024230957e-01 -1.745582222938537598e-01 -1.584965586662292480e-01 2.000593766570091248e-02 4.009354412555694580e-01 -1.308092027902603149e-01 -5.234126374125480652e-02 -1.897141933441162109e-01 -1.536436099559068680e-02 2.985873445868492126e-02 -7.430759072303771973e-02 -9.560668468475341797e-02 2.062696963548660278e-01
1.412088721990585327e-01 -6.141173467040061951e-02 7.582796365022659302e-02 -1.548508256673812866e-01 2.160875946283340454e-01 -2.435351535677909851e-02 1.331315338611602783e-01 2.581973075866699219e-01 3.475675880908966064e-01 6.384768337011337280e-02 -2.701069600880146027e-02 -1.423338353633880615e-01 4.240513443946838379e-01 -1.837222874164581299e-01 1.167337372899055481e-01 -8.013451471924781799e-03 2.723706662654876709e-01 -2.576399147510528564e-01 -1.583386659622192383e-01 -4.941864684224128723e-02 -2.232510130852460861e-03 -7.808250933885574341e-02 -1.851540505886077881e-01 2.076519131660461426e-01 1.533443033695220947e-01 8.337479084730148315e-03 -2.265204191207885742e-01 1.561703719198703766e-02 -1.037826314568519592e-01 -2.123191058635711670e-01 1.448913365602493286e-01 1.954141259193420410e-01
5.165250971913337708e-02 -2.268308103084564209e-01 4.866870865225791931e-02 -2.719379961490631104e-01 3.002616167068481445e-01 1.668477505445480347e-01 -1.286575496196746826e-01 1.931350082159042358e-01 2.481332868337631226e-01 1.285803467035293579e-01 -1.845042854547500610e-01 -1.791571974754333496e-01 2.072843760251998901e-01 -9.191116690635681152e-02 -1.354915797710418701e-01 -2.270672023296356201e-01 1.031282469630241394e-01 -4.731725435703992844e-03 3.118673898279666901e-02 7.598284631967544556e-02 -2.710825502872467041e-01 5.887082591652870178e-02 -2.437026053667068481e-01 4.492623731493949890e-02 -3.514436073601245880e-03 -2.822509407997131348e-01 -5.058364011347293854e-03 -1.209274604916572571e-01 4.510540142655372620e-02 1.549224704504013062e-01 3.134555220603942871e-01 2.403249740600585938e-01
-3.014724850654602051e-01 -4.332380369305610657e-02 5.015899613499641418e-02 1.352786421775817871e-01 -5.279607325792312622e-02 3.336029350757598877e-01 -2.141478285193443298e-02 2.133478820323944092e-01 1.511376649141311646e-01 3.468246757984161377e-02 1.925897300243377686e-01 7.534345984458923340e-02 -8.007208257913589478e-02 5.619985982775688171e-02 2.344863414764404297e-01 -9.627795219421386719e-02 2.908957600593566895e-01 -1.682425439357757568e-01 -1.217345595359802246e-01 3.909467756748199463e-01 -1.248950604349374771e-02 -1.706260889768600464e-01 -2.782326042652130127e-01 3.676066100597381592e-01 1.689080446958541870e-01 -4.631871343008242548e-05 -6.659016758203506470e-02 -1.998837251449003816e-04 8.846700191497802734e-03 5.685107409954071045e-02 6.452114135026931763e-02 1.512990742921829224e-01
4.897036775946617126e-02 -2.148180454969406128e-01 -1.267524659633636475e-01 9.639997035264968872e-03 -1.506276242434978485e-02 5.818641930818557739e-02 1.259602885693311691e-02 1.259250938892364502e-01 3.750617206096649170e-01 -3.032918274402618408e-01 2.096307575702667236e-01 -2.508990764617919922e-01 9.074837714433670044e-02 -7.142443954944610596e-02 3.539902269840240479e-01 6.597869098186492920e-02 1.405756920576095581e-01 -1.750633120536804199e-01 -1.436018347740173340e-01 2.776331901550292969e-01 -1.673918403685092926e-02 -2.571780681610107422e-01 -1.581693589687347412e-01 9.498406946659088135e-02 1.708016395568847656e-01 -4.603499174118041992e-02 -1.015091463923454285e-01 -3.489066660404205322e-01 -1.089648082852363586e-01 4.063863307237625122e-02 -8.584363758563995361e-02 -1.786171644926071167e-02
-2.753823995590209961e-01 -3.664486706256866455e-01 2.159439921379089355e-01 1.373257860541343689e-02 9.889801964163780212e-03 7.380816340446472168e-02 -3.189188539981842041e-01 1.234358847141265869e-01 1.818080693483352661e-01 1.423657834529876709e-01 -3.147656917572021484e-01 -4.267930518835783005e-03 -8.013477921485900879e-02 -1.217536553740501404e-01 1.942683011293411255e-01 -6.484086066484451294e-02 1.962549984455108643e-01 3.331832587718963623e-02 -6.457970291376113892e-02 3.947568535804748535e-01 -2.988501638174057007e-02 -1.776275038719177246e-01 -1.251913793385028839e-02 -2.938418090343475342e-01 1.263955384492874146e-01 1.042397972196340561e-02 1.731149554252624512e-01 3.972716163843870163e-03 -7.572971284389495850e-02 -5.316735059022903442e-02 -6.450481712818145752e-02 1.661166548728942871e-01
-3.361521363258361816e-01 -1.414467543363571167e-01 -1.077567264437675476e-01 -3.601491749286651611e-01 1.456269621849060059e-02 7.828079909086227417e-02 -1.185674667358398438e-01 2.321631908416748047e-01 4.505481421947479248e-01 -6.473578512668609619e-02 -7.814214378595352173e-02 -1.621299833059310913e-01 1.388255953788757324e-01 3.029555827379226685e-02 1.530603915452957153e-01 6.355547904968261719e-02 1.978020519018173218e-01 -1.996264457702636719e-01 -6.489314138889312744e-02 2.475407123565673828e-01 3.533204644918441772e-02 -6.007795408368110657e-02 -3.564894944429397583e-02 -1.251911073923110962e-01 -2.632118165493011475e-01 1.642670780420303345e-01 2.507714927196502686e-02 -1.794921308755874634e-01 -1.323957145214080811e-01 -4.162875190377235413e-02 1.973338723182678223e-01 1.027918830513954163e-01
1.468039751052856445e-01 -1.902700960636138916e-01 1.771851032972335815e-01 -2.032853513956069946e-01 2.379625886678695679e-01 -3.603501021862030029e-01 7.193284481763839722e-02 3.058461844921112061e-01 7.831562310457229614e-02 2.442379593849182129e-01 -4.925398156046867371e-02 -1.392694711685180664e-01 5.682707205414772034e-02 2.042199820280075073e-01 -9.406032040715217590e-03 9.931323677301406860e-02 1.465512663125991821e-01 9.759380668401718140e-02 -1.026800349354743958e-01 4.064837470650672913e-02 1.059988439083099365e-01 2.303894795477390289e-02 -1.368464976549148560e-01 1.820971071720123291e-01 1.097304075956344604e-01 -6.863745301961898804e-02 7.867445796728134155e-02 -2.969878613948822021e-01 -2.125060111284255981e-01 3.655791282653808594e-01 1.750322878360748291e-01 1.200038120150566101e-01
1.919272541999816895e-02 -1.050442084670066833e-02 -7.949446141719818115e-02 -1.394768208265304565e-01 1.239912435412406921e-01 4.295313265174627304e-03 2.957128584384918213e-01 9.296999126672744751e-02 2.036640197038650513e-01 1.601820141077041626e-01 -3.242033720016479492e-01 -1.517698466777801514e-01 3.359875828027725220e-02 -1.734183542430400848e-02 8.317224681377410889e-02 1.189811602234840393e-01 2.329613119363784790e-01 6.842379271984100342e-02 -1.928378045558929443e-01 4.395231902599334717e-01 -1.526833176612854004e-01 -7.423195522278547287e-03 -2.427700459957122803e-01 1.473888456821441650e-01 2.334561198949813843e-01 -2.332575917243957520e-01 2.418147027492523193e-01 8.959432691335678101e-02 -7.617130875587463379e-02 -1.934039033949375153e-02 2.137179970741271973e-01 1.545042842626571655e-01
-9.496653825044631958e-02 -2.635585665702819824e-01 -5.577352643013000488e-02 4.453034698963165283e-02 1.578721404075622559e-02 8.155354112386703491e-02 -2.254200354218482971e-02 9.055049717426300049e-02 -1.957251504063606262e-02 7.850390672683715820e-02 -1.212629526853561401e-01 9.657151997089385986e-02 1.281072199344635010e-01 -4.071146622300148010e-02 -1.703164875507354736e-01 -9.768165647983551025e-02 2.034888714551925659e-01 5.477733165025711060e-02 -3.002469539642333984e-01 2.294298261404037476e-01 -1.623099297285079956e-01 -1.249744892120361328e-01 -5.296230688691139221e-02 2.739685960114002228e-02 2.519901692867279053e-01 -3.816912472248077393e-01 -1.132579147815704346e-01 -2.922805845737457275e-01 1.218146532773971558e-01 -2.196481376886367798e-01 -1.700065881013870239e-01 4.260044097900390625e-01
1.078801974654197693e-01 -3.989889323711395264e-01 1.033557802438735962e-01 -1.040806155651807785e-02 2.207539416849613190e-02 2.080918848514556885e-02 -1.260624080896377563e-01 2.377693802118301392e-01 1.256431192159652710e-01 -1.388363093137741089e-01 -3.140762746334075928e-01 1.120545417070388794e-01 1.563224941492080688e-01 1.758864521980285645e-01 8.081319928169250488e-02 -7.558842748403549194e-02 9.515287238173186779e-04 -7.421512901782989502e-02 -1.029229350388050079e-02 4.270142018795013428e-01 -1.165153235197067261e-01 -1.276217252016067505e-01 6.919795274734497070e-02 2.453072071075439453e-01 4.643219057470560074e-03 -7.387848198413848877e-02 -3.489634394645690918e-01 7.114114612340927124e-02 1.323384642601013184e-01 1.404255926609039307e-01 -1.608740538358688354e-02 2.802905738353729248e-01
9.295286983251571655e-02 -1.040532961487770081e-01 1.215790808200836182e-01 -1.146573349833488464e-01 4.906843006610870361e-01 -4.660022631287574768e-02 9.787367284297943115e-02 1.109085530042648315e-01 4.507939517498016357e-02 9.148329496383666992e-02 8.982240408658981323e-02 -1.359980553388595581e-01 -2.555492706596851349e-02 1.480762809514999390e-01 3.426410853862762451e-01 8.163822442293167114e-02 3.445162177085876465e-01 -6.540297716856002808e-02 1.029371749609708786e-02 4.486896395683288574e-01 4.201463609933853149e-02 -1.581667363643646240e-01 1.808798313140869141e-01 -5.549206957221031189e-02 -5.188661813735961914e-02 8.557872474193572998e-02 -5.047032237052917480e-02 -2.150167226791381836e-01 -1.065115630626678467e-01 1.844319403171539307e-01 -3.768257098272442818e-03 1.141250655055046082e-01
-8.137668669223785400e-02 -1.646622717380523682e-01 1.124514639377593994e-01 -2.543570473790168762e-02 -4.868200793862342834e-02 -9.462292492389678955e-02 -1.035718023777008057e-01 1.587918400764465332e-01 3.965606912970542908e-02 -8.000054210424423218e-02 -2.216872423887252808e-01 2.824673950672149658e-01 2.353591024875640869e-01 1.133123114705085754e-01 -1.439032144844532013e-02 -9.900561720132827759e-02 5.379373207688331604e-02 -1.067828610539436340e-01 -2.366085648536682129e-01 4.663882255554199219e-01 -2.349017262458801270e-01 -2.455911785364151001e-01 -8.970926702022552490e-02 1.522606015205383301e-01 7.333824038505554199e-02 -7.704625278711318970e-02 -2.965101301670074463e-01 -5.778475105762481689e-02 2.259560823440551758e-01 -2.181315049529075623e-02 -1.269911527633666992e-01 2.929242551326751709e-01
9.688550233840942383e-02 -1.570081114768981934e-01 2.449502050876617432e-01 -4.042642563581466675e-02 8.448377251625061035e-02 4.477768763899803162e-02 1.801456324756145477e-02 2.781740725040435791e-01 3.593210503458976746e-02 3.115016520023345947e-01 -1.459835171699523926e-01 -2.000669836997985840e-01 -2.232513725757598877e-01 -1.800014525651931763e-01 1.410833299160003662e-01 1.404788345098495483e-01 3.781562447547912598e-01 -2.114239484071731567e-01 -2.243734151124954224e-01 9.563247114419937134e-02 -7.428675144910812378e-02 -2.028476446866989136e-01 1.436150968074798584e-01 -7.588671892881393433e-02 -9.798119775950908661e-03 -1.485097706317901611e-01 -5.875873565673828125e-02 -3.188129067420959473e-01 2.169995196163654327e-02 5.648515000939369202e-02 1.830036938190460205e-01 2.264897823333740234e-01
-1.492683496326208115e-02 1.060468554496765137e-01 6.664016097784042358e-02 6.364718824625015259e-02 -1.722705923020839691e-02 -1.581276506185531616e-01 -8.346362411975860596e-02 2.297732681035995483e-01 1.119409203529357910e-01 1.038113683462142944e-01 -2.402026653289794922e-01 -1.510835587978363037e-01 9.051931649446487427e-02 3.064551651477813721e-01 2.246628701686859131e-01 -2.012253552675247192e-02 -3.223187103867530823e-02 -5.290141701698303223e-01 3.724356740713119507e-02 1.349556148052215576e-01 -7.685888558626174927e-02 -2.446236461400985718e-01 -6.080994755029678345e-02 1.473990082740783691e-01 -4.057680070400238037e-02 -3.162044882774353027e-01 1.277170330286026001e-01 -1.082398816943168640e-01 9.101741015911102295e-02 4.556205123662948608e-02 1.211037486791610718e-02 3.260754346847534180e-01
-8.329109102487564087e-02 4.290493577718734741e-02 2.597891688346862793e-01 -2.208703458309173584e-01 2.540919184684753418e-01 -1.466306746006011963e-01 -2.081632018089294434e-01 9.321608394384384155e-02 -2.595492824912071228e-02 -1.746510267257690430e-01 -7.703484594821929932e-02 -2.640175223350524902e-01 3.052959144115447998e-01 -8.488325029611587524e-02 1.298982948064804077e-01 4.285321757197380066e-02 4.198406636714935303e-02 -8.013479411602020264e-03 1.248013973236083984e-02 2.062131613492965698e-01 1.276614814996719360e-01 -1.951351910829544067e-01 -3.266893327236175537e-01 1.691790521144866943e-01 6.617012619972229004e-02 2.498959153890609741e-01 1.081132888793945312e-01 -3.877163827419281006e-01 9.424192458391189575e-02 -1.635081171989440918e-01 2.939486503601074219e-02 1.066654771566390991e-01
1.059198826551437378e-01 -1.850633174180984497e-01 -1.230858638882637024e-01 2.510614097118377686e-01 1.179655641317367554e-01 -3.747715428471565247e-02 -1.726659983396530151e-01 -2.197170853614807129e-01 4.552992880344390869e-01 -2.635582685470581055e-01 1.176500171422958374e-01 -2.486681751906871796e-02 8.039399981498718262e-02 -1.209125574678182602e-02 1.293358653783798218e-01 -5.388488620519638062e-02 1.200444698333740234e-01 -8.508383296430110931e-03 -2.890263795852661133e-01 1.919073313474655151e-01 1.684595346450805664e-01 -1.829625219106674194e-01 -1.714561507105827332e-02 1.439325511455535889e-01 4.032392501831054688e-01 -5.045038089156150818e-02 5.677603930234909058e-02 -1.613099426031112671e-01 -6.760486867278814316e-03 9.674789011478424072e-02 1.460623145103454590e-01 1.504538655281066895e-01
3.001810014247894287e-01 -2.046875059604644775e-01 3.429875671863555908e-01 2.806904539465904236e-02 1.506880074739456177e-01 2.212786525487899780e-01 -2.574332058429718018e-01 -1.826772093772888184e-02 2.242720276117324829e-01 3.183076530694961548e-02 1.165423616766929626e-01 -2.294881269335746765e-02 6.947429478168487549e-02 6.373726576566696167e-02 9.252401441335678101e-02 6.711307168006896973e-02 -6.892006099224090576e-02 -2.402592897415161133e-01 7.090079039335250854e-02 4.469830691814422607e-01 7.600460946559906006e-02 -3.266058862209320068e-01 1.712192296981811523e-01 -6.430163234472274780e-02 3.978713229298591614e-02 2.230752632021903992e-02 6.854397058486938477e-02 -1.646888256072998047e-02 -1.347494125366210938e-01 7.050555199384689331e-02 -5.608822405338287354e-02 2.782031893730163574e-01
3.189586997032165527e-01 -2.501685023307800293e-01 2.377121597528457642e-01 -1.474365592002868652e-01 1.912010312080383301e-01 -1.805112510919570923e-01 1.271341443061828613e-01 1.731978952884674072e-01 1.237298771739006042e-01 -1.358476374298334122e-02 -1.143146231770515442e-01 -1.575064063072204590e-01 1.481957584619522095e-01 -1.328846961259841919e-01 1.886270344257354736e-01 1.956738904118537903e-02 1.682679504156112671e-01 -9.390322118997573853e-02 -2.003477066755294800e-01 3.573280572891235352e-01 -1.251542717218399048e-01 -1.188293993473052979e-01 1.383239626884460449e-01 -7.552539557218551636e-02 -1.491041108965873718e-02 1.015717908740043640e-02 1.298722475767135620e-01 -3.738369941711425781e-01 -2.886735601350665092e-04 2.895224690437316895e-01 2.341057732701301575e-02 -1.108460649847984314e-01
-1.647139191627502441e-01 -1.001918688416481018e-01 2.908163331449031830e-02 -1.372252311557531357e-02 2.772731520235538483e-02 -1.443195939064025879e-01 -9.127802401781082153e-02 3.501405119895935059e-01 2.980667948722839355e-01 1.358586549758911133e-02 -9.622226655483245850e-02 -6.606034934520721436e-02 1.028994098305702209e-01 2.652982473373413086e-01 1.174519434571266174e-01 1.435494720935821533e-01 -3.078393936157226562e-01 2.134448476135730743e-02 -1.446440219879150391e-01 4.784626066684722900e-01 -1.391129642724990845e-01 -3.919444084167480469e-01 -3.764483705163002014e-02 -1.325156539678573608e-01 -1.407290715724229813e-02 -2.533222176134586334e-02 1.414235215634107590e-02 -7.377361506223678589e-02 6.440202146768569946e-02 1.811299324035644531e-01 5.317867547273635864e-02 -8.922290056943893433e-02
-6.557555496692657471e-02 4.133195057511329651e-02 1.582147479057312012e-01 -1.371393948793411255e-01 7.478917390108108521e-02 4.582050815224647522e-02 -2.797594666481018066e-01 9.667773544788360596e-02 4.476101398468017578e-01 8.303393423557281494e-02 -1.768321096897125244e-01 -1.913692504167556763e-01 1.162934303283691406e-01 7.149249315261840820e-02 -3.243864178657531738e-01 -1.150619611144065857e-01 -1.122079938650131226e-01 1.528301276266574860e-02 -1.435503945685923100e-04 2.606759071350097656e-01 1.163361594080924988e-01 -1.745141148567199707e-01 2.086393237113952637e-01 2.344361394643783569e-01 7.383488118648529053e-02 -9.166708588600158691e-02 3.835155814886093140e-02 -3.564967215061187744e-01 1.361691057682037354e-01 1.348049789667129517e-01 -4.657166078686714172e-02 1.950653195381164551e-01
2.123445719480514526e-01 -1.397156119346618652e-01 2.011527866125106812e-01 2.565170638263225555e-02 -2.172288298606872559e-02 -9.661520272493362427e-02 -1.647762060165405273e-01 -5.052930489182472229e-02 -1.059105992317199707e-02 2.010889798402786255e-01 -2.549079060554504395e-02 -8.645664900541305542e-02 3.511564433574676514e-02 2.367493063211441040e-01 -7.114092260599136353e-02 -7.726512849330902100e-02 2.341308146715164185e-01 -2.939927577972412109e-01 -3.068706691265106201e-01 3.305151760578155518e-01 -9.025261737406253815e-03 -2.484532892704010010e-01 -2.407627701759338379e-01 -1.330620050430297852e-01 6.230756640434265137e-02 -3.028271794319152832e-01 1.610313504934310913e-01 -8.771580457687377930e-02 -1.815709024667739868e-01 1.613370329141616821e-01 -4.098268225789070129e-02 2.563975155353546143e-01
-2.441654652357101440e-01 -7.749819010496139526e-02 2.352890074253082275e-01 -1.117416396737098694e-01 3.350955843925476074e-01 -9.711022675037384033e-02 -2.041062712669372559e-01 1.020849272608757019e-01 3.397719860076904297e-01 -6.409705430269241333e-02 -2.579530179500579834e-01 1.166122481226921082e-01 -3.338687494397163391e-02 1.866843923926353455e-02 7.876627892255783081e-02 -1.065672487020492554e-01 1.266645193099975586e-01 -2.605406045913696289e-01 1.147465854883193970e-01 3.290608227252960205e-01 -1.139642000198364258e-01 -3.449505567550659180e-01 6.518658995628356934e-02 -1.912342458963394165e-01 6.303598172962665558e-03 -8.385146409273147583e-02 1.417477279901504517e-01 -5.046751350164413452e-02 -3.252656012773513794e-02 -1.498831994831562042e-02 1.959657222032546997e-01 -1.626266092061996460e-01
-6.066128611564636230e-02 1.291878819465637207e-01 2.773546874523162842e-01 -1.035776734352111816e-01 3.768145442008972168e-01 -1.500825434923171997e-01 -2.748612761497497559e-01 1.062515899538993835e-01 5.168946459889411926e-02 -1.104143261909484863e-01 -2.653320431709289551e-01 -3.112843334674835205e-01 3.842778801918029785e-01 -6.385289877653121948e-02 8.996229618787765503e-02 8.549200370907783508e-03 3.282980322837829590e-01 -8.133646845817565918e-02 -9.639784693717956543e-02 2.083066850900650024e-01 5.159788206219673157e-02 -2.941105328500270844e-02 -1.662553250789642334e-01 -1.634406857192516327e-02 -6.433513760566711426e-02 3.906003013253211975e-02 2.960134996101260185e-03 -1.213778480887413025e-01 1.819938272237777710e-01 -1.747199445962905884e-01 1.254024505615234375e-01 1.594252511858940125e-02
-1.002329681068658829e-02 -3.860403969883918762e-02 1.676388680934906006e-01 -1.895005255937576294e-02 6.460231542587280273e-02 1.900506764650344849e-01 -4.862691089510917664e-02 4.364271461963653564e-01 -1.351990085095167160e-02 -1.097435355186462402e-01 -2.083601355552673340e-01 1.158614549785852432e-02 1.890297830104827881e-01 -3.127653896808624268e-02 7.892611622810363770e-02 2.303776144981384277e-01 1.151078031398355961e-03 -1.724111288785934448e-01 -1.391119807958602905e-01 4.589859843254089355e-01 -1.841394416987895966e-02 -4.753309860825538635e-02 -1.636223047971725464e-01 1.129035875201225281e-01 -5.657272413372993469e-02 -1.401613354682922363e-01 1.462995558977127075e-01 -1.249575894325971603e-02 1.908494830131530762e-01 1.132633164525032043e-01 -1.903954595327377319e-01 3.914845287799835205e-01
2.712697982788085938e-01 -2.113712579011917114e-01 1.759376749396324158e-02 -1.925132125616073608e-01 4.263247549533843994e-02 -1.415817737579345703e-01 1.888949871063232422e-01 2.407056093215942383e-01 2.223620265722274780e-01 -1.754430085420608521e-01 2.219819575548171997e-01 -2.722686529159545898e-01 3.230578079819679260e-02 2.224402427673339844e-01 1.322329789400100708e-01 3.534564748406410217e-02 1.155353859066963196e-01 -2.410647124052047729e-01 -1.829587668180465698e-01 9.350762516260147095e-02 3.687380999326705933e-02 -2.258683145046234131e-01 -3.714832663536071777e-02 8.595182001590728760e-02 3.337340354919433594e-01 -1.396936774253845215e-01 -1.465533953160047531e-02 -3.585374057292938232e-01 4.327187687158584595e-02 -4.353395197540521622e-03 -7.621268928050994873e-02 1.175270080566406250e-01
-1.708809845149517059e-02 -9.189164638519287109e-02 3.465964272618293762e-02 -2.773599512875080109e-02 -1.090976223349571228e-01 -1.459553390741348267e-01 5.195157229900360107e-02 1.877624355256557465e-02 2.488844096660614014e-01 -1.230555400252342224e-02 3.329096734523773193e-02 -1.733671873807907104e-01 -2.848503924906253815e-02 4.218747913837432861e-01 -8.159386343322694302e-04 1.155368164181709290e-01 1.945820748805999756e-01 -3.250491023063659668e-01 1.011657062917947769e-02 2.459830939769744873e-01 -1.898246556520462036e-01 -3.138827979564666748e-01 -3.612069189548492432e-01 -1.286813318729400635e-01 4.984586685895919800e-02 -3.175996541976928711e-01 -7.071660459041595459e-02 -1.301753222942352295e-01 1.257250458002090454e-02 1.335918009281158447e-01 9.512957185506820679e-02 1.719556897878646851e-01
-1.956034600734710693e-01 -2.116111479699611664e-02 1.475021988153457642e-01 -1.965314000844955444e-01 1.177689433097839355e-01 -2.332181483507156372e-01 -3.661845996975898743e-02 1.205243021249771118e-01 9.399116039276123047e-02 -1.682504117488861084e-01 -1.478620618581771851e-01 -7.853615097701549530e-03 4.840126931667327881e-01 1.012966707348823547e-01 7.477841526269912720e-02 -2.195850200951099396e-02 2.334912270307540894e-01 5.687764380127191544e-03 -1.782107502222061157e-01 2.008682638406753540e-01 -3.091541826725006104e-01 -2.491111755371093750e-01 -1.067369803786277771e-01 4.240744933485984802e-02 -2.201939374208450317e-02 -1.742898970842361450e-01 3.401108980178833008e-01 2.526771277189254761e-02 1.125613451004028320e-01 -2.098366469144821167e-01 -1.930284872651100159e-02 -7.335416227579116821e-02
9.364899247884750366e-03 -5.686057358980178833e-02 -9.071867167949676514e-02 -2.403369694948196411e-01 5.350550636649131775e-02 -9.736706316471099854e-02 -3.681088089942932129e-01 2.433569431304931641e-01 -5.057941004633903503e-02 9.359204769134521484e-02 1.529151499271392822e-01 -3.758586645126342773e-01 1.705173552036285400e-01 5.593243241310119629e-02 1.947746723890304565e-01 -1.794603914022445679e-01 2.826354280114173889e-02 -4.573233053088188171e-02 -1.974492073059082031e-01 2.725689411163330078e-01 -1.929628849029541016e-01 -1.087536290287971497e-01 -2.281107902526855469e-01 1.120517868548631668e-02 1.041185855865478516e-01 1.110986545681953430e-01 -7.167740166187286377e-02 -1.519276797771453857e-01 9.940202534198760986e-02 9.011699259281158447e-02 3.056511580944061279e-01 2.551059722900390625e-01
-2.991642802953720093e-02 -9.169703722000122070e-02 1.012315601110458374e-01 1.258867383003234863e-01 1.853561401367187500e-01 1.751846633851528168e-02 7.049202919006347656e-02 2.618077993392944336e-01 5.850142985582351685e-02 -1.258016228675842285e-01 -3.872819840908050537e-01 -2.855981234461069107e-03 3.245644569396972656e-01 5.600994452834129333e-02 7.310138549655675888e-03 1.073630303144454956e-01 -4.555545002222061157e-02 -2.934906482696533203e-01 -2.103216350078582764e-01 3.572426736354827881e-01 -1.132870279252529144e-02 7.712908089160919189e-02 -2.143732756376266479e-01 1.054141372442245483e-01 -1.378213167190551758e-01 -1.890155375003814697e-01 2.535877525806427002e-01 -8.055608719587326050e-02 4.480358678847551346e-03 6.920966506004333496e-02 -1.393761336803436279e-01 3.068441450595855713e-01
[truncated: 3,267,254 more chars]
