# Supplementary material for: The Language of Innovation
Source: PLoS One. 2020 Apr 30;15(4):e0230107. doi: 10.1371/journal.pone.0230107 (PMC7194493; doi:10.1371/journal.pone.0230107)
Supplement: S16 File — (GZ) [file pone.0230107.s016.tar.gz › 1994-1998/V2Run_17_VS_4500_embeddings1994-1998ED32.txt]

2.670311629772186279e-01 3.069790899753570557e-01 -1.147619821131229401e-02 2.437531054019927979e-01 3.182356953620910645e-01 -1.716311275959014893e-01 -1.075136587023735046e-01 -2.414090931415557861e-01 8.629800379276275635e-02 -7.723178714513778687e-02 -3.394435346126556396e-01 9.256660938262939453e-03 4.737899452447891235e-02 2.007709592580795288e-01 -2.081942558288574219e-01 2.353454008698463440e-02 1.116216406226158142e-01 9.571698494255542755e-03 6.146108359098434448e-02 -2.702515013515949249e-02 2.677925825119018555e-01 -2.543825097382068634e-02 -3.108141943812370300e-02 -5.215428769588470459e-02 -2.250380963087081909e-01 3.497945517301559448e-02 5.363085120916366577e-02 -4.316147565841674805e-01 9.576419368386268616e-03 3.794230520725250244e-02 -1.527971178293228149e-01 1.238929573446512222e-02
8.749835938215255737e-02 9.003191441297531128e-02 -3.107990026473999023e-01 2.455555200576782227e-01 7.883461564779281616e-02 -5.665703490376472473e-02 -2.965272068977355957e-01 1.480437666177749634e-01 -8.452320843935012817e-02 -6.407560408115386963e-02 1.561516672372817993e-01 5.225775763392448425e-03 -1.516441404819488525e-01 5.258478596806526184e-02 -3.092582821846008301e-01 3.307215869426727295e-01 4.772400110960006714e-02 1.955017447471618652e-01 1.010647118091583252e-01 1.753198504447937012e-01 2.539408206939697266e-02 -8.371528983116149902e-02 1.391855031251907349e-01 -1.622951328754425049e-01 -3.345135152339935303e-01 2.650686800479888916e-01 2.407301217317581177e-01 -8.183932863175868988e-03 1.031761616468429565e-01 1.315261423587799072e-01 -1.790924966335296631e-01 -8.138399571180343628e-02
1.234217360615730286e-01 3.255689740180969238e-01 3.183161094784736633e-02 1.718494296073913574e-01 1.148911640048027039e-01 -1.470460672862827778e-03 -5.600732564926147461e-02 6.948459148406982422e-02 -2.796605788171291351e-02 -2.005304545164108276e-01 -1.376423090696334839e-01 -2.003028057515621185e-02 -1.605888307094573975e-01 2.486105412244796753e-01 -1.876407265663146973e-01 4.336478188633918762e-02 -7.017535716295242310e-02 -1.349356323480606079e-01 2.500648200511932373e-01 -2.372916489839553833e-01 8.613202720880508423e-03 -6.739825755357742310e-02 5.833292007446289062e-02 -2.042010277509689331e-01 -5.676506757736206055e-01 -1.360106170177459717e-01 1.902263164520263672e-01 -6.972549110651016235e-02 -1.784848421812057495e-01 -5.106993392109870911e-02 -1.739806979894638062e-01 6.192987039685249329e-02
3.790848255157470703e-01 1.386377681046724319e-02 3.443171828985214233e-02 -9.273473918437957764e-02 -8.364207111299037933e-03 -2.335583120584487915e-01 5.618824809789657593e-02 -2.355593442916870117e-01 -1.419715434312820435e-01 -6.465735286474227905e-02 -6.758424453437328339e-03 -7.958089932799339294e-03 -1.457112729549407959e-01 1.960381716489791870e-01 -1.794233024120330811e-01 5.779013037681579590e-02 -3.851314308121800423e-03 1.864854246377944946e-01 9.493222832679748535e-02 6.843934953212738037e-02 -4.285823553800582886e-02 -1.915262490510940552e-01 3.011020272970199585e-02 -1.236710511147975922e-02 -2.441061139106750488e-01 3.295528888702392578e-01 4.729646444320678711e-02 -4.770990312099456787e-01 -2.455739229917526245e-01 -1.231113672256469727e-01 8.469952642917633057e-02 -2.113172411918640137e-01
8.900266140699386597e-02 1.423686742782592773e-01 1.056287065148353577e-02 1.042733564972877502e-01 1.560363620519638062e-01 -1.159727051854133606e-01 -2.082346975803375244e-01 -7.595066726207733154e-02 -1.124027073383331299e-01 -4.940494149923324585e-02 -1.090819537639617920e-01 -1.102058440446853638e-01 -2.684845030307769775e-01 1.787412017583847046e-01 -2.077578902244567871e-01 -4.040671885013580322e-02 -4.357610344886779785e-01 -3.263960033655166626e-02 1.903785318136215210e-01 -2.085132151842117310e-01 2.944961190223693848e-01 -3.132404983043670654e-01 1.991047412157058716e-01 -4.310201480984687805e-02 -3.458229005336761475e-01 1.795950084924697876e-01 1.211161836981773376e-01 2.251807786524295807e-02 1.035621613264083862e-01 2.461412362754344940e-02 -8.167739957571029663e-02 -6.245904043316841125e-02
1.096945330500602722e-01 7.460569590330123901e-02 -3.041565120220184326e-01 1.738748997449874878e-01 -1.518308073282241821e-01 -8.545169979333877563e-02 -3.631061911582946777e-01 -1.176176890730857849e-01 -1.331840008497238159e-01 1.135080400854349136e-02 -1.679380238056182861e-01 -2.313168793916702271e-01 -6.362225860357284546e-02 3.526413440704345703e-02 -3.458388447761535645e-01 1.430588681250810623e-02 -2.592062950134277344e-01 -1.686144024133682251e-01 1.750070005655288696e-01 -2.157387882471084595e-01 -7.405198179185390472e-03 -3.233814835548400879e-01 -2.007123827934265137e-01 -5.159505829215049744e-02 -7.822071015834808350e-02 1.120371371507644653e-01 1.990725100040435791e-01 -5.105073004961013794e-02 -1.334197372198104858e-01 5.342656001448631287e-02 1.878590695559978485e-02 -2.380390018224716187e-01
2.420101463794708252e-01 2.896136939525604248e-01 -8.356668055057525635e-02 2.080357074737548828e-01 7.788986898958683014e-03 -1.683498769998550415e-01 -5.311080068349838257e-02 -1.567888110876083374e-01 1.229113340377807617e-01 -3.401716351509094238e-01 -6.975513696670532227e-02 -1.446945667266845703e-01 -1.536537706851959229e-01 1.512421071529388428e-01 -3.691800832748413086e-01 3.794606402516365051e-02 -1.599400192499160767e-01 -1.822429299354553223e-01 -1.381123661994934082e-01 -1.617064327001571655e-01 1.659996658563613892e-01 -1.069043576717376709e-02 7.457602024078369141e-02 -9.027978777885437012e-02 -3.829896152019500732e-01 9.491041302680969238e-02 1.497121602296829224e-01 -7.691886276006698608e-02 8.401937782764434814e-02 2.064007818698883057e-01 1.059100851416587830e-01 -1.426427066326141357e-01
-6.023478135466575623e-02 -6.549396365880966187e-02 -7.731051743030548096e-02 2.066722214221954346e-01 -3.310832008719444275e-02 -3.664790838956832886e-02 1.434064954519271851e-01 1.195309907197952271e-01 -2.938914112746715546e-02 7.120445370674133301e-02 -4.878743737936019897e-02 7.621969282627105713e-02 -3.625122010707855225e-01 1.973589509725570679e-01 -4.836597293615341187e-02 1.864814162254333496e-01 -1.090244725346565247e-01 1.179378852248191833e-02 8.259079419076442719e-03 -1.405020505189895630e-01 1.813233196735382080e-01 -1.592515408992767334e-01 4.332903772592544556e-02 -2.976098060607910156e-01 -2.001393139362335205e-01 4.175898134708404541e-01 4.176953732967376709e-01 -2.483717352151870728e-01 -2.423437684774398804e-02 9.708800911903381348e-02 -2.060404270887374878e-01 -3.020510822534561157e-02
2.495619505643844604e-01 3.068492934107780457e-02 -6.510309875011444092e-02 3.558122217655181885e-01 -1.838954538106918335e-01 1.540161203593015671e-02 -5.163329094648361206e-02 1.783715337514877319e-01 -6.999897956848144531e-02 -1.952972114086151123e-01 -2.871491909027099609e-01 -7.310191541910171509e-02 -1.621159464120864868e-01 -1.179092973470687866e-01 -1.130393818020820618e-01 5.442215502262115479e-02 1.532554626464843750e-01 1.852736691944301128e-03 1.771011352539062500e-01 -6.579656153917312622e-02 2.414504885673522949e-01 6.795936729758977890e-03 1.595711708068847656e-01 -3.450818359851837158e-01 -2.691829800605773926e-01 1.233489289879798889e-01 1.729311347007751465e-01 -3.993070721626281738e-01 3.658917173743247986e-02 7.574941962957382202e-02 -1.792597398161888123e-02 -6.433235853910446167e-02
3.630643337965011597e-02 4.668831080198287964e-02 -1.547669619321823120e-01 7.838524132966995239e-02 -1.718109995126724243e-01 -1.549048274755477905e-01 1.128946430981159210e-02 -1.426410973072052002e-01 -1.699095964431762695e-02 -2.272473722696304321e-01 -2.187399119138717651e-01 8.870892226696014404e-02 2.086218260228633881e-02 1.913252323865890503e-01 -2.274044454097747803e-01 6.707835942506790161e-02 -1.647423058748245239e-01 -1.412181854248046875e-01 3.888373374938964844e-01 -1.222339943051338196e-01 2.459240406751632690e-01 -1.393629163503646851e-01 5.761219654232263565e-03 -3.139588236808776855e-01 -3.921958506107330322e-01 -1.838168054819107056e-01 8.251952379941940308e-02 -4.155446961522102356e-02 1.436177939176559448e-01 1.283207088708877563e-01 -2.325074076652526855e-01 1.118056625127792358e-01
3.433623164892196655e-02 -1.674452871084213257e-01 -1.782113611698150635e-01 2.830055058002471924e-01 1.758452653884887695e-01 -1.449949890375137329e-01 -2.401280999183654785e-01 3.224451467394828796e-02 4.038814455270767212e-03 2.734382078051567078e-02 -2.283885926008224487e-01 8.468790352344512939e-02 -2.006916701793670654e-01 -4.494684562087059021e-02 -1.532628089189529419e-01 3.845715224742889404e-01 -1.856438964605331421e-01 1.278409548103809357e-02 1.836574524641036987e-01 -3.497774153947830200e-02 2.066801190376281738e-01 -1.764631364494562149e-03 3.726136637851595879e-03 -1.434566825628280640e-01 -2.454762756824493408e-01 7.847309112548828125e-02 3.714626133441925049e-01 -2.066193521022796631e-01 -7.288716733455657959e-02 1.880335658788681030e-01 -4.075542092323303223e-02 2.284488976001739502e-01
2.687138319015502930e-01 -1.535957157611846924e-01 4.529921337962150574e-02 3.281202316284179688e-01 2.037546411156654358e-02 -2.092478796839714050e-02 2.806660719215869904e-02 -2.199066877365112305e-01 8.040713518857955933e-02 -1.568795889616012573e-01 -3.783597052097320557e-01 -5.072729662060737610e-02 -3.064890764653682709e-02 3.522770246490836143e-03 -3.232661783695220947e-01 8.520128577947616577e-02 -4.006024599075317383e-01 -8.976524323225021362e-02 1.014258433133363724e-02 -3.257431462407112122e-02 9.220834076404571533e-02 2.304475009441375732e-02 2.172666937112808228e-01 -2.564307153224945068e-01 -3.176165223121643066e-01 1.684359014034271240e-01 1.385811120271682739e-01 -6.373131275177001953e-02 -9.365844726562500000e-02 -4.214256256818771362e-02 1.019878871738910675e-02 1.001765299588441849e-02
2.979300618171691895e-01 -5.692914873361587524e-02 -1.281243469566106796e-02 -1.666492037475109100e-02 -2.253956496715545654e-01 -5.370963364839553833e-03 9.988133795559406281e-03 -7.339835911989212036e-02 -1.601280421018600464e-01 -1.450233906507492065e-01 -1.740589737892150879e-01 2.608201503753662109e-01 -2.182020097970962524e-01 3.343985229730606079e-02 -3.377678990364074707e-01 1.341306697577238083e-02 -2.205430567264556885e-01 -1.334160864353179932e-01 2.770808339118957520e-02 -2.211792171001434326e-01 1.796294599771499634e-01 -1.161809712648391724e-01 -7.415817677974700928e-02 -3.665413334965705872e-02 -5.556783676147460938e-01 1.395251750946044922e-01 6.754410266876220703e-02 -1.410929858684539795e-01 3.102303482592105865e-02 5.076817236840724945e-03 -6.711971480399370193e-03 -1.440789699554443359e-01
-7.072074804455041885e-03 6.110368296504020691e-02 -2.027167975902557373e-01 4.521045088768005371e-01 7.859990745782852173e-02 -1.328872293233871460e-01 -2.092725634574890137e-01 3.726286068558692932e-02 2.286598831415176392e-02 -3.732684552669525146e-01 6.369924172759056091e-03 -1.280193924903869629e-01 -9.754717350006103516e-02 -1.137129496783018112e-02 -9.524080902338027954e-02 3.062584102153778076e-01 -3.059869632124900818e-02 -1.529181152582168579e-01 1.531407423317432404e-02 1.095247343182563782e-01 1.789803057909011841e-01 1.253915280103683472e-01 2.509063482284545898e-02 7.954868674278259277e-02 -2.543801665306091309e-01 1.648458391427993774e-01 1.495864540338516235e-01 -1.409002542495727539e-01 1.757659576833248138e-02 7.050950080156326294e-02 -2.592080533504486084e-01 3.392124474048614502e-01
4.171178042888641357e-01 -1.206949129700660706e-01 1.100350916385650635e-02 4.069098830223083496e-01 1.830839551985263824e-02 -2.384015731513500214e-02 -2.586972713470458984e-01 1.831675022840499878e-01 -1.035194024443626404e-01 -1.179051846265792847e-01 -1.498271226882934570e-01 1.041799038648605347e-01 5.006973817944526672e-02 9.731558151543140411e-03 -1.268238276243209839e-01 -3.972758725285530090e-02 1.234219148755073547e-01 -9.498353302478790283e-02 1.873143464326858521e-01 -6.508310884237289429e-02 5.107615888118743896e-02 7.844632118940353394e-02 3.072562441229820251e-02 -2.197558730840682983e-01 -3.434244692325592041e-01 1.389150321483612061e-01 2.642330825328826904e-01 -1.683379113674163818e-01 -1.759590059518814087e-01 3.823862969875335693e-02 -2.724613845348358154e-01 -5.056574195623397827e-02
3.197154998779296875e-01 2.282091826200485229e-01 1.670061796903610229e-01 1.151578649878501892e-01 -1.059371829032897949e-01 -1.875259578227996826e-01 -4.681601002812385559e-02 -2.064391076564788818e-01 -2.397731840610504150e-01 -1.566137969493865967e-01 -7.731283456087112427e-02 9.763187170028686523e-02 -2.410058677196502686e-01 2.226197421550750732e-01 -8.646780252456665039e-02 3.971994221210479736e-01 1.013541873544454575e-02 -3.972630202770233154e-02 2.442328035831451416e-01 1.725244373083114624e-01 -2.949735522270202637e-02 -1.215981543064117432e-01 1.440528407692909241e-02 -2.222757190465927124e-01 -1.243190765380859375e-01 3.315452113747596741e-02 -1.504986286163330078e-01 -3.264560699462890625e-01 -1.542783249169588089e-02 -1.025626808404922485e-01 -1.498966068029403687e-01 -8.699056506156921387e-02
2.981013059616088867e-01 2.211388498544692993e-01 -3.007853217422962189e-02 8.241614699363708496e-02 7.679940015077590942e-02 -2.153839617967605591e-01 7.251448184251785278e-02 8.201252669095993042e-02 -1.056466177105903625e-01 -3.079247474670410156e-01 -3.465659320354461670e-01 -2.597619779407978058e-03 -1.495384518057107925e-02 1.657160744071006775e-02 -3.159409165382385254e-01 1.824800819158554077e-01 -2.375143617391586304e-01 -1.637528836727142334e-01 7.839415967464447021e-02 -4.318902641534805298e-02 4.882557690143585205e-02 -1.751076430082321167e-01 1.487507522106170654e-01 -1.316495090723037720e-01 -4.377197921276092529e-01 1.349645555019378662e-01 2.644551359117031097e-02 -5.366302654147148132e-02 -6.322951056063175201e-03 4.608294367790222168e-02 -1.411003768444061279e-01 -1.770412623882293701e-01
2.571614384651184082e-01 -4.562829434871673584e-02 3.089467529207468033e-03 2.151640057563781738e-01 -1.306713670492172241e-01 -1.690531969070434570e-01 9.622892737388610840e-02 -3.243128061294555664e-01 -1.590199023485183716e-01 -1.583314128220081329e-02 -1.451244205236434937e-02 -1.044990122318267822e-01 -2.167088985443115234e-01 2.770241498947143555e-01 -2.737284004688262939e-01 3.319901525974273682e-01 1.386462002992630005e-01 8.864969760179519653e-02 -5.517351254820823669e-02 5.942613631486892700e-02 -2.859041653573513031e-02 2.907436899840831757e-02 -3.259212151169776917e-02 -2.923831343650817871e-01 -1.208190172910690308e-01 -1.099981144070625305e-01 1.286884397268295288e-01 -1.917675286531448364e-01 1.073127314448356628e-01 -1.812777966260910034e-01 -3.141869604587554932e-01 -1.867519319057464600e-01
1.676752435741946101e-04 6.740814447402954102e-02 1.170451119542121887e-01 3.332341909408569336e-01 6.047729030251502991e-02 -3.328700661659240723e-01 -1.602975577116012573e-01 -8.830243349075317383e-02 3.248314931988716125e-02 -1.327898055315017700e-01 -8.230910752899944782e-04 -1.116618514060974121e-01 5.353702232241630554e-02 1.053117960691452026e-01 -3.668766021728515625e-01 1.323510259389877319e-01 -2.972920835018157959e-01 -7.491724193096160889e-02 -5.349995195865631104e-02 -2.969534397125244141e-01 -5.539545044302940369e-02 -2.214438021183013916e-01 -1.371989399194717407e-01 -1.496756523847579956e-01 -2.526831030845642090e-01 2.545703351497650146e-01 1.589784920215606689e-01 -6.464008986949920654e-02 -4.703854024410247803e-02 1.293592900037765503e-01 -2.589118778705596924e-01 5.540165677666664124e-02
3.586336076259613037e-01 2.654018998146057129e-01 8.904664963483810425e-02 1.425216048955917358e-01 -5.676038563251495361e-02 -2.546880543231964111e-01 2.035186886787414551e-01 -2.509376108646392822e-01 3.454305976629257202e-02 -4.565142095088958740e-02 -9.886924922466278076e-02 8.415427803993225098e-02 -9.163058549165725708e-02 1.532478779554367065e-01 -2.015669792890548706e-01 1.829546242952346802e-01 -1.259931176900863647e-01 1.059228777885437012e-01 1.839497983455657959e-01 1.752571463584899902e-01 -1.308600008487701416e-01 -1.304386407136917114e-01 -4.434533044695854187e-02 -1.311883777379989624e-01 -5.018598958849906921e-02 -3.016019985079765320e-02 1.550769507884979248e-01 -3.471657037734985352e-01 -2.505821585655212402e-01 -2.706306278705596924e-01 -1.090814396739006042e-01 -1.822456568479537964e-01
1.774815320968627930e-01 -1.587315350770950317e-01 -3.163835499435663223e-03 1.931282132863998413e-01 -1.192055642604827881e-01 -3.320475518703460693e-01 4.337184503674507141e-02 -3.369626402854919434e-01 -8.261578157544136047e-03 8.282615244388580322e-02 -2.920673787593841553e-02 1.958954632282257080e-01 2.257730439305305481e-02 -1.361840404570102692e-02 -6.999823451042175293e-02 2.386070787906646729e-01 8.801089134067296982e-04 1.440085619688034058e-01 7.107557356357574463e-02 -2.856891155242919922e-01 1.055189315229654312e-02 -3.381187915802001953e-01 -5.501978471875190735e-02 -9.763053059577941895e-02 -2.809754312038421631e-01 -1.646427065134048462e-02 1.989776045083999634e-01 -3.809796273708343506e-01 -1.811882108449935913e-01 -9.936079382896423340e-03 -1.525804847478866577e-01 5.340895429253578186e-02
4.079429805278778076e-01 1.958594471216201782e-01 3.843069449067115784e-02 8.812820166349411011e-02 8.065261691808700562e-02 -2.208957225084304810e-01 2.978098019957542419e-02 -1.529808193445205688e-01 -4.543763026595115662e-02 -1.230373755097389221e-01 -7.694357074797153473e-03 2.285081595182418823e-01 -9.698057547211647034e-03 3.283654153347015381e-01 -1.908340454101562500e-01 2.716368734836578369e-01 -3.722007200121879578e-02 -3.477472439408302307e-02 3.837520256638526917e-02 2.256411463022232056e-01 -1.261584758758544922e-01 -1.730990111827850342e-01 3.264004588127136230e-01 -1.081091761589050293e-01 -1.077768430113792419e-01 7.766190916299819946e-02 8.296892046928405762e-02 -3.867017626762390137e-01 -2.138689346611499786e-02 -8.483856916427612305e-02 -1.267432123422622681e-01 -4.375821724534034729e-02
1.103982701897621155e-01 1.997455358505249023e-01 -2.684817016124725342e-01 2.359557896852493286e-01 1.413270644843578339e-02 -3.958502784371376038e-03 4.042723402380943298e-02 -3.428766727447509766e-01 -3.192607685923576355e-02 -2.037996202707290649e-01 -2.343011349439620972e-01 -1.888629347085952759e-01 -1.645016521215438843e-01 1.858829259872436523e-01 -2.616572380065917969e-01 -8.246682584285736084e-02 -1.136588975787162781e-01 -6.234581395983695984e-02 -3.946901857852935791e-02 -1.838669031858444214e-01 1.214907020330429077e-01 4.543002694845199585e-03 2.170752137899398804e-01 -3.376322090625762939e-01 -2.669284343719482422e-01 2.730200067162513733e-02 9.441144019365310669e-02 -6.296486407518386841e-02 5.072562396526336670e-02 -5.162019282579421997e-02 -3.215205073356628418e-01 -9.585670381784439087e-02
1.089389920234680176e-01 3.372076153755187988e-01 -9.494203329086303711e-02 2.765084207057952881e-01 2.787612974643707275e-01 1.045285165309906006e-02 -1.601747353561222553e-03 -2.722658216953277588e-01 1.069899089634418488e-02 -1.202668026089668274e-01 6.919743865728378296e-02 -1.398779004812240601e-01 -1.112715005874633789e-01 -8.891132660210132599e-03 9.424116462469100952e-02 -4.062101989984512329e-02 -6.498163193464279175e-02 1.135575398802757263e-01 1.761584542691707611e-02 8.956251293420791626e-02 2.241060882806777954e-01 -2.569583058357238770e-01 -3.480879664421081543e-01 -1.923686861991882324e-01 -2.173455208539962769e-01 1.067764312028884888e-01 3.413565754890441895e-01 -2.747413516044616699e-01 -8.343376964330673218e-02 7.877226918935775757e-03 2.565647102892398834e-02 1.299192160367965698e-01
5.064875632524490356e-02 5.595985800027847290e-03 1.841375604271888733e-02 4.316917061805725098e-01 5.389020964503288269e-02 1.139474473893642426e-02 -2.067170143127441406e-01 -1.126475110650062561e-01 1.640921235084533691e-01 -7.827235013246536255e-02 -6.557043641805648804e-02 -2.735766768455505371e-02 -3.910979628562927246e-01 2.165888808667659760e-02 -2.446153759956359863e-01 6.588801741600036621e-02 -9.664048999547958374e-02 1.071852222084999084e-01 -1.604681015014648438e-01 -1.091258004307746887e-01 4.692225903272628784e-02 -3.171733319759368896e-01 1.645742505788803101e-01 -7.716064155101776123e-02 -1.278701573610305786e-01 1.510269939899444580e-01 4.410309791564941406e-01 -2.042669206857681274e-01 -9.883254766464233398e-03 -4.624883830547332764e-02 -1.377103626728057861e-01 7.500781118869781494e-02
1.819990724325180054e-01 -8.098101615905761719e-02 -2.427734201774001122e-03 3.009935021400451660e-01 -1.749684102833271027e-02 -2.556877210736274719e-02 2.537165582180023193e-01 -1.656612902879714966e-01 -1.719593256711959839e-01 -1.959438621997833252e-01 -1.837228536605834961e-01 -5.635686218738555908e-02 -1.348442137241363525e-01 5.058576166629791260e-02 6.654272228479385376e-02 1.006808429956436157e-01 -1.879527419805526733e-01 -6.912482529878616333e-02 2.714146375656127930e-01 3.114896826446056366e-03 2.878255248069763184e-01 7.499434985220432281e-03 1.449052616953849792e-02 4.808003082871437073e-02 -5.941486954689025879e-01 -2.823774330317974091e-02 1.472940202802419662e-02 -1.319769620895385742e-01 -8.458194881677627563e-02 1.905382722616195679e-01 -1.503011435270309448e-01 6.586739327758550644e-03
1.128917261958122253e-01 -1.032982096076011658e-01 1.401883065700531006e-01 2.217349857091903687e-01 -1.710870675742626190e-02 -7.032605260610580444e-02 -3.822293877601623535e-01 -4.710533190518617630e-03 4.521460458636283875e-02 2.392270602285861969e-02 8.159110695123672485e-02 1.116060316562652588e-01 1.816801168024539948e-02 3.899826109409332275e-02 -1.551762316375970840e-02 1.128507703542709351e-01 -2.186947315931320190e-01 2.274913340806961060e-02 2.458395361900329590e-01 -6.660234928131103516e-02 2.315074577927589417e-02 7.122363150119781494e-02 -2.215519994497299194e-01 -1.953962743282318115e-01 -1.853289753198623657e-01 1.564677655696868896e-01 1.838177628815174103e-02 -4.163970053195953369e-01 2.143936008214950562e-01 -3.619263172149658203e-01 -6.762925535440444946e-02 -3.157137334346771240e-01
3.994013965129852295e-01 -4.853438213467597961e-02 -3.236072659492492676e-01 9.641813486814498901e-02 2.322685271501541138e-01 3.092547059059143066e-01 -6.012670323252677917e-02 -9.664604812860488892e-02 5.174706876277923584e-02 -2.877235114574432373e-01 7.821466028690338135e-02 7.256829738616943359e-02 1.606215536594390869e-01 -1.290789395570755005e-01 6.106026843190193176e-02 1.589089781045913696e-01 -1.072006821632385254e-01 -2.249850481748580933e-01 1.323107928037643433e-01 5.058464780449867249e-02 1.774985641241073608e-01 -1.116443723440170288e-01 -1.945116370916366577e-01 -1.559032946825027466e-01 -1.429294794797897339e-01 3.040601313114166260e-01 -1.265790779143571854e-03 -5.945314839482307434e-02 1.312175020575523376e-02 3.786885365843772888e-02 -2.755755782127380371e-01 -1.049901843070983887e-01
1.033898666501045227e-01 -1.866525039076805115e-02 6.374490261077880859e-02 3.529148921370506287e-02 5.266681313514709473e-02 3.606084361672401428e-02 -1.821721792221069336e-01 -1.941368579864501953e-01 -1.117339879274368286e-01 -2.247860431671142578e-01 1.563146524131298065e-02 2.435252815485000610e-02 -2.655728459358215332e-01 6.962851434946060181e-02 -1.337247807532548904e-02 1.450750529766082764e-01 1.115831956267356873e-01 -7.031937688589096069e-02 -6.757311522960662842e-02 1.393378619104623795e-02 2.838082909584045410e-01 -1.258051991462707520e-01 -4.195019602775573730e-01 -7.723242789506912231e-02 -3.016383945941925049e-01 1.599094271659851074e-01 2.517637014389038086e-01 -4.137547612190246582e-01 -1.975250542163848877e-01 -4.338219761848449707e-02 -2.292481809854507446e-01 -5.644233897328376770e-02
5.540953204035758972e-02 4.446079581975936890e-02 1.518298313021659851e-02 3.782516717910766602e-01 1.249417290091514587e-01 -1.978389360010623932e-02 -2.131371647119522095e-01 -9.275165945291519165e-02 -1.593537479639053345e-01 -2.216376066207885742e-01 -3.060076236724853516e-01 5.103421956300735474e-02 -1.951400935649871826e-01 -1.125005781650543213e-01 -7.061706483364105225e-02 2.154518216848373413e-01 -1.091105416417121887e-01 -2.183280438184738159e-01 1.164078116416931152e-01 1.130754128098487854e-01 6.287112087011337280e-02 9.440473467111587524e-02 -2.435567826032638550e-01 -9.295287728309631348e-02 -2.381604909896850586e-01 3.234438896179199219e-01 3.070321083068847656e-01 -1.349631696939468384e-01 -8.821819722652435303e-02 2.036908417940139771e-01 -1.356339156627655029e-01 -2.210033684968948364e-02
3.467776253819465637e-02 -1.053602397441864014e-01 -3.500306904315948486e-01 2.699918150901794434e-01 2.640383504331111908e-02 -2.018027305603027344e-01 -7.401765137910842896e-02 -1.244619116187095642e-01 -1.844167709350585938e-02 -8.723311126232147217e-02 -3.770716022700071335e-03 -3.161518871784210205e-01 1.114001944661140442e-01 3.489467129111289978e-02 -1.922429352998733521e-01 -1.774365305900573730e-01 -3.165701925754547119e-01 -2.255676388740539551e-01 9.412791579961776733e-02 -1.823652684688568115e-01 1.531518250703811646e-01 -2.676499485969543457e-01 -4.658246412873268127e-02 -3.441288694739341736e-02 -2.133740633726119995e-01 3.322289288043975830e-01 1.900842189788818359e-01 -6.563434004783630371e-02 1.282180566340684891e-02 -4.777253046631813049e-02 -2.003336697816848755e-01 -9.653319418430328369e-02
2.716198861598968506e-01 7.884959690272808075e-03 -1.213065683841705322e-01 1.894896477460861206e-01 2.152192443609237671e-01 -7.173866778612136841e-02 -1.236064732074737549e-01 -5.838964134454727173e-02 -2.136214822530746460e-01 -1.687802225351333618e-01 -2.250731438398361206e-01 1.176342274993658066e-02 -1.600236445665359497e-01 -2.967163920402526855e-02 -3.506200313568115234e-01 2.338628321886062622e-01 3.437089920043945312e-02 -2.870609760284423828e-01 9.855884313583374023e-02 -8.792464435100555420e-02 2.982189357280731201e-01 -1.149421036243438721e-01 2.689189314842224121e-01 -1.157260462641716003e-01 -3.814534544944763184e-01 6.349801085889339447e-03 5.212481599301099777e-03 -1.377994716167449951e-01 -5.476537719368934631e-02 1.299253851175308228e-01 1.820083707571029663e-02 -5.189931392669677734e-02
1.843518316745758057e-01 7.723779976367950439e-02 -5.922276526689529419e-02 1.248074099421501160e-01 3.373456001281738281e-01 -1.897156536579132080e-01 -1.694658845663070679e-01 1.893585026264190674e-01 -2.020580470561981201e-01 -2.740289568901062012e-01 -1.449288129806518555e-01 -8.393047377467155457e-03 -3.377292156219482422e-01 8.173324167728424072e-02 -2.682768106460571289e-01 -1.759573668241500854e-01 -1.057975813746452332e-01 4.765950515866279602e-02 -1.062689796090126038e-01 -1.180288568139076233e-02 9.444661438465118408e-02 1.543231755495071411e-01 5.833823233842849731e-02 8.283986710011959076e-03 -3.293618261814117432e-01 5.453424155712127686e-02 2.170768976211547852e-01 -3.741036057472229004e-01 1.292549166828393936e-02 2.377844974398612976e-02 -7.421643286943435669e-02 7.197058293968439102e-03
2.634266018867492676e-01 3.406072780489921570e-02 -1.551887691020965576e-01 2.914284467697143555e-01 -1.474033594131469727e-01 -1.981248706579208374e-01 1.471561193466186523e-01 -9.734482318162918091e-02 -5.749145895242691040e-02 -1.086966544389724731e-01 1.467080265283584595e-01 3.990906849503517151e-02 6.180740892887115479e-02 2.382548749446868896e-01 -1.584959179162979126e-01 3.749500811100006104e-01 2.041437476873397827e-02 2.663570046424865723e-01 2.027692347764968872e-01 -1.190317273139953613e-01 3.193528577685356140e-02 -2.883477509021759033e-01 -1.220642402768135071e-01 -2.514482289552688599e-02 -3.497916087508201599e-02 1.026096120476722717e-01 3.103366680443286896e-02 -4.310784041881561279e-01 -9.924522787332534790e-02 -1.099393591284751892e-01 1.119211912155151367e-01 -6.663497537374496460e-02
1.105491220951080322e-01 1.985285663977265358e-03 -1.168799102306365967e-01 1.340840160846710205e-01 1.596142724156379700e-02 -2.723684906959533691e-01 3.266270458698272705e-01 -2.406398579478263855e-02 -1.656671166419982910e-01 -2.229938656091690063e-01 -1.395307630300521851e-01 9.338043630123138428e-02 -1.988231986761093140e-01 1.752268709242343903e-02 -2.190759032964706421e-01 -5.044339597225189209e-02 -2.787597179412841797e-01 -8.251079916954040527e-02 2.989058494567871094e-01 1.263405382633209229e-01 1.697922199964523315e-01 -1.482883542776107788e-01 -9.369624406099319458e-02 1.070034131407737732e-01 -4.857202470302581787e-01 5.023993551731109619e-03 4.406651854515075684e-02 -3.178236633539199829e-02 4.608016833662986755e-02 -4.666385357268154621e-04 -2.570689618587493896e-01 1.035194844007492065e-01
2.088834643363952637e-01 1.795473098754882812e-01 7.338085770606994629e-02 3.357099592685699463e-01 -6.916450709104537964e-02 -6.193116679787635803e-02 5.469339713454246521e-02 2.877776026725769043e-01 2.557475864887237549e-02 -2.016929537057876587e-01 -1.126189827919006348e-01 -1.113935932517051697e-01 -6.513591855764389038e-02 3.230356276035308838e-01 -1.442342847585678101e-01 2.456641048192977905e-01 -1.426295191049575806e-01 1.813706159591674805e-01 2.288670092821121216e-02 8.536754176020622253e-03 1.679322868585586548e-01 9.087212383747100830e-03 -1.969808936119079590e-01 -1.210757866501808167e-01 -2.302597165107727051e-01 2.512694299221038818e-01 3.820504248142242432e-02 -5.538334324955940247e-02 -2.399367243051528931e-01 2.803821861743927002e-02 -3.752363026142120361e-01 4.757829941809177399e-03
1.046829223632812500e-01 2.285566180944442749e-01 -2.171844691038131714e-01 1.673664450645446777e-01 1.233079358935356140e-01 -1.204944252967834473e-01 -1.237700693309307098e-02 -1.525855660438537598e-01 -1.714705675840377808e-01 -2.119377702474594116e-01 -2.705780565738677979e-01 1.137955784797668457e-01 -8.250478655099868774e-02 -1.279917359352111816e-01 1.184206735342741013e-02 6.045115739107131958e-02 -1.817278116941452026e-01 -1.924336850643157959e-01 -7.059308141469955444e-02 -1.334075033664703369e-01 3.361333906650543213e-02 -8.355189859867095947e-02 2.387035787105560303e-01 -5.374256521463394165e-02 -5.747528672218322754e-01 8.339852839708328247e-02 2.175415903329849243e-01 -9.833526611328125000e-02 3.159467875957489014e-02 2.083448320627212524e-01 -1.285326331853866577e-01 -7.047212123870849609e-02
1.736882776021957397e-01 8.897200226783752441e-02 1.303691416978836060e-01 4.338344633579254150e-01 -1.815751940011978149e-01 3.676022216677665710e-02 -5.554177239537239075e-02 -1.813163980841636658e-02 -1.101128906011581421e-01 -4.385604709386825562e-02 -8.811122924089431763e-02 -3.312587141990661621e-01 -1.907403320074081421e-01 2.742937952280044556e-02 -1.514442712068557739e-01 5.676485225558280945e-02 -3.999563753604888916e-01 1.517735719680786133e-01 -2.391140721738338470e-02 1.284582316875457764e-01 1.257020384073257446e-01 4.756398126482963562e-02 2.086714357137680054e-01 -2.517298758029937744e-01 -8.588358014822006226e-02 -2.924879454076290131e-02 1.247198414057493210e-02 -2.543399035930633545e-01 1.028905585408210754e-01 -2.028086036443710327e-01 -2.699238061904907227e-01 3.789851441979408264e-02
2.588610053062438965e-01 -1.919640898704528809e-01 -2.465797364711761475e-01 6.591256707906723022e-02 1.656344980001449585e-01 -2.222287505865097046e-01 3.305994346737861633e-02 -7.531777024269104004e-02 -3.049206919968128204e-02 -2.090020328760147095e-01 -3.239877521991729736e-01 -4.559188336133956909e-02 -2.646280825138092041e-01 2.178903222084045410e-01 -2.137035280466079712e-01 1.312511265277862549e-01 -1.906224787235260010e-01 -2.743814289569854736e-01 2.504338696599006653e-02 -1.279738843441009521e-01 1.081704795360565186e-01 -8.185355365276336670e-02 2.503334879875183105e-01 -1.949778646230697632e-01 -3.358193039894104004e-01 1.018526703119277954e-01 4.755903407931327820e-02 -1.902977079153060913e-01 7.474990934133529663e-02 1.641643047332763672e-02 7.130062673240900040e-03 1.038089394569396973e-02
2.824823260307312012e-01 -9.684883989393711090e-03 -9.278664737939834595e-02 1.910772025585174561e-01 1.372659355401992798e-01 -2.109971195459365845e-01 -4.035484418272972107e-02 -8.669769018888473511e-02 -6.445781886577606201e-02 -1.445998549461364746e-01 -3.219502568244934082e-01 1.434801220893859863e-01 -2.072044610977172852e-01 3.995509818196296692e-02 -4.052110016345977783e-01 -6.578860431909561157e-02 -1.466245204210281372e-01 -3.872948884963989258e-01 -4.931238293647766113e-02 5.021930113434791565e-02 1.093838959932327271e-01 -1.487071663141250610e-01 1.652844697237014771e-01 -8.420495688915252686e-02 -3.064323961734771729e-01 1.756096035242080688e-01 1.838497221469879150e-01 -6.130833551287651062e-02 8.627738803625106812e-02 -8.407135307788848877e-02 4.238576162606477737e-03 -1.354990303516387939e-01
3.093154430389404297e-01 -2.485285401344299316e-01 -9.993048757314682007e-02 3.192735612392425537e-01 2.181376665830612183e-01 2.064869925379753113e-02 -2.326600849628448486e-01 -1.060793474316596985e-01 -3.913656622171401978e-02 6.124338135123252869e-02 -3.288967907428741455e-01 2.844600751996040344e-02 -8.148945122957229614e-02 1.304339915513992310e-01 2.104430794715881348e-01 1.855002939701080322e-01 -8.896889537572860718e-02 -1.091520860791206360e-02 1.371693760156631470e-01 -8.645872026681900024e-02 1.902782469987869263e-01 -1.506605148315429688e-01 -4.636668786406517029e-02 -3.435925766825675964e-02 -6.618598103523254395e-02 -1.973563581705093384e-01 5.046672746539115906e-02 -3.452805578708648682e-01 1.763577908277511597e-01 -2.230785787105560303e-01 -9.257416427135467529e-02 -2.225652784109115601e-01
-1.603321135044097900e-01 -6.544461846351623535e-02 5.623127333819866180e-03 4.113067314028739929e-02 1.911779791116714478e-01 -8.049643784761428833e-02 -5.454601719975471497e-02 -1.847134828567504883e-01 -2.150368690490722656e-01 6.246367469429969788e-03 -1.782770007848739624e-01 -1.301549822092056274e-01 5.135381594300270081e-02 2.413025796413421631e-01 -3.149519562721252441e-01 2.149198651313781738e-01 6.869804859161376953e-02 -2.374763637781143188e-01 1.685554236173629761e-01 1.821586042642593384e-01 1.551110893487930298e-01 -2.361292243003845215e-01 1.066635083407163620e-02 -1.693584173917770386e-01 -1.723560392856597900e-01 1.509160995483398438e-01 4.066254794597625732e-01 -1.487870961427688599e-01 2.422248572111129761e-01 9.866181761026382446e-02 -1.400829106569290161e-01 1.661257296800613403e-01
1.922649890184402466e-01 2.221009582281112671e-01 -1.642543226480484009e-01 -2.654291130602359772e-02 -6.476205307990312576e-03 -1.455655246973037720e-01 1.225947029888629913e-02 -1.192764639854431152e-01 -1.860249191522598267e-01 -3.875265121459960938e-01 -1.298217028379440308e-01 4.202573746442794800e-02 4.327312484383583069e-02 3.440690413117408752e-02 -1.064432337880134583e-01 -9.532030671834945679e-03 -1.264518350362777710e-01 -1.372198462486267090e-01 3.428600728511810303e-01 -2.100654691457748413e-01 9.579391777515411377e-02 6.080563738942146301e-02 -9.067022055387496948e-02 1.838893145322799683e-01 -5.108099579811096191e-01 2.832167446613311768e-01 6.046977825462818146e-03 -5.715024098753929138e-02 -8.092493750154972076e-03 1.384685188531875610e-01 -1.279426217079162598e-01 -3.277283534407615662e-02
1.727890223264694214e-01 2.271786481142044067e-01 -1.100909113883972168e-01 3.743561729788780212e-02 -1.870987936854362488e-02 -2.640102505683898926e-01 -9.458207525312900543e-03 -7.908763736486434937e-02 -3.209525346755981445e-01 1.128927171230316162e-01 4.230016767978668213e-01 1.316739469766616821e-01 1.328281760215759277e-01 8.972615748643875122e-02 6.567814201116561890e-02 1.973152905702590942e-01 -8.783848956227302551e-03 6.224187090992927551e-04 2.962280511856079102e-01 2.338981488719582558e-03 -5.355073139071464539e-02 -3.621156513690948486e-02 2.934542484581470490e-02 1.457168371416628361e-03 -2.139404267072677612e-01 -5.865465849637985229e-02 4.476157948374748230e-02 -4.788834452629089355e-01 3.606988862156867981e-02 -7.551395893096923828e-02 -2.329417467117309570e-01 -1.138705313205718994e-01
3.075517714023590088e-02 7.634856551885604858e-02 -1.644404418766498566e-02 1.105244830250740051e-01 5.998793244361877441e-02 -1.463160812854766846e-01 -2.063459306955337524e-01 -3.364306688308715820e-02 -6.607241928577423096e-03 -7.402741909027099609e-02 1.360365301370620728e-01 1.328673064708709717e-01 5.638786777853965759e-02 -7.235980778932571411e-02 -4.717735946178436279e-02 1.122523546218872070e-01 -5.842152610421180725e-02 -7.013618201017379761e-02 1.127991359680891037e-02 7.388961315155029297e-02 2.311473339796066284e-01 -6.949358433485031128e-02 -4.400734603404998779e-01 -4.988888278603553772e-02 -3.413048386573791504e-01 1.774912178516387939e-01 3.299458324909210205e-01 -4.814944565296173096e-01 -2.057020515203475952e-01 -5.152936652302742004e-02 -2.122797071933746338e-01 -6.377587094902992249e-03
2.908856868743896484e-01 1.366486847400665283e-01 6.346166133880615234e-02 1.083955392241477966e-01 -1.153664514422416687e-01 -1.383550167083740234e-01 1.394558250904083252e-01 -3.371740579605102539e-01 -1.761600822210311890e-01 8.686263859272003174e-02 1.769883930683135986e-01 -2.408861368894577026e-02 -8.242171257734298706e-02 2.144739031791687012e-01 -2.124895751476287842e-01 1.957890540361404419e-01 9.084824472665786743e-03 1.638171225786209106e-01 2.297975420951843262e-01 1.210227310657501221e-01 -3.209943324327468872e-02 -2.958492338657379150e-01 7.483718544244766235e-02 4.341156408190727234e-02 -2.600511014461517334e-01 1.327742636203765869e-01 6.765925139188766479e-02 -3.367816209793090820e-01 -1.576227396726608276e-01 -8.864413946866989136e-02 -1.849974095821380615e-01 -2.190743088722229004e-01
3.697087615728378296e-02 1.885924860835075378e-02 -4.827089905738830566e-01 4.384455382823944092e-01 1.651746965944766998e-02 -3.179130554199218750e-01 2.176996916532516479e-01 1.106821522116661072e-01 -1.363413482904434204e-01 -5.679149553179740906e-02 -2.368152141571044922e-01 9.272932074964046478e-03 -1.002986058592796326e-01 3.104403242468833923e-02 -1.799986883997917175e-02 1.457615643739700317e-01 -3.123960271477699280e-02 -3.113035671412944794e-02 -9.501758217811584473e-02 1.942675858736038208e-01 7.715938240289688110e-02 -2.345648854970932007e-01 -1.681542843580245972e-01 4.800708591938018799e-02 -1.975302249193191528e-01 -2.105174958705902100e-02 5.186621844768524170e-02 -2.388408333063125610e-01 2.739349752664566040e-02 2.199741303920745850e-01 -9.571842104196548462e-02 -6.089920178055763245e-02
1.137923076748847961e-01 1.496501266956329346e-01 -7.852072268724441528e-02 1.126849949359893799e-01 -4.961807280778884888e-02 1.230309307575225830e-01 -1.622321307659149170e-01 1.308046877384185791e-01 -7.709483802318572998e-02 -1.574824899435043335e-01 -1.523539125919342041e-01 -9.927854686975479126e-02 -2.052924633026123047e-01 2.097936533391475677e-02 -3.021268248558044434e-01 3.644575923681259155e-02 -2.180416435003280640e-01 -2.077160924673080444e-01 1.982103884220123291e-01 -1.614017635583877563e-01 1.074860915541648865e-01 2.067930847406387329e-01 3.045059181749820709e-02 -2.632405757904052734e-01 -5.471025593578815460e-03 8.057600259780883789e-02 2.124408483505249023e-01 -1.939561069011688232e-01 -4.148957505822181702e-02 -3.065944015979766846e-01 -4.683934450149536133e-01 2.840238437056541443e-02
-7.845838367938995361e-02 2.453453987836837769e-01 -8.051525056362152100e-02 3.630019724369049072e-01 -2.108647972345352173e-01 -9.880328550934791565e-03 -8.125708252191543579e-02 -3.751267492771148682e-02 -5.692765489220619202e-02 -7.406216859817504883e-02 3.362234681844711304e-02 -2.754685468971729279e-02 -1.448614895343780518e-01 1.707227975130081177e-01 -1.057087928056716919e-01 1.809047013521194458e-01 -1.406108438968658447e-01 -1.612522453069686890e-02 2.166460603475570679e-01 -4.235966876149177551e-02 3.756162524223327637e-01 -1.245087310671806335e-01 -1.037622466683387756e-01 -1.745436936616897583e-01 -2.623205482959747314e-01 1.384909898042678833e-01 3.987518548965454102e-01 3.227580711245536804e-02 -7.064975798130035400e-02 -7.313635665923357010e-03 -3.387744724750518799e-01 -6.119920313358306885e-02
-4.005204886198043823e-03 2.449346333742141724e-01 2.308801002800464630e-02 3.962133824825286865e-02 5.614536628127098083e-02 -3.791190311312675476e-02 -1.173587590456008911e-01 -8.866398036479949951e-02 -2.653250694274902344e-01 4.278508201241493225e-02 -1.085189357399940491e-01 -7.772298902273178101e-02 -6.717467308044433594e-02 2.490952908992767334e-01 -4.271193742752075195e-01 5.751383677124977112e-02 -3.574469685554504395e-02 1.187736317515373230e-01 -1.199487745761871338e-01 7.201307266950607300e-02 3.414193689823150635e-01 -2.754053473472595215e-01 -2.974447328597307205e-03 -2.480399310588836670e-01 -3.265413939952850342e-01 -1.657940633594989777e-02 1.934703290462493896e-01 -1.936978995800018311e-01 4.322860389947891235e-03 2.536425292491912842e-01 -8.801698684692382812e-02 1.626615971326828003e-01
3.029665946960449219e-01 7.964657247066497803e-02 -1.384340673685073853e-01 1.515761762857437134e-01 -2.129415422677993774e-01 -5.411259829998016357e-02 1.312340795993804932e-01 3.739823354408144951e-03 -2.928311228752136230e-01 -2.602508664131164551e-01 -1.090674996376037598e-01 1.561735868453979492e-01 4.773302935063838959e-03 1.758809387683868408e-01 -1.760693788528442383e-01 1.652719080448150635e-01 -2.860362827777862549e-01 -2.408631145954132080e-01 7.039032131433486938e-02 -7.746333628892898560e-02 2.600074112415313721e-01 -7.195450365543365479e-02 1.539446860551834106e-01 1.784112602472305298e-01 -3.829413354396820068e-01 1.752777695655822754e-01 -5.891279503703117371e-02 -1.202593445777893066e-01 8.270705491304397583e-02 4.414697759784758091e-04 -6.033370643854141235e-02 -1.740772277116775513e-01
3.700741827487945557e-01 2.264193445444107056e-01 6.475713104009628296e-02 3.606772124767303467e-01 2.303467132151126862e-02 -6.201548874378204346e-02 -1.008248329162597656e-01 -1.050058901309967041e-01 -9.978345595300197601e-03 1.056935340166091919e-01 -6.033108010888099670e-02 6.561867892742156982e-02 -8.850158005952835083e-02 -4.048059880733489990e-02 -3.665415346622467041e-01 -1.051660850644111633e-01 3.633112460374832153e-02 -2.303142845630645752e-01 -5.487055331468582153e-02 -2.168755605816841125e-02 2.096285820007324219e-01 1.119462549686431885e-01 -4.166340827941894531e-01 -4.791786521673202515e-02 -3.650467097759246826e-02 1.213119477033615112e-01 3.694570660591125488e-01 -4.933262243866920471e-02 6.037054210901260376e-02 -3.959332033991813660e-02 -6.550610065460205078e-02 1.521273702383041382e-01
3.531163632869720459e-01 5.671381205320358276e-02 -5.162888020277023315e-02 2.714443802833557129e-01 -1.527851670980453491e-01 -1.591311991214752197e-01 1.209950298070907593e-01 -8.870650827884674072e-02 -2.785166800022125244e-01 -1.814075410366058350e-01 -2.574692368507385254e-01 6.910403072834014893e-02 -1.796854659914970398e-02 1.923735886812210083e-01 -2.445171475410461426e-01 -2.575007453560829163e-02 -2.506853938102722168e-01 -2.889066636562347412e-01 2.910646796226501465e-02 -1.959732919931411743e-01 1.694988012313842773e-01 -2.103794179856777191e-02 -2.029446363449096680e-01 -9.584035724401473999e-02 -3.706074059009552002e-01 -7.831837236881256104e-02 -7.078973203897476196e-02 -1.241687387228012085e-01 -2.910678647458553314e-02 3.728063032031059265e-02 -2.768499217927455902e-02 -1.149717047810554504e-01
1.647681444883346558e-01 7.803490012884140015e-02 4.099936783313751221e-02 -3.212040755897760391e-03 -7.820570468902587891e-02 1.129400804638862610e-01 2.771780192852020264e-01 -1.248813197016716003e-01 -1.724897325038909912e-01 -1.489367783069610596e-01 -2.712351381778717041e-01 -1.412976831197738647e-01 -1.114782132208347321e-02 -1.530295610427856445e-01 -2.643061876296997070e-01 8.700190484523773193e-02 -2.016777694225311279e-01 -2.178896516561508179e-01 1.581629514694213867e-01 7.197043299674987793e-02 2.040133476257324219e-01 -3.225276470184326172e-01 2.095779031515121460e-01 -1.528418213129043579e-01 -3.290280103683471680e-01 5.165739450603723526e-03 3.167168200016021729e-01 -2.155693471431732178e-01 -9.584982693195343018e-02 2.180219069123268127e-02 -8.608258515596389771e-02 6.265805661678314209e-02
6.982205063104629517e-02 2.061919122934341431e-01 5.715897306799888611e-02 3.141380250453948975e-01 1.942835301160812378e-01 9.001606702804565430e-02 -1.011746600270271301e-01 -1.852143369615077972e-02 -1.623921990394592285e-01 -8.589411526918411255e-02 3.373606130480766296e-02 1.299793869256973267e-01 -1.221033036708831787e-01 1.087345331907272339e-01 -1.369879245758056641e-01 1.875816583633422852e-01 1.213783305138349533e-02 -1.266180574893951416e-01 3.745356947183609009e-02 2.243774533271789551e-01 2.357441484928131104e-01 -2.176787555217742920e-01 -3.990241289138793945e-01 -9.760413318872451782e-03 -1.105275750160217285e-01 1.921418868005275726e-02 2.817057967185974121e-01 -4.300364851951599121e-01 -1.816415637731552124e-01 -5.035485327243804932e-02 -2.099693380296230316e-02 1.368118673563003540e-01
2.360488623380661011e-01 4.210812598466873169e-02 -1.919131577014923096e-01 5.931861326098442078e-02 -5.076730251312255859e-02 -6.328143179416656494e-02 1.913116425275802612e-01 2.686637081205844879e-02 -1.733432859182357788e-01 -2.555730938911437988e-01 -3.339156210422515869e-01 1.139722466468811035e-01 -1.090447455644607544e-01 7.172489911317825317e-02 -3.069640994071960449e-01 5.626883730292320251e-02 -1.520798802375793457e-01 -1.945080757141113281e-01 -4.834894463419914246e-02 -2.106674313545227051e-01 2.762018442153930664e-01 -2.307823598384857178e-01 7.590194046497344971e-02 4.245017096400260925e-02 -4.543700516223907471e-01 1.976338028907775879e-02 -5.481431260704994202e-02 -1.578181385993957520e-01 1.579359024763107300e-01 -5.125952884554862976e-02 -1.192022785544395447e-01 5.143862217664718628e-02
3.797818422317504883e-01 3.635632246732711792e-02 2.255653887987136841e-01 2.551030516624450684e-01 1.609719246625900269e-01 -5.968527495861053467e-02 8.191812783479690552e-03 -1.052346155047416687e-01 -3.012328445911407471e-01 -1.251395046710968018e-01 -5.192404240369796753e-02 -5.258551985025405884e-02 -1.802621632814407349e-01 2.823887765407562256e-01 -2.753734290599822998e-01 2.374154031276702881e-01 2.339598909020423889e-02 3.074480220675468445e-03 7.405113428831100464e-02 2.978786453604698181e-02 -1.367186903953552246e-01 -1.472189724445343018e-01 7.261969894170761108e-02 -1.189485937356948853e-01 -3.761079907417297363e-02 -1.596753112971782684e-02 9.477343410253524780e-02 -2.495948672294616699e-01 -1.143962889909744263e-02 -2.844375073909759521e-01 -2.817335128784179688e-01 -2.037156522274017334e-01
2.849315702915191650e-01 3.767746733501553535e-03 -7.756596803665161133e-02 1.117440760135650635e-01 7.591739762574434280e-03 -1.257003992795944214e-01 1.249440833926200867e-01 2.366329915821552277e-02 -4.340471327304840088e-02 -7.066195458173751831e-02 -1.456367969512939453e-01 -5.544918589293956757e-03 -1.426638215780258179e-01 3.384415060281753540e-02 -3.817745745182037354e-01 1.075746864080429077e-01 -2.241654247045516968e-01 -2.568937540054321289e-01 -2.687402442097663879e-02 2.692495239898562431e-03 3.087488412857055664e-01 5.035695061087608337e-02 1.399393826723098755e-01 -3.549515306949615479e-01 -2.593292295932769775e-01 1.272290647029876709e-01 -1.328137665987014771e-01 -1.775679141283035278e-01 2.935375571250915527e-01 -2.243787795305252075e-01 -1.354752341285347939e-03 1.783174276351928711e-01
1.799900680780410767e-01 2.206921428442001343e-01 8.167076855897903442e-02 7.604260742664337158e-02 -7.457654923200607300e-02 -3.967610374093055725e-02 8.529264479875564575e-02 -3.094870448112487793e-01 -2.233392000198364258e-01 -1.886292397975921631e-01 -8.855865895748138428e-02 2.160915136337280273e-01 -4.169762250967323780e-04 2.091694772243499756e-01 -1.030418276786804199e-02 1.699669510126113892e-01 3.866481408476829529e-02 -4.802202433347702026e-02 1.579400151968002319e-01 1.402343958616256714e-01 -1.621779240667819977e-02 -2.169099599123001099e-01 1.850525438785552979e-01 -1.433333158493041992e-01 -2.125617414712905884e-01 1.822706311941146851e-02 3.214665502309799194e-02 -3.506760299205780029e-01 7.805096358060836792e-02 -2.851555347442626953e-01 -1.962612420320510864e-01 -3.708731234073638916e-01
1.479720026254653931e-01 2.491561919450759888e-01 4.783569648861885071e-02 1.454847007989883423e-01 -2.676214789971709251e-03 1.005022600293159485e-01 -1.633124649524688721e-01 9.695117175579071045e-02 -1.966717243194580078e-01 -8.510448038578033447e-02 -1.358620077371597290e-01 1.804436184465885162e-02 -2.526776492595672607e-01 -1.262617409229278564e-01 -1.596358865499496460e-01 3.027552962303161621e-01 -3.049961924552917480e-01 -6.039582565426826477e-02 1.772681027650833130e-01 1.978923007845878601e-02 2.484772503376007080e-01 1.018392294645309448e-01 -1.409042626619338989e-01 1.711683869361877441e-01 -3.422111868858337402e-01 1.359943151473999023e-01 5.853352323174476624e-02 -3.239583075046539307e-01 1.058229338377714157e-02 2.991200089454650879e-01 3.618681803345680237e-02 1.144604384899139404e-02
2.152220457792282104e-01 -7.097144424915313721e-02 -1.899937838315963745e-01 1.693808883428573608e-01 3.477450832724571228e-02 5.478050187230110168e-02 -1.608364433050155640e-01 7.965036481618881226e-02 -2.578196823596954346e-01 -2.497691363096237183e-01 -2.510894536972045898e-01 1.040185242891311646e-01 -1.125080436468124390e-01 1.497944146394729614e-01 -2.976646423339843750e-01 1.034798026084899902e-01 -2.544691562652587891e-01 -3.223058581352233887e-01 -7.344283163547515869e-02 1.513895094394683838e-01 1.786012016236782074e-02 -1.112431287765502930e-01 7.259272783994674683e-02 -1.762624680995941162e-01 -4.736469089984893799e-01 -5.674498528242111206e-02 7.707517594099044800e-03 -1.538954079151153564e-01 -8.553469670005142689e-04 9.839824587106704712e-02 -1.493009272962808609e-02 5.577854439616203308e-02
2.931141853332519531e-01 2.130319476127624512e-01 1.630337387323379517e-01 2.031402885913848877e-01 -6.459259986877441406e-02 -2.822035178542137146e-02 2.083290368318557739e-03 -1.296020746231079102e-01 -8.051819354295730591e-02 -1.669244021177291870e-01 2.360271662473678589e-02 1.777172684669494629e-01 2.880885265767574310e-02 1.498232781887054443e-01 -1.284296363592147827e-01 3.270014226436614990e-01 2.687121927738189697e-01 7.355373352766036987e-02 2.157296836376190186e-01 1.531037986278533936e-01 5.922802165150642395e-02 -3.190784156322479248e-02 8.649175614118576050e-02 -7.924434542655944824e-02 -3.647398948669433594e-01 -1.524717956781387329e-01 -1.339879631996154785e-02 -3.701710402965545654e-01 5.273973941802978516e-02 -2.630466520786285400e-01 -3.191541507840156555e-02 -1.831166744232177734e-01
2.881112098693847656e-01 2.924221754074096680e-01 2.503708563745021820e-02 1.908659338951110840e-01 6.134033948183059692e-02 -1.164927929639816284e-01 1.069833338260650635e-02 -1.209758445620536804e-01 -3.322511166334152222e-02 -2.254518717527389526e-01 -1.973111778497695923e-01 2.287494204938411713e-02 -1.633328348398208618e-01 3.678302466869354248e-02 -3.087223768234252930e-01 -2.215801924467086792e-01 -1.627442985773086548e-01 -2.353948652744293213e-01 2.439765781164169312e-01 -1.578194350004196167e-01 1.436956375837326050e-01 -3.539214655756950378e-02 2.504240870475769043e-01 -3.344518244266510010e-01 -2.435666471719741821e-01 1.956897974014282227e-01 3.516523167490959167e-02 -1.417724788188934326e-01 -4.170613735914230347e-02 1.016973331570625305e-01 -6.695370376110076904e-02 -1.405223738402128220e-02
6.783760339021682739e-02 2.771077454090118408e-01 3.923055529594421387e-02 4.661855995655059814e-01 6.464459747076034546e-02 -9.144902229309082031e-02 -9.250077418982982635e-03 -2.307911217212677002e-02 3.184487670660018921e-02 6.003674864768981934e-02 -1.511133164167404175e-01 1.628702133893966675e-01 -1.435790508985519409e-01 7.393969595432281494e-02 -1.933701932430267334e-01 1.229292806237936020e-02 -3.068286776542663574e-01 -9.899452328681945801e-02 2.041061669588088989e-01 1.080765947699546814e-02 2.318247854709625244e-01 -1.244762167334556580e-02 5.765044316649436951e-02 -2.643361687660217285e-01 -1.766746640205383301e-01 9.128125011920928955e-02 4.102781414985656738e-01 -1.219891160726547241e-01 -1.051625087857246399e-01 2.226565927267074585e-01 1.148878224194049835e-02 -1.124194860458374023e-01
5.859408155083656311e-02 -8.286236226558685303e-02 -2.337658964097499847e-02 8.159721642732620239e-02 8.730626106262207031e-02 -1.176044642925262451e-01 -1.303962618112564087e-01 -9.392770379781723022e-02 -7.283300906419754028e-02 -2.756271958351135254e-01 -8.299295604228973389e-02 -3.607106953859329224e-02 -1.896943449974060059e-01 3.630998432636260986e-01 -4.375776648521423340e-01 1.857501715421676636e-01 -2.507898211479187012e-01 7.114985585212707520e-02 3.084067106246948242e-01 -9.765020757913589478e-02 -4.711126536130905151e-02 1.239910870790481567e-01 -1.178862079977989197e-01 -2.405289113521575928e-01 -1.563759893178939819e-01 -1.054048314690589905e-01 6.526034325361251831e-02 -3.498776257038116455e-01 -5.134702473878860474e-02 -3.111105877906084061e-03 1.584480851888656616e-01 2.976115094497799873e-03
2.105488628149032593e-01 6.811196357011795044e-02 -1.810144484043121338e-01 2.941075898706912994e-02 2.149311155080795288e-01 -5.379603244364261627e-03 -1.445394158363342285e-01 4.715513437986373901e-02 -1.515353024005889893e-01 -1.515822261571884155e-01 1.478029340505599976e-01 -2.148483507335186005e-02 -1.553337723016738892e-01 -1.489279717206954956e-01 -1.008474230766296387e-01 2.121085673570632935e-01 -9.911505877971649170e-02 -5.551339313387870789e-02 3.613638505339622498e-02 3.092862851917743683e-02 3.294160068035125732e-01 -3.232395648956298828e-01 -3.524465262889862061e-01 2.273673005402088165e-02 -8.789219707250595093e-02 1.485771536827087402e-01 2.531022727489471436e-01 -3.519853055477142334e-01 -2.304279655218124390e-01 -2.262506186962127686e-01 -5.246913060545921326e-02 -2.543503791093826294e-02
-5.868065357208251953e-02 1.499681323766708374e-01 1.672188402153551579e-03 1.575038135051727295e-01 -1.916154623031616211e-01 -9.369635954499244690e-04 -4.675558581948280334e-02 -1.669813692569732666e-01 -1.605031043291091919e-01 -2.005342245101928711e-01 3.849016502499580383e-02 -2.936412394046783447e-01 -1.234646514058113098e-01 9.819008409976959229e-02 -7.703940570354461670e-02 2.392728626728057861e-01 -7.118370383977890015e-02 -2.214720547199249268e-01 1.214018464088439941e-01 3.961101546883583069e-02 1.000727415084838867e-01 -3.704212009906768799e-01 -1.184778586030006409e-01 -2.261130213737487793e-01 -1.208363249897956848e-01 5.274151563644409180e-01 9.284048527479171753e-02 -1.501344293355941772e-01 -1.189745869487524033e-02 -1.495145410299301147e-01 2.121360041201114655e-02 -1.050124019384384155e-01
3.547548353672027588e-01 -9.584441431798040867e-04 5.815795436501502991e-02 1.192027628421783447e-01 -1.064390391111373901e-01 -2.486482262611389160e-01 1.267057377845048904e-02 1.096169650554656982e-01 -1.475241184234619141e-01 -1.927055567502975464e-01 -3.021124601364135742e-01 9.420297294855117798e-02 -6.834550946950912476e-02 1.905996203422546387e-01 -2.077239751815795898e-01 1.980452537536621094e-01 -2.367786467075347900e-01 -9.835231304168701172e-02 9.726606309413909912e-02 -1.106004938483238220e-01 2.364683598279953003e-01 -1.239959597587585449e-01 -6.960899382829666138e-02 1.499950289726257324e-01 -4.467701315879821777e-01 -5.586814880371093750e-02 -1.227931231260299683e-01 -1.133314296603202820e-01 1.626994833350181580e-02 1.141687557101249695e-01 -2.038731426000595093e-01 1.312713325023651123e-01
-1.233705431222915649e-01 1.502430140972137451e-01 -1.175829246640205383e-01 8.364515751600265503e-02 -1.373925358057022095e-01 -4.073770716786384583e-02 -9.734638035297393799e-02 -6.423819065093994141e-02 -3.401163220405578613e-02 -5.578246340155601501e-02 -3.945522382855415344e-02 -1.222967654466629028e-01 -8.280779421329498291e-02 5.239253863692283630e-02 2.153902798891067505e-01 1.579402834177017212e-01 -1.348385363817214966e-01 -2.119254916906356812e-01 -2.871227636933326721e-02 2.042572647333145142e-01 1.854015439748764038e-01 -2.597622573375701904e-01 -8.060344308614730835e-02 -3.475764691829681396e-01 -2.747288048267364502e-01 -1.124297976493835449e-01 2.893853485584259033e-01 -5.040097832679748535e-01 -1.328667849302291870e-01 -8.588950335979461670e-02 -1.406560242176055908e-01 -5.197599530220031738e-03
2.140395641326904297e-01 2.208615392446517944e-01 6.849136948585510254e-02 3.101524412631988525e-01 8.865400403738021851e-02 -4.769023135304450989e-02 -2.560493052005767822e-01 1.699119508266448975e-01 6.758940964937210083e-02 -1.151055470108985901e-01 -4.025255143642425537e-01 -1.622382551431655884e-01 2.315194159746170044e-01 -9.487538039684295654e-02 4.074073396623134613e-03 2.697937190532684326e-01 1.207877770066261292e-01 -1.452817860990762711e-02 1.230392232537269592e-01 -2.360804192721843719e-02 -8.385111391544342041e-02 -1.534254401922225952e-01 -1.886099427938461304e-01 9.810336679220199585e-02 -1.944542825222015381e-01 5.635431781411170959e-02 2.701451480388641357e-01 -3.500218391418457031e-01 5.234476923942565918e-02 -1.034268215298652649e-01 4.130765795707702637e-03 -4.670947790145874023e-02
4.639495909214019775e-01 1.067342236638069153e-01 -8.025913685560226440e-02 1.059820875525474548e-01 5.072565004229545593e-02 -1.974884271621704102e-01 -2.804350852966308594e-01 1.444084383547306061e-02 2.281115800142288208e-01 -2.059323787689208984e-01 -1.547290086746215820e-01 9.184547513723373413e-02 -2.855517566204071045e-01 1.479949653148651123e-01 -8.132161945104598999e-02 -2.436472289264202118e-02 -5.153026804327964783e-02 -6.054824963212013245e-02 1.157553419470787048e-01 -8.231607265770435333e-03 -9.359145164489746094e-02 9.435579925775527954e-02 9.431999176740646362e-02 2.432321161031723022e-01 -3.334631025791168213e-01 -5.426532775163650513e-02 1.113042682409286499e-01 -1.736564636230468750e-01 9.127850085496902466e-02 -2.970426902174949646e-02 -2.424504160881042480e-01 -2.599918544292449951e-01
6.796795874834060669e-02 -8.803393691778182983e-03 -1.891365945339202881e-01 2.019223570823669434e-02 1.666024923324584961e-01 -1.068317070603370667e-01 -1.788875907659530640e-01 -2.602989375591278076e-01 -1.960102021694183350e-01 -1.141893863677978516e-01 -1.600467562675476074e-01 -1.125938221812248230e-01 -2.786168754100799561e-01 8.199334889650344849e-02 -1.540334224700927734e-01 7.973037660121917725e-02 -2.857849001884460449e-01 -2.341405600309371948e-01 7.938887178897857666e-02 -3.338613808155059814e-01 6.180191412568092346e-02 -1.710283458232879639e-01 1.200768630951642990e-02 -1.563629657030105591e-01 -2.834106087684631348e-01 3.861681520938873291e-01 8.800500654615461826e-04 -1.560370028018951416e-01 -9.066659212112426758e-02 1.861561387777328491e-01 -8.337096869945526123e-02 -2.159146778285503387e-02
1.900429278612136841e-01 1.503709852695465088e-01 -1.153816953301429749e-01 3.709487617015838623e-02 -1.634997129440307617e-01 4.153826460242271423e-02 -5.639397352933883667e-02 -1.733751296997070312e-01 2.293744534254074097e-01 -5.414368212223052979e-02 -1.970008574426174164e-02 1.276045739650726318e-01 -2.624677419662475586e-01 4.880284424871206284e-03 -1.934133023023605347e-01 -9.313029050827026367e-02 -2.032063007354736328e-01 1.261059846729040146e-02 2.792982459068298340e-01 -2.949549630284309387e-02 2.855457067489624023e-01 2.414826303720474243e-01 1.476858854293823242e-01 -1.458206325769424438e-01 -5.132895708084106445e-01 1.773793101310729980e-01 -9.954193979501724243e-02 -1.176972091197967529e-01 -1.249011456966400146e-01 -9.714043885469436646e-02 -1.751882731914520264e-01 -1.884959754534065723e-03
1.549281030893325806e-01 9.171214699745178223e-02 -2.702683508396148682e-01 3.760843575000762939e-01 1.843334436416625977e-01 -7.894827052950859070e-03 -1.366619318723678589e-01 7.929690927267074585e-02 2.233781851828098297e-02 1.342654526233673096e-01 9.742720052599906921e-03 1.008102744817733765e-01 7.137380540370941162e-02 1.919025927782058716e-01 -1.864394247531890869e-01 2.110595442354679108e-02 -6.868834793567657471e-02 -1.874147206544876099e-01 2.902670763432979584e-02 2.240034639835357666e-01 1.894211918115615845e-01 -1.805806457996368408e-01 -4.942301511764526367e-01 -1.327258944511413574e-01 -2.490045428276062012e-01 9.090596437454223633e-02 1.380925178527832031e-01 -7.624433189630508423e-02 -1.068277191370725632e-02 -1.892396956682205200e-01 7.768459618091583252e-03 1.892581284046173096e-01
8.919862657785415649e-02 5.259622260928153992e-02 -1.418744027614593506e-01 2.740351557731628418e-01 3.223919868469238281e-02 -3.720940053462982178e-01 1.382046192884445190e-01 -1.665396541357040405e-01 -1.008154153823852539e-01 -1.044456511735916138e-01 -1.053719446063041687e-01 1.405998468399047852e-01 -1.581319570541381836e-01 8.421665430068969727e-02 -4.541124403476715088e-01 1.966451555490493774e-01 -2.156444787979125977e-01 -9.657683223485946655e-02 -8.759048581123352051e-02 -1.965385973453521729e-01 1.195517182350158691e-01 1.554223150014877319e-02 2.560236752033233643e-01 -1.417601853609085083e-01 -1.973741948604583740e-01 9.304238855838775635e-02 5.586474388837814331e-02 -2.417129576206207275e-01 2.403366714715957642e-01 -9.644399583339691162e-02 -9.247949346899986267e-03 -1.338247861713171005e-02
2.583436071872711182e-01 -1.376711279153823853e-01 -1.730686984956264496e-02 1.865272819995880127e-01 -9.937539696693420410e-02 -2.433765381574630737e-01 1.105715800076723099e-02 -5.242178589105606079e-02 -1.453012526035308838e-01 8.228792250156402588e-02 -2.042898237705230713e-01 -4.384341835975646973e-02 -9.461766481399536133e-02 -9.903225582093000412e-04 -6.019629165530204773e-02 -5.571669712662696838e-02 -2.257237285375595093e-01 3.187032416462898254e-02 1.350926160812377930e-01 2.118204534053802490e-01 3.281341195106506348e-01 -3.243272900581359863e-01 4.284325242042541504e-02 -6.526821106672286987e-02 -7.561814785003662109e-02 3.131285011768341064e-01 1.352632045745849609e-01 -2.813695371150970459e-01 -4.411419481039047241e-02 -2.646668851375579834e-01 -8.469668030738830566e-02 -3.249190747737884521e-01
9.949249029159545898e-02 2.241658121347427368e-01 -4.288292676210403442e-02 4.469148516654968262e-01 -7.241331040859222412e-02 -1.611372530460357666e-01 -1.241270173341035843e-02 6.827508658170700073e-02 9.239488095045089722e-02 -8.982663601636886597e-02 -7.453498244285583496e-02 5.407471954822540283e-02 -2.554982900619506836e-02 3.359178826212882996e-02 -9.814053028821945190e-02 -1.987024024128913879e-02 -2.679983973503112793e-01 -2.452226728200912476e-01 1.686301231384277344e-01 -9.402668103575706482e-03 1.977471560239791870e-01 -1.245824098587036133e-01 2.109750360250473022e-01 -2.549510002136230469e-01 -3.336701691150665283e-01 -9.409283101558685303e-02 2.628134191036224365e-01 -1.742720901966094971e-01 -7.156998664140701294e-02 2.129167020320892334e-01 -5.235833674669265747e-02 -2.606084346771240234e-01
3.039508759975433350e-01 1.221914961934089661e-01 -5.034215375781059265e-02 3.588753640651702881e-01 8.926407992839813232e-02 -1.586254104040563107e-03 -1.448354572057723999e-01 1.361148655414581299e-01 1.239525526762008667e-02 -7.490094006061553955e-02 -8.617679029703140259e-02 -3.533970415592193604e-01 -7.606921717524528503e-04 -5.992262595100328326e-05 -1.270273793488740921e-02 2.507218718528747559e-01 6.040320545434951782e-02 -4.767931997776031494e-02 2.320367395877838135e-01 -2.760158479213714600e-02 1.563696563243865967e-01 -7.530031353235244751e-02 5.883551388978958130e-02 -1.311437338590621948e-01 7.874874025583267212e-02 1.744484342634677887e-02 5.317971110343933105e-01 -2.641981840133666992e-01 6.362460087984800339e-03 -3.952594846487045288e-02 -1.517719775438308716e-01 1.331171393394470215e-01
5.748182162642478943e-02 1.983340084552764893e-01 5.371829494833946228e-02 1.779486984014511108e-01 1.644185185432434082e-01 -1.095569208264350891e-01 -1.576308757066726685e-01 -1.175847500562667847e-01 -4.085922986268997192e-02 -1.408379375934600830e-01 8.058415353298187256e-02 1.787847429513931274e-01 -6.354369968175888062e-02 5.722519382834434509e-02 -1.211923286318778992e-01 3.129097521305084229e-01 3.571697324514389038e-02 -2.650233916938304901e-02 -9.473603218793869019e-02 -1.301447488367557526e-02 2.734102010726928711e-01 -2.377109825611114502e-01 -3.163225650787353516e-01 -1.226140111684799194e-01 -1.767489165067672729e-01 5.638752132654190063e-03 3.877026736736297607e-01 -4.285614192485809326e-01 -1.642249673604965210e-01 -7.354113459587097168e-02 -8.434043824672698975e-02 -5.481979623436927795e-02
2.802218198776245117e-01 2.367808073759078979e-01 2.177311033010482788e-01 2.298420220613479614e-01 -1.374422311782836914e-01 -1.217769831418991089e-01 -3.312806040048599243e-02 -2.643913328647613525e-01 -8.650658279657363892e-02 -1.452830731868743896e-01 -1.798836700618267059e-02 9.892316907644271851e-02 -1.407047510147094727e-01 1.299363672733306885e-01 -4.382475465536117554e-02 2.266968041658401489e-01 -4.463285580277442932e-02 1.318265646696090698e-01 9.043494239449501038e-03 1.761333495378494263e-01 -1.480795741081237793e-01 -2.715075314044952393e-01 2.784064710140228271e-01 3.321238607168197632e-02 -3.271619677543640137e-01 -2.611749805510044098e-02 -4.622181504964828491e-02 -3.380313217639923096e-01 6.068913638591766357e-02 -8.845569193363189697e-02 -2.136147022247314453e-01 -1.605401784181594849e-01
2.414909601211547852e-01 -7.799350470304489136e-02 1.182953417301177979e-01 1.501877605915069580e-01 -1.201089173555374146e-01 -1.352029293775558472e-01 1.771451085805892944e-01 -3.678243756294250488e-01 -1.912204474210739136e-01 -7.258735597133636475e-02 6.233366206288337708e-02 1.523165702819824219e-01 5.926686897873878479e-02 1.597154140472412109e-01 -1.446961760520935059e-01 1.507414728403091431e-01 6.004399806261062622e-02 4.072662815451622009e-02 2.509998977184295654e-01 1.737210303544998169e-01 -9.529018402099609375e-02 -1.202965304255485535e-01 -4.795499891042709351e-02 -8.383449167013168335e-02 -6.614262610673904419e-02 1.516583412885665894e-01 2.579570114612579346e-01 -5.211151838302612305e-01 -1.021410524845123291e-01 -9.666606038808822632e-02 -1.980690211057662964e-01 4.750566557049751282e-02
5.115731358528137207e-01 1.280328631401062012e-01 1.841444522142410278e-01 1.832738816738128662e-01 -4.807927086949348450e-02 -1.073179692029953003e-01 1.472034212201833725e-02 -1.046006232500076294e-01 2.784373611211776733e-02 -1.242140904068946838e-01 -1.208734288811683655e-01 6.523784250020980835e-02 -8.482804894447326660e-02 3.386459946632385254e-01 -5.570084787905216217e-03 3.424664139747619629e-01 -1.277301013469696045e-01 7.112826406955718994e-02 2.517819404602050781e-01 6.433063000440597534e-02 -3.688414394855499268e-02 -1.362399756908416748e-01 1.887559443712234497e-01 -1.015395298600196838e-01 -1.275390088558197021e-01 -3.478815406560897827e-02 1.095347777009010315e-01 -2.960073053836822510e-01 -1.478157490491867065e-01 -1.915981322526931763e-01 -1.791036920621991158e-03 -1.572533398866653442e-01
1.094944328069686890e-01 7.759705185890197754e-02 -1.347361654043197632e-01 4.666748642921447754e-02 4.179874435067176819e-02 -7.441982626914978027e-02 -1.244082003831863403e-01 -5.805432051420211792e-02 1.556556075811386108e-01 1.086979135870933533e-01 -4.276147186756134033e-01 1.368129067122936249e-02 -2.128433138132095337e-01 1.502063274383544922e-01 -3.978576362133026123e-01 1.999280899763107300e-01 -1.063556075096130371e-01 -9.640063345432281494e-02 -2.171195745468139648e-01 4.974317178130149841e-02 -6.522818654775619507e-02 4.762763157486915588e-02 -6.190422456711530685e-03 -3.115456104278564453e-01 -4.668286442756652832e-01 2.880303747951984406e-02 -9.722902625799179077e-02 -1.533261537551879883e-01 6.183553859591484070e-02 4.879972711205482483e-02 -1.339246630668640137e-01 2.468178048729896545e-02
2.565953433513641357e-01 -1.391097307205200195e-01 -8.015117049217224121e-02 2.038130164146423340e-01 -2.310112714767456055e-01 1.201306730508804321e-01 1.427142471075057983e-01 -3.820790350437164307e-02 3.119123540818691254e-02 -2.363183945417404175e-01 -6.417018920183181763e-02 2.471247129142284393e-02 1.098332852125167847e-01 4.694162309169769287e-01 -1.158524155616760254e-01 1.185041368007659912e-01 -2.571564912796020508e-01 -5.577028542757034302e-02 3.191281855106353760e-01 -3.265299648046493530e-02 -6.166208162903785706e-02 -1.890953071415424347e-02 -5.192671343684196472e-02 9.227043017745018005e-03 2.584887668490409851e-02 1.097357869148254395e-01 2.116254121065139771e-01 -3.499550521373748779e-01 8.946260437369346619e-03 -1.777621805667877197e-01 -1.662804558873176575e-02 2.545210123062133789e-01
4.118261635303497314e-01 3.833161890506744385e-01 3.253764286637306213e-02 3.108149766921997070e-01 1.563098281621932983e-01 -3.286335989832878113e-02 3.709171712398529053e-02 -4.076780006289482117e-02 -9.853002429008483887e-02 -1.599401682615280151e-01 4.660702496767044067e-02 6.748308241367340088e-02 2.509659714996814728e-02 -1.586110889911651611e-01 -3.761065425351262093e-03 -2.848341315984725952e-02 -1.663025654852390289e-02 -1.421481370925903320e-03 -4.856988415122032166e-02 -3.647394478321075439e-01 1.118008270859718323e-01 9.765803068876266479e-02 -1.270319819450378418e-01 -7.910689711570739746e-02 -7.373622059822082520e-02 9.996196627616882324e-02 2.836145758628845215e-01 -3.540664911270141602e-01 1.654455959796905518e-01 -9.138133376836776733e-02 1.486417800188064575e-01 1.716790646314620972e-01
2.568852901458740234e-01 9.252833575010299683e-02 -9.626480937004089355e-02 3.932755291461944580e-01 -9.940160810947418213e-02 -5.949491634964942932e-03 -5.876415595412254333e-02 -1.826576739549636841e-01 -6.446766108274459839e-02 -1.786499321460723877e-01 -2.566846609115600586e-01 -1.885626465082168579e-01 -3.358403146266937256e-01 1.210765317082405090e-01 -3.845452368259429932e-01 8.116385340690612793e-02 -1.184312701225280762e-01 -2.152879685163497925e-01 1.984093487262725830e-01 -8.458727598190307617e-02 1.952012330293655396e-01 8.308687061071395874e-02 1.296477168798446655e-01 -2.507562935352325439e-01 -4.934490472078323364e-02 -3.272556886076927185e-02 1.549017149955034256e-02 7.000431884080171585e-03 3.642534092068672180e-02 -8.450429141521453857e-02 -2.238493412733078003e-01 3.735774010419845581e-02
2.539241611957550049e-01 -9.535128623247146606e-02 -5.818250589072704315e-03 1.317860037088394165e-01 -1.758186072111129761e-01 -5.190670862793922424e-02 -7.973308861255645752e-02 -2.115618586540222168e-01 -5.572595819830894470e-02 -5.791505426168441772e-02 1.173506453633308411e-01 1.493851691484451294e-01 2.139186114072799683e-02 6.153890118002891541e-02 -6.291742622852325439e-02 1.357387602329254150e-01 -5.004180967807769775e-02 1.297089606523513794e-01 -1.479389518499374390e-02 -2.270150184631347656e-01 -4.643904045224189758e-02 -3.145873248577117920e-01 8.259856142103672028e-03 2.711411006748676300e-02 -1.098955646157264709e-01 8.489541709423065186e-02 2.054530382156372070e-02 -6.094865202903747559e-01 -2.359442114830017090e-01 -1.585417091846466064e-01 -3.306997716426849365e-01 2.785548940300941467e-02
4.113288223743438721e-01 2.713704407215118408e-01 1.660633683204650879e-01 2.380220741033554077e-01 7.132951170206069946e-02 -1.938964277505874634e-01 1.256756186485290527e-01 -2.244468927383422852e-01 -4.871505498886108398e-02 -1.929587274789810181e-01 -1.017304211854934692e-01 1.255689263343811035e-01 -1.628828644752502441e-01 2.089321613311767578e-01 -1.867654472589492798e-01 2.547685503959655762e-01 6.405480951070785522e-02 -2.318187616765499115e-02 1.009919643402099609e-01 3.023686707019805908e-01 -1.021759063005447388e-01 -6.080627441406250000e-02 1.083185374736785889e-01 7.637868076562881470e-02 -1.105276942253112793e-01 4.019694030284881592e-02 1.663449406623840332e-02 -3.111339807510375977e-01 1.010109204798936844e-03 -1.367102563381195068e-01 -1.755464971065521240e-01 -1.731903403997421265e-01
1.204448938369750977e-01 2.479927688837051392e-01 1.024262607097625732e-01 2.784380018711090088e-01 -5.616049095988273621e-02 1.436969041824340820e-01 -4.829535633325576782e-02 -4.771140217781066895e-02 7.618049532175064087e-02 -2.501659989356994629e-01 -6.481953710317611694e-02 -4.614350944757461548e-02 4.310429096221923828e-02 3.358048200607299805e-01 -2.348577827215194702e-01 -6.778234988451004028e-02 -9.350018948316574097e-02 -1.473904997110366821e-01 2.666031122207641602e-01 -1.853695958852767944e-01 6.194716691970825195e-02 -1.783024072647094727e-01 1.993755847215652466e-01 -2.049994170665740967e-01 -4.025878906250000000e-01 1.032374501228332520e-01 2.222324460744857788e-01 -1.819451302289962769e-01 -6.265955418348312378e-02 1.601768434047698975e-01 -1.407145857810974121e-01 -2.344595454633235931e-02
3.419795334339141846e-01 -9.073489159345626831e-02 8.639562875032424927e-02 2.479145675897598267e-01 -1.945803314447402954e-01 -1.280100345611572266e-01 1.197944283485412598e-01 -2.348482012748718262e-01 -9.520017355680465698e-02 -7.721258699893951416e-02 2.020304352045059204e-01 1.272556036710739136e-01 -1.950978189706802368e-01 2.108883410692214966e-01 -8.479040116071701050e-02 2.088191956281661987e-01 -1.131681501865386963e-01 -5.564454942941665649e-02 1.108900085091590881e-01 1.216770708560943604e-01 -1.695432960987091064e-01 -2.324280291795730591e-01 -1.626705750823020935e-03 -5.878116562962532043e-02 -2.475900650024414062e-01 4.581651836633682251e-02 -6.194525398313999176e-03 -4.139943420886993408e-01 -1.352907717227935791e-01 -1.310375630855560303e-01 -1.309617608785629272e-01 -2.451241612434387207e-01
1.852356344461441040e-01 1.006159093230962753e-02 -1.391459256410598755e-01 1.940756589174270630e-01 4.398074001073837280e-02 -1.603153944015502930e-01 1.126612350344657898e-01 -1.218819469213485718e-01 -6.796041131019592285e-02 -3.635576367378234863e-01 -2.793046534061431885e-01 2.990747094154357910e-01 -1.589810252189636230e-01 8.956100791692733765e-02 4.561688005924224854e-02 5.232464522123336792e-03 -3.478089272975921631e-01 -1.461436152458190918e-01 2.100039422512054443e-01 -1.632969379425048828e-01 2.059639692306518555e-01 1.339046098291873932e-02 -1.475898828357458115e-02 3.379010036587715149e-02 -4.540356397628784180e-01 9.174034744501113892e-02 8.329348266124725342e-02 -1.066360697150230408e-01 9.788993000984191895e-02 -2.633319422602653503e-02 -1.156515702605247498e-01 -1.188007742166519165e-02
1.150417029857635498e-01 -7.174600381404161453e-03 -2.615342140197753906e-01 3.143847882747650146e-01 5.781784653663635254e-02 -3.224543929100036621e-01 -1.443152874708175659e-01 2.839208841323852539e-01 -1.539859771728515625e-01 -1.672081202268600464e-01 -4.264896363019943237e-02 1.640583723783493042e-01 1.880815327167510986e-01 2.166648209095001221e-01 1.045188903808593750e-01 2.906883060932159424e-01 1.531500648707151413e-02 -3.018816113471984863e-01 1.308822929859161377e-01 6.399677135050296783e-03 -5.253463238477706909e-02 -9.463100880384445190e-02 -8.599410206079483032e-02 1.698908023536205292e-02 -3.135586529970169067e-02 1.588285565376281738e-01 -7.468982785940170288e-02 -4.017128348350524902e-01 -4.655674099922180176e-02 6.323274970054626465e-02 -1.578787267208099365e-01 1.954258978366851807e-02
3.220385015010833740e-01 2.793472819030284882e-02 1.314929686486721039e-02 1.014484688639640808e-01 -6.001070514321327209e-02 -1.589234620332717896e-01 1.978710591793060303e-01 -3.261120617389678955e-01 -9.367950260639190674e-02 -1.355480998754501343e-01 1.359525173902511597e-01 9.302423149347305298e-02 -2.846582233905792236e-01 1.855287253856658936e-01 -2.440542578697204590e-01 1.837678700685501099e-01 -9.154107421636581421e-02 5.868412554264068604e-02 1.129924058914184570e-01 1.085120067000389099e-01 1.425555907189846039e-02 -2.746365070343017578e-01 1.524511873722076416e-01 -1.772050000727176666e-02 -1.858172565698623657e-01 3.780209273099899292e-02 2.073727548122406006e-02 -4.446140229701995850e-01 -1.515389084815979004e-01 -4.722109436988830566e-02 -1.393043994903564453e-01 -1.827517598867416382e-01
6.019226908683776855e-01 1.714427918195724487e-01 1.487425714731216431e-01 1.932072490453720093e-01 -2.633284032344818115e-02 -1.802777796983718872e-01 1.261831521987915039e-01 -3.656428456306457520e-01 -1.880032122135162354e-01 -8.562488108873367310e-02 -8.402948081493377686e-02 8.093342930078506470e-02 3.596730995923280716e-03 1.598042398691177368e-01 -1.118369624018669128e-01 2.697185873985290527e-01 -8.309020102024078369e-02 -9.045820683240890503e-02 1.412110924720764160e-01 9.699077904224395752e-02 4.148959740996360779e-02 -1.036427170038223267e-01 1.737495809793472290e-01 -1.223551481962203979e-02 1.059125270694494247e-02 -3.312695026397705078e-02 6.037238240242004395e-02 -2.529014945030212402e-01 -8.965406566858291626e-02 -1.504002958536148071e-01 -4.725732654333114624e-02 -9.998764097690582275e-02
2.099002897739410400e-01 1.164723336696624756e-01 1.429620534181594849e-01 7.289718091487884521e-02 -6.283612456172704697e-03 -1.512078493833541870e-01 -1.465643197298049927e-01 1.127339377999305725e-01 5.037600919604301453e-02 -7.022397220134735107e-02 -2.852680683135986328e-01 -1.147914230823516846e-01 1.224209815263748169e-01 7.952645421028137207e-02 8.792658150196075439e-02 2.393647134304046631e-01 8.585224859416484833e-03 -4.058577120304107666e-01 3.662002980709075928e-01 -8.348768576979637146e-03 -8.115584403276443481e-02 -1.204898208379745483e-01 -1.130019798874855042e-01 -2.208207398653030396e-01 -9.876107424497604370e-02 -7.201129198074340820e-02 -1.300165709108114243e-02 -2.729251086711883545e-01 1.719796471297740936e-02 -1.623027585446834564e-02 -3.050173819065093994e-01 3.261523544788360596e-01
4.467619061470031738e-01 1.270409375429153442e-01 -8.515326678752899170e-02 2.590878307819366455e-01 3.994415327906608582e-02 8.784240484237670898e-02 -3.220274746417999268e-01 4.044290259480476379e-02 -7.351814210414886475e-02 1.627736492082476616e-03 -1.380331963300704956e-01 -2.793236970901489258e-01 -5.844729766249656677e-02 -3.423719108104705811e-02 1.040295660495758057e-01 1.500824540853500366e-01 2.160561978816986084e-01 1.534178406000137329e-01 1.407746374607086182e-01 -1.961901783943176270e-02 2.208774089813232422e-01 -6.142555922269821167e-02 1.134285554289817810e-01 -1.290106624364852905e-01 -7.844997942447662354e-02 4.719661548733711243e-02 3.700390458106994629e-01 -3.166999816894531250e-01 1.270682457834482193e-02 -3.879562020301818848e-02 -1.454371064901351929e-01 1.179088726639747620e-01
2.583248019218444824e-01 -1.011323183774948120e-02 2.246959321200847626e-02 1.449749469757080078e-01 7.321248948574066162e-02 -6.270113587379455566e-02 -1.334848254919052124e-01 -1.419134289026260376e-01 -1.655879467725753784e-01 -3.069462776184082031e-01 -2.178076952695846558e-01 -2.968586981296539307e-01 -5.891175940632820129e-02 2.387829571962356567e-01 -1.025059670209884644e-01 1.421286016702651978e-01 -1.384453326463699341e-01 9.880400449037551880e-02 -1.419803202152252197e-01 1.670342534780502319e-01 1.187306419014930725e-01 2.467983365058898926e-01 1.279265880584716797e-01 -1.968320757150650024e-01 -8.359350264072418213e-02 -5.944734439253807068e-02 1.152532696723937988e-01 -4.302046298980712891e-01 1.576616466045379639e-01 5.331137776374816895e-02 -1.944282799959182739e-01 -1.857746243476867676e-01
1.053724735975265503e-01 1.248793676495552063e-01 -3.555570915341377258e-02 2.892741560935974121e-01 8.524111658334732056e-02 1.464433073997497559e-01 -1.237339600920677185e-01 -3.783054947853088379e-01 3.732756525278091431e-02 1.723186857998371124e-02 -7.333714980632066727e-03 2.368723787367343903e-02 2.487849816679954529e-02 -3.090665210038423538e-03 -1.235970947891473770e-02 6.089245155453681946e-02 1.246605813503265381e-01 9.805405884981155396e-02 -1.783522665500640869e-01 7.943892478942871094e-02 2.086821496486663818e-01 -1.252028048038482666e-01 -1.750713288784027100e-01 -5.683416128158569336e-02 -5.574279278516769409e-02 8.672440797090530396e-02 4.928809404373168945e-01 -3.750778436660766602e-01 -4.800645262002944946e-02 -7.971298694610595703e-02 -3.487524390220642090e-01 -1.162646859884262085e-01
-4.533183574676513672e-02 7.474227249622344971e-02 -3.901413679122924805e-01 1.091250628232955933e-01 1.717759668827056885e-01 1.379158347845077515e-01 -4.574676230549812317e-02 -2.050489336252212524e-01 -7.089171558618545532e-02 -8.077521808445453644e-03 1.629359647631645203e-02 1.531101018190383911e-01 -1.928512006998062134e-01 2.690117657184600830e-01 -2.401434332132339478e-01 1.227315440773963928e-01 -1.759674102067947388e-01 -6.581552326679229736e-02 3.187802135944366455e-01 1.996516436338424683e-01 1.699722558259963989e-01 2.244150489568710327e-01 -9.987374395132064819e-02 1.128841340541839600e-01 -2.178829014301300049e-01 -7.016772776842117310e-02 2.281862497329711914e-01 -3.853494673967361450e-02 -2.221948355436325073e-01 -2.286503091454505920e-02 -2.988399565219879150e-01 -2.423377335071563721e-02
1.161791011691093445e-01 2.519602328538894653e-02 -4.224740341305732727e-02 1.369503885507583618e-01 2.081603556871414185e-02 9.924131631851196289e-02 6.272906064987182617e-02 -8.986765891313552856e-02 -1.186435967683792114e-01 1.548059135675430298e-01 -1.436720043420791626e-01 -6.650174409151077271e-02 5.865028500556945801e-02 1.840151548385620117e-01 2.246519178152084351e-02 3.183771073818206787e-01 2.506914734840393066e-01 1.133471801877021790e-01 2.633812278509140015e-02 1.332485377788543701e-01 2.220221310853958130e-01 -1.837560534477233887e-01 -2.904341220855712891e-01 -1.008705422282218933e-01 -3.500982522964477539e-01 -5.436074454337358475e-03 -1.833983808755874634e-01 -2.326759248971939087e-01 3.420913815498352051e-01 -3.571686148643493652e-01 -1.137577444314956665e-01 3.348087891936302185e-02
2.732252776622772217e-01 2.530776858329772949e-01 7.865484803915023804e-02 2.644275724887847900e-01 -7.660415023565292358e-02 -1.315109431743621826e-01 3.536505624651908875e-02 -2.238820940256118774e-01 -2.747303247451782227e-01 3.419616725295782089e-03 -1.470566987991333008e-01 1.582484543323516846e-01 -1.504328250885009766e-01 3.884970843791961670e-01 -2.626276016235351562e-01 2.396579682826995850e-01 -7.087751477956771851e-02 -4.744391888380050659e-02 3.183978050947189331e-02 1.889073401689529419e-01 -9.272964298725128174e-02 -1.802016347646713257e-01 1.205678731203079224e-01 7.101087830960750580e-03 -6.865309178829193115e-02 -8.354919403791427612e-02 3.972025960683822632e-02 -3.843468427658081055e-01 -1.623170822858810425e-02 -1.340136975049972534e-01 -7.042057113721966743e-04 -9.837539494037628174e-02
2.961070537567138672e-01 -1.817817427217960358e-02 7.651883363723754883e-02 1.309450715780258179e-01 -6.016843765974044800e-02 -2.183606475591659546e-01 2.243016511201858521e-01 -2.501947283744812012e-01 -7.846160791814327240e-03 -1.021162793040275574e-02 1.191812902688980103e-01 -4.395887628197669983e-02 -2.916537225246429443e-01 2.264257073402404785e-01 -2.038546651601791382e-01 1.067696735262870789e-01 -2.002030313014984131e-01 8.392388373613357544e-02 1.503050029277801514e-01 7.319607585668563843e-02 -1.271694619208574295e-02 -3.301749527454376221e-01 1.890724897384643555e-02 -1.892577484250068665e-02 -1.810175180435180664e-01 8.752831071615219116e-02 -1.585576799698174000e-03 -4.405508935451507568e-01 -2.235604673624038696e-01 1.307234168052673340e-01 -1.032156050205230713e-01 -1.482725292444229126e-01
1.092507392168045044e-01 -9.964968264102935791e-02 -2.739107608795166016e-01 2.158422023057937622e-01 -6.064224056899547577e-03 2.120883762836456299e-02 -2.774414606392383575e-02 1.670027822256088257e-01 -2.118593752384185791e-01 1.247496381402015686e-01 -1.419754326343536377e-01 -3.479900211095809937e-02 1.637881547212600708e-01 8.480257540941238403e-02 2.831817045807838440e-02 -1.434173285961151123e-01 -5.008497089147567749e-02 3.815990407019853592e-03 1.865963339805603027e-01 -4.662863910198211670e-02 4.008772969245910645e-01 7.229147106409072876e-02 -9.813344106078147888e-03 -3.160940706729888916e-01 -2.866162955760955811e-01 3.775208890438079834e-01 2.262091636657714844e-01 -2.063352465629577637e-01 1.777208037674427032e-02 1.321837007999420166e-01 -2.200341671705245972e-01 -9.726621210575103760e-03
1.877850443124771118e-01 -1.763308793306350708e-01 -1.295502036809921265e-01 3.387098610401153564e-01 1.195033639669418335e-02 6.682819873094558716e-02 -4.251785948872566223e-02 5.106648430228233337e-02 -3.679017350077629089e-02 -1.802296787500381470e-01 -2.684075534343719482e-01 -1.266178041696548462e-01 -1.031550019979476929e-01 1.409364491701126099e-01 -1.800123602151870728e-01 3.467103466391563416e-02 1.967452093958854675e-02 -1.589379906654357910e-01 1.299013793468475342e-01 1.559417098760604858e-01 -1.146366354078054428e-02 -9.720337390899658203e-02 2.181137800216674805e-01 -1.857779026031494141e-01 -4.306443929672241211e-01 2.331902682781219482e-01 1.781295537948608398e-01 -2.798994183540344238e-01 -2.175967693328857422e-01 -1.207041367888450623e-01 1.914225965738296509e-01 -1.080327667295932770e-02
7.159098237752914429e-02 1.529583707451820374e-02 5.302815511822700500e-02 1.426037549972534180e-01 -1.664173156023025513e-01 -2.634853869676589966e-02 -3.693072199821472168e-01 1.870280131697654724e-02 -9.270641952753067017e-02 -2.786319553852081299e-01 -7.697192486375570297e-03 1.804276704788208008e-01 -5.206901952624320984e-02 1.456753611564636230e-01 -2.041445225477218628e-01 9.232898801565170288e-02 -1.360268592834472656e-01 1.179983764886856079e-01 4.681222140789031982e-02 2.248657792806625366e-01 2.661141157150268555e-01 -4.019333422183990479e-01 -1.457642316818237305e-01 -1.791481077671051025e-01 -1.414054334163665771e-01 2.266234457492828369e-01 1.133782193064689636e-01 -3.595382869243621826e-01 -3.568305820226669312e-02 -1.439118981361389160e-01 -6.548423320055007935e-02 5.245138704776763916e-02
1.418579518795013428e-01 6.285592168569564819e-02 -1.671140193939208984e-01 4.056874811649322510e-01 2.434093654155731201e-01 2.851932942867279053e-01 -9.168542921543121338e-02 -2.798812985420227051e-01 -2.014803327620029449e-02 -5.794260278344154358e-02 5.963118374347686768e-02 1.010221466422080994e-01 8.275945484638214111e-02 7.432634383440017700e-02 2.659209445118904114e-02 1.173820644617080688e-01 -8.127041161060333252e-02 -1.079488545656204224e-01 2.400415390729904175e-01 6.712765316478908062e-04 1.376264542341232300e-01 -1.660932227969169617e-02 -4.322679340839385986e-01 -6.458148360252380371e-02 -1.154979839920997620e-01 8.287288248538970947e-02 2.751760482788085938e-01 -2.858515381813049316e-01 -1.086561307311058044e-01 -5.875301547348499298e-03 -6.667519360780715942e-02 1.779340803623199463e-01
1.202974170446395874e-01 1.673039495944976807e-01 -2.743881382048130035e-02 1.233853772282600403e-01 1.992493495345115662e-02 2.046931535005569458e-02 2.021433971822261810e-02 2.028059363365173340e-01 -2.724570930004119873e-01 -1.996800154447555542e-01 -3.776192963123321533e-01 8.240742981433868408e-02 -4.800291731953620911e-02 -5.010693892836570740e-02 -7.809730619192123413e-02 -2.494820021092891693e-02 -3.697120249271392822e-01 1.678128838539123535e-01 2.247613221406936646e-01 -7.314424216747283936e-02 2.199814170598983765e-01 -1.354918181896209717e-01 -6.084080040454864502e-02 -1.389276832342147827e-01 -3.806820213794708252e-01 -7.997966557741165161e-02 1.465611904859542847e-01 -1.908024847507476807e-01 -2.024654746055603027e-01 1.498573180288076401e-02 -2.161738574504852295e-01 -1.286857426166534424e-01
6.372138112783432007e-02 3.207783102989196777e-01 4.662138223648071289e-02 1.829337924718856812e-01 -2.210191786289215088e-01 -6.038108468055725098e-02 5.087991803884506226e-02 7.119423896074295044e-02 1.401541084051132202e-01 -5.639018118381500244e-02 -2.334505319595336914e-01 9.525370597839355469e-02 -4.253925010561943054e-02 1.236876174807548523e-01 -2.281402349472045898e-01 -3.337745741009712219e-02 -1.116660609841346741e-01 -6.941473484039306641e-02 1.871372312307357788e-01 -1.444628387689590454e-01 1.739837378263473511e-01 -6.573594361543655396e-02 -6.611235439777374268e-02 -3.733667135238647461e-01 -1.763499528169631958e-01 2.286935746669769287e-01 3.928439021110534668e-01 -3.209146857261657715e-02 5.684484913945198059e-02 -1.545977592468261719e-01 -3.207085728645324707e-01 -1.424766778945922852e-01
-4.907329380512237549e-02 5.921677350997924805e-01 -8.583640307188034058e-02 2.955003082752227783e-01 -6.792805343866348267e-02 -3.834694623947143555e-02 1.279395371675491333e-01 3.663135319948196411e-02 3.557046875357627869e-02 -1.704522967338562012e-01 -1.463248878717422485e-01 -7.511208951473236084e-02 -2.989936433732509613e-02 3.393347840756177902e-03 -3.101601600646972656e-01 7.600037008523941040e-02 1.982462406158447266e-02 9.172060340642929077e-02 1.741798818111419678e-01 -2.623379528522491455e-01 3.008895926177501678e-02 -2.658342421054840088e-01 7.966354489326477051e-02 1.501553785055875778e-02 -2.864528596401214600e-01 2.828486077487468719e-02 2.908939868211746216e-02 -2.557549774646759033e-01 1.084931567311286926e-01 1.185735538601875305e-01 -7.777804881334304810e-02 -3.302178159356117249e-02
1.183061227202415466e-01 2.985116280615329742e-02 -2.028990387916564941e-01 4.899153858423233032e-02 1.918597519397735596e-01 -1.816681325435638428e-01 -1.217192877084016800e-02 -2.184578776359558105e-01 -3.135234490036964417e-02 -4.092139750719070435e-02 -2.930284142494201660e-01 8.147437125444412231e-02 -9.119809418916702271e-02 9.915044903755187988e-02 -4.653798639774322510e-01 1.850218623876571655e-01 -1.522639095783233643e-01 -2.161326855421066284e-01 -1.409238670021295547e-02 -1.054890006780624390e-01 1.842548847198486328e-01 3.149778768420219421e-02 3.285733982920646667e-02 -2.089789062738418579e-01 -4.177435934543609619e-01 8.102842420339584351e-02 -8.011155575513839722e-02 -5.676607042551040649e-02 2.092600166797637939e-01 -2.446751147508621216e-01 -6.548394262790679932e-02 1.268862001597881317e-02
1.964753121137619019e-01 -6.888643372803926468e-03 -3.586507961153984070e-02 1.813328266143798828e-01 1.214959695935249329e-01 -2.075781077146530151e-01 -1.131635680794715881e-01 -9.507257491350173950e-02 -6.616606563329696655e-02 -8.789125084877014160e-02 -1.629480868577957153e-01 -1.836781855672597885e-03 -9.457978606224060059e-02 -2.170991711318492889e-02 1.431106626987457275e-01 2.324528843164443970e-01 6.282253563404083252e-02 7.730434834957122803e-02 2.268336415290832520e-01 2.245591580867767334e-01 3.214730620384216309e-01 -3.586941659450531006e-01 9.806088358163833618e-02 1.747189909219741821e-01 -2.050446420907974243e-01 2.891209125518798828e-01 2.691679820418357849e-02 -1.416800916194915771e-01 1.478352695703506470e-01 5.264446511864662170e-02 -1.923286169767379761e-01 -3.645496070384979248e-01
2.431270331144332886e-01 -2.894083224236965179e-02 7.382237166166305542e-02 1.421131193637847900e-01 1.789272762835025787e-02 -2.122767865657806396e-01 1.837179958820343018e-01 -2.546314001083374023e-01 -4.092361405491828918e-02 -1.436380147933959961e-01 8.256541937589645386e-02 2.948656864464282990e-02 -1.683606505393981934e-01 2.731820344924926758e-01 -2.091440856456756592e-01 9.603849053382873535e-02 9.012076072394847870e-03 7.158447802066802979e-02 2.555768489837646484e-01 1.136339083313941956e-01 -1.170651465654373169e-01 -3.520719408988952637e-01 6.536604370921850204e-03 5.018581822514533997e-02 -1.884184777736663818e-01 9.462193399667739868e-02 -1.056430581957101822e-02 -4.804328978061676025e-01 -1.051080822944641113e-01 4.279319196939468384e-02 -1.155889034271240234e-01 -2.433581650257110596e-01
1.155936717987060547e-01 5.779574066400527954e-02 -1.272238045930862427e-01 3.190682828426361084e-01 4.327490553259849548e-02 4.880617558956146240e-02 -2.165322154760360718e-01 -1.308722794055938721e-01 4.450356960296630859e-02 -7.507479935884475708e-02 8.026179671287536621e-02 -5.800462886691093445e-02 -2.190805040299892426e-02 1.745280772447586060e-01 1.587464660406112671e-01 1.847534328699111938e-01 -2.905562222003936768e-01 -2.628681063652038574e-01 -2.557726018130779266e-02 1.460504680871963501e-01 1.279908716678619385e-01 -3.776193857192993164e-01 -1.040509715676307678e-01 -2.640402019023895264e-01 -8.313118480145931244e-03 2.869389951229095459e-03 3.186783194541931152e-01 -3.112195432186126709e-01 1.057178750634193420e-01 1.050814837217330933e-01 -1.236279904842376709e-01 1.957514882087707520e-01
2.574502229690551758e-01 1.389555186033248901e-01 -1.746603250503540039e-01 1.337770074605941772e-01 7.558428496122360229e-02 -6.711494177579879761e-02 -2.913189819082617760e-03 1.370631456375122070e-01 9.326326847076416016e-02 -1.209666654467582703e-01 -2.767722308635711670e-02 5.995555967092514038e-02 -1.342488378286361694e-01 -2.470543682575225830e-01 -1.455631405115127563e-01 8.729255199432373047e-02 -3.050357699394226074e-01 -1.071991547942161560e-01 9.865485131740570068e-02 3.841777518391609192e-02 1.435933113098144531e-01 -2.100906707346439362e-02 -6.903092563152313232e-02 -4.674236103892326355e-02 -3.354281187057495117e-01 3.035462498664855957e-01 4.326858520507812500e-01 -1.067287102341651917e-01 2.916043400764465332e-01 2.588409185409545898e-01 3.965682536363601685e-02 2.854247018694877625e-02
-3.847741754725575447e-03 1.432520598173141479e-01 -1.624204367399215698e-01 1.802120059728622437e-01 -3.935021758079528809e-01 2.149564176797866821e-01 -2.805822342634201050e-02 1.231031939387321472e-01 1.150161623954772949e-01 8.290863595902919769e-03 -1.835118979215621948e-01 -1.809321194887161255e-01 -1.260516196489334106e-01 1.596954166889190674e-01 -1.525574624538421631e-01 1.239469423890113831e-01 -9.076122939586639404e-02 -1.281278282403945923e-01 3.913571834564208984e-01 -2.331496775150299072e-01 1.806206405162811279e-01 -1.871970891952514648e-01 -3.334837779402732849e-02 -1.424600332975387573e-01 -1.514327526092529297e-01 1.140231639146804810e-01 3.005196750164031982e-01 -1.894167363643646240e-01 2.043526992201805115e-02 -7.436651736497879028e-02 -2.289316207170486450e-01 4.634507745504379272e-02
-2.333010360598564148e-02 2.561141550540924072e-01 -8.046123385429382324e-02 1.509687751531600952e-01 -2.807011269032955170e-02 -1.723326742649078369e-01 -8.052211254835128784e-02 -9.583767503499984741e-02 -2.744023203849792480e-01 -2.733187973499298096e-01 -1.767478734254837036e-01 -3.796237707138061523e-02 -1.655559688806533813e-01 -8.987953513860702515e-02 -9.060971438884735107e-02 2.099196165800094604e-01 -3.022711575031280518e-01 -1.141553521156311035e-01 9.307250380516052246e-02 1.473526842892169952e-02 2.011461853981018066e-01 8.736235648393630981e-02 -4.300818592309951782e-02 -1.894161105155944824e-01 -4.496413469314575195e-01 2.966754883527755737e-02 2.814460694789886475e-01 -1.744046807289123535e-01 5.318595096468925476e-02 -1.695064455270767212e-01 5.589671060442924500e-02 2.037772834300994873e-01
1.148860901594161987e-01 2.292074449360370636e-02 -4.450216516852378845e-02 2.146496027708053589e-01 3.912774100899696350e-02 -1.804046183824539185e-01 -1.198558807373046875e-01 -1.213930547237396240e-01 3.055752441287040710e-02 2.693771421909332275e-01 1.428134292364120483e-01 2.003518640995025635e-01 -8.008135110139846802e-02 -4.602935910224914551e-02 1.041786968708038330e-01 2.045160233974456787e-01 -1.045766770839691162e-01 8.974766358733177185e-03 4.466742649674415588e-02 -6.536743789911270142e-02 -3.164788335561752319e-02 -1.440386772155761719e-01 1.574720591306686401e-01 -1.101754903793334961e-01 -2.418345808982849121e-01 3.261782824993133545e-01 1.623309850692749023e-01 -3.523052632808685303e-01 -1.662808209657669067e-01 -4.941398501396179199e-01 -1.220985427498817444e-01 4.181586578488349915e-02
2.731289863586425781e-01 1.602764278650283813e-01 -1.364859044551849365e-01 2.624249756336212158e-01 1.770688593387603760e-01 -1.368221342563629150e-01 8.918735384941101074e-02 -1.628952920436859131e-01 -1.669407784938812256e-01 -2.334934622049331665e-01 3.274850845336914062e-01 3.587718680500984192e-02 -7.185164839029312134e-02 -1.014242544770240784e-01 -9.512708522379398346e-03 6.364317238330841064e-02 -1.218298748135566711e-01 8.594097942113876343e-02 2.735611498355865479e-01 -1.429559141397476196e-01 -1.770294085144996643e-02 -2.137950062751770020e-01 -3.634979724884033203e-01 -2.019765824079513550e-01 -3.170236595906317234e-05 5.572022497653961182e-02 2.597780823707580566e-01 -2.444657534360885620e-01 1.860851794481277466e-01 -8.903508074581623077e-03 -1.235499158501625061e-01 1.921865902841091156e-02
2.088563889265060425e-01 2.350263297557830811e-01 1.413276940584182739e-01 1.391778290271759033e-01 1.987101510167121887e-02 -1.919987425208091736e-02 7.395022362470626831e-02 3.556533157825469971e-02 -3.139149844646453857e-01 1.127637997269630432e-01 -1.848363280296325684e-01 -4.138273000717163086e-02 2.597002983093261719e-01 1.345255523920059204e-01 -3.290776312351226807e-01 -6.720133870840072632e-02 -1.378709673881530762e-01 -3.873206079006195068e-01 -2.053640596568584442e-02 6.317596882581710815e-02 9.091836214065551758e-02 -1.323875933885574341e-01 9.002053737640380859e-02 -1.008517965674400330e-01 -3.065276443958282471e-01 1.266326904296875000e-01 3.800390958786010742e-01 -1.716840118169784546e-01 6.333973258733749390e-02 -2.247357927262783051e-02 -4.712467640638351440e-02 -2.592247538268566132e-02
4.833765327930450439e-02 1.178942173719406128e-01 -2.658850252628326416e-01 5.832668393850326538e-03 -3.865465521812438965e-02 -1.567723006010055542e-01 -1.032747551798820496e-01 1.878485977649688721e-01 -1.380444765090942383e-01 1.256763488054275513e-01 -1.350604593753814697e-01 -2.079186737537384033e-01 -2.423344999551773071e-01 1.635519601404666901e-02 5.667832866311073303e-02 1.224994380027055740e-02 -1.920273751020431519e-01 7.197379134595394135e-03 2.614237368106842041e-01 5.896039679646492004e-02 -9.019707888364791870e-02 -2.059897631406784058e-01 5.350852012634277344e-02 -1.214308664202690125e-01 -5.319273471832275391e-01 1.041018739342689514e-01 1.111759692430496216e-01 -4.121294617652893066e-01 7.984596490859985352e-02 1.317484527826309204e-01 -1.630473881959915161e-02 -7.360844314098358154e-02
8.139188587665557861e-02 1.427147816866636276e-02 -3.533223569393157959e-01 2.314112037420272827e-01 8.148059248924255371e-02 -4.735761787742376328e-03 6.131723523139953613e-02 2.031534165143966675e-01 -3.355474397540092468e-02 -2.458606511354446411e-01 -2.641013264656066895e-01 9.264077991247177124e-02 -2.852264642715454102e-01 3.521814644336700439e-01 4.123790562152862549e-02 -9.336528927087783813e-02 -5.220882594585418701e-03 -2.251997739076614380e-01 2.336453646421432495e-01 6.407017260789871216e-02 5.596441403031349182e-02 -1.688093645498156548e-03 -4.042895510792732239e-02 8.578050881624221802e-02 -2.178769856691360474e-01 1.786099523305892944e-01 -3.877050429582595825e-02 -3.441400527954101562e-01 2.379771918058395386e-01 1.354520320892333984e-01 4.630325734615325928e-02 -9.687942266464233398e-02
2.475900202989578247e-01 6.803271919488906860e-02 2.534033544361591339e-02 3.854617476463317871e-01 -1.833616495132446289e-01 -4.809252545237541199e-02 -1.094034984707832336e-01 1.034213900566101074e-01 6.085482984781265259e-02 2.637227177619934082e-01 1.286626607179641724e-01 8.499731868505477905e-02 -1.345154494047164917e-01 1.497676968574523926e-02 -2.415260672569274902e-01 2.270707637071609497e-01 6.012999638915061951e-02 -2.368687093257904053e-01 1.708539873361587524e-01 2.572299540042877197e-02 1.824883669614791870e-01 -2.914859540760517120e-02 -3.124734759330749512e-01 -1.875715851783752441e-01 -1.999170780181884766e-01 8.894220739603042603e-02 9.177508950233459473e-02 -9.954018145799636841e-02 -9.222907572984695435e-02 -1.249773725867271423e-01 -1.236870363354682922e-01 3.725857734680175781e-01
2.045726925134658813e-01 3.236778676509857178e-01 -3.571291565895080566e-01 2.399177849292755127e-01 1.911679953336715698e-01 -1.832484849728643894e-03 1.814629533328115940e-03 5.616140365600585938e-02 5.385738611221313477e-02 -9.755399823188781738e-02 -1.372354775667190552e-01 -1.652958542108535767e-01 -2.096484452486038208e-01 7.005389779806137085e-02 -1.474029719829559326e-01 9.694463014602661133e-02 -2.342159450054168701e-01 -4.730306565761566162e-02 3.498312830924987793e-02 5.655488744378089905e-02 2.396557182073593140e-01 1.756508052349090576e-01 -1.277337223291397095e-01 2.465456128120422363e-01 -3.715003728866577148e-01 -6.699236482381820679e-02 1.193467602133750916e-01 -7.607211172580718994e-02 -4.623530805110931396e-02 1.946875452995300293e-01 -9.713176637887954712e-02 -2.260596007108688354e-01
1.122771203517913818e-01 2.891977429389953613e-01 1.772391647100448608e-01 -8.055148646235466003e-03 -1.109032109379768372e-01 7.887393981218338013e-02 1.616351902484893799e-01 -1.248186156153678894e-01 -2.126721441745758057e-01 -1.978400349617004395e-01 -9.950003027915954590e-02 5.480718240141868591e-02 -5.821466911584138870e-04 4.511826671659946442e-03 -3.363517224788665771e-01 1.177586689591407776e-01 3.628900274634361267e-03 -2.825908958911895752e-01 1.168917864561080933e-01 8.937133848667144775e-02 1.454883962869644165e-01 -1.566208600997924805e-01 2.193393260240554810e-01 -2.454915195703506470e-01 -4.421476125717163086e-01 1.362864226102828979e-01 9.334005415439605713e-02 -1.316528767347335815e-01 1.025212258100509644e-01 4.651294276118278503e-02 -2.220329493284225464e-01 1.734321266412734985e-01
1.197145804762840271e-01 1.156096905469894409e-01 -1.222556829452514648e-01 3.160557448863983154e-01 1.388167142868041992e-01 1.319790780544281006e-01 -1.360417604446411133e-01 -5.573600903153419495e-02 -1.921232044696807861e-01 1.430305987596511841e-01 1.751051545143127441e-01 -6.832012534141540527e-02 -1.889673024415969849e-01 3.541341796517372131e-02 -2.554872632026672363e-01 1.146175935864448547e-01 -1.022281572222709656e-01 -6.012769788503646851e-02 5.221914872527122498e-02 1.981930434703826904e-01 9.114044904708862305e-02 -9.663875401020050049e-02 -5.290347337722778320e-01 -6.010716781020164490e-02 -4.791230708360671997e-02 -5.003063473850488663e-03 2.665728926658630371e-01 -2.884334921836853027e-01 -3.027508407831192017e-02 -1.975944340229034424e-01 -1.644151061773300171e-01 1.015524938702583313e-01
7.478338479995727539e-02 3.787113428115844727e-01 -9.116976708173751831e-02 3.968270719051361084e-01 1.009935662150382996e-01 -1.915611177682876587e-01 5.071218684315681458e-02 -3.393707275390625000e-01 -1.372818648815155029e-01 -2.782269716262817383e-01 1.205095904879271984e-03 -2.025568038225173950e-01 -1.393699496984481812e-01 -1.405853927135467529e-01 -1.610607653856277466e-01 2.613522708415985107e-01 -8.760073035955429077e-02 -7.067716121673583984e-02 -5.058474093675613403e-02 -3.741182014346122742e-02 1.901994794607162476e-01 4.168438911437988281e-02 -4.936711490154266357e-02 -1.844256371259689331e-01 -2.754472196102142334e-01 4.447550326585769653e-02 2.431640326976776123e-01 -1.603751443326473236e-02 -5.745551362633705139e-02 -1.258767992258071899e-01 4.967989027500152588e-02 6.570719997398555279e-04
1.201599463820457458e-01 -6.840155273675918579e-02 -1.173250526189804077e-01 2.917928099632263184e-01 -2.289248257875442505e-01 4.361082240939140320e-02 -8.688095211982727051e-02 -1.847063153982162476e-01 1.046312600374221802e-01 -1.021726205945014954e-01 1.635662615299224854e-01 -9.126361459493637085e-02 8.625047653913497925e-02 1.214516013860702515e-01 -5.927532538771629333e-02 2.738437950611114502e-01 -4.805105924606323242e-02 -1.387496292591094971e-01 2.401400171220302582e-02 2.255175113677978516e-01 2.732034027576446533e-01 -3.060322999954223633e-01 -2.099967896938323975e-01 7.641748338937759399e-02 -3.239092528820037842e-01 9.675443917512893677e-02 4.086502790451049805e-01 -7.943619042634963989e-02 -1.301019489765167236e-01 -1.222982928156852722e-01 2.338702604174613953e-02 -1.326437145471572876e-01
3.313947021961212158e-01 1.215672940015792847e-01 1.799678504467010498e-01 1.132410839200019836e-01 -1.722007840871810913e-01 -1.672320663928985596e-01 5.968441814184188843e-02 -3.358529508113861084e-01 -5.409439280629158020e-02 -9.934973716735839844e-02 1.644526980817317963e-02 3.037706017494201660e-01 1.624275743961334229e-02 2.878055274486541748e-01 -2.263389974832534790e-01 6.386411190032958984e-02 -7.328157126903533936e-02 1.111376732587814331e-01 2.952328324317932129e-01 9.574391692876815796e-02 -1.126526370644569397e-01 -1.365251392126083374e-01 -5.929176881909370422e-02 9.405338764190673828e-02 -1.336485147476196289e-01 1.859134882688522339e-01 -2.283033728599548340e-02 -3.755986690521240234e-01 7.226011902093887329e-02 -2.221645116806030273e-01 -7.853889255784451962e-04 -7.821425795555114746e-02
3.774433732032775879e-01 1.596576422452926636e-01 2.012976817786693573e-02 -1.007293239235877991e-01 -1.531687378883361816e-02 -1.521505713462829590e-01 -2.291587293148040771e-01 -3.246743083000183105e-01 2.499130219221115112e-01 2.611249089241027832e-01 -7.438992708921432495e-02 -2.687923610210418701e-02 3.923682123422622681e-02 2.462068945169448853e-01 -1.802342981100082397e-01 -2.062405832111835480e-02 -3.633948862552642822e-01 -6.037461385130882263e-02 3.466015681624412537e-02 -4.904921352863311768e-02 -1.312259733676910400e-01 1.152751147747039795e-01 -1.107243970036506653e-01 7.893491419963538647e-04 -2.026010900735855103e-01 6.716689094901084900e-03 1.811525076627731323e-01 -2.477450519800186157e-01 6.393733620643615723e-02 9.289682656526565552e-02 -1.994695216417312622e-01 -1.958248764276504517e-01
3.466818034648895264e-01 1.061637103557586670e-01 4.069688729941844940e-03 2.550750374794006348e-01 -2.312157303094863892e-01 -6.256581284105777740e-03 -3.625520318746566772e-02 2.063356339931488037e-01 -7.007764186710119247e-03 -2.414291910827159882e-02 -1.815661340951919556e-01 -1.576275974512100220e-01 1.362201850861310959e-02 2.322754636406898499e-02 -3.720052540302276611e-02 6.901750713586807251e-02 -1.620376855134963989e-01 2.726134955883026123e-01 2.178361117839813232e-01 -1.393892765045166016e-01 3.647664785385131836e-01 3.773711249232292175e-02 8.932121843099594116e-02 -1.044100970029830933e-01 -2.934385240077972412e-01 3.410470485687255859e-01 2.336691915988922119e-01 -1.535304784774780273e-01 -1.115254163742065430e-01 -8.205225318670272827e-02 -9.461716562509536743e-02 1.059510409832000732e-01
3.036152124404907227e-01 8.869821578264236450e-02 -1.839223206043243408e-01 2.360286563634872437e-01 -1.184894666075706482e-01 -1.508318185806274414e-01 2.071995586156845093e-01 -1.488675028085708618e-01 2.076795995235443115e-01 -2.136457413434982300e-01 -1.676273196935653687e-01 2.134153991937637329e-01 -1.431360989809036255e-01 -1.268606483936309814e-01 -3.228277862071990967e-01 -2.046445310115814209e-01 -1.921634525060653687e-01 -1.381763666868209839e-01 2.164162695407867432e-01 2.404925785958766937e-02 2.304029315710067749e-01 1.497750282287597656e-01 1.874362677335739136e-02 -2.053844779729843140e-01 -2.079092413187026978e-01 -5.811126902699470520e-03 4.957776516675949097e-03 -9.603276848793029785e-02 -1.373729109764099121e-01 -6.938984990119934082e-02 -2.521409094333648682e-01 -4.665899649262428284e-02
2.562917768955230713e-01 -1.400430500507354736e-02 8.168847113847732544e-02 -2.774263266474008560e-03 -8.332651853561401367e-02 -1.013686805963516235e-01 2.580571472644805908e-01 -2.601409256458282471e-01 -9.034362435340881348e-02 -7.701280713081359863e-02 -1.367713604122400284e-02 3.553431108593940735e-02 -1.081778258085250854e-01 8.737944811582565308e-02 -2.372032403945922852e-01 2.662988305091857910e-01 -6.539712846279144287e-02 9.683557599782943726e-02 2.131556868553161621e-01 1.666291654109954834e-01 -1.095337122678756714e-01 -2.971107363700866699e-01 1.440979242324829102e-01 1.058174669742584229e-02 -2.250278294086456299e-01 1.523628085851669312e-01 -5.412141978740692139e-02 -5.348351597785949707e-01 -1.146598830819129944e-01 -9.008944034576416016e-02 -7.136974483728408813e-02 -1.292353719472885132e-01
3.427273780107498169e-02 1.837697178125381470e-01 -3.400331735610961914e-02 3.764694929122924805e-01 1.174405738711357117e-01 -1.660050451755523682e-01 -1.275290846824645996e-01 -1.002418324351310730e-01 2.673374414443969727e-01 -1.259831637144088745e-01 -1.286293268203735352e-01 -7.675116509199142456e-02 -2.124371528625488281e-01 3.566960990428924561e-01 -2.774474769830703735e-02 2.059372812509536743e-01 1.338760703802108765e-01 -2.016328722238540649e-01 1.379043459892272949e-01 1.532196253538131714e-01 1.354170441627502441e-01 2.431218884885311127e-02 1.864444166421890259e-01 -2.209121882915496826e-01 -7.952643185853958130e-02 1.457804590463638306e-01 2.260900586843490601e-01 -1.481242179870605469e-01 1.087747886776924133e-01 2.260868996381759644e-01 -2.486613988876342773e-01 1.445621158927679062e-02
3.173244297504425049e-01 1.034259647130966187e-01 2.939187735319137573e-02 3.801833838224411011e-02 -8.562029153108596802e-02 1.020342931151390076e-01 1.323362588882446289e-01 -1.663584262132644653e-01 -1.523854434490203857e-01 -4.859338104724884033e-01 -2.374232262372970581e-01 -5.771666020154953003e-02 -1.736215353012084961e-01 1.507424116134643555e-01 -3.126695752143859863e-01 -7.803022861480712891e-02 1.082792133092880249e-01 -1.452990919351577759e-01 1.907116770744323730e-01 -1.356469690799713135e-01 1.239240840077400208e-01 -2.592933773994445801e-01 9.738200157880783081e-02 -1.968973875045776367e-02 -2.771066427230834961e-01 1.707189716398715973e-02 1.747045069932937622e-01 -6.929206848144531250e-02 -6.516993790864944458e-02 -3.846027329564094543e-02 -2.211101949214935303e-01 -2.257268130779266357e-02
2.442057430744171143e-01 3.610558211803436279e-01 -3.324872255325317383e-01 1.704754084348678589e-01 -2.271715737879276276e-02 -5.097821354866027832e-02 -3.029967248439788818e-01 1.192403361201286316e-01 -2.099121659994125366e-01 1.409486383199691772e-01 3.014207631349563599e-02 9.303870052099227905e-02 -1.185256708413362503e-02 -5.014934763312339783e-02 -1.699836999177932739e-01 1.695124655961990356e-01 -3.309287428855895996e-01 7.287985086441040039e-02 -9.350908547639846802e-02 -7.092522084712982178e-02 8.783667534589767456e-02 7.752742618322372437e-02 1.571616381406784058e-01 -1.653995364904403687e-01 -1.812568753957748413e-01 2.923084795475006104e-02 -1.400047242641448975e-01 -3.364011645317077637e-01 1.437857095152139664e-02 -1.611995249986648560e-01 -6.435287743806838989e-02 1.904801577329635620e-01
1.730453222990036011e-01 -7.205744832754135132e-02 -1.068260446190834045e-01 1.288913190364837646e-01 -1.743876039981842041e-01 -1.460403949022293091e-01 1.089350972324609756e-02 -3.063968420028686523e-01 -6.626269966363906860e-02 4.209369793534278870e-02 -4.873923957347869873e-02 -1.445366628468036652e-02 -1.086007431149482727e-01 1.214216649532318115e-01 1.351999938488006592e-01 4.024470970034599304e-02 9.852800518274307251e-02 1.796722859144210815e-01 1.767459698021411896e-02 -7.363969832658767700e-02 -3.586861491203308105e-02 -3.790687322616577148e-01 -1.296801120042800903e-01 -3.763834759593009949e-02 -1.660697460174560547e-01 2.499369978904724121e-01 -2.733208425343036652e-02 -4.508325159549713135e-01 -2.198063433170318604e-01 -2.105931341648101807e-01 -3.639635443687438965e-01 7.617045938968658447e-02
1.599488705396652222e-01 9.988391399383544922e-02 -2.283734083175659180e-01 -1.089795529842376709e-01 1.267560124397277832e-01 7.621763646602630615e-02 -1.584907621145248413e-02 -2.506989240646362305e-01 2.918309569358825684e-01 -6.281898915767669678e-02 -2.420625835657119751e-01 5.130245909094810486e-02 2.222484052181243896e-01 1.867056936025619507e-01 -2.685917913913726807e-01 -2.746747573837637901e-03 -1.713292859494686127e-02 -3.219043612480163574e-01 1.135520578827708960e-04 -1.820968538522720337e-01 2.556362152099609375e-01 3.591018170118331909e-02 -1.963419318199157715e-01 6.483051925897598267e-02 -1.289048492908477783e-01 1.248148679733276367e-01 2.755810618400573730e-01 -2.042307406663894653e-01 1.209065169095993042e-01 9.091876447200775146e-02 -2.065902203321456909e-01 2.163530439138412476e-01
-6.027777120471000671e-02 1.638984889723360538e-03 -3.598669767379760742e-01 3.075816631317138672e-01 2.049244344234466553e-01 -1.909237951040267944e-01 -3.979514166712760925e-02 1.348830312490463257e-01 -1.211561635136604309e-01 -1.601413190364837646e-01 -1.353438943624496460e-01 2.952494919300079346e-01 -1.253989189863204956e-01 7.582899928092956543e-02 -8.718302845954895020e-02 7.309687882661819458e-02 -1.519699841737747192e-01 -1.815894693136215210e-01 1.332871913909912109e-01 -8.808866888284683228e-02 7.039926201105117798e-02 -1.405871063470840454e-01 -2.497474104166030884e-01 2.285543829202651978e-01 -1.847408860921859741e-01 1.720899790525436401e-01 1.760926544666290283e-01 -2.864765524864196777e-01 2.219349294900894165e-01 1.802160739898681641e-01 4.196085408329963684e-02 1.120506748557090759e-01
3.868728578090667725e-01 2.102543115615844727e-01 -1.952876597642898560e-01 1.475135385990142822e-01 1.082530617713928223e-01 4.253648519515991211e-01 8.047901839017868042e-02 -2.376507967710494995e-01 1.022767126560211182e-01 -1.587179601192474365e-01 -2.550895810127258301e-01 1.552328001707792282e-02 1.891378909349441528e-01 3.231857717037200928e-02 8.302053436636924744e-03 3.359656035900115967e-01 -1.614548861980438232e-01 -1.372716575860977173e-01 1.374226808547973633e-01 6.027243286371231079e-02 -1.046535000205039978e-01 -9.326937049627304077e-02 -1.620634794235229492e-01 -1.901939660310745239e-01 -1.371871531009674072e-01 1.674957871437072754e-01 4.058185964822769165e-03 -7.005064189434051514e-02 -6.093504372984170914e-03 -7.970952987670898438e-02 -1.526100039482116699e-01 -9.431409835815429688e-02
1.265130490064620972e-01 3.555057644844055176e-01 -5.258760973811149597e-02 2.921893000602722168e-01 2.114468812942504883e-01 9.771250188350677490e-02 -1.391468197107315063e-01 -1.276336163282394409e-01 3.737844526767730713e-03 -1.538397222757339478e-01 -3.290802985429763794e-02 -7.370866090059280396e-02 4.254066385328769684e-03 1.346514374017715454e-01 1.213668361306190491e-01 3.693109005689620972e-02 -1.594010740518569946e-01 -4.403170943260192871e-02 2.423968464136123657e-01 3.121688589453697205e-02 2.917747199535369873e-01 -6.640233099460601807e-02 -2.970826327800750732e-01 -3.275151550769805908e-01 -7.204706966876983643e-02 1.865313202142715454e-01 3.274657726287841797e-01 -2.355471998453140259e-01 -1.605144590139389038e-01 -2.968062832951545715e-02 -2.878232486546039581e-02 1.131431609392166138e-01
1.146430000662803650e-01 1.600269377231597900e-01 -9.541888535022735596e-02 2.093127816915512085e-01 1.674852222204208374e-01 -5.058359354734420776e-03 -8.108074218034744263e-02 -1.480787992477416992e-01 1.321153938770294189e-01 -1.156956180930137634e-01 7.254371792078018188e-02 -4.287787899374961853e-02 -1.001817509531974792e-01 1.724549196660518646e-02 1.235459893941879272e-01 1.667917966842651367e-01 -1.405463814735412598e-01 -9.097293019294738770e-02 1.721438765525817871e-01 2.882075905799865723e-01 4.701947420835494995e-02 -9.239308536052703857e-02 -3.163487017154693604e-01 -2.529440820217132568e-01 -9.708575159311294556e-02 2.621533870697021484e-01 3.764203786849975586e-01 -3.273802101612091064e-01 2.948068827390670776e-02 7.423819601535797119e-02 -1.317156255245208740e-01 3.067815601825714111e-01
4.190550148487091064e-01 1.772397309541702271e-01 -8.895594626665115356e-03 4.862286522984504700e-02 -6.790870428085327148e-02 -1.394853442907333374e-01 6.128266081213951111e-02 7.311351597309112549e-02 -8.311767876148223877e-02 -2.322741448879241943e-01 -3.288211226463317871e-01 2.437376528978347778e-01 4.387734085321426392e-02 2.493582814931869507e-01 -1.156162396073341370e-01 -4.645695909857749939e-02 -2.996731102466583252e-01 1.220969930291175842e-01 -2.280922792851924896e-02 -1.092813611030578613e-01 2.040657103061676025e-01 -1.696713119745254517e-01 5.771424621343612671e-02 1.038665771484375000e-01 -4.350174069404602051e-01 3.641682490706443787e-02 1.506616771221160889e-01 -7.865412533283233643e-02 7.969529367983341217e-03 3.451152890920639038e-02 -1.638042926788330078e-01 9.092205204069614410e-03
2.493848502635955811e-01 1.318270117044448853e-01 -4.998079687356948853e-02 3.212262392044067383e-01 1.359006613492965698e-01 5.296445637941360474e-02 -1.070671454071998596e-01 -2.256854996085166931e-02 -2.743517048656940460e-02 2.353321760892868042e-01 6.278076022863388062e-02 -8.475829660892486572e-02 -1.047104001045227051e-01 -2.748876810073852539e-02 -7.198522239923477173e-02 4.474086686968803406e-02 9.103116579353809357e-03 -2.220719903707504272e-01 1.431780457496643066e-01 -5.636582151055335999e-02 3.654479980468750000e-01 5.550093576312065125e-02 -3.976866602897644043e-01 -2.806567586958408356e-02 -3.144632279872894287e-01 7.704495638608932495e-02 2.674389779567718506e-01 -2.181974798440933228e-01 -3.597772121429443359e-02 -3.963936120271682739e-02 5.441932473331689835e-03 3.159616589546203613e-01
3.990813791751861572e-01 7.883474975824356079e-02 1.231214180588722229e-01 2.728499174118041992e-01 -4.277563095092773438e-02 -9.529045969247817993e-02 -2.099974602460861206e-01 -2.303093820810317993e-01 -1.823941618204116821e-01 -2.749272808432579041e-02 -1.609187722206115723e-01 -1.419195625931024551e-02 -1.034362241625785828e-01 1.275036334991455078e-01 -3.477059900760650635e-01 2.124928981065750122e-01 -1.239147111773490906e-01 1.976587176322937012e-01 4.983595758676528931e-02 -1.365898270159959793e-02 2.594601921737194061e-02 1.846780180931091309e-01 7.053788006305694580e-02 -1.774226427078247070e-01 9.616113454103469849e-02 -9.429453313350677490e-02 1.504978984594345093e-01 -2.743496894836425781e-01 2.588253021240234375e-01 -1.537334173917770386e-01 -2.207321822643280029e-01 1.610938808880746365e-03
1.145467311143875122e-01 2.115394920110702515e-01 -9.261257201433181763e-02 1.139202415943145752e-01 1.657136678695678711e-01 -1.105373054742813110e-01 -4.821590334177017212e-02 -5.756382271647453308e-02 -1.411886364221572876e-01 -1.397105753421783447e-01 1.715984940528869629e-01 5.717470869421958923e-02 -7.491426169872283936e-02 7.991536706686019897e-02 -1.032230406999588013e-01 2.862558066844940186e-01 1.076129600405693054e-01 -1.802188158035278320e-02 -2.576078101992607117e-02 1.300226897001266479e-01 2.274490743875503540e-01 -3.430391252040863037e-01 -4.082500040531158447e-01 -8.389063179492950439e-02 -3.729700744152069092e-01 7.332080602645874023e-02 2.942270338535308838e-01 -2.170552015304565430e-01 -2.089732736349105835e-01 1.629809848964214325e-03 -6.376156210899353027e-02 5.329583655111491680e-04
1.756691783666610718e-01 2.016845718026161194e-02 -1.762929558753967285e-01 2.151396572589874268e-01 3.897994756698608398e-02 -1.491388827562332153e-01 2.163928560912609100e-02 -1.094687879085540771e-01 1.755546033382415771e-01 -2.879578471183776855e-01 -2.994909882545471191e-02 -5.150629952549934387e-02 -1.808271855115890503e-01 1.715984493494033813e-01 -3.381407260894775391e-01 7.533919811248779297e-02 -1.633371859788894653e-01 -2.239243090152740479e-01 1.446278542280197144e-01 -2.169029563665390015e-01 2.359024137258529663e-01 -1.208687648177146912e-01 2.735526859760284424e-01 -3.018677234649658203e-01 -2.557572722434997559e-01 2.340299785137176514e-01 -3.992301598191261292e-02 -9.777585417032241821e-02 -9.176350384950637817e-02 -7.937639206647872925e-02 -1.636609286069869995e-01 -4.319399222731590271e-02
1.992841362953186035e-01 7.396522164344787598e-02 -5.160235613584518433e-02 1.482668071985244751e-01 2.250728569924831390e-02 -4.860968515276908875e-02 1.905562430620193481e-01 -5.791456252336502075e-02 5.492536351084709167e-02 -1.487786769866943359e-01 4.723601788282394409e-02 -6.438673287630081177e-02 -1.126644983887672424e-01 4.126840829849243164e-01 -2.202144265174865723e-01 2.088176757097244263e-01 3.904686123132705688e-02 1.870386898517608643e-01 1.558685600757598877e-01 1.990348696708679199e-01 -9.798233956098556519e-02 -1.603707671165466309e-01 -1.649857014417648315e-01 7.709568738937377930e-02 -1.570288836956024170e-01 -4.245614260435104370e-02 2.678186595439910889e-01 -2.789988219738006592e-01 -2.442475780844688416e-02 -1.904807537794113159e-01 -1.256586611270904541e-01 4.282588064670562744e-01
-1.087853610515594482e-01 1.791914701461791992e-01 5.881507694721221924e-02 2.480586469173431396e-01 5.070435255765914917e-02 -6.654295139014720917e-03 -1.470545083284378052e-01 -2.092689722776412964e-01 -4.110633581876754761e-02 2.692272141575813293e-02 1.687025874853134155e-01 -1.814457178115844727e-01 -1.947013437747955322e-01 1.945609748363494873e-01 -3.401155769824981689e-01 1.004789173603057861e-01 1.113193780183792114e-01 -1.003416702151298523e-01 1.436579674482345581e-01 -1.268994510173797607e-01 1.212333962321281433e-01 -3.096514344215393066e-01 -6.830841302871704102e-02 -4.992826282978057861e-02 -1.863098889589309692e-01 1.040997430682182312e-01 4.258171021938323975e-01 -2.587115168571472168e-01 1.466675251722335815e-01 -1.556466966867446899e-01 9.251025319099426270e-02 -1.807154119014739990e-01
3.342223465442657471e-01 4.333804547786712646e-02 1.813294366002082825e-02 1.064032465219497681e-01 -6.830749660730361938e-02 -1.365848779678344727e-01 2.321677953004837036e-01 -4.071519672870635986e-01 5.901072174310684204e-02 3.192250803112983704e-02 -3.257368505001068115e-02 4.471376910805702209e-02 -3.883287310600280762e-02 1.521333009004592896e-01 6.108613219112157822e-03 1.966396719217300415e-01 2.054741792380809784e-02 2.729368805885314941e-01 7.973510026931762695e-02 -2.838512882590293884e-02 7.409051060676574707e-02 -1.374848037958145142e-01 1.191296265460550785e-03 6.535492837429046631e-02 -2.447398006916046143e-01 2.239890396595001221e-01 6.241434812545776367e-02 -4.722858667373657227e-01 -2.574135065078735352e-01 -8.898143470287322998e-02 -1.719492673873901367e-01 -9.666347503662109375e-02
7.974906265735626221e-02 -1.906376518309116364e-02 -1.767977327108383179e-02 2.202356606721878052e-01 1.719603240489959717e-01 2.937397360801696777e-02 1.781619936227798462e-01 -9.712467342615127563e-02 -2.107461988925933838e-01 -1.159885153174400330e-01 -1.793951690196990967e-01 1.239873003214597702e-02 -3.192816376686096191e-01 -1.136794313788414001e-01 4.558990243822336197e-03 -1.449705567210912704e-02 -1.703491061925888062e-01 -1.192678436636924744e-01 3.780957162380218506e-01 -7.120989263057708740e-02 2.150824218988418579e-01 1.627070307731628418e-01 -2.012883126735687256e-01 9.307079017162322998e-02 -3.805350363254547119e-01 1.841594874858856201e-01 1.735425181686878204e-02 -2.019867300987243652e-01 1.162145882844924927e-01 -1.215882748365402222e-01 -2.236697524785995483e-01 2.371306419372558594e-01
5.157747864723205566e-01 2.376357838511466980e-02 -9.860101342201232910e-02 -4.666533204726874828e-04 -2.391165867447853088e-02 -2.297874987125396729e-01 -9.050645865499973297e-03 1.055942922830581665e-01 2.860153317451477051e-01 -2.689054310321807861e-01 -2.811350226402282715e-01 -3.156691044569015503e-02 -1.968610882759094238e-01 5.341784562915563583e-03 -1.741572618484497070e-01 1.730733923614025116e-02 -7.881905138492584229e-02 -1.864231675863265991e-01 7.020857930183410645e-02 9.379853308200836182e-02 4.691455513238906860e-02 1.107757091522216797e-01 1.580783724784851074e-02 -2.932348847389221191e-02 -1.394895464181900024e-01 -1.810559034347534180e-01 1.410670131444931030e-01 -3.047680556774139404e-01 4.844306409358978271e-02 6.050245091319084167e-02 -1.728810518980026245e-01 -2.903948128223419189e-01
3.049557805061340332e-01 -8.155335485935211182e-02 1.886163502931594849e-01 2.437879443168640137e-01 4.232414439320564270e-02 1.215975284576416016e-01 -2.626240849494934082e-01 1.529730111360549927e-01 1.387981176376342773e-01 -8.465197682380676270e-02 -1.058625280857086182e-01 -2.935191988945007324e-01 -1.544403731822967529e-01 3.014891445636749268e-01 -2.612546384334564209e-01 1.475025117397308350e-01 2.083140611648559570e-01 1.744751445949077606e-02 1.096417978405952454e-01 8.427759259939193726e-02 2.275976091623306274e-01 1.442625280469655991e-02 1.038917601108551025e-01 -1.618247628211975098e-01 -1.568321138620376587e-01 1.704611033201217651e-01 7.643952220678329468e-02 -2.417344748973846436e-01 2.051625251770019531e-01 9.694164991378784180e-02 -2.065912038087844849e-01 6.268393993377685547e-02
7.086639106273651123e-02 3.018732070922851562e-01 -2.371820248663425446e-02 1.072759628295898438e-01 -2.318966686725616455e-01 1.756045222282409668e-02 -1.427363604307174683e-01 -6.808286067098379135e-03 -8.586826175451278687e-02 -4.544028546661138535e-03 -3.051034510135650635e-01 -7.164534181356430054e-02 -8.725975453853607178e-02 3.029672801494598389e-01 -7.378412038087844849e-02 -1.201760247349739075e-01 -1.726268045604228973e-02 -1.357702612876892090e-01 7.825505733489990234e-02 -2.516921758651733398e-01 2.922826111316680908e-01 1.164861768484115601e-02 -1.886690407991409302e-02 -5.058234557509422302e-02 -2.090111076831817627e-01 3.355477154254913330e-01 2.091605663299560547e-01 -1.676250100135803223e-01 -7.622332777827978134e-04 -9.417446702718734741e-02 -4.186283946037292480e-01 5.868031829595565796e-02
2.925569415092468262e-01 2.989663369953632355e-02 -4.032016173005104065e-02 5.646377429366111755e-02 2.452615834772586823e-02 5.552182346582412720e-02 2.240356504917144775e-01 4.765374585986137390e-03 -9.060459583997726440e-02 -1.924316734075546265e-01 -3.872167170047760010e-01 7.431023567914962769e-02 -1.241123825311660767e-01 2.133237421512603760e-01 -1.364037692546844482e-01 1.918695308268070221e-02 -1.474532634019851685e-01 3.548993263393640518e-03 1.418844610452651978e-01 -9.227661043405532837e-02 1.846216768026351929e-01 -2.646082043647766113e-01 -3.399267047643661499e-02 5.490255728363990784e-02 -5.805233120918273926e-01 1.710921823978424072e-01 -1.705548167228698730e-02 -8.561756461858749390e-02 -1.291138380765914917e-01 -1.638966612517833710e-02 -1.527871936559677124e-01 -3.692120313644409180e-02
4.205747544765472412e-01 1.572362929582595825e-01 -1.521883755922317505e-01 3.344620168209075928e-01 3.695633634924888611e-02 1.001300849020481110e-02 -2.430762350559234619e-02 -1.229112595319747925e-01 -1.854356825351715088e-01 -3.289498854428529739e-03 4.596278816461563110e-02 -2.161048799753189087e-01 -1.083219647407531738e-01 1.731606572866439819e-02 -1.284644156694412231e-01 -2.548479847609996796e-02 -2.150961607694625854e-01 2.037543989717960358e-02 1.123268604278564453e-01 1.230850294232368469e-01 1.436094790697097778e-01 -4.441895335912704468e-02 -4.447382986545562744e-01 -8.464965969324111938e-02 -6.648168712854385376e-02 2.250687330961227417e-01 2.154987901449203491e-01 2.931291237473487854e-02 -3.377648815512657166e-02 -1.277209073305130005e-01 -1.781437397003173828e-01 2.832658290863037109e-01
4.031601846218109131e-01 6.414049770683050156e-03 -1.437249127775430679e-02 2.690168097615242004e-02 -1.194861903786659241e-01 -1.946757733821868896e-01 1.565064191818237305e-01 -3.600117266178131104e-01 -5.085132271051406860e-02 7.250627130270004272e-02 1.434792131185531616e-01 6.985767185688018799e-02 -1.828443855047225952e-01 2.424447536468505859e-01 -2.074850797653198242e-01 6.885673105716705322e-02 1.945617608726024628e-02 1.090567260980606079e-01 2.109449207782745361e-01 7.888755202293395996e-02 3.997540101408958435e-02 -2.482963651418685913e-01 7.419008016586303711e-02 3.567570075392723083e-02 -1.382824629545211792e-01 1.218039467930793762e-01 3.455701097846031189e-02 -4.436159133911132812e-01 -2.123797386884689331e-01 -1.171724572777748108e-01 -1.048322767019271851e-01 -1.486909836530685425e-01
3.088830709457397461e-01 5.986633151769638062e-02 1.213144212961196899e-01 9.066126495599746704e-02 2.704325132071971893e-02 -1.455724537372589111e-01 2.086149603128433228e-01 -2.474062442779541016e-01 -2.807298675179481506e-02 -8.963245153427124023e-02 2.102649658918380737e-01 5.954459682106971741e-02 -2.469698637723922729e-01 1.165655106306076050e-01 -1.945999115705490112e-01 1.422445625066757202e-01 -2.388110198080539703e-02 2.729805707931518555e-01 2.895156443119049072e-01 1.302563995122909546e-01 -3.141793981194496155e-02 -2.455551475286483765e-01 5.229444801807403564e-02 2.627869695425033569e-02 -1.946876347064971924e-01 1.142115592956542969e-01 1.083920970559120178e-01 -4.736401438713073730e-01 -5.626890063285827637e-02 1.306449878029525280e-03 -1.240418925881385803e-01 -1.264306157827377319e-01
5.333851575851440430e-01 -1.343976557254791260e-01 -6.337070465087890625e-02 1.920187920331954956e-01 2.139320224523544312e-01 1.932474076747894287e-01 -1.643619500100612640e-02 -1.521449834108352661e-01 1.114490209147334099e-03 1.165819615125656128e-01 1.325143501162528992e-02 -2.469635335728526115e-03 1.624071411788463593e-02 -2.198795974254608154e-02 -5.339880008250474930e-04 1.228955923579633236e-03 -3.894687592983245850e-01 3.518117219209671021e-02 -2.812885679304599762e-02 1.728743612766265869e-01 2.363508045673370361e-01 -8.068302273750305176e-02 -4.447855800390243530e-02 -1.134755909442901611e-01 -4.284727275371551514e-01 1.254667527973651886e-03 1.188971251249313354e-01 1.531138364225625992e-02 1.408270895481109619e-01 1.592422425746917725e-01 -1.688130199909210205e-01 5.496320873498916626e-02
3.564212098717689514e-02 1.197186261415481567e-01 -2.354827523231506348e-01 2.981789968907833099e-02 5.150574818253517151e-02 -1.103741750121116638e-01 2.798321843147277832e-01 -1.410127431154251099e-01 -2.829995751380920410e-01 -3.651089966297149658e-01 -1.717400550842285156e-01 -1.282266378402709961e-01 -1.171847879886627197e-01 -1.513097733259201050e-01 -1.809793263673782349e-01 3.000000119209289551e-01 -1.969507634639739990e-01 -9.069107472896575928e-02 2.059323154389858246e-02 -1.991935074329376221e-02 2.067304849624633789e-01 7.702662795782089233e-02 9.988452494144439697e-02 -7.280069589614868164e-02 -3.537619709968566895e-01 2.507176697254180908e-01 1.325758099555969238e-01 -2.149691283702850342e-01 1.565097123384475708e-01 -8.805360645055770874e-02 1.444681431166827679e-03 2.215438149869441986e-02
2.836544215679168701e-01 1.113908663392066956e-01 6.260839104652404785e-02 -4.407424014061689377e-03 -9.067161381244659424e-02 -2.455314844846725464e-01 2.029332518577575684e-02 -3.760198950767517090e-01 4.197554662823677063e-02 -4.399352148175239563e-02 3.145873779430985451e-03 9.442326426506042480e-02 2.245256900787353516e-01 1.599181890487670898e-01 -1.229680180549621582e-01 9.737516939640045166e-02 1.228507831692695618e-01 1.108216643333435059e-01 3.227912485599517822e-01 -7.721212506294250488e-02 1.777320541441440582e-02 -1.974467486143112183e-01 2.535460144281387329e-02 -3.161277621984481812e-02 -1.919219046831130981e-01 5.232872813940048218e-02 -8.503172546625137329e-02 -5.606535077095031738e-01 -1.358374208211898804e-01 -5.872837081551551819e-02 -1.347630470991134644e-01 -1.331959967501461506e-03
3.692439198493957520e-01 1.320010125637054443e-01 5.764831602573394775e-02 8.034792542457580566e-02 6.378009170293807983e-02 -2.051959931850433350e-01 -1.333260983228683472e-01 -1.910212635993957520e-01 7.894777506589889526e-02 -9.903751313686370850e-02 2.627490088343620300e-02 -9.826100617647171021e-02 1.279354989528656006e-01 -1.026474907994270325e-01 4.893380403518676758e-02 1.641515642404556274e-01 6.618841737508773804e-02 7.032687962055206299e-02 -1.784192323684692383e-01 -8.002979308366775513e-02 1.568004935979843140e-01 -1.246437430381774902e-01 -1.788734048604965210e-01 -3.574680536985397339e-02 -1.289302706718444824e-01 2.760790586471557617e-01 3.970048427581787109e-01 -2.189816385507583618e-01 -3.065950572490692139e-01 -2.090798765420913696e-01 -3.032208681106567383e-01 -6.602260470390319824e-02
3.000555634498596191e-01 4.274886101484298706e-02 -1.896663904190063477e-01 1.522784382104873657e-01 3.114495659247040749e-03 5.257282778620719910e-02 2.904131710529327393e-01 1.677745021879673004e-02 -5.796550959348678589e-02 -3.234289586544036865e-01 -1.646140515804290771e-01 7.010705024003982544e-02 -1.885412959381937981e-03 1.372731626033782959e-01 -2.450817227363586426e-01 2.513542957603931427e-02 -3.587058931589126587e-02 1.988046169281005859e-01 1.142235398292541504e-01 -9.352608770132064819e-02 1.854164600372314453e-01 -2.250670343637466431e-01 1.399875897914171219e-02 3.283288702368736267e-02 -5.804986357688903809e-01 2.059230580925941467e-02 1.489437073469161987e-01 -1.323808729648590088e-01 1.666607707738876343e-02 8.670492470264434814e-02 7.780910283327102661e-02 -4.674099758267402649e-02
1.533292382955551147e-01 -2.193538658320903778e-02 -1.002380847930908203e-01 2.416447550058364868e-01 -8.154401183128356934e-02 -1.680328100919723511e-01 -3.211008012294769287e-02 2.531407959759235382e-02 -1.670356839895248413e-02 -3.068745732307434082e-01 9.366557747125625610e-02 4.047680646181106567e-02 -2.435948699712753296e-01 -5.925152823328971863e-02 -2.329689450562000275e-02 -1.059424355626106262e-01 -1.392504423856735229e-01 -5.040360148996114731e-03 6.894376873970031738e-02 3.841407299041748047e-01 1.624746471643447876e-01 -4.489881098270416260e-01 -1.343676447868347168e-01 1.050583869218826294e-01 -7.634216547012329102e-02 3.283310234546661377e-01 8.280070871114730835e-02 -2.403987497091293335e-01 -9.011788666248321533e-02 -2.329721897840499878e-01 -1.442575454711914062e-01 -3.516134992241859436e-02
2.630925476551055908e-01 -1.048424560576677322e-02 -1.607239246368408203e-01 -8.318856358528137207e-02 6.214788928627967834e-02 1.427974104881286621e-01 1.261204928159713745e-01 2.979167364537715912e-02 -1.194785758852958679e-01 -1.011156216263771057e-01 4.651871696114540100e-02 -5.577621608972549438e-02 -1.816649734973907471e-01 1.932582072913646698e-02 3.476959839463233948e-02 2.092159241437911987e-01 -3.584065139293670654e-01 -3.687093034386634827e-02 1.461004652082920074e-02 4.550036415457725525e-02 2.446568757295608521e-01 9.614851325750350952e-02 -3.782800734043121338e-01 -6.823735684156417847e-02 -2.169304341077804565e-01 1.671305447816848755e-01 1.280571967363357544e-01 -3.439767062664031982e-01 8.933850377798080444e-02 3.417381942272186279e-01 -2.553539872169494629e-01 -1.039063371717929840e-02
3.741008639335632324e-01 1.321507692337036133e-01 -7.667205762118101120e-03 1.380548030138015747e-01 -2.512849569320678711e-01 -1.472231000661849976e-01 -2.181106507778167725e-01 -1.281140148639678955e-01 2.254765331745147705e-01 1.188024058938026428e-01 -2.765752375125885010e-01 -1.491505205631256104e-01 1.073353290557861328e-01 -8.109369128942489624e-02 3.124048933386802673e-02 5.814379826188087463e-02 -1.367608308792114258e-01 -1.635261923074722290e-01 3.027467131614685059e-01 1.001729965209960938e-01 -3.543750941753387451e-02 -2.095155417919158936e-01 1.393207907676696777e-01 -2.609703838825225830e-01 -6.868659704923629761e-02 2.716160118579864502e-01 -3.514483571052551270e-02 -2.701461613178253174e-01 1.323310099542140961e-02 3.333417698740959167e-02 -8.099362999200820923e-02 2.194518446922302246e-01
2.821239233016967773e-01 6.881189346313476562e-02 -1.539275497198104858e-01 1.709739863872528076e-01 6.107856705784797668e-02 -2.023773789405822754e-01 2.164232730865478516e-02 -2.115328162908554077e-01 -2.073474079370498657e-01 -2.118390202522277832e-01 -2.917389869689941406e-01 2.925716899335384369e-02 -7.559236884117126465e-02 9.496727585792541504e-02 -3.389211297035217285e-01 3.141108155250549316e-01 -7.437762618064880371e-02 -3.144920766353607178e-01 1.920920461416244507e-01 -3.637871518731117249e-02 -1.196440309286117554e-01 -6.968948245048522949e-02 1.165875196456909180e-01 -7.852492481470108032e-02 -3.624959886074066162e-01 1.786807179450988770e-02 2.015223652124404907e-01 -1.068390626460313797e-02 9.728312492370605469e-02 4.108673706650733948e-02 3.173240274190902710e-02 6.740777194499969482e-02
1.617928296327590942e-01 -3.387817181646823883e-03 9.324305504560470581e-02 1.628609150648117065e-01 -7.030880451202392578e-02 7.697900384664535522e-02 -1.280402094125747681e-01 -3.211728930473327637e-01 1.067602485418319702e-01 -4.566977149806916714e-04 2.045915722846984863e-01 1.252417266368865967e-01 -2.011962085962295532e-01 -3.651513159275054932e-02 -1.121206730604171753e-01 2.343436777591705322e-01 -9.000702947378158569e-02 -4.880110174417495728e-02 1.190440878272056580e-01 7.303979247808456421e-02 5.451452918350696564e-03 -4.081972241401672363e-01 4.283613711595535278e-02 -1.910453289747238159e-01 -3.138939142227172852e-01 1.633155643939971924e-01 4.833979159593582153e-02 -3.597752153873443604e-01 -2.848181687295436859e-02 6.326583027839660645e-02 9.459394961595535278e-02 -3.524491488933563232e-01
2.060042135417461395e-02 1.394105702638626099e-01 -2.204998731613159180e-01 2.919158041477203369e-01 5.510542169213294983e-02 2.374287880957126617e-02 8.485157787799835205e-02 -1.339725106954574585e-01 1.110133007168769836e-01 -4.239449501037597656e-01 5.224906280636787415e-02 -2.187876701354980469e-01 -2.374932914972305298e-01 -6.072955671697854996e-03 -2.597886323928833008e-01 -1.097283288836479187e-01 -1.258210837841033936e-01 2.581667006015777588e-01 3.398082256317138672e-01 7.324860244989395142e-02 1.292725056409835815e-01 1.468371134251356125e-02 2.804720588028430939e-02 1.074965447187423706e-01 -3.044295310974121094e-01 -4.218728095293045044e-02 -2.725183963775634766e-03 -8.924359828233718872e-02 -8.388917194679379463e-04 -1.094388216733932495e-01 -2.726714909076690674e-01 -1.326403766870498657e-01
2.836519777774810791e-01 1.575550884008407593e-01 3.787856921553611755e-02 2.186905890703201294e-01 1.099964454770088196e-01 -4.118805751204490662e-03 7.103070616722106934e-02 1.906874179840087891e-01 5.086399614810943604e-02 -1.883295178413391113e-01 -1.611625552177429199e-01 -1.339528560638427734e-01 -1.532851904630661011e-01 -2.726229652762413025e-02 2.426194958388805389e-02 1.904764771461486816e-01 -3.456835448741912842e-01 -8.248966187238693237e-02 2.229614555835723877e-01 1.109651178121566772e-01 9.107127040624618530e-02 2.227491885423660278e-01 -1.054241210222244263e-01 1.515857428312301636e-01 -1.214631870388984680e-01 4.222831130027770996e-01 1.074536144733428955e-01 -3.674004077911376953e-01 4.660484939813613892e-02 1.442207396030426025e-01 -7.710217684507369995e-02 -7.187076262198388577e-04
1.588882207870483398e-01 1.797283738851547241e-01 -1.769379526376724243e-01 2.497526556253433228e-01 -1.243305057287216187e-01 -2.166805416345596313e-02 -3.589629009366035461e-02 1.413693279027938843e-01 -9.335443377494812012e-02 8.218678086996078491e-02 -1.255728602409362793e-01 -9.566336125135421753e-02 -1.900388896465301514e-01 5.678012035787105560e-03 1.606983095407485962e-01 3.478348255157470703e-02 1.650667190551757812e-02 9.495540708303451538e-02 -8.412888273596763611e-03 -2.333693206310272217e-01 2.804282009601593018e-01 4.477016255259513855e-02 4.573898389935493469e-02 -3.462975323200225830e-01 -4.130460917949676514e-01 3.215207159519195557e-01 6.544017046689987183e-02 -2.706668078899383545e-01 -1.404021382331848145e-01 5.922295153141021729e-02 -2.489745616912841797e-01 6.916168332099914551e-02
1.453513205051422119e-01 1.363293360918760300e-02 -1.862169057130813599e-02 6.364214420318603516e-02 -9.173642098903656006e-02 -3.427570918574929237e-03 -2.125164270401000977e-01 -5.210277065634727478e-02 -5.906509235501289368e-02 -1.224062740802764893e-01 1.940749771893024445e-02 1.358762532472610474e-01 -1.463011056184768677e-01 -6.684096902608871460e-02 -6.184522062540054321e-02 2.915962040424346924e-01 7.758434861898422241e-03 -2.019613236188888550e-01 -3.410247713327407837e-02 3.166331946849822998e-01 3.936396837234497070e-01 -9.149919450283050537e-02 -1.916733197867870331e-02 -1.268222481012344360e-01 -2.754745483398437500e-01 3.644383549690246582e-01 3.354988098144531250e-01 -3.126485943794250488e-01 -1.469595283269882202e-01 1.658119447529315948e-02 -3.238936886191368103e-02 4.442722722887992859e-02
1.904445439577102661e-01 1.083439029753208160e-02 1.707277148962020874e-01 2.154935002326965332e-01 -5.005105584859848022e-02 -2.888918220996856689e-01 -2.145873159170150757e-01 -1.236612722277641296e-01 -9.486597031354904175e-02 6.233807653188705444e-03 1.016201749444007874e-01 3.123812973499298096e-01 1.353894621133804321e-01 1.407131999731063843e-01 -2.219129651784896851e-01 1.172558622783981264e-04 -2.026950754225254059e-02 1.665406853135209531e-05 1.664611399173736572e-01 6.230756267905235291e-02 3.897801339626312256e-01 -3.380607366561889648e-01 5.476778373122215271e-02 -6.945189088582992554e-03 -1.648503392934799194e-01 1.372111588716506958e-01 1.633945852518081665e-01 -2.319633364677429199e-01 -1.382116228342056274e-01 -3.306566923856735229e-02 -2.293614745140075684e-01 -1.892834901809692383e-01
5.377808958292007446e-02 2.821225225925445557e-01 -9.654729068279266357e-02 3.410537913441658020e-02 -5.749027058482170105e-02 1.830120943486690521e-02 -4.153820872306823730e-01 2.147161774337291718e-02 1.891439259052276611e-01 -1.252511143684387207e-01 -2.655421197414398193e-01 -4.773610085248947144e-02 -1.677718758583068848e-02 5.421852320432662964e-02 -1.809451133012771606e-01 9.240246377885341644e-03 -2.071464210748672485e-01 1.573872268199920654e-01 1.333315968513488770e-01 -3.247506543993949890e-02 8.670813590288162231e-02 -1.084649935364723206e-02 -3.955542296171188354e-02 -2.044107615947723389e-01 -2.508844435214996338e-01 2.582983374595642090e-01 1.633919626474380493e-01 -2.263438552618026733e-01 -7.686802186071872711e-03 -5.285836383700370789e-02 -2.461175471544265747e-01 4.019597470760345459e-01
2.413656562566757202e-01 6.334810703992843628e-02 4.470857232809066772e-02 3.472041338682174683e-02 -5.099292844533920288e-02 -9.632872045040130615e-02 1.928815245628356934e-01 -3.224344849586486816e-01 -5.064884945750236511e-02 -3.286170586943626404e-02 9.617600589990615845e-02 -4.161836206912994385e-02 -1.933605819940567017e-01 1.494347155094146729e-01 -2.449159026145935059e-01 2.308607548475265503e-01 2.869604714214801788e-02 1.152695268392562866e-01 2.689985036849975586e-01 2.113792672753334045e-02 -4.763956367969512939e-02 -1.950023323297500610e-01 5.278765410184860229e-02 1.133382245898246765e-01 -1.781769841909408569e-01 1.187850758433341980e-01 4.142159130424261093e-03 -6.012144684791564941e-01 -1.031820103526115417e-01 -2.322175353765487671e-02 -7.635284215211868286e-02 -1.632731407880783081e-01
1.077112257480621338e-01 6.154507398605346680e-02 4.266041889786720276e-02 3.108154535293579102e-01 2.888743877410888672e-01 -7.590935379266738892e-02 -8.710452169179916382e-02 -9.735421091318130493e-02 1.217127367854118347e-01 6.073035672307014465e-02 1.552775651216506958e-01 9.968023747205734253e-02 -1.236957162618637085e-01 1.613239645957946777e-01 -5.516108870506286621e-02 2.834949791431427002e-01 -2.887431085109710693e-01 2.092655003070831299e-01 -3.019377216696739197e-02 2.219221740961074829e-01 1.435398757457733154e-01 -4.068329930305480957e-02 -1.050054207444190979e-01 -1.282167434692382812e-01 -2.748369276523590088e-01 -4.569227248430252075e-02 -1.257161349058151245e-01 -3.109504878520965576e-01 2.329181432723999023e-01 -2.684516012668609619e-01 -8.815229684114456177e-02 -2.266383022069931030e-01
4.972487315535545349e-02 3.210555762052536011e-02 -2.712142467498779297e-01 4.119797050952911377e-02 -5.511994659900665283e-02 2.555985748767852783e-01 -1.230370998382568359e-02 -1.670391261577606201e-01 -5.354768037796020508e-02 -2.610276937484741211e-01 -2.108263522386550903e-01 -9.449208155274391174e-03 2.654093503952026367e-01 -9.919659793376922607e-02 4.702519252896308899e-02 3.904881179332733154e-01 7.879230380058288574e-02 -5.278539285063743591e-02 1.722148805856704712e-02 8.793040364980697632e-02 2.569878101348876953e-01 -1.394408643245697021e-01 -1.109011769294738770e-01 -9.927245229482650757e-02 -2.499116510152816772e-01 8.850243687629699707e-02 5.167446285486221313e-02 -4.585843384265899658e-01 1.797278076410293579e-01 -1.048174053430557251e-01 -1.490712314844131470e-01 -2.954712323844432831e-02
1.661151498556137085e-01 -4.033007472753524780e-02 -1.652030497789382935e-01 4.615460056811571121e-03 -6.109680235385894775e-02 -1.297498680651187897e-02 -3.955497145652770996e-01 -5.054966360330581665e-02 1.942269951105117798e-01 4.163722693920135498e-02 -3.529835641384124756e-01 7.065103203058242798e-02 -2.193146646022796631e-01 1.740051209926605225e-01 1.320387125015258789e-01 1.061298996210098267e-01 -2.256126552820205688e-01 -1.469206158071756363e-02 1.322995275259017944e-01 1.081405952572822571e-01 2.542344927787780762e-01 -5.232398584485054016e-02 -2.197779268026351929e-01 1.694158613681793213e-01 -1.737543046474456787e-01 1.631588041782379150e-01 -3.424052149057388306e-02 -2.082585990428924561e-01 2.038440257310867310e-01 -1.459572017192840576e-01 -2.026218324899673462e-01 -2.728923261165618896e-01
9.649372845888137817e-02 1.369751244783401489e-01 -1.877340525388717651e-01 3.148459494113922119e-01 1.109260693192481995e-02 8.021868020296096802e-02 -7.421683520078659058e-02 -4.046889245510101318e-01 -1.211320683360099792e-01 -3.295133262872695923e-02 -1.036863848567008972e-01 1.514634788036346436e-01 -1.699870973825454712e-01 1.845001727342605591e-01 -1.431911289691925049e-01 9.809566289186477661e-02 -2.385935336351394653e-01 6.745668500661849976e-02 2.536089420318603516e-01 6.394674628973007202e-02 -1.414784602820873260e-02 -2.722382247447967529e-01 -1.816167682409286499e-01 -1.624680496752262115e-02 2.049649804830551147e-01 6.364101544022560120e-03 1.502498090267181396e-01 -2.326780259609222412e-01 -1.659248471260070801e-01 -3.084131479263305664e-01 8.497384935617446899e-02 1.819892674684524536e-01
2.070821672677993774e-01 1.506583094596862793e-01 -4.345996677875518799e-02 3.217724859714508057e-01 2.680108845233917236e-01 -7.677607983350753784e-02 -2.303198724985122681e-01 -5.893493443727493286e-02 6.317283492535352707e-03 8.301475644111633301e-02 -6.016252189874649048e-02 -3.349551260471343994e-01 2.594649493694305420e-01 1.398973613977432251e-01 1.914441734552383423e-01 -1.239921376109123230e-01 -2.654307782649993896e-01 -1.203195564448833466e-02 4.323809966444969177e-02 -5.404232442378997803e-02 8.661369793117046356e-03 5.413757264614105225e-02 -2.288433760404586792e-01 -1.795816719532012939e-01 -3.708980381488800049e-01 -2.144310565199702978e-04 1.538946181535720825e-01 -2.143995165824890137e-01 6.394678726792335510e-03 5.365415289998054504e-02 -2.442937195301055908e-01 1.597997173666954041e-02
3.254638910293579102e-01 -6.678175181150436401e-02 -2.577412128448486328e-02 3.171867430210113525e-01 9.295933693647384644e-02 -1.757947802543640137e-01 -1.572538018226623535e-01 1.206858679652214050e-01 -1.660776883363723755e-02 -6.978098303079605103e-02 -1.279408461414277554e-04 -1.848529130220413208e-01 -9.522552043199539185e-02 8.467979729175567627e-02 2.891306020319461823e-02 2.293677777051925659e-01 2.242981642484664917e-02 2.631333470344543457e-01 1.210255697369575500e-01 1.936900466680526733e-01 3.430696725845336914e-01 -1.310449689626693726e-01 4.442168027162551880e-02 -1.676828116178512573e-01 -2.290990017354488373e-02 4.735857248306274414e-02 2.387299984693527222e-01 -3.116223216056823730e-01 2.805383205413818359e-01 -2.233342677354812622e-01 -1.433158516883850098e-01 -8.746063709259033203e-02
2.668851315975189209e-01 1.708117127418518066e-01 -3.756207823753356934e-01 -3.698558360338211060e-02 3.958433493971824646e-02 4.348753020167350769e-02 1.031011436134576797e-02 4.705106839537620544e-02 3.502928018569946289e-01 -7.938707247376441956e-03 -6.062705814838409424e-02 -1.146087795495986938e-01 -9.008530527353286743e-02 2.231186032295227051e-01 -2.189609780907630920e-02 6.006767600774765015e-02 -2.178567051887512207e-01 -1.448584720492362976e-02 -2.091746591031551361e-02 2.636906877160072327e-02 1.334490627050399780e-01 1.165063120424747467e-02 2.054171264171600342e-01 1.107208803296089172e-01 -3.445896506309509277e-01 -4.325656592845916748e-02 2.414912581443786621e-01 -4.009306132793426514e-01 -1.675024926662445068e-01 -1.757310926914215088e-01 2.061859890818595886e-02 -1.719035208225250244e-01
2.344654500484466553e-02 4.084659367799758911e-02 -1.212857961654663086e-01 4.251483976840972900e-01 -4.995835945010185242e-02 1.263672709465026855e-01 -2.083521485328674316e-01 -2.312500178813934326e-01 3.641229122877120972e-02 -1.251885294914245605e-01 1.275475919246673584e-01 -1.584054082632064819e-01 -7.604450732469558716e-02 2.342493385076522827e-01 3.415288031101226807e-02 -3.995340317487716675e-02 -6.126360595226287842e-02 -2.349003851413726807e-01 -1.822208464145660400e-01 1.829465627670288086e-01 -1.870419830083847046e-02 -1.135545819997787476e-01 -8.851525932550430298e-02 -1.722957491874694824e-01 -1.004481166601181030e-01 9.937880188226699829e-02 2.488768249750137329e-01 -3.963885605335235596e-01 1.888659149408340454e-01 1.615722477436065674e-02 -3.039244413375854492e-01 1.465957164764404297e-01
1.619121879339218140e-01 1.745642423629760742e-01 -1.788296997547149658e-01 2.374173104763031006e-01 -1.616037078201770782e-02 -1.450688242912292480e-01 -1.332223974168300629e-02 -1.801081150770187378e-01 -2.843934297561645508e-01 -3.079242706298828125e-01 -1.153704971075057983e-01 -1.102468743920326233e-01 -1.070796847343444824e-01 -2.717540413141250610e-02 -2.469430565834045410e-01 1.531287189573049545e-02 -2.245623320341110229e-01 -9.565767645835876465e-02 1.324304789304733276e-01 -2.071367055177688599e-01 1.452222019433975220e-01 1.088618710637092590e-01 2.774760425090789795e-01 -2.490265071392059326e-01 -2.778254747390747070e-01 -1.232810411602258682e-02 -4.217734560370445251e-02 -1.571187078952789307e-01 -1.322254166007041931e-02 -1.554401665925979614e-01 -3.119853734970092773e-01 9.494964778423309326e-02
2.147183567285537720e-01 1.242872178554534912e-01 -8.188486844301223755e-02 1.754390150308609009e-01 -2.928893268108367920e-02 3.558377027511596680e-01 -4.648819938302040100e-02 -2.768078744411468506e-01 -4.329105466604232788e-02 -2.069902569055557251e-01 -1.192313134670257568e-01 5.249182134866714478e-02 1.351685225963592529e-01 5.196467041969299316e-02 6.866000592708587646e-02 2.764843702316284180e-01 -1.495752483606338501e-01 -1.330038309097290039e-01 6.161699071526527405e-02 1.217984184622764587e-01 1.706547886133193970e-01 -2.715581357479095459e-01 -2.778295576572418213e-01 -3.375729322433471680e-01 -1.323975473642349243e-01 2.506567239761352539e-01 3.289002925157546997e-02 -1.880453675985336304e-01 9.153946489095687866e-02 2.052935808897018433e-01 -9.703597426414489746e-02 3.789070993661880493e-02
1.331659257411956787e-01 8.441355079412460327e-02 -1.513448264449834824e-02 7.662937045097351074e-02 -1.002504397183656693e-02 -1.405254304409027100e-01 1.713350713253021240e-01 -2.477346360683441162e-01 1.194430664181709290e-01 -4.375478625297546387e-02 1.581855267286300659e-01 -3.976829815655946732e-03 -9.720457345247268677e-02 2.403747588396072388e-01 -2.824063599109649658e-01 4.352316725999116898e-03 3.837761282920837402e-02 -6.823868304491043091e-02 7.042165100574493408e-02 7.232297211885452271e-02 1.134634837508201599e-01 -2.495236694812774658e-01 -7.741668820381164551e-02 -1.971616744995117188e-01 -1.865969598293304443e-01 2.892020046710968018e-01 -3.552737832069396973e-02 -4.500282704830169678e-01 -2.446539551019668579e-01 1.161108538508415222e-01 -1.478321701288223267e-01 -3.413012325763702393e-01
2.275424599647521973e-01 -7.193268090486526489e-02 -1.715377420186996460e-01 6.508704740554094315e-03 6.180940940976142883e-02 -2.282950840890407562e-02 1.694264262914657593e-01 -1.361125409603118896e-01 -2.327320426702499390e-01 -2.502869963645935059e-01 -3.642454147338867188e-01 1.008856892585754395e-01 -5.434681195765733719e-03 2.786706686019897461e-01 -2.656072378158569336e-01 1.070494670420885086e-02 3.665723372250795364e-03 -5.886768549680709839e-02 1.691619455814361572e-01 1.999589242041110992e-02 1.694662719964981079e-01 -6.848432123661041260e-02 -7.115248590707778931e-02 5.494254454970359802e-02 -5.022678375244140625e-01 1.147823184728622437e-01 1.835580468177795410e-01 -7.006689161062240601e-02 -7.667647302150726318e-02 1.871114224195480347e-02 -1.497803479433059692e-01 -2.174869626760482788e-01
7.816625386476516724e-02 1.090027540922164917e-01 -2.096428871154785156e-01 3.172277510166168213e-01 -7.174330204725265503e-02 5.323500558733940125e-02 -1.285307556390762329e-01 -2.643908262252807617e-01 4.440508410334587097e-02 -2.581859230995178223e-01 -2.176609262824058533e-02 -1.002327501773834229e-01 -1.731252521276473999e-01 -6.399059295654296875e-02 -1.203682553023099899e-02 1.696628332138061523e-01 -2.255112230777740479e-01 -6.260689347982406616e-03 9.361666440963745117e-02 3.569952026009559631e-02 2.123194485902786255e-01 1.191131249070167542e-01 -1.759153902530670166e-01 -2.828201949596405029e-01 -3.399419039487838745e-02 1.759661585092544556e-01 2.649420201778411865e-01 -3.360759019851684570e-01 -2.920674681663513184e-01 -2.390767782926559448e-01 4.316323250532150269e-02 1.007582694292068481e-01
1.973879635334014893e-01 -8.614268153905868530e-03 -8.426436036825180054e-02 -2.498746663331985474e-02 8.480236679315567017e-02 -3.745698928833007812e-02 1.811659485101699829e-01 3.908182680606842041e-02 -7.123535126447677612e-02 3.022272139787673950e-02 -2.979938089847564697e-01 1.238896604627370834e-02 1.654073596000671387e-02 2.841874957084655762e-01 -1.851699203252792358e-01 2.926184423267841339e-02 -1.983519345521926880e-01 -3.150700628757476807e-01 2.023031413555145264e-01 -1.033531427383422852e-01 2.834970653057098389e-01 1.740798205137252808e-01 -6.889269500970840454e-02 -1.757635325193405151e-01 -4.174942076206207275e-01 1.066759079694747925e-01 1.047725006937980652e-01 -1.918460726737976074e-01 2.694433927536010742e-01 1.050460711121559143e-01 -9.798521548509597778e-02 -1.895802170038223267e-01
1.529179662466049194e-01 4.232627898454666138e-02 -2.431156039237976074e-01 -1.406234595924615860e-02 -1.525108069181442261e-01 2.685433812439441681e-02 -1.043557096272706985e-02 6.450525671243667603e-02 3.401312604546546936e-02 -9.592595696449279785e-02 -1.317609399557113647e-01 -2.659201323986053467e-01 3.931746259331703186e-02 1.000361144542694092e-01 -5.161584615707397461e-01 -1.962598860263824463e-01 -1.288679838180541992e-01 -9.111532010138034821e-03 9.481541067361831665e-02 2.906884811818599701e-02 1.552445739507675171e-01 1.256663259118795395e-02 -1.183067262172698975e-02 -1.272968500852584839e-01 -1.890386343002319336e-01 6.948270648717880249e-02 2.735226154327392578e-01 -3.771035969257354736e-01 -1.865040659904479980e-01 1.987072825431823730e-01 -2.510151267051696777e-01 -1.017696484923362732e-01
3.104641437530517578e-01 5.525191500782966614e-02 1.320645511150360107e-01 1.316239237785339355e-01 -8.502082526683807373e-02 -1.591801941394805908e-01 1.554960161447525024e-01 -3.878677487373352051e-01 -1.873488910496234894e-02 -1.963154375553131104e-01 4.480984807014465332e-02 9.692171216011047363e-02 -5.215064808726310730e-02 2.765525877475738525e-01 -2.785033583641052246e-01 2.728788852691650391e-01 -6.497251987457275391e-02 7.779961824417114258e-02 1.692746877670288086e-01 4.518435150384902954e-02 2.008438482880592346e-02 -1.863735318183898926e-01 2.706697024405002594e-02 -1.105404347181320190e-01 -8.655478805303573608e-02 1.338959187269210815e-01 3.810900822281837463e-02 -4.803484976291656494e-01 -7.360626757144927979e-02 -1.092809960246086121e-01 -4.671403020620346069e-02 -1.042897626757621765e-01
2.952959537506103516e-01 -1.595629900693893433e-01 5.963711068034172058e-02 3.454058766365051270e-01 1.995770335197448730e-01 -4.465528950095176697e-02 5.374098941683769226e-02 -9.486896544694900513e-02 -1.737431883811950684e-01 -1.176617592573165894e-01 -2.453472763299942017e-01 2.022825926542282104e-01 1.841787248849868774e-01 7.008657604455947876e-02 1.805067062377929688e-01 2.474020719528198242e-01 -7.932330667972564697e-02 1.571394205093383789e-01 8.367232978343963623e-02 2.571748495101928711e-01 1.275042891502380371e-01 -7.803144305944442749e-02 -7.353934645652770996e-02 -3.002971597015857697e-02 -1.083767414093017578e-01 1.793141961097717285e-01 2.496275603771209717e-01 -3.624334335327148438e-01 1.357536017894744873e-01 -1.483304500579833984e-01 1.285888254642486572e-02 -1.484840065240859985e-01
2.550274133682250977e-01 2.982884459197521210e-02 1.303700953722000122e-01 3.483488857746124268e-01 1.072842851281166077e-01 -1.369011551141738892e-01 2.634937763214111328e-01 7.401739060878753662e-02 -1.169608831405639648e-01 -1.226590052247047424e-01 8.252218365669250488e-02 -4.708251953125000000e-01 3.319842740893363953e-02 2.352984249591827393e-02 -3.153310418128967285e-01 6.234939675778150558e-03 -1.004087328910827637e-01 1.822655275464057922e-02 1.196840703487396240e-01 1.450281031429767609e-02 -1.350244134664535522e-01 1.257084012031555176e-01 7.098763436079025269e-02 -8.162566274404525757e-02 -2.209084779024124146e-01 -1.114647760987281799e-01 9.207211434841156006e-02 -3.203902244567871094e-01 -3.361765667796134949e-02 5.073376372456550598e-02 -2.481425404548645020e-01 1.546382009983062744e-01
3.060104250907897949e-01 2.278532534837722778e-01 -2.473840713500976562e-01 5.084776133298873901e-02 -7.271919399499893188e-02 3.054191470146179199e-01 1.432772260159254074e-03 -2.339895814657211304e-01 -3.474920243024826050e-02 8.526476472616195679e-02 -1.058340519666671753e-01 3.662487491965293884e-02 -2.810093164443969727e-01 1.398594025522470474e-02 6.630317866802215576e-02 2.500874400138854980e-01 1.570661924779415131e-02 -1.370207518339157104e-01 2.430758252739906311e-02 2.080251723527908325e-01 9.424307197332382202e-02 -1.192031502723693848e-01 -2.570936083793640137e-01 -2.992002665996551514e-01 -1.662685424089431763e-01 3.496074974536895752e-01 2.306917682290077209e-02 3.457947447896003723e-02 1.519421041011810303e-01 5.329802632331848145e-02 -1.415007263422012329e-01 -1.762632727622985840e-01
2.367629259824752808e-01 7.217904925346374512e-02 -1.206116005778312683e-02 7.367561757564544678e-02 -1.282931268215179443e-01 4.376712068915367126e-02 1.384107172489166260e-01 -9.450767934322357178e-02 -2.373944409191608429e-02 -2.749879956245422363e-01 -2.912076413631439209e-01 -1.153466254472732544e-01 -2.194464355707168579e-01 7.849035412073135376e-02 -1.597637087106704712e-01 -6.603240966796875000e-02 -2.785400487482547760e-02 7.279875129461288452e-02 2.883732318878173828e-01 1.404812633991241455e-01 1.997421532869338989e-01 -2.253863662481307983e-01 -3.236367180943489075e-02 6.846728920936584473e-02 -6.041598320007324219e-01 -1.050961902365088463e-03 1.455260217189788818e-01 -4.167928174138069153e-02 7.959659397602081299e-02 -7.011091709136962891e-02 1.605574227869510651e-02 -1.528735607862472534e-01
9.675256907939910889e-02 -1.774914748966693878e-02 1.128854416310787201e-02 2.309746593236923218e-01 2.822854183614253998e-02 -1.419820934534072876e-01 -1.063922196626663208e-01 -1.871658563613891602e-01 -6.375603377819061279e-02 -1.013426855206489563e-01 1.433591991662979126e-01 3.136269375681877136e-02 -6.333103775978088379e-02 1.372903138399124146e-01 -1.353515684604644775e-01 1.901999115943908691e-01 2.658014371991157532e-02 6.287286430597305298e-02 -1.545609682798385620e-01 1.504258364439010620e-01 2.155879735946655273e-01 -2.793083190917968750e-01 -4.158970117568969727e-01 -1.992102153599262238e-02 -1.978750973939895630e-01 8.772294968366622925e-02 2.810201346874237061e-01 -4.201337397098541260e-01 -8.606787770986557007e-02 -2.296120226383209229e-01 -1.899908632040023804e-01 9.337805956602096558e-02
9.019857645034790039e-02 2.629832923412322998e-02 -3.532759379595518112e-03 -1.564214564859867096e-02 -1.798521280288696289e-01 -3.421353409066796303e-03 -8.282433450222015381e-02 -9.646452218294143677e-02 4.773537069559097290e-02 2.598844766616821289e-01 2.200284227728843689e-02 -8.677081763744354248e-02 5.759017169475555420e-02 3.162536025047302246e-02 -1.831999123096466064e-01 1.848686784505844116e-01 -6.612630188465118408e-02 -4.236055910587310791e-01 1.411173865199089050e-02 4.175348579883575439e-02 2.270498573780059814e-01 -2.161060124635696411e-01 -4.724239557981491089e-02 1.315444409847259521e-01 -1.533007025718688965e-01 1.408529281616210938e-01 2.219118028879165649e-01 -3.064886629581451416e-01 1.490308940410614014e-01 2.210960388183593750e-01 -3.984568715095520020e-01 2.693992257118225098e-01
-7.680992130190134048e-03 2.790104448795318604e-01 2.798366174101829529e-02 3.210573494434356689e-01 8.624663576483726501e-03 8.478674292564392090e-02 -2.451226264238357544e-01 9.874559938907623291e-02 -7.154784351587295532e-02 -1.111137866973876953e-01 -1.020796597003936768e-01 -1.759911030530929565e-01 -5.084562674164772034e-02 5.383094027638435364e-02 -1.727766543626785278e-01 7.922684401273727417e-02 -5.040157958865165710e-02 -2.472094744443893433e-01 8.141162991523742676e-02 -4.627523124217987061e-01 1.824957430362701416e-01 -1.964573711156845093e-01 1.137504875659942627e-01 -9.017572551965713501e-02 -2.231140881776809692e-01 1.575475484132766724e-01 3.960132226347923279e-02 -1.978254616260528564e-01 1.825104951858520508e-01 -6.516917794942855835e-02 -3.224653899669647217e-01 -8.017235994338989258e-02
2.195175290107727051e-01 -4.036944732069969177e-02 -3.481284528970718384e-02 5.083036422729492188e-01 -1.953085698187351227e-02 9.636002779006958008e-02 -2.556250095367431641e-01 -1.591305434703826904e-01 1.536370068788528442e-01 -2.596092876046895981e-03 9.468851238489151001e-02 1.254751235246658325e-01 5.281959474086761475e-02 -5.405912920832633972e-02 -1.054928079247474670e-01 -1.065465733408927917e-01 -9.054021537303924561e-02 1.546006929129362106e-02 -1.043038517236709595e-01 -6.393543630838394165e-02 -5.675639957189559937e-03 -3.899364545941352844e-02 1.646828204393386841e-01 -1.594580411911010742e-01 -1.129814684391021729e-01 2.981861829757690430e-01 1.571219563484191895e-01 -2.964774072170257568e-01 3.111602663993835449e-01 -2.450529932975769043e-01 -2.132903039455413818e-01 1.400572210550308228e-01
2.029124051332473755e-01 4.439529776573181152e-02 -1.476171463727951050e-01 2.175986468791961670e-01 4.481454193592071533e-02 -2.420708537101745605e-01 -1.820122301578521729e-01 2.297967821359634399e-01 -1.342038214206695557e-01 -6.851944327354431152e-02 -1.397175341844558716e-01 -1.574780791997909546e-01 -2.206315100193023682e-01 -3.456584364175796509e-02 -3.138247504830360413e-02 -1.654636412858963013e-01 4.678151756525039673e-02 -2.600384950637817383e-01 3.206143975257873535e-01 -1.383676528930664062e-01 2.894426288548856974e-04 -3.944970294833183289e-02 3.691472485661506653e-02 -7.083589583635330200e-02 -5.091534852981567383e-01 1.480024307966232300e-01 1.411525905132293701e-01 -2.834569513797760010e-01 8.843961358070373535e-02 6.879212707281112671e-02 -1.020839624106884003e-02 -4.642541334033012390e-02
1.946755349636077881e-01 -1.010968834161758423e-01 -1.070254445075988770e-01 2.714998424053192139e-01 -1.125449985265731812e-01 -9.624080359935760498e-02 -1.212135627865791321e-01 -1.266340017318725586e-01 -1.857338696718215942e-01 -1.679862886667251587e-01 -2.427414804697036743e-02 4.615221172571182251e-02 -1.845055818557739258e-01 -1.776159368455410004e-02 1.171507872641086578e-02 1.172644123435020447e-01 -2.695852704346179962e-02 7.705166935920715332e-02 1.241641491651535034e-01 2.663519084453582764e-01 4.481497704982757568e-01 -3.665102720260620117e-01 9.857432544231414795e-02 5.687038600444793701e-02 -1.154020875692367554e-01 1.182149723172187805e-01 2.524471096694469452e-02 -2.970699667930603027e-01 -2.251015976071357727e-02 4.460693523287773132e-02 -1.929292082786560059e-01 -3.214558362960815430e-01
2.373911887407302856e-01 6.775159388780593872e-02 -2.296989113092422485e-01 9.841032326221466064e-02 3.416456654667854309e-02 1.000282727181911469e-02 -7.361824810504913330e-02 1.167699918150901794e-01 -1.498946687206625938e-03 -2.377957999706268311e-01 -1.539464741945266724e-01 -1.927612274885177612e-01 -1.707716286182403564e-01 -9.985166601836681366e-03 -9.896083921194076538e-02 -2.221692502498626709e-01 -1.105202510952949524e-01 -2.195125445723533630e-02 2.321622222661972046e-01 -7.223837822675704956e-02 3.817538090515881777e-04 1.303216367959976196e-01 5.878372117877006531e-02 -1.787799447774887085e-01 -5.149674415588378906e-01 1.597041189670562744e-01 3.109760582447052002e-01 -3.194557726383209229e-01 4.230958968400955200e-02 6.985883414745330811e-02 1.596456766128540039e-02 -1.728297770023345947e-01
2.336467504501342773e-01 9.720272570848464966e-02 -2.349607050418853760e-01 1.519493609666824341e-01 8.915918320417404175e-02 3.279701769351959229e-01 -1.527157127857208252e-01 -1.338844150304794312e-01 2.162333130836486816e-01 -6.063954904675483704e-03 -1.322253048419952393e-01 1.263998597860336304e-01 9.941012412309646606e-02 -7.212312519550323486e-02 2.747794054448604584e-02 2.385060042142868042e-01 -1.398721039295196533e-01 -2.498473972082138062e-01 1.674603968858718872e-01 2.023599483072757721e-02 1.989701241254806519e-01 -1.930417269468307495e-01 -2.988635003566741943e-01 -3.833317756652832031e-01 -1.414524167776107788e-01 2.120978832244873047e-01 2.137272246181964874e-02 -2.197646349668502808e-01 8.910655975341796875e-02 4.350457713007926941e-02 -2.342320419847965240e-02 -1.549953781068325043e-02
2.573227584362030029e-01 3.474506437778472900e-01 -3.900629878044128418e-01 -7.302039861679077148e-02 -1.483431458473205566e-01 -6.339883804321289062e-02 1.552583873271942139e-01 -1.503519415855407715e-01 -1.583300679922103882e-01 8.899195492267608643e-02 -5.047534126788377762e-03 8.131888508796691895e-02 -4.470394924283027649e-02 3.563726320862770081e-02 2.000108361244201660e-01 2.364227771759033203e-01 -7.813648134469985962e-02 -1.708766371011734009e-01 9.887365996837615967e-02 5.300251767039299011e-02 1.123964637517929077e-01 1.695255339145660400e-01 -8.834841102361679077e-02 -7.277994602918624878e-02 -4.988529086112976074e-01 -2.564087277278304100e-03 8.867420256137847900e-02 -9.809932857751846313e-02 2.480720914900302887e-02 -1.040996611118316650e-01 -1.776562929153442383e-01 -1.797946244478225708e-01
1.463316977024078369e-01 7.397661358118057251e-02 -3.570328652858734131e-01 1.099875345826148987e-01 -1.192989721894264221e-01 -2.624096274375915527e-01 7.451663166284561157e-02 -3.146021664142608643e-01 -3.504411578178405762e-01 -1.458168495446443558e-02 -1.498413681983947754e-01 -4.038798809051513672e-02 -1.115181948989629745e-02 -1.585184782743453979e-01 -1.967263817787170410e-01 2.036166787147521973e-01 -1.658561527729034424e-01 -2.059906870126724243e-01 1.983103603124618530e-01 -4.217748343944549561e-02 2.217728197574615479e-01 2.600492350757122040e-02 7.857901602983474731e-02 -1.672137230634689331e-01 -3.082468211650848389e-01 1.121147945523262024e-01 1.423429101705551147e-01 -1.443508714437484741e-01 1.368816345930099487e-01 -7.705308496952056885e-02 1.565564423799514771e-01 2.233313396573066711e-02
2.540104323998093605e-03 4.169305041432380676e-02 -8.090758323669433594e-02 4.221015870571136475e-01 -6.783381104469299316e-02 -2.875833809375762939e-01 -1.827847659587860107e-01 -3.155438005924224854e-01 4.820004105567932129e-02 7.137510925531387329e-02 7.020501885563135147e-03 1.631138622760772705e-01 -4.379859939217567444e-02 -1.448597609996795654e-01 -4.258513823151588440e-02 -1.737576536834239960e-02 -1.228640042245388031e-02 1.671959012746810913e-01 -3.499650582671165466e-02 9.285850077867507935e-02 -9.504313580691814423e-03 -3.715607151389122009e-02 5.519925430417060852e-02 -5.486027523875236511e-02 -2.926836311817169189e-01 2.491344660520553589e-01 -6.851124763488769531e-02 -4.400110542774200439e-01 -2.134232521057128906e-01 -2.576145231723785400e-01 -1.735896170139312744e-01 2.451001107692718506e-02
2.334906905889511108e-01 1.822786331176757812e-01 -1.002233400940895081e-01 1.499749571084976196e-01 1.182116661220788956e-02 -2.661796510219573975e-01 8.370057493448257446e-02 -1.250792145729064941e-01 -4.220287874341011047e-02 -1.726578548550605774e-02 -1.231940314173698425e-01 2.412146925926208496e-01 -1.386882513761520386e-01 1.949254050850868225e-02 -3.657010495662689209e-01 2.404313385486602783e-01 -1.237299963831901550e-01 -1.990366429090499878e-01 3.669650107622146606e-02 -2.392562627792358398e-01 1.406166553497314453e-01 5.229647085070610046e-02 1.046957671642303467e-01 -1.447012722492218018e-01 -4.862873256206512451e-01 1.300369203090667725e-01 -7.931345701217651367e-02 -1.167157813906669617e-01 7.900939881801605225e-02 -2.035987526178359985e-01 1.000887602567672729e-01 2.334086224436759949e-02
1.035569831728935242e-01 2.999009750783443451e-02 9.130850434303283691e-03 1.176519989967346191e-01 -8.514925837516784668e-03 -3.389072837308049202e-03 -6.734345108270645142e-02 -2.785275876522064209e-01 1.106480434536933899e-01 -2.866611480712890625e-01 -1.766841560602188110e-01 -3.173997700214385986e-01 -1.935548633337020874e-01 2.052930444478988647e-01 -1.468234211206436157e-01 8.108521997928619385e-02 -3.665260970592498779e-02 -1.053842902183532715e-01 2.366716116666793823e-01 -3.021520376205444336e-01 1.177005916833877563e-01 -9.088753908872604370e-02 1.987795084714889526e-01 -2.845265865325927734e-01 -2.999123036861419678e-01 1.747705787420272827e-01 3.751792013645172119e-02 -1.216548308730125427e-01 3.899306803941726685e-02 -5.061231553554534912e-02 -3.235169947147369385e-01 -1.017353832721710205e-01
2.650116682052612305e-01 3.700751364231109619e-01 -3.441972285509109497e-02 -6.032487004995346069e-02 1.919015347957611084e-01 -4.721516370773315430e-02 2.616054117679595947e-01 -1.092808246612548828e-01 -2.368403375148773193e-01 -1.927314698696136475e-01 -8.457199484109878540e-02 -1.581853628158569336e-01 5.289171263575553894e-02 1.268521882593631744e-02 -2.293573170900344849e-01 1.850432455539703369e-01 -1.657264679670333862e-02 -1.770572811365127563e-01 1.285679191350936890e-01 -1.746650934219360352e-01 5.781162902712821960e-02 -7.206021994352340698e-02 -3.615401312708854675e-02 -5.664778500795364380e-02 -1.475713402032852173e-01 9.465284645557403564e-02 4.168277978897094727e-01 -1.754300892353057861e-01 -1.064566895365715027e-02 2.762987911701202393e-01 -1.496037691831588745e-01 1.659237146377563477e-01
9.926167875528335571e-02 1.194169521331787109e-01 -3.387386724352836609e-02 2.766751050949096680e-01 1.185881271958351135e-01 -1.477011479437351227e-02 -2.114061266183853149e-01 -4.696849733591079712e-02 -1.932513713836669922e-01 -1.024646386504173279e-01 7.063199579715728760e-02 -1.249827668070793152e-01 -3.812551498413085938e-02 2.878831624984741211e-01 1.486969292163848877e-01 7.757560908794403076e-02 1.307811122387647629e-02 -1.527216937392950058e-02 9.069988131523132324e-02 1.353107839822769165e-01 1.591420173645019531e-01 -3.176692724227905273e-01 -3.059130609035491943e-01 -1.366727650165557861e-01 -1.245829835534095764e-01 2.872520387172698975e-01 3.634835481643676758e-01 -3.319187760353088379e-01 2.074181661009788513e-02 -1.187638938426971436e-01 -1.782635897397994995e-01 6.337621808052062988e-02
2.186211496591567993e-01 -7.422386854887008667e-02 -1.270177811384201050e-01 3.764173984527587891e-01 1.948284208774566650e-01 3.543319413438439369e-03 -1.017795596271753311e-02 -1.455581337213516235e-01 -6.086773797869682312e-02 -6.249206513166427612e-02 -1.059437356889247894e-02 1.910389959812164307e-01 -2.311010658740997314e-02 1.138292476534843445e-01 2.729493193328380585e-02 -1.071266233921051025e-01 1.284590512514114380e-01 -1.587302237749099731e-01 -2.516207844018936157e-02 4.735661670565605164e-02 2.915464937686920166e-01 -1.899587363004684448e-01 -4.401393234729766846e-01 -2.459208853542804718e-02 -9.860423207283020020e-02 1.576472222805023193e-01 3.375860154628753662e-01 -3.455254733562469482e-01 -1.067243516445159912e-01 -1.333619654178619385e-01 -4.786346852779388428e-02 -1.737932860851287842e-02
7.778514921665191650e-02 8.141791820526123047e-02 -6.693179905414581299e-02 3.341302871704101562e-01 -2.692714631557464600e-01 -2.684230208396911621e-01 -1.104453578591346741e-01 1.774661391973495483e-01 -1.541932113468647003e-02 -5.248763412237167358e-02 -2.491302490234375000e-01 1.579103060066699982e-03 -1.470320969820022583e-01 2.239604443311691284e-01 -2.959880791604518890e-02 -2.006038464605808258e-02 -7.216387242078781128e-02 1.704992949962615967e-01 1.341390311717987061e-01 -3.695701435208320618e-02 2.044470459222793579e-01 -9.323663078248500824e-03 -1.495067924261093140e-01 -5.253926292061805725e-02 -3.306125402450561523e-01 2.093630582094192505e-01 2.374894618988037109e-01 -2.795574814081192017e-02 3.488050773739814758e-03 -7.295007258653640747e-02 -4.374852776527404785e-01 1.309520453214645386e-01
4.316961765289306641e-01 1.770270802080631256e-02 9.613604098558425903e-02 8.018983900547027588e-02 -1.064402833580970764e-01 -1.587277203798294067e-01 1.569487899541854858e-01 -2.784625887870788574e-01 -1.020280867815017700e-01 -1.231098547577857971e-01 -2.449433784931898117e-03 -1.416765553585719317e-05 -1.281101256608963013e-01 3.384298682212829590e-01 -1.393577456474304199e-01 2.107973098754882812e-01 4.306783899664878845e-02 -2.111043632030487061e-01 1.778921931982040405e-01 1.126606389880180359e-01 -2.250774018466472626e-02 -1.980528086423873901e-01 1.083895117044448853e-01 -9.824766963720321655e-02 -4.818842560052871704e-02 -7.436056435108184814e-02 1.899177879095077515e-01 -3.726757466793060303e-01 1.111942064017057419e-02 -2.497996836900711060e-01 -7.814574241638183594e-02 -1.877526342868804932e-01
3.897275030612945557e-01 1.400616019964218140e-01 -1.944593340158462524e-01 1.099290996789932251e-01 -2.086952626705169678e-01 1.009186729788780212e-01 2.474617213010787964e-02 1.321937441825866699e-01 5.143468827009201050e-02 -1.417995840311050415e-01 -1.217113584280014038e-01 -2.018692791461944580e-01 -1.614955663681030273e-01 2.302338834851980209e-03 -5.048332810401916504e-01 3.968204185366630554e-02 -7.693620771169662476e-02 -8.218483626842498779e-02 1.394476839777780697e-05 -3.247583750635385513e-03 8.014403283596038818e-02 6.653512269258499146e-02 1.451090276241302490e-01 -1.225339919328689575e-01 2.884948439896106720e-02 1.584248095750808716e-01 2.349809706211090088e-01 -2.438067942857742310e-01 1.574270613491535187e-02 -1.136487498879432678e-01 -3.633640706539154053e-01 2.333480119705200195e-02
2.581374347209930420e-01 9.243814856745302677e-04 -3.327111601829528809e-01 2.080572694540023804e-01 4.492929950356483459e-02 1.818963438272476196e-01 2.131273299455642700e-01 -1.804529875516891479e-01 2.740611732006072998e-01 -2.282868474721908569e-01 -1.531968712806701660e-01 -1.743618585169315338e-02 5.460321530699729919e-02 1.212389916181564331e-01 -1.241857334971427917e-01 3.256037235260009766e-01 -2.825562059879302979e-01 -6.663338840007781982e-02 -3.023264463990926743e-03 -4.350449517369270325e-02 -5.274704471230506897e-02 -7.344204187393188477e-02 -1.204887405037879944e-01 -2.281346470117568970e-01 4.873351752758026123e-02 2.177905291318893433e-01 -1.718550175428390503e-01 -2.901305854320526123e-01 1.247629821300506592e-01 6.927918642759323120e-02 -1.176829785108566284e-01 1.323604881763458252e-01
4.138619601726531982e-01 9.673971682786941528e-03 1.595355197787284851e-02 -4.778081178665161133e-02 8.581352233886718750e-02 -2.546148560941219330e-02 -1.291037797927856445e-01 -9.074531495571136475e-02 2.704868316650390625e-01 -1.610226929187774658e-01 -6.375108659267425537e-02 -1.813237667083740234e-01 -3.115071058273315430e-01 -9.387016296386718750e-02 -4.074506461620330811e-02 1.654801964759826660e-01 -6.565442681312561035e-02 -3.340354263782501221e-01 2.062403559684753418e-01 8.290357142686843872e-02 2.512922883033752441e-01 -1.782671660184860229e-01 1.482976078987121582e-01 2.010241299867630005e-01 -2.439137846231460571e-01 -1.132426783442497253e-01 4.419487901031970978e-03 -2.993571162223815918e-01 1.013880670070648193e-01 -1.559798866510391235e-01 4.746011644601821899e-02 2.835918776690959930e-02
3.515223264694213867e-01 1.215758174657821655e-01 -8.992765843868255615e-02 5.290825292468070984e-02 -4.820257052779197693e-02 2.248691171407699585e-01 4.799368232488632202e-02 -1.810187995433807373e-01 -1.055881604552268982e-01 -2.778364419937133789e-01 -4.893909767270088196e-02 -1.571580022573471069e-01 -3.185095638036727905e-02 2.116524130105972290e-01 -1.799406558275222778e-01 7.464762032032012939e-02 -1.237680315971374512e-01 -1.242340430617332458e-01 1.947526633739471436e-01 -2.302348315715789795e-01 1.922877281904220581e-01 -2.148876339197158813e-01 2.982872128486633301e-01 -2.155910134315490723e-01 -2.721840143203735352e-01 -1.503482274711132050e-02 1.411695778369903564e-01 -1.776655390858650208e-02 -3.448481147643178701e-04 -3.618266060948371887e-02 -3.287251591682434082e-01 -1.392377018928527832e-01
2.022777684032917023e-02 1.015738472342491150e-01 -1.377022117376327515e-01 8.163005113601684570e-02 2.445656247437000275e-02 -3.198549449443817139e-01 -9.662540256977081299e-02 -1.451775431632995605e-01 6.106650084257125854e-02 -2.301215678453445435e-01 -1.542645245790481567e-01 -6.464359909296035767e-02 -1.099647581577301025e-01 2.321049803867936134e-03 -3.318505585193634033e-01 4.195072501897811890e-02 -2.959300577640533447e-01 -2.335965782403945923e-01 9.192384779453277588e-02 -1.096108853816986084e-01 2.135553807020187378e-01 -2.900175452232360840e-01 1.630670204758644104e-02 -2.926908731460571289e-01 -2.903434336185455322e-01 3.633770644664764404e-01 -7.496871054172515869e-02 -6.338858604431152344e-02 -1.051692739129066467e-01 -3.782823216170072556e-03 -6.671081483364105225e-02 -4.386326298117637634e-02
-3.326603397727012634e-02 1.886319369077682495e-01 -3.770385086536407471e-01 1.880997121334075928e-01 2.784599363803863525e-01 3.654422238469123840e-02 -2.122834026813507080e-01 -6.895478814840316772e-02 -1.269440650939941406e-01 -1.193746104836463928e-01 -1.550659537315368652e-02 -7.216142863035202026e-02 -2.297272533178329468e-01 -1.227159351110458374e-01 -3.259044289588928223e-01 1.495123803615570068e-01 -2.941466867923736572e-01 3.366951644420623779e-02 -1.139854788780212402e-01 3.381322370842099190e-03 1.145930290222167969e-01 1.082436740398406982e-01 1.654061675071716309e-01 -1.185499578714370728e-01 -3.143614530563354492e-02 1.161468848586082458e-01 1.498551666736602783e-01 -3.328197300434112549e-01 9.232972562313079834e-02 1.772920042276382446e-01 -2.125061005353927612e-01 1.584978699684143066e-01
3.757080733776092529e-01 -3.977890685200691223e-02 -1.567093655467033386e-02 -7.629625499248504639e-02 2.312717288732528687e-01 1.725184321403503418e-01 -2.304851859807968140e-01 6.892374902963638306e-02 5.427446588873863220e-02 1.471292525529861450e-01 -1.437001377344131470e-01 1.873053461313247681e-01 -9.702654927968978882e-02 -9.731674939393997192e-02 -1.519058179110288620e-02 1.434131264686584473e-01 -2.119334340095520020e-01 6.346814334392547607e-02 2.109925746917724609e-01 2.426548674702644348e-02 -7.624244689941406250e-02 -3.103875219821929932e-01 -2.238389104604721069e-01 -8.497616648674011230e-02 -4.786287546157836914e-01 7.417210191488265991e-02 1.089300140738487244e-01 -1.023796051740646362e-01 2.735015451908111572e-01 -3.694726526737213135e-02 1.126495469361543655e-02 -5.748458579182624817e-02
2.525904774665832520e-01 4.696779325604438782e-02 -1.887479275465011597e-01 1.844693124294281006e-01 2.305858209729194641e-02 -1.654865890741348267e-01 -1.742090582847595215e-01 -1.597698181867599487e-01 -1.365097165107727051e-01 4.718189686536788940e-02 -1.113986037671566010e-02 -1.423128992319107056e-01 -1.945421285927295685e-02 -4.122731089591979980e-02 -1.049551367759704590e-01 1.934241652488708496e-01 -4.027804136276245117e-01 -1.371260285377502441e-01 -3.592174500226974487e-02 -3.020202517509460449e-01 2.032503336668014526e-01 -2.736148536205291748e-01 1.123613864183425903e-01 -1.627070084214210510e-02 -1.952169537544250488e-01 4.552144110202789307e-01 -3.408150002360343933e-02 -2.420963346958160400e-02 -3.376981988549232483e-02 -1.386656016111373901e-01 -1.249487698078155518e-01 -5.598142370581626892e-02
1.209713369607925415e-01 2.084150761365890503e-01 -1.300230622291564941e-01 1.608736366033554077e-01 -3.888989239931106567e-02 -6.315242499113082886e-02 -2.624714970588684082e-01 -9.287842363119125366e-02 -4.387808218598365784e-02 7.260956615209579468e-02 1.178243849426507950e-02 -2.744005322456359863e-01 2.629842609167098999e-02 -1.316092163324356079e-01 -2.933197319507598877e-01 8.832038193941116333e-02 -2.324363142251968384e-01 -2.425532639026641846e-01 -1.023480296134948730e-01 -3.426737487316131592e-01 1.999935954809188843e-01 -1.143659055233001709e-01 -1.089706495404243469e-01 -8.614976890385150909e-03 -2.887290418148040771e-01 2.341688573360443115e-01 -6.375604122877120972e-02 -1.773215532302856445e-01 -9.223107248544692993e-02 -2.739799618721008301e-01 -2.378971725702285767e-01 -4.454286769032478333e-02
2.522541880607604980e-01 1.970059126615524292e-01 -9.142500348389148712e-03 -6.748058646917343140e-02 9.153324365615844727e-02 -4.270816862117499113e-04 9.953208267688751221e-02 -4.888101294636726379e-02 8.039885014295578003e-02 2.867418825626373291e-01 -2.894112765789031982e-01 -2.397922277450561523e-01 -1.702618598937988281e-02 2.257623374462127686e-01 -9.335781633853912354e-02 -9.742184728384017944e-02 -1.340856309980154037e-02 -2.004716992378234863e-01 -6.483864039182662964e-02 -1.593403220176696777e-01 1.469899713993072510e-01 -1.495068371295928955e-01 -1.872614771127700806e-02 2.056260406970977783e-01 -3.802435994148254395e-01 2.253158241510391235e-01 1.786732971668243408e-01 -3.624379336833953857e-01 1.372056305408477783e-01 8.778700977563858032e-02 -1.114537641406059265e-01 1.367141753435134888e-01
1.229460835456848145e-01 -4.556581005454063416e-02 -8.368395268917083740e-02 1.505803167819976807e-01 -1.182049438357353210e-01 -7.787969708442687988e-02 -1.441887021064758301e-01 -7.107236981391906738e-02 2.244296111166477203e-02 -2.255804836750030518e-01 1.139668673276901245e-01 1.073395907878875732e-01 -1.832928955554962158e-01 -1.318694949150085449e-01 -1.419758200645446777e-01 3.599688112735748291e-01 -1.090065762400627136e-01 -1.998635977506637573e-01 -1.374224424362182617e-01 2.775429189205169678e-01 1.794262975454330444e-01 -5.846647173166275024e-02 -2.306440323591232300e-01 -9.554607421159744263e-02 -2.135662138462066650e-01 1.824017763137817383e-01 4.047544002532958984e-01 -2.205122858285903931e-01 -1.615581661462783813e-01 6.582477129995822906e-03 -2.551982998847961426e-01 4.843704774975776672e-02
2.947579026222229004e-01 6.473185122013092041e-02 -5.875753238797187805e-02 3.216018676757812500e-01 1.271903216838836670e-01 -5.347084719687700272e-03 -8.909077942371368408e-02 2.835479676723480225e-01 1.768353953957557678e-02 -1.096452772617340088e-01 -9.947060048580169678e-02 -1.458620578050613403e-01 2.079251557588577271e-01 4.353588074445724487e-02 -1.308576464653015137e-01 2.765862643718719482e-01 1.370964050292968750e-01 1.805990189313888550e-01 7.709406316280364990e-02 -3.049822747707366943e-01 2.041301876306533813e-01 -1.021424606442451477e-01 3.633166104555130005e-02 1.540339086204767227e-02 -1.357356309890747070e-01 2.587937004864215851e-02 3.633296489715576172e-01 -3.426249623298645020e-01 -9.205208159983158112e-03 7.536771148443222046e-02 -1.913534104824066162e-01 -1.854558102786540985e-02
-1.349214464426040649e-02 3.841369450092315674e-01 7.871793955564498901e-02 6.872988492250442505e-02 2.508898973464965820e-01 8.310584723949432373e-02 9.124330431222915649e-02 1.279035806655883789e-01 1.544476300477981567e-01 -1.309182960540056229e-02 9.145447611808776855e-02 2.175913900136947632e-01 -1.185888722538948059e-01 4.300061240792274475e-02 1.039949525147676468e-02 -1.210378482937812805e-02 -2.135355472564697266e-01 8.003230206668376923e-03 1.993332654237747192e-01 -1.516978163272142410e-02 3.069842159748077393e-01 -4.660306125879287720e-02 1.572172157466411591e-02 -7.556813210248947144e-02 -3.520585298538208008e-01 1.269886046648025513e-01 5.854126811027526855e-02 -2.868310213088989258e-01 8.533146977424621582e-02 2.561319805681705475e-02 -4.365589618682861328e-01 1.964965462684631348e-01
2.462643831968307495e-01 2.606806755065917969e-01 5.354030802845954895e-02 -1.723385602235794067e-01 2.554745078086853027e-01 1.970775052905082703e-02 2.418383769690990448e-02 -2.857516705989837646e-02 -4.146799817681312561e-02 6.227264180779457092e-02 -1.578207314014434814e-01 -1.940702050924301147e-01 8.697650581598281860e-02 1.361096650362014771e-01 -1.297608464956283569e-01 -1.042467579245567322e-01 -2.655860483646392822e-01 -1.415239125490188599e-01 -4.114183783531188965e-02 1.823847442865371704e-01 6.804759055376052856e-02 -2.655009925365447998e-01 1.789648272097110748e-02 2.863795161247253418e-01 -3.225729465484619141e-01 2.942183315753936768e-01 2.722229659557342529e-01 -2.710274457931518555e-01 1.012940034270286560e-01 7.618574798107147217e-02 -1.057761386036872864e-01 3.744714707136154175e-02
2.095192968845367432e-01 -2.218037378042936325e-03 3.882068395614624023e-02 1.414612680673599243e-01 4.422291368246078491e-02 4.321457818150520325e-02 -2.639122903347015381e-01 -3.220618963241577148e-01 1.125250831246376038e-01 -1.421447843313217163e-02 9.521438181400299072e-02 2.611208260059356689e-01 1.254649460315704346e-01 2.723433263599872589e-02 7.622712850570678711e-02 2.440217286348342896e-01 -8.014450222253799438e-02 -6.295695155858993530e-02 1.554188281297683716e-01 3.558555245399475098e-02 -3.379450365900993347e-02 -1.068852394819259644e-01 -6.150827184319496155e-02 -2.661810219287872314e-01 -1.686418354511260986e-01 2.421487867832183838e-02 1.698173135519027710e-01 -5.379900336265563965e-01 -2.123907655477523804e-01 -4.229378327727317810e-02 5.690944194793701172e-02 -2.549165785312652588e-01
1.445003300905227661e-01 2.138382196426391602e-01 5.955060571432113647e-02 4.774871468544006348e-02 -7.869394496083259583e-03 1.398831158876419067e-01 7.164576649665832520e-02 -9.022001177072525024e-02 -1.657980680465698242e-01 1.295098960399627686e-01 2.511450462043285370e-02 -2.707344889640808105e-01 9.217765182256698608e-02 5.914947390556335449e-02 -2.910149991512298584e-01 8.308229595422744751e-02 -1.178184002637863159e-01 -1.444123983383178711e-01 -6.714308261871337891e-02 1.373938471078872681e-01 1.020016446709632874e-01 -1.517864912748336792e-01 1.927372962236404419e-01 -7.929583638906478882e-02 -5.238977670669555664e-01 7.933215051889419556e-02 3.846282362937927246e-01 -1.682928204536437988e-01 5.860732868313789368e-02 -1.391456425189971924e-01 -1.761888265609741211e-01 1.643903255462646484e-01
1.191305443644523621e-01 2.082266062498092651e-01 9.391959756612777710e-02 2.320842742919921875e-01 -2.742493338882923126e-02 -2.375357151031494141e-01 -1.233445331454277039e-01 -1.285062879323959351e-01 -6.977812945842742920e-02 6.748158484697341919e-02 -1.679737418889999390e-01 -4.885356128215789795e-02 -2.533469796180725098e-01 7.761482149362564087e-02 8.824590593576431274e-02 1.564505249261856079e-01 4.671616479754447937e-02 -2.743829786777496338e-01 3.420215249061584473e-01 -5.581942200660705566e-02 1.868403553962707520e-01 -8.487874269485473633e-02 1.839204132556915283e-01 -2.558117210865020752e-01 -1.036081910133361816e-01 -8.880382403731346130e-03 2.510503232479095459e-01 -2.260899245738983154e-01 9.493042714893817902e-03 2.623107433319091797e-01 -3.043175935745239258e-01 1.515238285064697266e-01
5.543490648269653320e-01 9.137609601020812988e-02 1.152846440672874451e-01 1.016389131546020508e-01 1.531359404325485229e-01 -6.883009336888790131e-03 4.181321337819099426e-02 -5.733666475862264633e-03 1.323466897010803223e-01 8.673014491796493530e-02 -1.054803878068923950e-01 1.389722526073455811e-01 1.418950110673904419e-01 1.350527163594961166e-03 -1.356795728206634521e-01 -1.560402959585189819e-01 -2.064646780490875244e-01 -2.623991295695304871e-02 -2.110390663146972656e-01 1.962872222065925598e-02 1.473187953233718872e-01 -2.456878423690795898e-01 3.895758185535669327e-03 2.126789987087249756e-01 -1.671079099178314209e-01 7.929260283708572388e-02 2.677249312400817871e-01 -1.885307282209396362e-01 3.007485270500183105e-01 1.808377206325531006e-01 -1.528689563274383545e-01 1.164954006671905518e-01
2.688238024711608887e-02 1.824904680252075195e-01 -2.687003090977668762e-02 6.398432701826095581e-02 4.697073996067047119e-02 -1.256009843200445175e-02 -2.530845105648040771e-01 -1.588945090770721436e-01 1.232967823743820190e-01 -2.875765860080718994e-01 7.957535237073898315e-02 1.627251803874969482e-01 -4.234505444765090942e-02 5.419427901506423950e-02 -2.277349866926670074e-02 1.389044821262359619e-01 7.533799856901168823e-02 2.694222889840602875e-02 1.573432702571153641e-03 2.691471204161643982e-02 2.768943607807159424e-01 -2.329570800065994263e-01 -2.518810927867889404e-01 -1.188737060874700546e-02 -1.725289672613143921e-01 2.469149380922317505e-01 3.579249978065490723e-01 -4.454444050788879395e-01 -1.262999325990676880e-01 -2.375121861696243286e-01 -1.450110375881195068e-01 4.391499608755111694e-02
1.661523878574371338e-01 2.600536942481994629e-01 -3.160042315721511841e-02 3.655360043048858643e-01 1.807537525892257690e-01 2.823911607265472412e-02 -6.533849239349365234e-02 -9.837436676025390625e-02 4.114602506160736084e-02 7.439754158258438110e-02 1.765332669019699097e-01 -8.454170078039169312e-02 -1.002658531069755554e-01 8.118282258510589600e-02 -1.711553335189819336e-01 2.456847205758094788e-02 -1.226412951946258545e-01 -1.921852082014083862e-01 1.406620591878890991e-01 1.972131878137588501e-01 2.114505469799041748e-01 -2.016608715057373047e-01 -4.913261532783508301e-01 -1.093789637088775635e-01 -1.909347027540206909e-01 2.347611337900161743e-01 1.284978985786437988e-01 -1.048346012830734253e-01 2.469953149557113647e-02 -1.988637633621692657e-02 -9.295638650655746460e-02 2.292108833789825439e-01
-4.916752874851226807e-02 8.622258156538009644e-02 -1.628928482532501221e-01 1.333120912313461304e-01 -8.159010112285614014e-02 6.559788435697555542e-02 6.861229240894317627e-02 -3.301642537117004395e-01 -1.407119072973728180e-02 -1.970652788877487183e-01 -2.509523034095764160e-01 -5.129233002662658691e-02 -1.558002084493637085e-01 -1.156417429447174072e-01 -2.514385581016540527e-01 -1.657234728336334229e-01 -1.489784270524978638e-01 6.208673119544982910e-02 2.705903947353363037e-01 1.804055720567703247e-01 2.860085964202880859e-01 2.465689480304718018e-01 -5.440041050314903259e-02 -1.025121882557868958e-01 -3.544441461563110352e-01 -1.119156330823898315e-01 9.914369322359561920e-03 -3.239534795284271240e-01 4.188851639628410339e-02 -1.318868845701217651e-01 -1.867197901010513306e-01 5.567868426442146301e-02
2.347237020730972290e-01 -9.101903438568115234e-02 -3.262486159801483154e-01 9.708435088396072388e-02 3.048925660550594330e-02 2.257684320211410522e-01 3.767510876059532166e-02 -2.284238636493682861e-01 -5.944006145000457764e-02 2.843147516250610352e-01 1.576217561960220337e-01 -8.850677311420440674e-02 -2.076162993907928467e-01 1.905725598335266113e-01 -1.651042699813842773e-01 1.066870465874671936e-01 -4.907157272100448608e-02 -6.200430914759635925e-02 3.336692154407501221e-01 -1.162751391530036926e-01 2.413831800222396851e-01 -1.567097194492816925e-02 -6.818026304244995117e-02 -6.356149911880493164e-02 -2.927649617195129395e-01 -1.659490317106246948e-01 -2.340354397892951965e-02 -1.790628433227539062e-01 -9.124674648046493530e-02 2.633001804351806641e-01 -2.118991464376449585e-01 1.158680096268653870e-01
2.292220890522003174e-01 -1.817349195480346680e-01 -2.598190903663635254e-01 2.897659838199615479e-01 1.123489290475845337e-01 1.435203999280929565e-01 -3.168661147356033325e-02 1.293258219957351685e-01 -1.299459785223007202e-01 -1.683973222970962524e-01 -1.261886060237884521e-01 -1.027342528104782104e-01 -2.357458323240280151e-01 -1.575732976198196411e-01 -2.675701379776000977e-01 -1.052249893546104431e-01 4.576101526618003845e-02 -1.223282739520072937e-01 8.097372949123382568e-02 -2.064301073551177979e-02 1.032271534204483032e-01 -1.506362706422805786e-01 1.245720088481903076e-01 -9.054635465145111084e-02 -5.533643960952758789e-01 5.123445019125938416e-02 1.344341933727264404e-01 -1.768284291028976440e-01 -1.771721988916397095e-01 -1.225160434842109680e-02 -7.660944759845733643e-02 2.290365658700466156e-02
2.500586807727813721e-01 4.545624554157257080e-01 -3.254380822181701660e-01 9.877868741750717163e-02 1.605734415352344513e-02 -3.797315061092376709e-02 -1.205736324191093445e-01 -2.232091277837753296e-01 -1.537640690803527832e-01 -2.125407010316848755e-01 1.339353173971176147e-01 6.695794314146041870e-02 -1.632609814405441284e-01 -1.908142715692520142e-01 -4.458985105156898499e-02 1.401883549988269806e-02 4.790105670690536499e-02 -8.661109954118728638e-02 2.474522739648818970e-01 -2.253410220146179199e-01 6.244799494743347168e-02 -1.010997667908668518e-01 -2.023352384567260742e-01 -2.165192365646362305e-01 -2.083734236657619476e-02 9.850905835628509521e-02 1.168371737003326416e-01 -3.196753561496734619e-01 1.747781485319137573e-01 -8.787899464368820190e-02 6.455136090517044067e-02 -2.149149961769580841e-02
2.304519414901733398e-01 2.674843370914459229e-01 -1.420726031064987183e-01 2.173258662223815918e-01 1.250825449824333191e-02 -1.021641269326210022e-01 1.477197408676147461e-01 -5.364964529871940613e-02 -1.292689889669418335e-01 -1.156779974699020386e-01 -9.561768919229507446e-02 2.776660025119781494e-02 -3.443346545100212097e-02 -1.406150907278060913e-01 -9.148356318473815918e-02 7.931915670633316040e-02 -2.185359597206115723e-01 -2.079758048057556152e-01 7.680840790271759033e-02 -7.051291316747665405e-02 5.834098905324935913e-02 8.051948249340057373e-02 -2.602022886276245117e-01 -3.397157043218612671e-02 -4.021814167499542236e-01 2.628667354583740234e-01 3.697232007980346680e-01 -1.553320325911045074e-02 2.294661104679107666e-01 2.954957783222198486e-01 -7.675733417272567749e-02 5.226712301373481750e-02
4.422360062599182129e-01 1.326595246791839600e-01 2.356360554695129395e-01 2.046449631452560425e-01 -9.753221273422241211e-02 -1.715685576200485229e-01 1.269420981407165527e-01 -1.094851791858673096e-01 -2.459733635187149048e-01 -2.864289470016956329e-02 8.539000898599624634e-02 1.730567403137683868e-02 -5.382118746638298035e-02 2.441826611757278442e-01 -1.581311523914337158e-01 2.861517965793609619e-01 -7.314857095479965210e-02 2.976876311004161835e-02 -4.820908978581428528e-02 2.742778658866882324e-01 6.812221556901931763e-02 -1.895456463098526001e-01 9.446004778146743774e-02 -2.485859394073486328e-01 -1.959738284349441528e-01 4.307117313146591187e-02 1.111305828089825809e-04 -2.588152289390563965e-01 -2.392593212425708771e-02 -1.471798568964004517e-01 -1.867326945066452026e-01 -1.569264680147171021e-01
2.731488347053527832e-01 1.929260641336441040e-01 -9.600514173507690430e-02 1.300634890794754028e-01 -1.228651031851768494e-01 1.091525051742792130e-02 7.925701141357421875e-02 -2.206204533576965332e-01 5.691768601536750793e-02 -1.781247258186340332e-01 -3.361013950780034065e-03 -3.077671863138675690e-02 -5.397522076964378357e-02 3.899451196193695068e-01 -2.637620568275451660e-01 1.170211136341094971e-01 -2.394856363534927368e-01 2.299086302518844604e-01 1.803597211837768555e-01 -1.868538856506347656e-01 1.158326677978038788e-02 -9.680538624525070190e-02 -9.570913761854171753e-02 -7.275673002004623413e-02 -1.256035119295120239e-01 5.212866235524415970e-03 3.047121167182922363e-01 -1.748772263526916504e-01 2.385380268096923828e-01 -2.112603783607482910e-01 7.566030323505401611e-02 2.638163566589355469e-01
2.179758846759796143e-01 -1.011806204915046692e-01 -1.318721622228622437e-01 -5.484128743410110474e-02 -1.659802943468093872e-01 -8.638491481542587280e-02 6.510639190673828125e-02 -6.021053413860499859e-04 3.127963840961456299e-01 1.094246283173561096e-01 -6.266366224735975266e-03 1.085045039653778076e-01 -2.599868178367614746e-01 6.535749137401580811e-02 -3.834865987300872803e-01 -1.646690368652343750e-01 -1.530716121196746826e-01 -1.283980160951614380e-01 1.679196506738662720e-01 8.688886463642120361e-02 2.200115285813808441e-02 4.887403920292854309e-02 -7.227434776723384857e-03 1.483455002307891846e-01 -3.551702797412872314e-01 -4.699529334902763367e-02 3.488355875015258789e-01 -3.461908698081970215e-01 -1.038577407598495483e-01 -4.431616514921188354e-02 -1.589218974113464355e-01 8.024572581052780151e-02
2.792866528034210205e-01 5.448424443602561951e-02 -1.162654533982276917e-01 2.818142436444759369e-02 -1.565026193857192993e-01 -3.119375742971897125e-02 1.404321640729904175e-01 5.818900093436241150e-02 4.961462318897247314e-02 -1.700715571641921997e-01 -9.115234762430191040e-02 -3.506670296192169189e-01 -1.592035889625549316e-01 2.457786537706851959e-02 -4.767793715000152588e-01 3.879440575838088989e-02 2.686249092221260071e-02 -9.511719644069671631e-02 -5.041018500924110413e-02 -4.965898115187883377e-03 -7.249795645475387573e-02 2.254298627376556396e-01 -6.246552243828773499e-02 -1.164839789271354675e-01 -2.095868289470672607e-01 1.741515696048736572e-01 2.104019671678543091e-01 -2.524071335792541504e-01 -4.997063428163528442e-02 -8.733885735273361206e-02 -3.989287614822387695e-01 -3.642885759472846985e-02
1.203612834215164185e-01 1.393598169088363647e-01 -1.886995881795883179e-01 1.710055172443389893e-01 -1.027811542153358459e-01 -2.046145647764205933e-01 3.470499068498611450e-02 -1.457903534173965454e-01 2.335247844457626343e-01 1.515029668807983398e-01 -2.066861689090728760e-01 -2.311838418245315552e-01 -4.604255035519599915e-02 -1.599760353565216064e-01 1.431912928819656372e-01 1.481788903474807739e-01 -1.301582753658294678e-01 -2.254173606634140015e-01 3.101408779621124268e-01 -4.497914016246795654e-02 -4.916114266961812973e-03 -3.240480422973632812e-01 8.958759158849716187e-02 -2.752837538719177246e-01 -7.801720499992370605e-02 -3.378227353096008301e-02 1.525784656405448914e-02 -3.642179667949676514e-01 5.255571007728576660e-02 8.113492280244827271e-03 -1.948662251234054565e-01 2.163491100072860718e-01
2.189109623432159424e-01 -4.090476036071777344e-02 -2.443705052137374878e-01 6.876987218856811523e-02 8.284498751163482666e-02 1.129204556345939636e-01 9.448356926441192627e-02 -3.806135654449462891e-01 -2.394168078899383545e-01 2.160994522273540497e-02 -1.925156638026237488e-02 -1.160702556371688843e-01 4.406126961112022400e-02 3.380219638347625732e-01 -2.499746233224868774e-01 1.197705343365669250e-01 -1.906607598066329956e-01 1.233094707131385803e-01 2.220420688390731812e-01 -8.641790598630905151e-02 2.430567294359207153e-01 -2.488524466753005981e-01 -1.592962592840194702e-01 9.091068059206008911e-02 -4.515344649553298950e-02 1.590267270803451538e-01 2.205656915903091431e-01 -1.285155415534973145e-01 -2.696923352777957916e-02 -1.941330283880233765e-01 1.575470268726348877e-01 1.708391159772872925e-01
3.207487761974334717e-01 7.274878770112991333e-02 -2.201802134513854980e-01 1.469185352325439453e-01 1.191560328006744385e-01 -2.588129937648773193e-01 -6.134471297264099121e-02 -2.050409615039825439e-01 2.576731843873858452e-03 -2.232416272163391113e-01 3.407424092292785645e-01 -1.300538778305053711e-01 -2.397792190313339233e-01 9.934274107217788696e-02 1.171187236905097961e-01 -4.143016040325164795e-02 -1.580724269151687622e-01 -7.626999914646148682e-02 1.908786408603191376e-02 -3.875800371170043945e-01 -2.066689915955066681e-02 -6.805624812841415405e-02 -2.147770673036575317e-01 -1.612610518932342529e-01 -1.359991282224655151e-01 3.000112436711788177e-02 1.172766089439392090e-01 -2.659623026847839355e-01 1.774946302175521851e-01 -1.475676298141479492e-01 -1.073092520236968994e-01 4.307886213064193726e-02
3.005141615867614746e-01 2.838476933538913727e-02 5.132951959967613220e-02 3.872765898704528809e-01 1.074942722916603088e-01 -1.249727681279182434e-01 -6.788800656795501709e-02 -2.199652642011642456e-01 4.801164194941520691e-02 1.866444759070873260e-02 -2.958807051181793213e-01 3.478967770934104919e-02 5.232948437333106995e-02 -1.723819784820079803e-02 3.737888336181640625e-01 8.230698853731155396e-02 -5.996617302298545837e-02 -4.093421995639801025e-02 1.284559965133666992e-01 1.211678162217140198e-01 3.961421251296997070e-01 -1.297154426574707031e-01 -5.198737233877182007e-02 -4.315454978495836258e-03 -9.631487540900707245e-03 2.249681055545806885e-01 1.609700769186019897e-01 -1.699830144643783569e-01 2.256808876991271973e-01 -2.220247685909271240e-02 -2.251511365175247192e-01 -1.208590567111968994e-01
1.748517602682113647e-01 1.580034047365188599e-01 1.234595477581024170e-01 1.242609918117523193e-01 1.809212118387222290e-01 -1.580660790205001831e-01 1.872099190950393677e-01 -1.600365638732910156e-01 2.928313612937927246e-01 -2.573153376579284668e-01 -1.655180156230926514e-01 4.785481840372085571e-02 -1.219875365495681763e-01 -3.501975908875465393e-02 -1.965777724981307983e-01 -8.572727441787719727e-02 -1.677956581115722656e-01 -1.661215722560882568e-01 1.594398319721221924e-01 -1.543058753013610840e-01 4.411028921604156494e-01 1.804306209087371826e-01 1.300709098577499390e-01 -2.129476964473724365e-01 -1.245887130498886108e-01 1.231851652264595032e-01 -7.416228204965591431e-02 -2.303157448768615723e-01 3.906611353158950806e-02 -1.403943002223968506e-01 -2.115681618452072144e-01 -4.516106098890304565e-02
3.749878406524658203e-01 -1.600316911935806274e-02 -4.455681517720222473e-02 -2.091754227876663208e-02 -5.305605754256248474e-02 1.527513265609741211e-01 -7.054303586483001709e-02 -1.163930743932723999e-01 5.062423273921012878e-02 1.773360669612884521e-01 1.080604344606399536e-01 -1.911750584840774536e-01 3.873564302921295166e-02 9.353671967983245850e-02 -8.674483746290206909e-02 2.938239276409149170e-01 5.617895722389221191e-02 -1.187929064035415649e-01 9.311143308877944946e-02 -8.201968669891357422e-02 1.444882601499557495e-01 7.925365120172500610e-02 -2.778605520725250244e-01 2.670416235923767090e-01 -9.657835215330123901e-02 9.727771580219268799e-02 4.025603234767913818e-01 -3.004108071327209473e-01 1.903664469718933105e-01 -2.356875687837600708e-03 -2.713346481323242188e-01 1.907657086849212646e-01
3.772096708416938782e-02 1.067178919911384583e-01 9.624992311000823975e-02 1.197376176714897156e-01 -2.964911460876464844e-01 9.299413114786148071e-02 1.189814582467079163e-01 -8.607377111911773682e-02 5.162961781024932861e-02 -1.504661142826080322e-01 1.416534781455993652e-01 2.035157941281795502e-02 -1.662140041589736938e-01 3.099584877490997314e-01 -3.960989415645599365e-01 1.894962415099143982e-02 -3.268940746784210205e-01 1.901503950357437134e-01 2.426145225763320923e-01 -9.370712190866470337e-02 -3.242783620953559875e-02 -4.773502796888351440e-02 -8.301771432161331177e-02 -1.158459186553955078e-01 -2.959213256835937500e-01 4.440252855420112610e-02 2.392148673534393311e-01 -2.522485256195068359e-01 2.184035331010818481e-01 -3.966003283858299255e-02 2.783317584544420242e-03 1.573205739259719849e-01
8.152855187654495239e-02 -7.589259743690490723e-02 -4.965858459472656250e-01 -7.310266792774200439e-02 9.463350474834442139e-02 -6.826648116111755371e-02 -2.321554869413375854e-01 -7.681646198034286499e-02 1.789964288473129272e-01 -1.656426638364791870e-01 -1.955761760473251343e-01 -1.466352492570877075e-01 -1.574606597423553467e-01 6.370536237955093384e-02 -9.913928061723709106e-02 1.209108307957649231e-01 -6.147373467683792114e-02 -2.053067088127136230e-02 1.773736774921417236e-01 1.118457242846488953e-01 -8.974253386259078979e-02 2.346568182110786438e-02 -1.493967920541763306e-01 -1.816578954458236694e-01 -1.928495019674301147e-01 1.927015781402587891e-01 -5.756347626447677612e-02 -2.833166420459747314e-01 6.903972476720809937e-02 1.029312536120414734e-01 -3.960996866226196289e-01 2.178349941968917847e-01
2.695631384849548340e-01 -6.432272493839263916e-02 -8.337336778640747070e-02 2.543863058090209961e-01 1.919227093458175659e-02 -6.820767372846603394e-02 -1.055686771869659424e-01 -2.175740748643875122e-01 4.916862025856971741e-02 -3.639146452769637108e-03 9.807198494672775269e-02 8.547002822160720825e-02 -4.246757552027702332e-02 3.990494906902313232e-01 2.494208365678787231e-01 2.073822319507598877e-01 1.643809676170349121e-02 1.340700536966323853e-01 2.614823877811431885e-01 -9.316349774599075317e-02 -1.647245287895202637e-01 -9.626296348869800568e-03 -6.896489858627319336e-02 -2.795568704605102539e-01 -6.119541823863983154e-02 2.385776787996292114e-01 1.904175132513046265e-01 -3.509331941604614258e-01 1.498049348592758179e-01 -1.700995415449142456e-01 -5.390988290309906006e-02 -1.504109203815460205e-01
5.461744219064712524e-02 2.539435327053070068e-01 -2.424326092004776001e-01 2.139265090227127075e-01 1.232262998819351196e-01 1.663178056478500366e-01 -6.062245741486549377e-02 -3.714990615844726562e-01 1.735299080610275269e-01 1.070564389228820801e-01 8.884052187204360962e-02 2.250505611300468445e-03 -2.814571857452392578e-01 -9.444028884172439575e-02 -9.628012031316757202e-02 2.383747696876525879e-01 -1.659822762012481689e-01 -1.647080034017562866e-01 2.257764488458633423e-01 7.015933096408843994e-02 3.886389136314392090e-01 1.657812483608722687e-02 -2.681328654289245605e-01 1.804502122104167938e-02 -2.067000269889831543e-01 -3.600442036986351013e-02 2.109670490026473999e-01 9.907696396112442017e-03 4.820273816585540771e-02 5.901363864541053772e-02 -9.766911715269088745e-02 4.091201350092887878e-02
3.864299878478050232e-02 -4.483084753155708313e-02 9.779405780136585236e-03 7.296805083751678467e-02 1.452156156301498413e-01 -6.748761981725692749e-02 -8.433800190687179565e-02 9.256792813539505005e-02 1.029900759458541870e-01 -9.811401367187500000e-02 -3.964362666010856628e-02 -3.570215702056884766e-01 -1.966675221920013428e-01 -2.336672544479370117e-01 -1.733596324920654297e-01 1.180591583251953125e-01 -1.923350691795349121e-01 -1.344410330057144165e-01 2.544924616813659668e-01 2.521025836467742920e-01 1.547420024871826172e-01 -1.696868538856506348e-01 -1.248312741518020630e-01 -8.558112382888793945e-02 -3.082507550716400146e-01 1.072361543774604797e-01 6.155991181731224060e-02 -4.719016551971435547e-01 1.126803159713745117e-01 1.826235353946685791e-01 1.056023389101028442e-01 1.182359531521797180e-01
1.431572437286376953e-01 -1.802442371845245361e-01 -5.433425679802894592e-02 1.498171091079711914e-01 -8.300875872373580933e-02 4.129887744784355164e-02 7.392865419387817383e-02 2.414433658123016357e-01 -5.412296578288078308e-02 -2.196335345506668091e-01 -7.086849212646484375e-02 -1.976864784955978394e-01 -1.213026568293571472e-01 9.444604814052581787e-02 6.176752503961324692e-03 -9.667629003524780273e-02 -3.589612618088722229e-02 -1.929584145545959473e-01 3.402130901813507080e-01 -3.670970723032951355e-02 1.594800204038619995e-01 -4.467109963297843933e-02 -2.276573888957500458e-02 -1.197937428951263428e-01 -4.910766780376434326e-01 9.232062101364135742e-02 3.859326839447021484e-01 -3.277169764041900635e-01 -2.998374216258525848e-02 -1.191505938768386841e-01 -3.356152027845382690e-02 2.861374430358409882e-02
4.355131089687347412e-01 4.810745595023036003e-04 -1.036340817809104919e-01 1.335870623588562012e-01 -1.006249859929084778e-01 -2.435660660266876221e-01 2.283388525247573853e-01 -1.893634349107742310e-01 -2.342975884675979614e-01 -2.062044888734817505e-01 -1.378137022256851196e-01 -3.878891468048095703e-02 -1.256427019834518433e-01 -7.736611645668745041e-03 -1.065688580274581909e-01 2.186873555183410645e-01 -1.568484753370285034e-01 -2.177139520645141602e-01 -8.324814029037952423e-03 -1.354214549064636230e-01 1.207687854766845703e-01 -3.898052871227264404e-02 4.895199835300445557e-02 -1.184149906039237976e-01 -5.044962763786315918e-01 -2.873953804373741150e-02 1.442344039678573608e-01 5.753092467784881592e-02 2.549970895051956177e-02 -9.310004115104675293e-02 -1.396202594041824341e-01 -1.249763555824756622e-02
1.260512620210647583e-01 3.470452427864074707e-01 3.076443821191787720e-02 8.092318475246429443e-02 1.941800117492675781e-02 7.984096184372901917e-03 2.449173331260681152e-01 -9.411483258008956909e-02 -2.570631802082061768e-01 8.343540877103805542e-02 -2.077112793922424316e-01 -1.130132675170898438e-01 2.041878700256347656e-01 7.609289605170488358e-03 -2.349342852830886841e-01 -8.318397402763366699e-02 -6.983063369989395142e-02 -2.166433483362197876e-01 -9.334460482932627201e-04 -1.425428390502929688e-01 8.169241249561309814e-02 -1.797905266284942627e-01 1.585499793291091919e-01 -1.290482431650161743e-01 -3.722307085990905762e-01 -1.005124747753143311e-01 3.384964168071746826e-01 -2.953225374221801758e-01 1.522773355245590210e-01 9.188580513000488281e-02 -1.378469616174697876e-01 -7.927033118903636932e-03
3.472066819667816162e-01 1.405502557754516602e-01 -4.154497683048248291e-01 1.897661536931991577e-01 1.093578189611434937e-01 2.049267739057540894e-01 4.132493957877159119e-02 -1.556334495544433594e-01 1.562909632921218872e-01 9.000814706087112427e-02 6.211799755692481995e-02 8.897209167480468750e-02 -3.759488165378570557e-01 -2.012702375650405884e-01 -9.900586307048797607e-02 1.063430607318878174e-01 -2.709152176976203918e-02 -9.458193928003311157e-02 2.431094199419021606e-01 -7.288656197488307953e-04 2.132615633308887482e-02 -9.855836629867553711e-03 -1.949136853218078613e-01 1.575714051723480225e-01 -2.508665323257446289e-01 -1.335782855749130249e-01 1.395319104194641113e-01 8.456746116280555725e-03 -1.421696692705154419e-01 -1.413493901491165161e-01 -2.256831973791122437e-01 1.848368905484676361e-02
1.102245151996612549e-01 1.369032114744186401e-01 -2.017472237348556519e-01 8.759299665689468384e-02 1.387412399053573608e-01 -1.263495385646820068e-01 -1.184149906039237976e-01 4.145942255854606628e-02 -1.570044159889221191e-01 -3.358109295368194580e-02 9.925995767116546631e-02 -3.181051313877105713e-01 1.438108533620834351e-01 -1.071297284215688705e-02 -2.193808257579803467e-01 2.296553254127502441e-01 -2.457122206687927246e-01 -1.284408867359161377e-01 -7.306364923715591431e-02 -3.653514683246612549e-01 -3.910349216312170029e-03 -8.388626575469970703e-02 -1.064767241477966309e-01 8.761556819081306458e-03 -3.690727353096008301e-01 3.164021074771881104e-01 -1.234380435198545456e-02 -1.637308150529861450e-01 -6.942188739776611328e-02 -2.061087936162948608e-01 -2.234327197074890137e-01 -1.289435625076293945e-01
-6.693682074546813965e-02 2.816250622272491455e-01 3.495677560567855835e-02 1.067458093166351318e-01 -1.840109825134277344e-01 -2.172595262527465820e-01 -2.852567732334136963e-01 -3.228428661823272705e-01 -3.464721515774726868e-02 -1.370472759008407593e-01 -1.126720160245895386e-01 -5.328370258212089539e-02 -1.462942063808441162e-01 9.667595475912094116e-02 1.268092170357704163e-02 1.303270757198333740e-01 -1.327627599239349365e-01 -7.639181613922119141e-02 -1.127398610115051270e-01 -9.303618967533111572e-02 3.876681625843048096e-01 -2.354425787925720215e-01 -3.494189819321036339e-03 -4.826662316918373108e-02 -2.019031792879104614e-01 1.464291810989379883e-01 2.750999927520751953e-01 -3.907666802406311035e-01 4.138820990920066833e-02 -8.835399150848388672e-02 2.280363626778125763e-02 -2.244903473183512688e-03
1.587436795234680176e-01 1.819710731506347656e-01 -3.928102925419807434e-02 3.704783916473388672e-01 6.266803294420242310e-02 1.242452636361122131e-01 -2.353630959987640381e-01 -1.488016247749328613e-01 1.545181870460510254e-01 -4.568184912204742432e-02 -2.220101952552795410e-01 -1.215344369411468506e-01 2.809773385524749756e-01 1.566342078149318695e-02 1.365970522165298462e-01 3.138875961303710938e-01 5.348344147205352783e-02 -4.788706824183464050e-02 1.439786516129970551e-03 1.069650426506996155e-01 7.958403974771499634e-02 -2.281374670565128326e-02 -8.972968906164169312e-02 -1.222779527306556702e-01 -6.882005929946899414e-02 2.287096381187438965e-01 3.177412450313568115e-01 -3.866907358169555664e-01 6.144348531961441040e-02 1.385870110243558884e-02 -2.474449723958969116e-01 -2.008747495710849762e-02
3.512274622917175293e-01 -2.398462593555450439e-02 -1.381182670593261719e-01 4.258132874965667725e-01 1.213562041521072388e-01 1.105073168873786926e-01 -5.451122298836708069e-02 -1.767023950815200806e-01 5.241682380437850952e-02 4.847484454512596130e-02 5.911370739340782166e-02 1.015088111162185669e-01 -1.047626063227653503e-01 1.121170935221016407e-03 -1.168439388275146484e-01 1.050404831767082214e-01 7.695152610540390015e-02 -1.990634500980377197e-01 1.922399550676345825e-01 2.053194195032119751e-01 1.459696143865585327e-01 -5.131688341498374939e-02 -4.364202320575714111e-01 1.665630005300045013e-02 -9.429688751697540283e-02 2.363293319940567017e-01 9.002117812633514404e-02 -1.382998377084732056e-01 -1.387213021516799927e-01 1.162548549473285675e-02 -9.001782536506652832e-02 3.180895149707794189e-01
1.036634743213653564e-01 1.119530275464057922e-01 2.726159989833831787e-02 3.042218983173370361e-01 1.290723979473114014e-01 -3.994259610772132874e-02 1.347980797290802002e-01 -1.072450056672096252e-01 1.249836608767509460e-01 -3.013948500156402588e-01 -3.046709895133972168e-01 -7.782018184661865234e-02 -7.224953174591064453e-02 2.895442023873329163e-02 4.607126489281654358e-02 1.744412332773208618e-01 -1.519603729248046875e-01 9.167585521936416626e-03 9.873144328594207764e-02 1.187656670808792114e-01 2.768887579441070557e-02 3.674361109733581543e-02 -3.117068707942962646e-01 -1.824453324079513550e-01 -2.965592145919799805e-01 1.913869678974151611e-01 2.731075286865234375e-01 -2.126056104898452759e-01 1.156850159168243408e-01 3.656769394874572754e-01 -1.536421198397874832e-02 1.423059403896331787e-01
3.529857695102691650e-01 1.771073341369628906e-01 -3.423317670822143555e-01 -2.023748122155666351e-02 5.315993726253509521e-02 -1.265135854482650757e-01 -4.287307336926460266e-02 -8.548173308372497559e-02 2.298339903354644775e-01 -4.487578943371772766e-02 -3.321034014225006104e-01 -1.510074362158775330e-02 -3.830342590808868408e-01 2.417769432067871094e-01 -1.190020367503166199e-01 -6.891395151615142822e-02 -5.854164436459541321e-02 -2.338130585849285126e-02 8.889488875865936279e-02 8.165975660085678101e-02 2.468974441289901733e-01 1.029451563954353333e-02 -1.096454728394746780e-02 7.800871878862380981e-02 -1.390922218561172485e-01 -9.404525160789489746e-02 4.382781684398651123e-02 -2.554381191730499268e-01 -1.207444518804550171e-01 1.767972111701965332e-02 -1.317383646965026855e-01 -3.091837465763092041e-01
1.684423983097076416e-01 1.540832966566085815e-01 -1.903424412012100220e-02 1.356233060359954834e-01 -9.116075932979583740e-03 -1.788242012262344360e-01 -6.398602575063705444e-02 -1.419618427753448486e-01 -3.526175618171691895e-01 -8.789977431297302246e-02 2.847098410129547119e-01 1.580988764762878418e-01 3.896616771817207336e-02 2.555153369903564453e-01 -9.647215157747268677e-02 5.974851921200752258e-02 -5.814157426357269287e-02 -6.952116638422012329e-02 -1.668858826160430908e-01 2.744751572608947754e-01 1.697193533182144165e-01 -1.289029270410537720e-01 -2.777272760868072510e-01 -5.519168823957443237e-02 -2.107049077749252319e-01 2.778146564960479736e-01 3.174377083778381348e-01 -1.992223560810089111e-01 -7.971097528934478760e-02 -7.994306087493896484e-02 -1.955364346504211426e-01 -7.073782384395599365e-02
3.498296141624450684e-01 -1.012176349759101868e-01 -2.153577506542205811e-01 1.752828955650329590e-01 6.129075586795806885e-02 3.029477596282958984e-02 5.243779718875885010e-02 -1.934439241886138916e-01 1.194409206509590149e-01 3.590484336018562317e-02 2.468406707048416138e-01 -1.155758872628211975e-01 1.611160784959793091e-01 1.023651584982872009e-01 -2.089755237102508545e-01 2.377467751502990723e-01 -4.556666016578674316e-01 -7.824504375457763672e-02 1.306983083486557007e-01 1.597115695476531982e-01 -1.077647879719734192e-01 -2.014595419168472290e-01 -2.469858825206756592e-01 -1.786812096834182739e-01 -8.019065856933593750e-02 2.906477637588977814e-02 1.310106664896011353e-01 5.633689835667610168e-02 2.410925477743148804e-01 -6.168887019157409668e-02 -1.131616979837417603e-01 -1.230038776993751526e-01
1.462151855230331421e-01 7.131546735763549805e-02 -2.651605010032653809e-01 2.474457770586013794e-01 8.241131156682968140e-02 -1.855731904506683350e-01 -1.457321196794509888e-01 2.098688036203384399e-01 -9.870498627424240112e-02 -2.961587905883789062e-02 -1.183157712221145630e-01 -3.150572478771209717e-01 -2.254763990640640259e-01 5.301339924335479736e-02 -1.267943680286407471e-01 -1.814905703067779541e-01 -1.130835637450218201e-01 -1.393903344869613647e-01 2.515019476413726807e-01 6.908691674470901489e-02 9.749381989240646362e-02 -1.362778693437576294e-01 -2.126437984406948090e-02 -1.156126037240028381e-01 -4.323475360870361328e-01 6.884471327066421509e-02 1.140412241220474243e-01 -2.693045735359191895e-01 1.757693737745285034e-01 1.411232501268386841e-01 5.437629297375679016e-02 -1.893092542886734009e-01
-4.318634793162345886e-02 -5.227106437087059021e-02 8.186323195695877075e-02 1.756112426519393921e-01 -8.770220726728439331e-02 -2.879863381385803223e-01 -6.731920689344406128e-02 -2.249586135149002075e-01 -1.260329484939575195e-01 -8.347386866807937622e-02 -1.749765425920486450e-01 -2.281834930181503296e-01 1.912319809198379517e-01 -1.031410470604896545e-01 -1.229110434651374817e-01 1.594238728284835815e-01 -4.118203371763229370e-02 -3.086108565330505371e-01 2.200214713811874390e-01 2.332717180252075195e-01 -5.466971173882484436e-02 2.880549523979425430e-03 -1.377406567335128784e-01 -1.565590500831604004e-01 -1.450596749782562256e-01 -1.066364720463752747e-01 1.281928569078445435e-01 -4.377649128437042236e-01 2.651377767324447632e-02 1.329704225063323975e-01 -2.613076269626617432e-01 2.131557464599609375e-01
2.410036623477935791e-01 9.360512718558311462e-03 -3.866625577211380005e-02 1.742065101861953735e-01 2.175457477569580078e-01 9.292767941951751709e-02 -1.071619242429733276e-01 -3.279924988746643066e-01 4.644006863236427307e-02 8.712884783744812012e-02 7.315738499164581299e-02 -2.244671434164047241e-01 3.979120030999183655e-02 8.782388642430305481e-03 -3.425041213631629944e-02 -1.566799171268939972e-02 -3.124667108058929443e-01 -1.129467934370040894e-01 3.043479844927787781e-02 2.407964468002319336e-01 5.283338204026222229e-02 8.050011098384857178e-02 -1.281331926584243774e-01 7.799776643514633179e-02 -1.283500641584396362e-01 8.990990370512008667e-02 1.439903676509857178e-01 -3.489406406879425049e-01 3.488659560680389404e-01 -3.040678203105926514e-01 -4.245756193995475769e-02 -2.868882119655609131e-01
2.864002995193004608e-02 5.304805934429168701e-02 6.966233253479003906e-02 3.877682983875274658e-01 -1.218905299901962280e-01 -3.031748579815030098e-03 3.548362851142883301e-02 3.838204592466354370e-02 2.249477058649063110e-02 7.937726564705371857e-03 -9.935343265533447266e-02 6.722079217433929443e-02 -1.328775733709335327e-01 3.038571774959564209e-01 -9.734060615301132202e-03 1.456010192632675171e-01 8.684322983026504517e-02 7.206484675407409668e-02 1.151091307401657104e-01 5.116270482540130615e-02 1.780262738466262817e-01 -3.054395914077758789e-01 -2.043420076370239258e-01 -2.261046171188354492e-01 -1.504960954189300537e-01 2.790109217166900635e-01 4.745757877826690674e-01 -1.644098460674285889e-01 -6.285279244184494019e-02 3.403895348310470581e-02 -2.657725512981414795e-01 4.847101122140884399e-02
5.005647540092468262e-01 4.598915204405784607e-02 -1.112491637468338013e-01 4.231852889060974121e-01 1.468584686517715454e-01 1.342711001634597778e-01 -3.256732821464538574e-01 -8.659823983907699585e-02 -6.063729524612426758e-02 -8.036180585622787476e-02 -1.717048287391662598e-01 1.336327493190765381e-01 5.592434853315353394e-02 -8.998753130435943604e-02 5.966436490416526794e-02 -7.489205803722143173e-03 -1.790222823619842529e-01 3.501105308532714844e-02 -1.336727291345596313e-01 5.648281052708625793e-02 1.105306521058082581e-01 -2.781157195568084717e-02 -1.017481535673141479e-01 1.699989140033721924e-01 -2.892288863658905029e-01 2.032901160418987274e-02 9.786014258861541748e-02 -5.557147786021232605e-02 2.736135721206665039e-01 -1.845138669013977051e-01 -7.541257422417402267e-03 -1.345680207014083862e-01
1.621442735195159912e-01 -2.025676220655441284e-01 -5.018129572272300720e-02 -6.954765319824218750e-02 4.276430979371070862e-02 7.695555686950683594e-02 1.382759213447570801e-01 7.889878004789352417e-02 -1.787554919719696045e-01 -2.932653129100799561e-01 -2.068915218114852905e-01 -4.950475692749023438e-02 -7.970574311912059784e-03 1.967766135931015015e-01 -9.419400990009307861e-02 4.938452690839767456e-02 -1.778201460838317871e-01 -2.352431416511535645e-02 6.142763793468475342e-02 5.203752964735031128e-02 2.141398489475250244e-01 -1.416255682706832886e-01 -3.444211184978485107e-02 -1.807510703802108765e-01 -6.465815901756286621e-01 9.131602942943572998e-02 2.243012189865112305e-01 -1.958526968955993652e-01 1.664069667458534241e-02 -1.569896750152111053e-02 -1.009015887975692749e-01 -1.212845966219902039e-01
2.061652839183807373e-01 1.244313791394233704e-01 -3.823506832122802734e-01 3.165368735790252686e-02 8.852065354585647583e-02 1.813075095415115356e-01 -4.395624250173568726e-02 -2.040629982948303223e-01 -2.660483866930007935e-02 1.189432665705680847e-01 -1.201057992875576019e-02 -8.435623347759246826e-02 -4.612905979156494141e-01 -2.064302191138267517e-02 -4.306061938405036926e-02 1.215760409832000732e-01 7.224749773740768433e-02 -2.739361822605133057e-01 2.664480805397033691e-01 -1.711827330291271210e-02 2.335715293884277344e-02 1.662837266921997070e-01 -3.016274571418762207e-01 5.140873789787292480e-02 -3.360860645771026611e-01 1.438401788473129272e-01 4.794809222221374512e-02 -7.119136303663253784e-02 9.707844816148281097e-03 -1.074609383940696716e-01 -1.803417056798934937e-01 5.337382666766643524e-03
2.354879230260848999e-01 3.320130109786987305e-01 -2.845517396926879883e-01 2.071103900671005249e-01 3.842347487807273865e-02 -2.902830243110656738e-01 5.479559302330017090e-02 -5.892393738031387329e-02 -1.151774153113365173e-01 -1.953928172588348389e-01 3.813256919384002686e-01 1.522377580404281616e-01 -1.027446538209915161e-01 -8.461371064186096191e-03 -4.672480747103691101e-03 2.386210486292839050e-03 5.085623636841773987e-02 -1.917819976806640625e-01 1.364493221044540405e-01 1.289433538913726807e-01 9.362982958555221558e-02 -1.223653033375740051e-01 -3.305148482322692871e-01 -1.933155059814453125e-01 -1.784260571002960205e-02 9.572975337505340576e-02 1.758578270673751831e-01 -2.109907120466232300e-01 1.584291905164718628e-01 -5.604901537299156189e-02 -1.399677246809005737e-01 9.913504868745803833e-02
1.675875037908554077e-01 2.084686756134033203e-01 -2.944930195808410645e-01 2.953187003731727600e-02 1.537815332412719727e-01 4.178403690457344055e-02 -1.532546710222959518e-03 -4.689102619886398315e-02 -8.010507375001907349e-02 7.905878126621246338e-02 -2.148644626140594482e-01 9.567675739526748657e-02 -1.996329277753829956e-01 -8.171381056308746338e-02 -4.270263612270355225e-01 1.527762413024902344e-01 -2.249620407819747925e-01 -4.747828096151351929e-02 -1.044749543070793152e-01 3.431410063058137894e-03 2.712228000164031982e-01 7.486600428819656372e-02 1.295254528522491455e-01 -1.315302550792694092e-01 -3.339062035083770752e-01 2.370675653219223022e-01 -5.346650257706642151e-02 -1.344907581806182861e-01 1.812846660614013672e-01 -3.045897483825683594e-01 3.420841693878173828e-02 -2.383776195347309113e-02
1.065416261553764343e-01 1.375694423913955688e-01 8.269023150205612183e-03 2.072819769382476807e-01 1.990812867879867554e-01 -2.825007215142250061e-02 -6.837520748376846313e-02 -8.444466441869735718e-02 -1.147172227501869202e-01 -4.176914691925048828e-02 -2.311239838600158691e-01 -1.181676685810089111e-01 -2.439088970422744751e-01 -4.891771823167800903e-02 -7.246083766222000122e-02 2.675856351852416992e-01 -4.033117294311523438e-01 -3.188074380159378052e-02 1.268683522939682007e-01 1.315965205430984497e-01 2.173794507980346680e-01 2.019526660442352295e-01 3.750954940915107727e-02 1.826574951410293579e-01 -2.492210417985916138e-01 3.410537838935852051e-01 2.250826060771942139e-01 -2.819699048995971680e-01 6.152576580643653870e-02 1.433158814907073975e-01 2.383523993194103241e-02 6.132285576313734055e-03
2.011526376008987427e-01 2.946485951542854309e-02 1.830940693616867065e-02 1.254509836435317993e-01 -2.769220471382141113e-01 -1.176249980926513672e-01 2.540036849677562714e-02 -1.821328103542327881e-01 1.038619279861450195e-01 2.933002263307571411e-02 1.281699240207672119e-01 2.738243155181407928e-02 -1.301046907901763916e-01 2.047076970338821411e-01 -2.074935436248779297e-01 3.007737221196293831e-03 1.464954316616058350e-01 -2.424334175884723663e-02 2.317358553409576416e-01 1.146515458822250366e-01 1.841716170310974121e-01 -2.742798924446105957e-01 -5.953816697001457214e-03 -2.234827429056167603e-01 -2.372568845748901367e-01 2.526035308837890625e-01 -2.883138600736856461e-03 -4.216131269931793213e-01 -2.310667932033538818e-01 1.183314844965934753e-01 -9.576210379600524902e-02 -2.551150023937225342e-01
-5.568789318203926086e-03 2.975740134716033936e-01 -2.462875843048095703e-02 2.229556143283843994e-01 4.750284925103187561e-02 -1.393149644136428833e-01 1.210128292441368103e-01 -7.370488345623016357e-02 -2.602568864822387695e-01 -2.138152122497558594e-01 -1.187502741813659668e-01 -2.315185070037841797e-01 -1.754616498947143555e-01 -7.423915714025497437e-02 -3.863782882690429688e-01 2.822769880294799805e-01 -1.878562867641448975e-01 -6.434280425310134888e-02 8.436377346515655518e-02 -1.697649657726287842e-01 2.038366198539733887e-01 1.498250067234039307e-01 -4.836202412843704224e-02 -6.902302056550979614e-02 -3.718767762184143066e-01 1.348036825656890869e-01 1.947646439075469971e-01 -8.425457030534744263e-02 1.829648949205875397e-02 -9.358216822147369385e-02 -1.223940774798393250e-01 3.008323907852172852e-02
5.240590125322341919e-02 4.974614456295967102e-02 5.570156872272491455e-02 1.648634523153305054e-01 -6.696383655071258545e-02 -6.370545178651809692e-02 -2.312803566455841064e-01 -7.240899652242660522e-02 -1.510084271430969238e-01 -3.084861338138580322e-01 7.083313167095184326e-02 1.114902198314666748e-01 -3.769855573773384094e-02 2.434697560966014862e-02 -1.555719673633575439e-01 1.414946001023054123e-02 -2.755902893841266632e-02 -9.716434031724929810e-02 -3.621249692514538765e-03 3.380210697650909424e-01 2.452303469181060791e-01 -2.803074717521667480e-01 -1.721604615449905396e-01 -3.928229957818984985e-02 -6.823571771383285522e-02 2.403879612684249878e-01 1.853082925081253052e-01 -4.145826101303100586e-01 -6.834796071052551270e-02 -3.816074132919311523e-01 -1.484632045030593872e-01 5.209255032241344452e-03
7.767820358276367188e-02 3.725060522556304932e-01 -1.516803950071334839e-01 2.951872069388628006e-03 1.013481691479682922e-01 2.635681629180908203e-02 7.388928532600402832e-02 -2.010539770126342773e-01 -3.289481699466705322e-01 -9.557551145553588867e-02 2.022967785596847534e-01 -1.272564530372619629e-01 -4.254357144236564636e-02 7.159125059843063354e-02 -4.025492668151855469e-01 1.247310340404510498e-01 3.522083396092057228e-03 -7.404134422540664673e-02 9.943106770515441895e-02 -4.920136928558349609e-02 4.791241511702537537e-02 -1.041004806756973267e-01 4.861489310860633850e-02 -2.005207538604736328e-01 -3.079417049884796143e-01 2.634588479995727539e-01 2.928123772144317627e-01 -9.078587591648101807e-02 2.901518717408180237e-02 6.640519201755523682e-02 -4.979721829295158386e-02 2.772817015647888184e-01
3.855135440826416016e-01 2.018980383872985840e-01 -2.335208952426910400e-01 3.428118675947189331e-02 3.241100013256072998e-01 4.993188753724098206e-02 -9.351750463247299194e-02 5.701883882284164429e-02 -3.393128886818885803e-02 2.380706965923309326e-01 -8.357319235801696777e-02 1.721057482063770294e-02 -1.540805697441101074e-01 -1.053139800205826759e-03 5.364268645644187927e-02 -1.073050051927566528e-01 -1.461240351200103760e-01 -1.079061105847358704e-01 1.032395064830780029e-01 4.362296685576438904e-02 1.755429431796073914e-02 -2.176664210855960846e-02 -1.627940982580184937e-01 -5.288375914096832275e-02 -3.299513757228851318e-01 -2.957185208797454834e-01 2.097226679325103760e-01 -2.907620072364807129e-01 1.042689681053161621e-01 9.453821182250976562e-02 -2.645940184593200684e-01 -2.045183330774307251e-01
2.707401812076568604e-01 2.323468588292598724e-02 -1.946730762720108032e-01 2.482074648141860962e-01 3.091946616768836975e-02 -1.363143920898437500e-01 -8.566029369831085205e-02 1.569436192512512207e-01 -1.252368986606597900e-01 1.734565244987607002e-03 -3.132982850074768066e-01 -8.828809484839439392e-03 -2.183628529310226440e-01 -6.451122462749481201e-02 -2.378640919923782349e-01 2.532305754721164703e-02 -7.128333300352096558e-02 -4.065481573343276978e-02 1.840835809707641602e-01 6.589122861623764038e-02 -2.361884526908397675e-02 -1.224050745368003845e-01 2.837359607219696045e-01 -2.036392092704772949e-01 -4.238374829292297363e-01 1.127607747912406921e-02 1.878228187561035156e-01 -2.650848925113677979e-01 -2.009651660919189453e-01 -1.564602255821228027e-01 1.159178689122200012e-01 7.789827883243560791e-02
2.194479852914810181e-01 1.128290742635726929e-01 -1.490589380264282227e-01 2.540059983730316162e-01 6.075299158692359924e-02 3.614525496959686279e-02 -1.700693517923355103e-01 -3.861600756645202637e-01 -2.675635218620300293e-01 -1.344294399023056030e-01 -9.227046743035316467e-03 2.606561183929443359e-01 -2.407578527927398682e-01 8.220887929201126099e-02 7.876608520746231079e-02 4.371207952499389648e-02 -9.840225800871849060e-03 -9.900300204753875732e-02 -1.257233470678329468e-01 3.187839090824127197e-01 1.218890845775604248e-01 -1.841384768486022949e-01 -1.993421465158462524e-01 1.312356293201446533e-01 -2.307189702987670898e-01 6.759797036647796631e-02 7.393158227205276489e-02 -2.701333165168762207e-01 -1.944453716278076172e-01 -1.653290390968322754e-01 6.312798708677291870e-02 1.974367164075374603e-02
-1.715561747550964355e-01 2.021345943212509155e-01 -5.052373185753822327e-02 3.154137730598449707e-01 -1.413270235061645508e-01 1.461043395102024078e-02 1.417688578367233276e-01 -3.004499897360801697e-02 7.012706995010375977e-02 4.182384535670280457e-02 -3.232925534248352051e-01 1.150197461247444153e-01 -2.024088799953460693e-01 1.147269234061241150e-01 -3.106327354907989502e-01 -1.118397116661071777e-01 4.528199881315231323e-02 5.215180665254592896e-02 3.438278436660766602e-01 -1.106586083769798279e-01 -7.506696134805679321e-02 -2.483869343996047974e-01 -3.926977887749671936e-02 -1.853515952825546265e-01 -2.023817300796508789e-01 1.141964569687843323e-01 9.096497297286987305e-02 -2.184538990259170532e-01 7.659156620502471924e-02 -2.195982187986373901e-01 -3.084032535552978516e-01 -3.573140129446983337e-02
2.106515914201736450e-01 1.416280120611190796e-01 1.135226860642433167e-01 1.149801984429359436e-01 9.379831142723560333e-03 -3.124365769326686859e-02 1.632942557334899902e-01 -3.024106919765472412e-01 4.591896384954452515e-02 -2.795584499835968018e-01 -5.084034800529479980e-02 3.309940174221992493e-02 1.446724981069564819e-01 7.657252997159957886e-02 -2.272654026746749878e-01 -2.692965976893901825e-02 -2.516252100467681885e-01 -2.975058555603027344e-01 1.898936182260513306e-01 -5.471077933907508850e-02 1.668641567230224609e-01 1.671831123530864716e-02 1.804206073284149170e-01 -5.154483392834663391e-02 -4.864837229251861572e-01 -7.915970683097839355e-02 1.166464239358901978e-01 -2.396904528141021729e-01 1.194733232259750366e-01 1.989773511886596680e-01 2.678433619439601898e-02 6.621731817722320557e-02
1.092535704374313354e-01 4.366832673549652100e-01 -8.997704088687896729e-02 2.354129999876022339e-01 1.268340647220611572e-01 -1.965207904577255249e-01 6.797410547733306885e-02 -2.792522013187408447e-01 -1.848529279232025146e-01 -2.909636497497558594e-01 5.916324909776449203e-03 -2.129477262496948242e-02 -1.509220302104949951e-01 7.027851045131683350e-02 -8.357236534357070923e-02 1.277565360069274902e-01 -2.985873520374298096e-01 -1.151914075016975403e-01 4.027420654892921448e-03 9.084325283765792847e-03 3.697117269039154053e-01 4.208023101091384888e-02 -1.320386379957199097e-01 -3.135279119014739990e-01 -5.760888010263442993e-02 1.612479239702224731e-01 1.382154822349548340e-01 -1.017091795802116394e-01 3.724863519892096519e-03 2.696713898330926895e-03 4.064518958330154419e-02 9.513264149427413940e-02
4.201793968677520752e-01 -6.556789577007293701e-02 -1.471793502569198608e-01 1.709592193365097046e-01 6.570158153772354126e-02 -4.155862331390380859e-02 -1.261518895626068115e-01 -4.240833967924118042e-02 -2.348528057336807251e-01 -2.880568504333496094e-01 -2.271073907613754272e-01 -8.956412225961685181e-02 -6.219128519296646118e-02 -1.315584126859903336e-02 -1.374882012605667114e-01 -9.007704257965087891e-02 -4.147849977016448975e-02 -1.478155702352523804e-01 2.089194357395172119e-01 3.168598189949989319e-02 1.157377660274505615e-01 -1.112700700759887695e-01 2.822448909282684326e-01 -2.631902694702148438e-01 -3.642323017120361328e-01 1.188357546925544739e-01 2.067573219537734985e-01 -2.253010571002960205e-01 -8.953239768743515015e-02 7.872379571199417114e-02 1.085020750761032104e-01 8.064541965723037720e-02
1.975775957107543945e-01 6.060279905796051025e-02 -6.041099317371845245e-03 1.929924637079238892e-01 -1.150539666414260864e-01 -9.079282172024250031e-03 -3.658848255872726440e-02 -2.827080488204956055e-01 8.586340397596359253e-02 -1.469778716564178467e-01 -1.298537850379943848e-02 -1.778669357299804688e-01 -1.778755933046340942e-01 1.232099160552024841e-01 -3.301514685153961182e-01 2.279325760900974274e-02 -8.931622654199600220e-02 -2.330551296472549438e-01 1.876434981822967529e-01 -2.936060130596160889e-01 1.390968859195709229e-01 -1.632635444402694702e-01 2.571120858192443848e-01 -2.683173418045043945e-01 -3.411271870136260986e-01 2.174804210662841797e-01 -6.640413310378789902e-03 -5.799244716763496399e-02 -1.247105747461318970e-02 -3.174232318997383118e-02 -2.680704891681671143e-01 1.992747932672500610e-02
2.277774214744567871e-01 2.842059172689914703e-02 4.943035077303647995e-03 3.053112626075744629e-01 -1.207977999001741409e-02 -1.571232080459594727e-01 1.069820746779441833e-01 -1.099138185381889343e-01 -3.041872382164001465e-02 7.345087360590696335e-03 9.060113131999969482e-02 6.390801072120666504e-02 -7.114601880311965942e-02 4.506748914718627930e-01 -2.886681556701660156e-01 1.453415751457214355e-01 -1.914781183004379272e-01 1.573635935783386230e-01 1.533539295196533203e-01 -4.275981709361076355e-02 -2.192970365285873413e-02 4.697524476796388626e-03 -2.127118706703186035e-01 2.744151353836059570e-01 -2.464105188846588135e-02 1.996678672730922699e-02 2.467271685600280762e-01 -1.850565969944000244e-01 1.413150578737258911e-01 -3.814719319343566895e-01 9.643844515085220337e-02 -3.274320065975189209e-02
1.480127573013305664e-01 4.940467700362205505e-02 6.994182616472244263e-02 3.021463751792907715e-01 -1.378643978387117386e-02 -1.520095914602279663e-01 3.605493530631065369e-02 -1.373447775840759277e-01 9.318631142377853394e-03 5.458871275186538696e-02 4.586243629455566406e-02 1.241155639290809631e-01 -9.042008221149444580e-02 1.637753248214721680e-01 -2.724513709545135498e-01 3.244945406913757324e-02 -9.398832172155380249e-02 -7.385157048702239990e-02 9.950115531682968140e-02 4.462767019867897034e-02 2.386264503002166748e-01 -2.715752422809600830e-01 7.644321769475936890e-02 -1.673538610339164734e-02 -6.384182721376419067e-02 2.068669497966766357e-01 7.830760627985000610e-02 -5.453294515609741211e-01 -1.979139149188995361e-01 7.851941883563995361e-02 -6.601667404174804688e-02 -3.769247233867645264e-01
1.095766350626945496e-01 1.511809825897216797e-01 8.697018958628177643e-03 3.238925933837890625e-01 1.143839061260223389e-01 3.328418731689453125e-02 1.199523918330669403e-02 2.304457724094390869e-01 6.360699236392974854e-02 -1.480677127838134766e-01 -1.337247043848037720e-01 -7.426182925701141357e-02 -1.425337046384811401e-01 -4.990923777222633362e-02 -2.116862982511520386e-01 2.964027822017669678e-01 -3.606422841548919678e-01 -1.392110437154769897e-01 -1.313139218837022781e-02 1.021224707365036011e-01 -7.016940414905548096e-02 7.125359028577804565e-02 -1.464423984289169312e-01 1.932034045457839966e-01 -3.303345665335655212e-02 3.854355216026306152e-01 6.401263922452926636e-02 -3.463608920574188232e-01 5.983650311827659607e-02 8.477494120597839355e-02 -2.584528625011444092e-01 8.818680047988891602e-02
3.103673458099365234e-01 -2.726412750780582428e-02 6.538315117359161377e-02 1.649487763643264771e-01 1.725513301789760590e-02 2.366722002625465393e-02 2.176288068294525146e-01 1.275987178087234497e-01 5.820537358522415161e-02 -2.312618494033813477e-01 -2.435505092144012451e-01 4.036840423941612244e-02 -1.366136968135833740e-01 7.445123046636581421e-02 -2.454957365989685059e-01 -6.743535399436950684e-02 1.270356327295303345e-01 4.834817349910736084e-02 1.771061271429061890e-01 2.870908565819263458e-02 -3.998500481247901917e-02 -1.505085527896881104e-01 -2.720209211111068726e-02 -2.980655431747436523e-01 -5.762491226196289062e-01 5.285603553056716919e-02 1.373628377914428711e-01 -1.882467865943908691e-01 5.292956158518791199e-02 1.348657608032226562e-01 -2.218542620539665222e-02 1.579872667789459229e-01
1.040832474827766418e-01 7.508449256420135498e-02 -8.539490401744842529e-02 1.424826383590698242e-01 -9.853716939687728882e-02 -2.324539721012115479e-01 -3.851952403783798218e-02 -2.598223686218261719e-01 -8.072585612535476685e-02 8.367558941245079041e-03 -1.165577173233032227e-01 1.444213986396789551e-01 1.461129337549209595e-01 8.722008019685745239e-02 2.964898757636547089e-02 1.971031278371810913e-01 -1.401737798005342484e-02 1.777626425027847290e-01 1.289166416972875595e-02 -1.869297176599502563e-01 -5.623663216829299927e-02 -2.880269885063171387e-01 -2.211701720952987671e-01 2.347656153142452240e-02 -1.184678375720977783e-01 1.558601260185241699e-01 1.437133699655532837e-01 -4.452486932277679443e-01 -2.151211053133010864e-01 -1.140204370021820068e-01 -4.308681190013885498e-01 -9.401188790798187256e-02
6.462679058313369751e-02 2.415818274021148682e-01 -1.314420998096466064e-01 2.719416022300720215e-01 5.284094437956809998e-02 -5.190885439515113831e-02 -2.957313656806945801e-01 -2.642665803432464600e-01 1.633255742490291595e-02 -1.313642263412475586e-01 6.209171935915946960e-02 -1.191965341567993164e-01 8.036766946315765381e-02 2.433632910251617432e-01 2.076131105422973633e-01 8.425671607255935669e-03 -7.973654568195343018e-02 -1.923835128545761108e-01 -8.813975751399993896e-02 1.092118173837661743e-01 1.073574051260948181e-01 -2.435888051986694336e-01 -1.234145835041999817e-01 -2.965243160724639893e-01 -1.328694969415664673e-01 1.331039369106292725e-01 2.901189923286437988e-01 -3.210625350475311279e-01 8.128632605075836182e-02 -3.691277280449867249e-02 -1.663553714752197266e-01 2.089429050683975220e-01
9.156094864010810852e-03 8.196034282445907593e-02 1.239318475127220154e-01 1.991333812475204468e-01 1.638798415660858154e-01 -2.009896188974380493e-01 9.000443853437900543e-03 -3.473925217986106873e-02 -4.459654167294502258e-02 4.995126649737358093e-02 -5.953343957662582397e-02 -4.024999141693115234e-01 -6.709939241409301758e-02 -8.114408701658248901e-02 -2.248373627662658691e-01 1.922301054000854492e-01 1.977299898862838745e-02 -1.118757873773574829e-01 4.159442335367202759e-02 1.558357328176498413e-01 -1.641559153795242310e-01 -5.557565391063690186e-02 -1.050618216395378113e-01 -1.891947090625762939e-01 -2.818835377693176270e-01 1.149939447641372681e-01 3.574145212769508362e-02 -4.672396779060363770e-01 -1.194566939375363290e-04 2.087396234273910522e-01 -2.020544111728668213e-01 2.975866496562957764e-01
2.938576340675354004e-01 3.027716875076293945e-01 -2.982586324214935303e-01 2.062927186489105225e-01 1.216951459646224976e-01 -2.548691034317016602e-01 8.612460643053054810e-02 -1.591427773237228394e-01 -7.726803421974182129e-02 -2.577782869338989258e-01 2.158308476209640503e-01 4.994242638349533081e-02 -1.573268920183181763e-01 -4.540124908089637756e-02 4.117109347134828568e-03 -8.487531542778015137e-02 -4.936454817652702332e-03 -6.158672738820314407e-03 1.166761443018913269e-01 -1.407897770404815674e-01 1.100564375519752502e-02 -9.197988547384738922e-03 -2.346456199884414673e-01 -3.270075321197509766e-01 -5.326124280691146851e-02 1.626445949077606201e-01 1.891038864850997925e-01 -2.740323841571807861e-01 2.719224095344543457e-01 -5.031646043062210083e-02 -5.479239299893379211e-02 8.428411930799484253e-02
2.849112451076507568e-01 9.850555658340454102e-02 -3.730503022670745850e-01 -2.061503008008003235e-02 1.529183536767959595e-01 -1.183202564716339111e-01 1.111941318958997726e-02 -4.584702104330062866e-02 3.282334804534912109e-01 -1.471398863941431046e-02 -3.098965287208557129e-01 -2.171647548675537109e-02 -1.840181201696395874e-01 2.200688719749450684e-01 -8.502931147813796997e-02 -1.742251068353652954e-01 2.918813750147819519e-02 -5.091557651758193970e-02 1.694516092538833618e-01 -1.119723264127969742e-02 1.850804835557937622e-01 -4.649597033858299255e-02 1.312004923820495605e-01 7.031321525573730469e-02 -2.209042161703109741e-01 -7.984730415046215057e-03 8.708631247282028198e-02 -3.812144994735717773e-01 -1.753552854061126709e-01 1.161861941218376160e-01 -1.909666508436203003e-01 -1.795468032360076904e-01
3.688258528709411621e-01 2.002125531435012817e-01 -1.517621576786041260e-01 1.734146028757095337e-01 1.574275046586990356e-01 3.578422069549560547e-01 -2.184818238019943237e-01 -1.264570504426956177e-01 2.026767432689666748e-01 -2.396636754274368286e-01 -7.680542021989822388e-02 -6.792194396257400513e-02 1.293974965810775757e-01 1.205123513936996460e-01 5.127461627125740051e-02 6.327658891677856445e-02 -1.521328091621398926e-01 -1.707597821950912476e-01 1.446492224931716919e-01 5.683919042348861694e-02 2.609127461910247803e-01 -2.767376303672790527e-01 -2.641246914863586426e-01 -2.397598475217819214e-01 -9.708015620708465576e-02 8.478087186813354492e-02 5.347020551562309265e-02 -8.079968392848968506e-02 -6.946506351232528687e-02 -5.765131860971450806e-02 7.034423202276229858e-02 -1.408134251832962036e-01
-4.238112363964319229e-03 2.387642115354537964e-01 -2.476509213447570801e-01 2.039212435483932495e-01 6.413267552852630615e-02 -2.102887779474258423e-01 -2.340802997350692749e-01 -4.022103920578956604e-02 -1.007805317640304565e-01 -3.803935542237013578e-04 2.018823660910129547e-02 -2.561173141002655029e-01 -7.392791658639907837e-02 2.690379694104194641e-02 -1.194255128502845764e-01 1.319775283336639404e-01 -2.318103462457656860e-01 -7.152602821588516235e-02 -4.551266506314277649e-02 -3.142944872379302979e-01 8.761179447174072266e-02 -9.460288286209106445e-02 -1.128668934106826782e-01 9.625989198684692383e-02 -3.639182746410369873e-01 2.541629672050476074e-01 -2.024990916252136230e-01 -1.112631708383560181e-01 1.054438799619674683e-01 -3.234511613845825195e-01 -2.265368551015853882e-01 -7.395498454570770264e-02
-4.646946489810943604e-02 2.700773254036903381e-02 -9.216330945491790771e-02 4.939085245132446289e-02 2.326203584671020508e-01 -1.047978326678276062e-01 -1.873551905155181885e-01 -4.457032680511474609e-02 1.310910880565643311e-01 -2.319324463605880737e-01 1.406899243593215942e-01 1.537369936704635620e-01 -2.031257003545761108e-01 -3.358246292918920517e-03 -2.542214989662170410e-01 1.074163317680358887e-01 1.862780451774597168e-01 -1.380112469196319580e-01 8.245541155338287354e-02 -1.062070112675428391e-02 3.162685930728912354e-01 -2.602574527263641357e-01 -3.396859169006347656e-01 -4.112489148974418640e-02 -1.899760961532592773e-01 1.508786380290985107e-01 2.169289588928222656e-01 -3.959801793098449707e-01 -6.634603440761566162e-02 -1.789398193359375000e-01 -5.267903208732604980e-02 6.887702643871307373e-02
9.491307288408279419e-02 5.335379857569932938e-03 -1.520395129919052124e-01 1.706415861845016479e-01 -1.271121799945831299e-01 -1.044329181313514709e-01 1.759775429964065552e-01 2.348872600123286247e-03 -6.954834610223770142e-02 -1.475844383239746094e-01 9.930265136063098907e-03 -7.736863940954208374e-02 -5.260934680700302124e-02 6.277160644531250000e-01 -2.998153865337371826e-01 9.413263946771621704e-02 -2.118552625179290771e-01 1.661786437034606934e-01 3.084751777350902557e-02 1.111018583178520203e-01 6.397584080696105957e-02 -5.389358103275299072e-02 -2.773917317390441895e-01 1.142992377281188965e-01 -1.291263699531555176e-01 1.225774660706520081e-01 1.068499535322189331e-01 -2.753893733024597168e-01 5.397675558924674988e-02 -4.885711520910263062e-02 2.887231111526489258e-02 2.110752463340759277e-01
3.223926424980163574e-01 1.627983748912811279e-01 -3.214431703090667725e-01 2.497599720954895020e-01 9.621401876211166382e-02 1.859638541936874390e-01 -1.265568286180496216e-01 1.768090203404426575e-02 1.356804221868515015e-01 -7.055541127920150757e-02 -1.327268481254577637e-01 2.117601335048675537e-01 4.673459008336067200e-02 2.517831027507781982e-01 2.121506631374359131e-02 1.173125058412551880e-01 -1.153090223670005798e-01 1.208657845854759216e-01 1.270943880081176758e-01 9.127489477396011353e-02 2.145344614982604980e-01 4.546127468347549438e-02 -2.566542327404022217e-01 -2.919740974903106689e-01 -1.221180036664009094e-01 1.893003731966018677e-01 -2.054140418767929077e-01 -1.270265728235244751e-01 -2.346255257725715637e-02 2.495765089988708496e-01 -3.700837865471839905e-02 -2.305651307106018066e-01
1.331732869148254395e-01 2.855868451297283173e-02 -3.140271902084350586e-01 9.267322719097137451e-02 2.253288030624389648e-02 -1.441316902637481689e-01 -1.666776388883590698e-01 -1.137018278241157532e-01 9.405602514743804932e-02 1.457154005765914917e-02 -2.339572757482528687e-01 3.106627985835075378e-02 1.565367281436920166e-01 2.513772547245025635e-01 -1.028923764824867249e-01 -1.042114198207855225e-01 1.109328567981719971e-01 1.504860967397689819e-01 1.081225275993347168e-01 2.209977060556411743e-01 3.810783475637435913e-02 -3.917010426521301270e-01 -2.328402549028396606e-02 -5.950508639216423035e-02 -3.668888509273529053e-01 -1.106722056865692139e-01 -1.486813277006149292e-01 -2.235444784164428711e-01 2.924514710903167725e-01 -2.143339067697525024e-01 -1.676033884286880493e-01 -7.359606027603149414e-02
1.835971176624298096e-01 9.366025030612945557e-02 -3.479375839233398438e-01 -1.712763160467147827e-01 -7.821688428521156311e-03 1.917778402566909790e-01 8.261754363775253296e-02 -2.618240565061569214e-02 6.614959239959716797e-02 1.319377422332763672e-01 -2.078733220696449280e-02 1.398189365863800049e-01 -1.130895465612411499e-01 2.019961327314376831e-01 -1.652788370847702026e-01 9.401418268680572510e-02 -3.624159395694732666e-01 -2.225029319524765015e-01 1.976078562438488007e-02 5.083659663796424866e-02 5.094778910279273987e-02 -7.847447879612445831e-03 -7.700204104185104370e-02 1.078723445534706116e-01 -1.740588396787643433e-01 -1.962015172466635704e-03 -6.865922361612319946e-02 -2.993733882904052734e-01 -3.080429509282112122e-02 -1.947884708642959595e-01 -4.287711977958679199e-01 -2.825501859188079834e-01
9.249367564916610718e-02 1.823096722364425659e-01 7.788892090320587158e-02 3.071786761283874512e-01 2.792602181434631348e-01 -4.880204331129789352e-03 8.179416507482528687e-02 8.599292486906051636e-03 -1.593297272920608521e-01 2.457219548523426056e-02 4.975016787648200989e-02 -2.126086689531803131e-02 -2.371005713939666748e-01 1.442685723304748535e-01 -8.315532654523849487e-02 5.530041083693504333e-02 -2.481532283127307892e-02 -1.840225309133529663e-01 -1.135112047195434570e-01 1.414746344089508057e-01 2.217395752668380737e-01 -3.597030639648437500e-01 -4.186331927776336670e-01 -2.359053678810596466e-02 -1.941560208797454834e-01 2.459405511617660522e-01 1.475588679313659668e-01 -1.533890515565872192e-01 5.753166601061820984e-02 -1.956610679626464844e-01 -1.215407252311706543e-01 1.883959025144577026e-01
2.356861084699630737e-01 -1.171777769923210144e-01 6.843215227127075195e-02 3.189348876476287842e-01 1.595306992530822754e-01 -2.572624385356903076e-01 2.284817025065422058e-02 -1.231576949357986450e-01 -2.660373225808143616e-03 -3.286273777484893799e-01 6.199526414275169373e-02 -1.295525729656219482e-01 -1.251854449510574341e-01 -2.048192024230957031e-01 -1.946767568588256836e-01 -1.371664647012948990e-02 -1.637145578861236572e-01 -3.788907080888748169e-02 3.167236223816871643e-02 3.187219798564910889e-01 2.832813262939453125e-01 -3.774784803390502930e-01 -1.297982633113861084e-01 -2.276010252535343170e-02 2.647959440946578979e-02 2.439313009381294250e-02 2.006256133317947388e-01 -2.398573756217956543e-01 8.554290980100631714e-02 -7.741889357566833496e-02 -9.518157690763473511e-02 1.665687561035156250e-02
2.910309135913848877e-01 2.079860717058181763e-01 -2.072120308876037598e-01 -5.151067301630973816e-02 -5.697176605463027954e-02 -1.252896618098020554e-02 9.453427791595458984e-02 -1.598442643880844116e-01 1.611788570880889893e-01 -2.470053173601627350e-02 -1.235078647732734680e-01 -2.023960351943969727e-01 -4.205857217311859131e-01 1.906494982540607452e-02 -1.286415308713912964e-01 -1.908139139413833618e-01 -1.453742533922195435e-01 7.572251558303833008e-02 2.184131145477294922e-01 -7.087578624486923218e-02 2.074164003133773804e-01 1.176028177142143250e-01 1.082501634955406189e-01 -5.610695108771324158e-02 -2.511031627655029297e-01 -7.818029075860977173e-02 1.005422789603471756e-02 -2.652103304862976074e-01 -2.077780216932296753e-01 -9.669540077447891235e-02 -3.585967123508453369e-01 -5.926471576094627380e-02
3.960336744785308838e-01 -1.483981460332870483e-01 -3.280571103096008301e-02 1.588895767927169800e-01 2.625623941421508789e-01 2.377381473779678345e-01 -1.305906623601913452e-01 4.176584258675575256e-02 8.918563276529312134e-02 1.270339488983154297e-01 -2.492820471525192261e-01 2.298745810985565186e-01 1.688123494386672974e-01 1.894759833812713623e-01 1.376153230667114258e-01 1.434239149093627930e-01 -2.551139891147613525e-01 1.612196490168571472e-02 8.282801508903503418e-02 -3.048681095242500305e-02 -3.422479331493377686e-02 1.053170580416917801e-02 -2.976737730205059052e-02 -1.184604838490486145e-01 -4.160885810852050781e-01 1.726355403661727905e-01 1.198214292526245117e-01 -1.603318899869918823e-01 2.626444697380065918e-01 -1.738574169576168060e-02 -6.502997130155563354e-02 4.159319400787353516e-02
3.274397253990173340e-01 3.342490196228027344e-01 -1.131589487195014954e-01 2.154433280229568481e-01 6.922566145658493042e-02 1.762823015451431274e-01 3.716021031141281128e-02 2.586826123297214508e-02 -8.603217452764511108e-02 9.278038144111633301e-02 -8.129389584064483643e-02 1.297342479228973389e-01 -9.783846884965896606e-02 -2.343082241714000702e-02 -2.538902461528778076e-01 1.373862568289041519e-02 -1.686235070228576660e-01 6.450555287301540375e-03 -1.918668299913406372e-01 -2.192744463682174683e-01 -1.344265192747116089e-01 1.644525676965713501e-01 7.612709701061248779e-02 -2.809831798076629639e-01 -3.684014976024627686e-01 1.514289379119873047e-01 -7.380235940217971802e-02 -2.331868261098861694e-01 8.042641729116439819e-02 -2.253877073526382446e-01 5.333516001701354980e-02 2.188261300325393677e-01
9.106531739234924316e-02 -8.847084641456604004e-02 -5.474718287587165833e-02 5.417523533105850220e-02 1.201345324516296387e-01 -1.249933708459138870e-02 -3.435984626412391663e-02 2.406994812190532684e-02 2.591966465115547180e-02 5.537841469049453735e-02 -3.191069066524505615e-01 1.446597874164581299e-01 -1.143146231770515442e-01 2.454269826412200928e-01 -3.674130439758300781e-01 2.229105308651924133e-02 -3.100336492061614990e-01 -3.381666839122772217e-01 -8.845312148332595825e-02 2.059693634510040283e-02 6.193682923913002014e-02 1.159433498978614807e-01 6.497588008642196655e-02 -2.546083629131317139e-01 -2.848153710365295410e-01 6.227380782365798950e-02 2.192651294171810150e-02 -3.151046633720397949e-01 1.947659999132156372e-01 2.729137428104877472e-02 -2.134373188018798828e-01 -2.285999059677124023e-01
3.922401070594787598e-01 -6.298447400331497192e-02 6.254063546657562256e-02 1.642726808786392212e-01 1.110638305544853210e-01 -2.035714499652385712e-02 -1.788981407880783081e-01 -1.832429468631744385e-01 -9.790007025003433228e-02 6.919433176517486572e-02 3.568318486213684082e-02 2.509048283100128174e-01 -9.805020876228809357e-03 2.262527495622634888e-01 4.124887883663177490e-01 1.956871598958969116e-01 -1.426807492971420288e-01 1.545690894126892090e-01 1.559342592954635620e-01 -1.942074894905090332e-01 1.781144291162490845e-01 -1.596375852823257446e-01 -9.443352371454238892e-02 -1.563390195369720459e-01 -1.972917020320892334e-01 1.895377486944198608e-01 1.496617943048477173e-01 -2.199316918849945068e-01 1.438593715429306030e-01 -7.739055901765823364e-02 -1.021494939923286438e-01 -1.226365789771080017e-01
2.560645937919616699e-01 -2.733054198324680328e-02 -1.888733059167861938e-01 4.557196795940399170e-01 -1.668458729982376099e-01 -1.162777617573738098e-01 -1.413077712059020996e-01 -4.123042821884155273e-01 -5.229039862751960754e-02 1.835177242755889893e-01 2.678767405450344086e-02 1.730590462684631348e-01 -1.427046861499547958e-02 -1.532663106918334961e-01 5.157503485679626465e-02 8.030561357736587524e-02 9.063215553760528564e-02 3.140290081501007080e-02 -4.344331473112106323e-02 -5.549905821681022644e-02 -1.047685965895652771e-01 -1.331517696380615234e-01 1.667751744389533997e-02 -1.730531305074691772e-01 -1.500869393348693848e-01 2.428283840417861938e-01 1.291088666766881943e-02 -2.214359194040298462e-01 -9.444212913513183594e-02 -3.061426877975463867e-01 -2.191105037927627563e-01 -6.843174993991851807e-02
-2.630866691470146179e-02 2.449778914451599121e-01 -1.768149137496948242e-01 1.253310684114694595e-02 2.367788553237915039e-01 1.052009537816047668e-01 1.961715221405029297e-01 -5.525444075465202332e-02 1.555225551128387451e-01 1.620334759354591370e-02 1.273129731416702271e-01 7.605579495429992676e-02 -3.741525709629058838e-01 -2.015776745975017548e-02 -5.390276387333869934e-02 -1.416651010513305664e-01 -1.627123355865478516e-01 -4.766665399074554443e-02 2.227951586246490479e-01 -6.339286919683218002e-04 2.228928059339523315e-01 8.181431144475936890e-02 1.770817674696445465e-02 5.452883429825305939e-03 -2.762905359268188477e-01 1.022832840681076050e-01 3.349486887454986572e-01 -2.221931517124176025e-01 -6.273406906984746456e-04 -3.436242416501045227e-02 -4.329013526439666748e-01 -1.316976845264434814e-01
2.699781060218811035e-01 2.539660632610321045e-01 1.496879011392593384e-01 -8.622650057077407837e-02 1.890794634819030762e-01 -1.527574360370635986e-01 3.755429759621620178e-02 -6.850355863571166992e-02 2.150128781795501709e-01 1.744174361228942871e-01 -2.865035533905029297e-01 -1.496759802103042603e-01 1.104589477181434631e-01 8.817419409751892090e-02 -9.890133887529373169e-02 -6.897033751010894775e-02 -3.550606593489646912e-02 -2.059786766767501831e-01 -6.091579794883728027e-02 1.986992806196212769e-01 7.469508796930313110e-02 -2.879523336887359619e-01 -4.784658923745155334e-02 -2.194551937282085419e-02 -3.894539177417755127e-01 3.012660443782806396e-01 8.933871984481811523e-03 -3.000001013278961182e-01 5.130892992019653320e-02 1.886903345584869385e-01 -2.821536548435688019e-02 4.726684093475341797e-02
1.337271481752395630e-01 3.812148422002792358e-02 -7.985428720712661743e-02 1.498757023364305496e-02 2.961028814315795898e-01 -6.892535835504531860e-02 -9.489394724369049072e-02 7.362828403711318970e-02 7.786881178617477417e-02 -8.296364545822143555e-02 4.002938419580459595e-02 1.617368683218955994e-02 -3.021648898720741272e-02 7.769605517387390137e-02 -3.764523938298225403e-02 1.277541220188140869e-01 -1.048342138528823853e-01 -1.110072061419487000e-01 -1.202717721462249756e-01 -7.817229256033897400e-03 2.075960785150527954e-01 -3.745907843112945557e-01 -3.692516982555389404e-01 3.921639546751976013e-02 -8.393184095621109009e-02 2.911303043365478516e-01 3.745037019252777100e-01 -4.093033671379089355e-01 -1.190555095672607422e-01 -1.810068637132644653e-01 -1.399646103382110596e-01 -4.960237443447113037e-02
1.755997240543365479e-01 6.872233748435974121e-02 -1.766149550676345825e-01 3.313282728195190430e-01 8.891361951828002930e-02 8.706027269363403320e-02 -2.360732406377792358e-01 -2.401918172836303711e-01 -3.226968273520469666e-02 -1.548737585544586182e-01 1.592940688133239746e-01 7.198454439640045166e-02 2.177234552800655365e-02 1.282623857259750366e-01 2.016244977712631226e-01 1.560128927230834961e-01 -3.055057674646377563e-02 -2.673776634037494659e-02 1.033859234303236008e-02 1.047532856464385986e-01 1.176249757409095764e-01 -3.391824960708618164e-01 -1.941750198602676392e-02 8.559731394052505493e-02 -3.217606544494628906e-01 1.824048757553100586e-01 -7.200833875685930252e-03 -3.466959297657012939e-01 -3.213194608688354492e-01 -1.418635100126266479e-01 -5.442275479435920715e-02 1.560904085636138916e-01
2.423163503408432007e-01 -1.549500674009323120e-01 -2.174198925495147705e-01 3.822830021381378174e-01 1.395204812288284302e-01 -1.116685196757316589e-01 2.855902130249887705e-04 -2.546775899827480316e-02 -2.031933069229125977e-01 -1.666717976331710815e-01 -3.154684305191040039e-01 -4.712770134210586548e-02 -1.178035791963338852e-02 2.843438088893890381e-02 -1.868638098239898682e-01 1.327283773571252823e-02 6.585449725389480591e-02 -1.995661258697509766e-01 1.186523437500000000e-01 2.551994919776916504e-01 -2.339091617614030838e-03 -5.694472044706344604e-02 3.562515676021575928e-01 -2.369525097310543060e-02 -3.300535678863525391e-01 1.047895625233650208e-01 2.307129800319671631e-01 -1.517700999975204468e-01 -1.153110153973102570e-02 1.896013319492340088e-02 -1.549183130264282227e-01 9.829974174499511719e-02
2.215826213359832764e-01 1.413559019565582275e-01 -2.324507199227809906e-02 4.401079118251800537e-01 1.596045047044754028e-01 9.967433661222457886e-02 -9.955795854330062866e-02 -1.575227230787277222e-01 2.233097143471240997e-02 1.615776419639587402e-01 2.651054598391056061e-02 7.590975612401962280e-02 1.702407374978065491e-02 -5.225107446312904358e-02 -3.263912498950958252e-01 6.365936249494552612e-02 3.468798100948333740e-02 -1.149150729179382324e-01 1.046647951006889343e-01 2.070349305868148804e-01 1.254612058401107788e-01 -1.326057314872741699e-01 -4.042140841484069824e-01 -1.646786183118820190e-01 -1.535997390747070312e-01 1.766304224729537964e-01 2.450252026319503784e-01 -6.171334907412528992e-02 -1.177923679351806641e-01 -5.833582207560539246e-02 -1.070321947336196899e-01 2.836281061172485352e-01
2.917092740535736084e-01 1.152901425957679749e-01 1.504805833101272583e-01 1.662439107894897461e-01 4.205528274178504944e-02 -1.417467594146728516e-01 -1.090363860130310059e-01 -1.608488857746124268e-01 -1.760208606719970703e-01 5.664180219173431396e-02 1.877238154411315918e-01 2.792946100234985352e-01 4.437138512730598450e-02 2.350743487477302551e-02 1.666015572845935822e-02 6.073277816176414490e-02 1.524639595299959183e-02 6.457601487636566162e-02 1.862796992063522339e-01 -9.575884789228439331e-02 -2.434394508600234985e-01 -2.302328348159790039e-01 -2.338632345199584961e-01 -1.145116612315177917e-01 -1.275412291288375854e-01 1.086955890059471130e-01 2.638533115386962891e-01 -4.415365159511566162e-01 2.935939133167266846e-01 -3.800805716309696436e-04 -1.460618823766708374e-01 -9.618717432022094727e-02
3.045614361763000488e-01 3.471652418375015259e-02 -1.188834980130195618e-01 8.496208488941192627e-02 -3.348239511251449585e-02 -1.445644944906234741e-01 2.184532731771469116e-01 -1.639126092195510864e-01 -8.258760720491409302e-02 -2.767823040485382080e-01 -2.933498620986938477e-01 2.333111613988876343e-01 -1.559999883174896240e-01 1.023593768477439880e-01 -3.537853062152862549e-02 -8.056189864873886108e-02 -2.715945243835449219e-01 -2.438239157199859619e-01 1.821256279945373535e-01 -5.827695131301879883e-02 1.138559132814407349e-01 -1.454290151596069336e-01 -1.495663970708847046e-01 6.600024551153182983e-02 -4.219536483287811279e-01 1.339261531829833984e-01 4.579640924930572510e-02 -4.170136060565710068e-03 2.110648900270462036e-01 -1.142903715372085571e-01 -1.875908970832824707e-01 9.389851242303848267e-03
2.532234787940979004e-01 2.772152125835418701e-01 -1.433352530002593994e-01 1.484314799308776855e-01 3.824389725923538208e-02 -7.928983867168426514e-02 5.158258974552154541e-02 -1.558746695518493652e-01 -1.923532038927078247e-01 -2.227345854043960571e-01 2.967212200164794922e-01 2.159575931727886200e-02 -8.950848877429962158e-02 -1.131761074066162109e-01 3.695832565426826477e-02 -5.096663534641265869e-02 -1.391175687313079834e-01 -7.993917912244796753e-03 1.823803633451461792e-01 -1.483644694089889526e-01 6.165954843163490295e-02 -1.724774762988090515e-02 -3.484547436237335205e-01 -1.718911975622177124e-01 -1.732684858143329620e-02 2.402198165655136108e-01 1.857291311025619507e-01 -3.989485800266265869e-01 2.400589138269424438e-01 -1.427442729473114014e-01 -1.411071121692657471e-01 5.005754157900810242e-02
3.574734628200531006e-01 1.725890338420867920e-01 -1.052278950810432434e-01 8.949684351682662964e-02 1.410345286130905151e-01 1.708052903413772583e-01 -3.237347584217786789e-03 -3.518282473087310791e-01 1.686756759881973267e-01 -7.112842053174972534e-02 -1.056750863790512085e-01 1.412601321935653687e-01 3.840455040335655212e-02 2.456200122833251953e-01 -7.774209976196289062e-02 1.625759005546569824e-01 -2.484395653009414673e-01 -6.826464831829071045e-02 1.117687150835990906e-01 -1.353586763143539429e-01 5.397353693842887878e-02 -3.537367796525359154e-03 -1.375030279159545898e-01 -4.870035350322723389e-01 -1.412852108478546143e-01 1.767361462116241455e-01 -1.191224083304405212e-01 -2.321578562259674072e-02 1.868837177753448486e-01 7.847546041011810303e-02 -8.374114334583282471e-02 -1.461123675107955933e-01
7.295256853103637695e-02 7.077605277299880981e-02 -5.793517339043319225e-04 3.450219929218292236e-01 1.439418047666549683e-01 2.384336292743682861e-02 -4.024789631366729736e-01 -8.883880823850631714e-02 8.093746751546859741e-02 -2.980851829051971436e-01 -3.016322106122970581e-02 -1.634304597973823547e-02 -8.867526799440383911e-02 1.358059942722320557e-01 -3.279769420623779297e-01 1.514666229486465454e-01 7.441796362400054932e-02 4.305969458073377609e-03 1.541540957987308502e-02 -2.329511940479278564e-01 3.619156032800674438e-02 -4.339422658085823059e-02 7.282277941703796387e-02 -3.090710341930389404e-01 -1.574231535196304321e-01 1.524558067321777344e-01 1.720017194747924805e-01 -1.909521073102951050e-01 1.614877255633473396e-03 -7.680419087409973145e-02 -3.303775489330291748e-01 1.812577545642852783e-01
6.687984615564346313e-02 -8.916183374822139740e-03 -1.325285881757736206e-01 3.383766412734985352e-01 1.095886528491973877e-01 3.561967983841896057e-02 -6.891879439353942871e-02 -1.931857019662857056e-01 -9.934465587139129639e-02 6.151846051216125488e-02 7.091332226991653442e-02 7.135564088821411133e-02 2.154649198055267334e-01 5.901231616735458374e-02 -6.499732285737991333e-02 3.290984630584716797e-01 5.103777162730693817e-03 7.285437732934951782e-02 1.425361484289169312e-01 1.395111978054046631e-01 1.256433874368667603e-01 -4.511843994259834290e-02 -1.215848848223686218e-01 -5.292953550815582275e-02 -3.326362669467926025e-01 -2.650012075901031494e-01 -7.262969762086868286e-02 -3.280026018619537354e-01 3.073659241199493408e-01 -3.367818593978881836e-01 -1.736690998077392578e-01 -9.753806143999099731e-02
4.703118652105331421e-02 4.914074018597602844e-02 -1.461780071258544922e-01 5.678128451108932495e-02 -2.559638023376464844e-01 1.326518654823303223e-01 -3.333542644977569580e-01 -8.626677840948104858e-02 7.499165087938308716e-02 -1.006390005350112915e-01 -1.705851107835769653e-01 -2.984941303730010986e-01 -1.453165616840124130e-02 9.069843590259552002e-02 -1.997479349374771118e-01 1.347012072801589966e-01 1.766965538263320923e-01 -4.487327486276626587e-02 3.798536062240600586e-01 -1.037065088748931885e-01 9.455610811710357666e-02 1.631962507963180542e-01 -8.221541345119476318e-02 9.063040465116500854e-02 -2.968904376029968262e-01 2.413899600505828857e-01 3.208203613758087158e-01 -2.247309237718582153e-01 1.572753340005874634e-01 6.838720291852951050e-02 -1.404868718236684799e-02 -1.976159214973449707e-02
3.493610918521881104e-01 2.720294892787933350e-02 -3.424696922302246094e-01 1.459679901599884033e-01 5.442726612091064453e-02 4.225406795740127563e-02 5.736665055155754089e-02 1.303026173263788223e-02 3.168022036552429199e-01 7.079749554395675659e-02 -7.392130047082901001e-02 -4.147682711482048035e-02 -2.510981559753417969e-01 2.800728082656860352e-01 -1.037221401929855347e-01 4.203787446022033691e-02 -1.306981295347213745e-01 -3.064764440059661865e-01 2.247022986412048340e-01 -7.539560087025165558e-03 1.401659250259399414e-01 -2.421236336231231689e-01 7.691777497529983521e-02 3.430874645709991455e-01 -1.218935921788215637e-01 2.707397192716598511e-02 5.034796521067619324e-02 -2.163951843976974487e-01 -1.733332425355911255e-01 -6.066357344388961792e-02 -3.959403559565544128e-02 -1.141938474029302597e-02
-4.909768328070640564e-02 2.863706052303314209e-01 2.883782424032688141e-02 2.780655920505523682e-01 -2.606737911701202393e-01 1.657609790563583374e-01 1.239806115627288818e-01 -1.444232761859893799e-01 6.949422508478164673e-02 -2.609029412269592285e-02 -2.845346331596374512e-01 -7.267547398805618286e-02 -8.646315336227416992e-02 4.789893627166748047e-01 -1.827284544706344604e-01 8.858777582645416260e-02 -1.599586904048919678e-01 3.480985760688781738e-02 2.039529830217361450e-01 -8.830410987138748169e-02 7.660133391618728638e-02 -8.723141998052597046e-02 -1.437572389841079712e-01 -7.817542552947998047e-02 -2.347373068332672119e-01 -1.026920899748802185e-01 1.148367896676063538e-01 -1.704292297363281250e-01 1.096219792962074280e-01 -1.003307625651359558e-01 -2.952983081340789795e-01 -4.757747054100036621e-02
3.430032730102539062e-02 -8.365009725093841553e-02 -3.109920769929885864e-02 2.082200050354003906e-01 7.335652410984039307e-02 -2.880375273525714874e-02 6.543183233588933945e-03 6.539867259562015533e-03 -1.492192745208740234e-01 -1.666875779628753662e-01 -1.938136219978332520e-01 -1.434257924556732178e-01 3.803680464625358582e-02 9.871348738670349121e-02 -5.576758831739425659e-02 1.877007931470870972e-01 1.273102611303329468e-01 -1.439201924949884415e-02 5.119743570685386658e-02 2.099915891885757446e-01 1.722881644964218140e-01 8.447390794754028320e-02 -3.947463035583496094e-01 1.178282080218195915e-03 -1.992471963167190552e-01 2.201160639524459839e-01 4.130925834178924561e-01 -4.498539865016937256e-01 -1.711330860853195190e-01 3.173060715198516846e-02 -1.854785531759262085e-01 -4.301904886960983276e-02
2.929156124591827393e-01 -2.121823430061340332e-01 -1.068397313356399536e-01 2.094732671976089478e-01 -1.291877329349517822e-01 -1.518060117959976196e-01 -1.681871116161346436e-01 -2.612231671810150146e-01 8.823430538177490234e-02 -9.984982013702392578e-02 3.438522806391119957e-03 2.944747544825077057e-02 9.556837379932403564e-02 2.953602969646453857e-01 -2.985415458679199219e-01 -1.101743280887603760e-01 -1.064372807741165161e-01 4.207519441843032837e-02 -1.430883258581161499e-01 -5.243536084890365601e-02 1.406503170728683472e-01 2.754866778850555420e-01 -1.545757949352264404e-01 -6.429100781679153442e-02 -3.222081959247589111e-01 -4.120119288563728333e-02 6.661916524171829224e-02 -2.330164909362792969e-01 1.674470901489257812e-01 1.295190006494522095e-01 -2.549028694629669189e-01 -1.651987284421920776e-01
1.616680622100830078e-01 2.200525850057601929e-01 -3.379993885755538940e-02 -6.205286458134651184e-02 -1.193980947136878967e-01 -1.431405730545520782e-02 1.417492628097534180e-01 -1.811864674091339111e-01 -1.863789856433868408e-01 -9.177530556917190552e-02 -2.320702672004699707e-01 -1.650977730751037598e-01 -2.381992787122726440e-01 8.633345365524291992e-02 -7.222865521907806396e-02 1.735812127590179443e-01 -1.795840114355087280e-01 -3.382943943142890930e-02 4.075074493885040283e-01 -1.611622422933578491e-01 8.432985842227935791e-02 3.062249422073364258e-01 7.442155387252569199e-03 -3.009854853153228760e-01 -3.055806159973144531e-01 3.140640631318092346e-02 7.568848133087158203e-02 -2.967757582664489746e-01 2.448031492531299591e-02 6.274335831403732300e-02 -1.380555182695388794e-01 -2.286067605018615723e-02
-4.636994749307632446e-02 1.970866769552230835e-01 -2.779225632548332214e-02 3.256152570247650146e-02 -6.551200896501541138e-02 -5.703252181410789490e-02 -9.651827812194824219e-02 -2.317294329404830933e-01 -1.217428892850875854e-01 -1.869866251945495605e-01 -3.787633404135704041e-02 -1.184751316905021667e-01 1.699705570936203003e-01 2.352518774569034576e-02 1.443461030721664429e-01 1.391614824533462524e-01 -1.129245385527610779e-01 -9.647726267576217651e-02 -1.375776231288909912e-01 1.532679945230484009e-01 1.512747704982757568e-01 -2.969108223915100098e-01 -8.385645598173141479e-02 -1.995043307542800903e-01 -2.841965854167938232e-01 8.265443146228790283e-02 4.370170831680297852e-01 -4.158186316490173340e-01 5.723814666271209717e-02 -1.913793757557868958e-02 -2.639917135238647461e-01 -6.736847013235092163e-02
1.655943244695663452e-01 1.793866902589797974e-01 -1.843968033790588379e-01 3.326493501663208008e-01 2.150814980268478394e-01 2.471936643123626709e-01 -1.306978464126586914e-01 -3.040036261081695557e-01 -2.472449243068695068e-01 9.534166194498538971e-03 -3.288791049271821976e-03 1.896366775035858154e-01 2.357483096420764923e-02 9.601161628961563110e-02 1.240044683218002319e-01 9.028786420822143555e-02 -1.462527662515640259e-01 6.700476258993148804e-02 7.770623266696929932e-02 1.528211981058120728e-01 2.393346428871154785e-01 -1.992795318365097046e-01 -1.803964227437973022e-01 2.075731754302978516e-01 -1.097004339098930359e-01 1.293059140443801880e-01 1.404638290405273438e-01 -3.559269309043884277e-01 -1.743402518332004547e-02 -1.116175428032875061e-01 6.940555572509765625e-02 1.665432304143905640e-01
3.502588719129562378e-02 3.974827229976654053e-01 7.610636297613382339e-03 4.250241816043853760e-01 4.378386214375495911e-02 6.534519791603088379e-02 8.806436089798808098e-04 8.516163378953933716e-02 -1.936801522970199585e-02 2.631741808727383614e-03 -1.140786856412887573e-01 1.631330102682113647e-01 -3.772580996155738831e-02 2.115328311920166016e-01 -1.347940564155578613e-01 5.359849706292152405e-02 -1.026869788765907288e-01 -2.418690472841262817e-01 8.283010125160217285e-02 -1.759632527828216553e-01 2.944574356079101562e-01 -2.963902652263641357e-01 7.801887392997741699e-02 -1.965561509132385254e-01 -1.198861300945281982e-01 8.971215039491653442e-02 2.137219905853271484e-01 1.936603337526321411e-02 1.063457354903221130e-01 7.187657058238983154e-02 -3.385963439941406250e-01 -1.169532835483551025e-01
3.390467762947082520e-01 3.717626631259918213e-01 -1.200697477906942368e-02 1.753645092248916626e-01 3.136356770992279053e-01 9.013894200325012207e-02 6.953264027833938599e-02 7.782997190952301025e-02 1.156480237841606140e-01 -1.878242343664169312e-01 2.589169144630432129e-01 1.555293798446655273e-01 2.366354502737522125e-02 1.301227360963821411e-01 -2.802084572613239288e-02 3.586117327213287354e-01 -4.828991740942001343e-02 -2.363516390323638916e-01 -1.629771888256072998e-01 -1.815336011350154877e-02 -3.668340388685464859e-03 -1.631379723548889160e-01 -2.039028853178024292e-01 -7.365985214710235596e-02 -5.134151130914688110e-02 1.767713874578475952e-01 2.209172993898391724e-01 -1.361649781465530396e-01 1.225138679146766663e-01 -1.092772483825683594e-01 -1.108185201883316040e-01 -1.123522669076919556e-01
2.029888629913330078e-01 1.128835510462522507e-02 8.275756984949111938e-02 2.792827971279621124e-02 7.055009901523590088e-02 2.840130031108856201e-02 7.836817950010299683e-02 1.367235630750656128e-01 -2.482328265905380249e-01 -3.954558670520782471e-01 -1.754328161478042603e-01 -9.055842459201812744e-02 -1.741291582584381104e-01 2.575685381889343262e-01 -1.727584600448608398e-01 2.479991316795349121e-02 -2.355747818946838379e-01 -1.638557314872741699e-01 1.280886530876159668e-01 -1.725646480917930603e-02 2.132872641086578369e-01 -7.935064285993576050e-02 -1.311496645212173462e-01 5.618639755994081497e-03 -4.776352345943450928e-01 -4.886455833911895752e-02 1.040816903114318848e-01 -1.735370904207229614e-01 1.236175522208213806e-01 1.064961254596710205e-01 -2.110444009304046631e-01 -1.600402593612670898e-01
3.145512640476226807e-01 1.514499038457870483e-01 9.498449973762035370e-03 -8.485228568315505981e-02 -1.139564961194992065e-01 -1.063912957906723022e-01 1.880340129137039185e-01 -1.253452599048614502e-01 -1.592107266187667847e-01 -5.762310326099395752e-02 -2.283858060836791992e-01 1.549274381250143051e-02 -2.137829214334487915e-01 1.208911091089248657e-01 -9.288458526134490967e-02 -1.189776957035064697e-01 -3.840734362602233887e-01 -4.123497381806373596e-02 2.583865523338317871e-01 -1.833978742361068726e-01 3.842241689562797546e-02 1.702401340007781982e-01 4.628573544323444366e-03 -1.967191994190216064e-01 -3.557732999324798584e-01 1.241226308047771454e-02 -5.390402302145957947e-02 -3.054523169994354248e-01 1.978100985288619995e-01 -2.435215190052986145e-02 -2.171217799186706543e-01 -5.195486545562744141e-02
1.317347437143325806e-01 6.671249121427536011e-02 -1.837014406919479370e-01 2.027049362659454346e-01 1.816561669111251831e-01 -1.748129576444625854e-01 -3.316739499568939209e-01 1.094713993370532990e-02 -1.757226288318634033e-01 1.522844657301902771e-03 -1.889920234680175781e-01 1.557667851448059082e-01 1.637526750564575195e-01 1.289895474910736084e-01 -2.100414969027042389e-02 1.265418231487274170e-01 2.627376317977905273e-01 1.093035414814949036e-01 -1.190311275422573090e-02 -1.967752352356910706e-02 1.871313899755477905e-01 -6.516051292419433594e-02 -5.661116167902946472e-02 6.174942106008529663e-02 -4.535181447863578796e-02 1.932180672883987427e-01 1.844568103551864624e-01 -5.371049642562866211e-01 2.659950554370880127e-01 7.618149369955062866e-02 -4.355061799287796021e-02 -1.037583574652671814e-01
1.895466297864913940e-01 1.894076317548751831e-01 2.207031995058059692e-01 1.794141978025436401e-01 -5.691693630069494247e-03 5.160098150372505188e-02 6.753772497177124023e-03 -5.986279994249343872e-02 -2.792799174785614014e-01 -5.145117267966270447e-02 -6.239001452922821045e-02 -1.868411004543304443e-01 7.808370143175125122e-02 1.861847043037414551e-01 -3.483289480209350586e-01 1.592347025871276855e-01 -4.833672568202018738e-02 -7.555373013019561768e-02 6.209009885787963867e-02 1.906670928001403809e-01 1.873554736375808716e-01 -1.862950474023818970e-01 9.133990108966827393e-02 -3.009760379791259766e-01 -3.128778040409088135e-01 1.214676722884178162e-01 2.204355746507644653e-01 -1.924863159656524658e-01 -1.082654520869255066e-01 5.681979656219482422e-02 -1.134476959705352783e-01 3.016204535961151123e-01
1.355234682559967041e-01 9.597260504961013794e-02 -1.390773206949234009e-01 4.114691168069839478e-02 3.262957632541656494e-01 1.200360208749771118e-01 -9.698338806629180908e-02 -3.204830884933471680e-01 1.715238839387893677e-01 -4.000662267208099365e-01 -1.880778968334197998e-01 -8.048281818628311157e-02 8.710324019193649292e-02 1.758223026990890503e-01 -2.126283496618270874e-01 -8.635357767343521118e-02 -8.588709682226181030e-02 -1.967638731002807617e-01 9.657591581344604492e-02 7.712782174348831177e-02 1.027369424700737000e-01 -2.479522023350000381e-03 -3.185956478118896484e-01 3.350204229354858398e-02 -2.153682261705398560e-01 -1.656747311353683472e-01 1.762004345655441284e-01 -8.194822818040847778e-02 2.390338033437728882e-01 6.362945586442947388e-02 -1.553141176700592041e-01 1.563500612974166870e-01
2.480691522359848022e-01 1.911247894167900085e-02 9.075721353292465210e-02 2.033757567405700684e-01 -4.353242367506027222e-02 -1.313375234603881836e-01 -1.495485380291938782e-02 -6.410145759582519531e-02 -1.336673945188522339e-01 -5.272762849926948547e-02 1.789171844720840454e-01 7.098077982664108276e-02 -3.728229179978370667e-02 8.476119488477706909e-02 -1.913377344608306885e-01 2.340767830610275269e-01 1.088597625494003296e-01 -3.867671266198158264e-02 5.825975537300109863e-02 2.792605757713317871e-01 1.804840564727783203e-01 -2.504075169563293457e-01 4.032694175839424133e-02 -8.487730473279953003e-02 6.748528033494949341e-02 2.272759079933166504e-01 1.249072849750518799e-01 -5.815327167510986328e-01 -1.143465489149093628e-01 2.805308625102043152e-02 -2.601414322853088379e-01 -1.303274929523468018e-01
3.453283011913299561e-01 2.134395837783813477e-01 4.936177283525466919e-02 1.124378517270088196e-01 1.043864525854587555e-02 -2.368476241827011108e-01 -9.466909803450107574e-03 -1.103911176323890686e-01 -2.627685070037841797e-01 1.208505127578973770e-03 -2.669779211282730103e-02 2.688681483268737793e-01 -1.946829110383987427e-01 1.302303224802017212e-01 -3.504746556282043457e-01 3.870443403720855713e-01 6.172382086515426636e-02 3.950784727931022644e-02 5.221326649188995361e-02 1.490778625011444092e-01 4.277605935931205750e-02 -7.703218609094619751e-02 6.744184345006942749e-02 -1.427681464701890945e-02 1.143002137541770935e-02 5.305441562086343765e-03 1.961837261915206909e-01 -2.561737000942230225e-01 1.550098136067390442e-02 -1.517006307840347290e-01 -9.829864650964736938e-02 -3.194645345211029053e-01
1.063293367624282837e-01 1.134921759366989136e-01 -2.858650125563144684e-02 -5.019692331552505493e-02 9.294377267360687256e-02 -6.495001912117004395e-02 -2.424603253602981567e-01 -4.789706692099571228e-02 6.950412690639495850e-02 -3.608488142490386963e-01 2.891170606017112732e-02 2.001080214977264404e-01 -1.475538760423660278e-01 1.453060507774353027e-01 -1.962395757436752319e-01 -6.079772952944040298e-03 8.060423284769058228e-02 -1.946025900542736053e-02 -6.894173473119735718e-02 4.529318958520889282e-02 2.083955556154251099e-01 -3.175194263458251953e-01 -3.924323022365570068e-01 -1.786505803465843201e-02 -2.584944963455200195e-01 1.922289729118347168e-01 1.810552328824996948e-01 -3.810374736785888672e-01 -1.236758157610893250e-01 -1.122700273990631104e-01 -1.232542842626571655e-01 6.403212994337081909e-02
2.288349717855453491e-01 4.419991001486778259e-02 1.088637486100196838e-01 4.547996912151575089e-03 -2.254417724907398224e-02 -1.731278598308563232e-01 2.547960877418518066e-01 -1.934939920902252197e-01 -3.727919980883598328e-02 9.547816962003707886e-02 4.483078792691230774e-02 6.012474000453948975e-02 -3.216480314731597900e-01 3.369471430778503418e-01 -1.250200122594833374e-01 2.272894084453582764e-01 -1.025118455290794373e-01 1.096588894724845886e-01 1.456343531608581543e-01 1.644679307937622070e-01 6.162224709987640381e-02 -2.939238548278808594e-01 7.733429223299026489e-02 4.207683261483907700e-03 -1.838726848363876343e-01 1.642055809497833252e-01 1.626147925853729248e-01 -4.575385451316833496e-01 -1.104658916592597961e-01 -6.244799122214317322e-02 -9.381011128425598145e-02 -1.100650653243064880e-01
1.470427662134170532e-01 -1.046508550643920898e-01 -1.774471402168273926e-01 1.582918763160705566e-01 -5.970888212323188782e-02 -1.486588083207607269e-02 4.102973043918609619e-01 -1.323857903480529785e-01 9.569808840751647949e-02 -2.122510373592376709e-01 -6.687923520803451538e-02 1.606071442365646362e-01 -1.970906257629394531e-01 3.630815446376800537e-02 -2.385922819375991821e-01 -6.896080076694488525e-02 -1.535547673702239990e-01 -8.893172442913055420e-02 2.600584924221038818e-01 5.932787060737609863e-02 2.824704349040985107e-01 9.257335215806961060e-02 6.054542586207389832e-02 -7.082125544548034668e-02 -3.338643014430999756e-01 2.830809950828552246e-01 -1.150069534778594971e-01 -1.545824408531188965e-01 2.191554009914398193e-02 -1.742414385080337524e-01 -2.486966252326965332e-01 -1.175326406955718994e-01
3.234729170799255371e-01 1.562825590372085571e-01 -3.158864565193653107e-03 7.601835578680038452e-02 5.991988629102706909e-02 1.689462214708328247e-01 1.516709774732589722e-01 7.532647252082824707e-02 1.948696374893188477e-01 -1.688976883888244629e-01 9.150405228137969971e-02 1.005368009209632874e-01 1.496168524026870728e-01 -1.584419049322605133e-02 -2.863056063652038574e-01 5.083007812500000000e-01 -2.234868109226226807e-01 -1.075755655765533447e-01 1.762586832046508789e-01 1.774951666593551636e-01 1.063257008790969849e-01 2.090538293123245239e-02 -2.535399794578552246e-01 -2.500903308391571045e-01 -7.596533745527267456e-02 1.127961352467536926e-01 2.450580010190606117e-03 -1.487456113100051880e-01 1.771740317344665527e-01 2.516278473194688559e-04 -1.361699700355529785e-01 -5.625380948185920715e-02
3.198405504226684570e-01 8.003055304288864136e-02 1.935878396034240723e-01 9.397894144058227539e-02 8.139400184154510498e-02 -4.038362950086593628e-02 4.176021218299865723e-01 -1.725963801145553589e-01 -3.597700595855712891e-02 -1.530840843915939331e-01 -2.487614452838897705e-01 1.230333298444747925e-01 -1.389329582452774048e-01 -2.378288097679615021e-02 -2.571341693401336670e-01 4.019502922892570496e-02 -4.430237039923667908e-02 -1.394116580486297607e-01 1.962892413139343262e-01 -2.493093311786651611e-01 2.588557004928588867e-01 -8.346847444772720337e-02 7.002645730972290039e-02 -7.395803183317184448e-02 -4.102599024772644043e-01 -2.105199545621871948e-02 1.346324235200881958e-01 -1.589470505714416504e-01 8.426462113857269287e-02 -2.133359573781490326e-02 -1.296186298131942749e-01 -1.640487462282180786e-02
5.044109225273132324e-01 1.388995051383972168e-01 -2.638318240642547607e-01 3.226679563522338867e-02 5.525348708033561707e-03 7.255811989307403564e-02 5.559190735220909119e-02 -1.473336853086948395e-02 2.213951945304870605e-01 -7.562127709388732910e-02 -2.870949506759643555e-01 -7.030899822711944580e-02 -1.610658504068851471e-02 1.572204381227493286e-01 -2.817469090223312378e-02 -1.157352030277252197e-01 -9.205880016088485718e-02 -2.068315073847770691e-02 1.377391964197158813e-01 -1.132410988211631775e-01 3.463794291019439697e-02 8.804912865161895752e-02 4.610046371817588806e-02 7.934250682592391968e-02 -2.434843480587005615e-01 -4.125175997614860535e-02 2.532326877117156982e-01 -3.138014078140258789e-01 -3.430219292640686035e-01 -4.698402062058448792e-02 -7.774408161640167236e-02 -2.412193268537521362e-01
2.237837463617324829e-01 2.607804238796234131e-01 4.500866308808326721e-02 3.899151086807250977e-01 6.374093145132064819e-02 -2.264018356800079346e-01 -1.985232084989547729e-01 8.648405224084854126e-02 2.404245920479297638e-02 -5.365046486258506775e-02 2.635841630399227142e-02 -2.652585208415985107e-01 1.645612567663192749e-01 -7.129552960395812988e-02 2.031993307173252106e-02 -1.793851852416992188e-01 -1.646560616791248322e-02 -1.901235133409500122e-01 1.956117600202560425e-01 5.972128361463546753e-02 -2.412676662206649780e-01 -9.157656878232955933e-02 -2.563221454620361328e-01 -1.728805601596832275e-01 -2.890424132347106934e-01 3.120354935526847839e-02 -8.915854245424270630e-02 -1.870923191308975220e-01 2.250124067068099976e-01 -2.138610929250717163e-02 -2.573986351490020752e-01 3.356673195958137512e-02
3.443248271942138672e-01 7.543266564607620239e-02 1.217063963413238525e-01 1.020715013146400452e-01 -1.284482181072235107e-01 -2.256633192300796509e-01 1.520414352416992188e-01 -2.800528407096862793e-01 1.640783995389938354e-02 8.027779869735240936e-03 1.001400128006935120e-01 1.897719874978065491e-02 -1.360069662332534790e-01 1.609240919351577759e-01 -2.450436353683471680e-01 1.735581308603286743e-01 -1.024018377065658569e-01 2.984895929694175720e-02 2.715839743614196777e-01 1.142907217144966125e-01 -2.465263754129409790e-02 -2.288664430379867554e-01 9.668453037738800049e-02 1.103237941861152649e-01 -1.749179810285568237e-01 1.401797235012054443e-01 6.563915312290191650e-02 -4.625668823719024658e-01 -2.257594317197799683e-01 4.610506817698478699e-02 -1.275615543127059937e-01 -1.602270007133483887e-01
3.860931396484375000e-01 -8.964046835899353027e-02 -1.441993266344070435e-01 -1.263934932649135590e-02 -2.567289397120475769e-02 -3.065169751644134521e-01 -3.333768248558044434e-01 4.152768477797508240e-02 2.368870675563812256e-01 -8.640288561582565308e-02 -7.504696398973464966e-02 -4.809108003973960876e-02 -1.572258770465850830e-01 -7.324792444705963135e-03 -2.820080332458019257e-02 9.050143510103225708e-02 -1.906105428934097290e-01 -1.639244705438613892e-01 7.597250491380691528e-02 1.445346474647521973e-01 1.893898099660873413e-01 3.958586975932121277e-02 -1.791268289089202881e-01 1.121324151754379272e-01 -2.963581383228302002e-01 -1.682986617088317871e-01 3.726561740040779114e-02 -2.873580455780029297e-01 1.427238136529922485e-01 -2.397949248552322388e-01 -1.591546684503555298e-01 -1.841272413730621338e-01
3.788259029388427734e-01 -1.984172686934471130e-02 -1.351789981126785278e-01 2.240345776081085205e-01 2.511378526687622070e-01 2.489766776561737061e-01 -7.415834069252014160e-02 -9.464770555496215820e-02 -5.055538937449455261e-02 6.659839302301406860e-02 2.262017726898193359e-01 -1.305575966835021973e-01 7.087375223636627197e-02 3.569086547940969467e-03 -1.024324595928192139e-01 1.108993068337440491e-01 -1.239932179450988770e-01 5.464453995227813721e-02 1.255358308553695679e-01 2.227691113948822021e-01 2.603287100791931152e-01 1.379311233758926392e-01 -4.065882414579391479e-02 1.611496359109878540e-01 -1.821744143962860107e-01 1.427843421697616577e-01 9.306412190198898315e-02 -3.101511299610137939e-01 2.025049179792404175e-01 -3.176025450229644775e-01 8.309081941843032837e-02 -1.992665529251098633e-01
2.210290431976318359e-01 1.283176615834236145e-02 -4.384286329150199890e-02 3.020084202289581299e-01 7.656943798065185547e-02 3.591360524296760559e-02 -2.532536387443542480e-01 -3.743843436241149902e-01 -7.498096674680709839e-02 3.316790610551834106e-02 7.890415936708450317e-02 9.950903058052062988e-02 -7.243852131068706512e-03 1.761679798364639282e-01 2.349483966827392578e-01 2.722318172454833984e-01 -7.471957057714462280e-02 -1.010041311383247375e-01 2.239343151450157166e-02 6.401174515485763550e-02 1.278777271509170532e-01 -1.018561273813247681e-01 -5.754535645246505737e-02 2.385652959346771240e-01 -3.104144334793090820e-01 3.397755324840545654e-01 1.120353117585182190e-02 -2.786119580268859863e-01 -2.370355874300003052e-01 5.008357111364603043e-03 3.766724094748497009e-02 9.288342297077178955e-02
3.208152651786804199e-01 -2.838725782930850983e-02 8.019311726093292236e-02 3.146227598190307617e-01 -2.682605385780334473e-01 -6.743877381086349487e-02 -8.934755623340606689e-02 5.508019030094146729e-02 -3.706474229693412781e-02 -8.101060986518859863e-02 1.066531017422676086e-01 6.730863451957702637e-02 -4.504804313182830811e-02 4.609600454568862915e-02 -7.803600281476974487e-02 1.842994838953018188e-01 -1.163471397012472153e-02 1.304709818214178085e-02 -2.063306979835033417e-02 1.468187421560287476e-01 2.443828135728836060e-01 -3.279441297054290771e-01 -6.604374200105667114e-02 -1.005077883601188660e-01 1.052785962820053101e-01 2.647081315517425537e-01 1.989936679601669312e-01 -4.270813763141632080e-01 -1.856960505247116089e-01 6.357496976852416992e-02 -2.321039140224456787e-01 -1.889549195766448975e-01
2.559760808944702148e-01 5.341789126396179199e-02 -1.240977793931961060e-01 -1.376883964985609055e-02 5.761927366256713867e-02 -2.174888551235198975e-01 6.416991353034973145e-02 -3.325812518596649170e-01 -1.523678004741668701e-01 2.630433999001979828e-02 -1.120434999465942383e-01 -1.064123958349227905e-01 -1.465176194906234741e-01 -9.917873144149780273e-02 -4.485122859477996826e-01 3.014775812625885010e-01 -2.710917890071868896e-01 -3.048134446144104004e-01 7.619777694344520569e-03 -1.885208934545516968e-01 1.044674143195152283e-01 -1.844389922916889191e-02 4.939562082290649414e-02 -1.446024328470230103e-01 -2.580644488334655762e-01 -6.364572793245315552e-03 3.940555453300476074e-02 -1.627078652381896973e-01 9.610626101493835449e-02 -1.781678497791290283e-01 7.221061736345291138e-02 -4.560434073209762573e-02
7.698882371187210083e-02 3.213515579700469971e-01 -2.007886953651905060e-02 1.585080623626708984e-01 2.124044299125671387e-01 -1.045548543334007263e-01 3.878567740321159363e-02 -2.025943547487258911e-01 -1.692224144935607910e-01 -1.553273051977157593e-01 1.909164339303970337e-01 6.624693423509597778e-02 -1.208498179912567139e-01 -7.405582815408706665e-02 9.730414301156997681e-02 1.260327696800231934e-01 -7.618110626935958862e-02 -4.226333647966384888e-02 2.878269255161285400e-01 -1.438136585056781769e-02 9.058170765638351440e-02 -2.635887563228607178e-01 -4.015269279479980469e-01 -1.338873952627182007e-01 -8.704726584255695343e-03 2.290929704904556274e-01 2.428448200225830078e-01 -3.686083257198333740e-01 8.023890107870101929e-02 -1.262376904487609863e-01 -9.167490154504776001e-02 4.451715201139450073e-02
1.021557450294494629e-01 -9.968674927949905396e-02 1.052566766738891602e-01 2.252858281135559082e-01 1.309538166970014572e-02 1.901665516197681427e-02 1.686414703726768494e-02 -2.147468328475952148e-01 4.540951177477836609e-02 -2.905314788222312927e-02 1.112853661179542542e-01 -1.827266961336135864e-01 -6.535052508115768433e-02 2.920804023742675781e-01 -3.872629702091217041e-01 9.224921464920043945e-02 -1.406333297491073608e-01 1.295193135738372803e-01 3.242336511611938477e-01 -2.618147432804107666e-01 1.549179200083017349e-02 -6.241152435541152954e-02 1.381653547286987305e-01 -3.250854015350341797e-01 -2.922352254390716553e-01 1.010555699467658997e-01 3.159574419260025024e-02 -1.263186037540435791e-01 2.235942631959915161e-01 -3.627157211303710938e-02 -1.920275688171386719e-01 1.850160509347915649e-01
1.434863954782485962e-01 3.788052499294281006e-02 -2.475745230913162231e-01 2.364706993103027344e-01 3.945773467421531677e-02 1.357728801667690277e-02 -1.788517236709594727e-01 1.156754419207572937e-01 -3.041888177394866943e-01 1.586438864469528198e-01 -2.121040374040603638e-01 -9.178086370229721069e-02 -2.879068851470947266e-01 7.870069146156311035e-02 -8.587227016687393188e-02 -1.225461959838867188e-01 -8.240149170160293579e-02 -1.999312490224838257e-01 1.714455485343933105e-01 7.007207721471786499e-02 -6.310383230447769165e-02 1.074059307575225830e-01 -4.602555558085441589e-02 5.998520180583000183e-02 -4.433788955211639404e-01 1.469730287790298462e-01 -3.593022003769874573e-02 -3.967368304729461670e-01 4.090472683310508728e-02 1.445964872837066650e-01 -3.286546841263771057e-02 -1.680161654949188232e-01
1.341239511966705322e-01 7.285877317190170288e-02 -8.682700991630554199e-02 4.177111983299255371e-01 1.833298057317733765e-01 -2.119393050670623779e-01 1.585683822631835938e-01 2.365959063172340393e-02 -1.067903242073953152e-03 7.861463725566864014e-02 4.769598692655563354e-02 -1.553742438554763794e-01 -2.011956274509429932e-01 -2.131581678986549377e-02 2.909716684371232986e-03 -1.066414937376976013e-01 -1.067755930125713348e-02 -7.435834407806396484e-02 2.245788723230361938e-01 -9.454189985990524292e-02 6.407117098569869995e-02 -9.545104205608367920e-02 6.320577114820480347e-02 -2.268656790256500244e-01 -1.265622973442077637e-01 3.938643932342529297e-01 2.643943428993225098e-01 -2.099237591028213501e-01 -3.082026541233062744e-01 1.660660058259963989e-01 -2.417647987604141235e-01 -7.552558183670043945e-02
1.151170730590820312e-01 2.548792865127325058e-03 -1.584618687629699707e-01 1.824547648429870605e-01 7.829853147268295288e-02 4.886917769908905029e-02 -2.334451302886009216e-02 7.640843093395233154e-02 -2.485986351966857910e-01 -5.778944492340087891e-02 -1.369608044624328613e-01 -1.490497738122940063e-01 -2.867779135704040527e-01 2.953278645873069763e-02 -2.555664181709289551e-01 -9.438122063875198364e-02 -2.052567601203918457e-01 -2.291943132877349854e-01 1.382257938385009766e-01 4.275725781917572021e-02 -1.531482487916946411e-01 -4.381431639194488525e-02 -3.694092482328414917e-02 2.799092419445514679e-02 -4.171099364757537842e-01 7.870326936244964600e-02 8.131621405482292175e-03 -4.507759809494018555e-01 6.847156584262847900e-02 2.228321135044097900e-01 4.562235996127128601e-02 -2.588585913181304932e-01
1.353003233671188354e-01 3.471553325653076172e-01 7.466796785593032837e-02 -9.232115000486373901e-02 2.522038817405700684e-01 5.897415429353713989e-02 1.588176041841506958e-01 -2.740367949008941650e-01 -2.051519155502319336e-01 1.428577601909637451e-01 -1.178390979766845703e-01 -7.601784169673919678e-02 1.441227365285158157e-02 -7.571934163570404053e-02 -3.172269761562347412e-01 -2.380272932350635529e-02 -1.520034521818161011e-01 -1.017540469765663147e-01 -4.975946620106697083e-03 5.438853427767753601e-02 2.499202787876129150e-01 -1.320699453353881836e-01 1.467919796705245972e-01 -5.442997068166732788e-02 -3.427552282810211182e-01 1.904040575027465820e-01 3.245127499103546143e-01 -2.175248414278030396e-01 -2.654276043176651001e-02 7.422567158937454224e-02 -6.996975094079971313e-02 1.790206730365753174e-01
-3.685350343585014343e-02 -2.109305858612060547e-01 -6.385475397109985352e-02 1.312865912914276123e-01 1.273627579212188721e-01 -3.823033273220062256e-01 -2.080450356006622314e-01 -1.766779869794845581e-01 -1.753622889518737793e-01 -2.136929705739021301e-02 1.555282622575759888e-01 -2.905918955802917480e-01 -1.075303107500076294e-01 1.582384258508682251e-01 -4.207509011030197144e-02 1.568419188261032104e-01 -1.262440681457519531e-01 -1.641769558191299438e-01 -5.116450600326061249e-03 -1.021885126829147339e-01 2.270119190216064453e-01 -3.169556260108947754e-01 -2.179949730634689331e-01 -1.610275804996490479e-01 -2.565460801124572754e-01 9.210334718227386475e-02 1.352671831846237183e-01 -1.500514447689056396e-01 7.443234324455261230e-02 -9.043992310762405396e-02 -2.613041102886199951e-01 -1.312637478113174438e-01
3.036402463912963867e-01 -1.631909906864166260e-01 -5.710570141673088074e-02 2.414339482784271240e-01 2.562067806720733643e-01 1.779805053956806660e-03 -2.951131761074066162e-01 1.199822053313255310e-01 1.632670015096664429e-01 -1.506627351045608521e-01 -1.740140318870544434e-01 -1.926400363445281982e-01 -6.447356939315795898e-02 2.759861946105957031e-01 -1.552115473896265030e-02 4.491679370403289795e-02 1.583367586135864258e-01 2.393026351928710938e-01 8.333649486303329468e-02 1.217319220304489136e-01 -2.115075662732124329e-02 -1.437250822782516479e-01 1.288344264030456543e-01 -6.026993319392204285e-02 -1.598948389291763306e-01 8.014369755983352661e-02 2.293549478054046631e-01 -3.395461440086364746e-01 5.274049192667007446e-02 -9.010849520564079285e-03 -3.150704503059387207e-01 7.553431391716003418e-02
6.761165708303451538e-02 3.676083385944366455e-01 -2.906771898269653320e-01 1.522992700338363647e-01 -2.321022301912307739e-01 -2.789037227630615234e-01 -1.701762378215789795e-01 -2.114821076393127441e-01 1.228578910231590271e-01 4.630838520824909210e-03 -1.726308315992355347e-01 -1.534179002046585083e-01 -6.013566255569458008e-02 -1.772147417068481445e-02 -2.346932142972946167e-01 2.436728328466415405e-01 -2.872395887970924377e-02 -7.234998047351837158e-02 2.282498963177204132e-02 1.639841347932815552e-01 -1.010528802871704102e-01 -1.769005358219146729e-01 -1.301966607570648193e-01 -1.920191794633865356e-01 3.171369805932044983e-02 -1.573868468403816223e-02 -1.830302737653255463e-02 -2.179639339447021484e-01 2.457790374755859375e-01 1.644870638847351074e-01 -2.876943051815032959e-01 -1.108696013689041138e-01
5.063129216432571411e-02 1.332990825176239014e-01 -1.060419995337724686e-02 6.914529204368591309e-02 2.089238762855529785e-01 -8.112073689699172974e-02 -1.045032888650894165e-01 -7.500053197145462036e-02 -9.822858870029449463e-02 -4.904693737626075745e-02 1.720637455582618713e-02 1.390610188245773315e-01 -1.268755942583084106e-01 -8.440320380032062531e-03 -1.373643130064010620e-01 3.245865404605865479e-01 8.126178383827209473e-02 -2.525842785835266113e-01 -1.516695469617843628e-01 1.130398139357566833e-01 2.629249095916748047e-01 -1.068265065550804138e-01 -4.062147736549377441e-01 9.796476922929286957e-03 -2.759571671485900879e-01 1.233968287706375122e-01 3.093353211879730225e-01 -3.301755487918853760e-01 -1.287184655666351318e-01 -2.461398951709270477e-02 -2.504714429378509521e-01 8.994767069816589355e-02
4.460667073726654053e-02 3.953013718128204346e-01 -9.527843445539474487e-02 3.706965446472167969e-01 -1.518314480781555176e-01 -1.490744668990373611e-02 9.125135838985443115e-02 1.499651223421096802e-01 -3.866551443934440613e-02 -2.832014858722686768e-02 -3.136957809329032898e-02 2.572595477104187012e-01 -5.971418693661689758e-03 5.579120293259620667e-02 1.322330087423324585e-01 -1.124848425388336182e-01 -2.916867434978485107e-01 -8.226836472749710083e-02 1.654835343360900879e-01 -1.247049644589424133e-01 1.782444566488265991e-01 -1.307964604347944260e-02 -5.204799398779869080e-02 -1.093052253127098083e-01 -1.585121899843215942e-01 1.469222456216812134e-01 3.093077838420867920e-01 -1.583437919616699219e-01 3.711904957890510559e-02 -1.113048121333122253e-01 -4.154417514801025391e-01 -5.668140947818756104e-02
1.134066283702850342e-01 -4.775423556566238403e-02 -1.456503942608833313e-02 1.863546073436737061e-01 4.336402937769889832e-02 -2.552944719791412354e-01 -6.736235320568084717e-02 -8.012891560792922974e-02 1.280910684727132320e-03 -3.434062004089355469e-02 -1.154853031039237976e-01 1.174406260251998901e-01 1.690754317678511143e-03 4.581698402762413025e-02 -8.767233230173587799e-04 1.271691769361495972e-01 -3.177427127957344055e-02 -3.311682119965553284e-02 1.342804431915283203e-01 2.452825903892517090e-01 4.476458132266998291e-01 -3.426917493343353271e-01 1.946482434868812561e-02 7.051210105419158936e-02 -1.028801351785659790e-01 2.949721515178680420e-01 2.798450924456119537e-02 -2.490817755460739136e-01 1.150324046611785889e-01 -2.058693580329418182e-02 -3.104147315025329590e-01 -3.891167342662811279e-01
2.045689672231674194e-01 2.361115664243698120e-01 -1.502297669649124146e-01 2.677053213119506836e-01 2.690722942352294922e-01 1.928750425577163696e-01 -1.329118609428405762e-01 -2.332113385200500488e-01 1.019901558756828308e-01 -4.513375088572502136e-02 -9.606134146451950073e-02 -9.154657833278179169e-03 1.061115264892578125e-01 -4.714540205895900726e-03 8.627549558877944946e-02 7.932644337415695190e-02 -1.152118295431137085e-01 3.550505498424172401e-03 3.179375231266021729e-01 4.630990698933601379e-02 1.193684116005897522e-01 -5.557448044419288635e-02 -4.516497850418090820e-01 -1.619195193052291870e-01 -1.168517172336578369e-01 3.015690445899963379e-01 2.025485336780548096e-01 -1.544039398431777954e-01 -1.280509633943438530e-03 -1.106480285525321960e-01 -1.082669049501419067e-01 1.491852551698684692e-01
2.326933294534683228e-01 -4.449369758367538452e-02 -3.719051182270050049e-01 1.742639988660812378e-01 3.739621937274932861e-01 1.391715407371520996e-01 -3.292483836412429810e-02 -1.900513172149658203e-01 -1.613461822271347046e-01 2.533181607723236084e-01 1.302347928285598755e-01 6.049066781997680664e-02 -1.272141784429550171e-01 2.856238484382629395e-01 -1.187110468745231628e-01 8.646871149539947510e-02 2.037206431850790977e-03 3.585755079984664917e-02 3.152584731578826904e-01 -1.954285353422164917e-01 3.680177405476570129e-02 -1.912170946598052979e-01 -1.445911079645156860e-01 -5.055842921137809753e-02 -2.781121432781219482e-01 2.297639660537242889e-02 2.618926391005516052e-02 -1.233160216361284256e-02 -1.121668070554733276e-01 1.093478277325630188e-01 -2.043250203132629395e-01 -5.801537260413169861e-02
1.133409515023231506e-01 4.481226950883865356e-02 -4.339285492897033691e-01 4.205293059349060059e-01 1.464947164058685303e-01 -3.599524497985839844e-02 8.270658552646636963e-02 -9.901474416255950928e-02 -1.415022909641265869e-01 -6.585077941417694092e-02 -1.028383746743202209e-01 -1.164342612028121948e-01 1.330541521310806274e-01 3.799027204513549805e-02 -1.179121658205986023e-01 1.225816011428833008e-01 -2.488703429698944092e-01 -3.754099607467651367e-01 8.922692388296127319e-02 -8.927997201681137085e-02 7.988001406192779541e-02 6.148297339677810669e-02 1.473606973886489868e-01 -1.248497441411018372e-01 -2.698989510536193848e-01 7.405071705579757690e-02 2.525468170642852783e-01 -1.107407584786415100e-01 1.213765069842338562e-01 -1.489028781652450562e-01 1.526318043470382690e-01 -5.656691640615463257e-02
9.208131581544876099e-02 2.592786848545074463e-01 -5.451388657093048096e-02 2.278162240982055664e-01 1.964130550622940063e-01 -1.585521921515464783e-02 2.177889645099639893e-02 -5.964266881346702576e-02 -2.487256228923797607e-01 -5.636512488126754761e-02 1.302303671836853027e-01 -1.227959841489791870e-01 -2.059381753206253052e-01 9.158360213041305542e-02 -4.156046733260154724e-02 -7.090006768703460693e-02 -1.163806533440947533e-03 -1.147191748023033142e-01 1.134608611464500427e-01 3.029806911945343018e-01 1.553980112075805664e-01 -2.819679379463195801e-01 -3.191098868846893311e-01 -6.675308942794799805e-02 -1.747167110443115234e-01 2.981109619140625000e-01 2.712728083133697510e-01 -1.358024775981903076e-01 -7.657368481159210205e-02 -2.900499701499938965e-01 -1.497146189212799072e-01 1.425550431013107300e-01
1.853335797786712646e-01 1.257808059453964233e-01 -9.892937541007995605e-02 2.185828387737274170e-01 -1.320440024137496948e-01 -1.401326805353164673e-01 -2.812727689743041992e-01 3.848395124077796936e-02 1.884882748126983643e-01 1.193453222513198853e-01 -2.305274754762649536e-01 -1.395912617444992065e-01 7.870133966207504272e-02 -2.102507743984460831e-03 -5.089928582310676575e-02 8.258621394634246826e-02 -1.335320770740509033e-01 -1.695792973041534424e-01 3.245023488998413086e-01 1.189060956239700317e-01 -6.246377155184745789e-02 -3.828154504299163818e-01 1.787345409393310547e-01 -1.413142532110214233e-01 -3.780403733253479004e-02 6.094026565551757812e-02 1.164762955158948898e-02 -3.150359094142913818e-01 2.345279604196548462e-01 -1.240516006946563721e-01 -1.157490983605384827e-01 2.826269865036010742e-01
-2.046196721494197845e-02 1.061663851141929626e-01 -7.364568859338760376e-02 3.365975320339202881e-01 2.415280342102050781e-01 -2.931793332099914551e-01 -1.292347162961959839e-01 1.122368276119232178e-01 3.619375871494412422e-03 -2.521975636482238770e-01 -1.443282216787338257e-01 -7.834748364984989166e-03 -6.455180794000625610e-02 6.384496390819549561e-02 -5.313629284501075745e-02 2.241523265838623047e-01 -5.186031013727188110e-02 -8.004567772150039673e-02 -5.221428722143173218e-02 7.558853179216384888e-02 7.771848887205123901e-02 -1.849000155925750732e-02 -1.879458725452423096e-01 -3.377137705683708191e-02 -5.243093892931938171e-02 2.219655662775039673e-01 3.155213594436645508e-01 -5.489623546600341797e-01 -1.193272992968559265e-01 1.468942761421203613e-01 -2.711733616888523102e-02 -1.771856285631656647e-02
3.542425930500030518e-01 -8.671073615550994873e-02 -7.922525703907012939e-02 1.078268140554428101e-02 2.849666476249694824e-01 1.580157876014709473e-01 2.758451402187347412e-01 -1.977338194847106934e-01 1.257843375205993652e-01 -1.633356958627700806e-01 -1.706191897392272949e-01 7.475456688553094864e-03 1.009932458400726318e-01 9.178998321294784546e-02 -2.529082298278808594e-01 1.131977885961532593e-01 -2.399909198284149170e-01 -2.702447175979614258e-01 5.699107050895690918e-02 -5.915866792201995850e-02 4.618224501609802246e-02 -1.263555139303207397e-01 -2.833276987075805664e-01 -9.359338134527206421e-02 1.159378141164779663e-01 1.694259494543075562e-01 1.497463136911392212e-01 -2.018159031867980957e-01 1.689259894192218781e-02 2.077570706605911255e-01 -2.686234116554260254e-01 8.217291533946990967e-02
1.805305331945419312e-01 6.553391367197036743e-02 -3.761341050267219543e-02 1.361656934022903442e-01 -1.844525039196014404e-01 5.030467733740806580e-02 -7.842604815959930420e-02 -1.329603791236877441e-01 -5.787684023380279541e-02 -1.867899447679519653e-01 2.406476251780986786e-02 -1.398335024714469910e-02 1.556333452463150024e-01 2.045095413923263550e-01 1.600581258535385132e-01 1.185378618538379669e-02 -7.966880500316619873e-02 -3.057454526424407959e-01 -2.488139122724533081e-01 2.044234275817871094e-01 2.624948918819427490e-01 -2.968674302101135254e-01 -1.181570664048194885e-01 -2.030693888664245605e-01 -2.302735149860382080e-01 8.226434886455535889e-02 3.601667582988739014e-01 -3.580453991889953613e-01 -9.785842150449752808e-02 -7.958594709634780884e-02 -3.183877468109130859e-02 3.956260159611701965e-02
2.269562184810638428e-01 9.115110337734222412e-02 1.644892543554306030e-01 2.805817425251007080e-01 -1.179207302629947662e-02 4.696132242679595947e-02 4.578401893377304077e-02 -1.535559296607971191e-01 5.528835207223892212e-02 7.427348941564559937e-02 9.912934899330139160e-02 1.282807718962430954e-02 -1.129758059978485107e-01 2.942538261413574219e-01 -3.005876243114471436e-01 -1.424270868301391602e-02 8.389669656753540039e-02 -6.735050678253173828e-02 7.782336324453353882e-02 -1.181212067604064941e-02 5.240690335631370544e-02 -1.987107843160629272e-01 -4.138487565796822309e-04 -3.351523727178573608e-02 -1.618662476539611816e-01 3.579196929931640625e-01 1.968028396368026733e-02 -4.576943218708038330e-01 -2.279035598039627075e-01 4.612332209944725037e-02 -1.189014017581939697e-01 -3.231099843978881836e-01
9.131181240081787109e-02 2.093073427677154541e-01 -5.147899687290191650e-02 -4.472314380109310150e-03 1.528353989124298096e-01 -1.917297393083572388e-01 -2.430016100406646729e-01 -2.131592035293579102e-01 4.370731860399246216e-02 -1.119496487081050873e-02 -1.337561458349227905e-01 -1.397585421800613403e-01 -4.543125256896018982e-02 2.333864569664001465e-02 -3.284400701522827148e-01 9.377893060445785522e-02 -1.323651969432830811e-01 -1.083778440952301025e-01 9.011368453502655029e-02 -2.796510457992553711e-01 1.535730808973312378e-01 -2.545339763164520264e-01 -1.171576902270317078e-01 6.953477859497070312e-03 -2.001253962516784668e-01 5.725459456443786621e-01 -6.915846467018127441e-02 1.287461910396814346e-02 8.186161518096923828e-02 -8.409765362739562988e-02 -9.544503688812255859e-02 -9.172222018241882324e-02
1.820299774408340454e-01 -2.126172184944152832e-02 -1.097113117575645447e-01 2.587235867977142334e-01 3.222120553255081177e-02 -1.189053282141685486e-01 -4.204755425453186035e-01 -2.436958719044923782e-03 -1.798629015684127808e-01 1.072760596871376038e-01 1.544742882251739502e-01 -2.726546823978424072e-01 -2.471307665109634399e-01 4.522377625107765198e-02 -1.075682118535041809e-01 -4.753347486257553101e-03 -9.368045628070831299e-02 -8.527995645999908447e-02 -9.850504994392395020e-02 -9.813685715198516846e-02 1.157479509711265564e-01 -4.001931846141815186e-01 -5.338884890079498291e-02 -1.428193598985671997e-01 -1.536958515644073486e-01 5.609427392482757568e-02 2.120759636163711548e-01 -2.143961191177368164e-01 -2.405791580677032471e-01 1.017149910330772400e-01 -1.927949935197830200e-01 -1.529524922370910645e-01
1.237585768103599548e-01 2.673731446266174316e-01 -6.338932365179061890e-02 3.711259961128234863e-01 1.120846867561340332e-01 1.082742884755134583e-01 -3.175453469157218933e-02 2.265744805335998535e-01 -1.769633442163467407e-01 -1.256368160247802734e-01 -1.896813362836837769e-01 -3.324269354343414307e-01 -1.787343323230743408e-01 -1.017021015286445618e-03 -5.271882936358451843e-02 2.114632278680801392e-01 -7.300016283988952637e-02 -4.740668833255767822e-02 -4.247796721756458282e-03 1.249490529298782349e-01 2.439760416746139526e-01 4.760957136750221252e-02 -2.010500878095626831e-01 2.338728867471218109e-02 7.537812739610671997e-02 1.156578510999679565e-01 7.140000909566879272e-02 -4.442917406558990479e-01 1.045825704932212830e-01 9.821727126836776733e-02 -2.026627212762832642e-01 1.122852712869644165e-01
3.732801079750061035e-01 -3.981953114271163940e-02 -1.532552242279052734e-01 4.419308528304100037e-02 6.206358224153518677e-02 7.009482383728027344e-02 -1.562075465917587280e-01 -7.324513047933578491e-02 -9.269795566797256470e-02 2.350341901183128357e-02 -1.335555762052536011e-01 2.609670162200927734e-01 -1.730676926672458649e-02 1.455555707216262817e-01 -1.055793613195419312e-01 -1.753274202346801758e-01 -2.617968320846557617e-01 -6.824474036693572998e-02 -7.068007439374923706e-02 1.344566345214843750e-01 -6.339794397354125977e-02 -5.448955297470092773e-02 -6.901156157255172729e-02 -3.094136416912078857e-01 -4.310083389282226562e-01 -1.254469007253646851e-01 1.624106615781784058e-01 -2.510766386985778809e-01 2.577120363712310791e-01 1.526001095771789551e-01 4.138939455151557922e-02 -2.248383909463882446e-01
3.549803495407104492e-01 3.866299614310264587e-02 -1.591003537178039551e-01 4.068122506141662598e-01 5.372764170169830322e-02 -2.187742386013269424e-03 8.147908374667167664e-03 -1.730711162090301514e-01 5.046790838241577148e-02 8.376821875572204590e-02 3.055256605148315430e-01 -9.466265141963958740e-02 2.364410012960433960e-01 3.542844057083129883e-01 -2.689726091921329498e-02 9.911890327930450439e-02 -2.232192009687423706e-01 -1.624092906713485718e-01 1.873373240232467651e-01 1.316795051097869873e-01 1.181309819221496582e-01 -9.541156142950057983e-02 -1.500312983989715576e-01 -1.559161245822906494e-01 -1.440794765949249268e-01 9.618191421031951904e-02 -1.820195652544498444e-02 9.718155860900878906e-02 1.732005476951599121e-01 -4.402002692222595215e-02 2.819899469614028931e-02 -2.718453705310821533e-01
5.394997540861368179e-03 -5.092562362551689148e-02 9.419879643246531487e-05 1.227767616510391235e-01 -1.477507799863815308e-01 -2.698968350887298584e-01 6.423392146825790405e-02 1.834617927670478821e-02 -1.719315201044082642e-01 6.490291655063629150e-02 -1.295285020023584366e-02 2.115906774997711182e-02 -8.950111269950866699e-02 7.546628266572952271e-02 -4.466178640723228455e-02 1.123947203159332275e-01 3.615346271544694901e-03 1.357457716949284077e-03 1.624611765146255493e-01 2.517383694648742676e-01 3.688085973262786865e-01 -3.747937679290771484e-01 8.090997487306594849e-02 1.561808437108993530e-01 -1.800769418478012085e-01 8.900624513626098633e-02 8.864982426166534424e-02 -4.752604663372039795e-01 1.388538721948862076e-02 -1.764149516820907593e-01 -3.010189235210418701e-01 -1.650052219629287720e-01
1.288970410823822021e-01 7.851310819387435913e-02 -7.049217820167541504e-02 3.605765402317047119e-01 -1.866078525781631470e-01 3.860886767506599426e-02 -7.612007111310958862e-02 1.423491537570953369e-01 -2.170677036046981812e-01 1.978387311100959778e-02 -1.324616521596908569e-01 -2.517650723457336426e-01 -1.648172885179519653e-01 1.880664229393005371e-01 -9.472600370645523071e-02 -1.358996517956256866e-02 -2.094195634126663208e-01 2.541687712073326111e-02 4.220733046531677246e-01 -1.688736118376255035e-02 8.130414038896560669e-02 1.325921267271041870e-01 -7.023885846138000488e-02 -4.016498625278472900e-01 -2.023919075727462769e-01 4.478309676051139832e-02 6.634653359651565552e-02 -1.725778877735137939e-01 -2.587842009961605072e-02 9.910691296681761742e-04 -2.966940999031066895e-01 -2.238752692937850952e-02
1.085297688841819763e-01 1.613845303654670715e-02 -6.644017994403839111e-02 3.419161736965179443e-01 2.225460298359394073e-02 1.513941884040832520e-01 -1.921094357967376709e-01 -4.752652347087860107e-01 -1.363329887390136719e-01 -3.417224064469337463e-02 1.377853192389011383e-02 7.744568586349487305e-02 -5.564639344811439514e-02 5.560821667313575745e-02 1.938707381486892700e-01 2.495791018009185791e-01 1.550765056163072586e-02 -2.707885764539241791e-02 1.138525307178497314e-01 9.655601531267166138e-02 1.869964748620986938e-01 -1.161387190222740173e-01 1.707446388900279999e-02 1.732774227857589722e-01 -3.134467005729675293e-01 1.912145912647247314e-01 5.359603837132453918e-02 -3.226463496685028076e-01 -2.374686449766159058e-01 -1.705821603536605835e-01 -1.167352274060249329e-01 7.417220622301101685e-02
2.931548357009887695e-01 2.326831519603729248e-01 -2.023755908012390137e-01 1.718533039093017578e-01 7.646623253822326660e-02 1.631003767251968384e-01 -2.117815166711807251e-01 1.023759040981531143e-02 -1.306626796722412109e-01 8.047921583056449890e-03 -4.786300286650657654e-02 2.763133496046066284e-02 1.651204004883766174e-02 -4.529890418052673340e-02 -2.213062942028045654e-01 2.565838396549224854e-01 -2.688485682010650635e-01 -3.737373352050781250e-01 -1.440152376890182495e-01 9.500299394130706787e-02 -9.715583175420761108e-02 1.166824400424957275e-01 -3.388172760605812073e-02 2.456419169902801514e-02 -1.943445354700088501e-01 -6.551982951350510120e-04 1.281309314072132111e-02 -6.748723238706588745e-02 9.777443110942840576e-02 -8.063995093107223511e-02 -4.178428947925567627e-01 2.738999128341674805e-01
8.479070663452148438e-02 2.338429987430572510e-01 -1.065173596143722534e-01 1.834486424922943115e-01 5.823891982436180115e-02 -2.343487925827503204e-03 8.304348215460777283e-03 -7.099040597677230835e-02 -2.404898963868618011e-02 -1.234046965837478638e-01 7.759798318147659302e-02 -3.860004991292953491e-02 -1.182412728667259216e-01 7.458680123090744019e-02 -1.416468769311904907e-01 -7.494378834962844849e-02 -3.169243037700653076e-01 -2.180335223674774170e-01 8.859239518642425537e-02 -1.007971167564392090e-01 -9.644042700529098511e-02 2.022861540317535400e-01 -1.297394633293151855e-01 3.373928740620613098e-02 -4.813544452190399170e-01 1.969444006681442261e-01 1.585890650749206543e-01 -4.111440181732177734e-01 -9.819978848099708557e-03 2.519733011722564697e-01 -3.182454407215118408e-02 -2.293935567140579224e-01
2.374187111854553223e-02 -6.790001690387725830e-02 -1.388964951038360596e-01 1.917951852083206177e-01 3.648330271244049072e-01 -1.038699895143508911e-01 -1.860753893852233887e-01 1.019200161099433899e-01 -1.169511154294013977e-01 -9.269101172685623169e-02 -1.837292164564132690e-01 -2.140111029148101807e-01 -1.928927493281662464e-03 1.990168727934360504e-02 -4.981717560440301895e-03 3.123896718025207520e-01 8.398073911666870117e-02 -1.682530045509338379e-01 1.626104563474655151e-01 1.130743473768234253e-01 1.327596902847290039e-01 7.026655972003936768e-02 -1.754999458789825439e-01 -1.784133464097976685e-01 -2.899250388145446777e-01 3.538610339164733887e-01 2.147469967603683472e-01 -3.542553484439849854e-01 -4.226853605359792709e-03 7.143244147300720215e-02 5.848500505089759827e-02 -2.817980572581291199e-02
3.440521359443664551e-01 -5.454307794570922852e-02 -1.261727213859558105e-01 2.069268822669982910e-01 -3.171690180897712708e-02 1.611286848783493042e-01 1.716075986623764038e-01 1.953720301389694214e-01 -7.296872138977050781e-02 -2.675810158252716064e-01 -1.273132413625717163e-01 -2.065400779247283936e-01 -2.235425710678100586e-01 3.250901773571968079e-02 -1.953691989183425903e-01 -1.077259629964828491e-01 6.172643229365348816e-02 -2.454851195216178894e-02 1.847025565803050995e-02 8.553337305784225464e-02 -2.747773192822933197e-02 -1.706731021404266357e-01 2.041593939065933228e-02 -2.299865186214447021e-01 -5.714744329452514648e-01 1.176423951983451843e-01 1.538507342338562012e-01 -1.609882712364196777e-01 -2.305805124342441559e-02 4.575227573513984680e-02 1.338772592134773731e-03 -2.884180285036563873e-02
2.140296250581741333e-01 3.824355825781822205e-02 -1.641666442155838013e-01 2.000255733728408813e-01 1.305563002824783325e-01 -2.182997912168502808e-01 -2.865821309387683868e-02 2.338575422763824463e-01 -8.269567787647247314e-02 -8.419869095087051392e-02 -1.570593118667602539e-01 -1.689116358757019043e-01 -2.794239521026611328e-01 -2.707300521433353424e-02 -1.295901089906692505e-01 -1.027210056781768799e-01 -2.852608077228069305e-02 -1.396085768938064575e-01 1.084234267473220825e-01 -1.126526072621345520e-01 -1.143844500184059143e-01 -3.810646012425422668e-02 -1.891899295151233673e-02 -1.245841905474662781e-01 -3.688815832138061523e-01 2.030320912599563599e-01 -1.797464340925216675e-01 -3.762439489364624023e-01 2.875495254993438721e-01 8.028796315193176270e-02 3.050134703516960144e-02 -2.754708230495452881e-01
1.363833621144294739e-02 1.083556786179542542e-01 -3.061156272888183594e-01 1.494816094636917114e-01 1.270090788602828979e-01 1.627067774534225464e-01 2.121023274958133698e-02 -4.763234406709671021e-02 7.331351935863494873e-02 -1.488611400127410889e-01 -1.000824421644210815e-01 2.308774441480636597e-01 -3.112058043479919434e-01 -6.973457639105618000e-04 -3.503128588199615479e-01 -8.934802561998367310e-02 -2.425649911165237427e-01 -7.443943619728088379e-02 1.077931076288223267e-01 -1.013674736022949219e-01 2.151467651128768921e-01 1.607904881238937378e-01 2.767723202705383301e-01 1.126972213387489319e-01 -1.508974134922027588e-01 2.676418796181678772e-02 -1.120305061340332031e-01 -4.079814255237579346e-01 1.018874645233154297e-01 -1.316636353731155396e-01 -1.733031570911407471e-01 -1.831565797328948975e-02
2.132265567779541016e-01 -8.014591783285140991e-02 5.745645612478256226e-02 4.546827673912048340e-01 4.964815080165863037e-02 1.030787378549575806e-01 5.239151418209075928e-02 1.983003020286560059e-01 -4.675557091832160950e-02 -2.671840190887451172e-01 -3.794029727578163147e-02 3.824602812528610229e-02 -1.534692794084548950e-01 -1.529203951358795166e-01 -1.952761411666870117e-01 4.379352927207946777e-02 -2.425661087036132812e-01 -5.228037387132644653e-02 -1.172193884849548340e-01 7.073208689689636230e-03 -3.704561293125152588e-02 6.106862425804138184e-02 1.222789287567138672e-01 -1.753653958439826965e-02 -2.346348613500595093e-01 1.809816658496856689e-01 1.748792529106140137e-01 -4.597622156143188477e-01 5.087416619062423706e-02 2.296475172042846680e-01 -1.957931965589523315e-01 1.718114875257015228e-02
3.545001745223999023e-01 4.849351197481155396e-02 -8.298159390687942505e-02 3.066440522670745850e-01 2.471888512372970581e-01 4.154792055487632751e-02 -3.282059431076049805e-01 -3.018585145473480225e-01 -3.868899866938591003e-02 6.333465129137039185e-02 -7.441917806863784790e-02 9.697075188159942627e-02 1.532484591007232666e-01 2.339519001543521881e-02 2.748851850628852844e-02 2.978278398513793945e-01 -8.874910324811935425e-02 -4.815272614359855652e-02 1.709192693233489990e-01 1.254122108221054077e-01 2.386182695627212524e-01 1.170627027750015259e-01 -9.104175120592117310e-02 1.767462491989135742e-01 -1.026558056473731995e-01 9.091670811176300049e-02 2.188155353069305420e-01 -1.839761734008789062e-01 2.446909993886947632e-01 -1.055572107434272766e-01 1.680055260658264160e-01 -1.018615514039993286e-01
1.958187520503997803e-01 -4.269331321120262146e-02 -1.812532544136047363e-01 2.271690666675567627e-01 1.556016951799392700e-01 -1.457117381505668163e-03 -3.256094753742218018e-01 1.239395439624786377e-01 1.865722388029098511e-01 -3.756547719240188599e-02 -8.478523045778274536e-02 -2.458758652210235596e-01 -9.279750287532806396e-02 8.076712489128112793e-02 -1.134809851646423340e-01 1.137303560972213745e-01 1.855304688215255737e-01 8.119910210371017456e-02 1.238193437457084656e-01 2.055556699633598328e-02 1.883131116628646851e-01 -9.453742206096649170e-02 1.924792826175689697e-01 -4.783894494175910950e-02 -2.038274854421615601e-01 1.251051723957061768e-01 3.625901937484741211e-01 -3.190109133720397949e-01 1.863023489713668823e-01 -5.067906528711318970e-02 -3.180324733257293701e-01 1.249146088957786560e-01
1.162030994892120361e-01 6.136022880673408508e-02 -1.470852345228195190e-01 4.059427082538604736e-01 -5.306894332170486450e-02 8.858927339315414429e-02 -3.099936842918395996e-01 -1.838690936565399170e-01 -5.849805474281311035e-02 -1.008234173059463501e-01 5.257963761687278748e-02 -1.328690946102142334e-01 -9.234779328107833862e-02 2.422053366899490356e-01 1.040058583021163940e-01 6.578213069587945938e-04 -4.034260287880897522e-02 -1.519297361373901367e-01 -8.963446319103240967e-02 2.339834868907928467e-01 -6.109381467103958130e-02 -2.570900917053222656e-01 -1.328561305999755859e-01 -2.953370213508605957e-01 -1.570372134447097778e-01 1.352852135896682739e-01 2.666024267673492432e-01 -2.783051133155822754e-01 1.386394202709197998e-01 -4.651205614209175110e-02 -2.000793218612670898e-01 1.691747903823852539e-01
2.583877742290496826e-01 1.787066608667373657e-01 -2.898133397102355957e-01 2.168558239936828613e-01 -5.798716843128204346e-02 -3.427435457706451416e-01 1.600211299955844879e-02 -2.138097286224365234e-01 9.998147934675216675e-02 -8.445414155721664429e-02 2.973218262195587158e-01 -2.766107954084873199e-02 -1.365680992603302002e-01 2.711170613765716553e-01 5.902213230729103088e-02 -1.712028086185455322e-01 3.319668024778366089e-02 4.925333708524703979e-02 7.934326678514480591e-02 -2.065597474575042725e-01 1.941251456737518311e-01 1.544925570487976074e-02 -2.976942956447601318e-01 -1.680391877889633179e-01 -1.327682584524154663e-01 1.653238548897206783e-03 1.656234078109264374e-02 -2.876386940479278564e-01 2.059415280818939209e-01 9.167003445327281952e-03 -1.249486878514289856e-01 7.880698889493942261e-02
3.987013697624206543e-01 3.652512282133102417e-02 3.948277980089187622e-02 3.041429519653320312e-01 -6.676468998193740845e-03 -2.859552577137947083e-02 -2.730780541896820068e-01 6.256446987390518188e-02 1.072353050112724304e-01 7.300403714179992676e-02 9.373498708009719849e-02 -1.401187945157289505e-02 -8.077597618103027344e-02 8.321738243103027344e-02 -1.923103481531143188e-01 2.338055148720741272e-02 3.163504600524902344e-02 -4.938869550824165344e-02 3.120096400380134583e-02 8.616828918457031250e-02 2.937715649604797363e-01 -2.006847262382507324e-01 -3.796509802341461182e-01 -1.572361588478088379e-01 -2.249180525541305542e-01 3.381230235099792480e-01 -2.625689096748828888e-02 -2.570924162864685059e-02 -4.662054404616355896e-02 -1.544500589370727539e-01 -4.965987429022789001e-02 2.957512736320495605e-01
1.935773342847824097e-01 -6.727672368288040161e-02 -5.984506011009216309e-02 3.127650022506713867e-01 1.877958029508590698e-01 1.414573639631271362e-01 -6.976614147424697876e-02 -2.960312962532043457e-01 -9.216170012950897217e-02 -3.705160915851593018e-01 -2.227674275636672974e-01 -1.952458918094635010e-01 -4.743324127048254013e-03 1.416062265634536743e-01 -4.282233119010925293e-01 -3.200084669515490532e-03 -1.301599889993667603e-01 2.739458903670310974e-02 1.442652642726898193e-01 3.152602910995483398e-02 -8.423940837383270264e-02 1.412406712770462036e-01 -7.308863103389739990e-02 1.058328524231910706e-01 3.995907306671142578e-02 1.753079518675804138e-02 1.503364741802215576e-01 -1.614686995744705200e-01 1.901744306087493896e-01 -4.015420004725456238e-02 -3.156318366527557373e-01 -2.776781097054481506e-02
-6.632952019572257996e-03 7.059313822537660599e-03 -3.812024593353271484e-01 2.531566619873046875e-01 2.039452046155929565e-01 -2.247520536184310913e-01 7.968135923147201538e-02 2.340377718210220337e-01 -3.044753074645996094e-01 -1.465264856815338135e-01 -6.415338814258575439e-02 8.744768798351287842e-02 -8.292174339294433594e-02 1.316917538642883301e-01 9.632771462202072144e-02 1.768534183502197266e-01 -1.517476513981819153e-02 2.290599048137664795e-03 2.327751182019710541e-02 1.143806651234626770e-01 5.835370719432830811e-02 -3.248982131481170654e-01 -8.275134116411209106e-02 1.074518412351608276e-01 -1.272502392530441284e-01 2.781973183155059814e-01 5.350113660097122192e-02 -4.170348644256591797e-01 -5.621214210987091064e-02 1.130848675966262817e-01 -1.212642118334770203e-01 6.574387103319168091e-02
2.429745346307754517e-01 1.074486002326011658e-01 -1.148627623915672302e-01 7.911229878664016724e-02 1.548109799623489380e-01 -2.313849478960037231e-01 -2.483712732791900635e-01 1.283290535211563110e-01 2.956519424915313721e-01 -1.491664648056030273e-01 -2.440248280763626099e-01 -3.039098158478736877e-02 -1.478862911462783813e-01 -1.638924479484558105e-01 -1.971948146820068359e-02 1.685422360897064209e-01 -1.878142356872558594e-01 2.107347361743450165e-02 1.151289977133274078e-02 2.226881831884384155e-01 -1.804250329732894897e-01 -8.459980785846710205e-02 -1.182627677917480469e-01 -2.709396481513977051e-01 1.734869740903377533e-02 9.879198670387268066e-02 1.830159127712249756e-01 -4.008058905601501465e-01 3.599321842193603516e-02 -4.363928455859422684e-03 -2.606799602508544922e-01 1.436311900615692139e-01
1.443889141082763672e-01 8.042000979185104370e-02 6.689854711294174194e-02 4.242650866508483887e-01 -1.770421266555786133e-01 -2.665449976921081543e-01 -1.288993805646896362e-01 -9.274743497371673584e-02 3.490484505891799927e-02 1.085099279880523682e-01 -1.140651553869247437e-01 7.209819555282592773e-02 -1.923939436674118042e-01 2.870415449142456055e-01 1.310782432556152344e-01 2.220745943486690521e-02 3.381060436367988586e-02 -2.462944239377975464e-01 3.802642226219177246e-01 -1.975010521709918976e-02 -5.212094169110059738e-03 2.104513347148895264e-03 1.732410788536071777e-01 -2.014583498239517212e-01 -2.459045499563217163e-01 2.106766700744628906e-01 1.757327467203140259e-01 -1.704158931970596313e-01 4.373840056359767914e-03 9.250058233737945557e-02 -1.538072973489761353e-01 1.337238103151321411e-01
4.008231163024902344e-01 6.526479125022888184e-02 -4.571385681629180908e-02 2.521402239799499512e-01 -9.740129858255386353e-02 1.708754003047943115e-01 -4.971804097294807434e-02 -1.211358979344367981e-01 1.606039106845855713e-01 -6.471206247806549072e-02 1.262497305870056152e-01 -1.561209857463836670e-01 -1.320817787200212479e-02 8.679831773042678833e-02 -3.157946169376373291e-01 -8.120967447757720947e-02 -2.420466989278793335e-01 8.611104637384414673e-02 -2.815604023635387421e-02 2.222245335578918457e-01 1.752350628376007080e-01 -7.398836314678192139e-02 -4.090147018432617188e-01 2.221164666116237640e-02 -1.062372177839279175e-01 -8.406303077936172485e-02 -4.948934167623519897e-02 -9.191206097602844238e-02 2.320778220891952515e-01 3.929417952895164490e-02 -3.511174023151397705e-01 3.432654961943626404e-02
3.417752981185913086e-01 -1.721541513688862324e-03 -1.894539445638656616e-01 1.524554044008255005e-01 1.919577643275260925e-02 -1.261282563209533691e-01 -4.554390162229537964e-02 1.970245875418186188e-02 -3.183653950691223145e-02 1.564304083585739136e-01 -5.909961462020874023e-02 -8.201757818460464478e-02 1.321582347154617310e-01 1.917023658752441406e-01 4.325927421450614929e-02 -1.364641338586807251e-01 -3.311281502246856689e-01 -1.240348070859909058e-01 3.916771113872528076e-01 2.915862500667572021e-01 1.117132883518934250e-02 -1.385854482650756836e-01 -1.475447714328765869e-01 -2.677623033523559570e-01 -1.574608832597732544e-01 4.935562983155250549e-02 -5.501213949173688889e-03 -1.112427040934562683e-01 2.679129540920257568e-01 -1.002417504787445068e-01 -9.023893624544143677e-02 -2.983856797218322754e-01
2.284878641366958618e-01 4.719702526926994324e-02 9.582164138555526733e-02 1.316233724355697632e-01 2.549050003290176392e-02 1.542570739984512329e-01 2.642749436199665070e-02 -2.379108220338821411e-01 -1.600012034177780151e-01 -1.900988072156906128e-01 -1.548544615507125854e-01 -5.616502463817596436e-02 3.199636638164520264e-01 3.484521061182022095e-02 -2.355113476514816284e-01 -8.274863474071025848e-03 -1.032409816980361938e-01 -3.780719935894012451e-01 2.153390198945999146e-01 -1.345072756521403790e-03 1.257939040660858154e-01 1.444057654589414597e-02 1.497825682163238525e-01 -2.789244800806045532e-02 -4.335859119892120361e-01 7.605404406785964966e-02 3.150385618209838867e-02 -2.982558906078338623e-01 -1.536368280649185181e-01 1.741053722798824310e-02 9.574522078037261963e-02 -1.824754178524017334e-01
6.256902962923049927e-02 1.013673692941665649e-01 -8.244492858648300171e-02 1.902605742216110229e-01 -2.487516105175018311e-01 -8.247882127761840820e-02 -1.904136836528778076e-01 -1.453372999094426632e-03 3.890996053814888000e-02 -2.251790910959243774e-01 -4.297493770718574524e-02 1.716946363449096680e-01 -1.545948348939418793e-02 1.595516651868820190e-01 -5.716174095869064331e-02 1.916543692350387573e-01 -1.310243159532546997e-01 -2.902751788496971130e-02 -1.057062074542045593e-01 2.154015898704528809e-01 2.405168712139129639e-01 -3.577567934989929199e-01 -6.505814194679260254e-02 -1.843842864036560059e-01 -1.923750340938568115e-01 3.245883882045745850e-01 3.399116992950439453e-01 -2.627404928207397461e-01 -1.254166811704635620e-01 -1.893787533044815063e-01 -5.621493980288505554e-02 8.539164811372756958e-02
2.425271570682525635e-01 2.362291067838668823e-01 -5.331782698631286621e-01 8.790018968284130096e-03 6.886556744575500488e-02 -4.588455334305763245e-02 1.687627583742141724e-01 1.163680329918861389e-01 1.888221502304077148e-01 1.322145909070968628e-01 -1.023490633815526962e-02 2.135154157876968384e-01 -2.484034448862075806e-01 1.890630424022674561e-01 -1.904379129409790039e-01 1.413936614990234375e-01 -2.841734886169433594e-01 1.515313144773244858e-02 6.119478121399879456e-02 -2.183336066082119942e-03 -4.940521344542503357e-02 4.356871917843818665e-02 6.015615537762641907e-02 1.397414505481719971e-01 -2.037483304738998413e-01 1.624004989862442017e-01 -9.380517154932022095e-02 -2.161048352718353271e-01 1.269785910844802856e-01 -7.535857707262039185e-02 -2.021907716989517212e-01 3.637209162116050720e-02
-3.059946373105049133e-02 -2.747506648302078247e-02 -1.348168104887008667e-01 5.537417531013488770e-02 -4.788162652403116226e-03 -2.283548004925251007e-02 -1.683770567178726196e-01 -1.416616439819335938e-01 -5.468369927257299423e-03 -2.851568162441253662e-01 8.898596465587615967e-02 1.177872791886329651e-01 4.973155260086059570e-02 2.191671282052993774e-01 1.466695070266723633e-01 7.296042144298553467e-02 -1.039924919605255127e-01 -1.623577922582626343e-01 1.032930612564086914e-02 1.045343130826950073e-01 1.413103193044662476e-01 -3.355339765548706055e-01 4.154789075255393982e-02 -2.096843719482421875e-01 -2.327929884195327759e-01 1.769862473011016846e-01 4.629580974578857422e-01 -4.041504859924316406e-01 -3.816099837422370911e-02 -1.225119382143020630e-01 -1.663757711648941040e-01 1.176413372159004211e-01
2.646948993206024170e-01 1.257962286472320557e-01 -1.584204435348510742e-01 1.795470714569091797e-01 7.326471619307994843e-03 -1.975686699151992798e-01 6.935730576515197754e-02 -3.396973311901092529e-01 -2.353598177433013916e-01 8.811676502227783203e-02 1.563144177198410034e-01 -2.436489909887313843e-01 -1.979172378778457642e-01 -1.294386684894561768e-01 -2.979285717010498047e-01 1.248253360390663147e-01 -2.300141006708145142e-01 -2.898982763290405273e-01 6.367018818855285645e-02 -1.016845479607582092e-01 3.006994351744651794e-02 -6.819098442792892456e-02 7.773024588823318481e-02 -6.597532331943511963e-02 -2.880209684371948242e-01 1.790001541376113892e-01 -1.569564491510391235e-01 -3.259990364313125610e-02 1.232809051871299744e-01 -2.557033300399780273e-01 2.852435037493705750e-02 -2.963701821863651276e-02
4.157492890954017639e-02 1.349725574254989624e-01 7.966429926455020905e-03 4.686428979039192200e-02 2.577588856220245361e-01 -8.471377938985824585e-02 -1.607097387313842773e-01 -2.097353190183639526e-01 -1.055885553359985352e-01 -8.957973122596740723e-02 8.734966069459915161e-02 4.085502400994300842e-02 -2.501913607120513916e-01 5.361746251583099365e-02 -2.358353435993194580e-01 2.093233168125152588e-01 -5.332566332072019577e-03 -1.856222152709960938e-01 -5.786300823092460632e-02 1.163727492094039917e-01 2.446243315935134888e-01 -1.276156008243560791e-01 -2.997385263442993164e-01 9.720091521739959717e-02 -2.246750742197036743e-01 1.253223568201065063e-01 3.968049883842468262e-01 -3.639199733734130859e-01 -1.702994257211685181e-01 -1.045013666152954102e-01 -1.150134056806564331e-01 7.045585662126541138e-02
1.119443774223327637e-01 -6.664939224720001221e-02 4.710076376795768738e-02 5.187321305274963379e-01 4.271271452307701111e-02 -1.220556423068046570e-01 1.356253051199018955e-03 -1.966954469680786133e-01 -7.679536193609237671e-02 -2.369357831776142120e-02 -1.589307188987731934e-02 -9.210986644029617310e-02 -1.729645729064941406e-01 6.312824040651321411e-02 5.631513521075248718e-02 1.661719381809234619e-01 -8.049681782722473145e-02 7.153245061635971069e-02 1.625229269266128540e-01 2.119248509407043457e-01 9.181855618953704834e-02 4.424476251006126404e-02 -4.464124515652656555e-02 6.176394969224929810e-02 -1.636589765548706055e-01 1.386743038892745972e-01 1.114232838153839111e-01 -4.152387380599975586e-01 3.476013839244842529e-01 -2.720203101634979248e-01 6.973576545715332031e-02 -2.162712514400482178e-01
3.908591866493225098e-01 4.189861193299293518e-02 -1.496993750333786011e-01 2.681869864463806152e-01 2.363655529916286469e-02 1.546412706375122070e-01 2.223282605409622192e-01 -3.075652420520782471e-01 2.067541629076004028e-01 1.029911860823631287e-01 2.626246772706508636e-02 2.373084053397178650e-02 4.030488058924674988e-02 1.204748973250389099e-01 -3.877096176147460938e-01 1.387371420860290527e-01 -9.246371686458587646e-03 -2.564046084880828857e-01 1.461588218808174133e-02 1.218561381101608276e-01 8.088167011737823486e-02 -4.666497558355331421e-02 -5.515548959374427795e-02 2.780037522315979004e-01 -1.579388082027435303e-01 2.007362842559814453e-01 1.611887812614440918e-01 1.009179186075925827e-02 -1.454295776784420013e-02 1.404346227645874023e-01 -2.227068543434143066e-01 1.073954775929450989e-01
3.894475102424621582e-02 4.999609291553497314e-02 -2.984706759452819824e-01 1.763809472322463989e-01 -3.068042732775211334e-02 -1.443172525614500046e-02 -1.394682824611663818e-01 1.756267845630645752e-01 -9.128378331661224365e-02 3.464755415916442871e-02 -1.257163705304265022e-03 -2.052560001611709595e-01 -2.803590893745422363e-01 -1.347491443157196045e-01 -1.588266342878341675e-01 -1.831167787313461304e-01 -2.760154381394386292e-02 -1.359058320522308350e-01 2.885659337043762207e-01 9.580963850021362305e-02 -2.058338373899459839e-02 -1.402479559183120728e-01 -9.269200265407562256e-02 -8.961006253957748413e-02 -5.518764257431030273e-01 1.895924806594848633e-01 4.251938313245773315e-02 -2.907826900482177734e-01 1.619182825088500977e-01 6.011969968676567078e-02 -3.458655253052711487e-02 -1.042186766862869263e-01
1.505515575408935547e-01 -3.154085576534271240e-02 4.690945893526077271e-02 -5.355123803019523621e-02 -6.426399946212768555e-02 4.642791301012039185e-02 -1.441585570573806763e-01 -1.458090692758560181e-01 -2.380749434232711792e-01 1.654676645994186401e-01 -8.576904982328414917e-02 -3.424215316772460938e-02 1.602445356547832489e-02 -1.504816412925720215e-01 -1.996272206306457520e-01 -3.184307366609573364e-02 1.583995968103408813e-01 -3.025840520858764648e-01 1.648065596818923950e-01 1.115852668881416321e-01 3.338125720620155334e-02 -2.992191910743713379e-01 -1.306180059909820557e-01 -1.167429313063621521e-01 -1.778606772422790527e-01 4.992407560348510742e-02 3.449437618255615234e-01 -3.686631917953491211e-01 5.048084259033203125e-02 -2.824981510639190674e-01 -3.342945277690887451e-01 -7.655779272317886353e-02
2.890192568302154541e-01 2.413669526576995850e-01 -1.050094738602638245e-01 1.148355156183242798e-01 1.147897541522979736e-01 2.225046753883361816e-01 3.382321074604988098e-02 -1.660453975200653076e-01 -8.427421003580093384e-02 1.948906481266021729e-01 -1.507508754730224609e-01 -9.749895334243774414e-02 -2.244941741228103638e-01 2.374190539121627808e-01 1.626085638999938965e-01 8.020135760307312012e-02 -2.474733814597129822e-02 -1.053483858704566956e-01 1.208640635013580322e-03 -4.308890178799629211e-02 8.811387419700622559e-02 1.531920731067657471e-01 -1.783688813447952271e-01 -3.068376481533050537e-01 -2.703497409820556641e-01 3.377478420734405518e-01 -1.856444217264652252e-02 -1.628057062625885010e-01 -1.237690970301628113e-01 1.323418170213699341e-01 -2.668178975582122803e-01 -1.919292956590652466e-01
2.441375851631164551e-01 2.980816923081874847e-02 5.666264891624450684e-02 1.606693714857101440e-01 -7.285735011100769043e-02 -2.548005580902099609e-01 8.128117769956588745e-02 -3.042039573192596436e-01 5.699962005019187927e-02 -6.808848679065704346e-02 3.414707630872726440e-02 7.651143241673707962e-03 2.344361543655395508e-01 2.254697382450103760e-01 -4.589077457785606384e-02 2.263130545616149902e-01 -1.287660747766494751e-01 1.957699209451675415e-01 2.974162399768829346e-01 -3.636096417903900146e-02 -9.870942682027816772e-02 -2.490588724613189697e-01 -1.208870112895965576e-01 3.092836402356624603e-02 -7.431841641664505005e-02 8.252606540918350220e-02 9.300361573696136475e-02 -5.453078746795654297e-01 -8.013245463371276855e-02 6.767603009939193726e-02 -7.375796139240264893e-02 -7.784608006477355957e-02
1.412997245788574219e-01 2.232058048248291016e-01 4.110891371965408325e-02 3.635214567184448242e-01 7.664297521114349365e-02 1.498504281044006348e-01 1.357730031013488770e-01 -2.154581546783447266e-01 -8.483520150184631348e-02 -3.813688755035400391e-01 -3.283475234638899565e-04 -7.935304194688796997e-02 7.251769304275512695e-02 1.651416122913360596e-01 -1.597144752740859985e-01 -7.619780302047729492e-02 -1.652371287345886230e-01 -2.481977194547653198e-01 3.035793602466583252e-01 7.713989913463592529e-02 8.214651793241500854e-02 2.585743367671966553e-02 -7.321806997060775757e-02 2.014608532190322876e-01 -2.302297502756118774e-01 2.202258817851543427e-02 8.906637877225875854e-02 -9.708139300346374512e-02 2.811756432056427002e-01 1.799259930849075317e-01 -1.431842893362045288e-01 1.929890215396881104e-01
4.218388795852661133e-01 2.393538951873779297e-01 -5.246824771165847778e-02 1.639770865440368652e-01 1.971041411161422729e-01 -2.943145632743835449e-01 3.416245803236961365e-02 -3.664961829781532288e-02 2.039934322237968445e-02 -9.147485345602035522e-02 1.041168123483657837e-01 7.310074567794799805e-02 -1.456941515207290649e-01 1.228762790560722351e-01 -2.011275738477706909e-01 -4.153295233845710754e-02 4.924474284052848816e-02 -1.454180181026458740e-01 5.500493198633193970e-02 1.697943359613418579e-01 1.004038527607917786e-01 -1.560047417879104614e-01 -5.493671894073486328e-01 -2.390089482069015503e-01 -1.582433432340621948e-01 4.812939837574958801e-02 8.210256695747375488e-02 -9.121146053075790405e-03 -4.926827549934387207e-02 2.098537515848875046e-03 -5.958151072263717651e-02 1.213681325316429138e-01
2.005964368581771851e-01 1.661695132497698069e-04 -1.743575930595397949e-01 1.213853806257247925e-01 3.921377658843994141e-02 -2.281790226697921753e-02 5.405925586819648743e-02 -1.746135205030441284e-01 8.627586066722869873e-02 1.935058832168579102e-01 -2.420882582664489746e-01 2.942221798002719879e-02 -2.623023688793182373e-01 3.433074057102203369e-02 -1.785173267126083374e-01 -9.609146974980831146e-03 -9.648710489273071289e-02 -9.196247905492782593e-02 1.153063848614692688e-01 7.700124382972717285e-02 -2.253427356481552124e-01 -3.256778717041015625e-01 -3.645792603492736816e-02 3.146930634975433350e-01 -2.183208316564559937e-01 2.513751387596130371e-02 4.378914535045623779e-01 -2.334183901548385620e-01 -2.179466784000396729e-01 3.407207131385803223e-02 -1.616450548171997070e-01 9.661901742219924927e-02
2.794466167688369751e-02 9.272598475217819214e-02 6.136366166174411774e-03 5.038880705833435059e-01 -3.745965287089347839e-02 -1.309207975864410400e-01 -1.413303911685943604e-01 -2.845870889723300934e-02 -1.899316012859344482e-01 2.267815405502915382e-03 1.320296078920364380e-01 -4.851614590734243393e-03 -1.599218696355819702e-01 7.244581729173660278e-02 -1.367305517196655273e-01 2.629207372665405273e-01 -8.517652750015258789e-02 1.919837668538093567e-02 -1.862207353115081787e-01 2.474258542060852051e-01 1.298145204782485962e-01 -6.278651952743530273e-02 -6.178555265069007874e-02 4.522791641647927463e-05 -2.929293215274810791e-01 1.771045625209808350e-01 2.621434330940246582e-01 -3.361690044403076172e-01 -2.627555727958679199e-01 -1.072272434830665588e-01 -6.564326584339141846e-02 -1.152816116809844971e-01
6.449238955974578857e-02 1.209430098533630371e-01 -7.153359800577163696e-02 8.149369060993194580e-02 1.046493202447891235e-01 -2.457373589277267456e-01 -2.794378697872161865e-01 -3.051545657217502594e-02 -7.755117118358612061e-02 -1.011962592601776123e-01 -5.111477221362292767e-04 1.929799169301986694e-01 -8.591257035732269287e-02 8.423969149589538574e-02 -1.144368797540664673e-01 1.429757177829742432e-01 2.733262442052364349e-02 -1.039583310484886169e-01 -8.026615530252456665e-02 7.074055820703506470e-02 1.696540266275405884e-01 -1.349357366561889648e-01 -2.986519932746887207e-01 9.064186364412307739e-02 -1.836299449205398560e-01 2.234733700752258301e-01 3.763146698474884033e-01 -4.200186133384704590e-01 -2.624477744102478027e-01 -2.284166216850280762e-01 -1.654787361621856689e-01 -7.970723323523998260e-03
2.766528725624084473e-01 4.886928200721740723e-02 -4.245559871196746826e-01 1.462502181529998779e-01 3.125280141830444336e-01 7.183779031038284302e-02 2.501116096973419189e-01 -1.322397887706756592e-01 1.640041172504425049e-01 6.546919047832489014e-02 2.092770189046859741e-01 6.489152461290359497e-02 -2.302445173263549805e-01 -4.563600197434425354e-02 7.722586859017610550e-03 1.495257616043090820e-01 -1.920642405748367310e-01 -3.274513408541679382e-02 7.446679472923278809e-02 2.220752649009227753e-02 -1.693909987807273865e-02 1.696423627436161041e-02 -2.191733568906784058e-03 -1.293088942766189575e-01 -2.479474842548370361e-01 -1.766404658555984497e-01 -1.150511726737022400e-01 -3.601032197475433350e-01 1.567034870386123657e-01 -5.452913418412208557e-02 -2.350070774555206299e-01 1.442966517060995102e-02
7.105994969606399536e-02 1.243946924805641174e-01 1.182998418807983398e-01 2.853789031505584717e-01 -3.912848606705665588e-02 -1.365600377321243286e-01 -9.220652282238006592e-02 3.514846786856651306e-02 1.831997744739055634e-02 -8.045732043683528900e-03 1.906363368034362793e-01 7.493400573730468750e-02 -2.327627390623092651e-01 5.739924684166908264e-02 -1.355168670415878296e-01 -7.732862606644630432e-03 -1.668366044759750366e-01 -2.840950340032577515e-02 6.519477069377899170e-02 7.549516111612319946e-02 2.638365030288696289e-01 -2.155366241931915283e-01 3.677628934383392334e-02 -1.046712417155504227e-02 -2.601107656955718994e-01 1.294486522674560547e-01 4.260906875133514404e-01 -1.579204648733139038e-01 -2.677881717681884766e-01 -1.567879766225814819e-01 -2.364914864301681519e-01 -3.696223795413970947e-01
4.346783086657524109e-02 3.046392649412155151e-02 -2.205473929643630981e-01 -7.238030433654785156e-02 -1.810660809278488159e-01 -1.586353778839111328e-01 8.481026440858840942e-02 6.403324753046035767e-02 6.921478360891342163e-02 4.410086944699287415e-02 -9.429388493299484253e-02 -1.648368388414382935e-01 5.961908400058746338e-02 1.593269854784011841e-01 -3.959445357322692871e-01 -1.777449101209640503e-01 -3.954967856407165527e-02 -1.795706003904342651e-01 1.574876308441162109e-01 -1.946132443845272064e-02 2.445398718118667603e-01 1.277439594268798828e-01 5.436073057353496552e-03 8.253192901611328125e-02 -3.677703440189361572e-01 1.367188543081283569e-01 1.834253817796707153e-01 -2.906653583049774170e-01 -8.005708456039428711e-02 -9.354315698146820068e-02 -4.205409884452819824e-01 -8.895773440599441528e-02
4.191969633102416992e-01 -2.959817834198474884e-02 1.319480389356613159e-01 -1.391890794038772583e-01 2.677145004272460938e-01 -2.775123901665210724e-02 -7.881431281566619873e-02 2.531322538852691650e-01 -3.217364847660064697e-02 1.932843178510665894e-01 -8.995373547077178955e-02 1.471997350454330444e-01 1.532813254743814468e-02 4.031175374984741211e-02 -2.485321909189224243e-01 1.688274294137954712e-01 -1.372633315622806549e-02 -1.396734118461608887e-01 3.415031731128692627e-02 -1.149239949882030487e-02 1.505276858806610107e-01 -8.743605762720108032e-02 -2.345265122130513191e-03 1.055153161287307739e-01 -2.104188203811645508e-01 -2.427023276686668396e-02 -2.493087574839591980e-02 -4.585483074188232422e-01 7.790802977979183197e-03 -2.059390544891357422e-01 -2.535756528377532959e-01 2.421516031026840210e-01
2.451644837856292725e-01 5.772361159324645996e-02 -4.430678114295005798e-02 1.931899189949035645e-01 2.763490751385688782e-02 -1.916768699884414673e-01 -1.896262168884277344e-01 8.134661614894866943e-02 8.820886909961700439e-02 1.747952550649642944e-01 -2.090956419706344604e-01 -7.581620663404464722e-02 1.309504359960556030e-01 -1.191681101918220520e-01 -2.760605216026306152e-01 3.676207959651947021e-01 9.012929350137710571e-02 -2.028695344924926758e-01 2.149465382099151611e-01 1.453346312046051025e-01 3.542703390121459961e-02 -9.919193387031555176e-02 -2.510671317577362061e-01 -2.383117005228996277e-02 -1.910021901130676270e-02 1.307273805141448975e-01 1.290960460901260376e-01 -4.565400183200836182e-01 4.446943849325180054e-02 4.698956012725830078e-02 3.073926828801631927e-02 2.184294015169143677e-01
2.396997362375259399e-01 3.092904016375541687e-02 2.825563400983810425e-02 1.868333816528320312e-01 -1.670402437448501587e-01 -7.950000464916229248e-02 5.967262201011180878e-03 -1.194062903523445129e-01 8.927450329065322876e-02 1.706881076097488403e-01 1.988281905651092529e-01 -5.928753316402435303e-02 -7.529457658529281616e-02 2.581115663051605225e-01 -2.707839012145996094e-01 2.315065637230873108e-02 5.293120816349983215e-02 3.693224117159843445e-02 5.355462431907653809e-02 -4.384249448776245117e-02 1.103125959634780884e-01 -3.337395489215850830e-01 3.363662958145141602e-02 -2.275437116622924805e-01 -1.734696328639984131e-01 1.736902892589569092e-01 9.166185557842254639e-02 -4.536934494972229004e-01 -1.448768973350524902e-01 1.199138686060905457e-01 -6.637626886367797852e-02 -3.624565005302429199e-01
2.551938295364379883e-01 1.709787547588348389e-01 -2.565665245056152344e-01 1.083151400089263916e-01 -1.057550832629203796e-01 2.328424602746963501e-01 1.586983799934387207e-01 -2.361611574888229370e-01 -2.062789350748062134e-01 3.203051686286926270e-01 -2.312456220388412476e-01 -1.250913888216018677e-01 -2.589246928691864014e-01 6.163772195577621460e-02 -9.312156587839126587e-02 7.132612913846969604e-02 -1.195465847849845886e-01 -2.463456839323043823e-01 -2.820281311869621277e-02 9.935411810874938965e-02 -2.668928727507591248e-02 1.857170164585113525e-01 -1.137322485446929932e-01 -1.284997537732124329e-02 -3.031676709651947021e-01 1.904160678386688232e-01 7.608615607023239136e-02 -2.034002542495727539e-01 -7.070335745811462402e-02 4.640099592506885529e-03 -1.363487839698791504e-01 -2.235382348299026489e-01
2.346964031457901001e-01 1.042504906654357910e-01 1.458122134208679199e-01 1.856848895549774170e-01 -2.097713798284530640e-01 -9.213543683290481567e-02 1.031374707818031311e-01 -1.646690666675567627e-01 5.941445380449295044e-02 8.547410368919372559e-02 1.279881447553634644e-01 -9.821802377700805664e-02 -1.290818899869918823e-01 1.453971415758132935e-01 -3.176356852054595947e-01 7.116403430700302124e-02 1.397118568420410156e-01 -1.099185645580291748e-01 1.856824904680252075e-01 8.871103078126907349e-02 6.641007959842681885e-02 -2.789379358291625977e-01 -2.803027816116809845e-02 -1.043006628751754761e-01 -1.967983096837997437e-01 3.302323818206787109e-01 -9.176707267761230469e-02 -4.282999038696289062e-01 -1.927877962589263916e-01 1.199633479118347168e-01 -6.484133750200271606e-02 -2.102438360452651978e-01
1.684820950031280518e-01 -9.168102592229843140e-02 1.424238383769989014e-01 2.573139667510986328e-01 -3.322544693946838379e-02 -1.248789131641387939e-01 1.962480833753943443e-03 -2.041491419076919556e-01 1.302423793822526932e-02 -1.585999503731727600e-02 -2.032579109072685242e-02 1.790501177310943604e-01 -4.024754092097282410e-02 2.070642709732055664e-01 -1.315215080976486206e-01 -5.669059231877326965e-02 2.078217081725597382e-02 -4.167319275438785553e-03 1.700760722160339355e-01 1.432804018259048462e-01 1.993029564619064331e-01 -3.332162797451019287e-01 1.649315804243087769e-01 3.395196422934532166e-02 -1.061400547623634338e-01 2.611559629440307617e-01 6.337743997573852539e-02 -5.391615033149719238e-01 -1.117717698216438293e-01 -3.317771246656775475e-03 -1.858034580945968628e-01 -2.649758756160736084e-01
2.372318506240844727e-01 2.361248284578323364e-01 -2.453722618520259857e-02 1.372486352920532227e-01 1.646389067173004150e-01 -1.106463819742202759e-01 -9.630532562732696533e-02 5.149820074439048767e-02 8.598272502422332764e-02 -1.567920893430709839e-01 1.311327368021011353e-01 7.483910024166107178e-02 1.105879172682762146e-01 -3.720303252339363098e-02 -1.028823405504226685e-01 -1.945028007030487061e-01 -7.591819763183593750e-02 1.427825093269348145e-01 3.929013609886169434e-01 1.111159622669219971e-01 -2.583937942981719971e-01 -2.054238915443420410e-01 -1.911558508872985840e-01 -1.811124086380004883e-01 -1.141632273793220520e-01 1.795390546321868896e-01 1.309977769851684570e-01 -3.432700037956237793e-01 2.971863150596618652e-01 1.445774137973785400e-01 -4.745978489518165588e-02 -1.937367171049118042e-01
2.784463763236999512e-01 6.368285510689020157e-03 -1.836702525615692139e-01 1.469560265541076660e-01 -5.873747169971466064e-02 -2.111826837062835693e-01 2.247143983840942383e-01 -5.675986781716346741e-02 -5.440605804324150085e-02 -8.386176079511642456e-02 1.332523971796035767e-01 -2.064330279827117920e-01 -1.564375013113021851e-01 3.654667437076568604e-01 -2.478145658969879150e-01 -3.269093856215476990e-02 -1.961766928434371948e-01 2.521861791610717773e-01 1.900065839290618896e-01 1.337237805128097534e-01 -3.967360034584999084e-02 -1.582903042435646057e-02 -3.085518181324005127e-01 -1.462857723236083984e-01 -1.698135435581207275e-01 3.007815591990947723e-02 1.043572202324867249e-01 -2.442123442888259888e-01 9.646381437778472900e-02 -2.989775836467742920e-01 3.118814714252948761e-02 -3.719307715073227882e-03
2.084188908338546753e-01 1.637035608291625977e-01 -1.467193812131881714e-01 1.391237378120422363e-01 -1.472369283437728882e-01 3.134731054306030273e-01 7.543922215700149536e-02 1.758470535278320312e-01 -2.033927589654922485e-01 -1.911167949438095093e-01 -1.507146358489990234e-01 -2.342054694890975952e-01 -1.983850002288818359e-01 5.692684091627597809e-03 -1.350331753492355347e-01 8.437365293502807617e-02 -3.165712952613830566e-01 2.030517458915710449e-01 6.341245025396347046e-02 1.635339409112930298e-01 9.539517015218734741e-02 4.123736638575792313e-03 -2.209439575672149658e-01 1.494358181953430176e-01 -1.366555988788604736e-01 2.967964708805084229e-01 -3.033727407455444336e-02 -3.227424323558807373e-01 1.557804178446531296e-02 -2.175905741751194000e-02 -2.154738306999206543e-01 2.554922550916671753e-02
3.908682614564895630e-02 3.780243173241615295e-02 3.696317970752716064e-02 3.230551183223724365e-01 -1.707867085933685303e-01 -5.712392553687095642e-02 -1.329554021358489990e-01 2.580929547548294067e-03 1.357564982026815414e-02 -2.715840935707092285e-01 1.544303894042968750e-01 1.102582216262817383e-01 -7.721850275993347168e-02 8.187767863273620605e-02 -8.346991986036300659e-02 2.187831550836563110e-01 1.179059408605098724e-02 9.963547438383102417e-02 1.047650873661041260e-01 1.444536149501800537e-01 3.153634369373321533e-01 -3.766487240791320801e-01 9.490657597780227661e-02 -7.037460803985595703e-02 -1.460191160440444946e-01 1.820286214351654053e-01 2.758026421070098877e-01 -3.592461347579956055e-01 -1.111004203557968140e-01 -2.590778172016143799e-01 -1.430488973855972290e-01 8.398674428462982178e-02
1.907478719949722290e-01 1.069607362151145935e-01 5.563930049538612366e-02 1.718174666166305542e-01 -1.212781295180320740e-01 -1.539437770843505859e-01 1.454930603504180908e-01 -2.429141551256179810e-01 -7.399326562881469727e-02 -2.484556101262569427e-02 5.163389816880226135e-02 2.013897001743316650e-01 -7.403002679347991943e-02 -1.684482023119926453e-02 3.097305260598659515e-02 8.540210872888565063e-02 -1.288444153033196926e-03 2.135749459266662598e-01 2.446045428514480591e-01 -1.462202612310647964e-02 -7.230498641729354858e-02 -4.477763921022415161e-02 -1.413366496562957764e-01 6.625755876302719116e-02 -1.744347959756851196e-01 1.920105889439582825e-02 4.464191850274801254e-03 -6.684544086456298828e-01 3.147399425506591797e-01 -4.922890663146972656e-02 -9.551348537206649780e-02 -1.101216226816177368e-01
2.114327400922775269e-01 -2.287480384111404419e-01 -1.037316396832466125e-01 3.147404789924621582e-01 9.959309361875057220e-03 -1.855985671281814575e-01 5.995899438858032227e-02 2.375293672084808350e-01 -1.348273456096649170e-01 -2.344006896018981934e-01 -6.401921808719635010e-02 -1.017814353108406067e-01 -1.682195067405700684e-01 1.135182157158851624e-01 -2.583172023296356201e-01 -2.139066904783248901e-01 -1.425958871841430664e-01 -9.895959496498107910e-02 1.536423265933990479e-01 2.635821327567100525e-02 -1.774025894701480865e-02 -4.900256544351577759e-02 3.167374059557914734e-02 -8.785396814346313477e-02 -3.099960684776306152e-01 5.165365338325500488e-02 1.238946691155433655e-01 -4.650989472866058350e-01 5.419563874602317810e-02 2.367663830518722534e-01 -2.478669397532939911e-02 3.784321993589401245e-02
-4.132319241762161255e-02 2.414529584348201752e-02 -6.360608339309692383e-02 2.801628410816192627e-01 -1.183661371469497681e-01 -3.486626222729682922e-02 -1.585332602262496948e-01 1.310456730425357819e-02 -5.581752210855484009e-02 -3.106272816658020020e-01 1.836822926998138428e-01 1.390185803174972534e-01 3.712191432714462280e-02 8.338862657546997070e-02 -1.113382652401924133e-01 2.041407227516174316e-01 -6.370826810598373413e-02 7.275599241256713867e-02 3.348890691995620728e-02 1.493155360221862793e-01 1.966185122728347778e-01 -3.475683331489562988e-01 -4.458698630332946777e-02 -1.063280627131462097e-01 -1.215368285775184631e-01 1.640197038650512695e-01 2.594633102416992188e-01 -3.937499821186065674e-01 -7.998289912939071655e-02 -3.563165664672851562e-01 -1.619241684675216675e-01 1.744508594274520874e-01
6.298074126243591309e-02 1.329707652330398560e-01 -1.029305085539817810e-01 1.933927647769451141e-02 3.838797286152839661e-02 1.513672024011611938e-01 7.955303415656089783e-03 1.048116236925125122e-01 -7.099344581365585327e-02 -2.967835366725921631e-01 -2.279532849788665771e-01 -1.748528182506561279e-01 -2.948497533798217773e-01 3.723707795143127441e-02 -6.650300323963165283e-02 1.488671004772186279e-01 -1.151169091463088989e-01 -9.564981609582901001e-02 -9.279023110866546631e-02 5.400747805833816528e-02 1.392616331577301025e-01 -5.391163751482963562e-03 -4.454629421234130859e-01 7.205017656087875366e-02 -1.421125531196594238e-01 2.122039049863815308e-01 3.553568720817565918e-01 -4.156900048255920410e-01 8.032904937863349915e-03 3.638694435358047485e-02 -9.588658809661865234e-02 -9.757214784622192383e-02
3.417571485042572021e-01 1.300567686557769775e-01 -1.665978459641337395e-03 2.629670202732086182e-01 -6.088765338063240051e-02 -1.518095284700393677e-01 -6.341523677110671997e-02 -3.747809678316116333e-02 -2.821815609931945801e-01 -2.753354310989379883e-01 6.456234306097030640e-02 1.070748548954725266e-02 -6.796785444021224976e-02 3.218312263488769531e-01 -4.206410422921180725e-02 2.276193648576736450e-01 -7.844550907611846924e-02 4.692102968692779541e-02 -5.141291022300720215e-02 1.305586993694305420e-01 6.782792508602142334e-02 -8.448716253042221069e-02 1.226497581228613853e-03 -1.679556816816329956e-01 -1.033131703734397888e-01 -1.889715045690536499e-01 8.201241143979132175e-04 -2.076995521783828735e-01 3.426508009433746338e-01 -3.146597743034362793e-01 -1.576581746339797974e-01 -2.113431096076965332e-01
3.448484838008880615e-02 8.449718356132507324e-02 -1.838330030441284180e-01 9.966401755809783936e-02 3.307972475886344910e-02 2.205416709184646606e-01 -1.229434460401535034e-01 1.603811830282211304e-01 1.757027655839920044e-01 -5.948292091488838196e-03 -1.507743895053863525e-01 5.780568346381187439e-02 -1.511708945035934448e-01 1.540284454822540283e-01 -3.533536195755004883e-01 1.925194114446640015e-01 -2.432643771171569824e-01 -3.530472218990325928e-01 7.228457927703857422e-02 6.338445097208023071e-02 -9.048148244619369507e-02 8.845657855272293091e-02 2.613163292407989502e-01 -7.984626293182373047e-02 -1.855820268392562866e-01 1.702133417129516602e-01 1.004904061555862427e-01 -3.156951069831848145e-01 1.202981248497962952e-01 -2.567073106765747070e-01 -1.325142830610275269e-01 1.924868524074554443e-01
1.836520880460739136e-01 2.820721864700317383e-01 -9.530133008956909180e-02 2.128541320562362671e-01 -6.719199568033218384e-02 -2.165989875793457031e-01 -2.045491188764572144e-01 1.437794715166091919e-01 -3.392547369003295898e-02 -1.631676219403743744e-02 -2.633420228958129883e-01 2.792181074619293213e-02 6.207251176238059998e-02 -1.224762350320816040e-01 -1.625777482986450195e-01 4.247928559780120850e-01 3.293502703309059143e-02 -1.863993108272552490e-01 2.099303752183914185e-01 1.037530750036239624e-01 3.557349368929862976e-02 -3.338776528835296631e-02 -1.048065274953842163e-01 3.229006752371788025e-02 5.635708197951316833e-02 -1.460806131362915039e-01 1.063437536358833313e-01 -4.495628476142883301e-01 3.930155187845230103e-03 2.300776988267898560e-01 -1.403376013040542603e-01 7.379871606826782227e-02
2.057946622371673584e-01 1.016856431961059570e-01 1.596045494079589844e-01 2.040673196315765381e-01 1.728841662406921387e-01 -1.059309765696525574e-01 -3.761261701583862305e-02 -1.028385385870933533e-01 1.233931332826614380e-01 -6.375494599342346191e-02 -4.357646405696868896e-02 -1.396184265613555908e-01 -4.566427785903215408e-03 5.204024314880371094e-01 -4.925799369812011719e-02 4.340129345655441284e-02 -2.260162532329559326e-01 3.172726929187774658e-01 3.832252919673919678e-01 -1.547014117240905762e-01 5.199716985225677490e-02 -7.092557847499847412e-02 1.073330193758010864e-01 -6.412881612777709961e-02 -1.661186814308166504e-01 1.718341112136840820e-01 8.518371731042861938e-02 -2.097851037979125977e-01 -8.686368167400360107e-02 -1.250171065330505371e-01 -1.014119833707809448e-01 1.533111482858657837e-01
5.420635640621185303e-02 2.422013878822326660e-02 -7.014553248882293701e-02 -2.844849973917007446e-02 2.640803456306457520e-01 -8.711446076631546021e-02 -1.078867614269256592e-01 -1.479017138481140137e-01 3.337514400482177734e-02 -7.910899072885513306e-02 -6.591533776372671127e-03 3.985681757330894470e-02 -8.441258221864700317e-02 -7.025621831417083740e-02 -4.027177765965461731e-02 1.247065812349319458e-01 -1.728600561618804932e-01 -2.510073482990264893e-01 -4.261587187647819519e-02 4.339108988642692566e-02 3.991392254829406738e-01 -2.473302185535430908e-01 -3.409423828125000000e-01 -1.905241282656788826e-03 -1.778276711702346802e-01 1.078812852501869202e-01 6.637388467788696289e-02 -3.957998752593994141e-01 -3.006952404975891113e-01 -1.971770375967025757e-01 -2.416920810937881470e-01 1.277303993701934814e-01
1.060860753059387207e-01 -5.300934240221977234e-02 1.700260303914546967e-02 3.242654800415039062e-01 2.806704677641391754e-02 -1.315349489450454712e-01 -7.903333753347396851e-02 -1.143831387162208557e-01 -1.943087019026279449e-02 -2.943917922675609589e-02 -2.296275347471237183e-01 1.227411627769470215e-01 2.828540652990341187e-02 1.126672849059104919e-01 2.291222810745239258e-01 2.138991504907608032e-01 -5.051014572381973267e-02 1.234770519658923149e-03 1.626077741384506226e-01 2.162640243768692017e-01 3.599238991737365723e-01 -2.733502388000488281e-01 -1.179722249507904053e-01 -6.073887459933757782e-03 -7.778391242027282715e-02 2.389388382434844971e-01 1.337248682975769043e-01 -2.481951415538787842e-01 1.438199877738952637e-01 7.183469831943511963e-03 -2.915874421596527100e-01 -3.463078141212463379e-01
-7.926511764526367188e-02 2.614818215370178223e-01 1.144160050898790359e-02 3.687717616558074951e-01 2.272801101207733154e-01 -2.062021195888519287e-01 -7.456471677869558334e-03 2.282191365957260132e-01 2.257106155157089233e-01 -9.303047508001327515e-02 -3.742786869406700134e-02 -5.871348083019256592e-02 -3.717568814754486084e-01 3.560146689414978027e-02 -9.471523016691207886e-02 -1.229839548468589783e-01 -6.658808141946792603e-02 -1.114080995321273804e-01 3.210689723491668701e-01 5.044690892100334167e-02 -1.641963273286819458e-01 -8.174072206020355225e-02 -5.959744751453399658e-02 -3.242415934801101685e-02 -2.839489281177520752e-01 1.560929417610168457e-01 3.601001575589179993e-02 -2.065879404544830322e-01 1.964897066354751587e-01 4.469004645943641663e-02 -1.781745105981826782e-01 -1.812480092048645020e-01
9.394241124391555786e-02 -9.636855870485305786e-02 8.241486735641956329e-03 2.323852479457855225e-01 -1.609386876225471497e-02 8.421093225479125977e-02 -4.291446134448051453e-02 -3.242310881614685059e-01 1.515612453222274780e-01 -4.405920207500457764e-01 1.054119616746902466e-01 -1.220191419124603271e-01 -1.715535856783390045e-02 3.252609372138977051e-01 -3.615980148315429688e-01 -2.646316960453987122e-02 -1.967007815837860107e-01 7.706462591886520386e-02 2.427231073379516602e-01 -1.528429239988327026e-01 7.559341844171285629e-03 1.361322253942489624e-01 9.500133246183395386e-02 6.575176864862442017e-02 -2.352718263864517212e-01 2.411270700395107269e-02 1.463465988636016846e-01 -2.352478206157684326e-01 1.474196910858154297e-01 -7.742717117071151733e-02 -1.040038466453552246e-01 5.276015400886535645e-02
2.952909767627716064e-01 -4.766589030623435974e-02 -4.285408258438110352e-01 2.212743759155273438e-01 3.633010387420654297e-02 -2.436683177947998047e-01 5.858603119850158691e-02 1.619885712862014771e-01 8.884035050868988037e-02 -1.161229517310857773e-02 -1.662753224372863770e-01 4.823090508580207825e-02 -2.695555090904235840e-01 1.790387183427810669e-01 1.452618986368179321e-01 -1.533578485250473022e-01 -6.496343016624450684e-02 -1.909968107938766479e-01 3.239330649375915527e-02 9.725221246480941772e-02 1.140461023896932602e-02 -6.722036004066467285e-02 1.642536073923110962e-01 2.066962569952011108e-01 -2.796598970890045166e-01 1.045713275671005249e-01 2.860121056437492371e-02 -3.794405758380889893e-01 4.997706785798072815e-02 1.197033077478408813e-01 -1.469137519598007202e-01 4.808507859706878662e-02
2.798579819500446320e-02 3.054858446121215820e-01 -3.853950649499893188e-02 2.554815113544464111e-01 1.993373036384582520e-01 -5.686304345726966858e-02 -4.186787456274032593e-02 -5.959391221404075623e-02 -1.071004644036293030e-01 1.663781888782978058e-02 6.250504404306411743e-02 1.488168686628341675e-01 -4.914614558219909668e-02 -2.095270343124866486e-02 -2.553816139698028564e-01 -7.281149178743362427e-02 -3.882797658443450928e-01 -3.541545569896697998e-01 5.871510133147239685e-02 -5.986330658197402954e-02 -4.755535349249839783e-02 1.609319299459457397e-01 -1.928441375494003296e-01 -4.198601841926574707e-02 -3.404344320297241211e-01 1.421388536691665649e-01 1.633184403181076050e-01 -2.068673670291900635e-01 -2.720724046230316162e-01 1.621065884828567505e-01 -1.009355932474136353e-01 -1.153422147035598755e-01
3.489544242620468140e-02 2.025290131568908691e-01 -2.690702378749847412e-01 2.963908016681671143e-01 7.794123888015747070e-02 -1.306140720844268799e-01 1.687171161174774170e-01 -3.673807382583618164e-01 -2.711534500122070312e-02 -2.043352723121643066e-01 5.009703710675239563e-02 -1.843417249619960785e-02 9.962700307369232178e-02 1.191024556756019592e-01 -2.460568249225616455e-01 -5.080230161547660828e-02 2.664764784276485443e-02 -5.075047016143798828e-01 8.355271816253662109e-02 1.309722103178501129e-02 8.193086832761764526e-02 1.607844978570938110e-02 7.460784167051315308e-02 -1.635318994522094727e-01 -2.600618898868560791e-01 1.135646477341651917e-01 -1.010428369045257568e-01 -2.229623198509216309e-01 1.389757692813873291e-01 -9.849323332309722900e-02 6.095612421631813049e-02 -2.213704772293567657e-02
7.166033983230590820e-02 -4.260917007923126221e-02 7.586554437875747681e-02 2.626912295818328857e-01 2.692327201366424561e-01 4.740076884627342224e-02 7.603975385427474976e-02 1.242780014872550964e-01 -1.214376091957092285e-01 -1.917916387319564819e-01 -2.167714089155197144e-01 -6.012849509716033936e-02 -1.608748137950897217e-01 -2.462425827980041504e-01 -1.470524370670318604e-01 1.658609695732593536e-02 -3.907362744212150574e-02 9.489030390977859497e-02 4.057607650756835938e-01 -1.071524247527122498e-02 4.880503565073013306e-02 5.717611312866210938e-02 -1.669770926237106323e-01 3.567019104957580566e-02 -4.356981217861175537e-01 2.043181359767913818e-01 1.712929904460906982e-01 -2.817054688930511475e-01 -9.272070974111557007e-02 -1.390894502401351929e-01 -1.735771000385284424e-01 5.772838741540908813e-02
3.665073812007904053e-01 -5.779355019330978394e-02 -1.730396151542663574e-01 1.555369198322296143e-01 1.549704074859619141e-01 -7.517343852669000626e-03 2.791897654533386230e-01 -2.088941633701324463e-01 -1.125279739499092102e-01 1.513865441083908081e-01 7.831281982362270355e-03 1.040526703000068665e-01 4.773461446166038513e-02 -1.553054004907608032e-01 1.391783207654953003e-01 -3.399826958775520325e-02 1.828171871602535248e-02 1.257228571921586990e-02 -4.215691611170768738e-02 -7.490906864404678345e-03 -1.693265587091445923e-01 -1.518555637449026108e-02 -3.503197133541107178e-01 -2.101749330759048462e-01 -3.876412212848663330e-01 9.222079068422317505e-02 3.055913150310516357e-01 -2.554804086685180664e-01 1.406697034835815430e-01 1.729935966432094574e-02 -1.712789982557296753e-01 -6.459679454565048218e-02
3.388336896896362305e-01 1.454447656869888306e-01 9.751890599727630615e-02 1.721717417240142822e-01 -4.599446430802345276e-02 -2.019461691379547119e-01 1.139031648635864258e-01 -8.231759071350097656e-02 4.051036015152931213e-02 -2.469898909330368042e-01 -9.437348693609237671e-02 3.951355814933776855e-02 1.225908845663070679e-01 4.243944585323333740e-01 -2.409477345645427704e-02 3.051031827926635742e-01 -4.360276460647583008e-02 4.263665527105331421e-02 1.693657226860523224e-02 1.174261793494224548e-01 1.459501236677169800e-01 -2.510561943054199219e-01 -1.332228481769561768e-01 8.582139760255813599e-02 8.799325674772262573e-02 4.148363322019577026e-02 2.475387156009674072e-01 -2.817043066024780273e-01 -5.093911895528435707e-04 -1.368375718593597412e-01 -6.555374711751937866e-02 3.161623179912567139e-01
2.938718497753143311e-01 9.516526758670806885e-02 -4.158204793930053711e-02 2.409686446189880371e-01 1.966084539890289307e-02 6.495241820812225342e-02 1.538533437997102737e-02 2.432064851745963097e-03 1.160130202770233154e-01 7.836087793111801147e-02 1.256088912487030029e-02 1.970557309687137604e-02 -4.030003771185874939e-02 -4.111344739794731140e-02 -4.740253388881683350e-01 -7.118929177522659302e-03 1.464206576347351074e-01 1.419210731983184814e-01 2.681880295276641846e-01 -1.420983374118804932e-01 1.299380883574485779e-02 3.846981227397918701e-01 7.649273425340652466e-02 5.613762512803077698e-02 -3.332971334457397461e-01 1.682612001895904541e-01 2.471763640642166138e-01 -2.392432391643524170e-01 -1.049811840057373047e-01 5.845332518219947815e-02 -1.285980492830276489e-01 -1.102746278047561646e-01
1.884315311908721924e-01 8.480411022901535034e-02 -1.322533339262008667e-01 2.887483537197113037e-01 1.854397058486938477e-01 -8.483720570802688599e-02 -6.329579651355743408e-02 -1.143383793532848358e-02 -2.409952878952026367e-01 -2.235073130577802658e-03 5.873612314462661743e-02 -6.037256494164466858e-02 -2.590196132659912109e-01 7.857183367013931274e-02 6.767511367797851562e-02 2.804800402373075485e-03 7.459086924791336060e-02 -3.883285913616418839e-03 6.263772398233413696e-02 -5.021522194147109985e-02 2.201665192842483521e-01 -2.875982597470283508e-02 1.557138860225677490e-01 -3.170856535434722900e-01 -1.783942282199859619e-01 3.081187307834625244e-01 1.504815965890884399e-01 -3.151384592056274414e-01 -3.562766015529632568e-01 1.914411187171936035e-01 -2.147413939237594604e-01 -1.521586775779724121e-01
1.899079978466033936e-01 1.478076726198196411e-02 8.018630743026733398e-02 2.486863881349563599e-01 1.305285934358835220e-02 -7.522810995578765869e-02 6.132652238011360168e-02 -1.185728237032890320e-01 1.767216473817825317e-01 1.886602723971009254e-03 1.641954630613327026e-01 -7.829670794308185577e-03 -4.758164659142494202e-02 2.235501557588577271e-01 -3.155708014965057373e-01 4.208133742213249207e-02 1.073621492832899094e-02 -4.071171581745147705e-02 1.433648169040679932e-01 5.982258543372154236e-02 1.114638596773147583e-01 -1.748132854700088501e-01 8.430932462215423584e-02 4.672063514590263367e-02 -2.272751182317733765e-01 2.866308987140655518e-01 8.592893183231353760e-02 -4.962030053138732910e-01 -2.519513964653015137e-01 1.156980395317077637e-01 -9.438459761440753937e-03 -3.426294624805450439e-01
3.149482607841491699e-01 -1.322249299846589565e-03 -1.149605438113212585e-01 4.929240792989730835e-02 -1.667367666959762573e-01 1.091403327882289886e-02 -3.606263399124145508e-01 -1.509997695684432983e-01 2.822688817977905273e-01 -3.151686489582061768e-02 -2.320501655340194702e-01 -2.460710704326629639e-02 -6.959485262632369995e-02 -1.257513612508773804e-01 -3.198387473821640015e-02 1.104911714792251587e-01 -1.705019623041152954e-01 -3.902316093444824219e-01 2.089134305715560913e-01 1.058479100465774536e-01 6.150454282760620117e-03 3.233087435364723206e-02 -1.677365973591804504e-02 2.646620869636535645e-01 -1.459895074367523193e-01 1.183425337076187134e-01 1.700371690094470978e-02 -3.972581923007965088e-01 -5.034138634800910950e-02 -1.416545659303665161e-01 -1.080481335520744324e-01 8.434213697910308838e-03
1.309238523244857788e-01 9.188782423734664917e-03 2.879781648516654968e-02 6.243935972452163696e-02 -9.035411290824413300e-03 -4.130818694829940796e-02 1.510515362024307251e-01 -5.887947976589202881e-02 9.164598584175109863e-02 -2.142927944660186768e-01 -1.727284193038940430e-01 -1.326731890439987183e-01 -1.118586733937263489e-01 3.665407598018646240e-01 -1.018535941839218140e-01 -8.001127839088439941e-02 -2.954932153224945068e-01 3.465248346328735352e-01 1.282790154218673706e-01 -1.536255627870559692e-01 -1.284805089235305786e-01 -1.769457012414932251e-01 -5.930687114596366882e-02 3.866227343678474426e-02 -1.126129925251007080e-01 2.089298665523529053e-01 2.179345339536666870e-01 -4.114603102207183838e-01 9.058190882205963135e-02 -1.466170996427536011e-01 -1.446641683578491211e-01 2.460451573133468628e-01
5.905613675713539124e-02 2.240290939807891846e-01 -7.822889089584350586e-02 2.992684841156005859e-01 6.055035069584846497e-02 -5.937255918979644775e-03 -1.538892388343811035e-01 -9.573026746511459351e-02 -7.358560711145401001e-02 1.972451955080032349e-01 -1.582479476928710938e-01 -1.132857501506805420e-01 -6.386896222829818726e-02 2.269884943962097168e-01 2.991357743740081787e-01 2.634575963020324707e-01 -7.774748653173446655e-02 -6.350765377283096313e-02 1.024220734834671021e-01 6.134157255291938782e-02 1.233838796615600586e-01 -1.436680406332015991e-01 -4.585281014442443848e-02 -2.313772886991500854e-01 -1.567114144563674927e-01 1.298283338546752930e-01 4.605579972267150879e-01 -1.539887934923171997e-01 -3.702079504728317261e-02 -5.678503587841987610e-02 -3.240455985069274902e-01 -1.213614642620086670e-01
2.287587672472000122e-01 -2.901242487132549286e-02 -2.428194321691989899e-02 -1.425209362059831619e-02 -1.080171391367912292e-01 -1.350393593311309814e-01 1.033516898751258850e-01 -3.289994895458221436e-01 -8.397669531404972076e-03 5.575503408908843994e-02 4.879876226186752319e-02 9.866619110107421875e-02 -1.547429561614990234e-01 2.580252885818481445e-01 -2.770944535732269287e-01 6.995182484388351440e-02 -9.626960009336471558e-02 1.280079782009124756e-01 3.679336309432983398e-01 4.412287846207618713e-02 -5.098377913236618042e-02 -3.339548110961914062e-01 1.365154534578323364e-01 -5.933284014463424683e-02 -7.997328788042068481e-02 1.947026550769805908e-01 3.103136457502841949e-02 -4.460999965667724609e-01 -7.773487828671932220e-03 -1.636678166687488556e-02 -4.976996406912803650e-02 -2.517553567886352539e-01
2.442409396171569824e-01 1.340645402669906616e-01 -3.163981065154075623e-02 4.259966686367988586e-02 -4.022492095828056335e-02 -1.717470437288284302e-01 2.456223815679550171e-01 -3.882085084915161133e-01 1.081755198538303375e-02 -7.953407615423202515e-02 1.009569242596626282e-01 -3.214005753397941589e-02 -1.242892667651176453e-01 2.039516121149063110e-01 -1.680484861135482788e-01 1.753187328577041626e-01 -1.935759633779525757e-01 7.488329708576202393e-02 2.304437905550003052e-01 2.342620864510536194e-03 -6.103190779685974121e-02 -2.883315086364746094e-01 1.525570601224899292e-01 1.201672777533531189e-01 -1.278082132339477539e-01 1.163854897022247314e-01 2.496826276183128357e-02 -4.676426053047180176e-01 -1.220402196049690247e-01 6.016165763139724731e-02 -3.577795578166842461e-03 -2.350206822156906128e-01
2.770534753799438477e-01 1.426464319229125977e-01 2.211014367640018463e-02 3.713757693767547607e-01 1.093271076679229736e-01 -1.344537883996963501e-01 -6.226513162255287170e-02 1.949363201856613159e-01 -8.004659414291381836e-02 -9.326589107513427734e-02 -2.340948767960071564e-02 -6.091222912073135376e-02 -2.709529101848602295e-01 -1.717557013034820557e-01 -3.220413252711296082e-02 -3.040891885757446289e-02 -5.914624407887458801e-02 9.750247746706008911e-02 1.223337873816490173e-01 -4.525752365589141846e-02 1.144786253571510315e-01 4.930054396390914917e-02 2.315228804945945740e-02 -1.227450072765350342e-01 -4.608703255653381348e-01 3.632768690586090088e-01 2.492438405752182007e-01 -2.411790788173675537e-01 6.607723981142044067e-02 1.222045347094535828e-01 -2.179257199168205261e-02 1.508043706417083740e-01
2.205346673727035522e-01 2.269818037748336792e-01 -2.264426499605178833e-01 7.432383298873901367e-02 -4.196216538548469543e-02 -2.300427556037902832e-01 -1.163678318262100220e-01 -6.234338507056236267e-02 1.626716405153274536e-01 9.520868957042694092e-02 -2.355369776487350464e-01 1.639059484004974365e-01 4.968775063753128052e-02 -4.528545960783958435e-02 -9.215274453163146973e-02 7.027770578861236572e-02 -6.108643487095832825e-03 -1.992394477128982544e-01 2.051647007465362549e-01 2.769888378679752350e-02 -1.945509612560272217e-01 -2.566888928413391113e-01 1.553129311650991440e-02 -3.165139853954315186e-01 2.235736511647701263e-02 3.176580071449279785e-01 -7.674340903759002686e-02 -1.791867464780807495e-01 1.729594767093658447e-01 -1.070338115096092224e-01 -3.899505138397216797e-01 1.245910525321960449e-01
3.314354717731475830e-01 -3.117237798869609833e-02 4.966243356466293335e-02 9.375250898301601410e-03 3.481976985931396484e-01 -1.907072812318801880e-01 -1.774695366621017456e-01 -5.459621176123619080e-02 -1.728902012109756470e-01 2.537027895450592041e-01 -9.060591459274291992e-02 7.571312040090560913e-02 -1.585789620876312256e-01 -1.125575304031372070e-01 -2.916450798511505127e-01 -8.787459880113601685e-02 -1.749478876590728760e-01 -4.670573398470878601e-02 -1.168120875954627991e-01 5.474190413951873779e-02 1.531385928392410278e-01 -2.317702323198318481e-01 -1.684191823005676270e-01 -1.714133322238922119e-01 -2.602423727512359619e-01 -1.293270736932754517e-01 7.828322798013687134e-02 -3.389239907264709473e-01 2.030298858880996704e-01 9.890517592430114746e-02 -6.364263594150543213e-02 -1.043775528669357300e-01
6.050697714090347290e-02 4.157715439796447754e-01 -6.419764459133148193e-02 2.484790086746215820e-01 9.984343498945236206e-02 -4.601625725626945496e-02 1.714065670967102051e-01 -3.653372824192047119e-02 1.593631878495216370e-02 7.537119835615158081e-02 2.419714629650115967e-02 1.736827790737152100e-01 -8.307533711194992065e-02 2.094537951052188873e-02 9.597583860158920288e-02 -2.407379075884819031e-02 -2.928287684917449951e-01 -1.896963715553283691e-01 6.516606360673904419e-02 -1.036186218261718750e-01 4.098526835441589355e-01 7.085976749658584595e-02 1.598034985363483429e-02 -3.499484062194824219e-01 -1.964391767978668213e-01 2.249663621187210083e-01 1.627843827009201050e-01 -2.498149126768112183e-01 -1.130634546279907227e-01 9.690330922603607178e-02 -1.646581292152404785e-01 3.412959724664688110e-02
1.453191787004470825e-01 1.880576759576797485e-01 1.188756991177797318e-02 2.408537566661834717e-01 1.377057135105133057e-01 -2.485803067684173584e-01 -1.431026160717010498e-01 -1.077698469161987305e-01 -5.624101683497428894e-02 -3.883370012044906616e-02 6.793384999036788940e-02 -2.480637468397617340e-02 -7.961614988744258881e-03 2.217400968074798584e-01 7.788309454917907715e-02 -3.261868655681610107e-02 5.610916297882795334e-03 2.689615637063980103e-02 1.504108458757400513e-01 -1.364468596875667572e-02 1.777148395776748657e-01 -5.265301838517189026e-02 2.320815324783325195e-01 -3.594619631767272949e-01 -1.108069643378257751e-01 2.958857417106628418e-01 3.014178872108459473e-01 -3.767732977867126465e-01 -1.916984617710113525e-01 1.104580312967300415e-01 -1.713058501482009888e-01 -2.330822795629501343e-01
1.286726891994476318e-01 1.769303083419799805e-01 5.677390843629837036e-02 1.967441588640213013e-01 -1.426284760236740112e-01 -4.938140511512756348e-02 1.761209815740585327e-01 -3.285258412361145020e-01 -2.122000008821487427e-01 -7.160516828298568726e-02 1.527156084775924683e-01 -1.838775128126144409e-01 -5.334161594510078430e-02 2.670525908470153809e-01 -2.045797556638717651e-01 -1.356234075501561165e-03 8.710469305515289307e-02 -7.581092417240142822e-02 6.587999314069747925e-02 3.491676971316337585e-02 1.877657026052474976e-01 -2.360299825668334961e-01 -1.448513008654117584e-02 -2.093758583068847656e-01 -2.693557925522327423e-02 2.115897834300994873e-01 7.987253367900848389e-02 -4.130097925662994385e-01 -1.868689507246017456e-01 2.674298174679279327e-02 -2.140023261308670044e-01 -2.595753967761993408e-01
2.389752566814422607e-01 5.771193280816078186e-02 -3.924358263611793518e-02 -7.097256183624267578e-02 -2.579835057258605957e-02 7.943414151668548584e-02 -2.215907908976078033e-02 2.153865061700344086e-03 -1.943502724170684814e-01 -2.590644359588623047e-02 2.662233076989650726e-02 -5.929226428270339966e-02 -1.958433687686920166e-01 -2.265214920043945312e-02 7.015933096408843994e-02 3.216648399829864502e-01 -2.633535563945770264e-01 -1.732827574014663696e-01 1.434830725193023682e-01 -1.331083178520202637e-01 -9.339169412851333618e-02 1.247431784868240356e-01 -2.416368573904037476e-01 8.833225816488265991e-03 -4.020814001560211182e-01 2.940733134746551514e-01 2.272524833679199219e-01 -2.333149909973144531e-01 1.869468390941619873e-01 2.739736437797546387e-01 -6.953848153352737427e-02 -2.146515250205993652e-01
2.696458101272583008e-01 7.535316050052642822e-02 -1.170507967472076416e-01 4.111327603459358215e-02 2.210534960031509399e-01 -1.599499881267547607e-01 -4.183481633663177490e-01 6.859334558248519897e-02 1.698641330003738403e-01 -2.156984433531761169e-02 -1.666281968355178833e-01 2.786034345626831055e-02 -1.690395474433898926e-01 -6.836802512407302856e-02 9.267196804285049438e-02 1.243237704038619995e-01 -2.899967432022094727e-01 -4.767008125782012939e-02 1.905260980129241943e-01 2.106262296438217163e-01 -4.573125764727592468e-02 1.323554366827011108e-01 -7.404092699289321899e-02 -1.774233132600784302e-01 -6.578624248504638672e-02 3.022890686988830566e-01 1.929261833429336548e-01 -3.093213438987731934e-01 6.678429245948791504e-02 -1.607003062963485718e-02 -2.578718960285186768e-01 1.160698235034942627e-01
1.134722232818603516e-01 -1.163522973656654358e-01 1.884805038571357727e-02 2.968058288097381592e-01 1.297768652439117432e-01 -2.669309675693511963e-01 1.403015255928039551e-01 -1.575300656259059906e-02 -1.651202887296676636e-01 -2.026747912168502808e-01 8.827983587980270386e-02 -1.178547665476799011e-01 1.209098771214485168e-01 4.126025736331939697e-01 -9.776302427053451538e-02 1.541894376277923584e-01 -3.079246282577514648e-01 1.003874391317367554e-01 2.170923948287963867e-01 -8.957584947347640991e-02 -8.146245032548904419e-02 1.085111349821090698e-01 -2.337934216484427452e-03 5.974388867616653442e-02 -2.979873716831207275e-01 1.372307389974594116e-01 5.938966572284698486e-02 -3.139142990112304688e-01 -9.960827976465225220e-02 4.348383471369743347e-02 5.011068191379308701e-03 2.555850744247436523e-01
2.301033735275268555e-01 1.192658022046089172e-01 -1.038035675883293152e-01 1.958024352788925171e-01 -8.047462254762649536e-02 -5.581474676728248596e-02 1.137682497501373291e-01 -2.029091268777847290e-01 -1.084199696779251099e-01 1.392323803156614304e-02 -2.060065567493438721e-01 -3.935025632381439209e-02 -2.319519966840744019e-01 2.808835208415985107e-01 -1.758371591567993164e-01 -8.028858155012130737e-02 -3.243622183799743652e-01 1.168286520987749100e-02 3.336041867733001709e-01 -3.866051137447357178e-02 1.007763072848320007e-01 3.667754828929901123e-01 9.051126427948474884e-03 -2.392518892884254456e-02 -2.885345518589019775e-01 -7.256792485713958740e-02 -2.728021517395973206e-02 -2.472968399524688721e-01 1.776921451091766357e-01 1.111051067709922791e-01 -1.887018829584121704e-01 -2.441265061497688293e-02
1.675831079483032227e-01 -1.040324866771697998e-01 2.221767045557498932e-02 1.500898748636245728e-01 1.022379547357559204e-01 -1.619942486286163330e-01 -1.821703314781188965e-01 -2.896747887134552002e-01 3.234912455081939697e-02 2.333722077310085297e-02 2.756184637546539307e-01 -1.099577918648719788e-01 9.218990057706832886e-02 6.257935613393783569e-02 -5.086483433842658997e-02 1.622033119201660156e-01 -8.398351073265075684e-02 1.521979719400405884e-01 -1.982595399022102356e-02 -6.945883482694625854e-02 3.811917304992675781e-01 1.866312511265277863e-02 -5.351416766643524170e-02 -8.341533690690994263e-02 -1.226810142397880554e-01 -7.418812811374664307e-02 7.673516869544982910e-02 -4.796667695045471191e-01 3.870760500431060791e-01 -1.198284924030303955e-01 -1.738690584897994995e-01 1.070885583758354187e-01
3.294448554515838623e-01 1.582607328891754150e-01 1.641242019832134247e-02 1.315160542726516724e-01 1.323456019163131714e-01 -7.523500919342041016e-02 -2.886251807212829590e-01 9.779976308345794678e-02 -6.670076400041580200e-02 1.393189132213592529e-01 -3.984416276216506958e-02 -2.436136603355407715e-01 8.616412431001663208e-02 7.376287132501602173e-02 -5.836871638894081116e-02 -1.315899491310119629e-01 -2.825393974781036377e-01 -1.096156537532806396e-01 -4.850147664546966553e-02 -7.793624699115753174e-02 -1.167925819754600525e-01 -2.626980282366275787e-02 -5.516533926129341125e-02 -2.829287350177764893e-01 -3.541975617408752441e-01 -1.331911701709032059e-02 1.896239817142486572e-01 -2.167930901050567627e-01 2.967466115951538086e-01 -1.163105713203549385e-03 -2.482273876667022705e-01 -2.418001443147659302e-01
3.899996280670166016e-01 1.786550879478454590e-01 -1.540056914091110229e-01 5.898364260792732239e-02 -1.745880246162414551e-01 -6.137453392148017883e-02 -2.709808647632598877e-01 -1.301012039184570312e-01 2.155026644468307495e-01 -8.040836453437805176e-02 -1.069645732641220093e-01 -5.220354534685611725e-03 -2.662200033664703369e-01 -1.519741564989089966e-01 3.768314793705940247e-02 2.534771561622619629e-01 7.160101085901260376e-02 -2.836579978466033936e-01 1.127837225794792175e-01 2.136458158493041992e-01 8.013295382261276245e-02 -1.063911337405443192e-02 -3.431252436712384224e-03 2.255948632955551147e-01 -1.246434822678565979e-01 5.722660198807716370e-02 -3.990371152758598328e-02 -2.741162478923797607e-01 9.346812218427658081e-02 -4.977615550160408020e-02 -3.629117012023925781e-01 -1.763839088380336761e-02
1.030399873852729797e-01 -8.043739199638366699e-02 -3.103367090225219727e-01 2.232087850570678711e-01 6.048157811164855957e-02 -3.823307156562805176e-01 -1.689665615558624268e-01 1.226192340254783630e-01 -7.566932588815689087e-02 8.066863566637039185e-02 -1.505123674869537354e-01 1.785200648009777069e-02 -1.772500872611999512e-01 1.084042713046073914e-01 1.127642542123794556e-01 1.614859998226165771e-01 2.568596601486206055e-02 -7.661692798137664795e-03 2.025277912616729736e-02 9.736461937427520752e-02 2.090112566947937012e-01 -1.906536668539047241e-01 -3.374399542808532715e-01 -5.245253816246986389e-02 -1.530207693576812744e-01 1.706290245056152344e-01 -4.099520295858383179e-02 -3.682152926921844482e-01 2.692128121852874756e-01 1.886222064495086670e-01 -8.471707254648208618e-02 -1.179378032684326172e-01
1.807711422443389893e-01 -1.703545451164245605e-01 1.038281321525573730e-01 2.016870081424713135e-01 2.201851829886436462e-02 -2.914811670780181885e-01 -1.014821603894233704e-01 -1.638581901788711548e-01 -2.632977664470672607e-01 1.045289635658264160e-01 -1.513889525085687637e-02 -9.856388717889785767e-02 -4.363893717527389526e-02 8.410592377185821533e-02 -7.754515111446380615e-02 4.053720831871032715e-02 -4.858002066612243652e-02 1.309132426977157593e-01 2.365856021642684937e-01 2.020719945430755615e-01 4.215664565563201904e-01 -2.380200177431106567e-01 -3.124410286545753479e-02 5.656997486948966980e-02 -2.790676951408386230e-01 2.020876668393611908e-02 -9.266480058431625366e-02 -3.069390356540679932e-01 -1.152124330401420593e-01 -9.845813363790512085e-02 -2.736540436744689941e-01 -1.537079513072967529e-01
2.763793766498565674e-01 4.554707184433937073e-02 6.249401345849037170e-02 8.310513198375701904e-02 -1.051314696669578552e-01 -6.753378361463546753e-02 1.876673549413681030e-01 -2.382338494062423706e-01 -8.832040429115295410e-02 4.000955820083618164e-02 1.743158251047134399e-01 -1.697426587343215942e-01 -1.851680874824523926e-01 3.296212852001190186e-01 -1.931184530258178711e-01 4.394651949405670166e-02 6.125064194202423096e-02 -4.101160168647766113e-02 6.272757053375244141e-02 -5.941661447286605835e-02 2.456323802471160889e-01 -2.706671655178070068e-01 2.064731530845165253e-02 -8.791344612836837769e-02 -7.012275606393814087e-02 2.966614067554473877e-01 -1.078660488128662109e-01 -4.412709772586822510e-01 -1.013726443052291870e-01 1.177927553653717041e-01 -1.413971185684204102e-01 -2.330278903245925903e-01
3.958662450313568115e-01 -4.287573695182800293e-02 -1.110535189509391785e-01 -4.315100237727165222e-02 7.705667614936828613e-02 -3.599436581134796143e-02 -1.651749461889266968e-01 -1.965544521808624268e-01 8.385456353425979614e-02 -1.207750961184501648e-01 2.827969752252101898e-02 1.318551898002624512e-01 -7.235889323055744171e-03 2.258141934871673584e-01 -1.485535204410552979e-01 -6.519180536270141602e-02 -2.217168062925338745e-01 -3.449268341064453125e-01 3.208248317241668701e-02 3.144983351230621338e-01 1.246839538216590881e-01 1.594341844320297241e-01 -1.986267268657684326e-01 2.602436244487762451e-01 -1.062791720032691956e-01 -3.480766713619232178e-02 1.797810643911361694e-01 -2.818756699562072754e-01 1.357247978448867798e-01 -1.464472562074661255e-01 -7.303044945001602173e-02 -2.263650447130203247e-01
5.059567466378211975e-02 2.844549529254436493e-02 7.011974602937698364e-02 2.848888039588928223e-01 -1.156701967120170593e-01 -2.405644506216049194e-01 2.417601272463798523e-02 -2.673426270484924316e-01 -2.544506639242172241e-02 7.566533982753753662e-02 8.276475965976715088e-02 -7.955910265445709229e-02 -1.383210569620132446e-01 2.757086157798767090e-01 -2.889826893806457520e-01 1.033361181616783142e-01 4.109705612063407898e-02 -1.255048364400863647e-01 1.282382607460021973e-01 6.385311484336853027e-02 1.508072614669799805e-01 -1.941585838794708252e-01 5.530221387743949890e-02 2.408506348729133606e-02 -9.710308909416198730e-02 2.686800956726074219e-01 1.607615798711776733e-01 -4.926838278770446777e-01 -1.663540452718734741e-01 6.683586537837982178e-02 -1.269785761833190918e-01 -2.405205816030502319e-01
4.199822545051574707e-01 -7.048375159502029419e-02 -1.918346583843231201e-01 1.925181970000267029e-02 7.868654094636440277e-03 -4.676371812820434570e-03 -2.757318913936614990e-01 -1.108339950442314148e-01 3.514244556427001953e-01 -7.499414682388305664e-02 -2.029709070920944214e-01 1.918637566268444061e-02 -1.513026654720306396e-02 2.052062004804611206e-02 6.379644572734832764e-02 1.984596699476242065e-01 -1.708534359931945801e-01 9.305440820753574371e-03 1.855915486812591553e-01 8.505007624626159668e-02 3.688398599624633789e-01 -1.845215559005737305e-01 -2.398748099803924561e-01 2.607218027114868164e-01 -1.242124512791633606e-01 2.500297501683235168e-02 -5.059717223048210144e-02 -1.819000393152236938e-01 1.646856665611267090e-01 1.171400398015975952e-01 -1.252633482217788696e-01 -5.905250832438468933e-02
9.847890585660934448e-02 2.501598326489329338e-03 -1.179654076695442200e-01 2.195742577314376831e-01 1.228175684809684753e-02 1.370002180337905884e-01 -1.433300822973251343e-01 -1.709410995244979858e-01 3.610363975167274475e-02 -7.337100058794021606e-02 4.370453953742980957e-02 3.505328297615051270e-02 7.562437653541564941e-02 2.147336304187774658e-01 -9.003240615129470825e-02 1.085014641284942627e-01 -5.150698591023683548e-03 -2.175481468439102173e-01 -2.257131189107894897e-01 6.093674898147583008e-02 3.931900262832641602e-01 -2.677269876003265381e-01 -2.670461237430572510e-01 2.222795784473419189e-02 -2.656829953193664551e-01 4.305032640695571899e-02 3.558251261711120605e-01 -3.170872628688812256e-01 -2.062862813472747803e-01 -1.341361403465270996e-01 -9.992676228284835815e-02 -8.788424730300903320e-02
2.705849707126617432e-01 1.061401814222335815e-01 1.625244505703449249e-02 -1.835781931877136230e-01 7.884238660335540771e-02 -9.279985725879669189e-02 1.207668259739875793e-01 7.354714721441268921e-02 -3.394332528114318848e-02 1.530111283063888550e-01 -1.832660287618637085e-01 -1.265444904565811157e-01 4.362301900982856750e-02 2.690877914428710938e-01 -7.343116402626037598e-02 -3.698259592056274414e-02 3.050506487488746643e-02 -1.871810853481292725e-01 -1.479117423295974731e-01 9.552709013223648071e-02 9.842164069414138794e-02 -2.267207503318786621e-01 -7.398777641355991364e-03 6.849513947963714600e-02 -5.141074061393737793e-01 3.964338302612304688e-01 1.103679314255714417e-01 -2.627817988395690918e-01 -6.858520954847335815e-02 6.917223334312438965e-02 -1.800343841314315796e-01 1.186891943216323853e-01
2.072722166776657104e-01 8.728753775358200073e-02 -1.417352706193923950e-01 2.703221142292022705e-01 -1.850487291812896729e-01 -1.291098073124885559e-02 2.581496834754943848e-01 -1.596141308546066284e-01 7.667388767004013062e-03 -2.532391846179962158e-01 -1.527056545019149780e-01 1.706287562847137451e-01 -1.098604202270507812e-01 -4.617726430296897888e-02 -3.511094152927398682e-01 -2.227626293897628784e-01 -1.614584922790527344e-01 -3.112838976085186005e-02 1.604467630386352539e-01 -6.864198949187994003e-03 2.764216959476470947e-01 1.844964176416397095e-01 7.921833544969558716e-02 -1.484836637973785400e-02 -2.863185703754425049e-01 1.499584764242172241e-01 -1.564481556415557861e-01 -1.714889854192733765e-01 4.549275711178779602e-02 -1.765620708465576172e-01 -2.539803683757781982e-01 1.148019824177026749e-02
2.348056882619857788e-01 4.404956996440887451e-01 -2.916253507137298584e-01 2.548839151859283447e-01 1.753988303244113922e-02 -1.795889139175415039e-01 2.002093940973281860e-01 -2.031964212656021118e-01 -7.623301446437835693e-02 -5.436352919787168503e-03 -1.259919442236423492e-02 -3.482777858152985573e-03 -1.727574467658996582e-01 -9.188453108072280884e-02 -2.474299259483814240e-02 2.961962483823299408e-02 -3.312025219202041626e-02 1.960304379463195801e-01 1.792274266481399536e-01 -8.088865131139755249e-02 -1.751500554382801056e-02 -1.748607903718948364e-01 -2.922843098640441895e-01 -5.296583846211433411e-02 2.008060691878199577e-03 1.425832808017730713e-01 2.261838465929031372e-01 -1.726620793342590332e-01 1.955464482307434082e-01 -2.991843819618225098e-01 5.906672682613134384e-03 1.212361529469490051e-01
3.009853065013885498e-01 1.388289332389831543e-01 -2.250847667455673218e-01 -1.278348267078399658e-01 -1.598253548145294189e-01 -1.180625930428504944e-01 -3.318582177162170410e-01 1.019980106502771378e-02 3.354201316833496094e-01 -6.814831495285034180e-02 -4.899435862898826599e-02 3.980118781328201294e-02 -1.000435277819633484e-01 5.607746914029121399e-02 -1.044870018959045410e-01 -8.094285428524017334e-02 -1.414814144372940063e-01 -1.973538100719451904e-01 6.824413686990737915e-02 -5.223550274968147278e-02 1.440108269453048706e-01 -4.063266888260841370e-02 -6.268537044525146484e-02 1.166401989758014679e-02 -3.376385867595672607e-01 -2.666157484054565430e-01 9.910820424556732178e-02 -3.743738830089569092e-01 -1.831510476768016815e-02 -2.504630200564861298e-02 -2.222778201103210449e-01 -2.083636820316314697e-01
-9.612352401018142700e-02 2.099642306566238403e-01 -1.176862642168998718e-01 4.400192797183990479e-01 2.125032246112823486e-01 -3.118541091680526733e-02 -1.077830567955970764e-01 -8.973795175552368164e-02 -1.065411046147346497e-01 1.908172853291034698e-02 2.807196415960788727e-02 -9.568526595830917358e-02 5.865585431456565857e-02 1.221234351396560669e-01 -8.616626262664794922e-02 -2.432339824736118317e-02 1.618323326110839844e-01 3.753459453582763672e-02 4.828033968806266785e-03 -2.038849145174026489e-01 2.292791940271854401e-02 -4.229848086833953857e-01 5.271848663687705994e-02 -3.002018928527832031e-01 -2.314470261335372925e-01 1.408773064613342285e-01 -6.911827716976404190e-03 -2.491862326860427856e-01 1.286920756101608276e-01 -1.244403794407844543e-01 -1.025111228227615356e-01 -3.251673579216003418e-01
6.876990944147109985e-02 2.113802134990692139e-01 -3.952748328447341919e-02 4.475051164627075195e-02 1.108383759856224060e-02 -1.639439910650253296e-01 -1.553326249122619629e-01 -3.376308083534240723e-01 -5.087855085730552673e-02 -2.555799484252929688e-01 -3.070804476737976074e-02 -1.412910223007202148e-01 -5.380482226610183716e-02 5.841289833188056946e-02 -2.357909977436065674e-01 1.895909309387207031e-01 -2.535387277603149414e-01 -1.941094249486923218e-01 1.767516508698463440e-02 -2.715283334255218506e-01 1.782623827457427979e-01 -2.072016149759292603e-01 3.619707003235816956e-02 -1.673822700977325439e-01 -2.769548892974853516e-01 4.372597932815551758e-01 -7.752088457345962524e-02 -1.092836633324623108e-01 7.470798492431640625e-02 8.554441481828689575e-02 -8.342123776674270630e-02 9.740463644266128540e-02
2.034771591424942017e-01 1.581606268882751465e-01 -4.884378612041473389e-02 3.072136640548706055e-01 2.110350281000137329e-01 2.378659322857856750e-02 2.769714966416358948e-02 3.292359411716461182e-02 -2.211757935583591461e-02 -8.416374772787094116e-02 1.106950715184211731e-01 -1.298174075782299042e-02 -2.295664995908737183e-01 -1.842959038913249969e-02 -1.424387395381927490e-01 1.661603897809982300e-02 -4.041056334972381592e-02 -6.613216549158096313e-02 1.699212938547134399e-01 2.159739285707473755e-01 2.760547697544097900e-01 -2.610816955566406250e-01 -5.226520895957946777e-01 -3.008338063955307007e-02 -4.119823500514030457e-02 5.951486527919769287e-02 1.935355961322784424e-01 -2.769986987113952637e-01 3.064338490366935730e-02 -1.816910654306411743e-01 -1.235369890928268433e-01 1.663232296705245972e-01
1.066143587231636047e-01 4.055564105510711670e-02 -2.016182541847229004e-01 4.181792438030242920e-01 -1.846090704202651978e-01 1.080525964498519897e-01 -4.535864591598510742e-01 -9.728731215000152588e-02 4.478218778967857361e-02 -6.616196036338806152e-02 1.832004785537719727e-01 -4.810839146375656128e-02 -1.995328515768051147e-01 1.668351292610168457e-01 -1.482745260000228882e-01 4.064084962010383606e-02 -3.584828227758407593e-02 -1.144905164837837219e-01 -1.602799147367477417e-01 -8.614682406187057495e-02 -4.065834358334541321e-02 -8.470492064952850342e-02 -1.626437604427337646e-01 -2.320860326290130615e-01 -2.350911349058151245e-01 -1.925492845475673676e-02 1.956977844238281250e-01 -3.004324734210968018e-01 1.845007985830307007e-01 -3.303725272417068481e-02 -7.814519852399826050e-02 1.219667047262191772e-01
2.001953870058059692e-01 1.325743049383163452e-01 1.179582700133323669e-01 1.196388006210327148e-01 1.964478790760040283e-01 -7.085146009922027588e-02 -3.015799075365066528e-02 1.561697870492935181e-01 1.685100048780441284e-01 1.688752770423889160e-01 -1.950055360794067383e-01 -2.393726557493209839e-01 8.275602757930755615e-02 1.490737795829772949e-01 -1.146260872483253479e-01 9.349597990512847900e-02 -7.143695652484893799e-02 -2.673093676567077637e-01 -9.017968177795410156e-02 2.804937660694122314e-01 9.027880430221557617e-02 -1.723636090755462646e-01 2.603472024202346802e-02 7.245755195617675781e-02 -3.676876723766326904e-01 2.597766220569610596e-01 -6.004332005977630615e-02 -3.638896644115447998e-01 -6.883919239044189453e-02 1.285782903432846069e-01 -1.212432235479354858e-01 2.453380227088928223e-01
2.084702551364898682e-01 3.695801272988319397e-02 -8.771680295467376709e-02 6.408232450485229492e-02 -2.793592773377895355e-02 -2.139575928449630737e-01 3.355717286467552185e-02 -3.205978870391845703e-01 -7.255830615758895874e-02 4.138264432549476624e-02 6.671629846096038818e-02 1.766910403966903687e-02 1.354593634605407715e-01 -1.884206384420394897e-02 5.138344317674636841e-02 3.080832958221435547e-01 -1.735621504485607147e-02 1.539492607116699219e-01 -1.504392363131046295e-02 -5.135940387845039368e-02 9.060280025005340576e-02 -3.424825668334960938e-01 -1.090659946203231812e-01 -1.411739643663167953e-02 -1.194559857249259949e-01 1.873507648706436157e-01 6.612631678581237793e-02 -4.911809861660003662e-01 -1.970614045858383179e-01 -8.475962281227111816e-02 -3.959067761898040771e-01 -5.178086459636688232e-02
3.006662428379058838e-01 1.884409934282302856e-01 -2.873781323432922363e-01 -1.066334620118141174e-01 -2.947514690458774567e-02 -9.301132708787918091e-02 9.541141986846923828e-02 -7.600313425064086914e-02 -8.948265761137008667e-02 -6.760739535093307495e-02 -6.424159556627273560e-02 2.581930160522460938e-02 -2.833455801010131836e-01 1.182291358709335327e-01 -2.651528827846050262e-02 1.009421274065971375e-01 1.849810406565666199e-02 -2.442311495542526245e-01 2.803325355052947998e-01 -1.100948899984359741e-01 2.334456145763397217e-01 3.547860383987426758e-01 -1.006714701652526855e-01 2.727977465838193893e-03 -4.603620171546936035e-01 -1.043142229318618774e-01 2.790314704179763794e-02 -2.315951585769653320e-01 -3.179924190044403076e-02 -7.535119354724884033e-02 -8.897769451141357422e-02 1.266444567590951920e-02
2.945587337017059326e-01 7.381092011928558350e-02 -1.066863834857940674e-01 4.368421435356140137e-01 4.713704437017440796e-02 1.074111312627792358e-01 -6.085924804210662842e-02 -1.828417368233203888e-02 4.119429737329483032e-03 2.094798237085342407e-01 -3.169475868344306946e-02 5.283017084002494812e-02 -1.341221202164888382e-02 1.400432288646697998e-01 -2.453283816576004028e-01 9.226054698228836060e-02 1.004498898983001709e-01 -9.053662419319152832e-02 1.082627028226852417e-01 2.170293824747204781e-03 3.767910897731781006e-01 -1.223941892385482788e-01 -4.059881865978240967e-01 -1.782068461179733276e-01 -1.893941760063171387e-01 1.179223805665969849e-01 2.396593540906906128e-01 -9.663250297307968140e-03 -1.177395507693290710e-01 8.514789491891860962e-02 -1.171235367655754089e-01 1.609573811292648315e-01
4.962958768010139465e-02 -3.737150877714157104e-02 -2.221310883760452271e-01 3.673799335956573486e-01 9.896289557218551636e-02 1.669110059738159180e-01 2.401719242334365845e-02 -3.623481839895248413e-02 1.067715883255004883e-02 6.381369382143020630e-02 -2.062472105026245117e-01 2.959418483078479767e-02 5.040484666824340820e-02 -9.108038246631622314e-02 -2.877632081508636475e-01 2.763026356697082520e-01 1.960151046514511108e-01 -1.061038207262754440e-02 -6.234610825777053833e-02 -9.049874544143676758e-02 1.834541745483875275e-02 -1.744883209466934204e-01 4.784020408987998962e-02 -9.296134859323501587e-02 -1.231202632188796997e-01 4.063509032130241394e-02 4.558527767658233643e-01 -1.645747423171997070e-01 4.619571194052696228e-02 -2.737649381160736084e-01 -3.646255135536193848e-01 2.541907504200935364e-02
4.496988952159881592e-01 -5.386717244982719421e-02 1.767805814743041992e-01 -3.624381124973297119e-02 1.900607496500015259e-01 -8.570595644414424896e-03 -9.152720868587493896e-02 5.173808336257934570e-02 -6.036421656608581543e-02 3.226453661918640137e-01 -2.105258852243423462e-01 2.658399045467376709e-01 -1.577524393796920776e-01 2.043006271123886108e-01 -1.832058429718017578e-01 1.560163795948028564e-01 -6.433931738138198853e-02 -2.980726063251495361e-01 -5.725413188338279724e-02 -3.500257432460784912e-02 1.064226999878883362e-01 -1.552651971578598022e-01 -1.037738844752311707e-01 -5.141167715191841125e-02 -7.064652442932128906e-02 4.493705928325653076e-02 8.120241574943065643e-03 -2.478961050510406494e-01 1.670596152544021606e-01 -1.448341161012649536e-01 -2.865794599056243896e-01 1.480204761028289795e-01
[truncated: 3,276,794 more chars]
