# Supplementary material for: The Language of Innovation
Source: PLoS One. 2020 Apr 30;15(4):e0230107. doi: 10.1371/journal.pone.0230107 (PMC7194493; doi:10.1371/journal.pone.0230107)
Supplement: S16 File — (GZ) [file pone.0230107.s016.tar.gz › 1994-1998/V2Run_16_VS_4500_embeddings1994-1998ED32.txt]

8.399461209774017334e-02 -6.590771675109863281e-02 2.752913236618041992e-01 -2.472941577434539795e-01 -1.316506862640380859e-01 1.942711323499679565e-01 -7.522397488355636597e-02 -1.966550052165985107e-01 6.350204348564147949e-02 -2.626931369304656982e-01 -2.555409371852874756e-01 1.924357414245605469e-01 9.315650165081024170e-02 -2.095334418118000031e-02 4.539019986987113953e-02 -3.445691168308258057e-01 6.090455502271652222e-02 3.665526211261749268e-02 -2.192393839359283447e-01 -1.536523550748825073e-01 2.727611958980560303e-01 2.350336015224456787e-01 -2.282138317823410034e-01 -1.457263529300689697e-01 1.302818655967712402e-01 -1.072519645094871521e-01 1.560933291912078857e-01 -2.104253694415092468e-02 -1.012032851576805115e-01 -8.412745594978332520e-02 8.778121322393417358e-02 -2.983014881610870361e-01
-1.991560310125350952e-01 -7.303547859191894531e-02 3.168250322341918945e-01 -1.834927946329116821e-01 -3.143353015184402466e-02 2.744715213775634766e-01 2.245629131793975830e-01 -6.986375898122787476e-02 -2.748043835163116455e-01 -3.409234285354614258e-01 -5.515551567077636719e-02 -1.944194883108139038e-01 2.508889324963092804e-02 -1.066672280430793762e-01 -5.726983398199081421e-02 -7.421172410249710083e-02 -2.878710329532623291e-01 -7.107970863580703735e-02 -9.090510010719299316e-02 -2.117406129837036133e-01 2.840866744518280029e-01 1.851144284009933472e-01 -1.884969919919967651e-01 6.172930449247360229e-02 -2.324488759040832520e-01 -8.403660356998443604e-02 -1.341592371463775635e-01 -1.623505055904388428e-01 -2.360359765589237213e-02 -1.022487729787826538e-01 -1.487766057252883911e-01 -4.482757300138473511e-02
-9.542457014322280884e-02 1.220653653144836426e-01 -1.135553196072578430e-01 -4.497617855668067932e-02 6.709397304803133011e-03 3.431772887706756592e-01 6.991919130086898804e-02 -7.415802776813507080e-02 -1.933965533971786499e-01 -2.932711839675903320e-01 -2.310156226158142090e-01 -1.355402022600173950e-01 2.302442789077758789e-01 1.082884334027767181e-02 9.016875177621841431e-02 -2.575604617595672607e-01 8.798221498727798462e-02 9.498685598373413086e-02 -2.223011255264282227e-01 -1.345698833465576172e-01 3.340907394886016846e-01 -6.616409868001937866e-02 -7.730205357074737549e-02 -2.460713982582092285e-01 -9.214603155851364136e-02 -1.939792931079864502e-01 1.706192791461944580e-01 1.975520551204681396e-01 3.424406349658966064e-01 1.046652905642986298e-02 -6.247598305344581604e-02 -8.820138871669769287e-02
9.820020943880081177e-02 -1.042096093297004700e-01 2.740416526794433594e-01 -6.643041223287582397e-02 1.577058732509613037e-01 1.519961357116699219e-01 1.088194921612739563e-01 6.160841882228851318e-02 1.094039231538772583e-01 -2.683786451816558838e-01 -4.613969027996063232e-01 1.584666967391967773e-01 -5.445857718586921692e-02 -6.032400950789451599e-02 8.334185183048248291e-02 -1.193590387701988220e-01 1.178836226463317871e-01 -1.674630045890808105e-01 4.052924364805221558e-02 -1.186582520604133606e-01 1.499121785163879395e-01 -4.120142385363578796e-02 -1.414850056171417236e-01 2.787618339061737061e-01 1.643595546483993530e-01 -2.905020415782928467e-01 1.523797959089279175e-01 -4.301888868212699890e-02 2.026465535163879395e-01 -3.537644445896148682e-01 3.172109276056289673e-02 -5.765905603766441345e-02
3.600629046559333801e-02 6.890363246202468872e-02 1.443607211112976074e-01 -9.222542494535446167e-02 1.770050823688507080e-01 9.756731986999511719e-02 2.773633599281311035e-01 -1.426666229963302612e-01 -3.614851087331771851e-02 -3.775892555713653564e-01 -2.612339332699775696e-02 -7.931261509656906128e-02 1.664977222681045532e-01 2.233992964029312134e-01 2.606247365474700928e-01 -2.333071976900100708e-01 -8.878060430288314819e-02 -1.169392168521881104e-01 -1.308632493019104004e-01 -2.590738236904144287e-01 4.805520474910736084e-01 -2.185109555721282959e-01 1.147824525833129883e-01 7.251796778291463852e-03 -5.724023655056953430e-02 1.197708770632743835e-03 -6.125674769282341003e-02 -1.409928034991025925e-02 2.340088933706283569e-01 6.899063289165496826e-02 1.038265079259872437e-01 -2.002959698438644409e-02
1.193338632583618164e-01 1.881280988454818726e-01 -8.492065593600273132e-03 -7.608711719512939453e-02 -3.958033397793769836e-02 -1.769030690193176270e-01 2.661535739898681641e-01 2.764190919697284698e-02 -1.639318019151687622e-01 -3.640770912170410156e-01 -1.044129058718681335e-01 -6.802619248628616333e-02 -1.573954075574874878e-01 1.115749552845954895e-01 9.666273742914199829e-02 -2.488386183977127075e-01 -6.905999034643173218e-02 9.587122499942779541e-02 -2.853315174579620361e-01 -3.563738241791725159e-02 3.988884389400482178e-01 2.185737192630767822e-01 -2.919814735651016235e-02 -6.735641509294509888e-02 -5.495543777942657471e-02 -1.700923442840576172e-01 -2.694047093391418457e-01 -8.784979581832885742e-02 2.365989834070205688e-01 -2.077819779515266418e-02 -5.250790715217590332e-02 -2.761599123477935791e-01
1.259212046861648560e-01 3.186308220028877258e-02 3.097393549978733063e-02 -2.659157514572143555e-01 1.765715479850769043e-01 -8.919270336627960205e-02 3.713320195674896240e-02 -1.025417894124984741e-01 -2.333618104457855225e-01 -1.714722067117691040e-01 -2.821305394172668457e-01 -9.015748649835586548e-02 -2.938061207532882690e-02 2.833759188652038574e-01 1.816521584987640381e-01 -3.668245673179626465e-01 -1.647268794476985931e-02 -6.475815176963806152e-02 -3.016796335577964783e-02 -2.368862330913543701e-01 4.183476269245147705e-01 -4.492188990116119385e-02 -2.281371057033538818e-01 -2.347717136144638062e-01 -4.601125605404376984e-03 -1.336735486984252930e-01 3.906096145510673523e-02 1.911352872848510742e-01 -1.663987711071968079e-02 2.336626499891281128e-02 1.382999122142791748e-01 1.361505389213562012e-01
-6.814674939960241318e-03 8.487568050622940063e-02 5.910483375191688538e-02 -3.030201233923435211e-02 1.151984184980392456e-01 1.767368018627166748e-01 1.120420172810554504e-01 5.504306778311729431e-02 -1.008028909564018250e-02 -2.684737443923950195e-01 -2.055909037590026855e-01 -1.195886731147766113e-01 3.723150491714477539e-01 2.842844277620315552e-02 -1.375305354595184326e-01 -2.276163101196289062e-01 -1.345971971750259399e-01 -3.509665727615356445e-01 -2.382467240095138550e-01 -9.034491144120693207e-03 4.655174016952514648e-01 1.398733705282211304e-01 -9.088248945772647858e-03 -1.116602122783660889e-01 -1.999086439609527588e-01 -1.528360396623611450e-01 4.383993148803710938e-02 -1.268535256385803223e-01 -1.846095621585845947e-01 1.090375408530235291e-01 -3.716632490977644920e-03 -1.227614656090736389e-01
1.722958683967590332e-01 5.037162452936172485e-02 2.322464138269424438e-01 -1.945475786924362183e-01 -4.156165570020675659e-02 1.425451934337615967e-01 1.131863892078399658e-01 -1.055101603269577026e-01 -2.612352073192596436e-01 -8.563254028558731079e-02 -2.228603512048721313e-01 -2.094118297100067139e-02 2.593799531459808350e-01 -1.642217636108398438e-01 2.075830847024917603e-01 -2.498978376388549805e-02 4.992659389972686768e-02 1.657571271061897278e-02 -1.242729723453521729e-01 -1.436486989259719849e-01 5.125647783279418945e-01 2.600620388984680176e-01 -1.662102192640304565e-01 -2.088530361652374268e-01 -1.373859345912933350e-01 -1.046076789498329163e-01 1.358321905136108398e-01 1.325423922389745712e-02 -2.389159649610519409e-01 -7.582620531320571899e-02 -5.580911040306091309e-02 -1.073324754834175110e-01
1.766835302114486694e-01 -8.812429755926132202e-02 1.682620495557785034e-01 -2.522877454757690430e-01 1.134807020425796509e-01 1.025764420628547668e-01 1.603985130786895752e-01 5.466803908348083496e-02 -1.045290082693099976e-01 -3.826142251491546631e-01 -2.898913025856018066e-01 -2.231064289808273315e-01 1.816295236349105835e-01 5.088851600885391235e-02 1.005904898047447205e-01 9.982576221227645874e-02 -4.014845006167888641e-03 3.171865269541740417e-02 -2.198244445025920868e-02 -2.052584737539291382e-01 3.468006253242492676e-01 8.821880817413330078e-02 4.094563424587249756e-02 -2.585522830486297607e-01 1.661770343780517578e-01 -2.123876661062240601e-01 9.549053013324737549e-02 3.905552625656127930e-02 3.619096875190734863e-01 -7.857181876897811890e-02 9.698992967605590820e-02 1.481486484408378601e-03
5.208897870033979416e-03 1.742625422775745392e-02 4.661753177642822266e-01 3.879433497786521912e-02 -1.280213594436645508e-01 1.727479547262191772e-01 2.619685828685760498e-01 -1.350570749491453171e-02 -1.211213022470474243e-01 -2.877245247364044189e-01 1.521026641130447388e-01 -3.776298090815544128e-02 1.762654483318328857e-01 1.396761834621429443e-01 -1.602543145418167114e-02 -2.171811759471893311e-01 7.827594876289367676e-02 -1.960032880306243896e-01 -1.350416094064712524e-01 -2.763760387897491455e-01 2.943964600563049316e-01 7.453068345785140991e-02 -1.966979503631591797e-01 5.431296676397323608e-02 -1.421126276254653931e-01 4.260985925793647766e-02 7.419000566005706787e-02 2.122739404439926147e-01 -1.916767060756683350e-01 1.285484135150909424e-01 -1.073630079627037048e-01 -1.881147176027297974e-01
2.746353447437286377e-01 1.287594288587570190e-01 7.385467737913131714e-02 -1.356282681226730347e-01 -9.751453064382076263e-03 1.114368215203285217e-01 2.633398771286010742e-01 -1.438281834125518799e-01 -1.177622750401496887e-01 -1.735497266054153442e-01 -2.612583041191101074e-01 -5.258828774094581604e-02 2.594729363918304443e-01 -7.494775205850601196e-02 1.491720974445343018e-01 -3.333696424961090088e-01 8.429694175720214844e-02 -1.504975557327270508e-01 1.840684413909912109e-01 -2.567202746868133545e-01 3.823716640472412109e-01 -9.102223813533782959e-02 -1.036996468901634216e-01 -8.834686130285263062e-02 2.246558219194412231e-01 -1.801795214414596558e-01 -1.482705492526292801e-02 2.479992806911468506e-01 -1.075587049126625061e-02 4.066073894500732422e-02 -9.560909867286682129e-02 -4.579245671629905701e-02
-1.003013998270034790e-01 6.926786899566650391e-02 1.336607486009597778e-01 -2.939819693565368652e-01 2.350497394800186157e-01 4.566713701933622360e-03 1.368163377046585083e-01 3.511399403214454651e-02 -6.576467305421829224e-02 -1.305491924285888672e-01 -3.032072633504867554e-02 -7.102369563654065132e-04 2.158544212579727173e-01 -9.498935192823410034e-02 5.495072156190872192e-02 -2.829671204090118408e-01 1.161472797393798828e-01 -2.271815240383148193e-01 8.158549666404724121e-02 -4.345465898513793945e-01 3.423529863357543945e-01 1.374361515045166016e-01 -3.466286696493625641e-03 -2.982261180877685547e-01 9.712803363800048828e-02 -1.392649710178375244e-01 1.038559079170227051e-01 2.151611447334289551e-01 2.178358733654022217e-01 -7.982834428548812866e-02 7.917671650648117065e-02 -1.140156611800193787e-01
-1.341635733842849731e-01 -4.439743235707283020e-02 3.754732906818389893e-01 -2.744483053684234619e-01 -2.335565090179443359e-01 -1.653011143207550049e-02 9.397009387612342834e-03 -9.266797453165054321e-02 -2.929880321025848389e-01 -1.741859614849090576e-01 7.091580331325531006e-02 -1.429569721221923828e-01 1.738897860050201416e-01 1.514071524143218994e-01 -1.919599920511245728e-01 -2.569575011730194092e-01 3.998602181673049927e-02 -1.201883405447006226e-01 -9.301183372735977173e-02 -1.400123834609985352e-01 3.477154076099395752e-01 -8.568829298019409180e-02 -3.185067772865295410e-01 1.288118064403533936e-01 -6.628452986478805542e-02 -5.171300098299980164e-02 2.387444227933883667e-01 1.335659436881542206e-02 -2.780990488827228546e-02 2.307333983480930328e-02 -2.153177857398986816e-01 -6.655051372945308685e-03
1.372269988059997559e-01 -1.812616176903247833e-02 1.456509679555892944e-01 -1.903383135795593262e-01 3.593290224671363831e-02 3.502753973007202148e-01 2.615056373178958893e-02 -4.170802608132362366e-02 -3.568821847438812256e-01 -2.518207132816314697e-01 2.111633494496345520e-02 -7.852434366941452026e-02 2.230281978845596313e-01 -7.745093107223510742e-02 1.656941026449203491e-01 -4.484437406063079834e-02 5.787203088402748108e-02 -1.474272608757019043e-01 -1.438716650009155273e-01 -9.919586032629013062e-02 2.311073392629623413e-01 2.316101193428039551e-01 -1.137503758072853088e-01 -1.225729584693908691e-01 1.185978129506111145e-01 -1.668642908334732056e-01 3.241737782955169678e-01 1.068361774086952209e-01 -9.191840887069702148e-02 -1.863162368535995483e-01 -3.032127916812896729e-01 -1.738998442888259888e-01
4.516435414552688599e-02 1.618015468120574951e-01 1.869227588176727295e-01 -2.267653942108154297e-01 2.109332829713821411e-01 2.523243129253387451e-01 -2.044467628002166748e-02 1.095856875181198120e-01 1.470874436199665070e-02 -9.189316630363464355e-02 -2.156473249197006226e-01 1.653211563825607300e-01 2.603978812694549561e-01 -2.629449963569641113e-01 6.576845049858093262e-02 -3.843487799167633057e-01 -6.065740808844566345e-02 -1.357696205377578735e-01 -2.598057389259338379e-01 3.755335230380296707e-03 2.275091111660003662e-01 -7.654533535242080688e-02 -2.475830316543579102e-01 1.298772990703582764e-01 1.426210105419158936e-01 -8.827076852321624756e-02 -1.443526744842529297e-01 -6.661026924848556519e-02 1.298460662364959717e-01 -2.584301233291625977e-01 9.835625439882278442e-02 -1.456027776002883911e-01
8.428970724344253540e-02 6.866417825222015381e-02 1.340526789426803589e-01 -9.340891987085342407e-02 -7.627444714307785034e-02 -8.096095174551010132e-03 2.776225507259368896e-01 -1.345004886388778687e-01 -1.571545004844665527e-01 -2.508062124252319336e-01 -1.030078157782554626e-01 -1.729319803416728973e-02 1.945917159318923950e-01 -5.992092657834291458e-03 -7.836453616619110107e-03 -3.747478425502777100e-01 -6.298609822988510132e-02 -4.527478292584419250e-02 -5.596083402633666992e-02 -2.844856977462768555e-01 3.811775743961334229e-01 2.644844651222229004e-01 -2.143902480602264404e-01 -2.372797131538391113e-01 1.263100951910018921e-01 -5.249331146478652954e-02 -8.440402150154113770e-02 2.761756181716918945e-01 1.541987508535385132e-01 -6.767851859331130981e-02 2.096733897924423218e-01 3.880457207560539246e-02
6.831190735101699829e-02 2.998337894678115845e-02 8.269694447517395020e-02 -3.291326761245727539e-01 1.633952707052230835e-01 3.336628675460815430e-01 -2.030777782201766968e-01 2.553504658862948418e-03 -1.024597510695457458e-02 -6.551800668239593506e-02 -2.621583342552185059e-01 -1.638093441724777222e-01 -6.627367436885833740e-02 -2.903874218463897705e-01 -3.265792876482009888e-02 -3.546665310859680176e-01 -2.885500192642211914e-01 3.066423581913113594e-03 -1.371080279350280762e-01 1.010738965123891830e-02 8.693922311067581177e-02 -1.585879921913146973e-02 -1.586415618658065796e-01 -1.201474480330944061e-02 1.919977664947509766e-01 -2.994467616081237793e-01 2.060982286930084229e-01 1.320557892322540283e-01 1.429621577262878418e-01 -9.483949840068817139e-02 -6.475088000297546387e-02 -1.705776453018188477e-01
2.458032369613647461e-01 -1.973075978457927704e-02 -5.199371650815010071e-02 -1.293652951717376709e-01 2.780522108078002930e-01 -4.945726250298321247e-04 4.139550030231475830e-01 -6.231411173939704895e-02 6.679426878690719604e-02 -2.173586934804916382e-01 -8.683417923748493195e-03 -1.329188346862792969e-01 2.411923855543136597e-01 1.547534465789794922e-01 2.848037779331207275e-01 -1.359292268753051758e-01 -5.571586266160011292e-02 2.243777707917615771e-04 -6.328630447387695312e-02 6.168749183416366577e-02 3.224565088748931885e-01 6.968193687498569489e-03 -3.017294108867645264e-01 -1.237304881215095520e-02 -8.487045019865036011e-02 -1.437103897333145142e-01 3.975024446845054626e-03 7.656883448362350464e-03 8.606220036745071411e-02 -1.012754719704389572e-02 -3.700096905231475830e-01 -1.937895715236663818e-01
-5.963865667581558228e-02 -6.869323551654815674e-02 1.487872600555419922e-01 -2.198787629604339600e-01 9.874505549669265747e-02 1.598254889249801636e-01 4.775591194629669189e-02 3.786313533782958984e-02 2.052142471075057983e-01 -1.043603792786598206e-01 -1.627163589000701904e-01 2.519270181655883789e-01 1.133866235613822937e-02 -2.975152432918548584e-01 1.941769123077392578e-01 -3.216129243373870850e-01 2.811233885586261749e-02 3.119087312370538712e-03 4.406216368079185486e-02 -4.161186516284942627e-02 3.238230347633361816e-01 -1.941374689340591431e-01 -1.471404433250427246e-01 7.320941984653472900e-02 1.665094494819641113e-01 -3.468887507915496826e-01 7.182158064097166061e-03 -5.208957567811012268e-02 1.903187930583953857e-01 -3.180816471576690674e-01 1.740434020757675171e-02 -2.166654020547866821e-01
-2.016231268644332886e-01 6.092708557844161987e-02 2.586074173450469971e-01 -8.736544847488403320e-02 2.850192487239837646e-01 5.608905851840972900e-02 3.581765890121459961e-01 3.085724823176860809e-02 7.675459235906600952e-02 -6.107941642403602600e-02 -3.098028302192687988e-01 1.686931699514389038e-01 9.071475267410278320e-02 -2.051744461059570312e-01 8.395495265722274780e-02 -9.348770976066589355e-02 1.542945653200149536e-01 1.313882172107696533e-01 -1.408416479825973511e-01 7.510711997747421265e-02 1.441069245338439941e-01 2.193525135517120361e-01 -3.531621694564819336e-01 2.268853038549423218e-02 -4.353290796279907227e-02 -3.354446589946746826e-01 2.006586343050003052e-01 -2.943434007465839386e-02 1.121927723288536072e-01 -1.695862710475921631e-01 -9.576514363288879395e-02 2.440706081688404083e-02
9.987641125917434692e-02 2.146610468626022339e-01 2.957758605480194092e-01 -3.312572240829467773e-01 2.660138607025146484e-01 1.951086372137069702e-01 -3.145642206072807312e-02 8.819551020860671997e-02 -3.898514062166213989e-02 -2.688200026750564575e-02 -2.204870581626892090e-01 2.216624766588211060e-01 -1.178199425339698792e-01 -2.135530561208724976e-01 1.857947260141372681e-01 -3.141758441925048828e-01 9.898750483989715576e-02 -1.722977608442306519e-01 -6.590257585048675537e-02 -5.073669552803039551e-02 1.818298548460006714e-01 1.981740258634090424e-02 -7.348231971263885498e-02 2.272585406899452209e-02 -3.048332966864109039e-02 -2.373992055654525757e-01 -6.678051501512527466e-02 -4.805206134915351868e-02 2.509686946868896484e-01 -2.781494557857513428e-01 5.731876939535140991e-03 -2.149725109338760376e-01
1.464773416519165039e-01 1.480526328086853027e-01 8.937831223011016846e-02 -3.604131340980529785e-01 -1.115591302514076233e-01 -2.893002890050411224e-02 1.547164320945739746e-01 -2.512913346290588379e-01 -1.100019589066505432e-01 -2.447116374969482422e-01 -2.996629476547241211e-01 -2.859783591702580452e-03 2.102975249290466309e-01 5.283398181200027466e-02 1.516785472631454468e-01 -6.148125231266021729e-02 -1.538943946361541748e-01 2.332717329263687134e-01 -6.127386912703514099e-02 -2.607215046882629395e-01 3.186207711696624756e-01 -1.354805827140808105e-01 -1.828945577144622803e-01 -1.618325263261795044e-01 1.853220015764236450e-01 -1.544970571994781494e-01 1.946024149656295776e-01 1.059852093458175659e-01 1.751843094825744629e-01 9.488246589899063110e-02 -5.241534486413002014e-02 6.065310165286064148e-02
-2.720874734222888947e-02 7.047135382890701294e-02 2.601395547389984131e-01 -7.770779728889465332e-02 1.124975159764289856e-01 1.891757696866989136e-01 -1.829929202795028687e-01 -2.705200314521789551e-01 -9.658480435609817505e-02 -1.392144262790679932e-01 -8.477710187435150146e-02 -1.196026131510734558e-01 3.441194817423820496e-02 4.306015372276306152e-01 4.569904133677482605e-02 -1.320459097623825073e-01 2.676305174827575684e-02 1.104715652763843536e-02 -1.033260207623243332e-02 9.238871186971664429e-02 2.804766297340393066e-01 -1.741339452564716339e-02 -2.029715329408645630e-01 7.952986285090446472e-03 -1.282720416784286499e-01 -1.844302266836166382e-01 2.015907615423202515e-01 5.082710087299346924e-02 1.249299719929695129e-01 -3.336132168769836426e-01 1.014947742223739624e-01 -3.854028880596160889e-01
2.167315594851970673e-02 1.804348975419998169e-01 1.434391736984252930e-01 -5.367777496576309204e-02 -4.179173614829778671e-03 1.652619987726211548e-01 3.955366015434265137e-01 -1.596096158027648926e-01 -2.108005248010158539e-02 -2.125360816717147827e-01 -2.364142686128616333e-01 -8.067337796092033386e-03 3.820620477199554443e-01 8.502934873104095459e-02 1.501730177551507950e-02 -1.291472017765045166e-01 -1.455876231193542480e-01 -1.067661195993423462e-01 -1.220404915511608124e-02 1.679417192935943604e-01 4.631066322326660156e-01 -9.258981049060821533e-02 -2.554241195321083069e-02 1.944309175014495850e-01 -4.313359782099723816e-02 -1.572702229022979736e-01 1.273375749588012695e-01 7.667383551597595215e-02 -5.619889125227928162e-02 1.602519899606704712e-01 -1.357392519712448120e-01 -2.102103233337402344e-01
-6.377591937780380249e-02 -1.415580511093139648e-01 2.133898288011550903e-01 -1.378057599067687988e-01 1.294515877962112427e-01 1.856589317321777344e-01 1.125225573778152466e-01 -1.524702012538909912e-01 -1.418109536170959473e-01 -2.043862938880920410e-01 4.599123820662498474e-02 4.238720610737800598e-02 2.340961545705795288e-01 1.527441293001174927e-01 2.366438657045364380e-01 -3.684940282255411148e-03 3.142662942409515381e-01 -7.834074646234512329e-02 -1.213431060314178467e-01 -3.947714567184448242e-01 2.273601740598678589e-01 9.189382195472717285e-02 -1.503954231739044189e-01 -1.467203795909881592e-01 1.995497941970825195e-02 -3.800947368144989014e-01 -2.379635348916053772e-03 1.878191083669662476e-01 1.492983698844909668e-01 1.708416938781738281e-01 1.123975291848182678e-01 1.665425859391689301e-02
4.218048229813575745e-02 -2.016254886984825134e-02 2.781348526477813721e-01 -1.558295451104640961e-02 -3.739180043339729309e-02 2.216272056102752686e-01 3.029568195343017578e-01 -1.824858039617538452e-02 1.484126746654510498e-01 1.810034736990928650e-02 -8.217903971672058105e-02 6.515984237194061279e-02 -7.495763152837753296e-02 -1.891988813877105713e-01 6.241620332002639771e-02 1.565774679183959961e-01 -2.054729163646697998e-01 -2.055764496326446533e-01 -3.000304698944091797e-01 -1.160266622900962830e-01 1.805442273616790771e-01 9.858507663011550903e-02 5.119489040225744247e-03 -1.389058083295822144e-01 -2.466333359479904175e-01 -2.266334444284439087e-01 1.806112974882125854e-01 2.201197147369384766e-01 2.425139844417572021e-01 -3.057302534580230713e-01 2.521453425288200378e-02 -2.803896665573120117e-01
-2.035873234272003174e-01 1.700603812932968140e-01 2.336738407611846924e-01 -3.536987304687500000e-01 2.389001101255416870e-01 -2.226694300770759583e-02 1.547846198081970215e-01 8.699165284633636475e-02 9.246161207556724548e-03 -2.160583883523941040e-01 -1.553560607135295868e-02 -4.327827692031860352e-02 -1.145221143960952759e-01 4.782370850443840027e-02 6.807548552751541138e-02 -4.165250808000564575e-02 3.824280798435211182e-01 -7.489224523305892944e-02 -3.692475333809852600e-02 9.544421732425689697e-02 1.461743861436843872e-01 -1.839102059602737427e-02 -3.276717960834503174e-01 -1.266853809356689453e-01 -3.278364241123199463e-01 -4.830731824040412903e-02 1.546058896929025650e-02 -1.105304360389709473e-01 1.163423582911491394e-01 -3.648093342781066895e-01 1.128250136971473694e-01 -3.323034197092056274e-02
-2.490108162164688110e-01 9.382127225399017334e-02 3.497878313064575195e-01 1.415149122476577759e-01 1.376150846481323242e-01 5.184454470872879028e-02 8.896469324827194214e-02 -7.596474140882492065e-03 -8.346235752105712891e-02 -3.507664799690246582e-01 -7.882703840732574463e-02 -1.356496512889862061e-01 2.792921848595142365e-02 -6.723036058247089386e-03 -1.379114389419555664e-01 -2.603863775730133057e-01 -1.848349720239639282e-02 5.936964973807334900e-02 2.607886306941509247e-02 9.348142147064208984e-02 2.407263070344924927e-01 1.988137140870094299e-02 -2.572074532508850098e-01 -1.451591253280639648e-01 -6.864612549543380737e-02 -4.588109850883483887e-01 8.733510226011276245e-02 -8.368939906358718872e-02 1.495641469955444336e-01 -1.484557837247848511e-01 -1.374830026179552078e-02 -2.857381999492645264e-01
-9.911049902439117432e-02 3.562954068183898926e-02 3.927320241928100586e-01 -9.220820665359497070e-02 -5.973266810178756714e-02 9.273099899291992188e-02 2.469211257994174957e-02 -1.322114169597625732e-01 -1.932035684585571289e-01 -1.721163392066955566e-01 -4.228325560688972473e-02 -6.767819076776504517e-02 1.766379922628402710e-01 1.009276062250137329e-01 -6.009345408529043198e-03 -5.258455500006675720e-02 2.320139557123184204e-01 -9.783869236707687378e-02 -2.315733283758163452e-01 -2.143512964248657227e-01 2.229768782854080200e-01 5.968104302883148193e-02 -3.480472564697265625e-01 -8.279834687709808350e-02 -2.021409273147583008e-01 -2.325075119733810425e-01 4.923985153436660767e-02 1.906485259532928467e-01 7.989757694303989410e-03 2.625430226325988770e-01 -2.413036376237869263e-01 -2.706305086612701416e-01
1.830522087402641773e-03 7.016028393991291523e-04 -2.948009222745895386e-02 -1.060611829161643982e-01 5.418548360466957092e-03 -7.638019323348999023e-02 1.692832708358764648e-01 -1.312298979610204697e-02 1.247944831848144531e-01 -3.650272190570831299e-01 9.445835649967193604e-02 5.546579509973526001e-02 2.947119064629077911e-03 1.162098627537488937e-02 1.995355784893035889e-01 -3.464950025081634521e-01 -2.838511765003204346e-01 2.043246850371360779e-02 -1.193446218967437744e-01 -1.824140697717666626e-01 4.154526293277740479e-01 -8.921903558075428009e-03 -1.825852692127227783e-01 -1.922295093536376953e-01 -1.023608669638633728e-01 2.040278539061546326e-02 4.461325705051422119e-02 -5.040492489933967590e-02 3.466352820396423340e-01 -1.259735673666000366e-01 -1.558263748884201050e-01 -2.917913496494293213e-01
9.007290005683898926e-02 -3.135526478290557861e-01 1.118354648351669312e-01 -3.137810230255126953e-01 1.973200142383575439e-01 1.444312483072280884e-01 1.797377318143844604e-01 -8.487410098314285278e-02 -1.438041180372238159e-01 -2.286773622035980225e-01 -1.086690202355384827e-01 -6.658888608217239380e-02 9.840548038482666016e-02 -7.714936137199401855e-02 3.957606106996536255e-02 -1.874690353870391846e-01 -3.037625178694725037e-02 -6.300154328346252441e-02 -5.414851009845733643e-02 -2.229458987712860107e-01 3.679453432559967041e-01 1.008533537387847900e-01 -3.000733852386474609e-01 -1.436146348714828491e-01 2.120057120919227600e-03 -2.958997897803783417e-02 -1.920540928840637207e-01 3.658349514007568359e-01 2.084257304668426514e-01 -9.552362561225891113e-02 -5.794013291597366333e-02 2.149506285786628723e-02
3.806035220623016357e-02 2.328024357557296753e-01 9.598769992589950562e-02 -3.156937360763549805e-01 -3.785735070705413818e-01 2.543866038322448730e-01 -1.344960033893585205e-01 -2.630906552076339722e-02 -3.365471363067626953e-01 -1.359809339046478271e-01 -2.090243697166442871e-01 -4.796171933412551880e-02 3.822916373610496521e-02 7.200207561254501343e-02 1.311411857604980469e-01 -1.325002014636993408e-01 -1.255310773849487305e-01 -2.313267588615417480e-01 -4.678668081760406494e-02 -1.666911244392395020e-01 3.247481584548950195e-01 5.951301380991935730e-02 -9.379255771636962891e-02 -7.356827706098556519e-02 4.808799922466278076e-02 -8.664251118898391724e-02 -9.474561549723148346e-03 3.266036212444305420e-01 -3.981945291161537170e-02 -2.691227942705154419e-02 1.013966426253318787e-01 -1.946596354246139526e-01
-1.781697943806648254e-02 -1.570965051651000977e-01 3.840323686599731445e-01 -3.374537229537963867e-01 2.705597281455993652e-01 1.070990040898323059e-01 -1.147512160241603851e-02 -3.208640590310096741e-02 1.811326481401920319e-02 -6.628375034779310226e-03 -1.987851411104202271e-01 6.840503215789794922e-02 1.561096757650375366e-01 -1.690887510776519775e-01 -1.511224210262298584e-01 -1.514387428760528564e-01 1.037023216485977173e-01 6.794161349534988403e-02 -1.882039755582809448e-02 1.110882312059402466e-02 9.478641301393508911e-02 1.214589923620223999e-01 -5.929037183523178101e-02 7.559598237276077271e-02 7.349037379026412964e-02 -5.744050145149230957e-01 -4.792187362909317017e-02 -7.625544071197509766e-02 1.309379637241363525e-01 -2.317360937595367432e-01 -4.494523629546165466e-02 -1.392088681459426880e-01
1.374779455363750458e-02 6.043290346860885620e-02 2.140351533889770508e-01 -2.369025945663452148e-01 -8.411258459091186523e-02 1.538942456245422363e-01 1.003195717930793762e-01 -1.517426818609237671e-01 -1.487188935279846191e-01 -1.054895520210266113e-01 -4.416958615183830261e-02 -1.182734370231628418e-01 1.068225577473640442e-01 1.226304396986961365e-01 1.790705174207687378e-01 -1.858519315719604492e-01 2.711530327796936035e-01 -2.887653000652790070e-02 5.176932364702224731e-02 -3.612579703330993652e-01 2.892855405807495117e-01 1.425217837095260620e-01 4.390723630785942078e-02 -1.859688907861709595e-01 5.649954546242952347e-03 -3.337104618549346924e-01 -3.279528394341468811e-02 3.257462382316589355e-02 1.810123175382614136e-01 -8.959925919771194458e-02 4.261835515499114990e-01 -6.420508027076721191e-02
-9.165848791599273682e-02 6.424201279878616333e-02 4.429056122899055481e-02 -2.190696895122528076e-01 1.117936521768569946e-01 3.568523824214935303e-01 2.371779978275299072e-01 1.656265556812286377e-01 -6.765277124941349030e-03 1.234625205397605896e-01 -8.291096240282058716e-02 -3.630543351173400879e-01 1.079888865351676941e-01 1.640943437814712524e-01 1.561295539140701294e-01 -1.272512376308441162e-01 -1.795888245105743408e-01 -2.521856129169464111e-01 -1.394575834274291992e-01 -2.169779837131500244e-01 2.107536494731903076e-01 -4.262356460094451904e-02 -3.593487143516540527e-01 -4.442751035094261169e-02 -1.102082654833793640e-01 -1.946839988231658936e-01 1.947815865278244019e-01 -1.366261392831802368e-01 6.173604726791381836e-02 -1.109081283211708069e-01 -1.313256174325942993e-01 -3.365891799330711365e-02
-1.752083189785480499e-02 -1.775080859661102295e-01 6.016679480671882629e-02 -2.138507366180419922e-01 -6.603656709194183350e-02 1.388047337532043457e-01 1.274033039808273315e-01 -1.848772019147872925e-01 -2.336822152137756348e-01 5.216506868600845337e-02 2.674584742635488510e-03 -1.327494680881500244e-01 2.321462035179138184e-01 1.554226875305175781e-01 2.392465770244598389e-01 -2.592251002788543701e-01 3.415780141949653625e-02 -2.033587247133255005e-01 -1.988705545663833618e-01 -3.767654895782470703e-01 2.160666882991790771e-01 -2.846380323171615601e-02 -1.659770756959915161e-01 -2.818705737590789795e-01 1.164305135607719421e-01 2.140108682215213776e-02 -4.171435162425041199e-02 3.442196846008300781e-01 1.521246135234832764e-01 -1.331099718809127808e-01 -1.996009983122348785e-02 -1.154672652482986450e-01
8.435732871294021606e-02 2.621883451938629150e-01 1.968063414096832275e-01 -1.634190231561660767e-01 -1.190301328897476196e-01 3.244940340518951416e-01 2.940990328788757324e-01 -6.023591384291648865e-02 1.100446358323097229e-01 7.593439519405364990e-02 -3.675559163093566895e-01 -5.111049115657806396e-02 1.070379558950662613e-02 -9.440828859806060791e-02 1.485858410596847534e-01 -9.069555252790451050e-02 -3.598374426364898682e-01 -5.272779241204261780e-02 -9.231990575790405273e-02 -2.526570260524749756e-01 1.503410190343856812e-01 -2.102969139814376831e-01 -9.940684586763381958e-02 -1.201902329921722412e-01 7.139603048563003540e-02 -1.752426177263259888e-01 6.281476467847824097e-02 1.110627800226211548e-01 9.814509004354476929e-02 1.271549612283706665e-01 -1.763259023427963257e-01 -2.223579138517379761e-01
2.789449095726013184e-01 -6.235282123088836670e-02 1.093524172902107239e-01 -2.289559692144393921e-01 -1.064747273921966553e-01 1.535575687885284424e-01 2.137746363878250122e-01 -5.381673574447631836e-02 5.426527000963687897e-03 -2.426919788122177124e-01 -1.883028298616409302e-01 5.425336956977844238e-02 8.105643838644027710e-02 -7.630173861980438232e-02 1.677968502044677734e-01 -1.650964766740798950e-01 -8.599188178777694702e-02 -2.026964128017425537e-01 1.567861735820770264e-01 -3.269686400890350342e-01 4.623195528984069824e-01 -1.054062172770500183e-01 -2.253882437944412231e-01 -1.555155813694000244e-01 -6.206473708152770996e-02 -5.260093603283166885e-03 7.234309613704681396e-02 2.552957236766815186e-01 1.797209680080413818e-01 -9.357185661792755127e-02 6.960774958133697510e-02 7.266443222761154175e-02
1.150668188929557800e-01 -1.409783661365509033e-01 8.875907957553863525e-02 -3.664931952953338623e-01 8.632019162178039551e-02 -6.928249448537826538e-02 2.455137968063354492e-01 -1.434830278158187866e-01 -1.829877197742462158e-01 -1.843347698450088501e-01 -8.146937936544418335e-02 -2.098899893462657928e-02 2.283540964126586914e-01 -8.288054913282394409e-02 -1.874398626387119293e-02 -2.418809980154037476e-01 -1.539105921983718872e-01 -2.794777452945709229e-01 1.147091835737228394e-01 -2.083894312381744385e-01 3.005442619323730469e-01 4.659967496991157532e-02 -2.327782511711120605e-01 -2.399133741855621338e-01 2.177138626575469971e-01 -1.591668277978897095e-02 1.102043837308883667e-01 2.845696806907653809e-01 1.353623867034912109e-01 -1.038999110460281372e-01 7.470434904098510742e-02 3.255498036742210388e-02
-9.111244976520538330e-02 2.169819176197052002e-02 4.127813875675201416e-01 -3.546759188175201416e-01 -2.481058835983276367e-01 2.541000247001647949e-01 9.558359533548355103e-02 -1.859650611877441406e-01 7.982196286320686340e-03 -1.165687665343284607e-01 8.957357704639434814e-02 4.531109333038330078e-02 1.054234206676483154e-01 -1.449409872293472290e-01 1.964984238147735596e-01 -8.730529993772506714e-02 -1.311029046773910522e-01 -1.729822531342506409e-02 -1.564830094575881958e-01 1.712412834167480469e-01 4.164581000804901123e-02 -5.458583589643239975e-03 6.306312978267669678e-02 -4.499429836869239807e-02 -9.288775175809860229e-02 -6.862552836537361145e-03 3.490212261676788330e-01 7.542870193719863892e-02 1.724271476268768311e-01 -3.809278607368469238e-01 1.636117547750473022e-01 -7.916727662086486816e-02
4.977450240403413773e-03 -2.965059280395507812e-01 2.583049237728118896e-01 1.550589571706950665e-03 2.639088034629821777e-01 1.316019240766763687e-02 5.110526829957962036e-02 -1.355234533548355103e-01 -2.927525937557220459e-01 -1.608154624700546265e-01 -2.850505290552973747e-03 -1.385460197925567627e-01 1.383688598871231079e-01 -3.987574204802513123e-02 -2.996523976325988770e-01 -3.059315979480743408e-01 2.213060855865478516e-02 1.646429449319839478e-01 -3.071100413799285889e-01 -9.042458236217498779e-02 3.417382836341857910e-01 -1.382809728384017944e-01 7.256448268890380859e-03 -2.714008651673793793e-02 -2.080410271883010864e-01 -1.626437902450561523e-01 -7.599554210901260376e-02 5.621466040611267090e-02 -1.376655697822570801e-01 1.924705058336257935e-01 -8.593679405748844147e-03 -1.346090137958526611e-01
-9.604903310537338257e-02 -8.232421427965164185e-02 -1.495338827371597290e-01 -8.730790019035339355e-02 -7.913240790367126465e-02 -1.564770787954330444e-01 2.452375739812850952e-01 2.960316091775894165e-02 -4.224999621510505676e-02 -1.839066743850708008e-01 3.328866511583328247e-02 -1.960440278053283691e-01 1.986960172653198242e-01 6.970880180597305298e-02 1.186366379261016846e-01 -1.079149618744850159e-01 1.473115980625152588e-01 -2.175337970256805420e-01 3.513375669717788696e-02 -2.815791070461273193e-01 3.519646525382995605e-01 -5.525968596339225769e-02 -1.716106683015823364e-01 -1.625573039054870605e-01 -6.894689798355102539e-02 -4.415956139564514160e-01 5.181188136339187622e-02 1.505931466817855835e-01 2.993860840797424316e-01 -2.408390045166015625e-01 5.476481467485427856e-02 -9.451521933078765869e-02
-1.608845591545104980e-01 4.486410319805145264e-02 1.708345264196395874e-01 -1.828459203243255615e-01 3.149201869964599609e-01 -2.451029047369956970e-02 -3.647906333208084106e-02 -1.429001688957214355e-01 -6.437343358993530273e-02 -2.711656391620635986e-01 -3.234097361564636230e-01 2.636238634586334229e-01 -1.845467835664749146e-02 -1.438111811876296997e-01 2.527342922985553741e-02 -1.292718797922134399e-01 -1.945159137248992920e-01 7.114577293395996094e-02 -7.137395441532135010e-02 -1.836709491908550262e-02 2.501010522246360779e-02 2.395721673965454102e-01 -2.106364071369171143e-01 4.564702510833740234e-02 -3.270602598786354065e-02 -3.491516113281250000e-01 -1.802199780941009521e-01 2.152913212776184082e-01 -7.753269374370574951e-02 -3.648155927658081055e-01 5.718577653169631958e-02 2.900910936295986176e-02
-1.440726667642593384e-01 1.385840326547622681e-01 3.756971359252929688e-01 -2.595471031963825226e-02 7.476042211055755615e-02 1.176732629537582397e-01 1.628873348236083984e-01 5.195683613419532776e-02 -9.212370216846466064e-02 -2.197743020951747894e-02 -6.758464127779006958e-02 -6.834986805915832520e-02 3.499308973550796509e-02 8.812689781188964844e-02 7.595322281122207642e-02 -1.631959229707717896e-01 1.431248802691698074e-02 1.333543807268142700e-01 -4.953186959028244019e-02 1.360537707805633545e-01 3.044698834419250488e-01 1.006412133574485779e-01 -3.572905659675598145e-01 -1.835055500268936157e-01 -3.036808967590332031e-01 -3.578735291957855225e-01 2.239352837204933167e-02 1.751448661088943481e-01 7.054878771305084229e-02 -6.444500386714935303e-02 3.467719629406929016e-02 -3.808237016201019287e-01
7.598710060119628906e-02 -5.221732333302497864e-02 2.726615071296691895e-01 -1.236664056777954102e-01 3.042206764221191406e-01 1.782909035682678223e-01 1.579162925481796265e-01 1.571105420589447021e-01 5.076673254370689392e-02 -1.750488877296447754e-01 -2.850585877895355225e-01 3.171996474266052246e-01 5.173171404749155045e-03 -1.362587958574295044e-01 -7.264275848865509033e-02 -2.614725828170776367e-01 -3.027634136378765106e-02 -4.582178592681884766e-02 -4.923866316676139832e-02 -1.302389800548553467e-01 1.209763884544372559e-01 -8.932390809059143066e-02 -1.630769968032836914e-01 3.971392288804054260e-02 3.081525266170501709e-01 -3.654585480690002441e-01 2.282511293888092041e-01 -4.607712477445602417e-02 7.914052903652191162e-02 -2.373404502868652344e-01 -4.514215688686817884e-04 -4.526599124073982239e-02
5.945702642202377319e-02 -1.839848756790161133e-01 6.187716498970985413e-02 -1.677655428647994995e-01 -2.824850380420684814e-01 -8.912465721368789673e-02 3.593527944758534431e-03 -9.062984585762023926e-02 -1.011723875999450684e-01 -2.930229902267456055e-01 -1.546909511089324951e-01 5.827140063047409058e-02 5.494643375277519226e-02 4.981670156121253967e-02 2.446404844522476196e-01 -3.159159421920776367e-01 -1.140886023640632629e-01 -2.272412478923797607e-01 6.212436780333518982e-02 1.746035926043987274e-02 -6.843209732323884964e-03 6.675828248262405396e-02 -1.228483617305755615e-01 -4.829327389597892761e-02 -4.409101903438568115e-01 -4.198414683341979980e-01 8.902461268007755280e-03 1.472097635269165039e-01 1.921961307525634766e-01 -5.218897387385368347e-02 -6.886196881532669067e-02 -1.361131519079208374e-01
-2.591801248490810394e-02 1.743914186954498291e-01 -1.825050450861454010e-02 -4.616397917270660400e-01 -1.261327117681503296e-01 2.316065430641174316e-01 1.700274199247360229e-01 -2.203558236360549927e-01 4.827849939465522766e-02 -2.991416454315185547e-01 -1.618483811616897583e-01 -3.186640739440917969e-01 1.573515087366104126e-01 -6.945002079010009766e-02 1.537712384015321732e-02 -2.856400907039642334e-01 -6.962747126817703247e-02 3.438651561737060547e-03 6.103147566318511963e-02 -1.131509691476821899e-01 1.514474749565124512e-01 -2.697642445564270020e-01 3.567666932940483093e-02 -1.022888198494911194e-01 1.657643355429172516e-02 -1.384510844945907593e-01 2.336132228374481201e-01 -5.287503451108932495e-02 6.175744906067848206e-02 7.566357403993606567e-02 -1.994430124759674072e-01 -1.500766873359680176e-01
6.173541769385337830e-03 6.839355453848838806e-03 3.250434994697570801e-01 -1.363492161035537720e-01 1.589289754629135132e-01 2.324165701866149902e-01 9.509137272834777832e-02 -3.591648116707801819e-02 -6.372012943029403687e-02 -1.851733028888702393e-01 -2.891843020915985107e-01 -8.830133825540542603e-02 2.723784148693084717e-01 3.340143561363220215e-01 2.604037523269653320e-02 -2.079079300165176392e-01 -2.732435613870620728e-02 8.780100941658020020e-02 -3.298136889934539795e-01 -1.346935629844665527e-01 1.888025104999542236e-01 8.779755234718322754e-02 -1.015385836362838745e-01 -7.846733927726745605e-02 -1.218903511762619019e-01 -1.804968714714050293e-01 2.651861608028411865e-01 -2.197586297988891602e-01 -6.359056383371353149e-02 1.532991379499435425e-01 -1.936109066009521484e-01 -1.867187209427356720e-02
1.482639163732528687e-01 -1.825342029333114624e-01 1.827490627765655518e-01 -1.704825013875961304e-01 3.964085578918457031e-01 1.784592270851135254e-01 2.670235037803649902e-01 6.339425593614578247e-02 -3.419117927551269531e-01 5.805859342217445374e-03 -1.051590144634246826e-01 -1.850417554378509521e-01 5.968058854341506958e-02 1.488377004861831665e-01 -1.217077821493148804e-01 -1.586489081382751465e-01 -1.989678740501403809e-01 -7.150926161557435989e-03 -1.507961843162775040e-02 -1.211825758218765259e-01 4.022983014583587646e-01 -1.705812513828277588e-01 -1.377699524164199829e-01 -1.861709356307983398e-01 -1.740549802780151367e-01 -1.019481047987937927e-01 9.972006827592849731e-02 -5.706415697932243347e-02 1.771163381636142731e-02 2.273609116673469543e-02 -6.067124661058187485e-03 -1.900166273117065430e-01
-8.599150925874710083e-02 7.365181297063827515e-02 1.620259732007980347e-01 -1.552971005439758301e-01 3.542077541351318359e-02 -3.980721347033977509e-03 2.719418108463287354e-01 -7.259418070316314697e-02 -6.495299190282821655e-02 -9.134137630462646484e-02 -2.480997741222381592e-01 5.936402454972267151e-02 9.617420285940170288e-02 5.284102633595466614e-02 8.281392604112625122e-02 -2.476155012845993042e-01 -1.816946454346179962e-02 -2.722304165363311768e-01 1.606187820434570312e-01 -3.998135924339294434e-01 2.691746354103088379e-01 4.317588359117507935e-02 -1.418222188949584961e-01 -9.470290690660476685e-02 -1.756057739257812500e-01 -3.845234215259552002e-01 -8.888425678014755249e-02 1.157764270901679993e-01 2.760563492774963379e-01 1.285581849515438080e-02 2.399193495512008667e-01 3.227231279015541077e-02
9.596698917448520660e-03 -3.059809096157550812e-02 2.797098457813262939e-02 -9.787026792764663696e-02 -2.190016210079193115e-01 1.576904207468032837e-01 2.358337789773941040e-01 -6.328579038381576538e-03 9.165883995592594147e-03 -2.267472296953201294e-01 -8.035393059253692627e-02 -8.584147691726684570e-02 5.383666232228279114e-02 2.688539624214172363e-01 -2.996741533279418945e-01 -3.875228762626647949e-02 8.313158154487609863e-02 1.808113604784011841e-01 -1.093404814600944519e-01 -8.787383139133453369e-02 2.449453473091125488e-01 4.908701404929161072e-02 -1.541763842105865479e-01 -2.550802528858184814e-01 3.374746814370155334e-02 -3.525882065296173096e-01 6.686800718307495117e-02 1.277675628662109375e-01 -2.493231445550918579e-01 -6.879583001136779785e-02 -1.142126768827438354e-01 -4.377176165580749512e-01
1.498219370841979980e-01 2.176865339279174805e-01 6.928250938653945923e-02 -2.442969828844070435e-01 1.982379853725433350e-01 -7.596195489168167114e-02 1.756969690322875977e-01 -3.646644577383995056e-02 -6.810627132654190063e-02 -1.371280197054147720e-02 -2.770294547080993652e-01 1.634537801146507263e-02 2.323854267597198486e-01 2.076241932809352875e-02 1.768961846828460693e-01 -9.718400239944458008e-02 1.723390221595764160e-01 -1.900919526815414429e-02 -1.783231459558010101e-02 -4.015292227268218994e-01 1.991370767354965210e-01 1.170915365219116211e-01 -1.944004148244857788e-01 -2.285123169422149658e-01 -2.020884677767753601e-02 -2.632062137126922607e-01 -7.333751767873764038e-03 2.971929013729095459e-01 2.712301909923553467e-01 -1.161345653235912323e-02 1.878057420253753662e-01 -9.690551459789276123e-02
-4.142547026276588440e-02 -4.159271717071533203e-01 2.748367562890052795e-02 -1.809100657701492310e-01 5.309819243848323822e-03 2.410273551940917969e-01 1.686786115169525146e-01 -9.427046030759811401e-02 -1.701057851314544678e-01 -1.086934283375740051e-01 -2.442978024482727051e-01 3.264644742012023926e-02 3.715724945068359375e-01 -3.088472783565521240e-02 -1.228957250714302063e-02 -1.667656451463699341e-01 -1.065854914486408234e-02 3.576289117336273193e-02 3.609007596969604492e-02 -2.245312780141830444e-01 4.083776473999023438e-01 -2.481371760368347168e-01 -4.006461799144744873e-02 -6.202860735356807709e-03 4.495579004287719727e-02 -2.277981117367744446e-02 -1.030793972313404083e-02 1.109809875488281250e-01 1.905079185962677002e-01 6.297439336776733398e-02 2.257055044174194336e-01 -1.964721381664276123e-01
-1.852418482303619385e-01 5.928067117929458618e-02 4.237649738788604736e-01 4.379668459296226501e-02 -9.369924664497375488e-02 2.923969924449920654e-01 1.619184613227844238e-01 -9.095705300569534302e-02 -9.515833109617233276e-02 -1.927574872970581055e-01 -1.565019972622394562e-02 -2.430780418217182159e-02 -9.361848980188369751e-02 3.441101312637329102e-01 -1.041779294610023499e-01 -2.452841550111770630e-01 -3.105723112821578979e-02 -1.151840165257453918e-01 -5.040974821895360947e-03 1.206881776452064514e-01 3.215515017509460449e-01 -1.233112066984176636e-01 -1.831538081169128418e-01 -6.291188299655914307e-02 -1.851242929697036743e-01 -2.216860353946685791e-01 2.956008166074752808e-02 8.223168551921844482e-02 1.247991546988487244e-01 -2.432015091180801392e-01 8.931643515825271606e-02 -2.190708816051483154e-01
-8.299512416124343872e-02 -9.846096485853195190e-02 5.252033099532127380e-02 -2.711917161941528320e-01 9.356354176998138428e-02 -6.381097435951232910e-02 2.532407939434051514e-01 -5.687173083424568176e-02 -4.931155219674110413e-02 -7.346565276384353638e-02 -1.966682970523834229e-01 -1.244559660553932190e-01 5.097841843962669373e-03 -1.139981895685195923e-01 1.258059591054916382e-01 -1.804243922233581543e-01 6.047844141721725464e-02 -7.139443606138229370e-02 3.202640265226364136e-02 -4.149040281772613525e-01 3.756956756114959717e-01 1.319807916879653931e-01 -2.907867729663848877e-01 -1.390676349401473999e-01 9.202580153942108154e-02 -1.569592207670211792e-01 1.275628060102462769e-02 1.768427938222885132e-01 3.159476220607757568e-01 -6.976045668125152588e-02 2.972265481948852539e-01 -3.951871395111083984e-02
-1.381071051582694054e-03 2.876800298690795898e-01 1.833200007677078247e-01 -2.079751044511795044e-01 1.655018329620361328e-01 3.028056621551513672e-01 -8.202978223562240601e-02 -3.876644745469093323e-02 2.879543602466583252e-02 -3.136941194534301758e-01 -1.845571547746658325e-01 5.562102422118186951e-02 8.600862696766853333e-03 -4.288287162780761719e-01 8.841312676668167114e-02 -1.884981989860534668e-01 -1.508066654205322266e-01 -4.846012592315673828e-02 -1.776750683784484863e-01 5.390928685665130615e-02 2.899105548858642578e-01 -2.169710397720336914e-02 -2.737250179052352905e-02 1.029644310474395752e-01 5.857396125793457031e-02 -3.476839065551757812e-01 -5.115050449967384338e-02 -3.557778522372245789e-02 1.534759551286697388e-01 -5.320430546998977661e-02 6.888855248689651489e-02 -1.860003322362899780e-01
1.046495512127876282e-01 6.516841053962707520e-02 1.852594316005706787e-01 -3.397574722766876221e-01 3.501614183187484741e-02 4.573587700724601746e-02 2.715826034545898438e-01 -2.410021275281906128e-01 1.725113987922668457e-01 -1.891550235450267792e-02 -3.133778870105743408e-01 -1.049758493900299072e-01 1.987955998629331589e-03 -2.069379538297653198e-01 -1.455147713422775269e-01 -2.246985286474227905e-01 3.381083905696868896e-02 -1.816137880086898804e-01 4.832468926906585693e-02 -3.453475236892700195e-01 2.541054487228393555e-01 -2.457516966387629509e-03 -2.419541627168655396e-01 -3.265070319175720215e-01 4.688445478677749634e-02 -9.698425419628620148e-03 -2.288179285824298859e-02 1.367071121931076050e-01 -1.747879385948181152e-02 -1.160692796111106873e-01 1.828198879957199097e-02 1.580687463283538818e-01
3.619160503149032593e-02 1.700093597173690796e-01 2.588278949260711670e-01 -2.238472998142242432e-01 3.120084702968597412e-01 3.908193707466125488e-01 5.507312342524528503e-02 -8.040147274732589722e-02 1.123943179845809937e-01 -1.021482124924659729e-01 -3.272396326065063477e-02 3.710628449916839600e-01 1.133261695504188538e-01 -2.493233233690261841e-01 1.080427542328834534e-01 -2.190699577331542969e-01 -7.984080165624618530e-02 -1.482841372489929199e-01 -1.111079230904579163e-01 6.845816224813461304e-02 4.593580588698387146e-02 -1.451664716005325317e-01 -1.621636897325515747e-01 2.700049243867397308e-02 2.497199736535549164e-02 -1.825001984834671021e-01 1.365519762039184570e-01 -3.965770825743675232e-02 1.352618038654327393e-01 -3.319931924343109131e-01 9.392120689153671265e-02 -9.755396097898483276e-02
8.282735198736190796e-02 -2.264597825706005096e-02 2.245571278035640717e-02 1.344076823443174362e-02 -2.116235196590423584e-01 -5.808747932314872742e-02 1.946614235639572144e-01 8.662165701389312744e-02 -2.222431600093841553e-01 -2.749917805194854736e-01 -2.923156321048736572e-02 -2.489630877971649170e-01 5.636170879006385803e-02 1.123260259628295898e-01 -9.154886752367019653e-02 -1.781022101640701294e-01 2.266440093517303467e-01 -3.084419369697570801e-01 -1.114172637462615967e-01 -3.039128780364990234e-01 2.126671969890594482e-01 -8.403040468692779541e-02 -2.989817559719085693e-01 -3.553168103098869324e-02 -1.084010526537895203e-01 -3.243155777454376221e-01 -4.628450423479080200e-02 1.204443946480751038e-01 1.207909509539604187e-01 1.954304426908493042e-02 -7.509883493185043335e-02 -3.259253799915313721e-01
1.275284588336944580e-01 -5.526261776685714722e-02 2.731912136077880859e-01 -1.612668037414550781e-01 2.201529778540134430e-02 4.977156640961766243e-04 2.706231772899627686e-01 8.034377545118331909e-02 -3.229559957981109619e-01 -1.840541511774063110e-01 -9.284680336713790894e-02 -1.185754835605621338e-01 1.677992343902587891e-01 -1.993000358343124390e-01 1.382624655961990356e-01 -3.238234519958496094e-01 6.556841731071472168e-02 -6.314942985773086548e-02 1.210089623928070068e-01 -2.972714304924011230e-01 3.334797024726867676e-01 1.866413466632366180e-02 -3.481501638889312744e-01 -1.877439618110656738e-01 1.028317138552665710e-01 -4.785224050283432007e-02 -1.503830961883068085e-02 1.839997172355651855e-01 1.299944519996643066e-01 -5.777378007769584656e-02 4.316844511777162552e-03 -2.525272965431213379e-02
2.255365252494812012e-02 8.168432861566543579e-02 2.058107852935791016e-01 -6.421218067407608032e-02 1.017662137746810913e-01 3.337528407573699951e-01 -2.416139096021652222e-02 -1.018273755908012390e-01 2.538699656724929810e-02 -1.118113920092582703e-01 -6.031830236315727234e-02 4.337036609649658203e-01 2.745169214904308319e-02 -2.707536816596984863e-01 2.150392718613147736e-02 -3.463129699230194092e-01 4.929261654615402222e-02 -2.431517243385314941e-01 -3.254303038120269775e-01 -8.930995315313339233e-02 -1.588215865194797516e-02 -1.363731473684310913e-01 -1.137177124619483948e-01 1.573053002357482910e-01 -5.450750142335891724e-02 -2.544085383415222168e-01 5.268017947673797607e-02 1.324921548366546631e-01 7.744890451431274414e-02 -2.384895235300064087e-01 -6.537958234548568726e-02 -1.648141592741012573e-01
9.690225124359130859e-02 -5.017606914043426514e-02 1.168200820684432983e-01 -1.607584655284881592e-01 -3.486688062548637390e-02 -4.795996472239494324e-03 2.200717628002166748e-01 -2.733601257205009460e-02 -1.978959292173385620e-01 -2.190745621919631958e-01 -1.365485638380050659e-01 4.905974492430686951e-02 2.331529706716537476e-01 7.633256167173385620e-02 4.733478277921676636e-02 -3.503316342830657959e-01 6.537850946187973022e-02 -1.609092801809310913e-01 -3.024177849292755127e-01 -1.905615925788879395e-01 4.265614151954650879e-01 -6.512602791190147400e-03 -9.544816613197326660e-02 -1.506667584180831909e-01 1.808841824531555176e-01 -2.060837745666503906e-01 4.153664782643318176e-02 1.325694173574447632e-01 2.368885725736618042e-01 1.338161379098892212e-01 -1.290576457977294922e-01 2.188680768013000488e-01
6.708151102066040039e-02 9.306520968675613403e-02 1.740531027317047119e-01 8.005345612764358521e-02 6.816464662551879883e-02 1.987199783325195312e-01 1.916019171476364136e-01 -5.436599254608154297e-03 -2.183583974838256836e-01 -3.522582054138183594e-01 -4.562507271766662598e-01 -1.147784665226936340e-02 2.800665497779846191e-01 2.489083260297775269e-01 1.046008095145225525e-01 -1.033875718712806702e-01 1.012187451124191284e-01 -1.698349267244338989e-01 -2.629926800727844238e-01 -1.910222470760345459e-01 1.942038685083389282e-01 6.536666303873062134e-02 -2.441520243883132935e-01 2.639597840607166290e-02 -9.572082012891769409e-02 -9.007640928030014038e-02 1.151876244693994522e-02 9.459520131349563599e-02 -2.170119807124137878e-02 7.112138718366622925e-02 -1.962701380252838135e-01 9.862218052148818970e-02
1.928191334009170532e-01 9.669925272464752197e-02 2.412565797567367554e-01 -2.348882406949996948e-01 9.726469218730926514e-02 1.855012327432632446e-01 -1.357737332582473755e-01 7.192717492580413818e-02 -5.686508864164352417e-02 -2.745760679244995117e-01 -7.725194096565246582e-02 -1.631269603967666626e-01 1.771067231893539429e-01 -1.765007078647613525e-01 -8.606679737567901611e-02 -1.712260022759437561e-02 -7.759118080139160156e-02 4.172072932124137878e-02 -2.090272158384323120e-01 -3.161653876304626465e-01 4.325095117092132568e-01 -1.980221420526504517e-01 4.128747433423995972e-02 2.971291914582252502e-02 1.313143968582153320e-01 -3.535319864749908447e-01 -1.471390575170516968e-01 -7.347001228481531143e-03 7.404939830303192139e-02 -1.716370433568954468e-01 1.659643836319446564e-02 1.084467917680740356e-01
4.016523808240890503e-02 1.319072097539901733e-01 4.589554667472839355e-01 3.434285148978233337e-02 -9.213178604841232300e-02 1.271487176418304443e-01 1.009750366210937500e-01 -6.463322043418884277e-02 5.706242844462394714e-02 -3.399437367916107178e-01 -2.005135864019393921e-01 -6.244363635778427124e-02 -1.521025970578193665e-02 3.496129810810089111e-01 1.095113903284072876e-01 -2.751671671867370605e-01 -7.815976627171039581e-03 1.337920576333999634e-01 -2.659239061176776886e-02 1.126503050327301025e-01 4.350373521447181702e-02 7.486827671527862549e-02 -1.823573112487792969e-01 -2.930377796292304993e-02 -3.462482988834381104e-02 -3.755224645137786865e-01 -1.403890252113342285e-01 1.555186957120895386e-01 1.532697081565856934e-01 -1.039676517248153687e-01 1.371825188398361206e-01 -2.117680907249450684e-01
1.872887369245290756e-03 -3.272317051887512207e-01 1.675279438495635986e-01 -1.104300469160079956e-01 5.883743613958358765e-02 6.591086857952177525e-04 4.879157245159149170e-02 -3.487690687179565430e-01 2.845644354820251465e-01 -2.162787169218063354e-01 -3.038365244865417480e-01 -8.747847750782966614e-03 6.907396763563156128e-02 2.819678485393524170e-01 2.135796286165714264e-02 -3.317077159881591797e-01 -9.207884967327117920e-02 -2.033634185791015625e-01 -2.992811240255832672e-02 -2.023861045017838478e-03 2.745072841644287109e-01 -6.987372785806655884e-02 -1.662405282258987427e-01 -1.292710751295089722e-01 -1.302056908607482910e-01 -1.208933219313621521e-01 -7.173832505941390991e-02 -2.690109610557556152e-01 6.843928992748260498e-02 -5.654080957174301147e-02 -1.041752919554710388e-01 -8.443446457386016846e-02
1.257746517658233643e-01 2.077629119157791138e-01 2.202891558408737183e-01 -1.308791637420654297e-01 1.225744932889938354e-01 3.136564791202545166e-02 2.842771112918853760e-01 -6.324012577533721924e-02 1.028172597289085388e-01 -6.664877384901046753e-02 -1.103210747241973877e-01 -2.316363155841827393e-01 1.395498067140579224e-01 5.270176753401756287e-02 2.189022302627563477e-01 -2.080820202827453613e-01 1.105088889598846436e-01 -1.963794529438018799e-01 8.378854393959045410e-02 -2.316437661647796631e-01 3.706279993057250977e-01 1.729102134704589844e-01 -1.136605665087699890e-01 2.231428772211074829e-02 -5.995372682809829712e-02 -1.750890314579010010e-01 -7.129094749689102173e-02 2.063918113708496094e-01 2.611504495143890381e-01 -2.686019986867904663e-02 3.191341459751129150e-01 -1.881376355886459351e-01
3.165566176176071167e-02 -4.919653013348579407e-02 5.413999557495117188e-01 5.725878477096557617e-02 5.096609890460968018e-02 -4.655409976840019226e-02 6.157407537102699280e-02 -1.999335587024688721e-01 -9.774207323789596558e-02 -6.937850266695022583e-02 -3.737323582172393799e-01 2.319764159619808197e-02 -8.152420632541179657e-03 5.012330412864685059e-02 9.412002563476562500e-02 -1.330305077135562897e-02 2.863219566643238068e-02 -4.818518087267875671e-02 -3.386458754539489746e-02 1.312331762164831161e-02 3.755657970905303955e-01 -2.035026103258132935e-01 -3.412411808967590332e-01 1.168297138065099716e-02 -1.716071218252182007e-01 -6.433055549860000610e-02 2.639989927411079407e-02 -7.608642429113388062e-02 1.087851226329803467e-01 -8.229169994592666626e-02 7.172647863626480103e-02 -3.437008559703826904e-01
-5.914285778999328613e-03 -8.579383790493011475e-02 2.474633902311325073e-01 -1.147831678390502930e-01 -1.913885474205017090e-01 9.881712496280670166e-02 1.827647835016250610e-01 -2.454574704170227051e-01 1.297806799411773682e-01 -2.114951014518737793e-01 1.918800361454486847e-02 -3.434731364250183105e-01 -4.378932341933250427e-02 -1.688942909240722656e-01 2.695431411266326904e-01 -1.765891164541244507e-01 1.242146119475364685e-01 -7.496073096990585327e-02 -1.812884360551834106e-01 2.426850795745849609e-01 2.297166287899017334e-01 -8.003880083560943604e-02 -2.777052819728851318e-01 -9.499997645616531372e-02 -4.441451653838157654e-02 -2.017277330160140991e-01 5.511292256414890289e-03 6.723334640264511108e-02 -1.880874186754226685e-01 -2.388276308774948120e-01 -2.108518481254577637e-01 -1.473992019891738892e-01
2.809466421604156494e-01 -6.223028525710105896e-02 2.555782794952392578e-01 -3.372275829315185547e-01 1.229936629533767700e-01 2.154128104448318481e-01 1.051536649465560913e-01 1.673294231295585632e-02 1.105050519108772278e-01 -3.881292045116424561e-01 8.631210029125213623e-02 -6.759883463382720947e-02 2.261551916599273682e-01 -2.178601324558258057e-01 2.577971816062927246e-01 -2.548999190330505371e-01 5.673280358314514160e-02 -1.978870034217834473e-01 -1.290546357631683350e-02 -3.972195461392402649e-02 -1.580515503883361816e-01 -1.177852004766464233e-01 5.108673498034477234e-02 -1.160427629947662354e-01 -4.971129074692726135e-02 -6.212139874696731567e-02 9.607993066310882568e-02 2.158631533384323120e-01 9.414582699537277222e-02 8.873593807220458984e-02 7.907811552286148071e-02 -2.759852707386016846e-01
6.790875643491744995e-02 -8.451741188764572144e-02 1.258370815776288509e-03 -2.263368070125579834e-01 1.670515984296798706e-01 1.087397243827581406e-02 1.570654213428497314e-01 -1.179338991641998291e-01 -1.064341515302658081e-01 -1.207503750920295715e-01 -1.310084108263254166e-02 6.100104004144668579e-02 1.083801910281181335e-01 1.667486876249313354e-01 2.496748566627502441e-01 -2.213016450405120850e-01 -7.287969440221786499e-02 -1.430298238992691040e-01 -2.406222671270370483e-01 -3.158317804336547852e-01 4.378352165222167969e-01 -3.258600831031799316e-02 -3.446729183197021484e-01 -9.896169602870941162e-02 1.103274598717689514e-01 -4.365629330277442932e-02 -2.671335935592651367e-01 -1.210644021630287170e-01 2.540500462055206299e-01 -6.153000146150588989e-02 -8.171216398477554321e-02 -9.938125312328338623e-02
7.074236869812011719e-02 2.323389947414398193e-01 -3.329784795641899109e-02 -1.572927087545394897e-01 -4.023052752017974854e-02 2.418559491634368896e-01 2.484469115734100342e-01 -1.607255339622497559e-01 4.245506599545478821e-02 -4.943971037864685059e-01 -2.473498322069644928e-02 6.336703151464462280e-02 2.017086595296859741e-01 3.382923826575279236e-02 1.024984195828437805e-01 -4.297675564885139465e-03 1.266309767961502075e-01 -2.125230282545089722e-01 2.236887998878955841e-02 -2.008232772350311279e-01 2.082976698875427246e-01 -1.539935171604156494e-01 -1.037135794758796692e-01 -3.178375959396362305e-01 1.024315878748893738e-01 -3.588699102401733398e-01 9.246901422739028931e-02 -5.894801579415798187e-03 -2.523854002356529236e-02 -2.750929072499275208e-02 2.546582743525505066e-02 1.829244643449783325e-01
-1.880388557910919189e-01 1.761307120323181152e-01 1.526176184415817261e-01 -3.116385936737060547e-01 -1.233480051159858704e-01 1.078624427318572998e-01 1.103018149733543396e-01 9.110987302847206593e-04 1.752256453037261963e-01 -1.011160835623741150e-01 -1.017795726656913757e-01 -1.219270229339599609e-01 -5.487523600459098816e-02 3.152212798595428467e-01 -1.954068839550018311e-01 -3.039392232894897461e-01 -1.320535540580749512e-01 1.598178781569004059e-02 2.114632725715637207e-02 -3.161530196666717529e-02 2.307551652193069458e-01 9.112104028463363647e-02 -8.867769688367843628e-02 -3.023088909685611725e-02 -2.024479657411575317e-01 -2.183652520179748535e-01 2.506059594452381134e-02 1.394929438829421997e-01 -1.650231629610061646e-01 -7.892460376024246216e-02 2.843382060527801514e-01 -4.031947553157806396e-01
1.209184378385543823e-01 1.956925392150878906e-01 -6.373992562294006348e-02 -3.952893018722534180e-01 -5.492258071899414062e-02 -9.043368510901927948e-03 1.491448581218719482e-01 -2.474138885736465454e-01 8.233819156885147095e-02 -2.220007479190826416e-01 -2.005117237567901611e-01 5.824911221861839294e-02 -7.449017837643623352e-03 -1.925945132970809937e-01 -5.973692238330841064e-02 -1.842009127140045166e-01 1.535982638597488403e-01 -1.062101945281028748e-01 7.502958178520202637e-02 -3.259599804878234863e-01 4.885820150375366211e-01 4.472037032246589661e-02 -1.528193950653076172e-01 -7.162885367870330811e-02 1.334782242774963379e-01 -1.228512972593307495e-01 -5.694365128874778748e-02 2.165490984916687012e-01 2.797652408480644226e-02 -1.366532146930694580e-01 -4.967349022626876831e-02 7.059673219919204712e-02
3.940499201416969299e-02 -2.309492044150829315e-02 4.280038177967071533e-01 -1.446906626224517822e-01 9.202324599027633667e-02 -1.781928440323099494e-04 3.564242422580718994e-01 -9.358779527246952057e-03 -1.013756245374679565e-01 -1.091518327593803406e-01 -2.096915990114212036e-01 1.381442993879318237e-01 2.602383494377136230e-02 -2.452013641595840454e-02 1.918864101171493530e-01 -2.064754813909530640e-01 -1.607448309659957886e-01 -2.427825778722763062e-01 2.224367298185825348e-02 1.135779321193695068e-01 2.394091188907623291e-01 -1.268051471561193466e-02 -9.156849235296249390e-02 7.646327465772628784e-02 2.347631938755512238e-02 -1.744434237480163574e-01 3.879013359546661377e-01 -1.531322021037340164e-02 1.230006217956542969e-01 -8.118788152933120728e-02 3.243501484394073486e-01 1.171634346246719360e-01
3.552742302417755127e-03 4.504422843456268311e-02 2.318546175956726074e-02 -9.894120693206787109e-02 -2.230091020464897156e-02 1.252330243587493896e-01 1.894183456897735596e-01 -5.247247219085693359e-02 -3.187896311283111572e-01 -2.534146606922149658e-01 -4.682268798351287842e-01 -3.421244770288467407e-02 3.595679998397827148e-01 1.326689720153808594e-01 2.803806066513061523e-01 -2.362843304872512817e-01 3.875319659709930420e-02 1.747792586684226990e-02 -2.700696587562561035e-01 -2.285331934690475464e-01 1.604785174131393433e-01 2.121737003326416016e-01 -1.727465540170669556e-01 4.520764108747243881e-03 3.650608286261558533e-02 -4.548443481326103210e-02 1.286175847053527832e-01 1.758592948317527771e-02 1.504660304635763168e-02 -3.232418745756149292e-02 -3.574446216225624084e-02 1.217560991644859314e-01
-2.309688925743103027e-02 -1.634068191051483154e-01 2.914180755615234375e-01 -7.585297524929046631e-02 -1.846123039722442627e-01 3.798434436321258545e-01 3.684242814779281616e-02 -2.157274335622787476e-01 -1.603240817785263062e-01 -1.772301346063613892e-01 -2.482367157936096191e-01 -3.339776594657450914e-04 8.644197136163711548e-02 9.352828562259674072e-02 2.014568299055099487e-01 -6.663680821657180786e-02 2.658929862082004547e-02 4.165555909276008606e-02 -3.613364994525909424e-01 5.536056309938430786e-02 3.440141677856445312e-01 -1.617742478847503662e-01 -4.306943714618682861e-02 4.406827501952648163e-03 -3.151002526283264160e-02 -4.269546642899513245e-02 9.178422391414642334e-02 2.004836685955524445e-02 -2.614777982234954834e-01 -1.770704388618469238e-01 -2.209235429763793945e-01 -1.822392046451568604e-01
-1.047674492001533508e-01 5.059345811605453491e-02 4.826798737049102783e-01 6.168318539857864380e-02 -1.627439819276332855e-02 1.159040927886962891e-01 1.488349288702011108e-01 -9.984278678894042969e-02 5.793446674942970276e-02 1.253761001862585545e-03 -2.395709455013275146e-01 -6.746329832822084427e-03 2.858298830687999725e-02 1.198260635137557983e-01 -7.944697141647338867e-02 -2.576810419559478760e-01 -2.891418337821960449e-02 -8.697624318301677704e-03 -3.416839987039566040e-02 3.261377289891242981e-02 2.306889593601226807e-01 4.416689276695251465e-03 -2.798080146312713623e-01 -1.873086690902709961e-01 -2.254512012004852295e-01 -3.925949037075042725e-01 1.476043313741683960e-01 6.187602505087852478e-02 2.462768852710723877e-01 -9.812150895595550537e-02 -5.363798514008522034e-02 -2.858100831508636475e-01
1.229471713304519653e-01 2.508707810193300247e-03 3.966711461544036865e-01 -1.825181394815444946e-01 2.407817393541336060e-01 3.937927186489105225e-01 2.729434333741664886e-02 -4.849150776863098145e-02 3.638089448213577271e-02 -9.234922379255294800e-02 -1.661873459815979004e-01 4.416134655475616455e-01 5.538674071431159973e-02 -2.222845405340194702e-01 3.048403933644294739e-02 -1.770153790712356567e-01 1.194602623581886292e-01 -2.651107907295227051e-01 -1.152934804558753967e-01 7.956618443131446838e-03 1.817487478256225586e-01 -6.595840305089950562e-02 -2.407079935073852539e-01 1.089110597968101501e-02 5.349017679691314697e-02 -1.707528382539749146e-01 -3.203730285167694092e-02 7.384268939495086670e-02 9.761850535869598389e-02 -1.262781918048858643e-01 -6.845018826425075531e-03 -5.886984989047050476e-02
-6.232919916510581970e-02 2.394079789519309998e-02 3.597164452075958252e-01 -6.717315316200256348e-02 2.118164300918579102e-01 2.410417497158050537e-01 1.947717666625976562e-01 5.043343827128410339e-02 3.695858716964721680e-01 -6.630565971136093140e-02 -2.557949125766754150e-01 1.024252995848655701e-01 5.434906855225563049e-02 -1.261411756277084351e-01 4.483834654092788696e-02 -2.328482717275619507e-01 -3.766129538416862488e-02 -1.111229434609413147e-01 -3.732754662632942200e-02 -5.463279783725738525e-02 2.314072698354721069e-01 2.553828954696655273e-01 -5.080890282988548279e-02 4.044199362397193909e-02 1.848183572292327881e-01 -3.571380376815795898e-01 5.530330538749694824e-02 4.011829942464828491e-02 9.300973266363143921e-02 -2.363110631704330444e-01 -6.770034134387969971e-02 -2.227072417736053467e-01
-7.591892033815383911e-02 1.952611953020095825e-01 2.232845127582550049e-01 -3.452731966972351074e-01 1.654787808656692505e-01 2.452951818704605103e-01 -1.397145986557006836e-01 -1.449380367994308472e-01 1.411822289228439331e-01 -8.508368581533432007e-02 -2.152691185474395752e-01 3.140268027782440186e-01 3.782834485173225403e-02 -1.856296211481094360e-01 1.733892709016799927e-01 -3.482869863510131836e-01 1.636136770248413086e-01 -2.317051403224468231e-02 -3.282381594181060791e-01 6.304205954074859619e-02 1.769598722457885742e-01 -1.012547239661216736e-01 -1.026068162173032761e-02 1.090954467654228210e-01 9.915257990360260010e-02 -2.131342887878417969e-01 -2.431586571037769318e-02 -9.227117896080017090e-02 9.927995502948760986e-02 -1.329852938652038574e-01 -1.969165913760662079e-02 -1.212029010057449341e-01
1.537577807903289795e-01 1.131542474031448364e-01 1.713144481182098389e-01 -2.940017580986022949e-01 -7.045926153659820557e-02 1.472773104906082153e-01 3.655997812747955322e-01 9.842839092016220093e-02 -1.960746198892593384e-01 -3.681544959545135498e-01 -2.668046653270721436e-01 -2.130832709372043610e-02 -6.131188943982124329e-02 -2.618493698537349701e-02 5.520506575703620911e-02 -9.340590238571166992e-02 5.528639629483222961e-02 -8.405178040266036987e-02 1.683493405580520630e-01 -3.827593922615051270e-01 2.864814400672912598e-01 -9.302971512079238892e-02 -1.234448254108428955e-01 -1.345506608486175537e-01 8.138412982225418091e-02 9.604994207620620728e-02 -7.703635841608047485e-02 2.290859073400497437e-01 -1.052873060107231140e-01 -1.446266025304794312e-01 -7.199643179774284363e-03 -2.386406064033508301e-02
-1.232917606830596924e-01 -1.442574560642242432e-01 1.738568842411041260e-01 -3.996942341327667236e-01 7.578482478857040405e-02 1.545167416334152222e-01 4.140119254589080811e-02 2.301343828439712524e-01 -5.535417795181274414e-02 -1.785058714449405670e-02 -7.673823088407516479e-02 -3.645950183272361755e-02 -8.361850865185260773e-03 9.672142565250396729e-02 -3.945098072290420532e-02 -3.530194982886314392e-02 6.165657937526702881e-02 1.853788793087005615e-01 -3.696216046810150146e-01 -1.524725556373596191e-01 3.413038253784179688e-01 -7.151165604591369629e-02 -8.677890896797180176e-02 9.474089741706848145e-02 3.332784473896026611e-01 -2.865961492061614990e-01 7.458024471998214722e-02 7.809372991323471069e-02 1.751441657543182373e-01 -2.797036767005920410e-01 -1.164660826325416565e-01 5.825883522629737854e-02
6.527612451463937759e-03 1.737709790468215942e-01 8.795966953039169312e-02 -1.333213299512863159e-01 -1.228100433945655823e-01 2.653992474079132080e-01 9.936600178480148315e-02 -2.879364192485809326e-01 -2.106769084930419922e-01 9.877198934555053711e-02 -2.378039211034774780e-01 1.539498567581176758e-01 2.512139081954956055e-01 1.002530157566070557e-01 -8.662769943475723267e-02 -2.837223112583160400e-01 8.857655525207519531e-02 2.345940023660659790e-01 1.183254737406969070e-02 -1.006514132022857666e-01 -1.604980230331420898e-02 1.889440231025218964e-03 -1.543373316526412964e-01 -1.893678754568099976e-01 -3.343635424971580505e-02 -8.731275051832199097e-02 2.657286450266838074e-02 1.966366618871688843e-01 8.131295442581176758e-02 -3.463523387908935547e-01 -1.826257109642028809e-01 -3.595357835292816162e-01
2.480001449584960938e-01 1.438423544168472290e-01 1.471342593431472778e-01 -4.058842360973358154e-01 4.415621981024742126e-03 -3.684758767485618591e-02 3.031764626502990723e-01 -1.743476539850234985e-01 -3.833468258380889893e-02 -2.887051105499267578e-01 -2.656102776527404785e-01 -1.400017589330673218e-01 1.377323120832443237e-01 -1.664821989834308624e-02 -1.399026215076446533e-01 -9.378410875797271729e-02 -1.053576469421386719e-01 1.568254828453063965e-02 8.487364277243614197e-03 -1.627353578805923462e-01 1.728959679603576660e-01 -1.427090615034103394e-01 -8.201666176319122314e-02 -1.287849247455596924e-01 2.045125933364033699e-03 -2.528266906738281250e-01 9.062120318412780762e-02 2.668348848819732666e-01 2.146960943937301636e-01 2.441514879465103149e-01 -1.569025367498397827e-01 2.425570506602525711e-03
-8.471670001745223999e-02 -7.886656373739242554e-02 3.175222575664520264e-01 4.326747264713048935e-03 2.903513014316558838e-01 7.144326716661453247e-02 6.537345796823501587e-02 -4.300986975431442261e-02 9.872711449861526489e-02 -1.959931254386901855e-01 -1.569408029317855835e-01 2.433010041713714600e-01 1.577646881341934204e-01 -1.798716187477111816e-01 -4.612330719828605652e-02 -2.426536381244659424e-01 2.063582092523574829e-01 7.815697230398654938e-03 -1.340329349040985107e-01 -9.867006540298461914e-02 1.108304411172866821e-01 2.686372697353363037e-01 -2.363007962703704834e-01 1.295419223606586456e-02 -7.163668423891067505e-02 -3.423380851745605469e-01 2.064747065305709839e-01 1.145354509353637695e-01 1.080683395266532898e-01 -2.898377180099487305e-01 -2.228321284055709839e-01 -7.601194828748703003e-02
1.846528798341751099e-01 9.901607036590576172e-02 3.225503265857696533e-01 -1.787317097187042236e-01 1.793617308139801025e-01 2.796434760093688965e-01 -1.126653030514717102e-01 1.005998104810714722e-01 1.294389367103576660e-01 -2.425607442855834961e-01 -1.498964726924896240e-01 3.278858959674835205e-01 1.276291068643331528e-02 -2.718989551067352295e-01 2.344996780157089233e-01 -2.756863236427307129e-01 4.249151796102523804e-03 -1.134852468967437744e-01 -1.259325891733169556e-01 -8.932191878557205200e-02 2.419895976781845093e-01 -8.534679189324378967e-03 -1.315951198339462280e-01 -3.050640691071748734e-03 5.447026714682579041e-02 -1.762198507785797119e-01 -8.023165911436080933e-02 -4.102514311671257019e-02 3.295901417732238770e-02 -2.356266826391220093e-01 7.725419849157333374e-02 -2.426302134990692139e-01
1.558955162763595581e-01 -1.418991386890411377e-01 -7.241506874561309814e-02 -3.960851114243268967e-03 1.992676854133605957e-01 1.192314848303794861e-01 2.300163060426712036e-01 -6.141884624958038330e-02 -1.618270426988601685e-01 -2.776609361171722412e-01 -3.687884509563446045e-01 -1.675581336021423340e-01 1.495389044284820557e-01 1.233278363943099976e-01 1.594381034374237061e-01 -2.187608331441879272e-01 6.557922065258026123e-02 -6.255046278238296509e-02 -2.720848917961120605e-01 -1.617177575826644897e-01 3.195524513721466064e-01 -5.293255299329757690e-02 1.864948868751525879e-02 -1.236697658896446228e-01 -5.131686478853225708e-02 -3.088305592536926270e-01 2.092196047306060791e-01 1.542490720748901367e-01 1.381226032972335815e-01 1.865133047103881836e-01 -6.055313721299171448e-02 -9.708065539598464966e-02
-4.571664705872535706e-02 -7.228674739599227905e-02 2.338608950376510620e-01 -3.422922492027282715e-01 2.384374141693115234e-01 1.822374165058135986e-01 2.639335393905639648e-02 2.331201285123825073e-01 1.721810400485992432e-01 -1.889985650777816772e-01 -3.749805986881256104e-01 3.992398083209991455e-01 6.059129536151885986e-02 -1.120218634605407715e-01 5.709881708025932312e-02 -1.974700987339019775e-01 -1.549379378557205200e-01 -1.234659701585769653e-01 -2.247888036072254181e-02 -3.746280679479241371e-03 2.831580042839050293e-01 -5.085858982056379318e-03 -9.182423353195190430e-02 1.100550591945648193e-01 -6.651155184954404831e-03 -2.946351468563079834e-01 6.142154708504676819e-02 1.804172247648239136e-02 8.855983614921569824e-02 -6.848431378602981567e-02 -3.715734556317329407e-02 -8.061093837022781372e-02
-6.494785100221633911e-02 -2.358618378639221191e-02 4.633796215057373047e-02 -2.581581771373748779e-01 6.554410606622695923e-02 1.279612928628921509e-01 -1.859580352902412415e-02 -1.857341676950454712e-01 -8.387351781129837036e-02 -1.298519521951675415e-01 -8.138541877269744873e-02 -1.375461071729660034e-01 3.263155221939086914e-01 1.261153817176818848e-01 1.721504032611846924e-01 -6.622789800167083740e-02 1.379161477088928223e-01 -2.625322341918945312e-01 -7.926710695028305054e-02 -3.598776161670684814e-01 2.786106169223785400e-01 4.991835728287696838e-02 -1.999755650758743286e-01 -7.977338880300521851e-02 3.486093506217002869e-02 -3.328664600849151611e-01 1.071117166429758072e-02 1.601319611072540283e-01 2.673228681087493896e-01 -1.464395374059677124e-01 2.818807363510131836e-01 6.875739991664886475e-02
-1.307785511016845703e-01 -1.623357832431793213e-01 1.005450189113616943e-01 -6.842347234487533569e-02 -2.638790011405944824e-01 -1.982670277357101440e-01 -7.652702275663614273e-03 -1.760036200284957886e-01 -2.723428010940551758e-01 -7.389208674430847168e-02 -2.137526124715805054e-02 7.894934155046939850e-03 3.605474531650543213e-02 1.200077310204505920e-01 4.525388032197952271e-02 -3.811861574649810791e-01 -2.041699588298797607e-01 -2.355190366506576538e-01 -2.945666909217834473e-01 1.090991199016571045e-01 1.797261536121368408e-01 -1.603188514709472656e-01 -1.480270642787218094e-02 -1.045342907309532166e-01 8.153056353330612183e-02 -4.137093424797058105e-01 1.820953041315078735e-01 1.496459841728210449e-01 5.311305448412895203e-02 -1.402919143438339233e-01 -5.324215441942214966e-02 -1.868238002061843872e-01
-2.078629471361637115e-02 -1.072358563542366028e-01 2.136104553937911987e-01 -2.635099589824676514e-01 3.166454136371612549e-01 1.674517542123794556e-01 1.402283906936645508e-01 9.142815321683883667e-02 8.209411054849624634e-02 -2.392101287841796875e-01 -2.219702452421188354e-01 2.952307462692260742e-01 3.738825395703315735e-02 -2.278110682964324951e-01 8.943498879671096802e-02 -1.816410422325134277e-01 -7.072958350181579590e-02 -2.785212695598602295e-01 -1.198768839240074158e-01 -3.451871126890182495e-02 2.818833291530609131e-01 4.547755420207977295e-02 -7.365652918815612793e-02 1.659969240427017212e-01 9.130733460187911987e-02 -3.651658892631530762e-01 -7.505972869694232941e-03 -3.092896193265914917e-02 1.721687018871307373e-01 -1.786007285118103027e-01 -7.097916305065155029e-02 8.574140258133411407e-03
3.572867438197135925e-02 1.750808581709861755e-02 2.216872125864028931e-01 -3.697822690010070801e-01 1.261582374572753906e-01 2.756458222866058350e-01 -5.626844242215156555e-02 1.992876827716827393e-02 2.332416623830795288e-01 -2.115827426314353943e-02 -1.632197946310043335e-01 1.432419270277023315e-01 -5.476807057857513428e-02 -2.510543167591094971e-01 1.216665506362915039e-01 -2.647470831871032715e-01 9.871422499418258667e-02 -1.829621344804763794e-01 -9.995179623365402222e-02 -1.313317567110061646e-01 2.470096051692962646e-01 1.184544153511524200e-02 -2.214630693197250366e-01 2.510322034358978271e-01 1.333686560392379761e-01 -2.412442266941070557e-01 1.600430719554424286e-02 -1.640451401472091675e-01 7.530417293310165405e-02 -1.799666136503219604e-01 2.116453647613525391e-01 -1.856407970190048218e-01
-2.594543397426605225e-01 -3.185189962387084961e-01 1.867233403027057648e-02 -2.184777110815048218e-01 -1.049133911728858948e-01 -5.212464183568954468e-02 -4.035688471049070358e-03 -5.612057819962501526e-02 1.131321303546428680e-02 -2.832475900650024414e-01 -1.932528018951416016e-01 -3.287693560123443604e-01 -7.388778775930404663e-02 -3.930285573005676270e-02 2.825667858123779297e-01 -1.609151214361190796e-01 2.062185257673263550e-01 3.378188982605934143e-02 -2.026674449443817139e-01 3.512457758188247681e-02 1.117834746837615967e-01 -1.563978642225265503e-01 -7.306059449911117554e-02 1.540654450654983521e-01 1.146433502435684204e-01 -1.955625414848327637e-01 2.690327763557434082e-01 1.745157688856124878e-01 3.885149210691452026e-02 -5.289270356297492981e-02 -4.640372470021247864e-02 -3.391692638397216797e-01
-4.804743919521570206e-03 -2.562797628343105316e-03 2.504741251468658447e-01 -1.322323679924011230e-01 -3.351122885942459106e-02 3.163184821605682373e-01 1.178010255098342896e-01 -1.667054444551467896e-01 -9.965981543064117432e-02 -3.598056435585021973e-01 -1.549316644668579102e-01 -6.026695296168327332e-02 -2.190287411212921143e-02 -6.864953786134719849e-02 2.427351027727127075e-01 -2.650227397680282593e-02 -1.712640672922134399e-01 -4.951175674796104431e-02 -5.955135077238082886e-02 1.528733372688293457e-01 3.650847971439361572e-01 -1.820534467697143555e-01 -6.364488601684570312e-02 -5.665631964802742004e-02 -1.086407676339149475e-01 2.273161150515079498e-02 2.258481234312057495e-01 4.837497696280479431e-02 -2.481649369001388550e-01 -2.675131559371948242e-01 -2.041047513484954834e-01 -2.686833143234252930e-01
1.894886344671249390e-01 1.721778959035873413e-01 2.791262567043304443e-01 -4.028995335102081299e-01 -1.432728022336959839e-01 1.159820780158042908e-01 -1.191008388996124268e-01 -9.825842082500457764e-02 -1.150518730282783508e-01 1.446412652730941772e-01 -1.775567531585693359e-01 1.569714397192001343e-02 7.889126986265182495e-02 -7.449161261320114136e-02 3.037133812904357910e-01 -1.032761111855506897e-01 -3.584688901901245117e-01 -1.577369421720504761e-01 -1.503392308950424194e-01 -1.196402162313461304e-01 2.190739363431930542e-01 -2.866572737693786621e-01 -1.558955460786819458e-01 3.660638257861137390e-02 -6.297586113214492798e-02 -2.202332466840744019e-01 1.122876107692718506e-01 1.522921323776245117e-01 -6.326680630445480347e-02 -5.839934945106506348e-02 -1.673296908847987652e-03 -1.182693615555763245e-01
2.581783756613731384e-02 -1.520779076963663101e-02 3.814653754234313965e-01 1.335173845291137695e-01 -2.735860832035541534e-02 1.448164284229278564e-01 -2.639928460121154785e-02 -9.804737567901611328e-02 -9.266915172338485718e-02 -2.951948940753936768e-01 -2.845360636711120605e-01 4.420631006360054016e-02 -3.952270373702049255e-02 -6.961465626955032349e-02 -1.361314952373504639e-01 -3.676268830895423889e-02 -4.562848061323165894e-02 7.292113453149795532e-02 -2.080523818731307983e-01 2.218613475561141968e-01 9.938773512840270996e-02 -9.131725132465362549e-02 -4.446714222431182861e-01 -1.581068485975265503e-01 -1.274468004703521729e-01 -2.327848076820373535e-01 2.746577858924865723e-01 1.336951106786727905e-01 -1.009189262986183167e-01 -1.817864924669265747e-01 -3.501444309949874878e-02 -2.230249494314193726e-01
1.199382394552230835e-01 -3.707741200923919678e-02 1.080213114619255066e-03 -2.691115140914916992e-01 -5.318470299243927002e-02 3.494507670402526855e-01 1.910672709345817566e-02 -8.762207627296447754e-02 2.340320199728012085e-01 -4.298382103443145752e-01 8.823858201503753662e-02 -1.270812749862670898e-01 -4.975039884448051453e-02 3.058080375194549561e-01 1.473679207265377045e-02 -2.324364483356475830e-01 -3.884395584464073181e-02 6.801135838031768799e-02 -1.289175748825073242e-01 -2.288742959499359131e-01 -1.570619940757751465e-01 4.777923598885536194e-02 -2.521375119686126709e-01 -6.391540169715881348e-02 -1.261717230081558228e-01 -3.685841858386993408e-01 9.088581055402755737e-02 1.600123941898345947e-01 -2.180970460176467896e-02 -5.688581615686416626e-03 8.096653223037719727e-02 5.173721909523010254e-02
-1.777911633253097534e-01 1.391963064670562744e-01 3.666338324546813965e-01 -1.188966259360313416e-01 8.808768540620803833e-02 -2.653392963111400604e-02 1.095391064882278442e-02 -2.639993131160736084e-01 -3.724725544452667236e-02 -1.653435975313186646e-01 8.919807523488998413e-02 1.997458487749099731e-01 -1.403308808803558350e-01 -1.747427135705947876e-01 -2.067734748125076294e-01 -1.853029429912567139e-01 -4.064423590898513794e-02 -3.987153246998786926e-02 -2.976977229118347168e-01 1.294043194502592087e-02 2.689594924449920654e-01 5.208903457969427109e-03 1.858526170253753662e-01 -1.601087450981140137e-01 -1.137737408280372620e-01 -7.720112800598144531e-02 8.309316635131835938e-02 3.479934334754943848e-01 -1.656490564346313477e-01 -2.799172997474670410e-01 1.927911192178726196e-01 -6.190739572048187256e-02
2.043641358613967896e-02 1.427701860666275024e-01 3.012933433055877686e-01 -2.996291816234588623e-01 2.370166033506393433e-01 2.346653342247009277e-01 2.205630019307136536e-02 1.330024152994155884e-01 -2.701267041265964508e-02 -1.045295894145965576e-01 -1.179434582591056824e-01 2.598077356815338135e-01 -2.503742836415767670e-02 -1.840421259403228760e-01 8.692724257707595825e-02 -2.888007164001464844e-01 -3.923102095723152161e-02 -1.908424943685531616e-01 -1.134544685482978821e-01 -3.769039735198020935e-02 3.139382302761077881e-01 -2.304723858833312988e-01 -1.729568094015121460e-02 1.630461961030960083e-01 5.100255832076072693e-02 -3.261934220790863037e-01 -4.781265184283256531e-02 -8.125973492860794067e-02 -3.281037509441375732e-02 -2.932768166065216064e-01 5.602670833468437195e-02 -1.084693968296051025e-01
-4.623461887240409851e-02 -1.422759890556335449e-01 1.848058700561523438e-01 -1.918041557073593140e-01 2.005323171615600586e-01 1.520304754376411438e-02 1.723282486200332642e-01 9.587612003087997437e-02 1.563279926776885986e-01 -1.571167558431625366e-01 -3.038014173507690430e-01 3.085178136825561523e-01 -3.363015502691268921e-02 -8.382803201675415039e-02 8.886712044477462769e-02 -1.470115333795547485e-01 -1.236194185912609100e-02 -3.610378503799438477e-01 -1.189066916704177856e-01 -2.963313087821006775e-02 2.580035626888275146e-01 8.677488192915916443e-03 -2.084128558635711670e-01 8.442533016204833984e-02 1.970827281475067139e-01 -4.745547473430633545e-01 5.716305598616600037e-02 -4.404010251164436340e-02 8.502253890037536621e-02 -1.015686094760894775e-01 -3.922390192747116089e-02 -4.490539059042930603e-02
1.484343111515045166e-01 1.135468557476997375e-01 1.479398161172866821e-01 -1.043132469058036804e-01 -1.444406360387802124e-01 2.440256774425506592e-01 1.317937076091766357e-01 -7.319610565900802612e-02 5.504251644015312195e-02 -4.169390797615051270e-01 -1.604889780282974243e-01 -2.367584854364395142e-01 8.787892013788223267e-02 1.242869719862937927e-01 3.119556307792663574e-01 6.348081678152084351e-02 6.252150982618331909e-02 -1.051157191395759583e-01 -3.547979146242141724e-02 -1.027064621448516846e-01 3.341791927814483643e-01 3.302566111087799072e-01 1.067010685801506042e-01 -1.149453744292259216e-01 -1.106294691562652588e-01 -7.332847267389297485e-02 1.583598852157592773e-01 -2.459320053458213806e-02 -1.158685088157653809e-01 -1.762237995862960815e-01 -6.755239516496658325e-02 -2.855207920074462891e-01
2.033530548214912415e-02 -9.827991575002670288e-02 -3.579667955636978149e-02 -1.722660101950168610e-02 3.656589984893798828e-02 1.404342055320739746e-01 -2.651022747159004211e-02 -6.527026742696762085e-02 -3.631227314472198486e-01 -3.158176541328430176e-01 -5.924430117011070251e-02 1.067183818668127060e-02 2.106073796749114990e-01 -1.998363286256790161e-01 2.648296952247619629e-01 -1.740555018186569214e-01 -3.095714002847671509e-02 7.285515312105417252e-03 9.888504631817340851e-03 -2.646860182285308838e-01 4.575958549976348877e-01 3.670937195420265198e-02 -2.512549459934234619e-01 -3.482793644070625305e-02 1.508049815893173218e-01 -1.067670807242393494e-01 1.314461976289749146e-01 1.642150282859802246e-01 -1.304169893264770508e-01 -1.219260618090629578e-01 6.234459206461906433e-02 -2.863316535949707031e-01
-1.122315526008605957e-01 4.905602708458900452e-02 4.041587710380554199e-01 4.930788651108741760e-02 3.797288984060287476e-02 -2.684019505977630615e-02 1.651395410299301147e-01 -2.271650880575180054e-01 8.143475651741027832e-02 -1.831314414739608765e-01 -3.206468820571899414e-01 -2.730225026607513428e-01 2.321958094835281372e-01 4.632201418280601501e-02 1.785750687122344971e-02 -1.140768155455589294e-01 -2.688303589820861816e-01 -1.629411987960338593e-02 -4.450045153498649597e-02 1.478266417980194092e-01 1.938258111476898193e-01 7.874008268117904663e-03 -1.985746622085571289e-01 5.890786647796630859e-02 1.038250476121902466e-01 -4.341425597667694092e-01 -2.367172949016094208e-02 -7.888418436050415039e-02 -6.714903563261032104e-02 -8.985324949026107788e-02 1.291676312685012817e-01 -1.976291686296463013e-01
8.727367967367172241e-03 1.178824529051780701e-01 2.216411679983139038e-01 -3.060750961303710938e-01 -6.199152395129203796e-02 6.479500234127044678e-02 -1.042144000530242920e-01 -1.502461284399032593e-01 1.158074513077735901e-01 -2.257345169782638550e-01 -1.026935055851936340e-01 5.285480618476867676e-02 6.500111520290374756e-02 4.539331197738647461e-01 -1.816042214632034302e-01 -4.187416657805442810e-02 1.461141407489776611e-01 -3.705880790948867798e-02 -7.858884334564208984e-02 2.108886092901229858e-01 2.323803752660751343e-01 -1.432295143604278564e-01 -2.180875092744827271e-01 -3.480805829167366028e-02 -2.637303471565246582e-01 -2.053984850645065308e-01 1.431634575128555298e-01 1.439102888107299805e-01 3.929318115115165710e-02 -2.506855726242065430e-01 9.575375169515609741e-02 -2.363427430391311646e-01
1.792433410882949829e-01 1.185886934399604797e-01 2.238194495439529419e-01 -8.581537753343582153e-02 1.360051035881042480e-01 3.859067261219024658e-01 2.319502979516983032e-01 3.980093821883201599e-02 -9.632635116577148438e-02 -1.396569460630416870e-01 -2.156079113483428955e-01 -2.198574244976043701e-01 2.390935420989990234e-01 -4.129811748862266541e-02 1.579121202230453491e-01 -1.734806448221206665e-01 2.474771738052368164e-01 -1.908925473690032959e-01 6.089574098587036133e-02 -3.750226795673370361e-01 1.143512874841690063e-01 5.064589530229568481e-02 -9.638216346502304077e-02 1.148968003690242767e-03 -1.857350319623947144e-01 1.280531007796525955e-02 1.301611810922622681e-01 -1.780494302511215210e-01 2.411581128835678101e-01 2.219518646597862244e-02 1.109639480710029602e-01 -1.216450259089469910e-01
5.291923298500478268e-04 1.100773513317108154e-01 5.219819769263267517e-02 -2.837668657302856445e-01 2.646540999412536621e-01 1.380980759859085083e-01 1.788231134414672852e-01 -4.626309871673583984e-02 -1.008716002106666565e-01 -1.863655000925064087e-01 -3.128554224967956543e-01 -1.533396840095520020e-01 5.267580747604370117e-01 1.363928616046905518e-01 5.153849348425865173e-02 -1.410977989435195923e-01 6.890023499727249146e-02 -1.110936701297760010e-02 -1.626223921775817871e-01 -1.282971650362014771e-01 1.957285553216934204e-01 -5.041607841849327087e-02 1.301052886992692947e-02 -1.133819073438644409e-01 3.626107051968574524e-02 -1.833602339029312134e-01 2.562948763370513916e-01 -2.379940748214721680e-01 -3.512432426214218140e-02 7.088763173669576645e-03 -1.897705644369125366e-01 -1.577954925596714020e-02
6.240161880850791931e-02 -1.839596331119537354e-01 1.061662808060646057e-01 -1.170986890792846680e-01 -1.080229207873344421e-01 1.424350738525390625e-01 3.577277660369873047e-01 -1.184369847178459167e-01 1.612248888704925776e-04 -2.166667580604553223e-02 -3.721930682659149170e-01 3.327820450067520142e-02 1.564737260341644287e-01 1.943947523832321167e-01 1.799473613500595093e-01 -1.526920497417449951e-01 1.904198341071605682e-02 -6.197730079293251038e-02 -2.256665229797363281e-01 -1.564824730157852173e-01 1.004560515284538269e-01 -3.044352531433105469e-01 1.501279324293136597e-01 -3.241421282291412354e-01 -2.767690420150756836e-01 -2.242113202810287476e-01 -1.239003613591194153e-02 -2.440843358635902405e-02 2.241921573877334595e-01 -1.699052564799785614e-02 -1.025721579790115356e-01 -8.103498071432113647e-02
1.481142044067382812e-01 2.816513366997241974e-02 1.602071970701217651e-01 -3.547752499580383301e-01 1.081915106624364853e-02 -2.713404409587383270e-02 2.489179074764251709e-01 -4.188951849937438965e-01 -3.949042409658432007e-02 -1.607179045677185059e-01 -3.191933929920196533e-01 -1.272381097078323364e-01 1.218929290771484375e-01 -2.113333642482757568e-01 6.492049992084503174e-02 -1.714289039373397827e-01 1.269831359386444092e-01 -6.487794220447540283e-02 4.829068854451179504e-02 -2.081648856401443481e-01 2.536652386188507080e-01 -3.784388676285743713e-02 -1.986877620220184326e-01 -1.796082854270935059e-01 1.490402221679687500e-01 2.132247900590300560e-03 -1.855257004499435425e-01 1.210578605532646179e-01 2.093837857246398926e-01 -1.564633697271347046e-01 6.105612218379974365e-02 4.482730850577354431e-02
-4.578906670212745667e-02 -1.553202271461486816e-01 2.502841949462890625e-01 -3.270187973976135254e-01 -2.681975020095705986e-03 -1.180891543626785278e-01 1.841475665569305420e-01 -2.399085909128189087e-01 -5.540556460618972778e-02 -1.551781296730041504e-01 -3.207134902477264404e-01 1.732912287116050720e-02 1.065951660275459290e-01 -1.057205200195312500e-01 8.206919580698013306e-02 -2.235581725835800171e-01 -7.784061133861541748e-02 -4.223833382129669189e-01 -2.859455719590187073e-02 2.627009153366088867e-01 1.283651143312454224e-01 5.544355511665344238e-02 5.122819170355796814e-02 7.721907645463943481e-02 -2.309321314096450806e-01 -1.544833183288574219e-01 1.906431466341018677e-01 1.031785737723112106e-02 9.244973771274089813e-03 -2.055967599153518677e-01 2.252298891544342041e-01 7.175059989094734192e-03
9.133759886026382446e-03 -1.266563385725021362e-01 2.017687261104583740e-01 -1.723235547542572021e-01 1.664993613958358765e-01 1.357192695140838623e-01 1.190851777791976929e-01 1.356374174356460571e-01 1.243563294410705566e-01 -2.399616837501525879e-01 -4.018006324768066406e-01 2.499602288007736206e-01 -3.093026345595717430e-03 -1.194034591317176819e-01 -3.414744883775711060e-02 -1.924986690282821655e-01 9.195393882691860199e-03 -2.709251344203948975e-01 -7.803713530302047729e-02 2.114386670291423798e-02 1.177197471261024475e-01 -5.908991396427154541e-02 -1.141594126820564270e-01 -8.950008079409599304e-03 2.219489067792892456e-01 -4.781810939311981201e-01 7.766678184270858765e-02 -9.920338541269302368e-02 1.962218880653381348e-01 -1.848624348640441895e-01 2.127518691122531891e-02 -8.879287540912628174e-02
-3.166814520955085754e-02 1.032691635191440582e-02 4.317540526390075684e-01 -3.102782368659973145e-02 1.230575367808341980e-01 -8.005450945347547531e-05 1.145722642540931702e-01 -2.807148694992065430e-01 -1.845676451921463013e-01 -1.758968532085418701e-01 -6.329981237649917603e-02 1.363619510084390640e-02 -6.959075480699539185e-02 2.138119637966156006e-01 -1.151629984378814697e-01 5.120212584733963013e-02 1.121931374073028564e-01 -1.749510467052459717e-01 -3.444697260856628418e-01 7.218176871538162231e-02 3.160950541496276855e-01 -2.879645526409149170e-01 -1.442611515522003174e-01 8.212063461542129517e-02 7.835526764392852783e-02 -7.049293816089630127e-02 3.571321442723274231e-02 4.760688543319702148e-02 8.456170558929443359e-02 -7.413852214813232422e-02 -1.649529039859771729e-01 -3.699163794517517090e-01
-1.589998602867126465e-01 -4.255511239171028137e-02 1.123690083622932434e-01 -1.755787879228591919e-01 -1.211261972784996033e-01 6.319708377122879028e-02 6.547638773918151855e-02 1.869575530290603638e-01 -1.893204003572463989e-01 -2.490802258253097534e-01 -1.569511443376541138e-01 1.308128423988819122e-02 3.148187696933746338e-01 9.889820218086242676e-02 -4.306743666529655457e-02 -7.479383051395416260e-02 1.847077459096908569e-01 -3.161226511001586914e-01 6.559502333402633667e-02 -2.786143422126770020e-01 2.633651793003082275e-01 -9.489932656288146973e-02 -1.936641931533813477e-01 -2.182228118181228638e-01 -3.113397061824798584e-01 8.401177823543548584e-02 -4.743856936693191528e-02 -5.502618849277496338e-03 2.005499973893165588e-02 -1.157212555408477783e-01 -8.915171772241592407e-02 -3.536002635955810547e-01
1.010687053203582764e-01 1.104245521128177643e-02 1.568894684314727783e-01 -2.496706694364547729e-01 -5.161607638001441956e-02 1.638443171977996826e-01 1.978293955326080322e-01 -1.037285998463630676e-01 1.396222389303147793e-03 -2.414783835411071777e-01 -2.188100069761276245e-01 -2.008868902921676636e-01 3.749036490917205811e-01 6.843699514865875244e-02 -4.469622392207384109e-03 -7.300089299678802490e-02 3.186156600713729858e-02 1.340394616127014160e-01 -3.615384399890899658e-01 -1.938636302947998047e-01 1.635121703147888184e-01 -1.735568344593048096e-01 6.434653699398040771e-02 -2.934408187866210938e-01 -3.668417781591415405e-02 -1.221451014280319214e-01 1.522709727287292480e-01 -3.380002975463867188e-01 1.148695871233940125e-02 3.630072250962257385e-02 -1.340744644403457642e-01 -1.366494148969650269e-01
8.468509465456008911e-02 -6.391925364732742310e-02 2.366650253534317017e-01 -1.210380047559738159e-01 3.012182969541754574e-05 1.280456334352493286e-01 -5.502803251147270203e-02 -3.836806416511535645e-01 -2.084615528583526611e-01 -6.586642563343048096e-02 -1.355015933513641357e-01 -8.954361081123352051e-02 7.115007936954498291e-02 3.027055971324443817e-02 -1.661076247692108154e-01 -3.724873438477516174e-02 1.294979006052017212e-01 -3.934983909130096436e-02 9.137044847011566162e-02 -3.987324535846710205e-01 3.866668343544006348e-01 -6.191557645797729492e-02 -2.681625783443450928e-01 -3.022023439407348633e-01 -7.491739094257354736e-02 -2.691967785358428955e-01 -9.154940024018287659e-03 9.765087626874446869e-03 1.265386343002319336e-01 -6.420771032571792603e-02 -6.096705049276351929e-02 -1.948577016592025757e-01
3.542081639170646667e-02 1.059619337320327759e-01 5.888943001627922058e-02 4.261752590537071228e-02 2.447195500135421753e-01 1.592088937759399414e-01 3.513500839471817017e-02 1.868150569498538971e-02 -1.485550999641418457e-01 -7.822783291339874268e-02 -1.177312359213829041e-01 8.181975781917572021e-02 1.173253953456878662e-01 -2.756976783275604248e-01 -2.564106285572052002e-01 -1.137935146689414978e-01 7.327944785356521606e-02 -1.059034094214439392e-02 -1.064652055501937866e-01 5.216211080551147461e-02 3.563307821750640869e-01 2.447255514562129974e-02 -2.819235026836395264e-01 1.124019548296928406e-01 -3.118569254875183105e-01 -3.314225971698760986e-01 3.371317386627197266e-01 5.785990133881568909e-02 1.112427264451980591e-01 -2.771172523498535156e-01 2.661988371983170509e-03 -1.603152006864547729e-01
-1.145476028323173523e-01 -1.915648346766829491e-03 3.163697421550750732e-01 -1.455903947353363037e-01 1.966576278209686279e-02 1.613226681947708130e-01 2.165719270706176758e-01 -1.906752139329910278e-01 2.622221037745475769e-02 -7.805166393518447876e-02 -2.302000969648361206e-01 4.061559215188026428e-02 1.492456495761871338e-01 2.656039893627166748e-01 1.546262763440608978e-02 -1.120786070823669434e-01 2.043772675096988678e-02 1.757140308618545532e-01 -2.652134299278259277e-01 -1.050705835223197937e-01 -9.469815343618392944e-02 1.770901381969451904e-01 -3.708292543888092041e-02 1.693975180387496948e-02 -1.589506268501281738e-01 -2.553830146789550781e-01 -2.146449536085128784e-01 1.132605671882629395e-01 5.359233170747756958e-02 -4.965889751911163330e-01 -1.123350337147712708e-01 -1.507805883884429932e-01
6.983815878629684448e-02 -3.504489064216613770e-01 1.282562222331762314e-02 -7.564873993396759033e-02 -2.664485760033130646e-02 3.018923699855804443e-01 1.578584015369415283e-01 -1.089531034231185913e-01 -1.385421603918075562e-01 -2.235482074320316315e-02 -1.377240717411041260e-01 5.741778761148452759e-02 2.060878574848175049e-01 4.112319648265838623e-02 4.447496309876441956e-02 -2.549546062946319580e-01 2.019245922565460205e-01 2.476151287555694580e-01 -1.777938157320022583e-01 -1.359532475471496582e-01 3.691894710063934326e-01 -2.125457227230072021e-01 -2.666236162185668945e-01 -3.034271299839019775e-01 1.041384488344192505e-01 -1.084552556276321411e-01 -1.203413680195808411e-01 6.775381416082382202e-02 -7.264744490385055542e-02 -2.938704378902912140e-02 1.558445990085601807e-01 -1.255321949720382690e-01
1.456864271312952042e-02 1.508924458175897598e-02 1.100370138883590698e-01 -2.136139273643493652e-01 -2.193349301815032959e-01 9.844732284545898438e-02 8.634636551141738892e-02 -1.435440964996814728e-02 -3.190978765487670898e-01 -2.433017641305923462e-01 -1.741828173398971558e-01 1.577999293804168701e-01 -4.184492677450180054e-02 -8.165504783391952515e-02 3.656736612319946289e-01 -1.566021889448165894e-01 2.761980295181274414e-01 5.256415903568267822e-02 -3.613585531711578369e-01 -1.843028366565704346e-01 9.233363717794418335e-02 1.870610415935516357e-01 -8.452391624450683594e-02 -1.446525305509567261e-01 -2.997163534164428711e-01 -1.031850874423980713e-01 -2.057875692844390869e-02 1.616071164608001709e-01 -1.304069459438323975e-01 2.199866808950901031e-02 1.361652910709381104e-01 -1.233285963535308838e-01
9.145228564739227295e-02 2.838351577520370483e-02 1.669363379478454590e-01 -1.589651405811309814e-01 -2.927792966365814209e-01 -1.587334424257278442e-01 -1.434309929609298706e-01 -2.248077839612960815e-01 -2.244480848312377930e-01 -1.728966236114501953e-01 -7.624901086091995239e-02 8.920940756797790527e-02 4.456518292427062988e-01 -9.770733863115310669e-02 2.915665805339813232e-01 -1.237693727016448975e-01 1.795402914285659790e-02 -2.128280401229858398e-01 -1.750972718000411987e-01 -1.466590017080307007e-01 -1.735888607800006866e-02 9.301839023828506470e-02 -1.992579698562622070e-01 -2.642570137977600098e-01 -1.522251069545745850e-01 -1.810444593429565430e-01 -4.256598651409149170e-02 -6.554237008094787598e-02 1.153799593448638916e-01 -9.659003466367721558e-02 1.485962271690368652e-01 -1.734526306390762329e-01
-2.450769990682601929e-01 9.759497828781604767e-03 2.258147150278091431e-01 -1.480336934328079224e-01 -1.189521327614784241e-02 1.236039176583290100e-01 3.565337955951690674e-01 9.660308808088302612e-02 1.160134971141815186e-01 -1.723613590002059937e-01 -1.498227864503860474e-01 -3.080343827605247498e-02 -4.963400214910507202e-02 2.880211770534515381e-01 -2.126174420118331909e-01 -5.416911467909812927e-02 -1.700464785099029541e-01 9.491509944200515747e-02 8.725491911172866821e-02 -2.697784006595611572e-01 2.828025519847869873e-01 -8.802215754985809326e-02 -9.854125976562500000e-02 -1.054764240980148315e-01 3.033693693578243256e-02 -1.236183196306228638e-01 2.256053984165191650e-01 2.104313820600509644e-01 -1.156734302639961243e-01 -4.015273973345756531e-02 1.382464449852705002e-02 -4.018710255622863770e-01
6.727217137813568115e-02 -1.409319345839321613e-03 -1.632951945066452026e-02 -1.799861639738082886e-01 -2.627094089984893799e-01 2.662867009639739990e-01 1.294828206300735474e-02 -2.802712377160787582e-03 -1.831877976655960083e-01 -3.676944375038146973e-01 -1.463062018156051636e-01 -1.822948157787322998e-01 1.813567429780960083e-01 3.226060867309570312e-01 2.355771362781524658e-01 -1.649750024080276489e-01 9.442539885640144348e-03 -2.654183208942413330e-01 1.316600758582353592e-02 -2.042333781719207764e-01 -3.171613067388534546e-02 -2.374761998653411865e-01 -3.042599856853485107e-01 -5.202771723270416260e-02 7.302717864513397217e-02 -1.537715941667556763e-01 -8.223229646682739258e-02 1.679273992776870728e-01 1.381455082446336746e-02 -3.730992227792739868e-02 2.095210403203964233e-01 -7.150766998529434204e-02
-5.505016446113586426e-02 -3.658771514892578125e-01 1.927608549594879150e-01 -2.106800228357315063e-01 1.196318790316581726e-01 1.738816797733306885e-01 1.683257222175598145e-01 -2.323829531669616699e-01 -1.110839322209358215e-01 -1.001344919204711914e-01 -3.067588210105895996e-01 4.974922165274620056e-02 3.882686495780944824e-01 -5.584904178977012634e-02 -8.113739080727100372e-03 -2.210858315229415894e-01 6.779456138610839844e-02 2.016196101903915405e-01 -7.377539575099945068e-02 -1.408701986074447632e-01 2.063256651163101196e-01 -2.215587943792343140e-01 -1.471481770277023315e-01 -2.993350327014923096e-01 -1.582053303718566895e-02 -3.706256300210952759e-02 1.023105308413505554e-01 7.397389411926269531e-02 1.281652450561523438e-01 3.780709579586982727e-02 1.078406944870948792e-01 1.114645972847938538e-01
-1.845975071191787720e-01 2.108529955148696899e-01 3.085912168025970459e-01 -1.739465892314910889e-01 -4.137047100812196732e-03 4.184785485267639160e-01 7.042700797319412231e-02 -1.220076084136962891e-01 1.286527663469314575e-01 -2.022367417812347412e-01 -1.624903082847595215e-01 -2.391720190644264221e-02 -5.254083871841430664e-02 2.994114160537719727e-01 -6.113557517528533936e-02 -8.969911932945251465e-02 -6.707781553268432617e-02 1.178985387086868286e-01 -1.800602674484252930e-01 -6.964109838008880615e-02 1.593878418207168579e-01 3.333887457847595215e-02 -6.840173155069351196e-02 -1.859677582979202271e-02 -1.117304414510726929e-01 -3.047361075878143311e-01 -1.718116700649261475e-01 -7.945017889142036438e-03 -2.150851488113403320e-01 -8.166093379259109497e-02 1.963615715503692627e-01 -3.142358660697937012e-01
1.232121512293815613e-01 -1.351241767406463623e-01 1.284069269895553589e-01 -2.041846066713333130e-01 1.870087832212448120e-01 1.293539553880691528e-01 -1.731949485838413239e-02 -5.363413095474243164e-01 -4.392623528838157654e-02 -1.016623228788375854e-01 -1.056842133402824402e-01 -1.424178183078765869e-01 2.200682014226913452e-01 2.004016190767288208e-01 6.086919456720352173e-02 1.069760397076606750e-01 1.517510712146759033e-01 5.145657062530517578e-02 -6.120357196778059006e-03 -4.008655250072479248e-02 3.563887178897857666e-01 -8.806673437356948853e-02 -3.031504452228546143e-01 -1.877059936523437500e-01 -2.666936628520488739e-02 -2.584314346313476562e-01 -1.083493456244468689e-01 8.244685828685760498e-02 8.164849132299423218e-02 -1.474887579679489136e-01 -1.194933131337165833e-01 -5.745632573962211609e-02
7.990863919258117676e-02 2.013988979160785675e-02 3.157754242420196533e-01 1.972576975822448730e-02 -9.330555051565170288e-02 -1.602557301521301270e-01 2.954846993088722229e-02 7.001067698001861572e-02 -8.060956001281738281e-02 -8.487540483474731445e-02 -3.815611004829406738e-01 -9.145993739366531372e-02 3.215383365750312805e-02 2.112381607294082642e-01 -2.525695860385894775e-01 -3.068193495273590088e-01 -3.685899451375007629e-02 -4.549634829163551331e-02 -5.709417909383773804e-02 2.504176497459411621e-01 3.883098363876342773e-01 2.001466415822505951e-02 -2.712522745132446289e-01 -3.105451539158821106e-02 6.731354445219039917e-02 -2.119749635457992554e-01 1.786652058362960815e-01 1.171240136027336121e-01 6.711573223583400249e-04 -1.221587285399436951e-01 1.530143767595291138e-01 -2.305162549018859863e-01
1.061806827783584595e-01 -7.912412285804748535e-03 2.853047251701354980e-01 -2.238133549690246582e-01 1.794869005680084229e-01 1.507153064012527466e-01 1.065333187580108643e-01 1.859127134084701538e-01 2.237656414508819580e-01 -9.333047270774841309e-02 -2.739765942096710205e-01 1.673049777746200562e-01 7.661188719794154167e-04 -1.875886321067810059e-01 1.359041184186935425e-01 -2.538543641567230225e-01 1.483478397130966187e-01 9.192976355552673340e-02 -2.120258063077926636e-01 4.089251160621643066e-02 5.707838386297225952e-02 3.930195048451423645e-02 -4.506385326385498047e-02 1.714987009763717651e-01 1.854623705148696899e-01 -3.606108427047729492e-01 -3.337207064032554626e-02 1.980508267879486084e-01 1.098189651966094971e-01 -3.236353397369384766e-01 4.055683314800262451e-02 -1.996013522148132324e-01
2.001420855522155762e-01 7.110228389501571655e-02 2.166498154401779175e-01 -2.157712280750274658e-01 1.700859889388084412e-02 6.089172512292861938e-02 2.425472289323806763e-01 1.570783853530883789e-01 -2.498307228088378906e-01 -2.000090479850769043e-01 2.694923579692840576e-01 -9.908627718687057495e-02 9.223986417055130005e-02 -8.127465844154357910e-02 -6.866492331027984619e-02 -8.450759947299957275e-02 -1.293011009693145752e-01 -3.619513213634490967e-01 -3.039230406284332275e-01 -1.554597616195678711e-01 1.095877736806869507e-01 -1.725974306464195251e-02 1.112512871623039246e-01 -1.327859163284301758e-01 1.130983233451843262e-01 -4.425304476171731949e-03 2.620689943432807922e-02 -5.396727100014686584e-02 1.029723286628723145e-01 -1.856143772602081299e-01 1.117343008518218994e-01 -4.260615706443786621e-01
7.957089692354202271e-02 8.244968950748443604e-02 3.580651804804801941e-02 -1.252686232328414917e-01 -8.429545909166336060e-02 4.146941602230072021e-01 2.184754014015197754e-01 -6.200176849961280823e-02 1.214549392461776733e-01 -2.143413871526718140e-01 -9.988179802894592285e-02 -2.636881470680236816e-01 8.608513325452804565e-02 -2.235084585845470428e-02 1.539899855852127075e-01 -2.541481852531433105e-01 1.728159934282302856e-01 3.738327883183956146e-03 -9.989271312952041626e-02 -1.761812418699264526e-01 3.883185088634490967e-01 1.617574095726013184e-01 -2.274475395679473877e-01 -4.419478587806224823e-03 -8.691090345382690430e-02 1.701930910348892212e-02 2.912683784961700439e-01 -2.817076146602630615e-01 -2.978871017694473267e-02 -7.557021826505661011e-02 -9.413547813892364502e-02 -1.253869235515594482e-01
1.991203278303146362e-01 1.623931974172592163e-01 8.959732204675674438e-02 -3.213320076465606689e-01 -1.742374897003173828e-01 1.854156851768493652e-01 2.016241252422332764e-01 -2.613960504531860352e-01 -1.645303219556808472e-01 -3.335418105125427246e-01 2.893411181867122650e-02 -8.569633960723876953e-02 2.712533175945281982e-01 5.838548392057418823e-02 -4.906139522790908813e-02 -1.960196048021316528e-01 5.853424966335296631e-02 -1.147524341940879822e-01 -9.760165214538574219e-02 6.152103189378976822e-03 1.038928031921386719e-01 1.686767190694808960e-01 -5.370877683162689209e-02 -2.885582447052001953e-01 7.941123843193054199e-02 -3.348342478275299072e-01 -7.080481946468353271e-02 2.640324644744396210e-02 1.425562351942062378e-01 -9.243978559970855713e-02 1.427541524171829224e-01 2.443960011005401611e-01
7.849870622158050537e-02 -6.689377874135971069e-02 2.626543045043945312e-01 -1.714797765016555786e-01 1.856138557195663452e-01 2.311666905879974365e-01 5.755524709820747375e-02 1.653724014759063721e-01 1.324648410081863403e-01 -1.569227874279022217e-01 -2.569023668766021729e-01 3.529226183891296387e-01 1.200392283499240875e-02 -6.887029111385345459e-02 1.147590875625610352e-01 -3.168777227401733398e-01 -3.916769847273826599e-02 -2.040557116270065308e-01 -1.273090541362762451e-01 -1.182514950633049011e-01 9.375920146703720093e-02 -9.466926008462905884e-02 -1.189661026000976562e-01 1.617991477251052856e-01 3.973596543073654175e-02 -4.368957281112670898e-01 9.424475580453872681e-02 -1.462954878807067871e-01 9.720141440629959106e-02 -2.264065146446228027e-01 -2.121462114155292511e-02 -7.666777074337005615e-02
-2.654709517955780029e-01 3.449780493974685669e-02 8.740813285112380981e-02 -2.228410542011260986e-01 1.531274756416678429e-03 -1.663455367088317871e-02 1.122086942195892334e-01 -1.629861146211624146e-01 -1.852827519178390503e-01 -1.435991376638412476e-01 -2.309462875127792358e-01 -1.480060368776321411e-01 5.247270315885543823e-02 -7.234663516283035278e-02 3.502298519015312195e-02 -4.925122857093811035e-02 -1.222254615277051926e-02 -7.981267571449279785e-02 -5.308617353439331055e-01 -2.326546236872673035e-02 4.236260056495666504e-01 1.812450289726257324e-01 -2.041875720024108887e-01 9.531263262033462524e-02 5.869171395897865295e-02 -1.580678820610046387e-01 1.718511134386062622e-01 -6.420128047466278076e-02 -1.289510540664196014e-02 2.217935770750045776e-01 -1.429067701101303101e-01 -7.709557563066482544e-02
4.745335876941680908e-02 -1.240959018468856812e-01 1.631089895963668823e-01 -3.219465315341949463e-01 7.030812650918960571e-02 2.397772110998630524e-02 2.292754352092742920e-01 -1.507499366998672485e-01 9.161192923784255981e-03 -2.101496458053588867e-01 -9.109448641538619995e-02 2.027922123670578003e-02 2.781693041324615479e-01 1.680661737918853760e-02 4.670556262135505676e-02 -3.431074321269989014e-01 7.850094139575958252e-02 2.067548483610153198e-01 7.620994001626968384e-02 -1.833371222019195557e-01 2.877406179904937744e-01 1.424048990011215210e-01 6.097814440727233887e-02 -4.002992808818817139e-02 -6.772762537002563477e-02 -9.248798340559005737e-02 1.836952418088912964e-01 3.047120571136474609e-01 3.335315883159637451e-01 2.116136103868484497e-01 9.061817079782485962e-02 -1.416604220867156982e-01
-3.087596967816352844e-02 2.163668572902679443e-01 -8.955934643745422363e-02 -3.069539964199066162e-01 -2.157074809074401855e-01 -1.969335280591621995e-04 3.864382207393646240e-01 -2.535220980644226074e-01 -1.831872314214706421e-01 -7.515611499547958374e-02 -1.876781880855560303e-01 1.254776120185852051e-02 4.886801168322563171e-02 -7.057809084653854370e-02 -7.971017062664031982e-02 -3.516308069229125977e-01 -1.645219177007675171e-01 -1.337007284164428711e-01 2.413913756608963013e-01 -9.880557656288146973e-02 1.501672416925430298e-01 -2.207398265600204468e-01 -2.547225952148437500e-01 -1.644800603389739990e-02 -2.072687074542045593e-02 -8.476404845714569092e-02 -3.707659617066383362e-02 -6.403802335262298584e-02 -1.073868796229362488e-01 -2.867136597633361816e-01 -5.058525875210762024e-02 -1.382288336753845215e-01
9.887393563985824585e-02 -1.379324346780776978e-01 4.702055752277374268e-01 5.501891300082206726e-02 2.607316970825195312e-01 4.961675778031349182e-02 1.812523603439331055e-01 1.351215690374374390e-01 6.257995218038558960e-02 -1.949243396520614624e-01 -3.544668853282928467e-02 2.322236597537994385e-01 1.783284246921539307e-01 -1.812269538640975952e-01 -1.141902804374694824e-01 -3.133532777428627014e-02 4.470126330852508545e-02 -8.544883131980895996e-02 -6.963907927274703979e-02 -1.696355491876602173e-01 2.480201274156570435e-01 1.783334612846374512e-01 -3.245280385017395020e-01 -7.678876072168350220e-02 4.267372656613588333e-03 -2.757423222064971924e-01 1.235031336545944214e-01 -1.077815890312194824e-01 9.165664762258529663e-02 -2.796269059181213379e-01 -1.118387654423713684e-01 -1.686032488942146301e-02
9.411668777465820312e-02 -2.626420184969902039e-02 9.568601846694946289e-02 -3.712136149406433105e-01 1.138713359832763672e-01 -1.332211047410964966e-01 8.117142319679260254e-02 -9.762301109731197357e-03 -1.402897685766220093e-01 -2.930252850055694580e-01 1.062638163566589355e-01 7.181894779205322266e-02 6.743828952312469482e-02 9.133581072092056274e-02 -6.379286199808120728e-02 -2.447800189256668091e-01 2.261028736829757690e-01 2.147314697504043579e-01 -2.046290934085845947e-01 3.386122733354568481e-02 -1.568054780364036560e-02 -4.785202816128730774e-02 -4.846775531768798828e-02 -2.879090905189514160e-01 -3.404096662998199463e-01 -1.303191334009170532e-01 1.484499275684356689e-01 1.052923314273357391e-02 -1.413090229034423828e-01 2.135222852230072021e-01 2.021014988422393799e-01 -3.431952297687530518e-01
-1.435698419809341431e-01 -1.577015370130538940e-01 1.754538267850875854e-01 -2.626443505287170410e-01 -2.967460453510284424e-01 -2.068557143211364746e-01 2.413894608616828918e-02 -8.991321176290512085e-02 -3.089360296726226807e-01 -7.316363602876663208e-02 7.173459231853485107e-02 9.070617705583572388e-02 2.310312837362289429e-01 2.846165299415588379e-01 5.040779709815979004e-02 -1.551360040903091431e-01 -6.231083720922470093e-02 -1.713225245475769043e-01 -1.338860243558883667e-01 -1.328220367431640625e-01 1.647183448076248169e-01 2.179326713085174561e-01 -9.961843490600585938e-02 1.065813656896352768e-02 -2.654595375061035156e-01 -2.891400754451751709e-01 -1.068883240222930908e-01 4.872729629278182983e-02 9.424497932195663452e-02 -1.054421663284301758e-01 1.682957261800765991e-01 -2.653675973415374756e-01
-1.422817707061767578e-01 2.588226497173309326e-01 9.187977761030197144e-02 -3.162186741828918457e-01 1.995912343263626099e-01 -7.939779758453369141e-02 5.635249614715576172e-02 -1.345975100994110107e-01 -8.510194718837738037e-02 -7.947346568107604980e-02 -1.688669323921203613e-01 6.617467105388641357e-02 -2.980709448456764221e-02 8.524206280708312988e-02 7.270397245883941650e-02 -5.498495325446128845e-02 2.575994431972503662e-01 -2.937902510166168213e-01 -1.845098286867141724e-01 -2.923270501196384430e-02 9.523260593414306641e-02 -3.365754485130310059e-01 -1.522433310747146606e-01 -2.840901911258697510e-01 -2.327633798122406006e-01 -6.659734528511762619e-03 2.384810894727706909e-01 -9.024919569492340088e-02 -4.140018299221992493e-02 -2.636515796184539795e-01 1.395955383777618408e-01 -2.240978628396987915e-01
-3.007103875279426575e-02 4.043424502015113831e-02 3.241167962551116943e-01 -1.287650913000106812e-01 5.566557124257087708e-02 2.654674947261810303e-01 -5.782964825630187988e-02 -2.391837686300277710e-01 -5.809463933110237122e-02 -2.233359515666961670e-01 -2.564762830734252930e-01 -1.519154310226440430e-01 3.731161728501319885e-02 4.689739048480987549e-01 -2.945698983967304230e-02 -2.567319199442863464e-02 8.275189250707626343e-02 -1.186591237783432007e-01 -2.013814449310302734e-01 8.263999968767166138e-02 2.924062013626098633e-01 -5.323549360036849976e-02 -2.176722735166549683e-01 -3.883361816406250000e-02 -1.433127224445343018e-01 -5.246232077479362488e-02 9.153524413704872131e-03 1.559796929359436035e-01 9.931659698486328125e-02 -2.891991138458251953e-01 -9.039033204317092896e-02 -1.477335840463638306e-01
-2.687110304832458496e-01 -1.665298193693161011e-01 2.930968999862670898e-01 -1.403778195381164551e-01 7.589725404977798462e-02 3.508883342146873474e-02 8.845574408769607544e-02 -1.278830766677856445e-01 -7.806778699159622192e-02 -2.774107456207275391e-01 -4.218088835477828979e-02 -9.403122216463088989e-02 3.177541494369506836e-02 3.869957327842712402e-01 6.599220633506774902e-02 -9.962975978851318359e-02 1.520833969116210938e-01 -1.786478757858276367e-01 -9.166366606950759888e-02 7.848098129034042358e-02 2.313812524080276489e-01 -7.927111536264419556e-02 -1.523015201091766357e-01 1.155240833759307861e-01 -2.080350816249847412e-01 -5.910646170377731323e-03 3.370049595832824707e-02 1.744667589664459229e-01 -6.542778760194778442e-02 -1.517685651779174805e-01 1.782705262303352356e-02 -4.858629405498504639e-01
-5.767684802412986755e-02 2.424414902925491333e-01 1.675124466419219971e-01 -1.061193346977233887e-01 2.203803956508636475e-01 1.068151891231536865e-01 2.255910485982894897e-01 5.406112223863601685e-02 -2.190437614917755127e-01 -1.905032694339752197e-01 -1.703781783580780029e-01 -1.851484477519989014e-01 1.487179845571517944e-01 4.368541762232780457e-02 -7.774626463651657104e-02 -1.846679300069808960e-01 3.568509593605995178e-02 -2.163589596748352051e-01 -2.979046432301402092e-03 -2.974502444267272949e-01 3.358014225959777832e-01 2.397318780422210693e-01 -2.230032682418823242e-01 -1.169894728809595108e-02 8.566138893365859985e-02 -1.490354239940643311e-01 1.717536896467208862e-02 6.550273299217224121e-02 2.936289012432098389e-01 -4.007434472441673279e-02 2.928601503372192383e-01 -9.291329234838485718e-02
-6.361050996929407120e-03 1.223860457539558411e-01 1.582251489162445068e-01 -1.848284453153610229e-01 -1.551584452390670776e-01 1.442161798477172852e-01 8.229114860296249390e-02 -2.052593417465686798e-02 7.769773900508880615e-02 -2.091911137104034424e-01 1.552358386106789112e-03 -1.071890518069267273e-01 -5.495849996805191040e-02 4.318020045757293701e-01 -1.235987767577171326e-01 -1.783634424209594727e-01 -8.377236127853393555e-02 1.480507999658584595e-01 -1.860951632261276245e-02 -1.679697483777999878e-01 1.609015464782714844e-01 -5.280281603336334229e-02 -1.994311213493347168e-01 -1.666969954967498779e-01 -6.062652543187141418e-02 -7.568169385194778442e-02 2.318922281265258789e-01 3.127232193946838379e-01 -7.132256776094436646e-02 -5.390070751309394836e-02 2.050920203328132629e-02 -5.027371048927307129e-01
1.211895942687988281e-01 3.327192664146423340e-01 3.601957857608795166e-01 -3.648120760917663574e-01 -1.169988736510276794e-01 2.648487389087677002e-01 5.721819773316383362e-02 -7.408949732780456543e-02 -1.983568072319030762e-01 -4.921881482005119324e-02 -2.999386489391326904e-01 -5.300292372703552246e-02 -8.986872434616088867e-02 -2.198990732431411743e-01 8.674972504377365112e-02 3.048946894705295563e-02 -2.374680787324905396e-01 5.936754494905471802e-02 -1.946738064289093018e-01 -7.614905014634132385e-03 1.641958206892013550e-01 -7.097861170768737793e-02 3.507297858595848083e-02 5.360376089811325073e-02 2.150953412055969238e-01 -1.725985854864120483e-01 1.430014967918395996e-01 1.894625127315521240e-01 6.009051203727722168e-02 -1.280170679092407227e-01 1.251832768321037292e-02 -1.822827011346817017e-01
1.520844269543886185e-02 -1.483767759054899216e-02 4.766347706317901611e-01 6.416131556034088135e-02 8.246256620623171329e-04 1.031748577952384949e-01 1.718925982713699341e-01 -1.007530167698860168e-01 4.272712860256433487e-03 -1.101255789399147034e-01 -1.676287800073623657e-01 -4.366945475339889526e-02 -9.687844663858413696e-02 2.992921769618988037e-01 -7.632628828287124634e-02 -1.855446398258209229e-01 1.166669428348541260e-01 8.193068206310272217e-02 -3.675225656479597092e-03 1.682285405695438385e-02 2.506488561630249023e-01 1.148930042982101440e-01 -5.495580658316612244e-02 -1.810060590505599976e-01 -1.346538960933685303e-01 -4.541643857955932617e-01 2.766631357371807098e-02 -1.906692050397396088e-02 1.798980236053466797e-01 -7.952552288770675659e-02 1.436583548784255981e-01 -3.453418612480163574e-01
2.079427540302276611e-01 3.495509922504425049e-02 3.323486447334289551e-02 -3.784934580326080322e-01 7.530493289232254028e-02 1.177586317062377930e-01 1.253918409347534180e-01 -3.047941923141479492e-01 5.202145129442214966e-02 -3.450182974338531494e-01 -1.302114427089691162e-01 2.733216993510723114e-02 2.219365537166595459e-01 5.120389536023139954e-02 6.398894637823104858e-02 -3.123838603496551514e-01 -8.977733552455902100e-02 1.241405680775642395e-01 -2.560909092426300049e-01 -8.325770497322082520e-02 3.134063482284545898e-01 9.647003561258316040e-02 -1.610927432775497437e-01 -1.999764740467071533e-01 1.703467965126037598e-01 -1.297134459018707275e-01 -9.710679203271865845e-02 1.470607817173004150e-01 1.108037605881690979e-01 8.566763252019882202e-02 -4.986143112182617188e-02 1.468138843774795532e-01
-1.279573440551757812e-01 -1.785796135663986206e-02 2.934233546257019043e-01 -3.095819056034088135e-01 2.117427289485931396e-01 1.902698427438735962e-01 -1.281515359878540039e-01 4.480468481779098511e-02 8.651874214410781860e-02 2.967187203466892242e-02 -7.450620085000991821e-02 -1.216368377208709717e-01 -1.028743833303451538e-01 1.350847538560628891e-03 -2.562752366065979004e-01 -1.402197033166885376e-01 1.492187529802322388e-01 8.178828656673431396e-02 -2.686424255371093750e-01 -1.235363110899925232e-01 4.712624549865722656e-01 -5.256524682044982910e-02 9.546349197626113892e-02 1.372374594211578369e-01 1.822946518659591675e-01 -1.997223347425460815e-01 2.010957449674606323e-01 -3.128635510802268982e-02 -7.029900699853897095e-02 -1.235878467559814453e-01 1.084849834442138672e-01 -2.481082975864410400e-01
-2.803119365125894547e-03 -9.686385095119476318e-02 2.902680262923240662e-02 -8.632078766822814941e-02 1.599968969821929932e-01 1.042598187923431396e-01 1.032721921801567078e-01 -3.612107932567596436e-01 -1.854796856641769409e-01 -5.610175058245658875e-02 -2.431560158729553223e-01 1.512132138013839722e-01 1.374941468238830566e-01 1.418952494859695435e-01 -1.751380413770675659e-01 -9.950004518032073975e-02 -2.520418763160705566e-01 -1.297197304666042328e-02 -2.638452649116516113e-01 1.967993378639221191e-01 3.771991133689880371e-01 -1.943080723285675049e-01 -3.656398877501487732e-02 -1.109469123184680939e-02 -1.147000715136528015e-01 -4.777923226356506348e-01 3.710101172327995300e-02 -3.352976217865943909e-02 7.298301905393600464e-02 1.585450768470764160e-02 1.823607459664344788e-02 -4.658242315053939819e-02
7.573026698082685471e-03 -1.968803256750106812e-01 3.798149526119232178e-01 -1.947371959686279297e-01 2.911294102668762207e-01 1.274416297674179077e-01 1.737619489431381226e-01 1.274910122156143188e-01 1.835290342569351196e-01 -1.146458983421325684e-01 -1.751221865415573120e-01 2.979210615158081055e-01 -8.492039144039154053e-02 -8.125372231006622314e-02 5.152798816561698914e-02 -2.033455669879913330e-01 -2.805466298013925552e-03 3.360975533723831177e-02 -1.214633323252201080e-02 -1.767229586839675903e-01 1.604528427124023438e-01 1.296937316656112671e-01 -2.602742612361907959e-01 1.139478534460067749e-01 1.361869871616363525e-01 -2.838923633098602295e-01 2.130723893642425537e-01 -1.313427984714508057e-01 5.130598694086074829e-02 -2.784130871295928955e-01 1.647445186972618103e-02 -9.729320555925369263e-02
-6.199144758284091949e-03 -3.856930416077375412e-03 2.971554994583129883e-01 -2.957525253295898438e-01 2.128708176314830780e-03 8.243636041879653931e-02 1.429391186684370041e-02 -1.500459611415863037e-01 -2.246791571378707886e-01 -2.094846963882446289e-01 1.147640645503997803e-01 -1.599698811769485474e-01 2.759220600128173828e-01 1.139096543192863464e-01 -1.723238974809646606e-01 -8.954126387834548950e-02 3.503068685531616211e-01 -2.166054248809814453e-01 -1.261875778436660767e-01 -2.690454423427581787e-01 1.802873313426971436e-01 1.188576500862836838e-02 1.560273766517639160e-02 -2.691189944744110107e-02 -2.300743162631988525e-01 -3.197909593582153320e-01 6.416136771440505981e-02 -1.347632985562086105e-02 -7.592289149761199951e-02 -9.318538010120391846e-03 2.627880275249481201e-01 9.353503584861755371e-02
3.254754543304443359e-01 -9.234045445919036865e-02 3.420948982238769531e-01 -4.793541431427001953e-01 6.761893630027770996e-02 1.178307831287384033e-01 4.692952614277601242e-03 -9.178915619850158691e-02 -1.019320487976074219e-01 -3.241155445575714111e-01 2.216898649930953979e-01 9.112603217363357544e-02 1.928461939096450806e-01 -6.665789335966110229e-02 7.653687149286270142e-02 -7.715588808059692383e-02 -1.869557052850723267e-01 -1.902687400579452515e-01 -1.055856049060821533e-01 -1.786352843046188354e-01 7.379532326012849808e-03 -1.449106782674789429e-01 5.215398594737052917e-02 -2.090668827295303345e-01 -8.155301213264465332e-02 -1.283461451530456543e-01 3.560368344187736511e-02 1.915852725505828857e-01 8.257143944501876831e-02 4.221856221556663513e-02 1.187299489974975586e-01 -1.414259374141693115e-01
2.217249423265457153e-01 -1.240416616201400757e-01 2.021118700504302979e-01 -4.050264358520507812e-01 6.704570353031158447e-02 1.992517858743667603e-01 9.672382473945617676e-02 -3.045516908168792725e-01 -1.887109577655792236e-01 -1.379223614931106567e-01 -8.852272480726242065e-02 -1.412224322557449341e-01 -8.961559832096099854e-02 -6.148735806345939636e-02 -5.799810215830802917e-02 -4.914619028568267822e-02 -1.923234909772872925e-01 -4.360501840710639954e-02 -3.354798555374145508e-01 -1.102021336555480957e-01 2.630399167537689209e-01 7.988307625055313110e-02 -8.572033606469631195e-03 1.921992562711238861e-02 -2.014147341251373291e-01 -7.825960963964462280e-02 3.011203706264495850e-01 8.728543668985366821e-02 -2.067715674638748169e-01 1.303897500038146973e-01 -8.365692943334579468e-02 -1.814191192388534546e-01
1.501744613051414490e-02 7.820133119821548462e-02 -1.604542881250381470e-02 -2.658972144126892090e-01 2.046430017799139023e-03 1.400263607501983643e-01 1.799345314502716064e-01 -2.394840493798255920e-02 -4.895306192338466644e-03 -4.144621640443801880e-02 -1.933023780584335327e-01 -1.800976246595382690e-01 1.166239231824874878e-01 1.701191216707229614e-01 2.434845864772796631e-01 -1.710700243711471558e-01 -2.509308233857154846e-02 -1.644577644765377045e-02 -3.048755526542663574e-01 -9.746011346578598022e-02 4.093456864356994629e-01 -1.357489675283432007e-01 -1.666192337870597839e-02 -3.221670687198638916e-01 1.284283548593521118e-01 -1.800336390733718872e-01 1.451519280672073364e-01 -3.500034213066101074e-01 -4.554115235805511475e-02 1.030547320842742920e-01 -7.040421664714813232e-02 -2.529179453849792480e-01
-6.921362876892089844e-02 -1.841183193027973175e-02 1.196897998452186584e-01 -7.042898982763290405e-02 5.177002772688865662e-02 1.274017393589019775e-01 2.939074039459228516e-01 -2.641935367137193680e-03 -1.397073501721024513e-03 -1.782400310039520264e-01 -5.156732350587844849e-02 -1.200825534760951996e-02 2.359265387058258057e-01 -6.086793169379234314e-02 1.902386695146560669e-01 -2.890424728393554688e-01 2.579126060009002686e-01 -2.181506454944610596e-01 1.024924777448177338e-02 -2.667596638202667236e-01 2.738903462886810303e-01 2.129253298044204712e-01 -1.519561409950256348e-01 -1.524338424205780029e-01 7.214844226837158203e-02 -1.419570744037628174e-01 2.019638270139694214e-01 1.181111782789230347e-01 3.408033549785614014e-01 1.386380940675735474e-01 2.748758494853973389e-01 -1.163261979818344116e-01
-1.168558970093727112e-01 4.903418570756912231e-02 4.759835544973611832e-03 -2.801187336444854736e-01 -1.683175861835479736e-01 3.036144077777862549e-01 1.914554983377456665e-01 -5.443804711103439331e-02 9.087753295898437500e-02 -1.684213578701019287e-01 -6.115366145968437195e-02 -1.466056853532791138e-01 6.870106607675552368e-02 4.387184083461761475e-01 -1.771103776991367340e-02 -9.323619306087493896e-02 3.619026392698287964e-02 2.375216037034988403e-01 -1.875408589839935303e-01 -5.404207482933998108e-02 3.172007799148559570e-01 -9.756695479154586792e-03 -1.958708763122558594e-01 5.825851578265428543e-03 1.791696622967720032e-02 -1.002498567104339600e-01 -8.955839276313781738e-02 1.058333143591880798e-01 -1.181723251938819885e-01 -2.254533022642135620e-01 4.633593931794166565e-02 -3.818369507789611816e-01
-2.179814875125885010e-02 -1.521657854318618774e-01 2.472162246704101562e-01 -1.547489017248153687e-01 2.080541253089904785e-01 1.622495651245117188e-01 1.362036913633346558e-01 1.871396899223327637e-01 4.895691201090812683e-02 -2.858794629573822021e-01 -3.973291218280792236e-01 2.191910594701766968e-01 -2.376417256891727448e-02 -1.890040934085845947e-01 1.421285886317491531e-02 -2.203768193721771240e-01 7.278005778789520264e-02 -1.635866612195968628e-01 2.463321574032306671e-02 -5.878974869847297668e-02 1.513567417860031128e-01 -9.878487326204776764e-03 -1.807849258184432983e-01 9.318887442350387573e-02 2.368509024381637573e-01 -4.095866084098815918e-01 1.050453707575798035e-01 -1.310230232775211334e-02 1.582725495100021362e-01 -1.487923860549926758e-01 9.005005657672882080e-02 -4.658985510468482971e-02
9.060515463352203369e-02 -1.747161597013473511e-01 2.030225247144699097e-01 -1.755078732967376709e-01 1.957248598337173462e-01 1.057279333472251892e-01 2.630280256271362305e-01 1.139840036630630493e-01 1.163264587521553040e-01 -2.724546194076538086e-01 -3.524250388145446777e-01 3.211246132850646973e-01 -1.440729387104511261e-02 -1.490216702222824097e-01 -5.021050572395324707e-02 -1.557259112596511841e-01 -3.685894981026649475e-02 -2.007626742124557495e-01 -9.783683717250823975e-02 -3.262815997004508972e-02 1.415124237537384033e-01 5.627598240971565247e-02 -1.129061058163642883e-01 4.850578308105468750e-02 2.221912443637847900e-01 -3.717413544654846191e-01 -5.094255539006553590e-05 -1.591033115983009338e-02 3.367384523153305054e-02 -3.189218044281005859e-01 -1.019982546567916870e-01 -4.062286019325256348e-02
-4.889174178242683411e-02 9.940434247255325317e-02 1.467823684215545654e-01 -2.764452099800109863e-01 -2.326188534498214722e-01 1.513439714908599854e-01 2.463782429695129395e-01 1.770740002393722534e-01 8.806907385587692261e-02 -3.633428215980529785e-01 -2.725059092044830322e-01 7.466162741184234619e-02 1.891906708478927612e-01 1.210856139659881592e-01 1.474940180778503418e-01 9.716556221246719360e-02 1.766316145658493042e-01 -7.992342859506607056e-02 -1.801470518112182617e-01 -4.911223053932189941e-02 5.206045228987932205e-03 -3.156878352165222168e-01 -1.250007599592208862e-01 7.565875537693500519e-03 -1.345816999673843384e-01 1.185921281576156616e-01 -5.130505654960870743e-03 1.997129917144775391e-01 1.763358265161514282e-01 -3.023516237735748291e-01 1.902952492237091064e-01 -2.824999764561653137e-02
2.740377485752105713e-01 -1.528598666191101074e-01 9.673235565423965454e-02 -1.818217039108276367e-01 4.607073962688446045e-02 1.132594197988510132e-01 -7.416327297687530518e-02 -2.778822481632232666e-01 -1.430892497301101685e-01 -1.890446096658706665e-01 -1.227168291807174683e-01 -4.602707922458648682e-02 8.673859387636184692e-02 4.818115383386611938e-02 -1.063137426972389221e-01 1.915033161640167236e-02 1.898836642503738403e-01 -1.102429404854774475e-01 6.403506547212600708e-02 -4.755485653877258301e-01 4.171004891395568848e-01 -1.718048602342605591e-01 -2.466086149215698242e-01 -2.022971212863922119e-01 -7.855756580829620361e-02 -1.798660159111022949e-01 -1.006531864404678345e-01 3.780689835548400879e-02 5.243583768606185913e-02 -1.409429013729095459e-01 5.636444315314292908e-02 -8.358652144670486450e-02
1.179865188896656036e-02 -7.681103423237800598e-03 2.966188788414001465e-01 -1.008491367101669312e-01 1.929798722267150879e-01 2.473360113799571991e-02 1.532675027847290039e-01 1.012899652123451233e-01 2.139200419187545776e-01 -1.826675534248352051e-01 -3.438922464847564697e-01 3.644279539585113525e-01 1.574681401252746582e-01 -1.490583270788192749e-01 6.992927938699722290e-02 -1.833200603723526001e-01 6.302016973495483398e-02 2.007056176662445068e-01 -6.701678782701492310e-02 -1.638615578413009644e-01 -3.299225494265556335e-02 5.293774977326393127e-02 -5.966785922646522522e-02 1.404590904712677002e-01 4.378465935587882996e-02 -3.495402932167053223e-01 1.255868226289749146e-01 -4.739960655570030212e-02 8.294791728258132935e-02 -3.615889847278594971e-01 1.362434327602386475e-01 -1.151323840022087097e-01
-1.163758933544158936e-01 8.728722482919692993e-02 4.516152441501617432e-01 4.601020365953445435e-02 3.283712640404701233e-02 1.026652678847312927e-01 2.966718934476375580e-02 1.633597761392593384e-01 6.983894109725952148e-02 -2.806770205497741699e-01 -1.865593641996383667e-01 7.378937304019927979e-02 -9.371496737003326416e-03 3.969034925103187561e-02 1.509113460779190063e-01 -2.476177662611007690e-01 -6.711196154356002808e-02 2.424133718013763428e-01 4.663907736539840698e-02 1.344237849116325378e-02 2.570833563804626465e-01 1.769874393939971924e-01 -3.279812633991241455e-01 -3.152879700064659119e-02 -1.194143444299697876e-01 -6.859225779771804810e-02 2.515726685523986816e-01 -4.059997200965881348e-02 5.773840844631195068e-02 -2.701825499534606934e-01 -8.434694260358810425e-02 -2.914898395538330078e-01
-2.487300708889961243e-02 -4.030831530690193176e-02 -3.394178114831447601e-03 -2.954343259334564209e-01 1.514336466789245605e-01 1.679915040731430054e-01 1.939776241779327393e-01 -9.580969810485839844e-02 -2.799857854843139648e-01 -1.836886107921600342e-01 -3.246583789587020874e-02 5.880870670080184937e-02 1.496344953775405884e-01 -6.905744224786758423e-02 5.582703649997711182e-02 -2.474669069051742554e-01 1.199818477034568787e-01 -1.149635612964630127e-01 9.141802787780761719e-02 -2.383295744657516479e-01 3.800467550754547119e-01 2.486543208360671997e-01 -1.433387547731399536e-01 -1.110002323985099792e-01 -1.332242488861083984e-01 -3.843528032302856445e-02 2.292107045650482178e-01 -1.777594722807407379e-02 1.885428428649902344e-01 1.399550586938858032e-01 3.653556406497955322e-01 -1.083484515547752380e-01
-3.631228506565093994e-01 -1.472265869379043579e-01 3.890046179294586182e-01 -2.733834646642208099e-02 1.301694214344024658e-01 7.978970557451248169e-02 8.553109318017959595e-02 -1.928375065326690674e-01 -1.845051720738410950e-02 -9.643533080816268921e-02 -1.759993880987167358e-01 1.038330793380737305e-02 1.807917952537536621e-01 1.301514506340026855e-01 1.762487292289733887e-01 -3.424330055713653564e-02 -2.679355144500732422e-01 -4.251804202795028687e-02 -3.434177115559577942e-02 1.076845079660415649e-02 3.305056095123291016e-01 5.231527611613273621e-02 -2.153734415769577026e-01 4.025350883603096008e-02 1.356538981199264526e-01 -2.443904578685760498e-01 4.898093268275260925e-02 1.505169570446014404e-01 -9.672707319259643555e-02 -9.935138374567031860e-02 3.825042545795440674e-01 2.019086107611656189e-02
1.235504969954490662e-01 9.005796164274215698e-02 1.244473978877067566e-01 -2.337917089462280273e-01 1.650461740791797638e-02 4.808515310287475586e-02 8.791900426149368286e-02 2.195538431406021118e-01 1.995412446558475494e-02 -1.008689552545547485e-01 -1.215752065181732178e-01 -6.412795931100845337e-02 1.202696636319160461e-01 2.500328719615936279e-01 1.272278428077697754e-01 9.223712980747222900e-02 3.773519396781921387e-01 -1.847521364688873291e-01 -1.333384215831756592e-01 -2.620395421981811523e-01 -3.364831954240798950e-02 2.071847952902317047e-02 -5.497515797615051270e-01 4.480570554733276367e-03 -6.747648864984512329e-02 -1.337232142686843872e-01 -1.074284911155700684e-01 7.195797283202409744e-03 -2.262333407998085022e-02 -1.189880892634391785e-01 -2.806131169199943542e-02 -3.171032369136810303e-01
-3.014301657676696777e-01 -1.113744378089904785e-01 3.252824768424034119e-02 -2.213215529918670654e-01 3.166737779974937439e-02 5.893016234040260315e-02 3.864053487777709961e-01 1.034307479858398438e-01 -2.481851726770401001e-03 -1.855606138706207275e-01 4.053816199302673340e-02 -9.671285748481750488e-02 -1.530381888151168823e-01 -1.472227126359939575e-01 2.481120079755783081e-01 -3.639766871929168701e-01 2.424895204603672028e-02 5.859964713454246521e-02 -1.537337750196456909e-01 -4.656359925866127014e-02 1.226798668503761292e-01 -7.093458622694015503e-02 -1.177997887134552002e-01 1.483294665813446045e-01 5.956163629889488220e-02 4.764313623309135437e-02 2.045724242925643921e-01 2.313190698623657227e-01 1.232362911105155945e-01 -4.583196341991424561e-02 -1.425133198499679565e-01 -4.160333871841430664e-01
1.058399230241775513e-01 -3.489707782864570618e-02 2.225055992603302002e-01 -4.497127234935760498e-02 6.334817409515380859e-02 -3.235926106572151184e-02 7.399598136544227600e-03 -1.449503004550933838e-01 -1.284448206424713135e-01 -4.445871412754058838e-01 -1.406124532222747803e-01 1.275241188704967499e-02 1.654468625783920288e-01 -9.562475979328155518e-02 -1.230415776371955872e-01 -1.293485313653945923e-01 1.045906767249107361e-01 -4.853507969528436661e-03 4.167152196168899536e-02 -2.831481993198394775e-01 3.537860512733459473e-01 -4.105421528220176697e-02 -2.279512733221054077e-01 -3.614254891872406006e-01 5.871910974383354187e-02 -3.180796653032302856e-02 -3.517659753561019897e-02 3.839314281940460205e-01 1.775276660919189453e-01 -7.829373329877853394e-02 6.737961620092391968e-02 -9.923397749662399292e-02
-3.286286443471908569e-02 -6.592405587434768677e-02 1.129415780305862427e-01 -6.894373893737792969e-02 3.032260239124298096e-01 2.048089355230331421e-02 1.190606132149696350e-01 3.408189490437507629e-02 9.079190343618392944e-02 -1.336174011230468750e-01 -4.309922754764556885e-01 2.910110652446746826e-01 1.084930971264839172e-01 8.429022505879402161e-03 -1.142561957240104675e-01 -2.212800234556198120e-01 -2.431920319795608521e-01 -1.546257436275482178e-01 -8.740574121475219727e-02 5.949971452355384827e-02 -3.144128946587443352e-03 -1.627777218818664551e-01 -2.739653289318084717e-01 1.563092321157455444e-01 1.129815448075532913e-02 -1.508406400680541992e-01 2.458160817623138428e-01 1.402915418148040771e-01 1.513938903808593750e-01 5.397496744990348816e-02 5.367344245314598083e-02 -3.834493160247802734e-01
5.848387256264686584e-02 1.491443961858749390e-01 7.341578602790832520e-03 -3.871746957302093506e-01 5.823958199471235275e-03 1.957670599222183228e-01 7.951962202787399292e-02 -4.491666704416275024e-02 -1.056708768010139465e-01 -2.248654365539550781e-01 -7.411020249128341675e-02 -3.719071671366691589e-02 -1.899514161050319672e-02 -1.622235402464866638e-02 9.489049017429351807e-02 1.003245543688535690e-02 3.311391919851303101e-02 4.835086688399314880e-02 8.058251813054084778e-03 -2.018140256404876709e-01 2.997915148735046387e-01 -1.345625668764114380e-01 3.726144134998321533e-02 -2.618335187435150146e-01 -1.943746358156204224e-01 -5.400108695030212402e-01 3.297369778156280518e-01 -2.052711788564920425e-03 -6.075938791036605835e-02 6.091152504086494446e-02 1.311130374670028687e-01 1.202953606843948364e-01
4.131260141730308533e-02 4.909042641520500183e-02 1.163275167346000671e-01 -2.406531423330307007e-01 -1.427433360368013382e-02 -6.748721748590469360e-02 -7.476717978715896606e-02 1.728496253490447998e-01 -1.505656242370605469e-01 -6.954045593738555908e-02 1.805308833718299866e-02 -1.873893588781356812e-01 2.277846038341522217e-01 1.851975023746490479e-01 2.066800557076931000e-02 -1.564789563417434692e-01 1.206672191619873047e-01 -4.409578442573547363e-01 -1.525558531284332275e-01 -2.756027579307556152e-01 3.080950677394866943e-01 -2.416211813688278198e-01 -2.225414663553237915e-01 1.511656641960144043e-01 -3.759577125310897827e-02 -1.686186343431472778e-01 -4.707371443510055542e-02 1.566597223281860352e-01 -2.219496667385101318e-02 -5.877744033932685852e-02 -5.702754855155944824e-02 -3.353381156921386719e-01
6.571855396032333374e-02 1.801035255193710327e-01 5.566180124878883362e-02 -3.195476159453392029e-02 -7.052487879991531372e-02 1.998595148324966431e-01 9.101720899343490601e-02 -1.076433658599853516e-01 -6.308714300394058228e-02 -6.718972325325012207e-02 -5.315047129988670349e-02 -1.209198907017707825e-01 9.993300586938858032e-02 1.321655604988336563e-02 9.845612943172454834e-02 -1.881132125854492188e-01 -7.518293708562850952e-02 -2.302798628807067871e-01 -2.921505868434906006e-01 -3.195547759532928467e-01 3.406822383403778076e-01 2.304597496986389160e-01 -1.027719229459762573e-01 -2.143701910972595215e-01 -1.283451616764068604e-01 -1.011136919260025024e-02 1.755653619766235352e-01 -2.503942847251892090e-01 -6.376732140779495239e-02 -1.355849653482437134e-01 -1.036497876048088074e-01 -4.449987411499023438e-01
-1.840214282274246216e-01 1.703203842043876648e-02 5.064010024070739746e-01 -1.339541375637054443e-01 -8.299478143453598022e-02 1.114072948694229126e-01 2.094864659011363983e-02 -5.137801170349121094e-02 2.278807945549488068e-02 -3.263645768165588379e-01 -7.850884646177291870e-02 -6.337638199329376221e-02 9.034730494022369385e-02 1.375988032668828964e-02 -7.235540449619293213e-02 -1.942175924777984619e-01 -6.598945474252104759e-04 -2.041753977537155151e-01 2.234221994876861572e-01 2.229827046394348145e-01 2.771972119808197021e-01 7.333642244338989258e-02 -2.276123613119125366e-01 -1.353111714124679565e-01 -6.449666619300842285e-02 -1.407794505357742310e-01 2.582274973392486572e-01 -6.846788525581359863e-02 1.301719695329666138e-01 1.069597974419593811e-01 2.338826283812522888e-02 -2.874385714530944824e-01
7.740528136491775513e-02 -3.356191143393516541e-02 4.133175611495971680e-01 -9.662195295095443726e-02 2.293639928102493286e-01 1.107990741729736328e-01 3.076803982257843018e-01 -5.824357643723487854e-02 -1.303020864725112915e-01 -6.779191642999649048e-02 -4.770735800266265869e-01 9.103965759277343750e-02 1.904115676879882812e-01 -1.304162573069334030e-02 5.318759009242057800e-02 -2.791570723056793213e-01 -1.239958927035331726e-01 -2.363401697948575020e-03 -1.506901346147060394e-02 1.808234453201293945e-01 -3.834341093897819519e-02 1.972995698451995850e-01 -5.424703657627105713e-02 -3.884411230683326721e-02 4.732832312583923340e-02 -1.741492152214050293e-01 2.898788154125213623e-01 -1.836449839174747467e-02 -7.959487289190292358e-02 -8.500166982412338257e-02 1.923092603683471680e-01 -1.203867718577384949e-01
-6.818147003650665283e-02 4.861936345696449280e-02 2.942694425582885742e-01 -3.679585754871368408e-01 -5.333613604307174683e-03 2.781950831413269043e-01 2.196805030107498169e-01 2.218096517026424408e-02 1.058579236268997192e-01 -1.099785640835762024e-01 -2.222664356231689453e-01 -1.088663563132286072e-01 -1.902163773775100708e-01 1.614013761281967163e-01 1.339979767799377441e-01 -8.119484782218933105e-02 7.797928899526596069e-02 -1.315361559391021729e-01 -2.210201695561408997e-02 -3.135665655136108398e-01 3.164726495742797852e-01 -1.558055877685546875e-01 -1.297600269317626953e-01 6.929628551006317139e-02 -5.882637947797775269e-02 1.088071241974830627e-01 1.913480162620544434e-01 -8.524897694587707520e-02 -5.372320488095283508e-02 7.624413818120956421e-02 -3.036434054374694824e-01 -2.124757766723632812e-01
-1.947857323102653027e-03 -1.714876741170883179e-01 2.419921159744262695e-01 -2.493012249469757080e-01 1.734725236892700195e-01 6.225629895925521851e-02 1.269645243883132935e-01 3.890640661120414734e-02 1.274361163377761841e-01 -2.375444024801254272e-01 -2.873279750347137451e-01 3.033140301704406738e-01 -8.553648740053176880e-02 -1.192571669816970825e-01 -5.483707040548324585e-02 -2.144250869750976562e-01 -5.099379643797874451e-02 -1.600996851921081543e-01 -9.935735911130905151e-02 -1.094235926866531372e-01 1.101181209087371826e-01 3.661203384399414062e-02 -1.370396316051483154e-01 1.483530700206756592e-01 1.753315776586532593e-01 -4.288246035575866699e-01 1.178075969219207764e-01 -1.439025998115539551e-01 1.637944430112838745e-01 -2.901265025138854980e-01 -9.584899246692657471e-02 -8.238086849451065063e-02
1.986327022314071655e-02 1.628554016351699829e-01 1.415590494871139526e-01 -2.811930477619171143e-01 3.749161213636398315e-02 1.780924946069717407e-02 6.738393753767013550e-02 -1.461409330368041992e-01 3.482708707451820374e-02 -3.456625714898109436e-02 -2.450878731906414032e-03 1.012092903256416321e-01 -1.447276771068572998e-01 -3.387323617935180664e-01 -1.545689404010772705e-01 -9.751477092504501343e-02 -1.585820019245147705e-01 -2.195121049880981445e-01 -4.170376956462860107e-01 4.783556237816810608e-02 1.515362560749053955e-01 2.079912871122360229e-01 -2.262670248746871948e-01 -8.314709365367889404e-02 -2.267390936613082886e-01 -1.955827623605728149e-01 -9.514867514371871948e-02 6.179837882518768311e-02 2.214834094047546387e-01 -1.554371267557144165e-01 2.831996083259582520e-01 -1.864982396364212036e-01
-6.112657487392425537e-02 1.203618124127388000e-01 4.792164564132690430e-01 -1.925048232078552246e-01 2.294671535491943359e-02 -1.193198487162590027e-01 3.266115486621856689e-02 -2.309220880270004272e-01 2.578951120376586914e-01 8.790157735347747803e-03 -1.052952557802200317e-01 -1.665421426296234131e-01 -1.146946549415588379e-01 -7.577567547559738159e-02 6.852021813392639160e-02 -1.027041114866733551e-02 9.503830224275588989e-02 -1.655051708221435547e-01 -1.004486307501792908e-01 -8.734489977359771729e-02 8.247736096382141113e-02 -7.165890932083129883e-02 -4.188126027584075928e-01 -2.709418535232543945e-01 -4.762443527579307556e-02 -2.044411450624465942e-01 2.412627637386322021e-01 2.603083662688732147e-02 -1.820242553949356079e-01 -1.873725950717926025e-01 1.201199889183044434e-01 -1.276432722806930542e-01
1.453450471162796021e-01 -2.074849754571914673e-01 3.120548427104949951e-01 -5.574422478675842285e-01 -1.659244596958160400e-01 1.190672963857650757e-01 5.119643732905387878e-02 3.283537179231643677e-02 7.837823033332824707e-02 -1.925370395183563232e-01 -1.382124889642000198e-02 -1.682837903499603271e-01 -4.747496172785758972e-02 -2.422569319605827332e-02 -7.563833892345428467e-02 -1.082409843802452087e-01 -4.516513273119926453e-02 -3.452737033367156982e-01 -5.805226787924766541e-02 2.343361824750900269e-01 1.378821730613708496e-01 1.390769928693771362e-01 1.094795018434524536e-01 -1.860338002443313599e-01 7.567273080348968506e-02 -2.807428874075412750e-02 2.217801958322525024e-01 1.587510257959365845e-01 8.297699689865112305e-02 -1.287949979305267334e-01 1.403844803571701050e-01 -4.154659807682037354e-02
-2.936024591326713562e-02 -2.817220054566860199e-02 3.313552141189575195e-01 -2.579533159732818604e-01 9.601139277219772339e-02 -2.347850985825061798e-02 6.915313750505447388e-02 7.636752724647521973e-02 2.420191764831542969e-01 -1.377741619944572449e-02 -3.529348969459533691e-02 3.925627470016479492e-02 1.705179214477539062e-01 3.560553491115570068e-01 -1.772597432136535645e-01 -3.027700483798980713e-01 1.608733832836151123e-02 -7.121682167053222656e-02 -1.297941952943801880e-01 -4.582561925053596497e-02 2.647697925567626953e-01 6.999412178993225098e-02 -7.646628469228744507e-02 3.792646229267120361e-01 5.539794638752937317e-02 -1.807410120964050293e-01 4.504850134253501892e-02 1.351516097784042358e-01 1.932965070009231567e-01 -3.438024818897247314e-01 2.341246232390403748e-02 -4.544869530946016312e-03
-5.798993259668350220e-02 1.450565904378890991e-01 1.988589018583297729e-01 -2.034832984209060669e-01 -1.046769246459007263e-01 -2.531335055828094482e-01 -2.322403341531753540e-02 8.666061609983444214e-02 1.683643460273742676e-01 -2.525534927845001221e-01 -9.396948665380477905e-02 -2.081236988306045532e-02 2.153707742691040039e-01 7.942619174718856812e-02 2.260705530643463135e-01 -9.871768951416015625e-02 -1.058334484696388245e-01 1.970237344503402710e-01 -2.783311605453491211e-01 -2.259800881147384644e-01 1.394723653793334961e-01 -1.220679432153701782e-01 -5.367789790034294128e-02 -8.178880810737609863e-02 -2.106847167015075684e-01 -1.223344132304191589e-01 1.249428838491439819e-02 2.216839492321014404e-01 -9.723345935344696045e-02 -1.844562590122222900e-01 -2.696933746337890625e-01 -3.863653540611267090e-01
1.388968378305435181e-01 1.289646029472351074e-01 3.593756854534149170e-01 -2.144884318113327026e-01 -3.450866416096687317e-02 1.597000807523727417e-01 1.739627867937088013e-01 -1.962432414293289185e-01 -8.490024507045745850e-02 -1.698170602321624756e-02 -1.468984335660934448e-01 -8.874466270208358765e-02 9.198009967803955078e-02 -2.014548778533935547e-01 2.084925919771194458e-01 -1.408193707466125488e-01 -2.238752543926239014e-01 -2.731930315494537354e-01 -2.105812281370162964e-01 1.737776100635528564e-01 3.334015011787414551e-01 2.460059709846973419e-02 1.212239488959312439e-01 2.345270663499832153e-01 -6.959415227174758911e-02 -5.749281495809555054e-02 3.987452760338783264e-02 1.021713912487030029e-01 -1.393007189035415649e-01 -2.711777985095977783e-01 3.406855836510658264e-02 -2.216237336397171021e-01
2.035903185606002808e-01 1.214561751112341881e-03 4.201399534940719604e-02 -3.300373256206512451e-01 1.722131855785846710e-03 1.663366407155990601e-01 1.970975100994110107e-01 -2.008451819419860840e-01 -2.300692200660705566e-01 -2.814180850982666016e-01 -1.473225653171539307e-02 2.267971485853195190e-01 2.163722217082977295e-01 -1.195031702518463135e-01 8.766215294599533081e-02 -2.370626032352447510e-01 -3.496155515313148499e-02 -1.360774189233779907e-01 -1.351174861192703247e-01 3.941126912832260132e-02 -2.259448021650314331e-01 -2.212432324886322021e-01 -2.313695996999740601e-01 -3.034509420394897461e-01 1.916856914758682251e-01 -3.252146393060684204e-02 1.971299350261688232e-01 -7.948739081621170044e-02 1.050134077668190002e-01 2.678085584193468094e-04 1.605233699083328247e-01 -1.652298271656036377e-01
1.119755208492279053e-02 1.337941884994506836e-01 2.902755439281463623e-01 -1.032255515456199646e-01 -7.408613711595535278e-02 1.086790859699249268e-02 -1.488837529905140400e-03 -3.289651274681091309e-01 5.821743607521057129e-02 -3.201034665107727051e-01 -1.040536463260650635e-01 -1.393463928252458572e-02 1.322638392448425293e-01 8.943722397089004517e-02 -1.508604437112808228e-01 -6.051788479089736938e-02 1.582392305135726929e-02 1.008546259254217148e-02 -2.447718381881713867e-01 7.589565962553024292e-02 1.552273780107498169e-01 -2.180625945329666138e-01 -1.184005960822105408e-01 2.455537617206573486e-01 2.744782902300357819e-02 -9.263992309570312500e-02 1.664738059043884277e-01 -2.410429567098617554e-01 5.408461391925811768e-02 -7.715535163879394531e-02 -2.329037934541702271e-01 -4.839211404323577881e-01
9.948004037141799927e-02 -1.199910975992679596e-02 1.655527800321578979e-01 -3.957226276397705078e-01 -1.351008713245391846e-01 5.758213251829147339e-02 1.177763268351554871e-01 -2.535531222820281982e-01 2.052922546863555908e-01 -2.034428417682647705e-01 -1.937797069549560547e-01 -7.287812978029251099e-02 2.290763705968856812e-01 2.525926567614078522e-03 -2.145453542470932007e-02 -1.140969023108482361e-01 -9.599547833204269409e-02 1.274290215224027634e-02 1.015960606309818104e-05 -3.325774669647216797e-01 3.246505856513977051e-01 -1.949533224105834961e-01 -2.063684314489364624e-01 -2.084962576627731323e-01 1.044457778334617615e-01 -1.987609118223190308e-01 2.004043385386466980e-02 1.216494366526603699e-01 2.529261708259582520e-01 7.323513180017471313e-02 -1.362663656473159790e-01 1.044197529554367065e-01
-1.125081628561019897e-02 1.392109841108322144e-01 3.241671323776245117e-01 -2.617909908294677734e-01 4.700780287384986877e-02 -1.144796237349510193e-01 -5.289065837860107422e-02 -2.759899497032165527e-01 1.801897585391998291e-01 -2.889493107795715332e-01 -2.261022478342056274e-01 -9.974260628223419189e-02 -6.566104292869567871e-02 2.063013613224029541e-01 9.073576331138610840e-02 2.403571642935276031e-02 3.466689586639404297e-01 -1.210195422172546387e-01 -2.811399400234222412e-01 7.119201123714447021e-02 1.132702231407165527e-01 -1.133300662040710449e-01 -3.178637921810150146e-01 -7.570189982652664185e-02 1.348445005714893341e-02 1.096191331744194031e-01 1.010847389698028564e-01 8.084245771169662476e-02 8.795155584812164307e-02 -1.967760622501373291e-01 1.199830137193202972e-02 -2.301118224859237671e-01
-1.040605306625366211e-01 -2.380437552928924561e-01 1.829786747694015503e-01 -7.765702903270721436e-02 9.523827582597732544e-02 1.236054897308349609e-01 2.283879183232784271e-02 1.751461476087570190e-01 4.942301288247108459e-02 -2.838214337825775146e-01 -4.202131330966949463e-01 3.040560781955718994e-01 1.055270880460739136e-01 4.007111489772796631e-02 1.443989574909210205e-01 -7.197330147027969360e-02 -9.831935912370681763e-02 -2.252567559480667114e-01 2.988984808325767517e-03 -5.372236669063568115e-02 1.648257225751876831e-01 3.881379216909408569e-02 -3.273460641503334045e-02 -8.281875401735305786e-02 1.090670004487037659e-01 -2.888101935386657715e-01 2.286008894443511963e-01 -1.234915480017662048e-01 2.529239654541015625e-01 -9.092994034290313721e-02 1.193338707089424133e-01 -3.121654093265533447e-01
6.826470047235488892e-02 -1.806019693613052368e-01 1.447288990020751953e-01 -2.648331522941589355e-01 1.815205067396163940e-02 2.340172380208969116e-01 2.486726939678192139e-01 -2.803013101220130920e-02 -1.312416642904281616e-01 -1.475967168807983398e-01 3.939586877822875977e-02 -3.364656493067741394e-02 2.445770800113677979e-01 7.917914539575576782e-02 2.812204323709011078e-02 -1.871259063482284546e-01 9.150055050849914551e-02 -1.529645770788192749e-01 1.827154606580734253e-01 -2.915546596050262451e-01 2.015202641487121582e-01 2.550012469291687012e-01 -1.438675075769424438e-01 -1.441152840852737427e-01 2.325315773487091064e-02 -1.517476439476013184e-01 2.421792745590209961e-01 2.197773158550262451e-01 3.083882927894592285e-01 -2.805284783244132996e-02 2.734236717224121094e-01 -1.090892329812049866e-01
-1.814238727092742920e-01 1.487607508897781372e-01 3.404808640480041504e-01 -1.013418808579444885e-01 2.842388860881328583e-02 1.438823044300079346e-01 -2.796646393835544586e-02 -2.152260243892669678e-01 8.099971711635589600e-02 -3.403582423925399780e-02 -7.412890344858169556e-02 -6.434343755245208740e-02 3.965321779251098633e-01 2.444162219762802124e-01 -1.367721259593963623e-01 -1.798731982707977295e-01 1.391845494508743286e-01 -1.499196738004684448e-01 -9.226224571466445923e-02 2.592826448380947113e-02 2.616794407367706299e-01 1.162445172667503357e-01 -3.016223311424255371e-01 -3.686873614788055420e-02 2.323365062475204468e-01 -7.108682394027709961e-02 2.957416698336601257e-02 1.039510443806648254e-01 1.009107530117034912e-01 -1.317907273769378662e-01 -1.535849571228027344e-01 -3.428409099578857422e-01
7.016664370894432068e-03 3.786483779549598694e-02 6.203792616724967957e-02 -2.852516472339630127e-01 6.782273203134536743e-02 -8.127177134156227112e-04 2.737832963466644287e-01 7.800881564617156982e-02 -3.683592006564140320e-02 -2.209703177213668823e-01 -1.514417827129364014e-01 -2.250853776931762695e-01 2.678715288639068604e-01 -5.356356129050254822e-02 1.195947080850601196e-01 -1.668773032724857330e-02 2.181648463010787964e-02 -1.235894337296485901e-01 -1.856955289840698242e-01 -4.319430887699127197e-01 7.425470650196075439e-02 9.021490067243576050e-02 -1.928605437278747559e-01 -4.139679074287414551e-01 -2.343820873647928238e-03 -5.525448918342590332e-02 2.476114779710769653e-02 2.196642160415649414e-01 1.455337703227996826e-01 1.467499416321516037e-02 2.760582268238067627e-01 -7.820118963718414307e-02
2.546461224555969238e-01 -4.575238749384880066e-02 8.015534281730651855e-02 -3.929354548454284668e-01 -2.879355661571025848e-02 3.554139137268066406e-01 -2.712978795170783997e-02 1.520879007875919342e-02 -2.056641876697540283e-01 -2.842696905136108398e-01 -4.379891790449619293e-03 -1.343456804752349854e-01 8.617143332958221436e-02 -2.701171301305294037e-02 1.931498795747756958e-01 -1.339808106422424316e-01 -2.312785014510154724e-02 7.724182307720184326e-02 -3.008266687393188477e-01 -2.965717315673828125e-01 2.053685784339904785e-01 -1.656306833028793335e-01 -2.408086806535720825e-01 -1.716282218694686890e-02 -3.585406020283699036e-02 -1.701636314392089844e-01 -5.927956849336624146e-02 -1.881519109010696411e-01 1.337116304785013199e-02 2.107088714838027954e-01 7.650907337665557861e-02 -8.427861332893371582e-02
1.108556315302848816e-01 -6.345134228467941284e-02 2.441626638174057007e-01 -2.489997893571853638e-01 1.598178446292877197e-01 1.447647213935852051e-01 1.350003331899642944e-01 2.042228132486343384e-01 1.628799140453338623e-01 -2.635446004569530487e-02 -3.012354671955108643e-01 1.914807558059692383e-01 -5.353806167840957642e-02 -1.642894148826599121e-01 5.691456794738769531e-02 -2.709390223026275635e-01 5.442439392209053040e-02 -1.094002351164817810e-01 -1.433397531509399414e-01 3.727531433105468750e-02 2.211283147335052490e-01 -2.418671175837516785e-02 -7.924886792898178101e-02 1.044600531458854675e-01 1.784483790397644043e-01 -4.504889249801635742e-01 1.292584538459777832e-01 -9.117974340915679932e-02 1.723603606224060059e-01 -2.172984927892684937e-01 -7.400418817996978760e-02 -2.207966446876525879e-01
2.653012797236442566e-02 -4.885561391711235046e-02 3.851092457771301270e-01 -2.484242469072341919e-01 -1.467951387166976929e-01 -3.089069575071334839e-02 -1.271738857030868530e-01 -5.561472475528717041e-02 9.594189375638961792e-02 -1.475503016263246536e-02 -2.986645996570587158e-01 5.829042289406061172e-03 1.741852462291717529e-01 -1.012248545885086060e-01 -1.945305429399013519e-02 -2.227560579776763916e-01 -2.325459718704223633e-01 -4.184048250317573547e-02 -3.020760416984558105e-01 2.138611823320388794e-01 9.278041124343872070e-02 -1.159591898322105408e-01 -1.295666545629501343e-01 -2.616329677402973175e-02 -2.866120040416717529e-01 -2.901735603809356689e-01 1.060926914215087891e-01 8.789283037185668945e-02 7.061196118593215942e-02 -3.133659660816192627e-01 1.758702397346496582e-01 6.394857168197631836e-02
1.660545319318771362e-01 1.119012534618377686e-01 2.100453525781631470e-01 -2.068860232830047607e-01 -1.803182959556579590e-01 3.820431828498840332e-01 -4.067261889576911926e-02 -8.893962949514389038e-02 -2.223249226808547974e-01 3.529141843318939209e-02 -1.249602138996124268e-01 -2.284857183694839478e-01 -1.172546595335006714e-01 -9.383822977542877197e-02 2.330614477396011353e-01 -4.642676711082458496e-01 1.818224787712097168e-01 1.197892501950263977e-01 -1.441960483789443970e-01 -1.660061627626419067e-01 2.291983813047409058e-01 -1.147807836532592773e-01 8.916740864515304565e-02 1.189962998032569885e-01 1.246191933751106262e-01 -2.006097882986068726e-01 6.566664576530456543e-02 5.389763042330741882e-02 1.063620820641517639e-01 -2.760316804051399231e-02 9.659827500581741333e-02 -7.785701006650924683e-02
-1.808053404092788696e-01 2.732624709606170654e-01 2.035581022500991821e-01 -3.470481932163238525e-01 2.470270693302154541e-01 -4.407905042171478271e-02 -5.477060377597808838e-02 6.858103442937135696e-03 -1.123664379119873047e-01 -2.861537039279937744e-01 -2.433144301176071167e-01 -9.055434912443161011e-02 6.968820933252573013e-03 2.168565094470977783e-01 9.264343231916427612e-02 2.779097855091094971e-02 9.057668596506118774e-02 -2.120004221796989441e-02 -2.388938814401626587e-01 -4.658456891775131226e-03 -7.852631062269210815e-02 -2.259502857923507690e-01 -1.940419524908065796e-01 -2.674427926540374756e-01 5.526144430041313171e-02 -1.400480419397354126e-01 1.641146279871463776e-02 -3.424660302698612213e-03 1.936191469430923462e-01 -2.645013630390167236e-01 -2.090562283992767334e-01 -2.003955841064453125e-01
-3.123934753239154816e-02 -2.325215786695480347e-01 1.575979888439178467e-01 -2.170181125402450562e-01 5.409952253103256226e-02 1.863036155700683594e-01 6.653806567192077637e-02 -1.004790049046278000e-02 -5.127087980508804321e-02 -2.630020976066589355e-01 -1.419117301702499390e-02 -1.644762754440307617e-01 2.410932332277297974e-01 -2.839278988540172577e-02 1.026401817798614502e-01 -1.775164306163787842e-01 3.677769005298614502e-01 -9.694344550371170044e-02 -5.431685969233512878e-02 -2.455070763826370239e-01 2.632655203342437744e-01 1.894068568944931030e-01 6.587303243577480316e-03 1.364027056843042374e-02 9.819778054952621460e-02 -1.258321851491928101e-01 2.060641497373580933e-01 2.319740802049636841e-01 2.421804964542388916e-01 1.573774516582489014e-01 2.536519765853881836e-01 -2.191426306962966919e-01
-1.128670349717140198e-01 1.096829697489738464e-01 4.908723235130310059e-01 -6.160623393952846527e-03 3.230226784944534302e-02 1.665195375680923462e-01 1.115274801850318909e-01 -1.147231310606002808e-01 1.261297762393951416e-01 -7.238471508026123047e-02 -8.176076412200927734e-02 5.603873636573553085e-03 2.313240617513656616e-02 9.235295653343200684e-02 -6.401726603507995605e-02 -2.301356196403503418e-01 -1.220231652259826660e-01 1.791463643312454224e-01 -1.060817465186119080e-01 1.585694700479507446e-01 2.725743949413299561e-01 9.764434397220611572e-02 -2.942346334457397461e-01 -2.682851999998092651e-02 -3.359301760792732239e-02 -4.667875468730926514e-01 7.977569103240966797e-02 5.944299697875976562e-02 2.066022343933582306e-02 -1.237427145242691040e-01 6.748360395431518555e-02 -2.866359651088714600e-01
-2.317089214920997620e-02 -1.664523035287857056e-01 4.455011337995529175e-02 -8.281126618385314941e-02 8.738738298416137695e-02 -8.905245363712310791e-02 3.229633271694183350e-01 5.811310559511184692e-02 -2.859718799591064453e-01 -2.653937935829162598e-01 -5.184394493699073792e-02 -3.714365512132644653e-02 -2.828039824962615967e-01 5.342346150428056717e-03 4.451128095388412476e-02 -1.867855638265609741e-01 -4.697811976075172424e-02 2.955723553895950317e-02 -3.793340325355529785e-01 7.517353445291519165e-02 1.666756421327590942e-01 -3.687516152858734131e-01 -1.175044327974319458e-01 -1.341383904218673706e-01 -5.290308222174644470e-02 -2.258369326591491699e-01 8.767315745353698730e-02 2.018649689853191376e-02 -2.090941183269023895e-02 1.939626932144165039e-01 9.354072064161300659e-02 -3.310868442058563232e-01
8.765797317028045654e-02 9.050728380680084229e-02 5.555774550884962082e-04 -2.612046897411346436e-01 7.972505688667297363e-02 -4.656291753053665161e-02 2.659219205379486084e-01 -2.942429184913635254e-01 -6.409782171249389648e-02 -1.687556654214859009e-01 -1.282002478837966919e-01 9.290318191051483154e-02 2.472771704196929932e-01 1.561362892389297485e-01 1.440097987651824951e-01 -1.437319964170455933e-01 -1.556484401226043701e-01 -5.690522957593202591e-03 -1.784605681896209717e-01 -2.266898006200790405e-01 3.518519401550292969e-01 -5.836866796016693115e-02 1.108382344245910645e-01 -1.539819687604904175e-01 -1.627933233976364136e-01 -3.004418015480041504e-01 5.189032107591629028e-02 -9.157501161098480225e-02 3.488966496661305428e-03 9.395256638526916504e-02 -3.094955086708068848e-01 -2.496663182973861694e-01
-2.928281575441360474e-02 1.211304888129234314e-01 4.633404687047004700e-02 -2.269456535577774048e-01 -1.796752363443374634e-01 1.521925330162048340e-01 3.292045593261718750e-01 -2.358410358428955078e-01 -1.209610626101493835e-01 -2.989155612885951996e-02 -1.718516796827316284e-01 3.386274352669715881e-02 2.055718153715133667e-01 -2.228901088237762451e-01 -2.393259108066558838e-01 2.087288051843643188e-01 -2.804486267268657684e-02 -1.800657249987125397e-02 -1.995560526847839355e-01 -1.296696066856384277e-01 2.683882713317871094e-01 -7.852903567254543304e-03 -2.089733630418777466e-01 1.208211854100227356e-01 -1.761541813611984253e-01 -2.392705716192722321e-02 2.793500423431396484e-01 1.782270073890686035e-01 -4.072631523013114929e-02 -1.210987567901611328e-01 -7.985726743936538696e-02 -3.466599285602569580e-01
-2.124594151973724365e-02 -9.386815875768661499e-02 2.675461210310459137e-02 -1.605712473392486572e-01 -1.199197024106979370e-01 1.503135263919830322e-01 -3.379535302519798279e-02 -5.297398660331964493e-03 -1.959550976753234863e-01 -2.449580132961273193e-01 -1.706980466842651367e-01 2.029356919229030609e-02 1.419929563999176025e-01 -6.414990872144699097e-02 4.718178808689117432e-01 -1.182948127388954163e-01 2.098542004823684692e-01 -2.283036559820175171e-01 -2.596608996391296387e-01 -2.230107486248016357e-01 2.680468559265136719e-01 2.168435603380203247e-01 -7.658749353140592575e-03 -2.264564484357833862e-01 -6.281141936779022217e-02 -6.222842261195182800e-02 -4.976932425051927567e-03 2.375856339931488037e-01 -1.311979293823242188e-01 -1.711943447589874268e-01 -3.481189906597137451e-02 -2.042204439640045166e-01
-1.372169852256774902e-01 -1.216216608881950378e-01 2.595842480659484863e-01 -6.702796369791030884e-02 3.583029285073280334e-02 6.150866299867630005e-02 2.745027840137481689e-01 -1.015274226665496826e-01 -1.702503561973571777e-01 -2.435788661241531372e-01 -3.748184442520141602e-01 8.465528488159179688e-02 1.723689883947372437e-01 -1.743248663842678070e-02 1.183399260044097900e-01 -2.764470875263214111e-01 -1.595435887575149536e-01 -2.305260151624679565e-01 3.387820720672607422e-02 2.413042336702346802e-01 2.179507464170455933e-01 -1.249287836253643036e-02 -6.782706826925277710e-02 1.314410567283630371e-01 -7.420483976602554321e-02 -1.729869246482849121e-01 1.172227710485458374e-01 -7.748462259769439697e-02 -1.053922902792692184e-02 -2.675174176692962646e-01 3.355453312397003174e-01 2.029285766184329987e-02
1.884968206286430359e-02 3.841258957982063293e-02 8.543943613767623901e-02 -1.973329931497573853e-01 -7.010748237371444702e-02 3.291108906269073486e-01 -1.970876306295394897e-01 -8.575903624296188354e-02 -1.308484226465225220e-01 -2.634640634059906006e-01 -1.800051927566528320e-01 -2.279195468872785568e-03 1.959439516067504883e-01 -3.766568005084991455e-02 3.142541050910949707e-01 -1.337636858224868774e-01 -2.775350958108901978e-02 -4.571788012981414795e-02 -6.706336140632629395e-02 -5.006837248802185059e-01 2.247035950422286987e-01 -2.905961126089096069e-02 -2.273338735103607178e-01 -1.868956089019775391e-01 -1.243312060832977295e-01 2.750681526958942413e-02 2.345941364765167236e-01 1.002066433429718018e-01 -9.304802864789962769e-02 1.916675362735986710e-03 1.239175572991371155e-01 -1.257077008485794067e-01
-3.043630123138427734e-01 2.663852572441101074e-01 3.313833773136138916e-01 -3.934430778026580811e-01 1.873302459716796875e-02 -1.232312843203544617e-01 -2.348005212843418121e-02 -1.140344068408012390e-01 1.315909717231988907e-02 -2.020636647939682007e-01 -2.540510296821594238e-01 9.363356512039899826e-04 -1.255309134721755981e-01 1.824115812778472900e-01 -4.042175039649009705e-02 -1.144097298383712769e-01 2.302914857864379883e-01 -8.319595456123352051e-02 -2.184698879718780518e-01 9.762187302112579346e-02 9.818830341100692749e-02 1.101954057812690735e-01 -1.868232190608978271e-01 -1.694288551807403564e-01 -1.013704538345336914e-01 4.852049052715301514e-02 1.936968266963958740e-01 1.246048063039779663e-01 5.169008299708366394e-02 -2.347383499145507812e-01 1.314389854669570923e-01 -1.733885258436203003e-01
-2.143236100673675537e-01 -8.616799861192703247e-02 2.662450633943080902e-02 -1.713158041238784790e-01 9.628299623727798462e-02 2.171569503843784332e-02 -7.412035763263702393e-02 -1.571318507194519043e-01 -1.782514601945877075e-01 -4.861608445644378662e-01 -1.242518946528434753e-01 -1.167490333318710327e-01 1.376854181289672852e-01 -7.666688412427902222e-02 -1.684581339359283447e-01 -2.217821590602397919e-02 8.231690526008605957e-02 -9.834705293178558350e-02 -2.867405116558074951e-01 -3.308212459087371826e-01 -2.007296383380889893e-01 -1.210640445351600647e-01 -1.403781920671463013e-01 -2.324896454811096191e-01 1.229117065668106079e-02 -2.564739882946014404e-01 -1.235148981213569641e-01 2.438363879919052124e-01 1.210342422127723694e-01 -1.433608680963516235e-01 3.468729928135871887e-02 -1.090511009097099304e-01
1.873850077390670776e-01 -1.185903176665306091e-01 1.013697460293769836e-01 -8.569127321243286133e-02 1.286208778619766235e-01 9.315705299377441406e-02 1.592147797346115112e-01 -4.700724184513092041e-01 2.967712655663490295e-02 -2.748589217662811279e-01 -3.187767416238784790e-02 -2.837080135941505432e-02 -9.916938841342926025e-03 -2.279688231647014618e-02 -4.584772512316703796e-02 -1.909141540527343750e-01 1.727656573057174683e-01 -2.138806432485580444e-01 -5.578556284308433533e-02 -4.138123691082000732e-01 2.409937679767608643e-01 -2.571103870868682861e-01 -1.206459999084472656e-01 -1.042359918355941772e-01 -1.468762755393981934e-01 -2.721244655549526215e-02 -1.324478089809417725e-01 2.268788367509841919e-01 1.698824018239974976e-01 -1.540521234273910522e-01 2.100571617484092712e-02 1.830076985061168671e-02
-3.693370521068572998e-02 -1.143398806452751160e-01 2.059531360864639282e-01 6.105897948145866394e-02 1.354262679815292358e-01 1.487691253423690796e-01 2.035810500383377075e-01 9.159723669290542603e-02 4.749451205134391785e-02 -1.102969050407409668e-01 -2.476750463247299194e-01 -8.187381550669670105e-03 2.831384539604187012e-01 -3.441484868526458740e-01 -2.397905588150024414e-01 -1.567500829696655273e-01 1.412810385227203369e-01 -4.825372993946075439e-02 -1.767737120389938354e-01 -8.822141587734222412e-02 8.948913961648941040e-02 1.682333275675773621e-02 -4.659748673439025879e-01 1.700606793165206909e-01 -2.339171171188354492e-01 -1.348664313554763794e-01 2.968042194843292236e-01 4.925007373094558716e-02 -3.888682276010513306e-02 -9.183517098426818848e-02 1.020239200443029404e-02 -5.884768068790435791e-02
-3.893974004313349724e-03 4.186099395155906677e-02 -2.268934249877929688e-02 -2.867496907711029053e-01 1.503909826278686523e-01 5.448367446660995483e-02 2.645737230777740479e-01 -3.935318291187286377e-01 -1.091213673353195190e-01 -2.737039625644683838e-01 -1.954102665185928345e-01 -7.737531792372465134e-03 8.482785895466804504e-03 -1.258724331855773926e-01 -3.110297024250030518e-02 -1.535032391548156738e-01 1.137084439396858215e-01 -2.079328596591949463e-01 -9.895591437816619873e-02 -2.996345460414886475e-01 3.373916149139404297e-01 9.749039262533187866e-02 -1.380849927663803101e-01 -1.658566147089004517e-01 4.709938541054725647e-02 -1.881735771894454956e-01 -1.519732475280761719e-01 2.448249012231826782e-01 1.092556267976760864e-01 -1.946312785148620605e-01 -1.559447147883474827e-03 5.823620781302452087e-02
1.796577870845794678e-01 6.174020469188690186e-03 6.333418190479278564e-02 -3.168117403984069824e-01 -4.971437901258468628e-02 3.799726814031600952e-02 8.211759477853775024e-02 -2.357700020074844360e-01 1.339580267667770386e-01 -2.891630828380584717e-01 -2.768957316875457764e-01 -2.967306645587086678e-03 1.730533540248870850e-01 7.930085808038711548e-02 1.515774577856063843e-01 -2.704269289970397949e-01 -1.373192071914672852e-01 1.323315203189849854e-01 -1.782461851835250854e-01 -1.522197723388671875e-01 4.444535970687866211e-01 -3.569183498620986938e-02 4.760196059942245483e-02 -1.541719585657119751e-01 2.189292907714843750e-01 -2.502418756484985352e-01 9.231097996234893799e-02 9.500119090080261230e-02 6.294818967580795288e-02 1.857603192329406738e-01 -2.356535568833351135e-02 -5.651861056685447693e-02
-4.069961234927177429e-02 -4.324764013290405273e-01 -1.256257481873035431e-02 -1.176244392991065979e-01 7.213637977838516235e-02 9.197436273097991943e-02 2.068233788013458252e-01 -4.876767098903656006e-02 -2.528456151485443115e-01 -2.054398953914642334e-01 -3.076986670494079590e-01 -1.926140040159225464e-01 2.437466382980346680e-01 1.754343807697296143e-01 7.330434024333953857e-02 -1.129793971776962280e-01 1.556627005338668823e-01 9.831977635622024536e-02 -8.516748994588851929e-02 -1.231622621417045593e-01 7.789923250675201416e-02 -1.051562502980232239e-01 -2.483470588922500610e-01 -2.632341682910919189e-01 -2.658484280109405518e-01 -1.021758094429969788e-01 -2.143025845289230347e-01 7.837129384279251099e-02 -7.013863418251276016e-03 -1.604983210563659668e-01 -2.168011479079723358e-02 -1.684575527906417847e-01
-1.260201097466051579e-03 -1.471234112977981567e-02 4.887118041515350342e-01 -5.151716619729995728e-02 1.480833142995834351e-01 2.252795696258544922e-01 -4.509413242340087891e-02 -1.959481537342071533e-01 -1.044847816228866577e-01 -1.650178581476211548e-01 -2.088243961334228516e-01 2.156973816454410553e-02 1.494088955223560333e-02 3.387856483459472656e-01 -6.975917518138885498e-02 -1.276736557483673096e-01 -1.653915494680404663e-01 -3.180168941617012024e-02 -2.947152853012084961e-01 7.286600023508071899e-02 3.851543366909027100e-01 -6.764078885316848755e-02 -3.673734888434410095e-02 3.467685356736183167e-02 -1.899530589580535889e-01 -1.567297279834747314e-01 -1.685682311654090881e-02 2.265886589884757996e-02 -2.208814024925231934e-02 -1.290504336357116699e-01 1.175506785511970520e-02 -2.684508264064788818e-01
-1.184512004256248474e-01 1.388089060783386230e-01 3.190190196037292480e-01 6.319074332714080811e-02 -9.101669490337371826e-02 1.013841554522514343e-01 -9.200997650623321533e-03 -6.362986564636230469e-02 5.990489572286605835e-02 -1.032996699213981628e-01 -2.241715602576732635e-02 2.001768946647644043e-01 3.133647516369819641e-02 2.415757328271865845e-01 -1.089903861284255981e-01 -9.494289010763168335e-02 -1.302653551101684570e-01 -1.023630872368812561e-01 4.723247140645980835e-02 1.367286890745162964e-01 3.522957563400268555e-01 -2.576017975807189941e-01 -1.132700890302658081e-01 -1.267268359661102295e-01 -5.404092371463775635e-02 -4.077578186988830566e-01 2.140340209007263184e-01 2.243286669254302979e-01 -5.642961710691452026e-03 -3.063129484653472900e-01 1.169198006391525269e-01 -2.501762807369232178e-01
-8.991304039955139160e-02 1.331737544387578964e-02 1.345612555742263794e-01 -3.439200222492218018e-01 1.215509325265884399e-01 3.865585923194885254e-01 1.452941298484802246e-01 1.383393630385398865e-02 1.031524688005447388e-01 -5.456682667136192322e-02 -1.203990206122398376e-01 -3.308927416801452637e-01 2.099519371986389160e-01 1.386271119117736816e-01 2.751162350177764893e-01 -2.378509193658828735e-01 -1.788292196579277515e-03 -1.261554360389709473e-01 -1.502941995859146118e-01 -2.625935375690460205e-01 1.230977848172187805e-01 1.578967571258544922e-01 8.299049735069274902e-02 7.219527661800384521e-02 6.182498484849929810e-02 -7.901482284069061279e-02 2.907428741455078125e-01 -1.495752930641174316e-01 -8.144536614418029785e-02 -3.334698081016540527e-02 -1.630399078130722046e-01 -1.604371666908264160e-01
-2.520436979830265045e-02 9.208265691995620728e-04 2.123967707157135010e-01 -3.196725845336914062e-01 2.000925838947296143e-01 3.610373437404632568e-01 -7.481123507022857666e-02 6.782480329275131226e-02 1.454339921474456787e-01 -6.056731939315795898e-02 -2.591042518615722656e-01 2.337635904550552368e-01 -3.242202848196029663e-02 -1.890837550163269043e-01 9.857128560543060303e-02 -1.474544852972030640e-01 1.016705781221389771e-01 -8.543961495161056519e-02 -2.550346553325653076e-01 1.353024411946535110e-02 2.963646352291107178e-01 -2.740979567170143127e-02 -1.276347190141677856e-01 1.535803359001874924e-02 7.692202925682067871e-02 -3.298265635967254639e-01 -4.291154816746711731e-02 -1.909666210412979126e-01 3.534407168626785278e-02 -2.815105020999908447e-01 4.033209756016731262e-02 -1.830500513315200806e-01
1.284438371658325195e-01 7.969256490468978882e-02 -2.575748786330223083e-02 -6.000219583511352539e-01 -1.573794335126876831e-01 3.185579776763916016e-01 1.420559138059616089e-01 -1.677223742008209229e-01 -1.223198622465133667e-01 -2.235950529575347900e-01 -1.155531629920005798e-01 -3.688034787774085999e-02 7.106176018714904785e-02 -1.433142125606536865e-01 4.332420974969863892e-02 -1.123722940683364868e-01 -4.187875241041183472e-02 5.219070613384246826e-02 -1.294640600681304932e-01 -1.693982630968093872e-01 2.080949246883392334e-01 -2.882578969001770020e-01 -1.927770078182220459e-01 2.907076664268970490e-02 -2.934175543487071991e-02 -1.434103399515151978e-01 5.702517926692962646e-02 -1.299683284014463425e-02 -3.059106878936290741e-02 2.285499572753906250e-01 -5.994597077369689941e-02 -1.618301570415496826e-01
-2.486991584300994873e-01 3.968306779861450195e-01 -3.923322632908821106e-02 -4.866965413093566895e-01 2.786527015268802643e-02 -1.517847031354904175e-01 9.966097772121429443e-02 -2.520805895328521729e-01 8.184594660997390747e-02 -1.170808821916580200e-01 -1.845101714134216309e-01 -9.863415360450744629e-02 5.920973420143127441e-02 -1.408271770924329758e-02 8.075457811355590820e-02 -1.314789205789566040e-01 3.139006197452545166e-01 -9.818769246339797974e-02 -1.195615679025650024e-01 -8.146142959594726562e-02 9.965705126523971558e-02 -1.335784643888473511e-01 -2.515695095062255859e-01 6.754160393029451370e-03 1.057142317295074463e-01 -1.057528033852577209e-01 4.771176725625991821e-03 -6.665913760662078857e-02 -1.088406592607498169e-01 6.130440626293420792e-03 2.411680072546005249e-01 -1.902468353509902954e-01
2.644795179367065430e-01 -3.115835785865783691e-01 2.348630279302597046e-01 -4.081160724163055420e-01 5.712045356631278992e-02 1.316741108894348145e-01 1.127030923962593079e-01 -4.800739511847496033e-02 1.056633740663528442e-01 -4.091046452522277832e-01 1.794218122959136963e-01 1.145354937762022018e-02 1.868091374635696411e-01 1.573965549468994141e-01 2.801833748817443848e-01 -8.758060634136199951e-02 -7.618641015142202377e-03 2.603575773537158966e-02 -4.156612232327461243e-02 1.624371260404586792e-01 1.893459409475326538e-01 -3.792937472462654114e-02 5.631319712847471237e-03 6.736906617879867554e-02 9.822050482034683228e-02 -2.129928022623062134e-01 -9.693942964076995850e-02 3.436901420354843140e-02 -8.006939291954040527e-02 -7.339157164096832275e-02 2.118104249238967896e-01 -1.611746251583099365e-01
-5.350331217050552368e-02 -6.301044672727584839e-02 1.148142889142036438e-01 -2.094196081161499023e-01 3.064791299402713776e-02 7.032421976327896118e-02 3.310282826423645020e-01 -5.026916787028312683e-02 -3.289167210459709167e-02 -4.106154441833496094e-01 -2.000076472759246826e-01 9.075333178043365479e-02 1.957592219114303589e-01 4.658182710409164429e-02 1.174232289195060730e-01 -3.063760101795196533e-01 -4.473619535565376282e-02 2.409878373146057129e-01 5.562052875757217407e-02 -2.972763478755950928e-01 3.248400390148162842e-01 3.824709355831146240e-02 1.619422249495983124e-02 -6.837222725152969360e-02 1.233152970671653748e-01 -2.188073396682739258e-01 2.055120021104812622e-01 8.457235246896743774e-02 2.050092369318008423e-01 1.823840588331222534e-01 2.658584900200366974e-02 -1.139893010258674622e-02
2.452566176652908325e-01 -6.414959579706192017e-02 -6.610405445098876953e-02 -3.575230836868286133e-01 -1.218999642878770828e-02 5.377474706619977951e-03 1.929828971624374390e-01 -2.312059700489044189e-01 7.069005072116851807e-02 -2.013006955385208130e-01 -1.602269113063812256e-01 -1.247933059930801392e-01 2.114069461822509766e-01 1.930965185165405273e-01 1.405830830335617065e-01 -3.232888579368591309e-01 -2.315725572407245636e-02 -6.243236735463142395e-02 -1.513479799032211304e-01 -1.520708799362182617e-01 4.441801309585571289e-01 -9.637118130922317505e-02 -1.470615714788436890e-01 -7.990001887083053589e-02 1.474986374378204346e-01 9.239771217107772827e-02 -7.988383620977401733e-02 6.135687604546546936e-02 2.445811331272125244e-01 -1.503685563802719116e-01 -3.512853011488914490e-02 -1.023598313331604004e-01
-1.496604830026626587e-01 2.561454102396965027e-02 5.296032503247261047e-02 -4.118611216545104980e-01 5.051738023757934570e-02 1.465006321668624878e-01 2.875595986843109131e-01 -1.809695065021514893e-01 -2.777637243270874023e-01 -7.461751252412796021e-02 -6.219711899757385254e-02 -1.661891043186187744e-01 1.792752146720886230e-01 4.086479172110557556e-02 -9.202665835618972778e-02 -2.378021180629730225e-01 -1.438183039426803589e-01 -2.024338096380233765e-01 4.739432781934738159e-02 -1.513551920652389526e-01 8.984933793544769287e-02 -2.045628726482391357e-01 -3.301733732223510742e-01 1.831946521997451782e-02 -1.257021874189376831e-01 -1.593652367591857910e-01 -1.907670646905899048e-01 4.311938956379890442e-02 -2.449321448802947998e-01 -9.591879695653915405e-02 -2.392000108957290649e-01 8.669791743159294128e-03
-6.327323615550994873e-02 1.048597544431686401e-01 1.202385053038597107e-01 -4.242290854454040527e-01 -2.978109419345855713e-01 1.509192287921905518e-01 2.240710705518722534e-01 1.916481554508209229e-01 -6.578000634908676147e-02 -3.507794812321662903e-02 -8.709511905908584595e-02 2.186814546585083008e-01 2.874806523323059082e-01 -8.797420561313629150e-02 -1.895231902599334717e-01 -1.314551532268524170e-01 2.334798127412796021e-01 -1.078688427805900574e-01 -2.013119012117385864e-01 1.290973275899887085e-01 1.498631238937377930e-01 -2.145539410412311554e-02 -4.582855105400085449e-02 -2.170115262269973755e-01 -2.403560280799865723e-01 6.648880988359451294e-02 2.886675670742988586e-02 7.892575860023498535e-02 3.467282280325889587e-02 -2.996067404747009277e-01 8.427547663450241089e-02 -1.576135158538818359e-01
1.127629354596138000e-01 -1.665245182812213898e-02 -1.155468970537185669e-01 -3.007203340530395508e-01 2.707569599151611328e-01 -1.985469609498977661e-01 2.825980782508850098e-01 -2.484835386276245117e-01 -3.961947932839393616e-02 -2.346317470073699951e-01 -3.100733645260334015e-02 2.086207568645477295e-01 -5.145002529025077820e-02 1.540236473083496094e-01 8.509084582328796387e-02 -3.400735557079315186e-01 -1.653432548046112061e-01 7.649708539247512817e-02 -1.507177501916885376e-01 -1.615220755338668823e-01 3.405971527099609375e-01 -1.569350063800811768e-01 -1.992352008819580078e-01 -1.041968911886215210e-01 -5.853540822863578796e-02 -4.694290459156036377e-02 -6.667331606149673462e-02 -2.133127301931381226e-01 1.853705495595932007e-01 -6.841766834259033203e-02 1.829448342323303223e-02 -1.018978059291839600e-01
5.305355787277221680e-02 7.135770469903945923e-02 -3.338401764631271362e-02 -3.237526714801788330e-01 9.538254141807556152e-02 -2.470162063837051392e-01 2.788368463516235352e-01 -2.482265979051589966e-01 -8.398330211639404297e-02 -2.707926034927368164e-01 2.765704877674579620e-02 3.386836349964141846e-01 -4.760067164897918701e-02 6.030506268143653870e-02 1.144964527338743210e-02 -1.729688644409179688e-01 -1.755500733852386475e-01 6.173369288444519043e-02 -1.363364905118942261e-01 -1.898571401834487915e-01 3.854558169841766357e-01 -1.084476634860038757e-01 -1.828152537345886230e-01 -2.271018773317337036e-01 -1.065328270196914673e-01 -1.658375859260559082e-01 3.865332156419754028e-02 -5.768580734729766846e-02 -2.353278547525405884e-02 5.493425950407981873e-02 -1.681374609470367432e-01 -1.864554286003112793e-01
1.200582161545753479e-01 -1.911268830299377441e-01 9.876327961683273315e-02 -2.207951545715332031e-01 -1.279752105474472046e-01 1.202299073338508606e-01 2.332089655101299286e-02 6.875369697809219360e-02 -1.509166359901428223e-01 -3.676425516605377197e-01 -3.333343565464019775e-02 1.587031036615371704e-01 3.760581091046333313e-02 2.811537496745586395e-02 2.439030706882476807e-01 -1.798270195722579956e-01 1.263212114572525024e-01 1.455001235008239746e-01 -2.451727688312530518e-01 -1.507893651723861694e-01 1.169784888625144958e-01 -3.697260320186614990e-01 -1.289709955453872681e-01 -2.439082562923431396e-01 -2.041865140199661255e-02 -1.075121089816093445e-01 -2.179286181926727295e-01 -1.071487814188003540e-01 1.924163699150085449e-01 -1.090587154030799866e-01 9.539712965488433838e-02 -3.173861205577850342e-01
-3.380782306194305420e-01 5.742425099015235901e-02 4.901244342327117920e-01 7.888423861004412174e-04 -1.906390786170959473e-01 -1.816422492265701294e-02 2.216227054595947266e-01 -3.187881782650947571e-02 -2.436964772641658783e-02 -2.578091025352478027e-01 -1.700822860002517700e-01 -3.464723750948905945e-02 1.459049433469772339e-01 1.316188126802444458e-01 -3.351314458996057510e-03 -2.007396519184112549e-01 1.570229679346084595e-01 9.368477016687393188e-02 8.143583685159683228e-02 6.057266891002655029e-02 2.344766408205032349e-01 1.052902862429618835e-01 -2.764273583889007568e-01 -1.051028817892074585e-01 -4.222042486071586609e-02 -1.778968125581741333e-01 1.824709475040435791e-01 -2.449848689138889313e-03 9.884657710790634155e-02 9.581843391060829163e-03 -1.302757021039724350e-02 -3.244198560714721680e-01
1.388949006795883179e-01 3.215119987726211548e-02 1.327546089887619019e-01 1.044797971844673157e-01 3.770355135202407837e-02 4.153181016445159912e-01 3.716667890548706055e-01 -6.277918070554733276e-02 -1.609192490577697754e-01 -1.609662175178527832e-01 -1.358702182769775391e-01 -1.623480767011642456e-01 -2.752642831183038652e-05 -8.389325439929962158e-02 1.875880807638168335e-01 -3.156108260154724121e-01 2.334757335484027863e-02 -1.800210922956466675e-01 -2.663876712322235107e-01 5.613777786493301392e-02 1.815609484910964966e-01 -6.825836747884750366e-02 -1.901804506778717041e-01 3.216404095292091370e-02 -2.091288715600967407e-01 -6.840308755636215210e-02 3.841333463788032532e-02 7.377165555953979492e-02 -2.598688304424285889e-01 -2.068913877010345459e-01 -1.933666318655014038e-01 -1.083272993564605713e-01
1.553115248680114746e-01 2.472597509622573853e-01 -5.032402649521827698e-02 -4.879414290189743042e-02 5.311461631208658218e-03 -2.078165300190448761e-02 1.773155778646469116e-01 1.333773434162139893e-01 -6.127959862351417542e-02 -1.927054673433303833e-01 2.054987661540508270e-02 -3.753282874822616577e-02 1.747121214866638184e-01 3.514955043792724609e-01 1.503374278545379639e-01 -2.269655913114547729e-01 1.300169676542282104e-01 -2.120321393013000488e-01 -4.086663126945495605e-01 -2.082346081733703613e-01 1.609498262405395508e-01 -6.863926351070404053e-02 -1.730649732053279877e-02 1.191648021340370178e-01 -1.201027780771255493e-01 -1.943821758031845093e-01 3.620414137840270996e-01 -1.141768880188465118e-02 1.832648217678070068e-01 -8.415421843528747559e-02 -7.988206297159194946e-02 -2.035119980573654175e-01
1.423990726470947266e-01 -1.271190047264099121e-01 1.346208006143569946e-01 -9.325327724218368530e-02 -6.662245094776153564e-02 6.552968174219131470e-02 8.539009839296340942e-02 2.780810892581939697e-01 -1.605519652366638184e-01 -3.701488673686981201e-01 -1.283197849988937378e-01 -1.374989897012710571e-01 1.213651373982429504e-01 3.597098961472511292e-02 2.268516719341278076e-01 -7.707174867391586304e-02 1.242468953132629395e-01 2.050968706607818604e-01 -1.570407003164291382e-01 7.470905780792236328e-03 1.842109858989715576e-01 -3.166220784187316895e-01 -3.367148041725158691e-01 -1.864729523658752441e-01 1.213612705469131470e-01 -2.940312726423144341e-03 -5.268684402108192444e-02 1.739931665360927582e-02 2.257909476757049561e-01 -8.509397506713867188e-02 4.783854633569717407e-02 -3.590656220912933350e-01
-2.036598324775695801e-01 1.885733753442764282e-02 7.209075987339019775e-02 2.048914320766925812e-02 2.680510878562927246e-01 6.118404865264892578e-02 4.892582446336746216e-02 -8.370531350374221802e-02 1.940793097019195557e-01 -2.024752348661422729e-01 -4.156458973884582520e-01 1.771092712879180908e-01 5.364126525819301605e-03 -7.052850723266601562e-02 -1.083119958639144897e-01 -1.787346452474594116e-01 -1.201521325856447220e-02 6.629388034343719482e-02 -6.961540877819061279e-02 1.030752360820770264e-01 1.121450290083885193e-01 -1.326267980039119720e-02 -2.564033567905426025e-01 8.701165765523910522e-02 -1.925977021455764771e-01 -1.796479970216751099e-01 1.943825930356979370e-01 1.995589733123779297e-01 1.416684985160827637e-01 -1.616532951593399048e-01 1.096061691641807556e-01 -4.741467833518981934e-01
5.924481526017189026e-02 -2.986728847026824951e-01 4.357075376901775599e-04 -1.840676516294479370e-01 -1.265775226056575775e-02 2.683629691600799561e-01 2.780506312847137451e-01 -3.342444077134132385e-02 -2.662708759307861328e-01 -1.211708039045333862e-01 -1.931667178869247437e-01 -8.270119875669479370e-02 1.084972620010375977e-01 2.957214042544364929e-02 7.841662317514419556e-02 -3.460900783538818359e-01 3.219958767294883728e-02 2.373354285955429077e-01 7.865065336227416992e-02 -1.462387442588806152e-01 2.726056873798370361e-01 -3.249079287052154541e-01 -2.100471109151840210e-01 -9.058406203985214233e-02 -1.793340891599655151e-01 -5.590375512838363647e-02 1.096015274524688721e-01 -1.521620452404022217e-01 -6.936604040674865246e-04 -8.784179389476776123e-02 1.790490746498107910e-01 -1.646764129400253296e-01
-3.887006342411041260e-01 -9.034600853919982910e-02 2.004517018795013428e-01 -8.138087391853332520e-02 8.578655868768692017e-02 8.146533370018005371e-02 4.072654992341995239e-03 -2.290595322847366333e-01 -1.167798116803169250e-01 -1.428325623273849487e-01 -3.508282005786895752e-01 -1.345297545194625854e-01 1.084265932440757751e-01 1.129774190485477448e-02 6.954009085893630981e-02 -2.235803455114364624e-01 -5.815886892378330231e-03 -1.064064502716064453e-01 -5.197709202766418457e-01 -1.449926346540451050e-01 2.712381184101104736e-01 5.778308212757110596e-02 3.574917837977409363e-02 -4.210109636187553406e-02 1.163245961070060730e-01 1.376374512910842896e-01 4.070287197828292847e-02 1.988258026540279388e-02 -7.507349830120801926e-03 1.612465083599090576e-01 7.916160672903060913e-02 -1.902324259281158447e-01
-6.051348522305488586e-02 -1.279750317335128784e-01 1.813627481460571289e-01 -1.315376013517379761e-01 -2.606866657733917236e-01 9.410956501960754395e-02 3.234429359436035156e-01 1.016239821910858154e-01 2.449190467596054077e-01 -3.090077340602874756e-01 -9.316959977149963379e-02 2.464900538325309753e-02 9.022784978151321411e-02 -8.680786192417144775e-02 1.538026332855224609e-01 6.196620687842369080e-02 1.365090459585189819e-01 -1.555864214897155762e-01 -4.375334978103637695e-01 4.610158130526542664e-02 1.915686875581741333e-01 -1.056681200861930847e-01 -1.952138394117355347e-01 -1.501047164201736450e-01 -1.393678132444620132e-02 7.329098135232925415e-02 -1.958035528659820557e-01 -1.624105311930179596e-02 1.885865181684494019e-01 -1.778340153396129608e-02 1.916461288928985596e-01 -2.615211009979248047e-01
-8.257883042097091675e-02 1.502251438796520233e-02 5.078805088996887207e-01 3.410888835787773132e-02 1.592395305633544922e-01 1.240394487977027893e-01 4.745782539248466492e-02 -1.844356954097747803e-02 1.989569365978240967e-01 -2.279622554779052734e-01 -2.216906547546386719e-01 -1.334068626165390015e-01 1.420331597328186035e-01 1.560066491365432739e-01 7.737743202596902847e-03 -7.917883247137069702e-02 -8.148514479398727417e-02 1.247729286551475525e-01 -6.213264539837837219e-02 8.522625267505645752e-02 2.042886614799499512e-01 3.561017662286758423e-02 -3.772812485694885254e-01 -9.464396536350250244e-02 -6.347230076789855957e-02 -3.644473552703857422e-01 1.622292846441268921e-01 6.464030593633651733e-02 8.424918353557586670e-02 -2.324278093874454498e-02 -2.752291783690452576e-02 -2.789313495159149170e-01
-1.773400157690048218e-01 5.320851923897862434e-04 1.579155772924423218e-01 -2.366114705801010132e-01 1.395456790924072266e-01 1.878034919500350952e-01 1.706600934267044067e-01 -1.324211806058883667e-01 7.685606926679611206e-02 -2.203992009162902832e-01 -7.788703590631484985e-02 -1.911984533071517944e-01 -1.178768724203109741e-01 5.026739835739135742e-01 -1.953486353158950806e-01 -2.059471905231475830e-01 5.496582761406898499e-02 4.529957100749015808e-02 -6.281726062297821045e-02 -3.316856548190116882e-02 2.413834780454635620e-01 -4.615389928221702576e-02 -1.078033000230789185e-01 2.933391928672790527e-02 -3.124508447945117950e-02 -2.150669395923614502e-01 4.673611745238304138e-02 2.718546390533447266e-01 4.110320878680795431e-04 -1.197577863931655884e-01 6.070649251341819763e-02 -3.429621458053588867e-01
1.358796954154968262e-01 -8.948127925395965576e-02 1.725767999887466431e-01 -1.931278258562088013e-01 -2.047670185565948486e-01 2.493596374988555908e-01 1.552718877792358398e-01 -2.552766501903533936e-01 8.033116161823272705e-02 -2.194348573684692383e-01 1.033304631710052490e-01 -3.129268288612365723e-01 2.301921509206295013e-02 -3.109954856336116791e-02 2.043170854449272156e-02 -1.185175403952598572e-01 1.851474493741989136e-01 -8.852266520261764526e-02 -4.332673922181129456e-02 -2.362971305847167969e-01 6.380766630172729492e-02 -1.580900847911834717e-01 -1.759186089038848877e-01 -2.665409445762634277e-01 5.563949421048164368e-02 -4.094226658344268799e-01 3.121891021728515625e-01 4.241041839122772217e-02 1.233285367488861084e-01 4.961591679602861404e-03 9.544605016708374023e-02 9.319266676902770996e-02
-1.343163251876831055e-01 -5.780800059437751770e-02 3.462401032447814941e-02 -2.673078179359436035e-01 -1.566084027290344238e-01 1.759955883026123047e-01 -1.614689081907272339e-01 1.411284357309341431e-01 1.517924666404724121e-01 -5.103310346603393555e-01 -1.850203797221183777e-02 1.218573674559593201e-01 1.604587882757186890e-01 1.144893914461135864e-01 -2.933074533939361572e-01 -2.889756858348846436e-01 9.709072858095169067e-02 1.468979269266128540e-01 -5.551765859127044678e-02 -3.212273120880126953e-01 -1.605984754860401154e-02 -1.065683923661708832e-02 -1.170448660850524902e-01 -1.490731239318847656e-01 7.619023323059082031e-02 -8.631499856710433960e-02 1.734941154718399048e-01 -5.495476350188255310e-02 7.020068168640136719e-02 -2.165206670761108398e-01 9.602880477905273438e-02 -1.282142996788024902e-01
1.870367079973220825e-01 -1.519453078508377075e-01 -2.504181489348411560e-02 -1.544080823659896851e-01 -4.331418871879577637e-02 2.379147857427597046e-01 2.177537186071276665e-03 -4.690827056765556335e-02 -7.834725826978683472e-02 -2.534361481666564941e-01 1.076910365372896194e-02 -1.432585716247558594e-01 1.489893794059753418e-01 -2.008673399686813354e-01 2.618392705917358398e-01 -3.232581615447998047e-01 1.256242841482162476e-01 -9.133459627628326416e-02 -8.358577638864517212e-02 -2.454801052808761597e-01 3.285365998744964600e-01 2.564345300197601318e-01 -3.378694057464599609e-01 5.257201567292213440e-02 1.904579252004623413e-02 3.782342374324798584e-02 1.873628795146942139e-01 2.577218711376190186e-01 5.387978628277778625e-03 -1.522665191441774368e-02 2.963333623483777046e-03 -2.111735343933105469e-01
1.298711169511079788e-02 -5.009969323873519897e-02 1.488268822431564331e-01 -1.988195329904556274e-01 1.407501846551895142e-01 -1.563617400825023651e-02 3.935065865516662598e-01 -3.527325987815856934e-01 -1.962383240461349487e-01 -3.569556027650833130e-02 -1.826995164155960083e-01 2.982704713940620422e-02 2.191699296236038208e-01 3.785669803619384766e-01 4.874138161540031433e-02 -1.350601166486740112e-01 6.254989653825759888e-02 1.345560848712921143e-01 -4.035628959536552429e-02 -2.917766384780406952e-02 1.306978636421263218e-03 7.690596859902143478e-03 -7.686954736709594727e-02 6.330040842294692993e-02 -6.930043548345565796e-02 -1.557059139013290405e-01 -5.772911012172698975e-02 1.207959204912185669e-01 6.369002163410186768e-02 -4.859326183795928955e-01 -5.762639641761779785e-02 -1.592130362987518311e-01
-7.442366331815719604e-02 -4.838023334741592407e-02 1.460599750280380249e-01 -9.101188182830810547e-02 -9.380292892456054688e-02 -1.345943659543991089e-01 2.146457284688949585e-01 -1.481124758720397949e-02 -2.186232954263687134e-01 -2.537187933921813965e-01 -9.880505502223968506e-02 -1.963233649730682373e-01 3.542494177818298340e-01 2.518951296806335449e-01 4.895311966538429260e-02 -2.249862626194953918e-02 1.259510815143585205e-01 -1.327922046184539795e-01 -5.704754590988159180e-02 -3.558481335639953613e-01 1.163659095764160156e-01 -1.546531468629837036e-01 -2.095044404268264771e-01 -2.709233462810516357e-01 -2.915011048316955566e-01 -4.418259486556053162e-02 -7.148750592023134232e-03 1.914088577032089233e-01 1.284759212285280228e-02 -1.234092041850090027e-01 4.147993866354227066e-03 -2.825249433517456055e-01
3.781526535749435425e-02 1.644510179758071899e-01 1.356267333030700684e-01 -2.759837210178375244e-01 1.330808848142623901e-01 3.446987271308898926e-01 1.135717555880546570e-01 3.346048668026924133e-02 -1.235535889863967896e-01 -8.059594035148620605e-02 -2.684824168682098389e-01 2.091399282217025757e-01 -6.924036145210266113e-02 -2.097607553005218506e-01 1.249142587184906006e-01 -3.186894059181213379e-01 -1.485199183225631714e-01 -1.280469149351119995e-01 -1.048260927200317383e-01 1.783734858036041260e-01 3.552900850772857666e-01 2.008720859885215759e-02 -1.378400623798370361e-01 1.128004491329193115e-01 1.674855500459671021e-01 -2.974623739719390869e-01 -4.181010648608207703e-02 -7.077037543058395386e-02 1.979655958712100983e-02 -1.689761579036712646e-01 3.535379096865653992e-02 -1.725399643182754517e-01
-3.972550481557846069e-02 1.155073754489421844e-02 2.887470722198486328e-01 -2.964032888412475586e-01 -4.686655104160308838e-02 1.907447278499603271e-01 8.191172778606414795e-02 -3.904444864019751549e-03 1.299065500497817993e-01 3.711120784282684326e-02 -2.493589520454406738e-01 -3.018327988684177399e-02 1.540916711091995239e-01 4.345987737178802490e-02 -1.755545139312744141e-01 -6.587293744087219238e-02 4.615340381860733032e-02 2.563570439815521240e-01 -2.747001051902770996e-01 -4.512004554271697998e-01 3.636365532875061035e-01 -1.502458304166793823e-01 1.683912575244903564e-01 3.706297138705849648e-03 9.165244549512863159e-02 -1.269225031137466431e-01 -4.106876999139785767e-02 3.083859570324420929e-02 7.304684072732925415e-02 -2.257967442274093628e-01 -7.552197575569152832e-02 -1.427651494741439819e-01
3.378457129001617432e-01 8.562630973756313324e-03 -1.121181845664978027e-01 -1.851965934038162231e-01 -2.517014741897583008e-01 2.481665909290313721e-01 2.495497167110443115e-01 6.278690695762634277e-02 -5.886400490999221802e-02 -1.837977766990661621e-01 1.781861782073974609e-01 9.787852875888347626e-03 9.301627427339553833e-02 -1.286444664001464844e-01 -3.300367668271064758e-02 -3.981357812881469727e-01 5.484201386570930481e-02 -9.511509537696838379e-02 3.723096847534179688e-02 -5.897422879934310913e-02 5.917799472808837891e-02 -8.114468306303024292e-02 -1.795533299446105957e-01 -1.812491714954376221e-01 1.322540640830993652e-01 -3.900962471961975098e-01 -2.718002907931804657e-02 1.016975566744804382e-01 9.458629786968231201e-02 -7.666423171758651733e-02 1.422017067670822144e-01 -2.932188212871551514e-01
2.021217197179794312e-01 1.098057255148887634e-02 -2.361395396292209625e-02 -4.961281418800354004e-01 -3.405052796006202698e-02 3.725689649581909180e-01 -7.969111204147338867e-02 -8.776453137397766113e-02 -7.329475879669189453e-02 -2.970950901508331299e-01 5.242027714848518372e-02 -1.848314702510833740e-01 3.113146871328353882e-02 -1.244943290948867798e-01 1.442514061927795410e-01 -2.795304358005523682e-01 7.459788024425506592e-02 4.457144439220428467e-02 -2.135355323553085327e-01 -2.022965699434280396e-01 1.617150306701660156e-01 -3.066375255584716797e-01 -1.336081027984619141e-01 3.610027581453323364e-02 -4.498970881104469299e-02 -8.250044286251068115e-02 4.721908643841743469e-02 4.812975972890853882e-02 -1.027283743023872375e-01 8.328454941511154175e-02 -6.831254065036773682e-02 -2.083394378423690796e-01
-2.147076278924942017e-01 -2.138836234807968140e-01 6.291844695806503296e-02 -2.460985034704208374e-01 -6.855174899101257324e-02 -1.605227738618850708e-01 2.245949506759643555e-01 -1.498779375106096268e-02 -4.691828042268753052e-02 3.125401586294174194e-02 -2.077459692955017090e-01 -1.302286684513092041e-01 -1.901413500308990479e-01 -5.458883941173553467e-02 1.932381093502044678e-01 -3.051638305187225342e-01 2.010498493909835815e-01 -1.131688803434371948e-01 -1.082394272089004517e-01 -1.853734701871871948e-01 1.568995118141174316e-01 -4.190856963396072388e-02 -6.718811392784118652e-02 1.979633867740631104e-01 -1.410867832601070404e-02 1.999291218817234039e-02 3.107224404811859131e-01 7.787878811359405518e-02 1.528572887182235718e-01 -4.126746207475662231e-02 4.649078845977783203e-02 -4.793477356433868408e-01
-8.255077898502349854e-02 -1.306295692920684814e-01 3.502627611160278320e-01 -3.593038916587829590e-01 -1.187946796417236328e-01 -2.347722463309764862e-02 -8.773808181285858154e-02 -1.050071790814399719e-01 2.954521179199218750e-01 -5.955138057470321655e-02 2.063324116170406342e-02 7.939476519823074341e-02 1.813054457306861877e-02 1.578317135572433472e-01 -3.474364876747131348e-01 -1.060459390282630920e-01 1.116319149732589722e-01 -3.448994830250740051e-02 -2.247407585382461548e-01 -1.750502437353134155e-01 3.126288056373596191e-01 8.650561422109603882e-02 5.404035374522209167e-02 -9.289732575416564941e-02 8.376130461692810059e-02 -1.849086731672286987e-01 1.137961745262145996e-01 -5.853223614394664764e-03 3.522072434425354004e-01 -1.608017385005950928e-01 2.407296746969223022e-02 -1.411923468112945557e-01
2.329038642346858978e-02 -2.246543206274509430e-02 1.647480577230453491e-01 -1.622489690780639648e-01 2.054395824670791626e-01 -7.933513075113296509e-02 1.256200373172760010e-01 -3.012052178382873535e-01 2.394035086035728455e-02 -1.888445466756820679e-01 2.460298687219619751e-01 1.494936794042587280e-01 1.527784764766693115e-01 -1.323423348367214203e-02 7.943368703126907349e-02 6.445190310478210449e-02 4.440363869071006775e-02 2.447994351387023926e-01 -3.604509308934211731e-02 -2.467953413724899292e-01 7.856753468513488770e-02 -1.007029600441455841e-02 -1.802088469266891479e-01 1.615428775548934937e-01 5.523846298456192017e-02 -1.801379919052124023e-01 -7.622133195400238037e-02 8.541817218065261841e-02 1.401942223310470581e-01 -4.206864833831787109e-01 -1.813773363828659058e-01 -4.126738011837005615e-01
-1.600759476423263550e-01 -6.338264793157577515e-02 3.440225124359130859e-01 -3.587135672569274902e-01 3.353344649076461792e-02 -2.293940633535385132e-02 6.278496701270341873e-03 -1.816608011722564697e-01 -1.050899829715490341e-02 -2.071905732154846191e-01 -2.185060828924179077e-01 -1.039788946509361267e-01 2.847736701369285583e-03 -1.740198023617267609e-02 1.169984936714172363e-01 -1.705414354801177979e-01 -4.114143177866935730e-02 -1.506585031747817993e-01 -3.110631406307220459e-01 3.889643847942352295e-01 9.536018967628479004e-02 -6.090614199638366699e-02 6.236222758889198303e-02 1.039740145206451416e-01 -2.396503984928131104e-01 -2.456877008080482483e-02 3.154251575469970703e-01 7.486640661954879761e-02 1.155075058341026306e-01 -1.741190701723098755e-01 1.898545175790786743e-01 -3.430582955479621887e-02
6.757803261280059814e-02 -2.167974598705768585e-02 -1.945321634411811829e-02 -3.572275042533874512e-01 -2.619952708482742310e-02 2.013715654611587524e-01 2.058215886354446411e-01 -2.048741281032562256e-01 -9.497203677892684937e-02 -3.190660476684570312e-01 -1.469838470220565796e-01 -8.575779944658279419e-02 1.140717789530754089e-01 1.073700636625289917e-01 1.391313523054122925e-01 -2.973775863647460938e-01 2.419125586748123169e-01 1.900288090109825134e-02 -7.206533849239349365e-02 -9.608059376478195190e-02 8.430466055870056152e-02 4.168601706624031067e-02 -7.739804685115814209e-02 -1.676335036754608154e-01 4.661393538117408752e-02 -4.149252176284790039e-01 -1.211241632699966431e-01 -4.183381795883178711e-02 1.646844893693923950e-01 -1.937470585107803345e-01 -4.691571369767189026e-02 3.089112937450408936e-01
-1.241453588008880615e-01 3.358021378517150879e-02 2.526104450225830078e-01 1.831643097102642059e-02 6.269113719463348389e-02 2.709237933158874512e-01 3.279498219490051270e-01 -3.405893221497535706e-02 -8.089428395032882690e-02 -3.001137673854827881e-01 1.821005344390869141e-01 1.086108270101249218e-03 -3.904364258050918579e-02 1.460758596658706665e-01 4.773128777742385864e-02 7.343246042728424072e-02 5.236487369984388351e-03 -4.531271383166313171e-02 -3.628475666046142578e-01 -9.334681928157806396e-02 1.200698390603065491e-01 -3.270106911659240723e-01 -1.657047867774963379e-01 -1.556093245744705200e-01 3.512184601277112961e-03 -4.527834802865982056e-02 -5.908273160457611084e-02 9.032163023948669434e-02 -1.783073097467422485e-01 -2.296592481434345245e-02 1.765076667070388794e-01 -4.246169924736022949e-01
-1.635239869356155396e-01 1.567109972238540649e-01 2.079646736383438110e-01 -1.661001592874526978e-01 -9.215211868286132812e-02 2.400980442762374878e-01 2.625569105148315430e-01 7.346092909574508667e-02 6.923494860529899597e-03 1.099557951092720032e-01 -3.027556240558624268e-01 -1.845156699419021606e-01 1.976050436496734619e-01 -3.371196612715721130e-02 -2.129747569561004639e-01 -5.942712351679801941e-02 5.601545423269271851e-02 1.701285541057586670e-01 -3.927351832389831543e-01 -3.653611838817596436e-01 2.887200117111206055e-01 -7.025182992219924927e-02 7.637873291969299316e-02 -8.629135042428970337e-02 1.813203692436218262e-01 -1.707110255956649780e-01 3.538568690419197083e-02 1.045111417770385742e-01 2.623452991247177124e-02 1.940057612955570221e-03 1.154524907469749451e-01 -2.951254695653915405e-02
-1.323929131031036377e-01 -1.406474858522415161e-01 3.536842465400695801e-01 -5.182538628578186035e-01 -5.489579960703849792e-02 1.235083565115928650e-01 2.646469883620738983e-02 -3.064334765076637268e-02 -1.487960815429687500e-01 -1.337466239929199219e-01 -1.452350318431854248e-01 -3.569489717483520508e-02 -1.701902747154235840e-01 1.310555040836334229e-01 2.687123119831085205e-01 -7.002514600753784180e-02 6.719292700290679932e-02 -6.457603722810745239e-02 -2.047592401504516602e-01 -3.508966863155364990e-01 6.695435941219329834e-02 -1.771975457668304443e-01 -1.257475316524505615e-01 1.395988911390304565e-01 -1.071447320282459259e-02 2.173409312963485718e-01 1.534051746129989624e-01 2.150152437388896942e-02 -1.607032120227813721e-01 -1.189202815294265747e-01 5.833178013563156128e-02 -6.179199367761611938e-02
-1.675591319799423218e-01 2.975790448545012623e-05 1.846569180488586426e-01 -1.808751970529556274e-01 1.338217854499816895e-01 1.903019845485687256e-01 -8.693397045135498047e-02 1.726885512471199036e-02 -4.668934270739555359e-03 -3.506808355450630188e-02 -4.135288000106811523e-01 5.341739207506179810e-02 6.939055025577545166e-02 -1.092899888753890991e-01 -1.957882344722747803e-01 -8.375464379787445068e-02 -9.905856847763061523e-02 1.103725358843803406e-01 -3.728731870651245117e-01 -8.682367205619812012e-02 1.353817433118820190e-01 4.785541445016860962e-02 2.600798383355140686e-02 1.948180794715881348e-01 -2.726266384124755859e-01 -1.242301240563392639e-01 1.521673500537872314e-01 1.746110916137695312e-01 2.051536589860916138e-01 -3.578993380069732666e-01 -9.353867173194885254e-02 -2.361456900835037231e-01
-8.758295327425003052e-02 -1.277981325984001160e-02 1.869303733110427856e-01 -2.899631857872009277e-01 -5.777046829462051392e-02 1.640891432762145996e-01 -4.421587288379669189e-02 2.570979855954647064e-02 1.045348644256591797e-01 -4.048909246921539307e-01 -4.073528572916984558e-02 1.177913770079612732e-01 -1.032923758029937744e-01 5.343987345695495605e-01 -9.349947422742843628e-02 1.044681444764137268e-01 5.395668745040893555e-02 -1.935258209705352783e-01 -1.110743656754493713e-01 -1.890209764242172241e-01 6.201297417283058167e-02 4.822129383683204651e-02 -2.611348330974578857e-01 -2.401445806026458740e-01 -7.640712428838014603e-03 -1.818201988935470581e-01 2.041391283273696899e-01 5.532551184296607971e-02 4.962254315614700317e-02 -1.086720675230026245e-01 6.983294151723384857e-03 -1.460380703210830688e-01
-9.976059943437576294e-02 -9.983961470425128937e-03 1.960359215736389160e-01 -9.003651142120361328e-02 -1.792160719633102417e-01 1.147535443305969238e-01 -1.899534612894058228e-01 -6.658222526311874390e-02 6.353107839822769165e-02 -2.569698393344879150e-01 1.949599385261535645e-02 -2.066070139408111572e-01 -2.620798349380493164e-02 -1.154202669858932495e-01 2.727781236171722412e-01 -3.396745026111602783e-01 2.520530819892883301e-01 -2.200529575347900391e-01 -5.498302727937698364e-02 -2.623794376850128174e-01 3.227826356887817383e-01 -2.313768416643142700e-01 -3.670502826571464539e-02 1.219611763954162598e-01 -2.403368502855300903e-01 -1.372928321361541748e-01 6.734551861882209778e-04 8.311825804412364960e-04 1.006941571831703186e-01 -6.440383195877075195e-02 7.911630719900131226e-02 -2.928362786769866943e-01
-5.178056657314300537e-02 -1.425364315509796143e-01 1.293112039566040039e-01 -3.033375740051269531e-01 8.577208966016769409e-02 3.034644126892089844e-01 -1.529463380575180054e-01 4.519627895206212997e-03 -3.562756627798080444e-02 -2.570446729660034180e-01 -1.953085511922836304e-01 -1.431484073400497437e-01 3.849850296974182129e-01 -8.281034976243972778e-02 3.383107185363769531e-01 -1.053458824753761292e-01 1.909527927637100220e-01 1.240575313568115234e-01 3.490662202239036560e-02 -1.749467551708221436e-01 2.247143685817718506e-01 2.081995010375976562e-01 -4.323484003543853760e-02 -5.928594991564750671e-02 -1.348636299371719360e-01 -1.483010798692703247e-01 2.009281367063522339e-01 1.740469187498092651e-01 -1.020138710737228394e-01 -2.643225016072392464e-03 -1.221411209553480148e-02 -1.857176125049591064e-01
-1.972929388284683228e-02 -1.811184436082839966e-01 1.299964636564254761e-01 -8.458527922630310059e-02 1.102832108736038208e-01 4.282997921109199524e-02 1.959126591682434082e-01 -2.889746725559234619e-01 3.634338453412055969e-02 -2.439992427825927734e-01 -9.628261625766754150e-02 2.417228557169437408e-02 7.843308150768280029e-02 2.806260809302330017e-02 2.479920722544193268e-02 -3.629259392619132996e-02 1.139763891696929932e-01 -7.368195056915283203e-02 4.905643686652183533e-02 -4.221668839454650879e-01 3.111576437950134277e-01 5.138432607054710388e-02 -2.101074159145355225e-01 -3.766793310642242432e-01 1.519376635551452637e-01 -9.415651112794876099e-02 1.004748418927192688e-01 3.252688348293304443e-01 2.316192239522933960e-01 -8.850338310003280640e-02 1.612605899572372437e-01 -8.609283715486526489e-02
4.353257268667221069e-02 -2.382695227861404419e-01 1.617212966084480286e-02 -2.791654467582702637e-01 4.616662859916687012e-02 2.527863085269927979e-01 2.967696785926818848e-01 -1.146730706095695496e-01 -3.178911805152893066e-01 -1.716889441013336182e-02 -3.503054380416870117e-01 2.105399779975414276e-02 2.118296921253204346e-01 2.764811739325523376e-02 6.284584105014801025e-02 -2.307235449552536011e-01 2.071773856878280640e-01 1.919744163751602173e-01 -2.107324264943599701e-02 -1.937390565872192383e-01 2.913587093353271484e-01 -1.158630624413490295e-01 2.462308108806610107e-02 -1.770484149456024170e-01 -1.395574659109115601e-01 -7.115397602319717407e-02 -1.978011578321456909e-01 -6.115130614489316940e-03 4.198566079139709473e-02 2.190105430781841278e-02 1.734343171119689941e-01 -1.565608233213424683e-01
-1.414302438497543335e-01 4.463149979710578918e-02 1.906081736087799072e-01 -2.445264309644699097e-01 -6.861608475446701050e-02 5.274068564176559448e-02 8.789067715406417847e-02 2.172543108463287354e-02 -6.690542399883270264e-02 -5.853300094604492188e-01 1.971152722835540771e-01 9.694379568099975586e-02 3.162595629692077637e-02 3.786134421825408936e-01 6.693964451551437378e-02 -1.179239228367805481e-01 -4.312136769294738770e-02 -1.701884716749191284e-01 3.520158678293228149e-02 -1.862247288227081299e-01 -2.143916487693786621e-01 -1.662983894348144531e-01 -1.229245364665985107e-01 8.827829733490943909e-03 -3.027923963963985443e-02 -1.864497065544128418e-01 1.335657835006713867e-01 -3.504016622900962830e-02 -3.236928582191467285e-02 -2.286375463008880615e-01 1.599117815494537354e-01 -1.375740170478820801e-01
1.101696565747261047e-01 1.968106329441070557e-01 -1.387763768434524536e-01 -1.624793708324432373e-01 1.214089617133140564e-01 -6.597318500280380249e-02 2.954611480236053467e-01 -2.218373715877532959e-01 3.075540810823440552e-02 -1.900559067726135254e-01 -4.334151744842529297e-02 2.929964661598205566e-01 7.130149751901626587e-02 1.322676986455917358e-02 6.104030180722475052e-03 -1.787583380937576294e-01 -1.789354085922241211e-01 1.027298793196678162e-01 -2.197293788194656372e-01 -2.154023945331573486e-01 3.053086698055267334e-01 -3.366563469171524048e-02 -3.325588107109069824e-01 -2.886998951435089111e-01 -9.016698598861694336e-02 -5.056731775403022766e-02 -9.021781384944915771e-02 -1.241932958364486694e-01 -1.168535798788070679e-01 -7.949183881282806396e-02 -1.000513136386871338e-01 -3.099198341369628906e-01
2.751613855361938477e-01 3.854422271251678467e-02 3.533291816711425781e-01 -1.035783439874649048e-01 1.274030953645706177e-01 -3.644048050045967102e-02 1.139371246099472046e-01 -2.685506045818328857e-01 1.816175412386655807e-03 5.352758243680000305e-02 -2.416305840015411377e-01 5.507893487811088562e-02 2.649872191250324249e-02 1.635227948427200317e-01 4.180363193154335022e-02 -2.916983664035797119e-01 -1.992830261588096619e-02 -1.455295830965042114e-01 -4.586749896407127380e-02 4.878725111484527588e-02 3.926177620887756348e-01 4.854877665638923645e-02 -3.700748682022094727e-01 -1.055794954299926758e-02 -4.765577986836433411e-02 -2.866348922252655029e-01 1.539072860032320023e-02 -2.708598673343658447e-01 2.303705178201198578e-02 8.403513580560684204e-02 -5.870430544018745422e-02 -1.315341144800186157e-01
-1.452139858156442642e-02 -1.185567677021026611e-02 4.468723237514495850e-01 -7.006852328777313232e-02 -5.257289484143257141e-02 1.421260740607976913e-02 8.587718755006790161e-02 -2.844494879245758057e-01 3.367539122700691223e-02 -1.952148228883743286e-01 -1.257956027984619141e-01 -1.454304158687591553e-01 -1.524688601493835449e-01 -2.362225763499736786e-02 1.011652722954750061e-01 -7.271771132946014404e-02 1.335720568895339966e-01 -1.851066052913665771e-01 -2.863754332065582275e-01 6.417370587587356567e-02 2.035704702138900757e-01 -3.483824804425239563e-02 -3.492699861526489258e-01 -1.256237179040908813e-01 -1.890869140625000000e-01 -7.008518278598785400e-02 2.124893814325332642e-01 -6.888384371995925903e-02 -2.653692066669464111e-01 -1.820609420537948608e-01 -1.633275747299194336e-01 -2.208648771047592163e-01
1.157546602189540863e-02 1.504155099391937256e-01 1.919306367635726929e-01 -3.073405325412750244e-01 -1.082118600606918335e-01 5.322926491498947144e-02 1.193225160241127014e-01 6.467608734965324402e-03 7.767214626073837280e-02 -2.445330768823623657e-01 2.931656874716281891e-02 1.091533899307250977e-02 -1.832715719938278198e-01 4.396166801452636719e-01 -1.467594504356384277e-01 -5.408208817243576050e-02 1.270626485347747803e-01 8.501320332288742065e-02 -1.098565608263015747e-01 5.948099773377180099e-03 3.103098869323730469e-01 6.513598840683698654e-03 -2.232887744903564453e-01 3.760880231857299805e-02 -1.581050604581832886e-01 -2.274974286556243896e-01 2.027494162321090698e-01 1.380404531955718994e-01 -1.434677094221115112e-01 -8.279192447662353516e-02 1.950546354055404663e-01 -3.369256556034088135e-01
-1.762468516826629639e-01 3.224319592118263245e-02 1.393994688987731934e-01 -1.832424253225326538e-01 -1.743391305208206177e-01 -9.547974914312362671e-02 -1.494509633630514145e-02 -1.359874755144119263e-01 -2.233569622039794922e-01 -1.082302480936050415e-01 -2.157629728317260742e-01 -2.871483564376831055e-01 2.417273968458175659e-01 1.730439066886901855e-01 5.928238388150930405e-03 -5.005716904997825623e-02 3.310081362724304199e-01 1.542991399765014648e-02 -2.543764710426330566e-01 -1.324477940797805786e-01 2.792803049087524414e-01 -2.435466833412647247e-02 -3.527873158454895020e-01 -1.238474771380424500e-01 -2.492278367280960083e-01 -1.635188609361648560e-01 -1.052996842190623283e-03 1.611133515834808350e-01 -8.025602251291275024e-02 5.617866665124893188e-02 1.077642068266868591e-01 -1.693225353956222534e-01
3.071350157260894775e-01 -5.039977282285690308e-02 1.332156956195831299e-01 -4.319111704826354980e-01 -1.117735952138900757e-01 1.753453761339187622e-01 1.248892098665237427e-01 -1.422999352216720581e-01 -1.153746023774147034e-01 -3.191244900226593018e-01 -1.374701261520385742e-01 2.117244005203247070e-01 1.323134750127792358e-01 4.543685168027877808e-02 2.278598695993423462e-01 -7.165779173374176025e-02 1.040621846914291382e-01 -1.643988192081451416e-01 -3.151971101760864258e-02 -1.026518270373344421e-01 -2.460803538560867310e-01 -4.430359229445457458e-03 5.939662829041481018e-02 -2.135857343673706055e-01 1.455891728401184082e-01 -2.499422580003738403e-01 6.479611992835998535e-02 -3.237223625183105469e-02 1.693176627159118652e-01 4.899149015545845032e-02 2.399193197488784790e-01 -1.661099642515182495e-01
5.944138392806053162e-02 -1.168871968984603882e-01 4.801647067070007324e-01 4.905311018228530884e-02 -2.881539240479469299e-02 2.481411844491958618e-01 2.607594728469848633e-01 -1.817650496959686279e-01 6.778861582279205322e-02 -1.341666132211685181e-01 -1.034035310149192810e-01 1.032263506203889847e-02 -8.507543802261352539e-02 1.939474493265151978e-01 -1.886207610368728638e-01 -2.254534661769866943e-01 1.307034790515899658e-01 -3.102665767073631287e-02 -1.727214157581329346e-01 2.585406601428985596e-01 3.304197490215301514e-01 1.416790038347244263e-01 -1.956414990127086639e-02 -6.815747171640396118e-02 1.035655736923217773e-01 -2.595461606979370117e-01 -3.155062720179557800e-02 -1.504289954900741577e-01 -4.899119376204907894e-04 -1.167442724108695984e-01 1.394027918577194214e-01 -1.948559433221817017e-01
2.071267664432525635e-01 3.242128342390060425e-02 2.030714154243469238e-01 -3.296675384044647217e-01 5.336086824536323547e-02 9.673186391592025757e-02 1.873373687267303467e-01 -3.736298531293869019e-02 9.126456826925277710e-02 -1.174240335822105408e-01 -5.942521616816520691e-02 -1.881674528121948242e-01 -1.518196612596511841e-01 -7.824345678091049194e-02 -7.302085310220718384e-02 5.495406687259674072e-02 1.947357505559921265e-01 -1.687408983707427979e-01 -1.599293053150177002e-01 -2.316008955240249634e-01 -8.228795975446701050e-02 -6.033315882086753845e-02 -1.685871779918670654e-01 9.324043244123458862e-02 -3.627326190471649170e-01 7.396999001502990723e-02 -6.816936284303665161e-02 1.625318825244903564e-01 1.497565805912017822e-01 -3.689571321010589600e-01 5.754734948277473450e-02 -3.684245944023132324e-01
8.688317239284515381e-02 -8.687946200370788574e-02 1.425961107015609741e-01 -2.134279459714889526e-01 -6.902878731489181519e-02 7.844482362270355225e-02 3.372129797935485840e-02 -3.515490563586354256e-03 -8.234136551618576050e-02 -1.507218182086944580e-01 -1.068412438035011292e-01 8.729837834835052490e-02 5.552414804697036743e-02 -1.035989671945571899e-01 5.115124583244323730e-01 -1.830518692731857300e-01 1.063000410795211792e-01 -1.764985024929046631e-01 -2.587107121944427490e-01 -3.300228714942932129e-01 3.060796260833740234e-01 2.387918978929519653e-01 -9.950567781925201416e-02 -2.573300600051879883e-01 -2.241417765617370605e-01 -8.625114709138870239e-02 -5.144573375582695007e-02 1.029508039355278015e-01 -7.905977964401245117e-02 -8.332546800374984741e-02 2.698499150574207306e-02 -1.395628154277801514e-01
-8.252092450857162476e-02 -1.982089728116989136e-01 2.997385263442993164e-01 -3.779107332229614258e-02 8.906107395887374878e-02 -6.213745474815368652e-02 -1.560886204242706299e-01 -9.479676187038421631e-02 -7.151248306035995483e-02 -1.087597236037254333e-01 6.069608032703399658e-03 -1.480918377637863159e-01 -2.817539870738983154e-01 -6.733785569667816162e-02 2.553541064262390137e-01 -3.788751661777496338e-01 5.262485891580581665e-02 6.951279938220977783e-02 -1.027882844209671021e-01 -1.489756703376770020e-01 3.220152258872985840e-01 -3.013792932033538818e-01 -1.760077178478240967e-01 9.239665418863296509e-02 -8.444099128246307373e-02 -2.292307764291763306e-01 2.999863326549530029e-01 1.077074408531188965e-01 7.970979064702987671e-02 1.641825586557388306e-02 3.166975453495979309e-02 -2.064243108034133911e-01
2.030526995658874512e-01 -1.366273593157529831e-02 -1.691698329523205757e-03 -2.954365909099578857e-01 1.507204142399132252e-03 5.636104196310043335e-02 1.085455417633056641e-01 3.751416131854057312e-02 1.756904423236846924e-01 3.558599576354026794e-02 -1.442193984985351562e-01 -1.392409950494766235e-01 1.494972705841064453e-01 -1.144282221794128418e-01 -1.732781343162059784e-02 -3.830431029200553894e-02 -2.791857421398162842e-01 3.906048089265823364e-02 -3.547897934913635254e-01 2.116101793944835663e-02 6.013660505414009094e-02 2.852505818009376526e-02 -1.628597378730773926e-01 -1.667039245367050171e-01 -2.736406624317169189e-01 -1.095271632075309753e-01 -1.287454366683959961e-01 1.224760040640830994e-01 9.410307556390762329e-02 -2.494617402553558350e-01 2.588333785533905029e-01 -4.736323058605194092e-01
-9.567721933126449585e-02 4.833033774048089981e-03 2.441467195749282837e-01 -3.115572500973939896e-03 2.639404237270355225e-01 1.553415358066558838e-01 1.436371207237243652e-01 3.709349036216735840e-02 -1.782158575952053070e-02 -1.534428298473358154e-01 -2.527212500572204590e-01 -2.364990711212158203e-01 2.548760175704956055e-01 2.737501263618469238e-01 2.400016970932483673e-02 -7.987128943204879761e-02 -9.543766081333160400e-02 -5.930288881063461304e-02 -3.117673397064208984e-01 1.055907458066940308e-01 4.377363622188568115e-01 -5.372943356633186340e-02 -3.301471471786499023e-02 -1.279388088732957840e-02 -9.902658313512802124e-02 -2.304443269968032837e-01 2.580879926681518555e-01 -8.835187554359436035e-02 -1.419737935066223145e-01 -1.292755305767059326e-01 -8.602275699377059937e-02 -1.629776954650878906e-01
-1.682661175727844238e-01 5.596910044550895691e-02 -2.260196395218372345e-02 -3.912986814975738525e-01 -3.017586767673492432e-01 1.443100720643997192e-01 1.857071369886398315e-01 2.183769270777702332e-02 2.267116755247116089e-01 -2.729169130325317383e-01 -4.260835237801074982e-03 -1.610086709260940552e-01 2.739799022674560547e-01 -1.076254397630691528e-01 2.145914174616336823e-02 -6.361450999975204468e-02 -1.789278835058212280e-01 -5.759485810995101929e-02 -2.989234626293182373e-01 1.668864637613296509e-01 1.370936930179595947e-01 -2.123769968748092651e-01 2.142260782420635223e-02 4.155089333653450012e-02 -1.814563572406768799e-01 -5.925953388214111328e-03 1.333063393831253052e-01 5.754013080149888992e-03 2.562776673585176468e-03 -3.007942140102386475e-01 2.005632221698760986e-01 -1.581270396709442139e-01
9.763811831362545490e-04 -1.018073856830596924e-01 2.597440183162689209e-01 -2.119907885789871216e-01 7.692113518714904785e-02 2.194667309522628784e-01 5.266660451889038086e-02 5.151478946208953857e-02 -6.235172227025032043e-02 -1.413490176200866699e-01 2.251954190433025360e-02 -1.382471919059753418e-01 2.204181104898452759e-01 6.956845056265592575e-03 2.227079123258590698e-01 -2.526330053806304932e-01 6.449594348669052124e-02 5.954890511929988861e-03 1.149462610483169556e-01 -3.195206522941589355e-01 3.338337242603302002e-01 6.008544191718101501e-02 -2.561057209968566895e-01 -1.601708233356475830e-01 -4.575778543949127197e-02 -7.916310429573059082e-02 2.920019626617431641e-01 1.744784265756607056e-01 1.766103804111480713e-01 1.117935404181480408e-01 3.331289589405059814e-01 -8.741902559995651245e-02
-2.128938585519790649e-01 7.526882737874984741e-02 2.698700726032257080e-01 -3.214888274669647217e-01 -8.933085203170776367e-02 -7.060610502958297729e-02 -4.749826714396476746e-02 -3.176849707961082458e-02 -2.381215542554855347e-01 -4.015616178512573242e-01 2.159587480127811432e-02 1.221214160323143005e-01 3.241797909140586853e-02 3.210803568363189697e-01 -3.677722765132784843e-03 1.041885018348693848e-01 -1.011490374803543091e-01 2.533594146370887756e-02 -1.786176115274429321e-01 -3.374843895435333252e-01 -9.970217198133468628e-02 -1.579408198595046997e-01 -2.176222950220108032e-01 -1.933112144470214844e-01 9.032449871301651001e-02 -1.687437295913696289e-01 1.298050135374069214e-01 -9.030951559543609619e-02 2.224531210958957672e-02 -1.447873711585998535e-01 1.498053222894668579e-01 -1.625547856092453003e-01
-1.038382053375244141e-01 -7.922787964344024658e-02 3.880791366100311279e-01 -7.210324704647064209e-02 6.768470630049705505e-03 6.442417949438095093e-02 3.505173325538635254e-01 -2.763092517852783203e-01 -8.810682594776153564e-02 -2.145763188600540161e-01 -8.472288399934768677e-02 -5.516028031706809998e-03 6.312558799982070923e-02 3.022120296955108643e-01 -1.424995064735412598e-01 -8.923060260713100433e-03 -5.811630189418792725e-02 5.002124235033988953e-02 1.979473046958446503e-02 -2.571784704923629761e-02 1.062604114413261414e-01 1.608564555644989014e-01 3.925137221813201904e-02 -1.277361810207366943e-01 6.848372519016265869e-03 -1.704024225473403931e-01 -1.010449528694152832e-01 1.729384958744049072e-01 -5.780162755399942398e-03 -4.630198776721954346e-01 -5.773992277681827545e-03 -3.184365034103393555e-01
1.249779239296913147e-01 1.739355027675628662e-01 5.329839512705802917e-02 -3.313750922679901123e-01 1.267322450876235962e-01 -5.270036309957504272e-02 3.355369567871093750e-01 -3.081321716308593750e-01 -1.852487176656723022e-01 -2.440370172262191772e-01 -1.688079982995986938e-01 -1.432381570339202881e-01 1.480776350945234299e-02 -1.292769908905029297e-01 -1.537016034126281738e-01 -1.402922570705413818e-01 9.817389398813247681e-02 -1.858438700437545776e-01 1.845416612923145294e-02 -3.177867531776428223e-01 2.185126394033432007e-01 1.763504445552825928e-01 -2.129063755273818970e-01 -1.670802086591720581e-01 2.055314332246780396e-01 -5.801241099834442139e-02 -6.686023622751235962e-02 3.877424076199531555e-02 -2.002743184566497803e-01 -1.014784127473831177e-01 1.103010252118110657e-01 1.523827947676181793e-02
1.034702882170677185e-01 -4.902791976928710938e-02 2.216962277889251709e-01 -2.549556791782379150e-01 -5.351051315665245056e-02 9.397746063768863678e-03 1.383095886558294296e-02 1.081622205674648285e-02 -1.726303100585937500e-01 -7.191290706396102905e-02 -8.888216316699981689e-02 -1.420174539089202881e-01 2.106510251760482788e-01 1.507986485958099365e-01 -2.181972861289978027e-01 -2.357622534036636353e-01 2.553218305110931396e-01 -2.951973974704742432e-01 -7.895338535308837891e-02 -2.719461917877197266e-01 2.193539291620254517e-01 -1.757970154285430908e-01 -3.437413573265075684e-01 -3.286166489124298096e-02 -2.168473005294799805e-01 -1.891102343797683716e-01 -2.067800015211105347e-01 7.744153589010238647e-02 -1.088744550943374634e-01 7.927647233009338379e-02 -9.033755213022232056e-02 -2.179706990718841553e-01
-4.213101789355278015e-02 -4.680108744651079178e-03 2.080999910831451416e-01 -1.465514209121465683e-02 8.112405240535736084e-02 6.112241372466087341e-02 2.392087578773498535e-01 1.601784527301788330e-01 -1.446471959352493286e-01 -2.707130908966064453e-01 -4.105123877525329590e-01 2.798717916011810303e-01 8.514206856489181519e-03 -9.377420879900455475e-03 5.792240053415298462e-02 -2.559831365942955017e-02 -6.271710991859436035e-02 -2.515773475170135498e-01 -1.022324413061141968e-01 1.762532442808151245e-02 1.856446862220764160e-01 1.626971177756786346e-03 2.472273539751768112e-03 3.394274786114692688e-02 1.619258075952529907e-01 -4.438323378562927246e-01 2.181825786828994751e-01 -1.281635463237762451e-01 1.474474072456359863e-01 -1.072169169783592224e-01 1.275407075881958008e-01 -2.567275464534759521e-01
2.461453080177307129e-01 -8.615735173225402832e-02 5.155911296606063843e-02 -2.552401721477508545e-01 1.164314150810241699e-01 1.197404190897941589e-01 6.074338033795356750e-02 -3.341675102710723877e-01 -8.367338031530380249e-02 -1.540007442235946655e-01 -1.296084225177764893e-01 -2.264760583639144897e-01 1.923847943544387817e-01 6.900086253881454468e-02 -7.514674216508865356e-03 2.423359453678131104e-02 1.230537295341491699e-01 -1.024389732629060745e-02 1.234211958944797516e-02 -3.844913542270660400e-01 3.401589691638946533e-01 -2.235251814126968384e-01 -2.943878769874572754e-01 -1.907691061496734619e-01 -1.312453895807266235e-01 -2.773400843143463135e-01 -4.612112045288085938e-02 -4.322144741308875382e-05 8.429673314094543457e-02 6.873270496726036072e-03 -9.479027986526489258e-02 -1.238457411527633667e-01
-7.846201956272125244e-02 5.703576281666755676e-02 4.124251902103424072e-01 5.443128943443298340e-02 8.512846380472183228e-02 1.107692718505859375e-01 -1.460347324609756470e-02 -2.469318360090255737e-01 7.314781844615936279e-02 -1.986735910177230835e-01 -1.065864786505699158e-01 -6.835765670984983444e-03 2.566146552562713623e-01 -3.321407735347747803e-02 1.136468201875686646e-01 -1.567677706480026245e-01 -2.375747263431549072e-01 -2.457133680582046509e-02 -5.688524991273880005e-02 2.524525821208953857e-01 2.577305138111114502e-01 -3.246790170669555664e-02 -2.102383673191070557e-01 4.892592132091522217e-02 2.813556231558322906e-02 -4.440325796604156494e-01 1.205320730805397034e-01 2.088059335947036743e-01 9.680057317018508911e-02 -6.878282874822616577e-02 1.698901504278182983e-01 -1.975286900997161865e-01
-2.011358141899108887e-01 -4.032356739044189453e-01 9.859910933300852776e-04 -1.217167600989341736e-01 1.583910435438156128e-01 9.336196631193161011e-02 3.081948757171630859e-01 -2.140619456768035889e-01 -2.359808385372161865e-01 -5.970015376806259155e-02 -1.874120384454727173e-01 -1.612751781940460205e-01 1.052126064896583557e-01 1.623056977987289429e-01 -8.763270080089569092e-02 -2.428046911954879761e-01 -6.978461891412734985e-02 1.835220754146575928e-01 3.455200046300888062e-02 -2.356975525617599487e-01 2.609020471572875977e-01 -1.763445138931274414e-01 -2.826498448848724365e-01 -8.885771781206130981e-02 -2.084633857011795044e-01 -1.186818629503250122e-01 2.826058492064476013e-02 -2.016119100153446198e-02 8.988296240568161011e-02 -1.707185059785842896e-01 -1.388147473335266113e-02 -6.835982203483581543e-02
1.145419627428054810e-01 5.546903121285140514e-04 -1.683678478002548218e-02 -2.993776500225067139e-01 -3.075712621212005615e-01 1.016837637871503830e-02 3.994308784604072571e-02 2.756087779998779297e-01 -5.805350095033645630e-02 -3.989983499050140381e-01 4.216403141617774963e-02 2.700369656085968018e-01 3.615563809871673584e-01 1.122190356254577637e-01 -4.596045240759849548e-02 -6.765934824943542480e-02 8.872006088495254517e-02 -1.963406801223754883e-01 -2.724013924598693848e-01 -3.589087724685668945e-02 8.200155198574066162e-02 2.988105639815330505e-02 -8.983675390481948853e-02 -2.224639654159545898e-01 3.679545223712921143e-02 -9.548363834619522095e-02 8.054678887128829956e-02 1.248302310705184937e-01 -1.522874683141708374e-01 -2.372308820486068726e-01 -2.416783198714256287e-02 -1.942971199750900269e-01
6.783517450094223022e-02 -7.865139096975326538e-02 1.863065659999847412e-01 1.817444153130054474e-02 -1.451996434479951859e-02 1.129516512155532837e-01 4.883537068963050842e-02 -1.184286028146743774e-01 -1.723352670669555664e-01 -1.321027427911758423e-01 4.556481540203094482e-02 -2.105760574340820312e-02 2.598873376846313477e-01 -1.722329109907150269e-01 1.852338165044784546e-01 -7.175912708044052124e-02 -1.454704999923706055e-01 3.078098595142364502e-02 -1.177432388067245483e-01 -4.735594093799591064e-01 4.044241905212402344e-01 4.901580885052680969e-02 -2.620299160480499268e-01 -3.205719217658042908e-02 -1.285605598241090775e-02 -9.739512950181961060e-02 9.440940618515014648e-02 2.997196614742279053e-01 -1.556259840726852417e-01 -2.606720626354217529e-01 6.742856651544570923e-02 -1.935563981533050537e-01
-1.183975562453269958e-01 1.959408260881900787e-02 7.866025716066360474e-02 -1.335062365978956223e-02 -1.993626505136489868e-01 1.148555502295494080e-01 2.780782580375671387e-01 -1.812992617487907410e-02 1.021740883588790894e-01 -7.628422230482101440e-02 -4.179820790886878967e-02 4.118189588189125061e-02 8.123002201318740845e-02 2.095702290534973145e-01 -5.853837728500366211e-02 -1.323522329330444336e-01 4.014993831515312195e-02 6.679278332740068436e-03 -6.224760785698890686e-02 8.201872557401657104e-02 2.454403340816497803e-01 -9.161491692066192627e-02 -3.875662684440612793e-01 1.545053869485855103e-01 -1.019500121474266052e-01 -3.345590233802795410e-01 1.790100485086441040e-01 -2.004366368055343628e-01 3.543228507041931152e-01 -2.292382568120956421e-01 3.190479576587677002e-01 -1.675519198179244995e-01
3.364438191056251526e-02 2.165177837014198303e-02 3.579612076282501221e-02 -3.575094342231750488e-01 8.692196011543273926e-02 3.635275363922119141e-01 3.491860926151275635e-01 -6.494979560375213623e-02 -3.974894061684608459e-02 -1.134596168994903564e-01 -2.782710790634155273e-01 1.045655310153961182e-01 2.404051870107650757e-01 6.015775725245475769e-02 1.191363036632537842e-01 1.388286501169204712e-01 -8.847804367542266846e-02 1.031045168638229370e-01 -3.502901196479797363e-01 -9.453012049198150635e-02 1.018892154097557068e-01 -1.208116337656974792e-01 8.477248251438140869e-02 -2.913358807563781738e-01 -2.761213183403015137e-01 -2.137195616960525513e-01 1.011808738112449646e-01 -4.858032613992691040e-02 5.506812036037445068e-02 -2.884008362889289856e-02 1.291746739298105240e-02 7.741547655314207077e-03
5.410677194595336914e-02 -1.254069656133651733e-01 1.871507242321968079e-02 -1.500498801469802856e-01 2.676587104797363281e-01 9.324102103710174561e-02 -1.835618354380130768e-02 2.841380052268505096e-02 -2.717220410704612732e-02 -2.433124333620071411e-01 -2.524727880954742432e-01 5.647668614983558655e-02 3.448252677917480469e-01 1.389070786535739899e-02 -1.922479644417762756e-02 -1.695400774478912354e-01 -3.264842927455902100e-02 1.099681556224822998e-01 -1.012154668569564819e-02 -2.728411555290222168e-01 3.565413951873779297e-01 -2.785372138023376465e-01 -1.088191047310829163e-01 -2.365981787443161011e-01 -3.594718128442764282e-02 -2.250838726758956909e-01 9.448830783367156982e-02 2.806341648101806641e-01 3.442241996526718140e-02 -8.602902293205261230e-02 2.660651803016662598e-01 1.505822539329528809e-01
2.162162065505981445e-01 9.881362318992614746e-03 2.073419988155364990e-01 -2.029124200344085693e-01 2.002703845500946045e-01 1.523961126804351807e-01 5.119485780596733093e-02 -3.266384601593017578e-01 -8.317381143569946289e-02 -1.400985568761825562e-01 -9.871929883956909180e-02 -1.563963443040847778e-01 2.424305826425552368e-01 4.460420608520507812e-01 -1.247034147381782532e-01 -7.403122633695602417e-02 1.405813694000244141e-01 -2.886197343468666077e-02 -1.462999731302261353e-01 -9.135740250349044800e-02 1.673990041017532349e-01 5.233602970838546753e-02 -3.456973731517791748e-01 -1.386817544698715210e-01 8.882407099008560181e-02 -1.462502777576446533e-01 -1.016632840037345886e-01 1.286831796169281006e-01 1.184834763407707214e-01 -1.622387170791625977e-01 -1.797366589307785034e-01 -9.026823937892913818e-02
9.173092246055603027e-02 -1.849156767129898071e-01 7.550055533647537231e-02 -1.404177546501159668e-01 2.061469480395317078e-02 2.402012497186660767e-01 1.191762089729309082e-01 -1.808590888977050781e-01 -2.770289480686187744e-01 -1.547501534223556519e-01 -6.992016453295946121e-03 9.749387204647064209e-02 2.132934629917144775e-01 -6.825961172580718994e-02 2.189128845930099487e-01 -1.770291924476623535e-01 -8.003778010606765747e-02 -2.036059275269508362e-02 -4.278912395238876343e-02 -2.148047834634780884e-01 5.278797745704650879e-01 1.293294876813888550e-01 -2.670863866806030273e-01 -5.068114772439002991e-02 -8.786968886852264404e-02 -2.411115728318691254e-02 1.656162142753601074e-01 3.094121217727661133e-01 1.358932722359895706e-02 -1.679850369691848755e-01 4.886281862854957581e-02 -3.065507300198078156e-02
4.900475218892097473e-02 -1.321034580469131470e-01 -5.774204805493354797e-02 -3.704454898834228516e-01 5.736126750707626343e-02 2.967583201825618744e-02 1.759757697582244873e-01 -2.163421511650085449e-01 -6.997209042310714722e-02 -3.318597078323364258e-01 -2.686814367771148682e-01 -4.371749982237815857e-02 1.653215885162353516e-01 1.677392870187759399e-01 1.651321798563003540e-01 -2.845634520053863525e-01 -6.171474978327751160e-02 3.452757000923156738e-02 -1.896642595529556274e-01 -1.505801528692245483e-01 3.578103184700012207e-01 -4.559553787112236023e-02 7.279627770185470581e-02 -1.635110825300216675e-01 2.112839221954345703e-01 -2.693701088428497314e-01 1.417525764554738998e-02 1.174042001366615295e-01 1.562677174806594849e-01 9.783898293972015381e-02 -1.174943223595619202e-01 -5.246601067483425140e-03
-8.792227134108543396e-03 -5.437226593494415283e-02 2.138318270444869995e-01 -1.556219905614852905e-01 5.281818564981222153e-03 2.749484479427337646e-01 1.089108288288116455e-01 8.998120576143264771e-02 1.495078653097152710e-01 7.225061953067779541e-02 6.917922198772430420e-02 -1.204894632101058960e-01 -1.409969627857208252e-01 -1.402330994606018066e-01 -1.306481808423995972e-01 -9.069708734750747681e-02 -7.045888155698776245e-02 2.115579992532730103e-01 -3.560363650321960449e-01 -2.522461414337158203e-01 2.817874252796173096e-01 -5.901793390512466431e-02 4.272032156586647034e-02 -1.812843792140483856e-02 1.222455725073814392e-01 -3.575059175491333008e-01 7.814304530620574951e-02 -1.200486272573471069e-01 1.610611230134963989e-01 -3.914338648319244385e-01 1.348620057106018066e-01 -1.842586994171142578e-01
-9.874824434518814087e-02 -1.650786101818084717e-01 1.882017552852630615e-01 5.810938775539398193e-02 2.680446505546569824e-01 1.675273627042770386e-01 2.391702234745025635e-01 2.153176069259643555e-02 -1.062271967530250549e-01 -6.571400910615921021e-02 -3.690950870513916016e-01 2.513550817966461182e-01 1.131954565644264221e-01 -3.492303192615509033e-02 1.624907106161117554e-01 -2.299090623855590820e-01 2.350223716348409653e-03 -3.191684186458587646e-01 -3.201925754547119141e-02 -2.901793643832206726e-02 2.472716569900512695e-02 6.677686423063278198e-02 -6.861353665590286255e-02 -6.867346912622451782e-02 6.971825659275054932e-02 -3.308337330818176270e-01 2.465130686759948730e-01 -1.649433933198451996e-02 9.540723264217376709e-02 -2.329283356666564941e-01 1.177865862846374512e-01 -2.957953512668609619e-01
1.915006525814533234e-02 -2.244415134191513062e-02 2.116198837757110596e-01 -2.838629186153411865e-01 -6.985934823751449585e-02 4.398992657661437988e-02 -5.231654271483421326e-02 1.367016434669494629e-01 -2.859981358051300049e-01 -8.288560784421861172e-04 -1.507789194583892822e-01 -5.179806798696517944e-02 7.059835642576217651e-02 1.630274951457977295e-01 -1.688010394573211670e-01 -1.949542909860610962e-01 6.627266854047775269e-02 -2.578733563423156738e-01 -1.594047099351882935e-01 -2.933425605297088623e-01 2.213664650917053223e-01 -2.223716974258422852e-01 -4.010036289691925049e-01 3.196642175316810608e-02 7.929405570030212402e-02 -1.910289376974105835e-01 -1.732033491134643555e-01 2.792956307530403137e-02 -1.694707721471786499e-01 6.053654849529266357e-02 -1.669193357229232788e-01 -2.526223659515380859e-01
-9.073316119611263275e-03 -1.997820883989334106e-01 1.295653581619262695e-01 -2.102786898612976074e-01 7.907181978225708008e-02 1.971026659011840820e-01 -1.044178567826747894e-02 -1.643476784229278564e-01 -4.451728239655494690e-02 -5.206710100173950195e-02 -1.913983374834060669e-01 -7.060416042804718018e-02 3.201506435871124268e-01 -2.424225807189941406e-01 1.150297373533248901e-01 -1.824791282415390015e-01 1.618084460496902466e-01 -2.627803385257720947e-02 -1.170874536037445068e-01 -8.517432957887649536e-02 3.268549740314483643e-01 2.300476133823394775e-01 -2.132825702428817749e-01 -3.203616738319396973e-01 -6.663715839385986328e-02 2.387620694935321808e-02 1.547484844923019409e-01 1.964646130800247192e-01 1.458477322012186050e-02 1.585252732038497925e-01 3.187710940837860107e-01 -1.498166918754577637e-01
2.691674977540969849e-02 3.708005696535110474e-02 4.861626625061035156e-01 8.462097495794296265e-03 2.614517211914062500e-01 4.455867689102888107e-03 2.066124826669692993e-01 1.074561290442943573e-02 5.996895954012870789e-02 -1.837264373898506165e-02 -7.247000187635421753e-02 2.056121826171875000e-01 9.382438659667968750e-02 -1.727151721715927124e-01 3.304977342486381531e-02 -2.400747388601303101e-01 9.675154834985733032e-02 8.716538548469543457e-02 -3.434199839830398560e-03 -2.025271058082580566e-01 2.286553382873535156e-01 3.015559017658233643e-01 -2.504808902740478516e-01 5.655984953045845032e-02 -8.773062378168106079e-02 -3.642220795154571533e-01 2.112640738487243652e-01 -5.191291682422161102e-03 -1.595785468816757202e-02 -1.798008084297180176e-01 -9.727995842695236206e-02 -8.522447198629379272e-02
8.637701719999313354e-02 2.336800470948219299e-02 4.083790481090545654e-01 -2.009545266628265381e-01 2.482569962739944458e-01 3.247403725981712341e-02 4.246129840612411499e-02 -3.041372001171112061e-01 -2.025119215250015259e-01 -2.368032336235046387e-01 -1.718017011880874634e-01 -4.359783604741096497e-03 3.405847586691379547e-03 2.312688678503036499e-01 4.809572827070951462e-03 -7.472874131053686142e-03 3.586333477869629860e-03 -1.251610070466995239e-01 -2.313093543052673340e-01 2.590133249759674072e-01 2.708330452442169189e-01 -1.177523583173751831e-01 -1.648438274860382080e-01 1.821566522121429443e-01 -1.642442345619201660e-01 -2.357555367052555084e-02 1.022457517683506012e-02 -9.922557324171066284e-02 9.097222983837127686e-02 -8.376842737197875977e-02 -7.028924673795700073e-02 -3.257207870483398438e-01
-1.651366204023361206e-01 -8.094765245914459229e-02 1.557883173227310181e-01 -1.501324325799942017e-01 -8.998407423496246338e-02 1.132184416055679321e-01 -1.624557077884674072e-01 -9.607933461666107178e-02 -2.061541229486465454e-01 -8.777184039354324341e-02 -8.543646335601806641e-02 -2.002913653850555420e-01 -1.472792625427246094e-01 -8.939196914434432983e-02 1.745980978012084961e-01 -3.259078860282897949e-01 8.850320428609848022e-02 -4.840082675218582153e-02 -6.850638240575790405e-02 -2.155942916870117188e-01 3.688950538635253906e-01 -3.313643932342529297e-01 8.803487755358219147e-03 8.888976275920867920e-02 -1.463080346584320068e-01 -2.461728155612945557e-01 1.195019483566284180e-01 -5.822494626045227051e-02 -6.446962803602218628e-02 -6.913130730390548706e-02 -5.944937001913785934e-03 -4.182868003845214844e-01
3.136854618787765503e-02 3.028631769120693207e-02 2.528355717658996582e-01 -2.023638784885406494e-01 7.570125162601470947e-02 7.982520759105682373e-02 2.424216866493225098e-01 -3.765338957309722900e-01 -1.883537173271179199e-01 -9.254581481218338013e-02 -1.144797876477241516e-01 -1.131520718336105347e-01 1.728668212890625000e-01 2.717571556568145752e-01 -8.027198910713195801e-02 -1.679501235485076904e-01 -2.058961195871233940e-03 -1.224016491323709488e-02 -1.042822524905204773e-01 -1.751268059015274048e-01 -9.529004804790019989e-03 1.210440248250961304e-01 3.838612139225006104e-02 3.218116238713264465e-02 8.063440024852752686e-02 -1.036396324634552002e-01 -9.910938888788223267e-02 1.538029164075851440e-01 1.352813094854354858e-01 -4.955269098281860352e-01 -8.750757575035095215e-02 -3.017617464065551758e-01
1.546280831098556519e-01 -7.418863475322723389e-02 1.137221381068229675e-01 -2.976335585117340088e-01 -1.499457955360412598e-01 2.688443660736083984e-01 1.149431243538856506e-01 -9.684570133686065674e-02 -2.021781504154205322e-01 -3.657903075218200684e-01 -4.609796777367591858e-02 2.263443470001220703e-01 1.375234574079513550e-01 1.891414448618888855e-02 2.404186576604843140e-01 -1.488210409879684448e-01 -3.783150017261505127e-02 -2.623021900653839111e-01 -5.894147232174873352e-02 -7.213063538074493408e-02 -2.025147527456283569e-01 -1.357438564300537109e-01 3.407448157668113708e-02 -2.467183023691177368e-01 1.713674366474151611e-01 -2.657505571842193604e-01 2.943408489227294922e-02 1.165805477648973465e-02 2.430372685194015503e-01 4.585375636816024780e-02 1.637620627880096436e-01 -1.873524487018585205e-01
-1.162818223237991333e-01 3.847913146018981934e-01 3.313862681388854980e-01 -2.313842773437500000e-01 5.994172021746635437e-02 8.796871639788150787e-03 -1.519607752561569214e-01 3.077150136232376099e-02 1.082909926772117615e-01 -1.885935664176940918e-01 -1.426804959774017334e-01 -6.263800710439682007e-02 1.594366692006587982e-02 1.266731470823287964e-01 -8.242384344339370728e-02 -3.216072320938110352e-01 2.270736098289489746e-01 -9.351781755685806274e-02 -1.967032849788665771e-01 1.232417486608028412e-02 8.681553602218627930e-02 -7.116796821355819702e-02 -1.883029341697692871e-01 -9.296336024999618530e-02 -2.267949283123016357e-01 1.345069259405136108e-01 -5.523491278290748596e-02 -2.302497439086437225e-02 1.365781724452972412e-01 -2.712433934211730957e-01 1.766067743301391602e-01 -3.112373352050781250e-01
9.166190400719642639e-03 2.152706235647201538e-01 -6.546381115913391113e-02 -4.436349868774414062e-01 1.599508970975875854e-01 -3.098131529986858368e-02 2.415896952152252197e-01 -3.699107766151428223e-01 9.234383702278137207e-02 -1.296686977148056030e-01 4.243261367082595825e-02 3.216348886489868164e-01 8.261770755052566528e-02 1.253439486026763916e-01 -2.443261444568634033e-02 -2.691553235054016113e-01 -2.101119607686996460e-01 -4.386194981634616852e-03 -6.984846293926239014e-02 -1.873404681682586670e-01 3.401161134243011475e-01 -2.040118724107742310e-02 -7.598328590393066406e-02 -1.581787765026092529e-01 -8.512705564498901367e-02 -6.783128529787063599e-02 -1.176375374197959900e-01 -2.151419036090373993e-02 4.163391888141632080e-02 -4.545119404792785645e-02 -3.739698231220245361e-02 -2.053935527801513672e-01
-1.638168990612030029e-01 6.364479660987854004e-03 5.284265875816345215e-01 -3.934916853904724121e-02 -5.720346793532371521e-02 1.051058992743492126e-01 7.657864689826965332e-02 1.098211780190467834e-01 1.856508851051330566e-01 -2.525368034839630127e-01 -7.721297442913055420e-02 -1.247002482414245605e-01 2.021745294332504272e-01 1.559949964284896851e-01 5.217046290636062622e-02 -1.603105813264846802e-01 -9.964557737112045288e-02 1.751488745212554932e-01 -1.279099136590957642e-01 9.570933133363723755e-02 2.570259869098663330e-01 1.347985118627548218e-01 -1.417083442211151123e-01 -2.929771244525909424e-01 -4.382528737187385559e-02 -3.586356937885284424e-01 4.122844338417053223e-02 4.991640523076057434e-02 7.925415039062500000e-02 -6.714671105146408081e-02 1.039769873023033142e-01 -1.846690177917480469e-01
-4.048849642276763916e-02 -1.579308658838272095e-01 2.209469676017761230e-01 -3.749279081821441650e-01 7.868830114603042603e-02 1.584334671497344971e-01 -3.344849124550819397e-02 1.359179764986038208e-01 -6.447215378284454346e-02 7.447968423366546631e-02 -1.730116605758666992e-01 -2.658158242702484131e-01 -1.448812931776046753e-01 2.241624146699905396e-02 -6.624419987201690674e-02 1.484603993594646454e-02 3.293235599994659424e-02 2.641927301883697510e-01 -1.982465684413909912e-01 -2.612896859645843506e-01 2.593908309936523438e-01 3.645668551325798035e-02 9.326884895563125610e-02 2.725856751203536987e-02 1.919644325971603394e-01 -4.263149201869964600e-01 2.180739492177963257e-02 -5.458518490195274353e-02 1.280376166105270386e-01 -1.999370902776718140e-01 1.281889677047729492e-01 -2.130399793386459351e-01
-1.591268181800842285e-01 1.902888864278793335e-01 -3.630029782652854919e-02 -1.156398132443428040e-01 -6.724029779434204102e-02 1.820392757654190063e-01 2.440637648105621338e-01 -2.305932641029357910e-01 -1.122472062706947327e-02 -2.894558906555175781e-01 -9.638629853725433350e-02 -6.734755355864763260e-03 -6.657329504378139973e-04 6.574063748121261597e-02 3.098636567592620850e-01 4.295336455106735229e-02 2.437082082033157349e-01 -1.643527597188949585e-01 -2.950539886951446533e-01 5.645685270428657532e-02 1.427878718823194504e-02 -4.196700640022754669e-03 -1.998355090618133545e-01 -1.747861504554748535e-01 -3.004460930824279785e-01 1.072849780321121216e-01 1.209062784910202026e-01 -1.048572212457656860e-01 1.772687286138534546e-01 -2.537511587142944336e-01 8.829829841852188110e-02 -3.155823051929473877e-01
-6.758886575698852539e-02 9.504178911447525024e-02 1.746406406164169312e-01 -1.964323818683624268e-01 -1.016572713851928711e-01 -3.207569420337677002e-01 2.939526140689849854e-01 -1.297983229160308838e-01 1.235715374350547791e-01 -3.318435847759246826e-01 2.615995407104492188e-01 1.154937222599983215e-01 -2.770460210740566254e-02 -2.335965037345886230e-01 3.552247956395149231e-02 -1.991762071847915649e-01 2.612129226326942444e-02 -1.033092811703681946e-01 -1.555212587118148804e-01 -8.282258361577987671e-02 2.261601537466049194e-01 8.269545435905456543e-02 9.434542059898376465e-02 4.912066087126731873e-02 -6.802592426538467407e-02 -1.789155602455139160e-01 2.332093119621276855e-01 3.170696794986724854e-01 -3.165000304579734802e-02 -2.949928939342498779e-01 7.114785909652709961e-02 -3.259983286261558533e-02
2.942801080644130707e-02 -4.255764186382293701e-02 -9.228811413049697876e-02 -2.993459999561309814e-01 -1.168225109577178955e-01 2.077682465314865112e-01 1.962998360395431519e-01 -9.657140076160430908e-02 1.883268542587757111e-02 -3.982428908348083496e-01 1.149671748280525208e-01 7.180706411600112915e-02 1.699068769812583923e-02 9.973386675119400024e-02 -1.513066142797470093e-01 -2.371164709329605103e-01 4.792649298906326294e-02 -3.780424892902374268e-01 -3.922099173069000244e-01 -2.374545037746429443e-01 -6.660363823175430298e-02 -1.884632855653762817e-01 -8.623979985713958740e-02 -5.249140039086341858e-02 1.251053512096405029e-01 -4.396400228142738342e-02 -1.803988218307495117e-02 6.963979452848434448e-02 -1.305989325046539307e-01 -1.522749662399291992e-02 2.781561613082885742e-01 6.965859979391098022e-02
-1.959982812404632568e-01 2.863159589469432831e-02 2.259065806865692139e-01 -2.391352057456970215e-01 1.128164678812026978e-01 2.643020451068878174e-01 1.281812041997909546e-01 -1.659588813781738281e-01 -1.849184744060039520e-02 -1.336587220430374146e-01 -1.748465001583099365e-02 -9.177544713020324707e-02 -1.202222779393196106e-01 4.583936929702758789e-01 -1.287994235754013062e-01 -2.245454937219619751e-01 -3.100609965622425079e-02 -5.041611939668655396e-02 -1.052324250340461731e-01 1.564054191112518311e-01 2.153283059597015381e-01 9.832372516393661499e-02 4.068820178508758545e-02 -2.489918470382690430e-02 -2.166507393121719360e-02 -4.446420967578887939e-01 1.289313137531280518e-01 1.726911664009094238e-01 1.222360506653785706e-01 -1.600131019949913025e-02 5.899035930633544922e-02 -2.163755893707275391e-01
-1.417308002710342407e-01 -1.133986711502075195e-01 2.663891911506652832e-01 1.252601295709609985e-01 -1.483496278524398804e-01 3.390071690082550049e-01 3.457828611135482788e-02 -2.702327668666839600e-01 4.350711405277252197e-02 -3.006884455680847168e-01 -1.172846555709838867e-01 7.489840686321258545e-02 2.043590098619461060e-01 1.150632649660110474e-01 1.727844327688217163e-01 -5.441876873373985291e-02 -2.512882649898529053e-01 1.625900715589523315e-02 -1.482667624950408936e-01 3.095853887498378754e-02 1.951241642236709595e-01 9.809675067663192749e-02 -1.494538336992263794e-01 9.140422195196151733e-02 6.209815293550491333e-02 -2.339143007993698120e-01 6.263953447341918945e-02 9.709612280130386353e-02 -3.039973229169845581e-02 -1.769241392612457275e-01 4.131562113761901855e-01 -1.736894845962524414e-01
2.545829415321350098e-01 1.781013706931844354e-04 -1.763455197215080261e-02 -3.290055096149444580e-01 -2.146469801664352417e-01 3.478308618068695068e-01 1.087048277258872986e-01 -1.054148897528648376e-01 -9.225368499755859375e-02 -4.043805599212646484e-01 -1.574251800775527954e-01 1.533540040254592896e-01 2.707654843106865883e-03 2.119936048984527588e-03 -1.047855466604232788e-01 -2.359861508011817932e-02 -1.065658479928970337e-01 -8.661501854658126831e-02 -5.900366604328155518e-02 -1.298221349716186523e-01 2.427779510617256165e-02 -4.538433998823165894e-02 -2.019645087420940399e-02 -3.235213160514831543e-01 1.258213371038436890e-01 -4.125642478466033936e-01 1.780427247285842896e-01 1.097626909613609314e-01 1.063150241971015930e-01 1.367201935499906540e-02 1.249938011169433594e-01 3.070129826664924622e-02
8.982339059002697468e-04 1.844175457954406738e-01 -8.979495614767074585e-03 -3.230774104595184326e-01 -2.324961721897125244e-01 1.529912203550338745e-01 1.564511954784393311e-01 -6.511879712343215942e-02 4.046167060732841492e-02 -2.807911038398742676e-01 -2.326686382293701172e-01 -2.408216521143913269e-02 2.951513826847076416e-01 -1.456600427627563477e-01 -1.735506579279899597e-03 -6.798163801431655884e-02 2.199036329984664917e-01 -8.873772621154785156e-02 -6.506254523992538452e-02 1.313674598932266235e-01 1.304017305374145508e-01 -1.817683279514312744e-01 1.876916177570819855e-02 -2.014371156692504883e-01 -2.288598865270614624e-01 2.207549214363098145e-01 1.452015787363052368e-01 1.762284338474273682e-01 2.001996338367462158e-02 -4.120626747608184814e-01 2.431655861437320709e-02 -1.202783137559890747e-01
-1.167018562555313110e-01 2.079454362392425537e-01 4.301845282316207886e-02 -1.293777581304311752e-02 -3.933883458375930786e-02 1.159015949815511703e-02 3.992487788200378418e-01 -3.066554367542266846e-01 -2.051322460174560547e-01 -2.159836739301681519e-01 -1.671536564826965332e-01 5.692108999937772751e-03 6.733958423137664795e-02 -9.280099719762802124e-02 4.300431814044713974e-03 -2.968779802322387695e-01 1.869264841079711914e-01 -4.731368646025657654e-02 -3.001780994236469269e-02 -4.072694182395935059e-01 1.698022894561290741e-02 -1.666418910026550293e-01 -2.269296944141387939e-01 -2.001706510782241821e-01 2.004811465740203857e-01 3.436645120382308960e-02 6.070581451058387756e-02 -7.026126980781555176e-02 -1.209664940834045410e-01 -2.556748092174530029e-01 -8.138251304626464844e-02 -8.835022151470184326e-02
2.304865568876266479e-01 1.069646105170249939e-01 7.958328723907470703e-02 -3.955727219581604004e-01 -3.511617332696914673e-02 1.938818208873271942e-02 3.432897925376892090e-01 6.105186790227890015e-02 3.164557367563247681e-02 -3.511950969696044922e-01 -1.553424298763275146e-01 -8.330756425857543945e-02 1.590768843889236450e-01 -1.725264638662338257e-01 1.484011560678482056e-01 -1.185344383120536804e-01 -2.072481811046600342e-01 -2.262367159128189087e-01 1.208275649696588516e-02 -3.793912827968597412e-01 1.128117516636848450e-01 5.492308735847473145e-02 -1.537909954786300659e-01 -1.494126021862030029e-01 1.361539512872695923e-01 4.677053913474082947e-02 -2.863456495106220245e-02 2.401890307664871216e-01 -5.812814831733703613e-02 -6.677004694938659668e-02 1.254701167345046997e-01 -1.142256706953048706e-02
-1.096940562129020691e-01 1.439137384295463562e-02 2.319390922784805298e-01 -1.233736574649810791e-01 -8.579622209072113037e-02 -8.277551084756851196e-02 1.037068888545036316e-01 5.970624741166830063e-03 5.231196805834770203e-02 -1.949122399091720581e-01 -3.020879030227661133e-01 9.132473915815353394e-02 1.141132116317749023e-01 -1.031185761094093323e-01 -2.737939357757568359e-01 -1.977238059043884277e-01 -1.209454517811536789e-02 -6.051252782344818115e-02 -2.395710796117782593e-01 1.091677844524383545e-01 2.676336467266082764e-01 8.138474822044372559e-02 1.368949115276336670e-01 -8.306179195642471313e-03 -3.094802200794219971e-01 6.030726060271263123e-02 1.200252175331115723e-01 1.859824173152446747e-02 2.769764661788940430e-01 -4.871874153614044189e-01 1.078217476606369019e-02 -1.310376375913619995e-01
2.868780680000782013e-02 -1.305775046348571777e-01 2.529830038547515869e-01 -9.913109242916107178e-02 2.555325329303741455e-01 3.056463003158569336e-01 2.039215713739395142e-01 7.743961364030838013e-02 -3.652058169245719910e-02 -1.547832787036895752e-01 -2.172675728797912598e-01 1.144437119364738464e-01 1.084341704845428467e-01 -9.670744091272354126e-02 -2.499381750822067261e-01 5.024198908358812332e-03 2.170857787132263184e-01 -1.943670585751533508e-02 -1.263942569494247437e-01 -1.233754213899374008e-02 1.687197983264923096e-01 2.751194834709167480e-01 -3.139136135578155518e-01 1.582852303981781006e-01 -3.019282817840576172e-01 -4.057303443551063538e-02 1.264333128929138184e-01 1.906920820474624634e-01 5.093187466263771057e-02 -2.696776986122131348e-01 -6.167441233992576599e-02 -1.309140920639038086e-01
1.396497339010238647e-01 1.397134959697723389e-01 -8.683746308088302612e-02 -2.246135920286178589e-01 1.294167013838887215e-03 1.380359530448913574e-01 4.563960060477256775e-02 1.261049956083297729e-01 -2.614040672779083252e-02 -5.160638689994812012e-01 -4.244199767708778381e-02 -6.497450172901153564e-03 4.018822312355041504e-02 3.035734295845031738e-01 3.435268998146057129e-02 -1.490393280982971191e-01 6.527090072631835938e-02 -1.892891228199005127e-01 -2.903974652290344238e-01 -2.696941196918487549e-01 -2.245510369539260864e-02 3.408997878432273865e-02 -2.618847787380218506e-02 6.232964247465133667e-02 -2.867781817913055420e-01 -3.859157264232635498e-01 1.292961537837982178e-01 -1.121130436658859253e-01 3.001540899276733398e-02 1.000556051731109619e-01 5.993907526135444641e-02 3.967117518186569214e-02
5.664813145995140076e-02 -2.524430155754089355e-01 1.578624844551086426e-01 -2.413681447505950928e-01 -1.750347465276718140e-01 -1.211807355284690857e-01 -1.159092783927917480e-02 9.623735398054122925e-02 -3.673670887947082520e-01 -2.904640436172485352e-01 -6.986745446920394897e-02 -1.530026318505406380e-03 -7.389278616756200790e-03 -1.357441395521163940e-01 1.235205754637718201e-01 -6.300938874483108521e-02 2.722925543785095215e-01 1.929959505796432495e-01 -1.366148442029953003e-01 8.159773051738739014e-02 2.907888591289520264e-01 -2.065889388322830200e-01 -4.160543158650398254e-02 -1.955744624137878418e-01 7.062604278326034546e-02 -2.404488623142242432e-01 -2.949760854244232178e-02 -7.924959808588027954e-02 1.634410768747329712e-01 -2.108194977045059204e-01 4.628461226820945740e-02 -2.933626174926757812e-01
-3.714932873845100403e-02 1.262426655739545822e-02 5.441133975982666016e-01 -9.301749989390373230e-03 -4.013700783252716064e-02 7.979137822985649109e-03 2.071012258529663086e-01 -3.857658430933952332e-02 -2.813202701508998871e-02 -1.986891627311706543e-01 -7.390733808279037476e-02 4.627673700451850891e-02 -2.307555265724658966e-02 2.902013361454010010e-01 1.954915374517440796e-01 -1.488807052373886108e-01 -1.762389391660690308e-01 7.013490796089172363e-02 -5.563433840870857239e-02 1.223566755652427673e-01 1.631594598293304443e-01 -6.197435781359672546e-02 -3.297629058361053467e-01 -1.190045028924942017e-01 -1.436527967453002930e-01 -3.962113857269287109e-01 3.155130660161375999e-03 6.760658323764801025e-02 7.782033830881118774e-02 -1.066592335700988770e-01 8.282305300235748291e-02 -2.221523076295852661e-01
-5.430055409669876099e-02 4.098418727517127991e-02 2.615634799003601074e-01 2.672707848250865936e-02 4.180395230650901794e-02 2.378777042031288147e-02 7.415562868118286133e-02 -1.655871234834194183e-02 1.549672186374664307e-01 -1.511139720678329468e-01 -8.928501605987548828e-02 1.741377264261245728e-01 1.175659671425819397e-01 1.423870325088500977e-01 -1.846946179866790771e-01 -1.972983032464981079e-01 3.896142821758985519e-03 -4.526638612151145935e-02 -2.362958341836929321e-01 8.580216020345687866e-02 2.645189762115478516e-01 -1.866485737264156342e-02 -5.197728276252746582e-01 2.035201191902160645e-01 -8.275742083787918091e-02 1.364210899919271469e-02 3.672456145286560059e-01 -7.653480023145675659e-02 1.029412448406219482e-01 -1.967863589525222778e-01 1.942497044801712036e-01 -2.095071226358413696e-01
1.602473855018615723e-01 -1.323327273130416870e-01 1.330853402614593506e-01 -1.042907088994979858e-01 2.035173773765563965e-02 9.634476900100708008e-02 3.477241843938827515e-02 -5.676105618476867676e-02 -3.651886880397796631e-01 -1.390619575977325439e-01 -7.375332713127136230e-02 1.094636544585227966e-01 2.053093910217285156e-01 -1.841545701026916504e-01 9.135919623076915741e-03 -3.205026090145111084e-01 -2.092231512069702148e-01 -4.312049597501754761e-02 9.140469878911972046e-02 -4.056676328182220459e-01 2.519595623016357422e-01 1.518065333366394043e-01 -1.971163451671600342e-01 -2.087383158504962921e-02 -1.113305464386940002e-01 -9.950308501720428467e-02 1.655571162700653076e-01 2.703039646148681641e-01 2.580528520047664642e-02 -1.854742914438247681e-01 -4.623256996273994446e-02 -2.464812844991683960e-01
-2.552485167980194092e-01 1.420224010944366455e-01 3.472501337528228760e-01 -2.260879427194595337e-01 -1.516196280717849731e-01 3.194687366485595703e-01 1.695386916399002075e-01 -6.400606781244277954e-02 2.238571941852569580e-01 -2.096335440874099731e-01 -1.543668508529663086e-01 2.112367004156112671e-02 -1.562912762165069580e-01 3.437576889991760254e-01 -1.618656963109970093e-01 -1.311960220336914062e-01 6.404919549822807312e-03 9.627376496791839600e-02 -5.644957721233367920e-02 -1.063305065035820007e-01 2.389065027236938477e-01 6.873874366283416748e-02 -9.650457650423049927e-02 -1.627367287874221802e-01 -1.259105354547500610e-01 -2.318520396947860718e-01 8.173558861017227173e-02 7.332260906696319580e-02 -1.292419731616973877e-01 -1.090646982192993164e-01 -1.514367945492267609e-02 -2.210295945405960083e-01
-1.734932959079742432e-01 5.362141504883766174e-02 2.461730688810348511e-01 7.028161198832094669e-04 -9.056407213211059570e-02 6.936704367399215698e-02 1.687156409025192261e-01 9.177467226982116699e-02 -6.739546358585357666e-02 -1.899810135364532471e-02 -4.109025597572326660e-01 2.202908843755722046e-01 1.024846062064170837e-01 -5.657128989696502686e-02 -5.990506708621978760e-02 -3.328879177570343018e-01 -8.557911217212677002e-02 1.776931434869766235e-02 -1.226375624537467957e-01 -6.841930747032165527e-02 2.341586537659168243e-02 -1.458172202110290527e-01 -1.274719536304473877e-01 1.875508129596710205e-01 -9.770790487527847290e-02 -2.358519285917282104e-01 -1.936243325471878052e-01 2.215307056903839111e-01 -4.412485659122467041e-02 -4.841339290142059326e-01 7.686478085815906525e-03 -1.319713294506072998e-01
-1.125230789184570312e-01 6.778467446565628052e-02 4.686448723077774048e-02 -2.251244485378265381e-01 -1.863022521138191223e-02 2.150716036558151245e-01 8.207239210605621338e-02 -2.238202840089797974e-01 4.854162037372589111e-02 -1.615594923496246338e-01 -1.116020325571298599e-02 -2.349201589822769165e-02 3.214313983917236328e-01 4.537674412131309509e-02 2.042178362607955933e-01 -2.117856591939926147e-02 1.197252571582794189e-01 -1.674565523862838745e-01 2.611301094293594360e-02 -3.993870019912719727e-01 3.111834228038787842e-01 1.321755349636077881e-01 -1.097449585795402527e-01 -3.508288040757179260e-02 -7.007965445518493652e-02 -2.291670739650726318e-01 -5.149252712726593018e-02 2.218691855669021606e-01 2.326404303312301636e-01 -2.181468158960342407e-01 3.240176141262054443e-01 -6.013612821698188782e-02
1.887002214789390564e-02 8.483579754829406738e-02 2.195410430431365967e-01 -1.534625440835952759e-01 5.417057499289512634e-02 1.472319215536117554e-01 1.731400936841964722e-01 -2.062447965145111084e-01 -8.809691667556762695e-02 -2.331324070692062378e-01 -2.086735516786575317e-01 3.944490477442741394e-02 1.812525540590286255e-01 2.356137484312057495e-01 -9.972085803747177124e-02 -2.118155956268310547e-01 -4.003249108791351318e-03 1.900304853916168213e-01 -1.021442189812660217e-01 -6.102195382118225098e-02 -8.414750918745994568e-03 1.307516247034072876e-01 -5.492757260799407959e-02 3.462530439719557762e-03 -8.976893872022628784e-02 -1.261188685894012451e-01 -2.692943513393402100e-01 5.928853899240493774e-02 1.093413606286048889e-01 -5.783149600028991699e-01 -3.654303029179573059e-02 -2.344441711902618408e-01
-1.292448583990335464e-02 2.941041290760040283e-01 1.222359389066696167e-02 -3.027877211570739746e-01 2.036303132772445679e-01 -2.230098992586135864e-01 1.340770423412322998e-01 -1.460196077823638916e-01 -2.324737235903739929e-02 -2.461565732955932617e-01 -3.830403983592987061e-01 -1.350599229335784912e-01 -3.110492415726184845e-02 -1.540776900947093964e-02 -3.235976025462150574e-02 1.167188491672277451e-02 2.361175268888473511e-01 -9.079542011022567749e-02 -2.704067230224609375e-01 -1.156477779150009155e-01 8.905915915966033936e-02 -1.678549125790596008e-02 -5.278565362095832825e-02 -1.674229204654693604e-01 -1.579193025827407837e-01 1.047568395733833313e-01 1.669304370880126953e-01 1.402942389249801636e-01 2.448613047599792480e-01 -2.491688281297683716e-01 2.217827439308166504e-01 -1.353360265493392944e-01
9.904205054044723511e-02 2.711352519690990448e-02 1.391854733228683472e-01 -3.170468509197235107e-01 2.561013214290142059e-02 2.052416279911994934e-02 2.432221919298171997e-01 -3.382675945758819580e-01 -1.932055689394474030e-02 -3.176303505897521973e-01 -7.229650020599365234e-02 -1.417912542819976807e-01 2.560444772243499756e-01 6.636823713779449463e-02 -2.786160074174404144e-02 -2.784387394785881042e-02 -2.012648731470108032e-01 6.032641604542732239e-02 -1.181718930602073669e-01 3.747936338186264038e-02 3.543527424335479736e-01 1.582638360559940338e-02 -2.058237940073013306e-01 6.394984573125839233e-02 2.537563210353255272e-03 -1.695785224437713623e-01 3.031909465789794922e-01 9.330493956804275513e-02 -5.125830695033073425e-02 5.608080700039863586e-02 -3.521088659763336182e-01 -7.657387852668762207e-02
-2.310195192694664001e-02 1.628306061029434204e-01 2.645413279533386230e-01 -1.310040205717086792e-01 8.239384740591049194e-02 7.194891571998596191e-02 1.956300064921379089e-02 -2.538519501686096191e-01 2.146432995796203613e-01 -1.294825375080108643e-01 1.515586525201797485e-01 1.275330632925033569e-01 7.333254814147949219e-02 -1.707293391227722168e-01 -1.123266741633415222e-01 -1.852162927389144897e-01 -1.907145828008651733e-01 -1.507203429937362671e-01 -5.021674036979675293e-01 -1.270457804203033447e-01 -3.683919087052345276e-02 5.002951715141534805e-03 -7.724697142839431763e-02 2.290813997387886047e-02 -2.462066113948822021e-01 -2.415354400873184204e-01 9.464951604604721069e-02 1.892829388380050659e-01 -8.213974535465240479e-02 -2.644682824611663818e-01 2.222094535827636719e-01 -2.029990591108798981e-02
6.734156608581542969e-02 1.379041969776153564e-01 4.588432610034942627e-01 -1.807440370321273804e-01 -2.024595588445663452e-01 2.184378057718276978e-01 1.694929301738739014e-01 -1.009982377290725708e-01 -7.113603502511978149e-02 -1.023213043808937073e-01 2.903280854225158691e-01 6.563419103622436523e-02 3.335428610444068909e-02 -1.650435477495193481e-02 2.266156226396560669e-01 -3.265005648136138916e-01 9.753057360649108887e-02 5.009934306144714355e-02 -1.512448042631149292e-01 -2.275246977806091309e-01 2.787360846996307373e-01 -2.132209390401840210e-01 8.191969990730285645e-02 -1.154486238956451416e-01 -1.539499312639236450e-01 -7.614263147115707397e-02 8.139271289110183716e-02 -2.364666163921356201e-01 -1.167689785361289978e-01 6.442640721797943115e-02 -8.356490172445774078e-03 -4.880941286683082581e-02
3.125639632344245911e-02 -5.361497774720191956e-02 5.531254410743713379e-02 -2.043597996234893799e-01 -3.785545378923416138e-02 1.220221966505050659e-01 1.645371019840240479e-01 -1.242496296763420105e-01 -2.297972589731216431e-01 -3.972382247447967529e-01 2.544490247964859009e-02 2.297572940587997437e-01 -2.979015698656439781e-03 9.738988429307937622e-02 9.318135678768157959e-02 -3.875084519386291504e-01 -5.681764334440231323e-02 -4.798140376806259155e-02 -9.036150574684143066e-02 7.164914906024932861e-02 -2.510919272899627686e-01 -1.203384026885032654e-01 -1.179486438632011414e-01 -2.433400601148605347e-01 9.756150655448436737e-03 -2.518818676471710205e-01 -8.004720509052276611e-02 -9.437582641839981079e-02 1.300492584705352783e-01 2.621033042669296265e-02 3.368088006973266602e-01 -2.841396629810333252e-01
1.654011011123657227e-01 9.751011431217193604e-02 -2.929591201245784760e-02 -1.836182028055191040e-01 -7.728840410709381104e-02 3.739073574542999268e-01 2.750519812107086182e-01 1.164546683430671692e-01 1.876451820135116577e-02 -1.372966766357421875e-01 -3.830686509609222412e-01 -1.082111615687608719e-02 1.780053526163101196e-01 1.198922991752624512e-01 -4.511710628867149353e-02 8.413089811801910400e-02 1.334075778722763062e-01 -3.140126913785934448e-02 -1.710654944181442261e-01 -2.752386331558227539e-01 3.145566284656524658e-01 -2.544687390327453613e-01 1.391671001911163330e-01 3.395212814211845398e-02 -1.162344962358474731e-02 -1.523901671171188354e-01 2.862255275249481201e-01 9.474087506532669067e-02 1.921656131744384766e-01 -1.113415136933326721e-02 -2.942128339782357216e-03 -1.139611676335334778e-01
-1.008845120668411255e-01 4.905213043093681335e-02 4.640475511550903320e-01 1.422850042581558228e-01 1.010283976793289185e-01 1.338563412427902222e-01 6.209256500005722046e-02 -6.794105470180511475e-02 -1.467710435390472412e-01 -6.876646727323532104e-02 1.067744940519332886e-01 -1.728951185941696167e-01 1.218666061758995056e-01 2.079461067914962769e-01 2.711855173110961914e-01 -3.145712316036224365e-01 1.375852525234222412e-01 -3.705030307173728943e-02 -1.450705230236053467e-01 -7.340917736291885376e-02 1.577953398227691650e-01 -6.225030496716499329e-02 -2.085206955671310425e-01 5.303401499986648560e-03 -9.503537416458129883e-02 -3.218136131763458252e-01 9.242551028728485107e-02 3.962876647710800171e-02 -2.275155335664749146e-01 -1.288183629512786865e-01 -8.196507394313812256e-02 -3.166655600070953369e-01
4.251595735549926758e-01 1.749023944139480591e-01 1.982071399688720703e-01 -2.922538816928863525e-01 8.404658734798431396e-02 -7.724352180957794189e-02 2.278468757867813110e-02 1.048496961593627930e-01 3.838214324787259102e-03 -1.159773394465446472e-02 8.975284546613693237e-02 -2.796731591224670410e-01 3.836679086089134216e-02 -1.906244009733200073e-01 1.033166125416755676e-01 -5.911653488874435425e-02 -1.477004140615463257e-01 -1.170297190546989441e-01 -7.511586695909500122e-02 -2.036982029676437378e-01 2.064241766929626465e-01 -9.221743047237396240e-02 -2.376378774642944336e-01 -2.009651809930801392e-01 1.380660980939865112e-01 -3.579747378826141357e-01 1.117880195379257202e-01 3.018095903098583221e-02 -1.519504040479660034e-01 -1.298646032810211182e-01 6.835372745990753174e-02 -2.552340030670166016e-01
-5.178611725568771362e-02 -1.449342351406812668e-02 1.363091319799423218e-01 -1.894903481006622314e-01 1.808786541223526001e-01 1.374822556972503662e-01 1.122271344065666199e-01 -2.857617437839508057e-01 2.890410460531711578e-02 -1.897272616624832153e-01 -1.186932399868965149e-01 -3.154050707817077637e-01 1.269844025373458862e-01 2.872995100915431976e-02 1.541313230991363525e-01 -8.209975436329841614e-03 7.210492342710494995e-02 2.038809098303318024e-02 -1.714027673006057739e-01 -5.158742070198059082e-01 -9.144818782806396484e-02 -1.224886104464530945e-01 -1.674543134868144989e-02 -2.406218647956848145e-01 -1.263890415430068970e-01 -3.190742731094360352e-01 8.640829473733901978e-02 2.382059991359710693e-01 1.119648665189743042e-01 1.114327460527420044e-01 -4.909679666161537170e-02 -1.164179146289825439e-01
8.294609934091567993e-02 -9.059677273035049438e-02 4.444305300712585449e-01 1.418175827711820602e-02 1.451842933893203735e-01 -1.151887103915214539e-01 -6.309614051133394241e-03 -2.606333494186401367e-01 -8.190096914768218994e-02 -1.623383015394210815e-01 -4.179129302501678467e-01 -9.915250539779663086e-02 -2.012703800573945045e-03 -6.736771762371063232e-02 5.938691552728414536e-03 -2.544502913951873779e-01 -2.790864789858460426e-03 7.649584859609603882e-02 -1.231724768877029419e-01 1.864141374826431274e-01 2.328753620386123657e-01 -4.541606083512306213e-02 -3.616188466548919678e-01 -6.265650689601898193e-02 -1.644442379474639893e-01 -1.390761435031890869e-01 5.877694115042686462e-02 -6.520035117864608765e-02 1.117504835128784180e-01 -5.086971819400787354e-02 -7.018013857305049896e-03 -2.864011228084564209e-01
5.964509211480617523e-03 1.100564748048782349e-02 2.983464002609252930e-01 -2.547036707401275635e-01 -2.142913937568664551e-01 1.081935986876487732e-01 -2.194280177354812622e-02 -1.030764654278755188e-01 1.887746602296829224e-01 -6.012987717986106873e-02 2.274271100759506226e-02 2.873977832496166229e-02 2.213150709867477417e-01 2.999481260776519775e-01 -2.954258918762207031e-01 -1.641519665718078613e-01 5.246391519904136658e-02 -1.547551751136779785e-01 -1.262032836675643921e-01 9.469105303287506104e-02 1.514191329479217529e-01 -1.091767325997352600e-01 -2.417504787445068359e-01 9.166239202022552490e-02 -2.773177921772003174e-01 -2.216427028179168701e-01 1.787440627813339233e-01 -6.300165504217147827e-02 1.805592924356460571e-01 -2.902526259422302246e-01 1.699404865503311157e-01 -1.499812602996826172e-01
-1.264614015817642212e-01 3.259620629251003265e-03 7.742859423160552979e-02 -2.315453588962554932e-01 8.750152587890625000e-02 1.011704131960868835e-01 2.930099070072174072e-01 5.856220013811253011e-05 -1.055156812071800232e-01 -1.758505105972290039e-01 -5.075868368148803711e-01 -2.854875661432743073e-02 3.132006227970123291e-01 3.126339018344879150e-01 1.235709115862846375e-01 -1.314809620380401611e-01 4.302356019616127014e-02 -1.080130785703659058e-01 -2.440064698457717896e-01 -1.324449330568313599e-01 2.729897797107696533e-01 1.071876734495162964e-01 6.225499883294105530e-02 -1.345356404781341553e-01 -1.516815871000289917e-01 -1.307192295789718628e-01 3.943682834506034851e-02 -1.464370340108871460e-01 8.995947986841201782e-02 1.711362600326538086e-02 -1.447677165269851685e-01 -2.663950063288211823e-02
-3.723743259906768799e-01 2.344246059656143188e-01 2.082022875547409058e-01 -1.349455565214157104e-01 9.717427194118499756e-02 -9.035526216030120850e-02 3.057700395584106445e-01 -1.736701279878616333e-01 1.761132180690765381e-01 -8.863404393196105957e-02 -1.616031229496002197e-01 1.859908699989318848e-01 7.949950546026229858e-02 1.075676530599594116e-01 -1.535878628492355347e-01 -2.358641773462295532e-01 4.287479072809219360e-02 -8.690565079450607300e-02 -2.344695627689361572e-01 -4.876551404595375061e-02 -2.172951996326446533e-01 -1.652146503329277039e-02 -1.512077450752258301e-01 -2.341530770063400269e-01 -2.585483491420745850e-01 -2.278157174587249756e-01 -8.789484947919845581e-02 -2.228724397718906403e-02 1.749475747346878052e-01 -2.578676678240299225e-02 -4.109844565391540527e-02 -2.345459461212158203e-01
1.169616281986236572e-01 4.488416016101837158e-02 2.034236639738082886e-01 -1.781903356313705444e-01 1.456919461488723755e-01 1.757124066352844238e-01 9.647341817617416382e-02 1.822435557842254639e-01 1.529461331665515900e-02 -1.853583157062530518e-01 -1.278455406427383423e-01 -1.475039869546890259e-01 2.340118885040283203e-01 5.714187026023864746e-02 1.753413677215576172e-01 -1.975965350866317749e-01 1.342092752456665039e-01 -1.888531297445297241e-01 5.742448940873146057e-02 -3.499857783317565918e-01 2.549416720867156982e-01 6.957435607910156250e-02 -8.462619036436080933e-02 -3.517357259988784790e-02 -1.914365440607070923e-01 -2.614978849887847900e-01 1.080908924341201782e-01 2.824840843677520752e-01 6.147655099630355835e-02 2.207443714141845703e-01 3.259221315383911133e-01 -5.567722022533416748e-02
3.978785499930381775e-02 1.748383492231369019e-01 2.278400361537933350e-01 -1.634180694818496704e-01 8.686631172895431519e-02 -4.604365676641464233e-02 1.640290319919586182e-01 -2.635737694799900055e-02 -2.637973055243492126e-02 -3.247313201427459717e-01 -1.958010047674179077e-01 -2.425672411918640137e-01 1.179358288645744324e-01 -6.736052781343460083e-02 9.535460919141769409e-02 -1.047666147351264954e-01 1.427140901796519756e-03 -3.503755852580070496e-02 -8.975799381732940674e-02 -5.254088640213012695e-01 -7.589637488126754761e-02 -2.361061051487922668e-02 -6.052455306053161621e-02 -1.682384610176086426e-01 7.505672425031661987e-02 -3.282411396503448486e-01 1.282785981893539429e-01 2.077480703592300415e-01 2.354169934988021851e-01 -6.877666711807250977e-02 2.268186658620834351e-01 4.374467208981513977e-02
6.569527834653854370e-02 6.714093685150146484e-02 3.492702543735504150e-01 -1.547784209251403809e-01 -3.377945125102996826e-01 -8.158089965581893921e-02 9.320721030235290527e-03 -2.150483131408691406e-01 -2.499395608901977539e-01 -9.417741000652313232e-02 -2.596149221062660217e-02 7.439186424016952515e-02 5.731626600027084351e-02 -4.744527488946914673e-02 2.147576212882995605e-01 -1.836194545030593872e-01 -1.156916543841362000e-01 -1.866176724433898926e-02 -1.696765422821044922e-01 1.382338702678680420e-01 1.949944049119949341e-01 1.089019775390625000e-01 -9.952309774234890938e-04 9.201461821794509888e-02 -2.410881370306015015e-01 -2.584180831909179688e-01 2.892752289772033691e-01 5.172208324074745178e-02 -1.121870055794715881e-01 -3.584499359130859375e-01 2.897871658205986023e-02 -2.050950974225997925e-01
6.234402209520339966e-02 -3.236689269542694092e-01 1.039337590336799622e-01 -3.690860792994499207e-02 1.256468892097473145e-01 3.339279592037200928e-01 2.468663454055786133e-01 -1.024284586310386658e-01 -2.483212351799011230e-01 -5.070940777659416199e-02 -7.937151193618774414e-02 -2.717997729778289795e-01 2.038952708244323730e-01 -4.208533465862274170e-02 -7.159847766160964966e-02 -3.349761366844177246e-01 -1.002624109387397766e-01 1.032198518514633179e-01 -5.085984990000724792e-02 -8.662809431552886963e-02 3.408447802066802979e-01 -2.114563882350921631e-01 -3.087213449180126190e-02 -1.933325082063674927e-01 -9.196348488330841064e-02 -1.908048093318939209e-01 1.111684441566467285e-01 -1.448770761489868164e-01 -6.387397646903991699e-02 -9.769053757190704346e-02 8.745425939559936523e-02 -2.141664475202560425e-01
-7.314527779817581177e-02 1.058298125863075256e-01 1.168527454137802124e-01 -4.208308756351470947e-01 -8.570156991481781006e-02 -1.825246810913085938e-01 -6.602342426776885986e-02 9.895059466361999512e-02 -2.754948288202285767e-02 -2.071403264999389648e-01 -7.904653996229171753e-02 -7.421328872442245483e-02 2.861791253089904785e-01 1.830409169197082520e-01 -7.132632285356521606e-02 -3.916753828525543213e-02 1.606628745794296265e-01 2.049073278903961182e-01 -1.815073490142822266e-01 1.184238046407699585e-01 2.447737753391265869e-01 -2.506661117076873779e-01 -9.490675479173660278e-02 -1.637911647558212280e-01 -2.107822000980377197e-01 -2.728057503700256348e-01 1.035066395998001099e-01 2.376108169555664062e-01 -1.632595956325531006e-01 7.796566188335418701e-02 2.604132890701293945e-01 -2.273844368755817413e-02
-7.958815246820449829e-02 -1.055563315749168396e-01 3.870674371719360352e-01 7.127506285905838013e-02 2.591569125652313232e-01 2.141105681657791138e-01 8.341451734304428101e-02 -2.824166044592857361e-02 -1.897448003292083740e-01 -4.610873013734817505e-02 -2.888129949569702148e-01 2.448600977659225464e-01 8.776390552520751953e-02 -1.577799953520298004e-02 2.682134807109832764e-01 -2.129933685064315796e-01 -6.311973929405212402e-02 -1.041275560855865479e-01 -1.249693855643272400e-01 8.924525976181030273e-02 2.038829326629638672e-01 8.984611928462982178e-02 -1.397229433059692383e-01 1.246704459190368652e-01 -2.705459669232368469e-02 -3.676324784755706787e-01 2.211800813674926758e-01 4.598990455269813538e-02 -2.449694834649562836e-02 -2.813699841499328613e-02 1.922506690025329590e-01 -2.274169772863388062e-01
-7.396863307803869247e-03 7.727830857038497925e-02 3.878629505634307861e-01 -2.311521619558334351e-01 1.016298606991767883e-01 2.219566851854324341e-01 -2.675494365394115448e-02 5.732052773237228394e-02 1.115517318248748779e-01 -2.181753516197204590e-01 -1.355018764734268188e-01 5.223368480801582336e-02 -1.060359850525856018e-01 -3.231204748153686523e-01 3.750161454081535339e-02 -3.631255328655242920e-01 -1.549978703260421753e-01 -2.461337447166442871e-01 -9.649961441755294800e-02 -2.783800475299358368e-02 2.064861357212066650e-01 -1.421255767345428467e-01 -1.389791071414947510e-01 1.713913306593894958e-02 1.034086421132087708e-01 -2.347451150417327881e-01 6.220354512333869934e-02 -2.004029452800750732e-01 -1.447634864598512650e-02 -3.170149326324462891e-01 4.933711607009172440e-03 -9.359034150838851929e-02
-1.088477298617362976e-01 -5.138402059674263000e-02 4.577839672565460205e-01 -7.359146606177091599e-03 1.475734561681747437e-01 1.737770438194274902e-02 1.644403338432312012e-01 4.125516116619110107e-02 1.529200524091720581e-01 -2.210066467523574829e-01 -6.000905483961105347e-02 -1.205872893333435059e-01 1.055902466177940369e-01 1.529482305049896240e-01 1.318736821413040161e-01 -1.513821724802255630e-02 -6.957001984119415283e-02 6.940369307994842529e-02 -1.173220574855804443e-02 1.238051950931549072e-01 3.239675164222717285e-01 5.113157629966735840e-02 -2.408807128667831421e-01 -2.782646417617797852e-01 4.395653959363698959e-03 -3.653416633605957031e-01 -4.226731881499290466e-02 1.826619952917098999e-01 7.466067373752593994e-02 -9.213246405124664307e-02 1.243797689676284790e-01 -3.408970832824707031e-01
4.120139777660369873e-02 -1.264329701662063599e-01 2.314534187316894531e-01 -2.470946758985519409e-01 2.402088791131973267e-01 7.789181917905807495e-02 1.110228598117828369e-01 1.218034923076629639e-01 1.406029164791107178e-01 -1.124589368700981140e-01 -2.274277359247207642e-01 3.413304984569549561e-01 -1.236516386270523071e-01 -1.081655323505401611e-01 4.992542415857315063e-02 -2.110832184553146362e-01 1.029308419674634933e-02 -3.463912904262542725e-01 -2.215782999992370605e-01 -2.277012914419174194e-02 2.057320922613143921e-01 -8.299541473388671875e-02 -2.052890509366989136e-01 9.034768491983413696e-02 1.852787286043167114e-01 -3.398588597774505615e-01 7.187289744615554810e-02 -6.540698558092117310e-02 1.142937969416379929e-02 -2.549989819526672363e-01 -1.405118312686681747e-02 -9.066274017095565796e-02
-2.582006389275193214e-03 1.313043683767318726e-01 3.734039142727851868e-02 -3.290759325027465820e-01 -7.704906910657882690e-02 2.441257536411285400e-01 2.592030167579650879e-01 -3.501609563827514648e-01 -7.684294879436492920e-02 -7.219032943248748779e-02 -2.594107016921043396e-02 4.685673397034406662e-03 2.845101654529571533e-01 -9.979811310768127441e-02 1.353544443845748901e-01 -9.201260656118392944e-02 2.300492525100708008e-01 2.101828902959823608e-02 -1.281267851591110229e-01 -1.441715061664581299e-01 6.807520985603332520e-02 3.628164157271385193e-02 -1.666818261146545410e-01 -2.853297591209411621e-01 -8.174723945558071136e-03 -4.074389040470123291e-01 -2.788364887237548828e-03 -2.396867610514163971e-02 1.264689564704895020e-01 3.223053412511944771e-03 2.531720697879791260e-01 1.891062855720520020e-01
-4.127898067235946655e-02 1.401701420545578003e-01 -7.625512778759002686e-02 -2.869789600372314453e-01 1.375139504671096802e-02 6.419165525585412979e-03 2.923040986061096191e-01 -2.707806825637817383e-01 1.163825988769531250e-01 5.831002816557884216e-02 -2.756102681159973145e-01 -9.211786836385726929e-02 -1.682326346635818481e-01 1.157561242580413818e-01 1.008673012256622314e-01 1.752128079533576965e-02 1.861975044012069702e-01 -3.182973563671112061e-01 -2.899442911148071289e-01 2.860907651484012604e-02 2.801698260009288788e-02 -1.850693523883819580e-01 -4.125705659389495850e-01 -1.876547038555145264e-01 -4.138020053505897522e-02 -1.055076867341995239e-01 3.501608967781066895e-02 1.276179701089859009e-01 1.885666549205780029e-01 -1.422266960144042969e-01 1.398134827613830566e-01 -1.043275743722915649e-01
-1.144013702869415283e-01 -1.538551151752471924e-01 3.372924402356147766e-03 -2.342631071805953979e-01 5.234399810433387756e-02 2.016903460025787354e-01 2.227776199579238892e-01 -9.187433868646621704e-02 -1.823654621839523315e-01 -2.191011458635330200e-01 -3.331978321075439453e-01 -1.266991812735795975e-02 1.492950767278671265e-01 3.488799557089805603e-02 -4.250307008624076843e-02 -8.621877431869506836e-02 2.200002819299697876e-01 4.183239117264747620e-02 -7.285476475954055786e-02 -3.311010301113128662e-01 2.171091437339782715e-01 1.329112201929092407e-01 -1.017655711621046066e-02 -1.091472655534744263e-01 4.610619321465492249e-02 -2.482418417930603027e-01 1.607662141323089600e-01 3.356200754642486572e-01 1.603986769914627075e-01 -6.357720494270324707e-02 3.013999760150909424e-01 1.300694346427917480e-01
2.543515563011169434e-01 -3.096354939043521881e-02 1.362430602312088013e-01 -2.606505453586578369e-01 1.348263621330261230e-01 1.938117444515228271e-01 5.747171863913536072e-02 -8.242013305425643921e-02 -2.516150474548339844e-01 -3.589450120925903320e-01 -1.563858240842819214e-01 1.377208381891250610e-01 3.456558659672737122e-02 1.420703232288360596e-01 -2.479032985866069794e-02 -1.721210181713104248e-01 6.068534776568412781e-02 -2.943020164966583252e-01 6.595283746719360352e-02 -9.106967598199844360e-02 -1.249880716204643250e-01 -3.208637535572052002e-01 -1.942724287509918213e-01 -3.397499322891235352e-01 2.219937741756439209e-01 -1.998467445373535156e-01 9.588215500116348267e-03 9.226347319781780243e-03 7.404853403568267822e-02 1.615511439740657806e-02 7.252260297536849976e-02 -1.404509395360946655e-01
-3.483887910842895508e-01 1.713000237941741943e-02 1.503356546163558960e-01 -2.403533458709716797e-01 -1.229991316795349121e-01 -1.117251142859458923e-01 9.741132706403732300e-02 3.326899930834770203e-02 9.681509435176849365e-02 -1.932742446660995483e-01 -2.648726105690002441e-01 -5.880405381321907043e-02 1.366960704326629639e-01 8.785519003868103027e-02 3.364552557468414307e-01 -1.523905694484710693e-01 -9.341713786125183105e-02 1.976910382509231567e-01 -1.800250113010406494e-01 -3.135564625263214111e-01 2.502426318824291229e-02 -1.163405105471611023e-01 2.174118906259536743e-02 2.851990424096584320e-02 -5.797917768359184265e-02 -1.222791746258735657e-01 -8.518168330192565918e-02 2.775807380676269531e-01 -1.877215057611465454e-01 -1.961178332567214966e-01 -1.757195740938186646e-01 -2.745888233184814453e-01
-6.800100207328796387e-02 -6.921526789665222168e-02 1.231414303183555603e-01 -2.269904613494873047e-01 2.922162711620330811e-01 1.094958335161209106e-01 2.299848198890686035e-01 1.588453501462936401e-01 1.582811772823333740e-01 -1.930954009294509888e-01 -4.029226303100585938e-01 2.068494707345962524e-01 -7.386802881956100464e-02 -1.105332449078559875e-01 8.560680598020553589e-02 -1.614334136247634888e-01 -2.498970553278923035e-02 -1.727002561092376709e-01 -1.274421960115432739e-01 -1.624055951833724976e-02 1.645294576883316040e-01 -8.395100384950637817e-02 -6.929530203342437744e-02 7.043614238500595093e-02 1.021380722522735596e-01 -4.290765523910522461e-01 1.232807338237762451e-01 -1.317099034786224365e-01 1.497739404439926147e-01 -2.969341576099395752e-01 1.964550651609897614e-02 -3.079058602452278137e-02
2.690398395061492920e-01 -1.780665367841720581e-01 2.575910985469818115e-01 -4.902290701866149902e-01 8.690708130598068237e-02 1.161185950040817261e-01 1.139809340238571167e-01 -8.208566345274448395e-03 5.381696671247482300e-02 -1.689724922180175781e-01 -2.135698683559894562e-02 7.232769578695297241e-02 1.740500479936599731e-01 -3.307992592453956604e-02 3.543511033058166504e-02 6.421293318271636963e-02 -1.197581887245178223e-01 -2.381059080362319946e-01 -4.482242092490196228e-02 -5.643514916300773621e-02 2.275262773036956787e-02 -2.714565098285675049e-01 1.846760362386703491e-01 -4.931376129388809204e-02 1.223985776305198669e-01 -1.124694421887397766e-01 1.667458713054656982e-01 1.558165848255157471e-01 -1.422148644924163818e-01 -2.264260798692703247e-01 2.688647508621215820e-01 -2.660169601440429688e-01
7.046467810869216919e-02 5.463102832436561584e-02 -2.991623012349009514e-03 -3.570554256439208984e-01 -1.430524587631225586e-01 3.364527821540832520e-01 1.460042595863342285e-01 -9.357611835002899170e-02 2.073918581008911133e-01 -1.066369935870170593e-01 -2.597176283597946167e-02 5.818913504481315613e-02 7.402315735816955566e-02 -8.476093411445617676e-02 -9.025783836841583252e-02 1.156598329544067383e-01 -1.780016273260116577e-01 4.599535837769508362e-02 -4.132666885852813721e-01 7.921805232763290405e-02 1.566917598247528076e-01 1.620586365461349487e-01 -3.652737289667129517e-02 -9.888450056314468384e-02 -1.952122002840042114e-01 -2.306575179100036621e-01 6.790244486182928085e-03 1.399035453796386719e-01 4.777732770889997482e-03 -2.174444496631622314e-01 2.216885089874267578e-01 -3.577854037284851074e-01
-2.306903898715972900e-02 9.995064139366149902e-02 2.685720324516296387e-01 -1.865679956972599030e-02 -1.244026720523834229e-01 4.237203858792781830e-03 4.447257611900568008e-03 -4.785664007067680359e-02 1.188910007476806641e-01 -2.262149751186370850e-01 -6.113683059811592102e-02 1.794128566980361938e-01 1.920545399188995361e-01 1.374073326587677002e-01 -2.336898148059844971e-01 -2.265327423810958862e-01 1.011117398738861084e-01 -1.195587515830993652e-01 -3.372088372707366943e-01 6.155620515346527100e-02 1.098427921533584595e-01 -2.762210927903652191e-02 -4.453616440296173096e-01 1.306325793266296387e-01 -1.372450441122055054e-01 -1.581699401140213013e-01 2.016934007406234741e-01 -2.158118933439254761e-01 2.506838440895080566e-01 -1.524785310029983521e-01 1.787336319684982300e-01 -1.298538744449615479e-01
-1.796013861894607544e-01 1.002457961440086365e-01 4.260585606098175049e-01 1.495103389024734497e-01 1.957009583711624146e-01 9.624690562486648560e-02 1.362763643264770508e-01 -1.549482624977827072e-02 -1.979251056909561157e-01 -2.702444493770599365e-01 -2.655872106552124023e-01 1.507111191749572754e-01 9.884514659643173218e-02 1.645721681416034698e-02 1.480515897274017334e-01 -2.307578176259994507e-01 -1.458565443754196167e-01 -1.398617178201675415e-01 -1.510709673166275024e-01 9.639256447553634644e-02 1.700418144464492798e-01 1.928631663322448730e-01 -7.111746817827224731e-02 1.212785243988037109e-01 1.852331012487411499e-01 -2.230275422334671021e-01 2.416117191314697266e-01 2.688762731850147247e-03 -6.493385881185531616e-02 -1.727415174245834351e-01 9.418723732233047485e-02 -2.293151170015335083e-01
2.313624024391174316e-01 6.386172771453857422e-02 3.445291519165039062e-02 -1.329117864370346069e-01 1.945716589689254761e-01 -1.052528396248817444e-01 1.481010168790817261e-01 -4.553523361682891846e-01 1.565535068511962891e-01 -2.780018150806427002e-01 -2.352488040924072266e-01 -4.878498241305351257e-02 -1.429230533540248871e-02 -2.180657535791397095e-01 1.280316263437271118e-01 -2.800090014934539795e-01 5.538759008049964905e-02 -1.346659958362579346e-01 -4.622257873415946960e-02 -2.846475839614868164e-01 2.298292219638824463e-01 -5.445755645632743835e-02 -1.626313328742980957e-01 -1.207029446959495544e-01 1.494313925504684448e-01 -4.223446547985076904e-02 -1.306379884481430054e-01 1.918341368436813354e-01 1.407090872526168823e-01 -8.911884389817714691e-03 1.662718355655670166e-01 -1.287677586078643799e-01
-1.016964465379714966e-01 -6.186842918395996094e-02 2.977687716484069824e-01 -1.423402577638626099e-01 8.562771975994110107e-02 2.083498686552047729e-01 8.578398823738098145e-02 -2.918096482753753662e-01 -6.638120114803314209e-02 -9.750907123088836670e-02 -1.611641645431518555e-01 1.812277436256408691e-01 1.430925875902175903e-01 3.419214785099029541e-01 -6.134416162967681885e-02 -2.150913625955581665e-01 6.593400239944458008e-02 1.437291204929351807e-01 -1.110404878854751587e-01 1.703707426786422729e-01 1.170268356800079346e-01 2.531212940812110901e-02 -1.248931363224983215e-01 -3.130042552947998047e-02 -1.423098295927047729e-01 -2.733012139797210693e-01 -1.978523433208465576e-01 1.208626255393028259e-01 -5.826102569699287415e-02 -4.493063390254974365e-01 -1.033973842859268188e-01 -1.075572445988655090e-01
6.651237607002258301e-02 -5.292601138353347778e-02 1.029068455100059509e-01 -2.532562911510467529e-01 1.003869548439979553e-01 1.005520299077033997e-01 2.956231832504272461e-01 -1.174819916486740112e-01 8.542101830244064331e-02 -1.335464864969253540e-01 -1.336471140384674072e-01 -1.640228629112243652e-01 -4.527963325381278992e-02 1.268436387181282043e-02 1.125077381730079651e-01 -2.053331285715103149e-01 3.074855171144008636e-02 2.420539110898971558e-01 -4.572622776031494141e-01 -3.267812728881835938e-01 3.205746710300445557e-01 6.598878651857376099e-02 2.301574051380157471e-01 -2.873953664675354958e-03 2.099154293537139893e-01 -2.354530543088912964e-01 3.839452937245368958e-02 1.407896429300308228e-01 4.083814844489097595e-02 1.283534336835145950e-02 -6.429034471511840820e-02 8.635830134153366089e-02
-7.100798189640045166e-03 4.370180889964103699e-02 9.494750946760177612e-02 -1.424993425607681274e-01 -3.172865211963653564e-01 3.002190776169300079e-02 2.788919582962989807e-02 4.271044582128524780e-02 -2.348983436822891235e-01 -3.620036244392395020e-01 -1.357474476099014282e-01 1.031204536557197571e-01 4.273840785026550293e-02 -6.765335053205490112e-02 4.295467436313629150e-01 -1.678481996059417725e-01 -3.046409785747528076e-02 -1.846143752336502075e-01 -2.063322961330413818e-01 -3.449347317218780518e-01 1.521449834108352661e-01 4.005421884357929230e-03 -1.777789592742919922e-01 -1.975266635417938232e-01 3.592541441321372986e-03 -1.700347959995269775e-01 -1.852418668568134308e-02 1.473923325538635254e-01 -1.903491765260696411e-01 3.883876651525497437e-02 1.497040390968322754e-01 -1.693450808525085449e-01
-5.187034234404563904e-02 4.516817629337310791e-02 -2.377285063266754150e-02 1.843609064817428589e-01 3.367235139012336731e-02 2.817338705062866211e-01 3.224636986851692200e-02 -1.252478212118148804e-01 -1.253078728914260864e-01 -2.591314911842346191e-01 -1.040401607751846313e-01 1.127088963985443115e-01 -7.680336385965347290e-02 8.111947029829025269e-02 9.737815707921981812e-02 -2.009425014257431030e-01 6.678238511085510254e-02 -4.110302925109863281e-01 -3.823407590389251709e-01 -2.660175263881683350e-01 3.717454373836517334e-01 1.450903415679931641e-01 -9.512846171855926514e-02 -8.375464379787445068e-02 -7.658702135086059570e-02 -2.300869524478912354e-01 1.593867838382720947e-01 -1.443703174591064453e-01 -1.734951138496398926e-02 -8.758067339658737183e-02 -8.585405349731445312e-02 -9.328245371580123901e-02
2.023076638579368591e-02 2.546146512031555176e-02 1.556965857744216919e-01 -1.049296110868453979e-01 -1.862351596355438232e-01 -1.250374317169189453e-01 -6.772962212562561035e-02 8.414675295352935791e-02 -1.114175990223884583e-01 -3.695741295814514160e-01 -2.330419719219207764e-01 -4.666226729750633240e-02 1.634763367474079132e-02 -1.831899732351303101e-01 1.946654915809631348e-01 -3.165116310119628906e-01 6.792609393596649170e-02 -1.528266519308090210e-01 -2.218701690435409546e-01 -3.909959197044372559e-01 1.074786260724067688e-01 2.314678579568862915e-01 -1.291776448488235474e-01 -1.901266723871231079e-01 -4.776058346033096313e-02 -2.276314049959182739e-01 -4.291821643710136414e-02 2.037636041641235352e-01 -5.106452153995633125e-04 1.068055704236030579e-01 1.206726431846618652e-01 -2.298988997936248779e-01
-1.213688775897026062e-01 -2.482858300209045410e-01 -9.217099100351333618e-02 -1.627518385648727417e-01 1.674956828355789185e-01 1.383191347122192383e-01 1.804967820644378662e-01 -1.384188830852508545e-01 -2.403552532196044922e-01 -6.614297628402709961e-02 -1.958027482032775879e-01 -4.803350195288658142e-03 2.409819215536117554e-01 -1.030560210347175598e-01 -1.614555418491363525e-01 -2.627005577087402344e-01 1.982152462005615234e-02 2.391169667243957520e-01 -2.745548821985721588e-02 -1.352890282869338989e-01 2.786973714828491211e-01 -3.441687226295471191e-01 -1.873711198568344116e-01 -2.467353790998458862e-01 -9.666682779788970947e-02 4.664667323231697083e-02 -2.368224598467350006e-02 1.593694649636745453e-02 7.500170916318893433e-02 -1.182740181684494019e-01 7.738520950078964233e-02 -3.446147441864013672e-01
-5.167594924569129944e-02 -4.442254081368446350e-02 1.555006951093673706e-01 7.529515773057937622e-02 2.469344809651374817e-02 -3.331104665994644165e-02 2.039322257041931152e-01 -2.837655544281005859e-01 2.559324204921722412e-01 -1.661271788179874420e-02 2.979744784533977509e-02 2.129171341657638550e-01 2.793750539422035217e-02 -6.559836119413375854e-02 2.821438312530517578e-01 -1.432719379663467407e-01 -1.133983358740806580e-01 5.634706094861030579e-02 -1.465187966823577881e-01 -2.485019713640213013e-02 6.402826309204101562e-01 1.395556796342134476e-02 -1.300903856754302979e-01 -7.976008206605911255e-02 -6.849577277898788452e-02 -1.646731495857238770e-01 -8.228905498981475830e-02 9.883033111691474915e-03 -8.674386888742446899e-02 -1.470229178667068481e-01 -2.477963268756866455e-02 -2.906330823898315430e-01
2.787586748600006104e-01 -8.702950179576873779e-02 3.315775096416473389e-01 -2.018197178840637207e-01 -1.026775091886520386e-01 1.707124561071395874e-01 1.606633216142654419e-01 -8.303909003734588623e-02 -1.218457296490669250e-01 -3.059198260307312012e-01 -1.141680851578712463e-01 -6.802441924810409546e-02 -2.690116688609123230e-02 -3.852727636694908142e-02 1.673845946788787842e-01 1.560764461755752563e-01 -6.592328194528818130e-03 -1.824784278869628906e-01 -2.217728197574615479e-01 -1.088564246892929077e-01 3.964689970016479492e-01 -9.450985491275787354e-02 7.113546878099441528e-02 2.589463889598846436e-01 -1.534313559532165527e-01 -2.180299535393714905e-02 2.256029844284057617e-01 1.072351559996604919e-01 -2.174657732248306274e-01 -1.533807814121246338e-01 -1.216488927602767944e-01 -7.958847284317016602e-02
-1.015162393450737000e-01 -1.902538388967514038e-01 3.240399360656738281e-01 -2.243234068155288696e-01 -1.908675283193588257e-01 9.040423482656478882e-02 3.887725770473480225e-01 -1.380982995033264160e-01 5.854625254869461060e-03 1.578333601355552673e-02 -9.082053601741790771e-02 -4.045904148370027542e-03 -1.256380975246429443e-01 -3.446137160062789917e-02 3.559426963329315186e-01 -3.216478228569030762e-01 4.358148574829101562e-02 1.551688164472579956e-01 -1.672556698322296143e-01 -2.556970119476318359e-01 -8.866522461175918579e-02 -2.401244938373565674e-01 -1.399613320827484131e-01 1.800946891307830811e-01 -6.437482684850692749e-02 -1.898382604122161865e-01 1.514928936958312988e-01 6.758247315883636475e-02 -5.763467773795127869e-02 4.723611846566200256e-02 -1.225651130080223083e-01 -5.031127110123634338e-02
-2.313112169504165649e-01 5.399060621857643127e-02 4.971239268779754639e-01 -2.809948660433292389e-02 8.251024410128593445e-03 1.163867264986038208e-01 2.003117650747299194e-01 6.579512730240821838e-03 1.959601067937910557e-04 -1.902317851781845093e-01 5.198458582162857056e-02 -6.018030643463134766e-02 -7.404625415802001953e-02 1.573691219091415405e-01 -2.297562360763549805e-02 -3.254249393939971924e-01 8.786366134881973267e-02 1.110190674662590027e-01 -8.909203112125396729e-02 5.952554568648338318e-02 2.200597226619720459e-01 7.080417871475219727e-02 -2.250622957944869995e-01 -2.084195762872695923e-01 -2.646332979202270508e-01 -3.192165791988372803e-01 1.075155362486839294e-01 -1.939293183386325836e-02 1.644021272659301758e-01 -9.199434891343116760e-03 1.343105640262365341e-02 -2.692042589187622070e-01
1.239979490637779236e-01 2.515942156314849854e-01 1.170194596052169800e-01 -6.091850623488426208e-02 -1.307030580937862396e-02 6.219110265374183655e-02 3.021710924804210663e-02 1.269696503877639771e-01 -1.831519603729248047e-01 -2.042648196220397949e-01 -4.203146994113922119e-01 -1.352912187576293945e-01 2.313191294670104980e-01 2.696143686771392822e-01 1.116789784282445908e-02 -1.572094559669494629e-01 1.377507299184799194e-01 -7.900711148977279663e-02 -3.038030266761779785e-01 -2.874387800693511963e-01 1.259172558784484863e-01 1.606531888246536255e-01 -7.276978343725204468e-02 6.296405568718910217e-03 1.962219923734664917e-02 -2.266743630170822144e-01 2.318251579999923706e-01 -1.646682471036911011e-01 7.571133226156234741e-02 -1.903021633625030518e-01 -1.556100845336914062e-01 -1.250980198383331299e-01
-1.313060969114303589e-01 -2.220964580774307251e-01 2.962708473205566406e-01 -7.966578751802444458e-02 8.443967998027801514e-02 -5.005142837762832642e-02 2.831025123596191406e-01 -1.143332645297050476e-01 -1.884563118219375610e-01 -1.359523385763168335e-01 -3.411293327808380127e-01 -3.923875838518142700e-02 -1.674383995123207569e-03 -9.018496423959732056e-02 -6.718742847442626953e-02 -3.007090985774993896e-01 -8.481680601835250854e-02 -2.973801195621490479e-01 -5.937266722321510315e-02 1.980578601360321045e-01 2.261530607938766479e-01 -8.282396942377090454e-03 -4.584189131855964661e-02 3.669265657663345337e-02 -2.713518589735031128e-02 -1.734635531902313232e-01 2.670813202857971191e-01 8.530560880899429321e-02 2.086705528199672699e-02 -2.400813400745391846e-01 3.094893693923950195e-01 7.165474444627761841e-02
-2.881727181375026703e-02 -8.716786978766322136e-04 3.374820649623870850e-01 -4.348695576190948486e-01 1.273068971931934357e-02 1.075780615210533142e-01 -1.368609666824340820e-01 -2.071358561515808105e-01 8.371675759553909302e-02 -1.965245157480239868e-01 -1.171837151050567627e-01 -1.213315408676862717e-02 4.859481751918792725e-02 4.658410549163818359e-01 -7.006937265396118164e-02 -2.370132878422737122e-02 1.599915027618408203e-01 -6.263169646263122559e-02 -1.122815385460853577e-01 6.077060103416442871e-02 1.771197170019149780e-01 -9.188959002494812012e-02 -1.139442324638366699e-01 -7.408510148525238037e-02 -2.070589065551757812e-01 3.686067089438438416e-02 1.732172518968582153e-01 1.581111699342727661e-01 -3.417181223630905151e-02 -3.167491853237152100e-01 2.390974201261997223e-02 -1.817399859428405762e-01
2.429033815860748291e-02 -9.470552206039428711e-02 2.757976017892360687e-02 -2.567854821681976318e-01 4.975359514355659485e-02 -5.042424425482749939e-02 -2.883008867502212524e-02 1.160203814506530762e-01 1.028265357017517090e-01 -2.470193207263946533e-01 8.559415489435195923e-02 1.245043799281120300e-01 2.324718534946441650e-01 1.825130879878997803e-01 -3.801737129688262939e-01 -2.798707783222198486e-01 1.248783767223358154e-01 2.464166730642318726e-01 -3.485375642776489258e-01 -2.739311754703521729e-01 7.642757147550582886e-03 -7.151500135660171509e-02 -1.971723139286041260e-01 -1.100210025906562805e-01 -5.706326663494110107e-02 -6.375932693481445312e-02 2.416979223489761353e-01 1.619235277175903320e-01 -6.544540077447891235e-02 -2.389141470193862915e-01 6.828576326370239258e-02 -1.132547259330749512e-01
-9.517228230834007263e-03 7.807257026433944702e-02 -1.523699462413787842e-01 -8.263146877288818359e-02 1.348958313465118408e-01 -8.794767409563064575e-02 -6.848271191120147705e-02 -3.789569437503814697e-01 -5.522491410374641418e-02 -3.479985594749450684e-01 -1.676117777824401855e-01 -2.243440896272659302e-01 -1.946387998759746552e-02 -1.276297718286514282e-01 2.816261909902095795e-02 -2.363177090883255005e-01 -3.853888064622879028e-02 1.454784423112869263e-01 1.102036051452159882e-02 -3.593861460685729980e-01 2.795963883399963379e-01 -5.836710706353187561e-02 -2.740308046340942383e-01 -1.106984540820121765e-01 -1.886256933212280273e-01 -1.273047924041748047e-01 1.710584163665771484e-01 1.477759331464767456e-01 1.052384525537490845e-01 -2.679935991764068604e-01 6.700249016284942627e-02 -5.028558522462844849e-02
-2.529970407485961914e-01 -4.750326275825500488e-02 1.881974786520004272e-01 -1.817834973335266113e-01 -1.048795580863952637e-01 3.477420210838317871e-01 9.327041357755661011e-02 -2.907055914402008057e-01 -7.455402519553899765e-03 -1.272519975900650024e-01 -1.084415465593338013e-01 -4.329200088977813721e-02 -7.947117090225219727e-02 4.169645309448242188e-01 -7.356832921504974365e-02 -2.150306999683380127e-01 6.634559482336044312e-02 1.003644317388534546e-01 -1.697687357664108276e-01 1.497044712305068970e-01 2.718794345855712891e-01 1.050101779401302338e-02 9.416654706001281738e-02 -3.563955798745155334e-02 -3.148489072918891907e-02 -3.459006249904632568e-01 -1.254799310117959976e-02 5.524687841534614563e-02 1.086820513010025024e-01 -8.618537336587905884e-02 1.456421017646789551e-01 -2.534910440444946289e-01
-1.647151410579681396e-01 -2.522965371608734131e-01 1.144024729728698730e-01 -3.278101980686187744e-01 -5.166116356849670410e-02 -2.465628534555435181e-01 2.637766599655151367e-01 3.447303920984268188e-02 -1.177776753902435303e-01 -1.889906525611877441e-01 -1.139913722872734070e-01 -1.283919662237167358e-01 -1.381867378950119019e-01 -8.106024563312530518e-02 2.378219813108444214e-01 -3.045571446418762207e-01 -1.287658810615539551e-01 5.840890482068061829e-02 -2.048118859529495239e-01 -1.012301146984100342e-01 5.896227434277534485e-02 -1.450128257274627686e-01 -1.788424700498580933e-01 1.756248772144317627e-01 4.676772654056549072e-02 3.354942426085472107e-02 2.808989286422729492e-01 6.818854063749313354e-02 -1.944737695157527924e-02 -2.271064370870590210e-01 -1.452049612998962402e-01 -2.845398485660552979e-01
-1.971060335636138916e-01 -1.177497114986181259e-02 3.003827631473541260e-01 1.229599788784980774e-01 -1.767574101686477661e-01 -4.380216822028160095e-02 -9.368085302412509918e-03 -1.093970015645027161e-01 -1.234686374664306641e-01 -1.632387936115264893e-01 -5.055427923798561096e-02 -3.980356827378273010e-02 3.626741468906402588e-02 1.835267096757888794e-01 1.331556290388107300e-01 -3.902343511581420898e-01 -4.656552150845527649e-02 -3.103736639022827148e-01 -1.827450841665267944e-01 4.049745853990316391e-03 3.368086218833923340e-01 3.004861995577812195e-03 -3.402112126350402832e-01 -3.442292287945747375e-02 -6.979984045028686523e-02 -3.018841743469238281e-01 5.549862980842590332e-02 6.496452540159225464e-02 -5.267490819096565247e-02 4.450619220733642578e-03 -1.447046399116516113e-01 -2.647108435630798340e-01
9.766384214162826538e-02 5.423984304070472717e-02 8.691568672657012939e-02 -3.348388969898223877e-01 3.213740140199661255e-02 -2.002778947353363037e-01 1.609962731599807739e-01 -1.148222833871841431e-01 -5.442082881927490234e-02 -3.137233257293701172e-01 -3.733363747596740723e-02 -2.033865749835968018e-01 -1.315581798553466797e-01 1.033501774072647095e-01 1.164742484688758850e-01 -1.699997037649154663e-01 3.122144937515258789e-01 -7.766135036945343018e-02 -1.516560465097427368e-01 6.636112183332443237e-02 3.406686335802078247e-02 3.338497132062911987e-03 -1.513320356607437134e-01 -2.566004991531372070e-01 -3.425402343273162842e-01 -9.189115464687347412e-02 -1.594525277614593506e-01 -3.653309121727943420e-02 -7.564704120159149170e-02 -2.079660445451736450e-01 3.425554633140563965e-01 -1.825327426195144653e-01
-7.025139871984720230e-03 3.493027761578559875e-03 4.187507331371307373e-01 -1.051618829369544983e-01 7.082575559616088867e-02 -1.630951464176177979e-01 -4.699682351201772690e-03 -1.510938405990600586e-01 -2.353146113455295563e-02 -1.263671815395355225e-01 -2.504913508892059326e-01 -2.600700035691261292e-02 6.855034083127975464e-02 8.715782314538955688e-02 -5.921162292361259460e-02 -1.726951152086257935e-01 5.625955387949943542e-02 1.237417198717594147e-02 6.558756530284881592e-02 2.777807116508483887e-01 3.834614753723144531e-01 -3.763882219791412354e-01 -2.640675902366638184e-01 -7.640515267848968506e-02 5.835328251123428345e-02 -1.931239813566207886e-01 1.246047988533973694e-01 -1.121642142534255981e-01 4.229203239083290100e-02 -1.483814604580402374e-02 4.898722097277641296e-02 -3.334809243679046631e-01
-4.059150442481040955e-02 -1.870937794446945190e-01 1.888156086206436157e-01 -8.208889514207839966e-02 2.288318723440170288e-01 4.834938421845436096e-02 4.347957670688629150e-02 -6.059074774384498596e-02 -1.209638640284538269e-01 -2.053017765283584595e-01 -3.800029456615447998e-01 2.538824081420898438e-01 2.313243225216865540e-02 -1.271166801452636719e-01 2.299619279801845551e-02 1.804450526833534241e-02 1.378291193395853043e-02 -1.760820150375366211e-01 -1.030826941132545471e-01 -7.934303954243659973e-03 4.157484695315361023e-02 6.899727508425712585e-03 -1.469975560903549194e-01 -7.982815057039260864e-02 2.599973082542419434e-01 -3.869910240173339844e-01 3.138602674007415771e-01 7.719577755779027939e-03 2.758729755878448486e-01 -5.380538851022720337e-02 -2.292920369654893875e-03 -3.330642282962799072e-01
2.712109684944152832e-01 1.898506539873778820e-03 -1.687096655368804932e-01 -4.583509266376495361e-01 8.245605975389480591e-02 -9.448464214801788330e-02 1.707352250814437866e-01 -1.952697336673736572e-01 -2.256355434656143188e-02 -2.554278075695037842e-01 2.750933356583118439e-02 1.594990193843841553e-01 7.936061010695993900e-04 2.551907300949096680e-01 8.057530224323272705e-02 -2.475175559520721436e-01 -7.061782479286193848e-02 -1.302380301058292389e-02 -1.772635877132415771e-01 -1.691464185714721680e-01 4.368587434291839600e-01 5.518073588609695435e-02 -2.071236819028854370e-01 8.417739719152450562e-02 -6.222678720951080322e-02 1.014033332467079163e-01 -9.601349942386150360e-03 -1.084197983145713806e-01 1.080013439059257507e-01 -4.977426305413246155e-02 3.569455072283744812e-02 -1.719660460948944092e-01
-1.179576739668846130e-01 -4.624927416443824768e-03 9.422104805707931519e-02 5.204703193157911301e-03 2.660643756389617920e-01 -6.108594313263893127e-02 3.495950996875762939e-01 -2.137406915426254272e-02 -1.061347648501396179e-01 -5.408909171819686890e-02 -1.460372954607009888e-01 2.481357902288436890e-01 1.825679466128349304e-02 1.476199626922607422e-01 2.471209168434143066e-01 -9.848353266716003418e-02 -2.741268873214721680e-01 -1.881920695304870605e-01 -1.125946566462516785e-01 -4.868176579475402832e-02 5.111612081527709961e-01 5.077453702688217163e-02 -4.851213097572326660e-02 -5.517467483878135681e-02 -1.137619689106941223e-01 -1.842177361249923706e-01 -7.271264493465423584e-02 -1.260953992605209351e-01 -2.119980007410049438e-01 -4.045908804982900620e-03 -5.818989127874374390e-02 -2.805386781692504883e-01
4.823247343301773071e-02 1.775466352701187134e-01 1.375378221273422241e-01 -1.935693770647048950e-01 -2.019804716110229492e-02 -2.218044735491275787e-02 9.567163884639739990e-02 1.150086075067520142e-01 -2.980389595031738281e-01 -1.953690350055694580e-01 -7.557474821805953979e-02 -2.395045012235641479e-01 -8.894501626491546631e-02 2.824163436889648438e-01 1.951313018798828125e-01 -2.863987386226654053e-01 -1.340453475713729858e-01 -2.650538682937622070e-01 -3.257457166910171509e-02 2.877036295831203461e-02 1.339405477046966553e-01 3.442398086190223694e-02 -3.110444247722625732e-01 2.462112903594970703e-01 4.713354259729385376e-02 -3.429380655288696289e-01 -2.842699922621250153e-02 -8.201428502798080444e-02 -2.293534725904464722e-01 -1.339330524206161499e-01 -9.829218685626983643e-02 -1.203119456768035889e-01
2.333620376884937286e-02 2.894828021526336670e-01 2.113246619701385498e-01 -2.211124747991561890e-01 -3.304232060909271240e-01 1.066180914640426636e-01 2.049995027482509613e-02 2.791954576969146729e-01 -4.299544915556907654e-02 -3.234565854072570801e-01 -2.885390818119049072e-01 1.605360209941864014e-01 3.247844874858856201e-01 -2.103856205940246582e-01 1.568065769970417023e-02 -6.306815147399902344e-02 1.001330241560935974e-01 -2.517203800380229950e-02 -1.223833858966827393e-01 -1.487322449684143066e-01 1.459285318851470947e-01 -5.087167769670486450e-02 -1.040533855557441711e-01 -2.066513001918792725e-01 -8.255991339683532715e-02 7.915314286947250366e-02 4.291959479451179504e-02 1.870075613260269165e-01 3.865252807736396790e-02 -2.151647806167602539e-01 1.756385713815689087e-01 -3.292987123131752014e-03
8.781947940587997437e-02 5.095897242426872253e-02 1.339804381132125854e-02 -3.315819203853607178e-01 2.743179798126220703e-01 -1.668386012315750122e-01 9.989732503890991211e-02 4.828121885657310486e-02 1.750622987747192383e-01 -9.262981265783309937e-02 1.636481881141662598e-01 -1.040038913488388062e-01 9.302176535129547119e-02 4.024244844913482666e-02 -7.804855704307556152e-02 8.190102875232696533e-02 -5.157742649316787720e-02 -3.679423825815320015e-03 -4.370860755443572998e-01 -7.457569241523742676e-02 1.155150756239891052e-01 1.326776444911956787e-01 -2.475700229406356812e-01 -5.788126960396766663e-02 -1.588636338710784912e-01 4.159303847700357437e-03 1.362241804599761963e-01 1.749847680330276489e-01 1.767305135726928711e-01 -3.457998633384704590e-01 -1.637310534715652466e-02 -3.793331980705261230e-01
3.312155604362487793e-02 -2.631662487983703613e-01 4.151095449924468994e-01 -8.084885776042938232e-03 2.452677488327026367e-01 2.535165250301361084e-01 4.520750641822814941e-01 -9.348946809768676758e-02 -5.876376107335090637e-02 -2.573722228407859802e-02 -1.740494668483734131e-01 1.557553410530090332e-01 4.944589361548423767e-02 -7.442786544561386108e-02 8.972662617452442646e-04 -2.324544340372085571e-01 -1.445775926113128662e-01 -2.189412266016006470e-01 2.386853843927383423e-02 3.839641436934471130e-02 2.292878478765487671e-01 -4.627224430441856384e-02 -1.205459684133529663e-01 1.771613769233226776e-02 -8.387704938650131226e-02 -1.905233114957809448e-01 1.426699906587600708e-01 5.598030239343643188e-02 5.748754367232322693e-02 -1.240899935364723206e-01 2.677839696407318115e-01 3.690190613269805908e-02
1.792902648448944092e-01 8.881019800901412964e-02 1.924763619899749756e-01 -1.810599416494369507e-01 -4.371796548366546631e-02 1.786574423313140869e-01 1.210286989808082581e-01 -4.602023959159851074e-02 3.979942202568054199e-02 -2.850936353206634521e-01 -1.365238577127456665e-01 -2.439714223146438599e-01 1.906863152980804443e-01 -1.566271036863327026e-01 2.733799517154693604e-01 1.064119040966033936e-01 -1.215828731656074524e-01 -3.979740664362907410e-02 -2.830243110656738281e-01 -3.690023422241210938e-01 2.219533920288085938e-01 -4.445804283022880554e-03 -5.001694336533546448e-02 -1.651442795991897583e-01 -1.030202135443687439e-01 -1.982083320617675781e-01 3.179872632026672363e-01 -1.104300469160079956e-01 1.548057496547698975e-01 1.813793554902076721e-03 -1.665968596935272217e-01 -7.031004875898361206e-02
4.571836441755294800e-03 2.571590431034564972e-02 3.165471553802490234e-01 -3.458956629037857056e-02 -4.136954993009567261e-02 6.642930209636688232e-02 9.808328002691268921e-02 -7.152395695447921753e-02 1.040495708584785461e-01 -1.274355649948120117e-01 -1.480937600135803223e-01 2.634444236755371094e-01 1.605191677808761597e-01 9.459318220615386963e-02 -2.354981899261474609e-01 -1.543091237545013428e-01 6.652980297803878784e-02 -5.543809756636619568e-02 -1.042596921324729919e-01 7.607310265302658081e-02 1.790137588977813721e-01 5.134506151080131531e-02 -5.020084977149963379e-01 9.786584973335266113e-02 -1.720503717660903931e-01 -1.074089556932449341e-01 4.053388833999633789e-01 -1.011735126376152039e-01 1.465634852647781372e-01 -1.919950842857360840e-01 1.781216114759445190e-01 -1.360144317150115967e-01
-9.939426183700561523e-02 1.207435354590415955e-01 1.910467892885208130e-01 -4.176222085952758789e-01 -8.779038488864898682e-02 6.894724816083908081e-02 1.830482333898544312e-01 -1.592711657285690308e-01 -3.864425420761108398e-01 -1.624613553285598755e-01 -1.487235575914382935e-01 -6.219022721052169800e-02 -1.530216187238693237e-01 5.621566623449325562e-02 -1.910242587327957153e-01 -1.254893839359283447e-01 -7.773779332637786865e-02 -1.011038199067115784e-01 -6.617099791765213013e-02 -1.452711671590805054e-01 1.131825596094131470e-01 -1.816435009241104126e-01 -2.342977672815322876e-01 -2.078622281551361084e-01 2.436781972646713257e-01 1.851632446050643921e-01 -6.249527260661125183e-02 -3.873749449849128723e-02 -1.170577630400657654e-01 -7.911693304777145386e-02 5.626393482089042664e-02 -3.239067792892456055e-01
-1.031471043825149536e-01 -7.600135356187820435e-02 2.668985724449157715e-02 -6.252993643283843994e-02 -8.168260008096694946e-02 7.126406580209732056e-02 6.194943562150001526e-02 1.812107414007186890e-01 8.978085219860076904e-02 -1.702222377061843872e-01 -1.318615674972534180e-01 -1.892905496060848236e-02 1.518073230981826782e-01 1.082279011607170105e-01 7.115390151739120483e-02 -3.030494451522827148e-01 -1.151405796408653259e-01 -2.102746516466140747e-01 -3.001550436019897461e-01 -5.412865877151489258e-01 5.012442171573638916e-02 -4.435962997376918793e-03 -4.255772233009338379e-01 -1.176595464348793030e-01 -2.122129052877426147e-01 -4.006568342447280884e-02 5.858121905475854874e-03 1.489523649215698242e-01 -1.029502972960472107e-01 2.607459574937820435e-02 1.365340352058410645e-01 -8.523099869489669800e-02
-5.273419618606567383e-02 4.094836488366127014e-02 4.219019412994384766e-01 -2.413767762482166290e-02 -3.659927472472190857e-02 1.273459941148757935e-01 -1.193069592118263245e-01 -2.321814596652984619e-01 -2.049366682767868042e-01 -2.394160032272338867e-01 5.842833966016769409e-02 -2.105855010449886322e-02 -8.540505915880203247e-02 7.123415917158126831e-02 1.412666290998458862e-01 -1.506700664758682251e-01 2.215853780508041382e-01 -1.282476484775543213e-01 -1.206993833184242249e-01 -1.362398564815521240e-01 3.159168362617492676e-01 -8.335117250680923462e-02 -1.166136190295219421e-01 3.033529967069625854e-02 -2.082425206899642944e-01 -4.320957064628601074e-01 -2.331000054255127907e-03 1.584451943635940552e-01 -1.724850982427597046e-01 -8.963713794946670532e-02 -2.040860950946807861e-01 -1.359816193580627441e-01
2.080942243337631226e-01 -1.999924629926681519e-01 1.212477907538414001e-01 -1.899604499340057373e-01 -1.014718692749738693e-02 1.793860644102096558e-01 -2.039180994033813477e-01 -2.306947950273752213e-03 -1.802855730056762695e-01 -2.560706436634063721e-01 -1.358693242073059082e-01 -4.909240826964378357e-02 2.460145056247711182e-01 -1.943590790033340454e-01 9.973739087581634521e-02 -2.902861237525939941e-01 2.595038386061787605e-03 -1.310443282127380371e-01 -1.343626379966735840e-01 -1.706115454435348511e-01 4.288259744644165039e-01 1.831457167863845825e-01 -1.972599625587463379e-01 -1.428493857383728027e-01 -3.710543271154165268e-03 2.412165515124797821e-02 1.696433275938034058e-01 1.758862286806106567e-02 -3.485369961708784103e-04 1.263504773378372192e-01 2.654280662536621094e-01 -1.529469192028045654e-01
9.175949543714523315e-02 7.457756996154785156e-02 2.389413714408874512e-01 -1.855610609054565430e-01 -5.471914634108543396e-02 -1.376575231552124023e-01 -2.685915678739547729e-02 -7.731465250253677368e-02 -1.065153479576110840e-01 -3.187255263328552246e-01 -3.016827702522277832e-01 -1.820772513747215271e-02 2.850664220750331879e-02 -2.164445072412490845e-01 4.763075709342956543e-01 -1.328226029872894287e-01 6.691724807024002075e-02 -2.382987290620803833e-01 -1.611920744180679321e-01 -3.274499773979187012e-01 1.726278662681579590e-01 1.057111173868179321e-01 -3.515564277768135071e-02 -2.135748863220214844e-01 -1.927340589463710785e-02 -3.124578297138214111e-02 -6.529685109853744507e-02 1.784888207912445068e-01 -4.851601272821426392e-02 -2.582722902297973633e-02 1.614708006381988525e-01 -1.433296352624893188e-01
5.627250671386718750e-02 2.364995181560516357e-01 4.468297213315963745e-02 -2.573482990264892578e-01 -8.220575004816055298e-02 1.440425366163253784e-01 4.197525084018707275e-01 -2.475736439228057861e-01 -1.404033005237579346e-01 -3.561124205589294434e-01 -4.150159657001495361e-02 5.250181630253791809e-02 1.986502856016159058e-02 -6.399497855454683304e-03 -1.727487333118915558e-02 -1.879887878894805908e-01 3.975594043731689453e-02 4.762765392661094666e-02 1.277359724044799805e-01 -3.002983927726745605e-01 -3.152079507708549500e-02 -1.253868639469146729e-02 3.595026209950447083e-02 -1.843065172433853149e-01 3.946347534656524658e-02 -3.216023445129394531e-01 2.172667831182479858e-01 -8.949437737464904785e-02 -1.508943438529968262e-01 1.084602847695350647e-01 2.775563001632690430e-01 4.558231309056282043e-02
1.961960643529891968e-01 6.442632526159286499e-02 2.075025737285614014e-01 -2.855211496353149414e-01 -1.528303921222686768e-01 1.014383062720298767e-01 4.819987341761589050e-02 -1.934759691357612610e-02 -3.598356246948242188e-01 6.795216351747512817e-02 -2.182936221361160278e-01 -3.620569407939910889e-02 2.456966638565063477e-01 -9.050403535366058350e-02 -7.760421186685562134e-02 -2.593244314193725586e-01 2.520272135734558105e-02 -2.889663577079772949e-01 -4.724876955151557922e-02 -3.018562793731689453e-01 1.343244910240173340e-01 4.360735416412353516e-02 -1.463532447814941406e-01 -5.375084280967712402e-02 -2.217674255371093750e-01 -2.036612629890441895e-01 6.742024421691894531e-02 8.427935093641281128e-02 -1.188986450433731079e-01 1.756695210933685303e-01 -7.643888145685195923e-02 -3.108931779861450195e-01
-7.532987743616104126e-02 -1.047619059681892395e-01 2.152919471263885498e-01 -2.979701757431030273e-01 -3.195704221725463867e-01 2.283536642789840698e-01 -6.723966449499130249e-02 -1.686479449272155762e-01 2.480637878179550171e-01 -1.340164095163345337e-01 -1.036726012825965881e-01 3.108878806233406067e-02 4.130912199616432190e-02 9.527719765901565552e-02 -3.276432305574417114e-02 6.213026493787765503e-02 -1.772823631763458252e-01 -8.086295425891876221e-02 -4.065963029861450195e-01 1.169248297810554504e-01 1.243172362446784973e-01 -1.151712685823440552e-01 -1.373333036899566650e-01 1.274106558412313461e-02 -2.189871072769165039e-01 -5.871358513832092285e-02 1.707486957311630249e-01 7.119772583246231079e-02 7.076816260814666748e-02 -3.216838836669921875e-01 2.363431453704833984e-01 -1.984332203865051270e-01
-7.809352129697799683e-02 2.510453946888446808e-02 2.928873002529144287e-01 -2.345369905233383179e-01 3.232906013727188110e-02 2.727369666099548340e-01 1.321179121732711792e-01 -2.178868502378463745e-01 -3.595246076583862305e-01 -1.631226390600204468e-01 -1.023219749331474304e-01 8.642913401126861572e-02 -6.717789918184280396e-02 -1.753935068845748901e-01 5.315349251031875610e-02 4.668250307440757751e-02 -6.168035790324211121e-02 -9.151855856180191040e-02 -2.842795848846435547e-01 -1.488700658082962036e-01 2.701272964477539062e-01 -8.492983877658843994e-02 1.103620380163192749e-01 1.031712070107460022e-02 -1.177371591329574585e-01 -1.150232180953025818e-01 2.736760675907135010e-01 -1.234700903296470642e-02 -2.756753265857696533e-01 -3.875483945012092590e-02 -1.805165410041809082e-01 -2.796054780483245850e-01
-1.087305322289466858e-01 1.107467897236347198e-02 4.192594885826110840e-01 -1.466357856988906860e-01 7.693840563297271729e-02 6.745944172143936157e-02 5.674700718373060226e-03 -3.159469962120056152e-01 -1.650163531303405762e-01 -2.491813004016876221e-01 -8.011316508054733276e-02 -2.083950210362672806e-03 2.465579845011234283e-02 1.144984960556030273e-01 -2.149944305419921875e-01 -2.968800067901611328e-02 -4.497478902339935303e-02 -8.971054852008819580e-02 -2.675657868385314941e-01 5.737853422760963440e-02 3.525376617908477783e-01 -1.552133262157440186e-01 -3.631811589002609253e-02 2.338251173496246338e-01 -3.845555335283279419e-02 4.400677606463432312e-02 1.651094704866409302e-01 -1.073306947946548462e-01 -1.464517414569854736e-02 -8.400675654411315918e-02 -5.501457303762435913e-02 -4.266932010650634766e-01
1.072262600064277649e-01 -1.828967034816741943e-02 4.139793515205383301e-01 -2.167459428310394287e-01 -1.304283738136291504e-02 1.788527332246303558e-02 1.256660521030426025e-01 -2.737773954868316650e-01 -2.008523046970367432e-01 -1.709669232368469238e-01 3.741827234625816345e-02 1.544406563043594360e-01 3.255561739206314087e-02 1.161614805459976196e-01 -1.571784466505050659e-01 -5.008332803845405579e-02 -1.192351207137107849e-01 1.743397265672683716e-01 -1.713633239269256592e-01 -2.423938661813735962e-01 -1.671361178159713745e-01 1.122881323099136353e-01 -2.198110818862915039e-01 8.840098977088928223e-03 9.960941970348358154e-02 2.504012361168861389e-02 -3.306703642010688782e-02 8.022516965866088867e-02 2.373730689287185669e-01 -3.859685361385345459e-01 -7.636452466249465942e-02 -3.018055856227874756e-01
-2.370908856391906738e-01 2.046498656272888184e-01 1.529159247875213623e-01 -2.501195669174194336e-01 8.372195065021514893e-02 2.226656228303909302e-01 2.125392705202102661e-01 4.629749804735183716e-02 1.304402053356170654e-01 -2.386404275894165039e-01 -1.438758671283721924e-01 -6.236928328871726990e-02 -1.175685748457908630e-01 3.130089640617370605e-01 -1.809662431478500366e-01 -2.666175663471221924e-01 -1.200591772794723511e-01 2.403346896171569824e-01 4.574886523187160492e-03 -6.274732947349548340e-02 2.693730294704437256e-01 1.423361897468566895e-02 -1.163596734404563904e-01 9.931744635105133057e-02 1.382869761437177658e-02 -2.922805249691009521e-01 9.209177643060684204e-02 1.769310981035232544e-01 -1.482056826353073120e-01 -8.210280537605285645e-02 -6.874515116214752197e-02 -2.583321332931518555e-01
-1.853733905591070652e-03 2.660367786884307861e-01 1.508263200521469116e-01 -4.513226747512817383e-01 -8.947483450174331665e-02 4.614090919494628906e-02 1.775598675012588501e-01 2.119056880474090576e-01 7.773162424564361572e-02 -1.081136912107467651e-01 2.986165136098861694e-02 -1.433459222316741943e-01 4.411313310265541077e-02 -2.587099969387054443e-01 6.445562839508056641e-02 3.499680384993553162e-02 -8.298660069704055786e-02 1.255143284797668457e-01 -1.284187287092208862e-01 -9.864904731512069702e-02 3.611615002155303955e-01 -2.109428197145462036e-01 -1.572045534849166870e-01 -1.072129756212234497e-01 -1.438264269381761551e-02 -4.005612730979919434e-01 1.850532442331314087e-01 1.973715424537658691e-01 -6.229351460933685303e-02 5.984776094555854797e-02 -3.666190803050994873e-02 -1.088990829885005951e-02
4.398860037326812744e-03 3.797669336199760437e-02 2.242774963378906250e-01 -1.835444420576095581e-01 -9.673215448856353760e-02 -1.262605041265487671e-01 -1.445414274930953979e-01 -9.588601440191268921e-02 -2.682573199272155762e-01 -1.520603150129318237e-01 4.582593217492103577e-02 9.788916260004043579e-02 1.625348627567291260e-01 1.464265882968902588e-01 1.430684924125671387e-01 -2.733765840530395508e-01 -1.245644018054008484e-01 -2.890221476554870605e-01 -1.116635948419570923e-01 1.462065577507019043e-01 1.071799769997596741e-01 1.663983315229415894e-01 -1.261922568082809448e-01 -1.119855344295501709e-01 -1.572630405426025391e-01 -4.667633175849914551e-01 1.943692564964294434e-01 2.397533655166625977e-01 1.831458210945129395e-01 -5.180731415748596191e-02 -1.236890852451324463e-01 -1.393323242664337158e-01
-1.913095116615295410e-01 -1.123465001583099365e-01 3.917853236198425293e-01 -2.906857728958129883e-01 1.530027836561203003e-01 9.472477249801158905e-04 1.477911472320556641e-01 4.718051478266716003e-02 -1.508547961711883545e-01 -9.938895702362060547e-02 -1.698800623416900635e-01 8.148689521476626396e-04 -1.707305312156677246e-01 2.185016125440597534e-02 1.231208071112632751e-01 -8.631212264299392700e-02 1.069372296333312988e-01 -3.591325879096984863e-01 -2.347117476165294647e-02 -1.274073421955108643e-01 1.762963533401489258e-01 -1.108503192663192749e-01 -1.229137033224105835e-01 3.584574162960052490e-02 1.474249549210071564e-02 -7.619079202413558960e-03 1.075543165206909180e-01 4.295531213283538818e-01 -1.642121374607086182e-01 7.808338105678558350e-02 -1.809700131416320801e-01 -2.691608965396881104e-01
-1.502579301595687866e-01 -1.322566717863082886e-01 3.908759728074073792e-02 -1.233413890004158020e-01 1.600339412689208984e-01 5.896807089447975159e-02 -3.451779112219810486e-02 -7.203992456197738647e-02 -3.196403384208679199e-02 -2.498798221349716187e-01 -4.046919941902160645e-01 2.063960209488868713e-02 -5.329307634383440018e-03 2.199664711952209473e-02 1.078535169363021851e-01 2.134176902472972870e-03 -1.527688354253768921e-01 -1.945964843034744263e-01 -4.525381326675415039e-01 -2.004540115594863892e-01 3.692837357521057129e-01 8.010001480579376221e-02 -9.473328292369842529e-02 -8.735209703445434570e-02 -4.078324139118194580e-02 2.533153817057609558e-02 2.867745161056518555e-01 1.997987776994705200e-01 4.172258824110031128e-02 2.030924856662750244e-01 -2.407359145581722260e-02 -1.852219700813293457e-01
2.480389624834060669e-01 2.564765512943267822e-01 1.214561611413955688e-01 -2.689212262630462646e-01 -7.626278698444366455e-02 3.654723465442657471e-01 3.281171321868896484e-01 1.707377880811691284e-01 -1.364937722682952881e-01 -2.005234807729721069e-01 -3.813029825687408447e-02 -1.993603110313415527e-01 -7.946865260601043701e-02 1.968995481729507446e-01 -8.539821207523345947e-02 7.620815187692642212e-02 7.776075601577758789e-02 -4.231402650475502014e-02 -2.412638664245605469e-01 2.712675370275974274e-02 3.389674425125122070e-02 -1.111883148550987244e-01 -1.211521923542022705e-01 1.826095432043075562e-01 -1.491870079189538956e-02 -7.745873183012008667e-02 1.211638972163200378e-01 2.666004300117492676e-01 -3.882182016968727112e-02 -1.443327665328979492e-01 1.966752558946609497e-01 -2.643627524375915527e-01
1.205353587865829468e-01 1.034039109945297241e-01 1.621611565351486206e-01 -2.930372059345245361e-01 5.667170882225036621e-02 -1.341812312602996826e-01 2.195122390985488892e-01 3.340227603912353516e-01 2.085872739553451538e-02 -1.755758225917816162e-01 -2.695987373590469360e-02 3.047694079577922821e-02 2.063314765691757202e-01 -8.108088374137878418e-02 1.766581684350967407e-01 2.446831203997135162e-02 -2.320573851466178894e-02 -1.681333333253860474e-01 -3.302153348922729492e-01 -1.380019634962081909e-01 8.283489942550659180e-02 3.576650321483612061e-01 -6.970861554145812988e-02 -2.879321761429309845e-02 -1.188879981637001038e-01 5.212821811437606812e-02 -1.527041289955377579e-02 2.147022932767868042e-01 8.921764045953750610e-02 -3.540734052658081055e-01 7.806174457073211670e-02 -2.603763639926910400e-01
1.555783953517675400e-02 -3.119225800037384033e-01 1.043044105172157288e-01 -1.394270062446594238e-01 -6.074876710772514343e-02 -1.691585779190063477e-02 1.753378808498382568e-01 7.648331671953201294e-02 -1.021222472190856934e-01 -1.214362755417823792e-01 -3.497301042079925537e-01 -5.221936479210853577e-02 3.436677455902099609e-01 2.595798810943961143e-03 -3.222073987126350403e-02 -2.532998323440551758e-01 -1.420294307172298431e-02 1.936219036579132080e-01 -8.022820949554443359e-02 -1.815684586763381958e-01 1.370460689067840576e-01 -5.969329178333282471e-02 -3.377763032913208008e-01 -1.507471781224012375e-02 3.407707065343856812e-02 -3.163454234600067139e-01 -5.813450086861848831e-03 2.471117228269577026e-01 2.663249969482421875e-01 -7.314586639404296875e-02 3.327083587646484375e-02 2.111076563596725464e-01
-8.859442919492721558e-02 1.253384537994861603e-02 4.806075692176818848e-01 -4.842155054211616516e-02 4.297195374965667725e-02 -3.655577078461647034e-02 1.574746519327163696e-01 -7.807230949401855469e-02 1.350278705358505249e-01 -1.733487248420715332e-01 -3.027870059013366699e-01 -2.067566066980361938e-01 2.446141391992568970e-01 7.884173095226287842e-02 1.358251180499792099e-02 -3.402911126613616943e-02 -1.079632788896560669e-01 -1.146897599101066589e-01 5.443408340215682983e-02 7.508496940135955811e-02 4.003439545631408691e-01 -4.322691261768341064e-02 -2.510834634304046631e-01 -5.926607549190521240e-02 1.446163207292556763e-01 -2.713548243045806885e-01 1.209951937198638916e-01 -1.009320318698883057e-01 -1.058755442500114441e-01 -8.289786428213119507e-02 1.404585409909486771e-02 -2.733511328697204590e-01
-3.390853106975555420e-02 -3.592281043529510498e-02 -2.409418076276779175e-01 -2.813445925712585449e-01 -8.305848389863967896e-02 1.170817837119102478e-01 3.331562578678131104e-01 -1.158751398324966431e-01 -5.305881053209304810e-02 -2.113561332225799561e-01 -2.076242119073867798e-01 3.250192850828170776e-02 -9.616181254386901855e-02 1.102508306503295898e-01 -4.360537603497505188e-02 -3.004940748214721680e-01 -4.017036035656929016e-02 -2.199083864688873291e-01 -1.288902908563613892e-01 -3.117827475070953369e-01 -1.560578346252441406e-01 -1.234312355518341064e-02 -6.065711006522178650e-02 -1.794379502534866333e-01 3.527206182479858398e-02 -2.747895121574401855e-01 -1.224007010459899902e-01 -1.446367949247360229e-01 -2.137028425931930542e-01 -1.412168443202972412e-01 3.039982914924621582e-01 -1.233469024300575256e-01
-1.605852879583835602e-02 -4.061598703265190125e-02 5.780088901519775391e-01 -5.511074885725975037e-02 2.468078136444091797e-01 -1.832369416952133179e-01 1.999662443995475769e-02 -1.088629290461540222e-01 -6.926120817661285400e-02 -1.989449709653854370e-01 -1.939029097557067871e-01 -1.374508291482925415e-01 1.825084239244461060e-01 5.084561184048652649e-02 1.222969144582748413e-01 -2.129750140011310577e-02 -5.573401972651481628e-02 4.136648774147033691e-02 -5.836081132292747498e-02 1.820770204067230225e-01 2.827211022377014160e-01 -1.327595263719558716e-01 -3.268370330333709717e-01 2.980663254857063293e-02 2.038131281733512878e-02 -1.526313573122024536e-01 1.090103015303611755e-01 -1.384976059198379517e-01 1.281310170888900757e-01 -6.681097298860549927e-02 5.837254226207733154e-02 -2.762973904609680176e-01
1.308920681476593018e-01 1.158135980367660522e-01 6.563790887594223022e-02 -1.818459182977676392e-01 1.869022995233535767e-01 1.351720280945301056e-02 1.304525136947631836e-01 -4.358577728271484375e-01 -1.033244479913264513e-04 -2.029634863138198853e-01 -2.750906050205230713e-01 1.828286051750183105e-01 -6.858304142951965332e-02 -6.485068053007125854e-02 -4.443888366222381592e-02 -3.166078329086303711e-01 2.767589502036571503e-02 -1.128050833940505981e-01 -5.270708724856376648e-02 -3.007288575172424316e-01 1.688541620969772339e-01 -2.609504759311676025e-01 -3.378166351467370987e-03 -2.064986974000930786e-01 3.627413511276245117e-02 5.375081673264503479e-02 -1.930568814277648926e-01 7.839334011077880859e-02 2.870191633701324463e-01 -1.417946368455886841e-01 -7.723652571439743042e-02 -1.628303229808807373e-01
-2.926877327263355255e-02 -1.846301555633544922e-02 3.684305846691131592e-01 1.153967529535293579e-01 -1.530894190073013306e-01 2.008888870477676392e-01 2.137904167175292969e-01 2.260209061205387115e-02 1.858942583203315735e-02 -1.844100207090377808e-01 -7.141518592834472656e-02 -1.044820919632911682e-01 -5.261575803160667419e-02 1.897138506174087524e-01 -8.677953481674194336e-02 -2.645495235919952393e-01 1.486827433109283447e-01 2.047199569642543793e-02 -1.703862994909286499e-01 5.565199628472328186e-02 2.521034181118011475e-01 9.048702567815780640e-02 -1.824728995561599731e-01 -1.914143413305282593e-01 -1.975582242012023926e-01 -3.898272812366485596e-01 -4.702379554510116577e-02 1.463176310062408447e-02 2.445975542068481445e-01 -5.102543160319328308e-02 6.785158067941665649e-02 -3.410274982452392578e-01
3.979759663343429565e-02 -1.118005812168121338e-01 1.110088527202606201e-01 -1.863122582435607910e-01 -1.000035703182220459e-01 1.938023269176483154e-01 -1.253258138895034790e-01 -9.756691008806228638e-02 -5.334475263953208923e-02 3.755477815866470337e-02 -2.577947676181793213e-01 1.150008514523506165e-01 -9.473370760679244995e-02 -1.152101531624794006e-01 -1.583271473646163940e-02 -2.917917445302009583e-02 -3.022747039794921875e-01 -7.004344463348388672e-02 -4.755898118019104004e-01 1.776074245572090149e-02 2.206974327564239502e-01 1.051434054970741272e-01 -1.516361385583877563e-01 5.581348016858100891e-02 -1.082148104906082153e-01 -2.456598728895187378e-01 1.848040670156478882e-01 1.671997010707855225e-01 6.163867935538291931e-02 -2.651022374629974365e-01 2.727781534194946289e-01 -2.598151862621307373e-01
1.791585423052310944e-02 -1.086920127272605896e-01 8.228189498186111450e-02 -3.084945976734161377e-01 2.333917319774627686e-01 -3.726810961961746216e-02 2.058481127023696899e-01 1.345879733562469482e-01 -8.312901854515075684e-02 -4.955102503299713135e-01 2.360996603965759277e-01 -1.435978412628173828e-01 -3.709358349442481995e-02 -2.081428188830614090e-03 -1.506377160549163818e-01 -1.928893029689788818e-01 5.721740052103996277e-02 1.587077230215072632e-01 -1.540654599666595459e-01 -1.060900837182998657e-01 -5.900589749217033386e-02 9.462799876928329468e-03 4.374641925096511841e-02 -2.738259434700012207e-01 -2.710578143596649170e-01 -2.740057408809661865e-01 1.166256144642829895e-01 -2.709781937301158905e-02 -9.013000875711441040e-02 -1.219920590519905090e-01 8.611930161714553833e-02 -2.055899202823638916e-01
-7.098500430583953857e-02 -9.589759260416030884e-02 2.590298652648925781e-01 -2.232052385807037354e-01 -1.540894657373428345e-01 6.921546161174774170e-02 -7.471256703138351440e-02 -2.872232533991336823e-02 -1.008122786879539490e-01 -3.283552825450897217e-01 -8.841247856616973877e-02 3.101135790348052979e-02 1.033632233738899231e-01 -6.830345094203948975e-02 3.554630875587463379e-01 -3.440449237823486328e-01 2.612564265727996826e-01 -6.239635869860649109e-02 -3.239243924617767334e-01 -3.029265403747558594e-01 8.491790294647216797e-02 2.801545262336730957e-01 -7.979204505681991577e-02 -1.491971313953399658e-01 -1.297695040702819824e-01 -2.017181552946567535e-02 4.122678935527801514e-02 1.349134594202041626e-01 -1.258308738470077515e-01 4.876300320029258728e-02 6.770342588424682617e-02 -6.301033496856689453e-02
1.305171996355056763e-01 -2.472159266471862793e-01 2.802626490592956543e-01 9.957184642553329468e-02 -8.412136882543563843e-02 1.249857321381568909e-01 3.182542026042938232e-01 -1.385946571826934814e-01 -1.460359394550323486e-01 -2.554523050785064697e-01 -2.873426377773284912e-01 7.753875851631164551e-02 6.884793192148208618e-02 6.093320436775684357e-03 6.814911961555480957e-02 -2.008769512176513672e-01 1.819562315940856934e-01 8.849644660949707031e-02 -2.183464914560317993e-01 1.737670153379440308e-01 -4.497800394892692566e-02 -2.073572278022766113e-01 -1.355257034301757812e-01 1.412075459957122803e-01 1.121745165437459946e-02 -2.151378691196441650e-01 2.062587589025497437e-01 3.305415213108062744e-01 1.670445650815963745e-01 6.894847750663757324e-02 6.514859944581985474e-02 -1.673714518547058105e-01
-2.528328895568847656e-01 9.706392139196395874e-02 5.020645260810852051e-02 -1.885997951030731201e-01 1.794312596321105957e-01 1.829042583703994751e-01 -1.980018988251686096e-02 -8.146858960390090942e-02 -2.312376350164413452e-02 -5.134574770927429199e-01 -1.823517382144927979e-01 5.499137938022613525e-02 1.394186764955520630e-01 9.493441879749298096e-02 2.623514831066131592e-01 6.288653612136840820e-02 2.323343455791473389e-01 -4.840143490582704544e-03 -2.454904466867446899e-01 -7.607963681221008301e-02 -2.384165301918983459e-02 -1.589591801166534424e-01 -3.325342535972595215e-01 -2.172068059444427490e-01 -1.589347422122955322e-01 -4.574799537658691406e-02 9.610456973314285278e-02 -1.539064794778823853e-01 4.771136492490768433e-02 -1.853673756122589111e-01 -8.900939673185348511e-02 -7.559917867183685303e-02
-1.351087093353271484e-01 -7.793408632278442383e-02 2.768300175666809082e-01 -1.024306938052177429e-01 2.229105681180953979e-01 -1.788289286196231842e-02 1.231643706560134888e-01 3.873849287629127502e-03 2.124652266502380371e-01 3.177917003631591797e-02 -3.791318535804748535e-01 1.742042601108551025e-01 5.637912824749946594e-02 -1.530920714139938354e-01 -4.115971922874450684e-02 -2.104976028203964233e-01 2.466338686645030975e-02 2.038768492639064789e-02 -2.504877448081970215e-01 -2.314925491809844971e-01 7.523315399885177612e-02 6.497085094451904297e-02 -4.264055937528610229e-02 2.129782289266586304e-01 9.786897152662277222e-02 -4.860755205154418945e-01 2.586676180362701416e-02 -3.977234661579132080e-02 6.962320953607559204e-02 -2.658830583095550537e-01 1.014967560768127441e-01 -1.487801969051361084e-01
-6.160062178969383240e-02 -5.165012180805206299e-02 1.743618994951248169e-01 -3.301394581794738770e-01 -8.465902507305145264e-02 -6.019018962979316711e-02 2.052590250968933105e-03 2.024433463811874390e-01 -1.119764596223831177e-01 -3.656791523098945618e-02 -6.501740962266921997e-02 7.876418530941009521e-03 3.336303830146789551e-01 1.815543174743652344e-01 -1.479434818029403687e-01 -4.176513478159904480e-02 5.357895791530609131e-02 -4.653010517358779907e-03 -2.317256331443786621e-01 -2.044544368982315063e-01 3.705061972141265869e-01 -2.001674175262451172e-01 -1.384005099534988403e-01 -2.204186767339706421e-01 -2.062966972589492798e-01 -3.176836073398590088e-01 1.024257913231849670e-01 2.243638634681701660e-01 5.924235656857490540e-02 -4.494847729802131653e-03 2.005737721920013428e-01 1.573378443717956543e-01
6.843223422765731812e-02 5.305620376020669937e-03 2.775277793407440186e-01 -1.767342537641525269e-01 -1.183515228331089020e-02 6.112255156040191650e-02 2.592174708843231201e-01 -4.389694333076477051e-02 -9.136245399713516235e-02 -1.686671748757362366e-02 -9.312840551137924194e-02 -1.290139555931091309e-01 -1.319220513105392456e-01 3.812739253044128418e-01 -3.043194413185119629e-01 -1.629156321287155151e-01 1.143965683877468109e-02 1.284291893243789673e-01 -1.354757547378540039e-01 -5.637252703309059143e-02 1.316640824079513550e-01 9.635220468044281006e-02 -1.679194904863834381e-02 -1.390257030725479126e-01 1.595888286828994751e-01 -4.078197479248046875e-01 -6.004368513822555542e-02 2.218673825263977051e-01 -6.525255739688873291e-02 -1.849206089973449707e-01 1.090292632579803467e-01 -3.447014391422271729e-01
1.591619998216629028e-01 -1.501033455133438110e-01 2.076654583215713501e-01 -1.393820792436599731e-01 -6.546659022569656372e-02 3.920672237873077393e-01 2.675025165081024170e-01 2.407746613025665283e-01 -1.461804658174514771e-01 -2.989121675491333008e-01 -2.359773032367229462e-02 1.436042189598083496e-01 -2.112743854522705078e-01 4.961885511875152588e-02 -2.538544870913028717e-02 -4.183768928050994873e-01 -4.402673989534378052e-02 -1.124815270304679871e-01 -7.570094615221023560e-02 1.547042746096849442e-03 3.716537356376647949e-02 -1.564932763576507568e-01 -2.129205763339996338e-01 -2.778396904468536377e-01 -8.565641194581985474e-02 -5.951846763491630554e-02 -3.333343192934989929e-02 4.271731898188591003e-02 -6.475079059600830078e-02 -2.179626375436782837e-01 -5.983412638306617737e-02 -9.773502498865127563e-02
-5.335189774632453918e-02 -5.911802873015403748e-02 3.760257959365844727e-01 1.121850013732910156e-01 -1.227717176079750061e-01 2.936749458312988281e-01 1.671335101127624512e-01 -1.001526042819023132e-01 3.005434200167655945e-02 -6.132439896464347839e-02 -1.183590516448020935e-01 2.686285227537155151e-02 1.624814867973327637e-01 8.263588696718215942e-02 -8.763657510280609131e-02 -2.547373473644256592e-01 1.728055030107498169e-01 -2.990567088127136230e-01 -1.101879775524139404e-01 7.426501065492630005e-02 2.497217655181884766e-01 7.741291821002960205e-02 -1.150240749120712280e-01 6.959773600101470947e-02 -1.061712503433227539e-01 -3.480119109153747559e-01 1.896525323390960693e-01 -1.431048959493637085e-01 1.390137970447540283e-01 -5.538396164774894714e-02 -2.118824273347854614e-01 -3.093567788600921631e-01
-2.442450076341629028e-02 -5.171746015548706055e-02 5.002937912940979004e-01 9.915264695882797241e-02 -9.403654187917709351e-02 9.927557408809661865e-02 9.769788384437561035e-02 7.658267766237258911e-02 7.749874144792556763e-02 -1.523319184780120850e-01 -1.415594201534986496e-02 -4.461331292986869812e-02 8.670663088560104370e-02 7.989400625228881836e-02 -2.772889845073223114e-02 -1.048136055469512939e-01 -7.733009289950132370e-03 -6.635778397321701050e-02 9.956601075828075409e-03 8.379860222339630127e-02 3.667919635772705078e-01 5.883984640240669250e-02 -2.892481386661529541e-01 -2.432534098625183105e-01 -6.600625067949295044e-02 -4.033796489238739014e-01 1.113218143582344055e-01 1.859643161296844482e-01 1.743625104427337646e-01 -1.704982966184616089e-01 -4.691654071211814880e-02 -2.780247628688812256e-01
3.722658380866050720e-02 1.641075760126113892e-01 -2.662044577300548553e-02 -2.185847908258438110e-01 -6.713251117616891861e-03 -4.529285803437232971e-02 -3.391329944133758545e-02 -1.578798294067382812e-01 -6.370452046394348145e-02 -2.322677969932556152e-01 -1.329772770404815674e-01 1.146027147769927979e-01 1.496124118566513062e-01 9.954668581485748291e-02 -1.040319725871086121e-01 -2.133873850107192993e-01 6.957752257585525513e-02 -2.296403944492340088e-01 -2.702673971652984619e-01 -2.644747197628021240e-01 -2.681879699230194092e-01 5.292531102895736694e-03 -1.717389971017837524e-01 -5.088209733366966248e-02 1.213621273636817932e-01 -2.647829353809356689e-01 7.005230337381362915e-02 8.636114746332168579e-02 -2.101736217737197876e-01 -4.040932953357696533e-01 3.278820812702178955e-01 -2.775751240551471710e-02
-4.444627463817596436e-02 -2.279373854398727417e-01 2.102926969528198242e-01 6.995056755840778351e-03 1.330489069223403931e-01 2.502142786979675293e-01 3.158751428127288818e-01 5.077906697988510132e-02 -2.099975645542144775e-01 -1.006633415818214417e-01 -3.289712369441986084e-01 -6.642219424247741699e-02 1.691890060901641846e-01 2.560465335845947266e-01 3.899044170975685120e-02 -1.365261077880859375e-01 -8.065824955701828003e-02 -2.876480221748352051e-01 -6.587670743465423584e-02 6.485929340124130249e-02 1.373253166675567627e-01 1.144682168960571289e-01 -2.651065886020660400e-01 4.199761897325515747e-02 -1.137474626302719116e-01 -3.186455667018890381e-01 3.274194598197937012e-01 -7.215551286935806274e-02 9.174039214849472046e-02 -2.125406451523303986e-02 6.377820856869220734e-03 -1.815135218203067780e-02
2.580163776874542236e-01 3.745197877287864685e-02 -3.268506750464439392e-02 -3.364578187465667725e-01 -4.613229259848594666e-02 3.909030258655548096e-01 -5.436982586979866028e-02 4.848071187734603882e-02 -2.386685907840728760e-01 -2.587939202785491943e-01 -1.250598579645156860e-01 -8.521335572004318237e-02 7.781986892223358154e-02 -8.703815937042236328e-02 1.245164424180984497e-01 -3.322037756443023682e-01 6.345226615667343140e-02 8.151547983288764954e-03 -1.649907231330871582e-01 -8.023615926504135132e-02 1.428443491458892822e-01 -1.711737662553787231e-01 -2.213862985372543335e-01 -2.101427018642425537e-01 9.290304780006408691e-02 -2.777876555919647217e-01 1.477071344852447510e-01 -1.055335476994514465e-01 -6.777479499578475952e-02 1.967900395393371582e-01 1.607939600944519043e-01 -5.122503265738487244e-02
1.305800527334213257e-01 -1.213461011648178101e-01 3.348980844020843506e-01 -1.266215294599533081e-01 -9.131659567356109619e-02 1.094887126237154007e-02 1.555304974317550659e-01 1.642986685037612915e-01 6.024284660816192627e-02 -3.809690177440643311e-01 -1.794656515121459961e-01 9.774642996490001678e-03 1.792526692152023315e-01 -2.374017238616943359e-02 -3.740074858069419861e-02 -1.712206900119781494e-01 2.119541615247726440e-01 2.000093609094619751e-01 -3.729504644870758057e-01 4.313638433814048767e-02 1.897783726453781128e-01 1.146309543401002884e-02 -5.121583119034767151e-02 1.059471070766448975e-01 1.500454097986221313e-01 -5.809054896235466003e-02 -1.199362352490425110e-01 -7.626078277826309204e-02 -2.688165605068206787e-01 9.817487746477127075e-02 3.396711945533752441e-01 -1.291106343269348145e-01
-1.579233855009078979e-01 -1.257935613393783569e-01 2.036548703908920288e-01 -2.033637315034866333e-01 -3.075734376907348633e-01 7.514137774705886841e-02 1.352952569723129272e-01 -2.315112575888633728e-02 1.854948550462722778e-01 -2.806582152843475342e-01 -1.898823678493499756e-01 -1.242013424634933472e-01 -2.669984996318817139e-01 -4.372015595436096191e-03 1.224843487143516541e-01 -4.121696054935455322e-01 1.188238561153411865e-01 -8.066245168447494507e-02 -1.458667218685150146e-01 6.694639474153518677e-02 1.588122248649597168e-01 -1.206030696630477905e-01 6.365408748388290405e-02 3.695199638605117798e-02 -1.281027644872665405e-01 -2.832673490047454834e-01 1.021472811698913574e-01 3.872507438063621521e-02 -1.982849836349487305e-01 -1.339436694979667664e-02 -9.563793241977691650e-02 -2.960878312587738037e-01
-5.697480589151382446e-02 -1.088964864611625671e-01 7.533381879329681396e-02 3.511561453342437744e-02 6.381413340568542480e-02 -7.773948367685079575e-03 7.492450065910816193e-03 3.641245141625404358e-02 -9.114043787121772766e-03 -2.735921144485473633e-01 -4.699609577655792236e-01 3.061706721782684326e-01 7.035963982343673706e-02 6.482104957103729248e-02 1.175749152898788452e-01 -1.554525643587112427e-01 -2.374577336013317108e-02 -2.535071671009063721e-01 -1.336263120174407959e-01 -4.103269800543785095e-02 8.435937017202377319e-02 7.378422468900680542e-02 -1.254581660032272339e-01 -5.374295264482498169e-02 1.878317892551422119e-01 -2.572931051254272461e-01 2.617949545383453369e-01 -8.086129277944564819e-02 2.263687103986740112e-01 -1.010679826140403748e-01 8.070080727338790894e-02 -4.191746115684509277e-01
-1.705867350101470947e-01 1.824494749307632446e-01 3.238585218787193298e-02 -3.420917987823486328e-01 -6.486682104878127575e-04 -5.654485896229743958e-02 -5.449237301945686340e-02 -6.755642243660986423e-04 -1.071991994976997375e-01 -6.145966053009033203e-01 -6.516470015048980713e-02 -9.754098951816558838e-02 7.143396139144897461e-02 1.979299262166023254e-02 2.617543935775756836e-01 4.146915301680564880e-02 1.326044928282499313e-02 9.280381351709365845e-02 -2.574868202209472656e-01 -2.479468435049057007e-01 -1.313680224120616913e-02 -8.410835266113281250e-02 -1.871305406093597412e-01 -2.800654470920562744e-01 1.938264816999435425e-01 -4.421572387218475342e-02 -2.894015423953533173e-02 1.926314085721969604e-02 2.734965528361499310e-04 -1.206400021910667419e-01 9.162173420190811157e-02 -1.170910298824310303e-01
-9.792243689298629761e-02 -2.333215326070785522e-01 2.255603075027465820e-01 -1.421505585312843323e-02 1.374035477638244629e-01 1.130024902522563934e-02 1.136390939354896545e-01 1.704300493001937866e-01 -5.559791624546051025e-02 -1.406420767307281494e-01 -4.234653115272521973e-01 3.040963411331176758e-01 6.608300656080245972e-02 8.675377070903778076e-02 8.194568008184432983e-02 -1.745774447917938232e-01 -6.361246109008789062e-02 -2.419967204332351685e-01 -9.646677970886230469e-02 -9.724171459674835205e-02 2.134595513343811035e-01 -1.426675766706466675e-01 -4.935863614082336426e-02 2.623937278985977173e-02 1.353110522031784058e-01 -3.297862708568572998e-01 1.241706237196922302e-01 -3.045331127941608429e-02 2.602981328964233398e-01 -6.545715779066085815e-02 1.050436273217201233e-01 -3.213540017604827881e-01
-2.072775177657604218e-02 -1.773418188095092773e-01 2.199006378650665283e-01 4.911183193325996399e-02 5.135785415768623352e-02 2.080607563257217407e-01 3.009533286094665527e-01 -1.000371575355529785e-01 -8.776821941137313843e-02 -2.223041802644729614e-01 -2.581413090229034424e-01 2.278440445661544800e-01 1.401645392179489136e-01 -1.904479861259460449e-01 1.982739940285682678e-02 -2.174459397792816162e-01 -4.397715255618095398e-02 -2.056584507226943970e-01 -1.126070786267518997e-02 1.289746612310409546e-01 8.842267841100692749e-02 5.988279730081558228e-02 -1.337954849004745483e-01 6.313863396644592285e-02 1.808789223432540894e-01 -3.934237062931060791e-01 2.950404584407806396e-01 -1.565198451280593872e-01 6.246701255440711975e-02 -1.674615740776062012e-01 1.389226019382476807e-01 -2.168076038360595703e-01
2.036322802305221558e-01 -1.992057776078581810e-03 1.794068217277526855e-01 -2.719302773475646973e-01 -2.501961588859558105e-01 -2.718353569507598877e-01 1.857875585556030273e-01 -4.646910354495048523e-02 -1.349900066852569580e-01 -6.073191016912460327e-02 -4.253325164318084717e-01 7.723177224397659302e-02 -4.887387901544570923e-02 1.362235657870769501e-02 -6.905506830662488937e-03 -2.334079593420028687e-01 1.004133746027946472e-02 6.922128796577453613e-02 -2.675560414791107178e-01 -1.073420420289039612e-01 -1.615515500307083130e-01 -2.850084751844406128e-02 -3.498822450637817383e-02 -9.452858939766883850e-03 -1.258884817361831665e-01 -1.641669124364852905e-01 -1.667617708444595337e-01 1.820291429758071899e-01 -1.173019856214523315e-01 -3.318914473056793213e-01 -1.514301151037216187e-01 -2.157141417264938354e-01
8.626399561762809753e-03 3.971987217664718628e-02 2.898656427860260010e-01 -1.526337563991546631e-01 -2.501296438276767731e-02 2.126723080873489380e-01 1.223855093121528625e-01 -3.475918248295783997e-02 2.439753524959087372e-02 -1.765747927129268646e-02 5.949923023581504822e-02 -1.051800772547721863e-01 -8.823747932910919189e-02 -1.466011703014373779e-01 -1.709501296281814575e-01 -1.333359926939010620e-01 9.173853695392608643e-02 3.337339162826538086e-01 -2.569954395294189453e-01 -3.346717059612274170e-01 1.953948587179183960e-01 -9.271715581417083740e-02 5.354823917150497437e-02 1.263487040996551514e-01 1.621091663837432861e-01 -3.596019148826599121e-01 -1.187917590141296387e-01 1.082989126443862915e-01 1.975979208946228027e-01 -3.246412873268127441e-01 5.055179074406623840e-02 -2.128810435533523560e-01
5.041937157511711121e-02 1.702531129121780396e-01 -4.613345116376876831e-02 -2.592274844646453857e-01 -7.809820771217346191e-02 8.237215876579284668e-02 1.763577312231063843e-01 5.509423464536666870e-02 -1.441946029663085938e-01 6.688966602087020874e-02 -2.981910407543182373e-01 -3.576962053775787354e-01 5.203581973910331726e-02 1.500388532876968384e-01 -2.233076281845569611e-02 -2.617059051990509033e-01 2.124370485544204712e-01 -1.585342437028884888e-01 -3.769512521103024483e-03 -2.054133117198944092e-01 3.978381678462028503e-02 -3.970574587583541870e-02 -3.388696610927581787e-01 2.275336086750030518e-01 1.524990648031234741e-01 -2.789422869682312012e-01 -3.570939227938652039e-02 -3.176300600171089172e-02 -1.542378515005111694e-01 -4.406943917274475098e-03 1.644996851682662964e-01 -2.816581428050994873e-01
-8.621029555797576904e-02 6.715781241655349731e-02 4.872063100337982178e-01 -2.365620806813240051e-02 6.346265971660614014e-02 1.101981103420257568e-01 1.033497750759124756e-01 -1.356196254491806030e-01 2.303635776042938232e-01 -7.470333576202392578e-02 -3.221235573291778564e-01 -7.109817117452621460e-02 3.291921913623809814e-01 1.058190986514091492e-01 1.122985109686851501e-01 -6.468971818685531616e-02 -1.956686824560165405e-01 -1.028452292084693909e-01 -4.095052182674407959e-02 1.230526044964790344e-01 2.673052251338958740e-01 -7.740489393472671509e-02 -1.845064014196395874e-01 5.464036762714385986e-02 -1.241922564804553986e-02 -3.151960968971252441e-01 2.383166402578353882e-01 -1.218407750129699707e-01 -2.873551659286022186e-02 -1.167675405740737915e-01 7.174097001552581787e-02 -1.736421436071395874e-01
1.025965735316276550e-01 -1.150970458984375000e-01 1.381537914276123047e-01 -1.810318827629089355e-01 -8.085474371910095215e-02 8.532682806253433228e-02 1.150200366973876953e-01 -1.546678543090820312e-01 1.873425766825675964e-02 -6.574167311191558838e-02 -2.763848304748535156e-01 2.674601972103118896e-01 -9.066685102880001068e-03 -1.624137312173843384e-01 -4.067632555961608887e-02 -1.767889112234115601e-01 -1.486850064247846603e-02 -7.152339071035385132e-02 -6.598075479269027710e-02 -1.234786361455917358e-01 -1.555687934160232544e-01 1.186368763446807861e-01 -2.125794887542724609e-01 2.078386396169662476e-01 -1.326884329319000244e-01 -5.487766861915588379e-01 -1.200319305062294006e-01 5.301085114479064941e-02 8.377155661582946777e-02 -3.850399553775787354e-01 1.115790829062461853e-01 -7.828254252672195435e-02
1.613428443670272827e-01 7.914267480373382568e-02 8.738262951374053955e-02 -2.648808956146240234e-01 -2.354630976915359497e-01 6.951613724231719971e-02 -1.936534233391284943e-02 2.001900784671306610e-02 -2.252455949783325195e-01 -9.172860532999038696e-03 -2.040668427944183350e-01 -1.145343706011772156e-01 2.370462864637374878e-01 -1.380334794521331787e-01 3.289121985435485840e-01 -3.126614391803741455e-01 -4.067858308553695679e-02 -7.486230134963989258e-02 -1.521074026823043823e-01 -2.975576221942901611e-01 2.357696443796157837e-01 1.384003609418869019e-01 -3.975546360015869141e-02 -6.080122292041778564e-02 -4.353829473257064819e-02 -2.301699519157409668e-01 -4.417992755770683289e-02 1.854917854070663452e-01 -6.532918661832809448e-02 9.725429117679595947e-02 1.747548729181289673e-01 -3.280797302722930908e-01
1.314038038253784180e-02 -3.111899271607398987e-02 4.845431149005889893e-01 -3.092110622674226761e-03 1.023735404014587402e-01 1.472001224756240845e-01 8.703865855932235718e-02 -1.348218023777008057e-01 1.457892507314682007e-01 -6.429960019886493683e-03 -2.845078408718109131e-01 -1.357062608003616333e-01 4.102847576141357422e-01 6.107616052031517029e-02 2.845158241689205170e-02 -8.548514544963836670e-02 -1.821044832468032837e-01 2.845484204590320587e-02 -1.614476889371871948e-01 1.515530049800872803e-01 1.918761879205703735e-01 -1.123966276645660400e-01 -3.201000690460205078e-01 5.216604471206665039e-02 7.448221743106842041e-02 -2.677026689052581787e-01 1.872821599245071411e-01 -4.408928751945495605e-02 -1.075725257396697998e-02 -1.559733748435974121e-01 -5.123333539813756943e-03 -1.702590584754943848e-01
-5.054302513599395752e-02 1.144213974475860596e-01 3.128108680248260498e-01 1.099028345197439194e-02 -1.943837665021419525e-02 1.343533843755722046e-01 -1.451949179172515869e-01 1.620785892009735107e-01 -1.726356297731399536e-01 -2.042575031518936157e-01 -3.437583521008491516e-02 -2.044459581375122070e-01 -3.879712149500846863e-02 1.622604727745056152e-01 2.275507897138595581e-02 -1.501430273056030273e-01 7.598047703504562378e-02 -2.393573373556137085e-01 -1.222108826041221619e-01 -1.096002683043479919e-01 2.077046930789947510e-01 -7.421332597732543945e-02 -4.711871147155761719e-01 -1.139424219727516174e-01 3.078330121934413910e-02 -3.614752888679504395e-01 -1.689137667417526245e-01 -1.487846076488494873e-01 -1.088950484991073608e-01 -1.000519767403602600e-01 9.728083014488220215e-02 -2.606319785118103027e-01
2.063453942537307739e-01 2.245479673147201538e-01 2.797992527484893799e-01 -2.901509702205657959e-01 1.590945273637771606e-01 4.058958590030670166e-01 4.069379344582557678e-02 -1.196091622114181519e-01 3.684361651539802551e-02 1.054572910070419312e-01 -1.461626738309860229e-01 8.326631039381027222e-02 -4.865493625402450562e-03 -2.988679111003875732e-01 1.141198948025703430e-01 -2.107374370098114014e-01 -2.073101103305816650e-01 -9.582760743796825409e-03 -2.371685206890106201e-01 -6.742502003908157349e-02 2.448903620243072510e-01 -5.322331190109252930e-02 7.245749002322554588e-04 -9.522947482764720917e-03 -2.211700230836868286e-01 -5.085618048906326294e-02 -6.483209878206253052e-02 8.360209316015243530e-02 9.204774349927902222e-02 -3.006542623043060303e-01 1.237563043832778931e-01 -8.549208939075469971e-02
5.884529650211334229e-02 -3.314174339175224304e-02 2.592027485370635986e-01 -3.807289600372314453e-01 3.290256857872009277e-02 3.987933695316314697e-02 4.583559036254882812e-01 -6.571113318204879761e-02 -1.922928988933563232e-01 -3.461383581161499023e-01 1.733508333563804626e-02 -1.226167008280754089e-01 4.678849875926971436e-02 -8.083395659923553467e-03 -1.786323487758636475e-01 -1.624415367841720581e-01 -6.183776259422302246e-02 -5.001513659954071045e-02 -8.819733560085296631e-02 -3.368360102176666260e-01 1.715766936540603638e-01 -9.657567739486694336e-02 -7.072129845619201660e-02 -3.186206147074699402e-02 1.197344288229942322e-01 2.129815369844436646e-01 1.806599795818328857e-01 -7.028328720480203629e-03 -2.207106947898864746e-01 -9.821353852748870850e-02 -3.371879458427429199e-02 9.652316570281982422e-02
4.157817363739013672e-02 -4.889067411422729492e-01 1.974381208419799805e-01 -1.670685857534408569e-01 -1.818094551563262939e-01 -5.847151577472686768e-02 6.855580210685729980e-02 -9.616022557020187378e-02 6.342575699090957642e-02 -1.132049337029457092e-01 -1.125994920730590820e-01 4.405890032649040222e-02 -1.224566176533699036e-01 6.432510912418365479e-02 1.807296574115753174e-01 -3.041038513183593750e-01 1.498322486877441406e-01 -4.403588920831680298e-02 -1.831815838813781738e-01 -1.637255400419235229e-02 1.321462690830230713e-01 -6.137361377477645874e-02 -2.182309925556182861e-01 -1.927200332283973694e-02 -1.608753800392150879e-01 -2.754825651645660400e-01 1.345282047986984253e-01 2.642469406127929688e-01 -2.618630826473236084e-01 -7.519501727074384689e-03 -1.756731420755386353e-01 -2.226434499025344849e-01
-5.593773722648620605e-02 2.434200793504714966e-02 7.890575379133224487e-02 -1.877349466085433960e-01 1.305419504642486572e-01 1.766441948711872101e-02 -3.155732154846191406e-02 1.327861845493316650e-01 1.728598177433013916e-01 -1.851817071437835693e-01 -3.001173734664916992e-01 -1.035138145089149475e-01 -4.754860699176788330e-02 -3.094764426350593567e-02 -9.865049272775650024e-02 -1.557005792856216431e-01 2.249533077701926231e-03 5.169567093253135681e-02 -4.807188808917999268e-01 -3.544164597988128662e-01 3.735408186912536621e-01 1.917374283075332642e-01 1.131065040826797485e-01 2.231716811656951904e-01 1.307763438671827316e-02 -3.244401216506958008e-01 7.327487319707870483e-02 -2.043901756405830383e-02 2.822400070726871490e-02 -4.635316878557205200e-02 -1.495879609137773514e-02 6.334805488586425781e-02
-1.244224980473518372e-01 2.389789074659347534e-01 3.804363012313842773e-01 -2.213144116103649139e-02 3.589003160595893860e-02 5.236466415226459503e-03 1.987375020980834961e-01 3.683760389685630798e-02 1.672874577343463898e-02 -2.214649617671966553e-01 -3.901530429720878601e-02 8.118652552366256714e-02 9.920390695333480835e-02 1.040889918804168701e-01 7.006485015153884888e-02 -3.734157383441925049e-01 -2.017357051372528076e-01 2.165667265653610229e-01 1.469475030899047852e-02 1.659135669469833374e-01 1.304150819778442383e-01 -2.588655799627304077e-02 -3.623420894145965576e-01 -1.511184722185134888e-01 -2.281003445386886597e-01 -2.786776125431060791e-01 -1.008661463856697083e-01 5.992259830236434937e-02 1.434128284454345703e-01 -2.866760827600955963e-02 1.919755041599273682e-01 -1.694265753030776978e-01
-5.270207673311233521e-02 -5.759938806295394897e-02 3.977705836296081543e-01 -1.890128552913665771e-01 -8.141277357935905457e-03 -7.169935852289199829e-02 6.160370260477066040e-02 -2.813594937324523926e-01 -1.378337442874908447e-01 -2.864024415612220764e-02 -2.598192095756530762e-01 -4.456013441085815430e-03 4.608385637402534485e-02 7.169636432081460953e-03 2.843666262924671173e-02 -2.528006136417388916e-01 -3.515555337071418762e-02 -2.281212508678436279e-01 -3.181972801685333252e-01 2.731778621673583984e-01 1.758144050836563110e-01 -4.459092859178781509e-03 6.610024720430374146e-02 1.251954864710569382e-02 -2.401087880134582520e-01 -3.336692601442337036e-02 3.296931385993957520e-01 -5.246094428002834320e-03 2.580509521067142487e-02 -2.911203503608703613e-01 2.001022994518280029e-01 5.363233503885567188e-05
-5.525893345475196838e-02 8.188015222549438477e-02 7.916559278964996338e-02 -1.038331240415573120e-01 -1.256027370691299438e-01 1.013487055897712708e-01 -4.524543881416320801e-02 -1.421137750148773193e-01 2.513302303850650787e-02 -8.773700147867202759e-02 -1.302132308483123779e-01 -5.044455453753471375e-02 2.785484790802001953e-01 2.818515524268150330e-02 3.317939937114715576e-01 -3.702644109725952148e-01 1.869325190782546997e-01 -1.215474233031272888e-01 -5.359058976173400879e-01 -3.307092785835266113e-01 2.823195978999137878e-02 1.384901106357574463e-01 4.981412738561630249e-02 -1.215159073472023010e-01 -1.317363977432250977e-01 -1.246146038174629211e-01 5.887198448181152344e-02 4.668433964252471924e-02 2.312072739005088806e-02 1.571103930473327637e-02 -1.385055929422378540e-01 -1.717766374349594116e-01
-9.376963973045349121e-02 1.734080165624618530e-01 1.255754679441452026e-01 -2.477905154228210449e-01 -4.022282361984252930e-02 2.006566673517227173e-01 -2.246584184467792511e-02 2.102167308330535889e-01 1.537099778652191162e-01 -1.569693535566329956e-01 1.531476300442591310e-04 -2.678303420543670654e-02 2.307306788861751556e-02 -1.489649564027786255e-01 -8.053509145975112915e-02 -2.631504535675048828e-01 1.031394079327583313e-01 1.102590188384056091e-01 -2.391543388366699219e-01 -1.407748758792877197e-01 4.182577729225158691e-01 -2.237146943807601929e-01 1.407706886529922485e-01 -2.693151533603668213e-01 1.138445362448692322e-01 -4.068465530872344971e-01 1.394840180873870850e-01 1.592531204223632812e-01 -5.199610441923141479e-02 -1.919896807521581650e-03 -5.604526028037071228e-02 6.048117205500602722e-02
4.243183135986328125e-02 -8.989109843969345093e-02 1.678221374750137329e-01 -2.572659254074096680e-01 -2.180849164724349976e-01 -4.897629469633102417e-02 -4.811486229300498962e-02 -1.177207753062248230e-01 -2.361546307802200317e-01 -2.822161912918090820e-01 1.028783153742551804e-02 1.357729732990264893e-01 2.140135318040847778e-01 -6.298616528511047363e-02 2.748492956161499023e-01 -3.880551159381866455e-01 1.192921772599220276e-01 -2.271192818880081177e-01 -1.303564384579658508e-02 -9.752304852008819580e-02 -9.881903231143951416e-02 4.312004894018173218e-02 3.988998010754585266e-02 -3.460962772369384766e-01 -3.609286621212959290e-02 -2.990296781063079834e-01 -9.333466738462448120e-02 -6.158477440476417542e-02 9.723933041095733643e-02 -8.787044882774353027e-02 8.803885430097579956e-02 -2.512712478637695312e-01
-9.651195257902145386e-03 7.194542326033115387e-03 4.776238650083541870e-02 -5.406089499592781067e-02 -3.618501871824264526e-02 -1.001601852476596832e-02 2.233282476663589478e-02 5.515680834650993347e-02 3.811078891158103943e-02 -2.749658524990081787e-01 -1.467500030994415283e-01 -7.175794243812561035e-02 3.686363995075225830e-01 2.576032280921936035e-01 7.780553400516510010e-02 -2.561821341514587402e-01 -6.217436492443084717e-02 1.144782453775405884e-01 -2.023192197084426880e-01 -4.899772107601165771e-01 7.077497988939285278e-02 -5.273995548486709595e-02 -5.399405360221862793e-01 -5.024215206503868103e-02 -2.159361029043793678e-03 1.189942657947540283e-02 -4.642528295516967773e-02 6.954812258481979370e-02 -4.363058134913444519e-02 -4.170832037925720215e-02 1.309563312679529190e-02 -3.516233712434768677e-02
2.491048574447631836e-01 4.139939695596694946e-02 1.445569396018981934e-01 -1.541656255722045898e-01 3.272596597671508789e-01 1.164913922548294067e-01 -1.574283242225646973e-01 -3.395271003246307373e-01 9.083619713783264160e-02 -3.011774122714996338e-01 -1.031919866800308228e-01 -3.760772943496704102e-02 5.889793112874031067e-02 -6.355669349431991577e-02 1.444420367479324341e-01 -3.855263888835906982e-01 1.850284934043884277e-01 1.188138350844383240e-01 -1.305562108755111694e-01 -2.719314992427825928e-01 6.851629167795181274e-02 1.896707117557525635e-01 -1.255222856998443604e-01 -1.661850810050964355e-01 2.650599740445613861e-02 -1.333206295967102051e-01 5.827663466334342957e-02 -3.239761665463447571e-02 1.598678827285766602e-01 -2.343624234199523926e-01 2.546970499679446220e-03 1.265449970960617065e-01
-7.594293355941772461e-02 -1.533514708280563354e-01 1.762110739946365356e-01 -1.891905367374420166e-01 8.533193171024322510e-02 2.177449017763137817e-01 1.205591186881065369e-01 -3.349855914711952209e-02 -2.094143778085708618e-01 -1.566514968872070312e-01 -9.702627547085285187e-03 -3.520891070365905762e-01 6.504058092832565308e-02 -8.268698304891586304e-02 1.391312777996063232e-01 -1.746487617492675781e-01 2.829264700412750244e-01 -2.318135946989059448e-01 4.747907072305679321e-02 -1.461671143770217896e-01 2.580859959125518799e-01 9.805522114038467407e-02 -1.119211018085479736e-01 -6.104940176010131836e-02 -2.407036870718002319e-01 -3.925255537033081055e-01 4.424120113253593445e-02 4.474880918860435486e-02 -2.484483271837234497e-01 5.993130803108215332e-02 1.214945390820503235e-01 -1.849467903375625610e-01
-2.275678068399429321e-01 1.123439744114875793e-01 1.679072529077529907e-01 -1.773741096258163452e-02 -1.387818437069654465e-02 -8.735827356576919556e-02 1.582460999488830566e-01 6.163822486996650696e-02 3.093491308391094208e-02 -1.124563738703727722e-01 -2.374028712511062622e-01 1.157610937952995300e-01 1.779117137193679810e-01 2.379056215286254883e-01 -9.156086295843124390e-02 2.977851778268814087e-03 1.044632270932197571e-01 -1.082123667001724243e-01 -2.002836912870407104e-01 -2.173371911048889160e-01 7.468105107545852661e-02 -2.981738150119781494e-01 -8.989356458187103271e-02 -1.600334793329238892e-01 -1.652866788208484650e-02 -1.715820729732513428e-01 -8.584021776914596558e-02 2.687740921974182129e-01 -2.268713414669036865e-01 -5.151142477989196777e-01 1.329315751791000366e-01 -9.196411073207855225e-02
-1.382189989089965820e-01 -9.726843982934951782e-02 2.732448577880859375e-01 -2.167842537164688110e-01 2.520146369934082031e-01 6.684927642345428467e-02 -7.605437934398651123e-02 1.013247892260551453e-01 1.888750493526458740e-01 8.079046010971069336e-02 -5.490919575095176697e-02 -7.585583627223968506e-02 -1.733753234148025513e-01 7.006353884935379028e-02 1.282944679260253906e-01 -3.466786444187164307e-02 4.636138211935758591e-03 4.632055386900901794e-02 -3.529082536697387695e-01 5.496160313487052917e-02 4.142521321773529053e-01 -7.852694392204284668e-02 -1.856742799282073975e-01 -1.717732404358685017e-03 1.137525364756584167e-01 -3.680385351181030273e-01 1.284147799015045166e-01 -1.148775592446327209e-01 -4.592212662100791931e-02 -3.104677200317382812e-01 -8.520899713039398193e-02 -1.905932724475860596e-01
8.871494233608245850e-02 2.777820527553558350e-01 -9.097535163164138794e-02 -2.057660520076751709e-01 -1.488680988550186157e-01 3.131139576435089111e-01 1.555458456277847290e-02 3.312163054943084717e-02 3.264638781547546387e-02 -4.054129123687744141e-01 1.333258152008056641e-01 1.752062118612229824e-03 3.738558888435363770e-01 -1.214589551091194153e-01 1.228111311793327332e-01 -1.164021119475364685e-01 -3.830019757151603699e-02 1.183996796607971191e-01 7.568402588367462158e-02 -1.423364281654357910e-01 1.402173638343811035e-01 -4.861008003354072571e-02 -2.396733164787292480e-01 -9.235399216413497925e-02 -8.402530103921890259e-02 -3.489668965339660645e-01 5.858901515603065491e-02 -1.966131776571273804e-01 -2.157613337039947510e-01 -3.579428046941757202e-02 5.807109549641609192e-02 -1.576367318630218506e-01
-6.641126424074172974e-02 1.358357723802328110e-02 -1.290886551141738892e-01 2.506377696990966797e-01 -1.270913780899718404e-04 1.805510371923446655e-01 7.887946069240570068e-02 6.199105177074670792e-03 -3.941424563527107239e-02 -2.944362163543701172e-01 -1.211708858609199524e-01 3.148073330521583557e-02 1.883100867271423340e-01 3.277844190597534180e-02 2.794278264045715332e-01 -2.075947672128677368e-01 -9.045392274856567383e-02 -2.681178450584411621e-01 -2.855321764945983887e-01 -9.175164997577667236e-02 4.277328848838806152e-01 3.216686844825744629e-02 -1.866011619567871094e-01 -5.411469563841819763e-02 -7.357139885425567627e-02 -2.283466458320617676e-01 2.547601163387298584e-01 -3.508315607905387878e-02 -9.300042688846588135e-02 -2.046052366495132446e-01 -9.547307342290878296e-02 -2.009032666683197021e-01
-1.487206667661666870e-01 -1.323257833719253540e-01 1.326861977577209473e-01 -4.492656514048576355e-02 2.918018959462642670e-02 5.751793459057807922e-02 1.701135933399200439e-01 6.783493794500827789e-03 -4.209752008318901062e-02 -2.457958310842514038e-01 -3.816603720188140869e-01 3.573375046253204346e-01 2.005915343761444092e-01 -8.517777174711227417e-02 -4.101105965673923492e-03 -4.294703528285026550e-02 -2.082058228552341461e-02 -2.934237718582153320e-01 -4.300926625728607178e-02 -4.605143517255783081e-02 2.078324705362319946e-01 -9.128154069185256958e-02 -1.598964929580688477e-01 3.529628738760948181e-02 2.591927051544189453e-01 -3.504183292388916016e-01 1.084792762994766235e-01 -1.227504387497901917e-01 1.284136772155761719e-01 -2.069114148616790771e-01 4.491634666919708252e-02 -2.752046287059783936e-01
1.235077623277902603e-02 -3.392469584941864014e-01 2.325091212987899780e-01 -6.079692840576171875e-01 1.592837125062942505e-01 1.582528501749038696e-01 2.441605180501937866e-01 9.668783098459243774e-02 -2.803343906998634338e-02 -1.669673174619674683e-01 2.193634957075119019e-01 6.816712766885757446e-02 5.752192810177803040e-03 3.711435943841934204e-02 1.787003725767135620e-01 -9.504302591085433960e-02 -6.794743239879608154e-02 2.251159027218818665e-02 -1.740622669458389282e-01 6.711413711309432983e-02 8.086143434047698975e-02 -2.830314636230468750e-02 -1.264279484748840332e-01 -8.671756833791732788e-02 2.460584938526153564e-01 -7.607438415288925171e-02 1.302563995122909546e-01 4.350274428725242615e-02 -6.452342495322227478e-04 1.188195124268531799e-01 -2.354004979133605957e-02 -2.173747569322586060e-01
-1.166541725397109985e-01 -2.081294311210513115e-03 2.058273404836654663e-01 -2.318800389766693115e-01 6.333535164594650269e-02 1.319396942853927612e-01 -6.266433000564575195e-02 1.780908405780792236e-01 1.533847153186798096e-01 -1.373410671949386597e-01 -3.302624225616455078e-01 -2.532505691051483154e-01 7.939174026250839233e-02 -1.742676943540573120e-01 -1.275384426116943359e-01 -1.792068406939506531e-02 2.729863822460174561e-01 1.008634716272354126e-01 -3.147547245025634766e-01 -3.449575603008270264e-01 3.610689640045166016e-01 -7.227653264999389648e-02 2.994594350457191467e-02 6.477573513984680176e-02 1.994591057300567627e-01 -1.443016231060028076e-01 1.458390951156616211e-01 9.504563361406326294e-02 -3.794290497899055481e-02 -1.379627585411071777e-01 -3.410056978464126587e-02 -9.131814539432525635e-02
-5.845899134874343872e-02 -2.121937461197376251e-02 3.267319202423095703e-01 -9.764697402715682983e-02 1.570350676774978638e-01 2.171137602999806404e-03 -1.011632755398750305e-02 -1.677335798740386963e-01 -1.913961917161941528e-01 -3.064835369586944580e-01 -3.553784787654876709e-01 -2.236121147871017456e-01 -3.109633736312389374e-02 1.334184855222702026e-01 3.458858653903007507e-02 1.320119202136993408e-02 -1.327310800552368164e-01 -6.511379778385162354e-02 -3.724749386310577393e-01 1.911720186471939087e-01 2.184467911720275879e-01 1.115466374903917313e-02 -2.306610941886901855e-01 -1.214512959122657776e-01 -8.814552426338195801e-02 -1.352473534643650055e-02 2.728672325611114502e-01 -5.529740452766418457e-02 -7.139432430267333984e-02 -2.270765602588653564e-01 -1.629578322172164917e-01 -1.353514045476913452e-01
6.752894073724746704e-02 -6.142024695873260498e-02 1.430455595254898071e-01 -2.122648805379867554e-01 1.407393962144851685e-01 -1.354791410267353058e-02 1.805864572525024414e-01 8.206836879253387451e-02 1.571870893239974976e-01 -8.816073834896087646e-02 -2.353003919124603271e-01 3.441296517848968506e-01 7.704834640026092529e-02 -1.628865487873554230e-02 1.136494278907775879e-01 -2.360211312770843506e-01 7.483529299497604370e-02 -2.585228085517883301e-01 -1.299934685230255127e-01 -6.580501049757003784e-02 1.039310842752456665e-01 -7.396875321865081787e-02 -1.135756969451904297e-01 1.014367192983627319e-01 3.420405089855194092e-01 -3.692381083965301514e-01 2.937037348747253418e-01 -1.488610804080963135e-01 1.122942119836807251e-01 -2.216536402702331543e-01 -4.436206445097923279e-02 -1.647195667028427124e-01
6.317040417343378067e-03 -1.158337891101837158e-01 2.702657282352447510e-01 -1.830446869134902954e-01 1.470230966806411743e-01 1.329381614923477173e-01 1.829981058835983276e-01 1.714228838682174683e-01 1.623042523860931396e-01 -2.401437759399414062e-01 -3.348835706710815430e-01 2.891139388084411621e-01 -2.097482234239578247e-01 -1.301179733127355576e-02 -1.395689137279987335e-02 -1.932111680507659912e-01 -2.001016959547996521e-02 -1.088341325521469116e-01 -1.971356719732284546e-01 -8.826723694801330566e-02 1.172500401735305786e-01 -7.119561731815338135e-02 -5.143610388040542603e-02 2.132247947156429291e-02 1.833146214485168457e-01 -4.223907589912414551e-01 2.746646292507648468e-03 -1.892061382532119751e-01 1.944786757230758667e-01 -1.861524879932403564e-01 1.235802471637725830e-01 3.122003516182303429e-03
-9.690823405981063843e-02 1.008759364485740662e-01 1.492363065481185913e-01 -1.733092963695526123e-01 -1.679754108190536499e-01 2.674030661582946777e-01 -6.074222922325134277e-02 3.170103207230567932e-02 -2.059805393218994141e-01 -3.688622415065765381e-01 -7.884490489959716797e-02 -5.290049687027931213e-02 1.570786535739898682e-01 3.283082693815231323e-02 1.404724121093750000e-01 -1.458532065153121948e-01 2.427773475646972656e-01 -1.301316916942596436e-01 -5.500305816531181335e-02 -2.323907017707824707e-01 3.482964932918548584e-01 1.140419095754623413e-01 -3.054044246673583984e-01 -6.472999602556228638e-02 -1.692449003458023071e-01 5.942375212907791138e-02 1.505144536495208740e-01 -1.379096647724509239e-04 2.692094817757606506e-02 -8.464187383651733398e-02 -2.135931253433227539e-01 -3.105262815952301025e-01
-4.024018943309783936e-01 -8.483627438545227051e-02 1.544241458177566528e-01 -2.925391793251037598e-01 -8.059622347354888916e-02 -1.320138126611709595e-01 3.774555623531341553e-01 -8.403502404689788818e-02 -2.570037841796875000e-01 -5.066105350852012634e-02 -1.949221640825271606e-01 4.148424416780471802e-02 -1.133665964007377625e-01 -7.057498395442962646e-02 2.204806357622146606e-01 -6.632967293262481689e-02 1.562349647283554077e-01 -2.861926332116127014e-02 4.831538349390029907e-02 -1.986520886421203613e-01 2.055388092994689941e-01 -1.857426166534423828e-01 4.332096315920352936e-03 1.518145352602005005e-01 2.168336063623428345e-01 -1.418503820896148682e-01 2.027663886547088623e-01 1.159221380949020386e-01 1.920268870890140533e-02 -4.079791158437728882e-02 -2.252409607172012329e-02 -2.788274586200714111e-01
3.597801923751831055e-02 1.063524633646011353e-01 2.115583270788192749e-01 -5.120271071791648865e-02 -2.501903176307678223e-01 4.543977789580821991e-03 2.418402582406997681e-01 2.082745879888534546e-01 -6.145893037319183350e-02 -3.440296947956085205e-01 -1.521020531654357910e-01 3.798353075981140137e-01 2.967317998409271240e-01 -9.181260317564010620e-02 3.603486716747283936e-02 -2.492215717211365700e-04 2.714633047580718994e-01 -7.767786085605621338e-02 -2.991408705711364746e-01 4.172845743596553802e-03 1.323934197425842285e-01 -5.302959308028221130e-02 -1.662831380963325500e-02 8.087988942861557007e-02 -2.006877958774566650e-02 -1.962781697511672974e-01 -5.135379359126091003e-02 3.025822639465332031e-01 -1.266965717077255249e-01 -7.495935540646314621e-03 1.654765307903289795e-01 -1.233489662408828735e-01
1.470690220594406128e-01 2.200217843055725098e-01 8.610144257545471191e-02 -3.031188435852527618e-02 2.848560363054275513e-02 1.735401526093482971e-02 -2.172965928912162781e-02 -5.960410833358764648e-02 2.411068975925445557e-02 -4.162338078022003174e-01 -3.356708586215972900e-01 3.781386837363243103e-02 1.732265055179595947e-01 3.684553802013397217e-01 4.498217999935150146e-02 -1.185221038758754730e-02 1.290952265262603760e-01 -3.040082156658172607e-01 -2.315874099731445312e-01 -2.920137345790863037e-01 2.154572308063507080e-01 9.756115078926086426e-02 -1.947080940008163452e-01 -5.768653377890586853e-02 -4.097232222557067871e-02 -1.021946892142295837e-01 2.477651238441467285e-01 -7.383470982313156128e-02 6.536561995744705200e-02 -1.505658775568008423e-01 -9.275343269109725952e-02 3.076262399554252625e-02
1.014916449785232544e-01 6.450287997722625732e-02 8.022040873765945435e-02 2.007164657115936279e-01 2.151074446737766266e-02 -8.870212477631866932e-04 1.675427705049514771e-01 -1.110993176698684692e-01 3.473386168479919434e-02 -9.249147772789001465e-02 -3.636195063591003418e-01 4.318265989422798157e-02 -7.134813070297241211e-02 2.750088460743427277e-02 2.848262786865234375e-01 -9.012957103550434113e-03 -1.282898634672164917e-01 -2.482763528823852539e-01 -3.080773949623107910e-01 -1.652887165546417236e-01 5.151062607765197754e-01 -5.233764275908470154e-02 -2.175359725952148438e-01 8.980386704206466675e-02 -7.259540259838104248e-02 -2.225925624370574951e-01 2.406843304634094238e-01 -1.409805379807949066e-02 1.564583927392959595e-02 -1.386690586805343628e-01 -8.784114569425582886e-02 -5.579551309347152710e-02
6.437140703201293945e-02 -2.503511607646942139e-01 1.869204491376876831e-01 -2.301872521638870239e-02 2.982006669044494629e-01 9.322477132081985474e-02 -2.305243909358978271e-02 3.409368917346000671e-02 -1.006393805146217346e-01 -2.433340251445770264e-01 -2.897756099700927734e-01 2.928174734115600586e-01 1.419397294521331787e-01 5.141891539096832275e-02 1.449540257453918457e-01 -7.031076401472091675e-02 -6.281363312155008316e-03 -6.160735711455345154e-02 -1.272750794887542725e-01 -5.471841897815465927e-03 4.246729910373687744e-01 1.917495951056480408e-02 2.265515178442001343e-02 4.021522402763366699e-02 2.493851073086261749e-02 -3.739370703697204590e-01 -2.728408144321292639e-04 -2.062546759843826294e-01 3.913025557994842529e-02 -1.762174367904663086e-01 1.352372616529464722e-01 -2.717197537422180176e-01
-8.159913122653961182e-02 -7.214023917913436890e-02 1.520061641931533813e-01 4.675875976681709290e-02 3.773517534136772156e-02 -1.930125243961811066e-02 2.019989490509033203e-01 7.162760943174362183e-02 -9.180413931608200073e-02 -1.291151493787765503e-01 -8.756225556135177612e-02 -1.870857924222946167e-01 3.310753032565116882e-02 1.653456240892410278e-01 1.969257146120071411e-01 -2.053357660770416260e-02 2.074942141771316528e-01 -4.048337340354919434e-01 -3.284801840782165527e-01 -4.629690349102020264e-01 2.715233946219086647e-03 -1.404968053102493286e-01 -2.715704739093780518e-01 -7.993301004171371460e-02 -8.722761273384094238e-02 -5.207835137844085693e-02 -1.686828285455703735e-01 4.211880639195442200e-02 -6.278286129236221313e-02 -1.115868389606475830e-01 1.007383763790130615e-01 -2.890510261058807373e-01
-2.173658907413482666e-01 8.836215734481811523e-02 4.295738339424133301e-01 -3.549322783946990967e-01 3.065368160605430603e-03 1.043533757328987122e-01 2.805448509752750397e-02 1.046854630112648010e-01 -1.695763021707534790e-01 -1.401073485612869263e-01 -1.047232672572135925e-01 4.816297441720962524e-02 7.336946204304695129e-03 2.636689692735671997e-02 1.002289727330207825e-01 -6.888414174318313599e-02 1.278474181890487671e-02 -3.377341032028198242e-01 -2.126669734716415405e-01 -1.297114491462707520e-01 4.186813160777091980e-02 -1.586858481168746948e-01 -1.762790381908416748e-01 1.182570084929466248e-01 -4.437566548585891724e-02 3.224468976259231567e-02 2.872701734304428101e-02 2.630952596664428711e-01 -9.851494431495666504e-02 6.057761609554290771e-02 -3.126141130924224854e-01 -3.196043670177459717e-01
-5.483993887901306152e-02 -1.356875747442245483e-01 2.659533321857452393e-01 -2.326708287000656128e-01 -1.784859150648117065e-01 -1.501513551920652390e-02 -1.387332677841186523e-01 1.196680068969726562e-01 1.984030306339263916e-01 -6.136061996221542358e-02 -1.754739284515380859e-01 -2.067643851041793823e-01 -4.701342806220054626e-02 -8.478393405675888062e-02 -4.997404292225837708e-02 -2.993282079696655273e-01 1.197225451469421387e-01 4.871744662523269653e-02 -2.450773864984512329e-01 -3.333173394203186035e-01 3.113999962806701660e-01 1.477223187685012817e-01 -8.614145219326019287e-02 1.888516694307327271e-01 -2.396171726286411285e-02 -3.613070845603942871e-01 -7.619287818670272827e-02 -4.732056707143783569e-02 2.605921626091003418e-01 -9.765461087226867676e-02 -2.719178050756454468e-02 5.297690257430076599e-02
2.061161398887634277e-01 2.781090140342712402e-01 1.566205918788909912e-01 -2.429371476173400879e-01 -1.470212936401367188e-01 4.139995202422142029e-02 9.063227474689483643e-02 -3.339961171150207520e-02 5.825330689549446106e-02 -2.467552274465560913e-01 -1.098609790205955505e-01 -1.834897547960281372e-01 1.313666999340057373e-01 1.385122188366949558e-03 7.066526263952255249e-02 -6.728381663560867310e-02 -2.008127048611640930e-02 -3.352159867063164711e-03 -1.136302575469017029e-01 -4.964297413825988770e-01 -8.886338025331497192e-02 -6.756714731454849243e-02 -4.534774459898471832e-03 -1.726895421743392944e-01 4.341579601168632507e-02 -4.110770523548126221e-01 7.578944414854049683e-02 2.445369511842727661e-01 2.181417942047119141e-01 -2.933817915618419647e-02 1.746487915515899658e-01 -9.864727407693862915e-02
6.908223778009414673e-02 3.226218745112419128e-02 2.788041532039642334e-01 -1.599681824445724487e-01 -7.976048439741134644e-02 1.671456992626190186e-01 8.412303030490875244e-02 -5.252779126167297363e-01 1.371407508850097656e-01 -4.767819866538047791e-02 -1.209917366504669189e-01 1.937136985361576080e-03 7.452911883592605591e-02 -2.211921364068984985e-01 -1.325624287128448486e-01 1.760431379079818726e-01 -2.104905433952808380e-02 -1.557940691709518433e-01 -2.657919526100158691e-01 -1.624893862754106522e-03 6.499886512756347656e-02 7.295210659503936768e-02 -5.279593542218208313e-02 1.154943779110908508e-01 7.197881489992141724e-02 -3.984920084476470947e-01 1.126956790685653687e-01 1.302983015775680542e-01 -4.195911064743995667e-02 -1.600672006607055664e-01 6.946233659982681274e-02 -2.964898049831390381e-01
1.978160738945007324e-01 1.576987206935882568e-01 2.684610784053802490e-01 -1.634713411331176758e-01 -1.434201449155807495e-01 -1.002484783530235291e-01 2.639653980731964111e-01 1.937266439199447632e-01 4.663042724132537842e-02 -7.694300264120101929e-02 -2.454110048711299896e-02 7.577370852231979370e-02 1.013075113296508789e-01 -3.694556653499603271e-02 1.371731460094451904e-01 -6.936151534318923950e-02 -2.600917518138885498e-01 -7.188703119754791260e-02 -2.065273374319076538e-01 -3.688384890556335449e-01 2.244975566864013672e-01 -7.919119298458099365e-02 4.689434543251991272e-02 -2.310745716094970703e-01 -1.473768502473831177e-01 1.151742041110992432e-02 -1.459616124629974365e-01 1.480519920587539673e-01 -2.576901316642761230e-01 -2.487008124589920044e-01 -4.994540661573410034e-02 -3.001354634761810303e-01
1.239123474806547165e-02 -4.484619200229644775e-01 2.187293916940689087e-01 -4.851832985877990723e-01 1.081587374210357666e-01 6.503231823444366455e-02 2.790375351905822754e-01 4.353706911206245422e-02 1.578779071569442749e-01 -2.106737792491912842e-01 1.106360405683517456e-01 3.094630688428878784e-02 1.402154117822647095e-01 2.873791009187698364e-02 1.593324989080429077e-01 -1.547904964536428452e-02 -6.053777784109115601e-02 -1.409735381603240967e-01 -2.178737223148345947e-01 5.297043547034263611e-02 1.036693342030048370e-02 -1.827042400836944580e-01 -9.599644690752029419e-02 3.524571284651756287e-02 -2.100846730172634125e-02 -3.176619410514831543e-01 -6.228444725275039673e-02 3.885075077414512634e-02 -1.263168752193450928e-01 8.638478070497512817e-02 -6.894245743751525879e-02 -1.962365508079528809e-01
-4.245784878730773926e-02 -1.020308956503868103e-01 2.361983656883239746e-01 -2.611572742462158203e-01 -2.595273256301879883e-01 1.915368996560573578e-02 1.141926422715187073e-01 -1.084253564476966858e-01 -1.556361764669418335e-01 -1.596082150936126709e-01 -1.565944519825279713e-03 1.136196479201316833e-01 -1.429764777421951294e-01 8.858384191989898682e-02 3.905419111251831055e-01 -2.323683947324752808e-01 -1.565907299518585205e-01 -2.123689204454421997e-01 -2.907076179981231689e-01 1.492126435041427612e-01 6.642841547727584839e-02 1.264900863170623779e-01 -4.442106932401657104e-02 -9.508156776428222656e-02 -3.026770651340484619e-01 -2.847629189491271973e-01 1.694766730070114136e-01 1.442056894302368164e-01 -4.028952121734619141e-02 -1.138906627893447876e-01 9.971832484006881714e-02 -1.388469338417053223e-01
4.516514018177986145e-02 -2.141264230012893677e-01 3.328700363636016846e-01 -9.867264330387115479e-02 2.260680794715881348e-01 2.101180404424667358e-01 3.129348456859588623e-01 -2.723574079573154449e-02 4.192805662751197815e-02 -2.795040309429168701e-01 -3.303390741348266602e-01 8.299455791711807251e-02 -4.572331905364990234e-03 -4.943855106830596924e-02 1.154515743255615234e-01 -1.732548028230667114e-01 -1.511533558368682861e-01 -1.063737347722053528e-01 9.192882105708122253e-03 9.491334855556488037e-02 -6.480717658996582031e-02 1.201231107115745544e-01 -1.084796860814094543e-01 1.986092329025268555e-02 -2.537588477134704590e-01 -2.052745074033737183e-01 1.050854921340942383e-01 5.097208917140960693e-02 -3.755366429686546326e-02 -2.393363863229751587e-01 3.687903285026550293e-01 8.380210399627685547e-02
-3.326553478837013245e-02 -2.220835834741592407e-01 6.383628398180007935e-02 -7.843628525733947754e-03 2.338998913764953613e-01 8.363556116819381714e-02 2.882438525557518005e-02 1.231075897812843323e-01 -8.733467012643814087e-02 -2.378165870904922485e-01 -3.960139751434326172e-01 1.724051237106323242e-01 4.736841842532157898e-02 -2.473171055316925049e-02 1.787230670452117920e-01 -3.044499829411506653e-02 -1.534716039896011353e-01 -1.087927594780921936e-01 -2.154827266931533813e-01 2.491059899330139160e-02 2.020564079284667969e-01 -5.256808921694755554e-02 -6.292624026536941528e-02 -5.517077818512916565e-02 1.951085925102233887e-01 -4.578358829021453857e-01 1.317079365253448486e-01 -1.586832553148269653e-01 3.185835480690002441e-02 -2.628530561923980713e-01 1.228865534067153931e-01 -2.698775529861450195e-01
1.840774118900299072e-01 1.971727050840854645e-02 1.527092009782791138e-01 -2.612337470054626465e-01 -1.275975164026021957e-02 3.488358557224273682e-01 2.255354225635528564e-01 -6.679237633943557739e-02 1.736036688089370728e-01 -2.208285033702850342e-01 1.154683455824851990e-01 -7.060975581407546997e-02 1.814999580383300781e-01 8.265248686075210571e-02 1.265736073255538940e-01 9.474755078554153442e-02 -1.871796101331710815e-01 -2.641287744045257568e-01 -2.686249315738677979e-01 2.747719548642635345e-02 -5.757493153214454651e-02 1.671126633882522583e-01 -1.266353577375411987e-01 -6.236879155039787292e-02 1.246437281370162964e-01 -6.284193694591522217e-02 -1.322071701288223267e-01 -7.181534916162490845e-02 -8.304195106029510498e-02 -8.133786916732788086e-02 2.824953496456146240e-01 -4.131268858909606934e-01
9.881116449832916260e-02 -1.939365416765213013e-01 1.880332827568054199e-01 1.523902080953121185e-02 1.692474186420440674e-01 7.017040252685546875e-02 2.715351618826389313e-02 -2.217326499521732330e-02 -1.291391253471374512e-01 -1.901757717132568359e-01 -2.939986288547515869e-01 2.983224689960479736e-01 9.610733389854431152e-02 -1.552037894725799561e-02 7.687749713659286499e-02 -1.237312406301498413e-01 5.280137993395328522e-03 -2.338936626911163330e-01 -1.253326833248138428e-01 5.620924010872840881e-02 1.847323328256607056e-01 1.842972263693809509e-02 -1.672156155109405518e-01 -6.973233819007873535e-02 1.855828911066055298e-01 -3.979859054088592529e-01 3.212416768074035645e-01 -2.127757668495178223e-01 4.291781038045883179e-02 -2.270554006099700928e-01 1.501388102769851685e-01 -2.552138268947601318e-01
-6.405306980013847351e-03 -2.906534373760223389e-01 2.809518873691558838e-01 -6.189800500869750977e-01 4.347657039761543274e-02 1.270852796733379364e-02 2.107222080230712891e-01 8.183854632079601288e-03 -3.695939201861619949e-03 -1.554586291313171387e-01 -1.366110444068908691e-01 -7.010167837142944336e-02 -2.198848500847816467e-02 2.858680114150047302e-02 -6.487243622541427612e-02 1.934555023908615112e-01 5.260007455945014954e-03 -3.118342161178588867e-01 -5.422421544790267944e-02 1.733296960592269897e-01 -4.634501412510871887e-02 -1.269838362932205200e-01 -1.322673559188842773e-01 -6.369344890117645264e-02 -1.235750764608383179e-01 -9.913287311792373657e-02 6.871601939201354980e-02 1.160497367382049561e-01 2.171028964221477509e-02 -8.609647862613201141e-03 3.000803291797637939e-01 -1.106242388486862183e-01
-1.276356820017099380e-02 1.143042594194412231e-01 3.081333041191101074e-01 1.141705363988876343e-01 -3.626310825347900391e-02 -7.139147073030471802e-02 1.498032212257385254e-01 2.921082265675067902e-02 1.761779785156250000e-01 -1.277683526277542114e-01 -1.589108407497406006e-01 -1.988083124160766602e-03 2.081950660794973373e-03 1.824290752410888672e-01 -1.299404203891754150e-01 -2.766635119915008545e-01 2.784239873290061951e-02 7.020007818937301636e-02 -5.558868497610092163e-02 2.008931934833526611e-01 4.383392333984375000e-01 -2.031613737344741821e-01 -2.925068438053131104e-01 -1.857318580150604248e-01 7.828543893992900848e-03 -2.328900843858718872e-01 6.666041165590286255e-02 1.859009824693202972e-02 6.321465969085693359e-02 -1.573408544063568115e-01 4.779095575213432312e-02 -3.962374627590179443e-01
2.030499428510665894e-01 -1.905994713306427002e-01 2.376845628023147583e-01 -1.946278810501098633e-01 -1.105883717536926270e-01 -1.723540574312210083e-02 -2.917593810707330704e-04 1.170887351036071777e-01 -3.129884302616119385e-01 -1.914054602384567261e-01 -9.181033819913864136e-02 5.352706462144851685e-02 -3.090636059641838074e-02 6.224568560719490051e-02 3.060368597507476807e-01 -2.551138699054718018e-01 2.580591738224029541e-01 1.823766082525253296e-01 -2.536221444606781006e-01 -8.654550462961196899e-02 6.815122067928314209e-02 -3.655068576335906982e-01 -1.296449154615402222e-01 -1.378919482231140137e-01 5.959837138652801514e-02 -2.668262645602226257e-02 8.657930046319961548e-02 -9.162846207618713379e-02 2.752676904201507568e-01 -1.350480467081069946e-01 1.021391674876213074e-01 -1.484527736902236938e-01
6.652605533599853516e-02 1.414126157760620117e-01 1.090980023145675659e-01 -3.518523871898651123e-01 -4.702622070908546448e-02 2.538262605667114258e-01 2.490824908018112183e-01 -2.004385292530059814e-01 -1.134596094489097595e-01 -2.219364643096923828e-01 8.126106113195419312e-02 3.728389739990234375e-02 2.273250967264175415e-01 -1.003432795405387878e-01 3.011132217943668365e-02 -5.176295712590217590e-02 2.256926149129867554e-01 -2.431391738355159760e-03 -1.583676189184188843e-01 -2.083446532487869263e-01 1.729857176542282104e-01 2.324572391808032990e-02 -5.203366652131080627e-02 -1.890796124935150146e-01 2.081941068172454834e-02 -4.182900190353393555e-01 1.062591746449470520e-01 1.917590573430061340e-02 1.514514982700347900e-01 -1.363893449306488037e-01 1.448878794908523560e-01 3.124398589134216309e-01
3.919861093163490295e-02 -8.503319323062896729e-02 1.718652695417404175e-01 -2.621447145938873291e-01 1.089777797460556030e-01 1.722116321325302124e-01 8.985801786184310913e-02 -3.936238288879394531e-01 -1.108092144131660461e-01 -2.265725135803222656e-01 -2.063907235860824585e-01 8.261956274509429932e-02 1.950749456882476807e-01 3.204748928546905518e-01 -3.491074219346046448e-02 -2.270779199898242950e-02 8.221964538097381592e-02 2.747406959533691406e-01 -1.198319569230079651e-01 -5.032102391123771667e-02 -1.734397187829017639e-02 -9.657420217990875244e-02 -4.830176383256912231e-02 2.127171158790588379e-01 6.854576617479324341e-02 -1.116148084402084351e-01 -4.716144874691963196e-02 5.791374295949935913e-02 4.530406370759010315e-02 -4.809221029281616211e-01 1.419357806444168091e-01 1.833482459187507629e-02
2.848599851131439209e-01 -8.982228487730026245e-02 1.540138870477676392e-01 -5.214589834213256836e-01 7.977060228586196899e-02 6.607347726821899414e-02 1.322867125272750854e-01 2.545002475380897522e-02 4.706747084856033325e-02 -3.031377792358398438e-01 2.087542712688446045e-01 -7.767231017351150513e-02 6.558914482593536377e-02 -8.303099125623703003e-02 -1.524140220135450363e-02 -2.096888981759548187e-02 8.737732470035552979e-02 -2.979475855827331543e-01 -4.776037484407424927e-02 -5.514533072710037231e-02 7.194622606039047241e-02 -1.876040250062942505e-01 8.557236939668655396e-02 -2.069763392210006714e-01 1.162242740392684937e-01 -2.472217082977294922e-01 4.785524308681488037e-02 -1.490936800837516785e-02 9.463594108819961548e-02 8.891411125659942627e-03 7.629433274269104004e-02 -3.826554715633392334e-01
2.947639226913452148e-01 -1.464483588933944702e-01 -2.709904685616493225e-03 -2.033613156527280807e-03 1.133399829268455505e-02 -1.054868921637535095e-01 3.842898458242416382e-02 -3.647820353507995605e-01 3.090529888868331909e-02 -2.039650976657867432e-01 -2.676063179969787598e-01 3.661569952964782715e-02 7.868356257677078247e-02 1.050279363989830017e-01 1.690104790031909943e-02 -1.693196296691894531e-01 -2.692815959453582764e-01 -8.797203190624713898e-03 -1.945033371448516846e-01 -6.906834244728088379e-02 3.259443640708923340e-01 -2.906224504113197327e-02 1.551243364810943604e-01 1.503898203372955322e-01 -2.014959156513214111e-01 -3.196331560611724854e-01 1.807940006256103516e-01 9.459683299064636230e-02 1.451941132545471191e-01 -9.236309677362442017e-02 4.867579787969589233e-02 -3.143720626831054688e-01
1.804406046867370605e-01 -6.416906416416168213e-02 -2.252842299640178680e-03 -3.846052289009094238e-01 1.176145225763320923e-01 -1.230419501662254333e-01 1.947337836027145386e-01 -3.180194497108459473e-01 4.492781683802604675e-02 -1.018240302801132202e-01 -9.506402909755706787e-02 -4.668701440095901489e-02 1.611715555191040039e-01 2.114904671907424927e-01 1.256228089332580566e-01 -3.486540019512176514e-01 -2.021669410169124603e-02 -1.122388467192649841e-01 -2.237650938332080841e-02 -7.591713219881057739e-02 4.562737941741943359e-01 -7.507458329200744629e-02 -2.827140092849731445e-01 -7.028327137231826782e-02 8.266644179821014404e-02 2.960231527686119080e-02 -8.855127543210983276e-02 -1.807669699192047119e-01 1.551987528800964355e-01 -4.400737583637237549e-02 -6.851891428232192993e-02 -1.371604949235916138e-01
-2.331069856882095337e-01 5.831496417522430420e-02 2.970069944858551025e-01 -1.488748341798782349e-01 -3.580435737967491150e-02 2.964375615119934082e-01 5.040745809674263000e-02 -9.972385317087173462e-02 5.259206518530845642e-02 -1.077171489596366882e-01 -1.244250833988189697e-01 2.934850938618183136e-02 -4.425100237131118774e-02 4.640888869762420654e-01 -4.573329538106918335e-02 -1.289973109960556030e-01 -7.942696660757064819e-02 1.309242844581604004e-01 -2.369804382324218750e-01 -3.585039451718330383e-02 1.756982803344726562e-01 7.967298477888107300e-02 6.197400391101837158e-03 -3.966760635375976562e-02 2.786085568368434906e-02 -2.886231243610382080e-01 -1.011366024613380432e-02 3.019026517868041992e-01 -6.123646721243858337e-02 -1.481947898864746094e-01 2.500247657299041748e-01 -2.831698060035705566e-01
3.059069067239761353e-02 7.984372228384017944e-02 2.177226245403289795e-01 -1.226747483015060425e-01 -1.390356272459030151e-01 3.650593012571334839e-02 1.585590243339538574e-01 -4.175604581832885742e-01 -5.478281900286674500e-02 -2.581434547901153564e-01 -5.854580178856849670e-02 6.215874850749969482e-02 2.954502999782562256e-01 6.877476722002029419e-02 -2.610079348087310791e-01 -7.864944636821746826e-03 -1.061305999755859375e-01 -8.624883741140365601e-02 -2.519265115261077881e-01 -8.351342380046844482e-02 1.143962070345878601e-01 -2.133740335702896118e-01 -1.436953842639923096e-01 2.435624897480010986e-01 4.316962510347366333e-02 -1.157250255346298218e-01 1.123644337058067322e-01 -2.080855220556259155e-01 -1.006886214017868042e-01 -5.777235701680183411e-02 -2.820793092250823975e-01 -2.845721542835235596e-01
-2.517136372625827789e-02 -1.482236981391906738e-01 2.959395945072174072e-01 -2.239278554916381836e-01 -1.592481732368469238e-01 -2.604230865836143494e-02 -2.685051783919334412e-02 1.021369621157646179e-01 -1.836495250463485718e-01 -9.428580105304718018e-02 6.897878646850585938e-02 -1.038814708590507507e-01 5.430028960108757019e-02 -1.615454703569412231e-01 3.161371499300003052e-02 -3.534790873527526855e-01 1.959991157054901123e-01 1.170318648219108582e-01 -1.029671207070350647e-01 -1.068594604730606079e-01 2.621279358863830566e-01 -2.934772968292236328e-01 -1.705268770456314087e-01 -7.901544123888015747e-02 9.216023236513137817e-02 -7.554461061954498291e-02 -1.731856614351272583e-01 -1.237417906522750854e-01 1.405298858880996704e-01 -5.216398462653160095e-02 -6.159502547234296799e-03 -4.929634034633636475e-01
2.918219566345214844e-02 -1.500657796859741211e-01 3.529246449470520020e-01 9.992420673370361328e-02 2.828185558319091797e-01 -5.628154799342155457e-02 3.167218565940856934e-01 1.185964420437812805e-01 5.517077073454856873e-02 -1.721914261579513550e-01 -9.161546081304550171e-02 1.819660812616348267e-01 -7.163014728575944901e-03 -1.764207333326339722e-01 2.359334146603941917e-03 -3.196977078914642334e-01 5.941323190927505493e-02 7.365955412387847900e-02 -1.251308321952819824e-01 -6.252351403236389160e-02 2.373174726963043213e-01 8.260381221771240234e-02 -2.516414523124694824e-01 1.845079064369201660e-01 -8.717149496078491211e-02 -3.434406220912933350e-01 2.023886293172836304e-01 -2.911533601582050323e-02 -6.876644212752580643e-03 -2.310631573200225830e-01 -1.157781556248664856e-01 -1.172019019722938538e-01
6.439407169818878174e-02 -1.266115456819534302e-01 1.326601952314376831e-01 -2.749653458595275879e-01 -2.302409335970878601e-02 1.729062497615814209e-01 1.218567602336406708e-02 -2.546312808990478516e-01 -1.798630952835083008e-01 -2.946060299873352051e-01 4.653842002153396606e-02 -1.051159296184778214e-02 1.509253084659576416e-01 1.101515963673591614e-01 5.575346946716308594e-02 3.647181391716003418e-02 -3.219439089298248291e-02 -1.162733137607574463e-01 -1.364495754241943359e-01 -4.635653495788574219e-01 -1.685822606086730957e-01 -2.279705703258514404e-01 -2.136860936880111694e-01 -2.649035155773162842e-01 -6.843346636742353439e-03 -1.932891011238098145e-01 1.095816120505332947e-01 1.244048923254013062e-01 2.274346798658370972e-01 -5.651952326297760010e-02 2.575399279594421387e-01 -1.546569052152335644e-03
-1.342968940734863281e-01 1.682208627462387085e-01 3.570837527513504028e-02 -2.112262398004531860e-01 -8.063025772571563721e-02 8.026435971260070801e-02 1.522776633501052856e-01 2.648297697305679321e-02 1.394982933998107910e-01 -9.559911489486694336e-02 -1.082879379391670227e-01 -7.621201127767562866e-02 -2.027981355786323547e-02 3.424946367740631104e-01 -2.125768065452575684e-01 -8.753737062215805054e-02 3.045293875038623810e-02 1.595015078783035278e-01 -2.475465647876262665e-02 -6.862589716911315918e-02 3.612264394760131836e-01 -7.224047183990478516e-02 -2.637774050235748291e-01 -1.531973183155059814e-01 -8.973354101181030273e-02 -3.358544111251831055e-01 3.150830566883087158e-01 9.923704899847507477e-03 -2.257877737283706665e-01 -1.175979077816009521e-01 -5.329943262040615082e-03 -3.297520875930786133e-01
2.082577198743820190e-01 2.190951071679592133e-02 7.297028601169586182e-02 -1.012915149331092834e-01 -7.231281697750091553e-02 1.359733492136001587e-01 1.799871623516082764e-01 -2.206075191497802734e-01 -1.552401930093765259e-01 -4.106427431106567383e-01 -1.470172107219696045e-01 2.683918736875057220e-02 -2.508591115474700928e-02 -1.181239634752273560e-01 -1.405321806669235229e-01 -1.237979605793952942e-01 3.433543816208839417e-02 1.342608481645584106e-01 1.963583678007125854e-01 4.420514777302742004e-02 2.005601525306701660e-01 -1.256520003080368042e-01 -3.589703440666198730e-01 9.782946854829788208e-02 -3.527447283267974854e-01 -1.658567786216735840e-01 2.860789597034454346e-01 2.368175983428955078e-02 -2.219050973653793335e-01 -9.876161813735961914e-02 -4.713104292750358582e-02 -1.461120694875717163e-01
1.385156065225601196e-01 2.976449206471443176e-02 3.584956824779510498e-01 -4.159693419933319092e-02 -2.678271848708391190e-03 1.059446334838867188e-01 9.320374578237533569e-02 1.634329557418823242e-01 4.540641978383064270e-02 -4.460287690162658691e-01 -1.900514662265777588e-01 5.427755881100893021e-03 1.739745587110519409e-01 -3.129269927740097046e-02 8.264241367578506470e-02 -4.450797289609909058e-02 2.823226451873779297e-01 -8.020265959203243256e-03 -3.134544789791107178e-01 -5.020225886255502701e-03 1.359083056449890137e-01 -1.698641031980514526e-01 -4.760641232132911682e-02 8.474662899971008301e-02 2.566470205783843994e-01 5.511140450835227966e-03 -1.563183069229125977e-01 7.654863595962524414e-02 -1.499207317829132080e-01 1.158951036632061005e-02 2.977427840232849121e-01 -2.890722453594207764e-01
[truncated: 3,280,028 more chars]
