# Supplementary material for: The Language of Innovation
Source: PLoS One. 2020 Apr 30;15(4):e0230107. doi: 10.1371/journal.pone.0230107 (PMC7194493; doi:10.1371/journal.pone.0230107)
Supplement: S16 File — (GZ) [file pone.0230107.s016.tar.gz › 1994-1998/V2Run_0_VS_4500_embeddings1994-1998ED32.txt]

3.858684748411178589e-02 -7.261049747467041016e-02 2.635811269283294678e-01 2.577973902225494385e-01 5.983549728989601135e-02 -1.154446415603160858e-02 1.907022893428802490e-01 3.882165625691413879e-02 -1.590295135974884033e-01 -3.383798301219940186e-01 -1.585068106651306152e-01 -1.947831921279430389e-02 2.300956249237060547e-01 2.791250646114349365e-01 1.488426476716995239e-01 2.088022977113723755e-01 -8.598942309617996216e-03 -5.561250820755958557e-02 -1.044125631451606750e-01 -8.848175406455993652e-03 1.503196954727172852e-01 -1.506960839033126831e-01 2.638768777251243591e-02 6.137963756918907166e-02 -5.093219280242919922e-01 -3.617761284112930298e-02 4.948494210839271545e-02 9.493054449558258057e-02 8.797894418239593506e-02 2.690475285053253174e-01 -2.625496126711368561e-02 1.921024471521377563e-01
2.713459432125091553e-01 2.075054123997688293e-02 1.025215387344360352e-01 1.297341883182525635e-01 -5.138257145881652832e-02 1.064509525895118713e-01 5.385680869221687317e-02 1.483556777238845825e-01 -1.809166222810745239e-01 -3.928859531879425049e-01 -3.176102042198181152e-01 5.882382020354270935e-02 2.906940877437591553e-01 -1.514229625463485718e-01 1.867205500602722168e-01 3.592849671840667725e-01 -2.507514506578445435e-02 -1.278003305196762085e-01 -3.581471368670463562e-02 -3.412287831306457520e-01 6.514113396406173706e-02 -3.949124366044998169e-02 8.712738752365112305e-02 2.225755155086517334e-01 3.955403342843055725e-02 -7.264965772628784180e-02 -1.009183656424283981e-02 1.779609359800815582e-02 1.041721203364431858e-03 1.939380466938018799e-01 -1.787756532430648804e-01 -1.498602628707885742e-01
2.960582375526428223e-01 -1.360303908586502075e-01 3.206517994403839111e-01 2.051236033439636230e-01 -4.007763788104057312e-02 4.455068707466125488e-02 1.259546875953674316e-01 1.493650972843170166e-01 -1.947175413370132446e-01 -1.948564499616622925e-01 -6.445837020874023438e-02 -3.783647669479250908e-03 -1.228574588894844055e-01 3.590603917837142944e-02 4.696514010429382324e-01 -6.442073732614517212e-02 -5.746660381555557251e-02 -5.263335257768630981e-02 -3.664799779653549194e-02 -1.313110589981079102e-01 2.580347843468189240e-02 -3.655891418457031250e-01 9.588059037923812866e-02 1.363697350025177002e-01 -1.410023123025894165e-01 -2.573686540126800537e-01 6.476019509136676788e-03 2.004277408123016357e-01 1.968574374914169312e-01 1.580370217561721802e-01 -4.961233958601951599e-02 -8.206731081008911133e-02
1.040586680173873901e-01 1.945009827613830566e-01 3.879828155040740967e-01 4.357870295643806458e-02 -1.346852183341979980e-01 -3.435096442699432373e-01 -3.184197098016738892e-02 -8.349262177944183350e-02 -2.043374776840209961e-01 9.369756095111370087e-03 1.104589402675628662e-01 -7.069029659032821655e-02 -6.187294051051139832e-02 5.272811278700828552e-02 2.217365354299545288e-01 3.835770487785339355e-01 5.199856311082839966e-02 -1.083817705512046814e-01 -2.203464359045028687e-01 -1.206688508391380310e-01 8.679004013538360596e-02 5.025094747543334961e-02 -3.979197144508361816e-02 3.395241200923919678e-01 -2.657960951328277588e-01 -5.937322229146957397e-02 1.302927732467651367e-01 -6.797949969768524170e-02 3.373846039175987244e-02 -6.748936721123754978e-04 3.719352558255195618e-02 3.001112937927246094e-01
2.585982978343963623e-01 -1.958530396223068237e-01 9.258925169706344604e-02 9.274641424417495728e-02 -1.439153105020523071e-01 -1.807271093130111694e-01 2.985515072941780090e-02 2.054845355451107025e-02 -2.983455657958984375e-01 -1.957507729530334473e-01 1.076103299856185913e-01 -3.927865624427795410e-02 -2.062603384256362915e-01 5.272979661822319031e-02 2.603389620780944824e-01 -4.433661326766014099e-02 3.137503266334533691e-01 -1.594600528478622437e-01 6.929801404476165771e-02 -2.058075368404388428e-01 8.829353749752044678e-02 -1.714344024658203125e-01 -5.862919241189956665e-02 3.045725226402282715e-01 -1.835166811943054199e-01 -3.070122301578521729e-01 -4.103874787688255310e-02 -2.057852149009704590e-01 -2.900132164359092712e-02 1.113141849637031555e-01 -1.801186352968215942e-01 -2.129204571247100830e-01
1.465853005647659302e-01 1.718964241445064545e-02 1.113293915987014771e-01 -3.462565690279006958e-02 2.857469320297241211e-01 -4.117201268672943115e-02 3.929867744445800781e-01 1.929024010896682739e-01 2.917012013494968414e-02 -3.351937234401702881e-01 3.702517598867416382e-02 6.455375254154205322e-02 -1.738733649253845215e-01 6.589528918266296387e-02 2.704152762889862061e-01 1.110897436738014221e-01 1.856878846883773804e-01 -5.970284342765808105e-02 2.831161022186279297e-02 -2.979174554347991943e-01 2.124936431646347046e-01 -2.827160656452178955e-01 -1.660521775484085083e-01 1.792057305574417114e-01 -7.294022478163242340e-03 -5.462538078427314758e-02 -6.678768247365951538e-02 -1.787770241498947144e-01 -9.461099654436111450e-02 7.789827138185501099e-02 -2.809118628501892090e-01 -7.130249589681625366e-02
1.355924755334854126e-01 -1.862292289733886719e-01 1.428461968898773193e-01 1.120000407099723816e-01 4.094171803444623947e-03 -8.540552854537963867e-02 -7.384439557790756226e-02 3.223967850208282471e-01 -1.875854432582855225e-01 -4.561841115355491638e-02 -1.901215910911560059e-01 -2.338843345642089844e-01 -1.384158730506896973e-01 -1.401623487472534180e-01 1.683064848184585571e-01 -7.515159086324274540e-04 5.788534507155418396e-02 -1.269163489341735840e-01 5.371236801147460938e-02 -4.280864596366882324e-01 2.663745544850826263e-02 -3.004834949970245361e-01 -1.933119744062423706e-01 2.395258098840713501e-01 -2.492638677358627319e-01 -1.415323466062545776e-01 9.816653281450271606e-02 -8.155220001935958862e-02 -8.869039267301559448e-02 3.153237998485565186e-01 -5.922172963619232178e-02 -3.787327185273170471e-02
2.341518998146057129e-01 2.682531774044036865e-01 1.911582350730895996e-01 2.172793895006179810e-01 -1.547112017869949341e-01 1.502598524093627930e-01 -1.249409914016723633e-01 1.671510934829711914e-01 -3.992036879062652588e-01 -1.961071044206619263e-01 2.976311603561043739e-03 -3.058987855911254883e-01 1.801763921976089478e-01 -3.393501683603972197e-04 3.498567044734954834e-01 -5.056393891572952271e-02 1.695208847522735596e-01 -4.660693183541297913e-02 -1.320272684097290039e-01 -1.587121635675430298e-01 7.029255479574203491e-02 -5.262581259012222290e-02 1.214090734720230103e-01 2.188005149364471436e-01 -1.199335306882858276e-01 -1.056565493345260620e-01 9.872561693191528320e-02 -3.672678768634796143e-02 -2.124284803867340088e-01 -1.492366641759872437e-01 -5.326375830918550491e-03 -5.147767812013626099e-02
-8.532875031232833862e-02 -1.547699701040983200e-02 2.396485060453414917e-01 1.038094535470008850e-01 -9.708031080663204193e-03 1.451893597841262817e-01 1.370608527213335037e-02 9.502092003822326660e-02 -2.885214388370513916e-01 -9.512576460838317871e-02 -1.730256825685501099e-01 -1.905137300491333008e-01 2.595736272633075714e-02 -1.728296875953674316e-01 1.955698430538177490e-01 7.280152291059494019e-02 3.360798954963684082e-01 -7.434472441673278809e-02 -1.146458834409713745e-01 -4.309988021850585938e-01 -2.015920877456665039e-01 -2.017530649900436401e-01 2.569990158081054688e-01 3.382406532764434814e-01 2.459013462066650391e-02 -1.250023692846298218e-01 1.059976667165756226e-01 1.164828240871429443e-01 -1.890793628990650177e-02 -1.814583688974380493e-01 -7.534968852996826172e-02 4.568071290850639343e-02
1.684393286705017090e-01 -4.071018844842910767e-02 1.403532028198242188e-01 5.590526387095451355e-02 -1.776566356420516968e-02 -2.190963774919509888e-01 -1.341740638017654419e-01 1.875884830951690674e-01 -1.685850471258163452e-01 -1.102185323834419250e-01 1.586554497480392456e-01 -1.263527870178222656e-01 -9.432756900787353516e-02 4.194692522287368774e-02 2.621385753154754639e-01 -1.296302378177642822e-01 2.376606613397598267e-01 -2.163141518831253052e-01 -2.621299624443054199e-01 -1.335601210594177246e-01 -4.436529800295829773e-02 -2.986478805541992188e-01 -7.559172809123992920e-03 1.829442381858825684e-01 -2.422152906656265259e-01 -1.974884420633316040e-01 8.860971033573150635e-02 1.902480721473693848e-01 2.560511827468872070e-01 2.332577407360076904e-01 -2.688930034637451172e-01 1.387511342763900757e-01
-3.538206592202186584e-02 -1.098213493824005127e-01 7.462708652019500732e-02 2.562798559665679932e-01 -6.439217925071716309e-02 2.715578973293304443e-01 2.577847801148891449e-02 -5.969883874058723450e-02 -2.522113621234893799e-01 -3.355172276496887207e-01 -1.736725121736526489e-02 -1.089448779821395874e-01 1.466713007539510727e-02 -5.368407815694808960e-02 8.528394997119903564e-02 1.725662499666213989e-01 -1.146500110626220703e-01 -4.253936558961868286e-02 1.488917041569948196e-02 -4.414404332637786865e-01 2.076014131307601929e-01 -2.132810279726982117e-02 3.342424333095550537e-01 2.606732249259948730e-01 -2.546440958976745605e-01 -1.462766826152801514e-01 8.892946690320968628e-02 8.774251677095890045e-03 1.724824458360671997e-01 -1.062084436416625977e-01 -1.718557327985763550e-01 -8.221683651208877563e-02
8.910326659679412842e-02 -8.343994617462158203e-02 1.952890604734420776e-01 2.858949080109596252e-02 -1.019245460629463196e-01 -9.434520453214645386e-02 -1.280052214860916138e-01 2.271654084324836731e-02 -2.853274643421173096e-01 4.323124140501022339e-02 -4.893396422266960144e-02 -1.930589377880096436e-01 6.627192720770835876e-03 1.740026473999023438e-01 1.579845994710922241e-01 1.961914077401161194e-02 4.229971021413803101e-02 -1.763491928577423096e-01 1.502754390239715576e-01 -4.401830434799194336e-01 7.728838920593261719e-02 -3.951820433139801025e-01 2.065424472093582153e-01 3.660464882850646973e-01 -2.076983600854873657e-01 1.202976237982511520e-02 2.567766606807708740e-01 -3.098170459270477295e-02 2.386119682341814041e-03 1.605733335018157959e-01 -5.284961778670549393e-03 -8.556445688009262085e-02
2.361110597848892212e-01 -3.998359292745590210e-02 2.569256424903869629e-01 1.349861323833465576e-01 2.442494779825210571e-01 -3.788829147815704346e-01 1.266640275716781616e-01 2.294517159461975098e-01 -4.219743013381958008e-01 -1.407155096530914307e-01 -6.507832556962966919e-02 -6.104518473148345947e-02 9.673467278480529785e-02 1.020847484469413757e-01 3.065163642168045044e-02 5.291498452425003052e-02 1.273222565650939941e-01 -2.019953429698944092e-01 -1.174017190933227539e-01 -2.892180979251861572e-01 1.072409749031066895e-01 -2.714865505695343018e-01 -9.438899159431457520e-02 2.013951987028121948e-01 -1.706691384315490723e-01 5.409425869584083557e-02 4.431565478444099426e-02 9.850824624300003052e-02 -5.543915089219808578e-03 1.417463719844818115e-01 6.472045183181762695e-02 -4.887744318693876266e-03
-4.866644367575645447e-02 9.185360372066497803e-02 1.373856514692306519e-01 -1.082835532724857330e-02 -5.641737207770347595e-02 2.558100223541259766e-01 1.888055801391601562e-01 -1.150859985500574112e-02 -2.066341936588287354e-01 -2.228484153747558594e-01 -3.205986320972442627e-01 -2.293805181980133057e-01 1.395569741725921631e-01 -1.339856982231140137e-01 -6.443656980991363525e-02 2.941611967980861664e-02 -7.887067645788192749e-02 -2.305554449558258057e-01 4.446931555867195129e-02 -3.153395950794219971e-01 2.079734951257705688e-01 -4.611251875758171082e-02 2.225836552679538727e-02 2.955330312252044678e-01 -3.264621198177337646e-01 2.388054877519607544e-02 1.753667294979095459e-01 -1.298688948154449463e-01 2.686999551951885223e-02 1.515602469444274902e-01 -2.858872711658477783e-01 -1.462817937135696411e-01
1.107757911086082458e-01 2.127601765096187592e-02 1.392847001552581787e-01 -1.558987796306610107e-02 -1.298986524343490601e-01 6.425654888153076172e-02 1.695867478847503662e-01 -1.884904503822326660e-02 -1.702264696359634399e-01 -1.057249754667282104e-01 -1.170012429356575012e-01 -2.121232450008392334e-01 -1.037442684173583984e-01 -2.954902648925781250e-01 2.041847556829452515e-01 1.118400134146213531e-02 -1.230870783329010010e-01 -4.098639190196990967e-01 -1.755305379629135132e-01 -3.332954645156860352e-01 -1.813645213842391968e-01 -1.922797262668609619e-01 2.786942422389984131e-01 3.775788843631744385e-01 -1.094047259539365768e-02 -7.895600795745849609e-02 6.095357239246368408e-02 5.920581892132759094e-02 -3.890129923820495605e-02 1.746037974953651428e-02 -8.463659137487411499e-02 2.027029693126678467e-01
2.980571985244750977e-01 1.829681545495986938e-01 1.380727291107177734e-01 -1.211199834942817688e-01 8.164323866367340088e-02 -2.450094819068908691e-01 6.320601701736450195e-02 1.684359908103942871e-01 -1.269458383321762085e-01 -8.268216252326965332e-02 -1.080232113599777222e-01 -7.449045032262802124e-02 4.032667726278305054e-02 6.061508879065513611e-02 1.198028326034545898e-01 3.389341235160827637e-01 6.234130263328552246e-02 2.357057761400938034e-03 -1.750546246767044067e-01 -7.245657593011856079e-02 -1.668668240308761597e-01 6.897438317537307739e-02 1.251730322837829590e-01 1.640511304140090942e-01 -4.673886895179748535e-01 2.799605485051870346e-03 3.201069682836532593e-02 1.513275653123855591e-01 1.985107315704226494e-03 4.017084240913391113e-01 -1.534463316202163696e-01 1.670849770307540894e-01
1.758420169353485107e-01 2.481232397258281708e-02 2.404646426439285278e-01 1.814161837100982666e-01 1.253719180822372437e-01 -1.536780148744583130e-01 -6.019514985382556915e-03 9.549102187156677246e-02 -3.467648029327392578e-01 -6.810927763581275940e-03 -1.125879436731338501e-01 -6.592475622892379761e-02 -5.112438648939132690e-02 6.038145720958709717e-02 1.286237537860870361e-01 -9.846631437540054321e-02 1.273120492696762085e-01 -8.542293310165405273e-02 1.790461242198944092e-01 -2.275049686431884766e-01 -1.028942912817001343e-01 -3.625406026840209961e-01 -4.728806763887405396e-02 4.151927828788757324e-01 -1.481534093618392944e-01 8.069244772195816040e-02 -3.158182138577103615e-03 5.972042307257652283e-02 2.209851704537868500e-02 3.900719881057739258e-01 -2.244587093591690063e-01 1.990647241473197937e-02
1.826631724834442139e-01 2.645779959857463837e-02 1.355126351118087769e-01 -2.070740163326263428e-01 3.445647656917572021e-02 -3.199284970760345459e-01 1.847008056938648224e-02 -4.788865149021148682e-02 -2.183812558650970459e-01 3.488037735223770142e-02 -2.909869253635406494e-01 -1.335435956716537476e-01 1.897140443325042725e-01 -2.537447772920131683e-02 2.890401184558868408e-01 1.934862136840820312e-01 2.605107426643371582e-01 1.243034899234771729e-01 -3.045521974563598633e-01 9.185444563627243042e-03 -6.108507141470909119e-02 -9.557844698429107666e-02 2.802909314632415771e-01 8.010717481374740601e-02 -1.822231560945510864e-01 6.027489528059959412e-02 3.096660673618316650e-01 1.048366799950599670e-01 -1.572340726852416992e-01 1.737706065177917480e-01 -1.042027845978736877e-01 7.736031711101531982e-02
1.498271822929382324e-01 3.025204129517078400e-02 -2.327015809714794159e-02 2.484037131071090698e-01 -5.961233749985694885e-02 7.151544094085693359e-02 2.338808327913284302e-01 4.149929620325565338e-03 -1.166750043630599976e-01 -1.962126046419143677e-01 1.035142913460731506e-01 -1.136967912316322327e-01 -1.296631246805191040e-01 9.912341833114624023e-02 2.594746649265289307e-01 1.319774389266967773e-01 9.394818544387817383e-02 1.255342364311218262e-01 -1.677352786064147949e-01 -3.753176033496856689e-01 2.601129710674285889e-01 -3.035303056240081787e-01 2.334890514612197876e-02 4.570978507399559021e-02 -2.066807001829147339e-01 -9.305833280086517334e-02 2.379779368638992310e-01 -3.745073974132537842e-01 7.910458743572235107e-02 1.964626759290695190e-01 4.371498152613639832e-02 -1.132600605487823486e-01
-2.110606990754604340e-03 1.086317524313926697e-01 1.741943955421447754e-01 -1.440274249762296677e-02 4.031348600983619690e-02 -1.725760102272033691e-01 -1.298157274723052979e-01 -1.976233161985874176e-02 -3.677805960178375244e-01 1.026534214615821838e-01 6.469086743891239166e-03 9.795240312814712524e-02 -7.732708752155303955e-02 4.484724253416061401e-03 1.345977485179901123e-01 5.249403119087219238e-01 7.836969196796417236e-02 -5.378910899162292480e-02 -3.007940649986267090e-01 -5.027753859758377075e-02 -1.612945646047592163e-01 2.564787678420543671e-02 8.401552587747573853e-02 1.843246221542358398e-01 -3.969558477401733398e-01 -3.927301988005638123e-02 2.084792256355285645e-01 2.997176721692085266e-02 -1.659184396266937256e-01 1.664503961801528931e-01 -9.097103774547576904e-02 1.309256702661514282e-01
2.755093276500701904e-01 3.012728393077850342e-01 -1.855248212814331055e-01 2.057167589664459229e-01 1.172461779788136482e-03 -2.136203348636627197e-01 9.087875485420227051e-03 -3.846454247832298279e-02 -1.639597713947296143e-01 -1.231953352689743042e-01 4.969649389386177063e-02 1.302385479211807251e-01 1.795119233429431915e-02 4.741005599498748779e-02 3.537877202033996582e-01 2.821473479270935059e-01 4.234715364873409271e-03 8.057831972837448120e-02 -9.241963922977447510e-02 -3.541656434535980225e-01 1.086842119693756104e-01 1.602208912372589111e-01 1.027063429355621338e-01 1.150399670004844666e-01 -3.849453330039978027e-01 3.671695664525032043e-02 3.129218146204948425e-02 -3.699776902794837952e-02 -1.896699145436286926e-02 -5.448683723807334900e-02 -6.571169197559356689e-02 2.815701365470886230e-01
-1.645916141569614410e-02 1.090433597564697266e-01 1.960273087024688721e-01 -5.348767340183258057e-02 8.721116930246353149e-02 -2.838277816772460938e-01 -1.232665628194808960e-01 -1.419955585151910782e-02 -4.489797353744506836e-02 4.585852473974227905e-02 5.567377433180809021e-02 -1.378842294216156006e-01 -3.646668046712875366e-02 -8.135972172021865845e-02 2.002609819173812866e-01 4.121360480785369873e-01 -1.910577863454818726e-01 -9.012860059738159180e-02 -2.579341828823089600e-01 -5.537827033549547195e-03 -3.962914273142814636e-02 -5.800002440810203552e-02 2.476963549852371216e-01 1.724127382040023804e-01 -4.661219716072082520e-01 -3.691978380084037781e-02 1.769846528768539429e-01 3.562997281551361084e-02 7.777393609285354614e-02 3.150321841239929199e-01 -1.557756513357162476e-01 1.042277514934539795e-01
1.620342731475830078e-01 -1.713704168796539307e-01 3.120221793651580811e-01 -6.326090544462203979e-02 -4.519579187035560608e-02 -8.771005272865295410e-02 9.116069972515106201e-02 5.035831406712532043e-02 -1.865095198154449463e-01 -3.362179547548294067e-02 -6.111206486821174622e-02 -3.459344804286956787e-01 6.142558529973030090e-02 1.862148009240627289e-02 1.607758998870849609e-01 -4.976181313395500183e-02 8.685946464538574219e-02 -3.308929502964019775e-02 -1.706619709730148315e-01 -2.403354197740554810e-01 -4.435909166932106018e-02 -4.105189442634582520e-01 1.861191987991333008e-01 8.275046013295650482e-03 -9.764685481786727905e-02 -1.496891677379608154e-01 2.259741127490997314e-01 -1.427846550941467285e-01 8.540431410074234009e-02 3.638635873794555664e-01 -2.460846453905105591e-01 1.621685773134231567e-01
1.648050099611282349e-01 -6.205200031399726868e-02 1.972051560878753662e-01 2.068592458963394165e-01 1.150566264986991882e-01 2.312414906919002533e-02 2.042667120695114136e-01 1.816367059946060181e-01 -1.984145790338516235e-01 -8.281518518924713135e-02 -2.243320345878601074e-01 -2.930651418864727020e-02 -6.129102781414985657e-02 -2.949845045804977417e-02 3.292586207389831543e-01 -2.486803010106086731e-02 9.788633324205875397e-03 -1.898104511201381683e-02 -6.737113744020462036e-02 -7.224224507808685303e-02 1.647631824016571045e-01 2.523557245731353760e-01 8.121595531702041626e-02 -1.016968488693237305e-01 -4.639028906822204590e-01 1.856440864503383636e-02 -1.125812083482742310e-01 -1.539660431444644928e-02 1.998346671462059021e-02 1.382028013467788696e-01 -4.708769917488098145e-01 9.092265740036964417e-03
-1.211891043931245804e-02 7.833684980869293213e-02 2.227464020252227783e-01 2.556843217462301254e-03 -1.746469289064407349e-01 2.302771657705307007e-01 1.180871110409498215e-02 8.337657898664474487e-02 -2.015632539987564087e-01 -2.427106201648712158e-01 8.595633506774902344e-02 -2.009201198816299438e-01 1.713865622878074646e-02 1.826477795839309692e-01 3.687244653701782227e-01 1.583428978919982910e-01 -1.196445375680923462e-01 -1.449752599000930786e-01 -2.136136740446090698e-01 -1.598849445581436157e-01 1.347827762365341187e-01 -1.613932847976684570e-01 3.275785744190216064e-01 3.095919191837310791e-01 -2.453321591019630432e-02 -1.523609459400177002e-01 -6.022571027278900146e-02 -2.843655049800872803e-01 -6.048585474491119385e-02 2.831346541643142700e-02 -2.048159837722778320e-01 5.370296910405158997e-02
6.222231313586235046e-02 3.555087745189666748e-02 2.024664282798767090e-01 3.190887570381164551e-01 -1.686129346489906311e-02 -2.352772951126098633e-01 3.658283501863479614e-02 -5.056189373135566711e-02 -4.035959541797637939e-01 -8.784980326890945435e-02 1.425785124301910400e-01 1.577408425509929657e-02 -1.489277929067611694e-01 -1.336715519428253174e-01 4.879403486847877502e-02 -1.404947042465209961e-01 -7.976262830197811127e-03 -1.686773002147674561e-01 -9.028642624616622925e-02 -2.328686565160751343e-01 2.268676310777664185e-01 -2.492186576128005981e-01 1.033401563763618469e-01 2.996661365032196045e-01 -2.908654212951660156e-01 -1.541592478752136230e-01 1.620396226644515991e-01 8.975226432085037231e-02 2.177685797214508057e-01 -1.298209726810455322e-01 -1.466598361730575562e-01 -7.582202553749084473e-02
3.367280662059783936e-01 -1.198312491178512573e-01 -1.433031447231769562e-02 1.723448485136032104e-01 1.090522781014442444e-01 -2.088879644870758057e-01 2.136527597904205322e-01 -2.399539053440093994e-01 -1.374206691980361938e-01 -5.847012996673583984e-02 -1.254580765962600708e-01 -2.363844066858291626e-01 3.230996429920196533e-02 1.494196616113185883e-02 1.126207113265991211e-01 2.169921100139617920e-01 1.753650903701782227e-01 -3.966572582721710205e-01 -3.734196536242961884e-03 1.025531962513923645e-01 -2.672279626131057739e-02 2.773862332105636597e-02 2.314105927944183350e-01 2.796466946601867676e-01 -6.660307198762893677e-02 1.252696663141250610e-01 -9.025161713361740112e-02 -2.225189954042434692e-01 1.281957626342773438e-01 2.787168323993682861e-01 -1.080817952752113342e-01 1.148610264062881470e-01
-1.028254553675651550e-01 -9.767640382051467896e-02 7.311344891786575317e-02 1.641055941581726074e-01 3.303671777248382568e-01 -1.236300095915794373e-01 -2.436295300722122192e-01 -1.230884566903114319e-01 -3.590258359909057617e-01 -9.779770672321319580e-02 -1.356047540903091431e-01 4.832756891846656799e-02 -2.423189878463745117e-01 -3.440374732017517090e-01 1.750438660383224487e-01 -3.775231167674064636e-02 1.933436393737792969e-01 -1.913294754922389984e-02 -3.166794180870056152e-01 -9.451469033956527710e-02 1.165818572044372559e-01 2.282002419233322144e-01 2.087821513414382935e-01 -3.952029719948768616e-02 -2.631291449069976807e-01 5.062452331185340881e-02 3.412593528628349304e-02 -8.512227982282638550e-02 9.018471091985702515e-02 1.440502554178237915e-01 -1.136273369193077087e-01 2.350653707981109619e-02
1.747516565956175327e-03 1.353633403778076172e-01 -1.933595910668373108e-02 2.141264677047729492e-01 -5.112326517701148987e-02 -1.581019014120101929e-01 9.602735191583633423e-02 1.279543191194534302e-01 -4.135311245918273926e-01 -1.022519543766975403e-02 -2.535374462604522705e-01 -1.701940000057220459e-01 -1.849865913391113281e-01 -8.119151741266250610e-02 2.734863460063934326e-01 2.056636214256286621e-01 -5.037924274802207947e-02 1.072276756167411804e-01 1.154102478176355362e-02 -1.405907273292541504e-01 2.410701811313629150e-01 1.444907188415527344e-01 2.047217935323715210e-01 1.047679781913757324e-01 -3.007067143917083740e-01 -9.642956405878067017e-02 -9.948983788490295410e-04 -5.628530401736497879e-03 -2.930973768234252930e-01 -8.235596865415573120e-02 -3.164852857589721680e-01 3.949895128607749939e-02
-1.191029027104377747e-01 -8.976510167121887207e-02 2.862037122249603271e-01 2.380990833044052124e-01 -6.328458432108163834e-03 8.770524710416793823e-02 1.898018866777420044e-01 1.448800414800643921e-01 -3.590928316116333008e-01 -3.009138107299804688e-01 -7.365778088569641113e-02 -1.256410032510757446e-01 1.399710476398468018e-01 -2.164475917816162109e-01 1.524151116609573364e-01 -2.136196754872798920e-02 -1.402683854103088379e-01 -8.424664288759231567e-02 -7.277148962020874023e-02 -2.484953552484512329e-01 2.858701050281524658e-01 -1.632840186357498169e-01 2.941016554832458496e-01 7.539708912372589111e-02 -3.150103092193603516e-01 1.821515262126922607e-01 6.417675316333770752e-02 -5.115114524960517883e-02 -9.201154857873916626e-02 3.783665597438812256e-02 1.056143175810575485e-02 5.678410176187753677e-03
2.519417703151702881e-01 -3.589969500899314880e-02 1.190521642565727234e-01 1.292924880981445312e-01 1.377217024564743042e-01 -9.630007296800613403e-02 3.315277099609375000e-01 2.741013839840888977e-02 -1.644535809755325317e-01 -3.951722681522369385e-01 7.678925991058349609e-02 -7.152307778596878052e-02 1.450378447771072388e-01 1.166834458708763123e-01 1.854894459247589111e-01 -8.943005651235580444e-02 3.014950156211853027e-01 2.839508354663848877e-01 -2.400743961334228516e-02 -3.267951607704162598e-01 1.099401116371154785e-01 -1.172878816723823547e-01 -1.049568131566047668e-01 1.947881281375885010e-01 -1.640510112047195435e-01 -6.761785596609115601e-02 -2.639450319111347198e-02 -1.249954327940940857e-01 -1.270802319049835205e-01 2.263573855161666870e-01 -1.589652001857757568e-01 -2.720020245760679245e-03
7.349729537963867188e-02 2.950110845267772675e-02 1.614024490118026733e-01 7.801471650600433350e-02 1.257924735546112061e-01 -9.552125632762908936e-02 -8.890742808580398560e-02 1.659279465675354004e-01 -4.387592077255249023e-01 -1.535631865262985229e-01 -9.356401115655899048e-02 -9.774512797594070435e-02 7.298924028873443604e-02 2.418677089735865593e-03 1.165143102407455444e-01 5.945972353219985962e-02 5.953589081764221191e-02 3.550836443901062012e-02 -4.813501983880996704e-02 -3.380478620529174805e-01 -2.636428177356719971e-01 -3.461597561836242676e-01 7.680310227442532778e-05 3.382035195827484131e-01 -2.387934327125549316e-01 -2.783387303352355957e-01 -1.159447282552719116e-01 -4.641276225447654724e-02 1.530818492174148560e-01 1.732107251882553101e-01 -7.286477833986282349e-02 -1.020302698016166687e-01
5.739757418632507324e-02 2.726170467212796211e-03 1.344532668590545654e-01 -5.349949002265930176e-03 1.668442226946353912e-02 1.752321794629096985e-02 1.079875901341438293e-01 1.687096655368804932e-01 -3.865703344345092773e-01 -3.128045201301574707e-01 -1.674468666315078735e-01 -3.763876110315322876e-02 -1.568564325571060181e-01 -1.557546854019165039e-01 -4.844482615590095520e-02 -2.691687643527984619e-01 -8.721017092466354370e-02 -1.341695487499237061e-01 -1.336890906095504761e-01 -8.800483494997024536e-02 -1.648496687412261963e-01 -2.112190574407577515e-01 3.108378350734710693e-01 3.083510696887969971e-01 -1.508185863494873047e-01 8.511110208928585052e-03 1.141445785760879517e-01 1.418454456143081188e-03 -1.709402799606323242e-01 2.756305038928985596e-01 -2.767387330532073975e-01 -7.169722020626068115e-02
1.864603906869888306e-01 2.287275493144989014e-01 1.824302673339843750e-01 2.177398502826690674e-01 2.361516281962394714e-02 -1.919861882925033569e-01 -1.314637959003448486e-01 -1.129826977849006653e-01 -1.006256788969039917e-01 4.109174385666847229e-02 2.456029877066612244e-02 -1.275471001863479614e-01 -1.297585107386112213e-02 2.022125758230686188e-02 2.942616939544677734e-01 3.169675767421722412e-01 -1.404453665018081665e-01 1.387988477945327759e-01 -1.531005948781967163e-01 -5.917834118008613586e-02 -1.319601833820343018e-01 3.285140171647071838e-02 1.645441353321075439e-01 2.012520134449005127e-01 -2.976716458797454834e-01 2.130557000637054443e-01 3.597185015678405762e-02 -5.158060789108276367e-02 -2.887624502182006836e-01 -5.682174861431121826e-02 -3.271140754222869873e-01 2.546878755092620850e-01
6.950082629919052124e-02 -1.547376159578561783e-03 4.034009873867034912e-01 1.841401010751724243e-01 9.513938426971435547e-02 -2.662286758422851562e-01 -4.582588747143745422e-02 1.343670189380645752e-01 -4.035049378871917725e-01 -3.371758013963699341e-02 4.560498520731925964e-02 4.581049084663391113e-02 -7.943151891231536865e-02 -1.768044978380203247e-01 2.574387378990650177e-02 -2.372570037841796875e-01 1.158250793814659119e-01 -1.262753456830978394e-02 -3.290695324540138245e-02 -8.339509367942810059e-02 8.513124287128448486e-02 -2.648627460002899170e-01 1.981284469366073608e-01 3.221541047096252441e-01 -2.486041039228439331e-01 -4.638900980353355408e-02 3.059604167938232422e-01 6.614768505096435547e-02 -2.941893227398395538e-02 -1.046562269330024719e-01 -4.803148098289966583e-03 1.412599682807922363e-01
1.075097844004631042e-01 -1.774491667747497559e-01 1.418629586696624756e-01 -7.604212313890457153e-02 -1.120463982224464417e-01 8.501120842993259430e-03 2.512716650962829590e-01 2.174189127981662750e-02 -3.691437244415283203e-01 -2.632188200950622559e-01 4.751436784863471985e-02 -5.066346377134323120e-02 1.767854243516921997e-01 -1.772238463163375854e-01 3.709452450275421143e-01 -1.181698963046073914e-01 -8.327203989028930664e-02 -2.517753541469573975e-01 -3.659719526767730713e-01 -2.438613176345825195e-01 -1.443482656031847000e-02 -8.723516017198562622e-02 -1.280190050601959229e-01 1.234415248036384583e-01 -1.671481132507324219e-01 7.182112336158752441e-02 2.714099176228046417e-02 8.720132173039019108e-04 -2.557541728019714355e-01 -5.968715995550155640e-03 -1.307280063629150391e-01 1.032665222883224487e-01
1.935427188873291016e-01 1.297662258148193359e-01 2.645671069622039795e-01 2.507979273796081543e-01 2.382493019104003906e-01 3.189374879002571106e-02 -6.377178430557250977e-02 1.123434677720069885e-01 -4.063209593296051025e-01 -1.391508430242538452e-01 6.566856801509857178e-02 -1.023533567786216736e-01 -3.000706434249877930e-01 -4.430716857314109802e-02 8.935398608446121216e-02 -3.568803146481513977e-02 -3.134512156248092651e-02 -3.918617218732833862e-02 1.443517208099365234e-02 -3.870126605033874512e-01 -3.775760531425476074e-02 -2.874284386634826660e-01 1.653738617897033691e-01 9.789266437292098999e-02 -1.324600726366043091e-01 1.120015457272529602e-01 7.950488477945327759e-02 -4.536119848489761353e-02 1.884188503026962280e-01 2.116860002279281616e-01 -1.018724516034126282e-01 -1.875910162925720215e-01
1.564970761537551880e-01 -2.004116028547286987e-01 -3.829972445964813232e-02 -7.465583831071853638e-02 -2.674472033977508545e-01 8.410595357418060303e-02 9.465135633945465088e-02 -4.780276864767074585e-02 -4.117460250854492188e-01 -1.298196315765380859e-01 -8.264948427677154541e-02 2.125679515302181244e-02 -8.826016634702682495e-02 1.749386638402938843e-01 3.153678774833679199e-01 1.205812916159629822e-01 3.796722739934921265e-02 1.364524215459823608e-01 -2.152371555566787720e-01 -4.228646308183670044e-02 1.101686246693134308e-02 -2.200448364019393921e-01 2.872366607189178467e-01 1.305869072675704956e-01 -2.356484532356262207e-01 1.281584501266479492e-01 3.261421918869018555e-01 -4.903106018900871277e-02 7.976685464382171631e-02 2.769231796264648438e-01 -1.062085703015327454e-01 3.263636678457260132e-02
1.143527850508689880e-01 -2.048679441213607788e-01 2.926481664180755615e-01 -2.748354524374008179e-02 -1.963654905557632446e-02 -1.558239609003067017e-01 -6.146192178130149841e-02 -3.994178771972656250e-02 -2.972682714462280273e-01 -1.236516460776329041e-01 -8.385773748159408569e-02 -8.786588907241821289e-02 -2.489756420254707336e-02 5.060351267457008362e-02 4.720453172922134399e-02 -7.379957288503646851e-02 5.472954362630844116e-03 -1.948063522577285767e-01 4.581052437424659729e-02 -4.362154603004455566e-01 -1.528214663267135620e-01 -3.190411329269409180e-01 1.008928939700126648e-01 2.679013907909393311e-01 -3.160122036933898926e-01 -1.782546490430831909e-01 7.811417337507009506e-03 -3.083752654492855072e-02 8.949277549982070923e-02 3.434101641178131104e-01 5.229131504893302917e-02 -2.168773300945758820e-02
-3.949048928916454315e-03 -1.590597480535507202e-01 2.034000605344772339e-01 1.719618886709213257e-01 7.792638987302780151e-02 -1.731908768415451050e-01 -6.952406466007232666e-02 1.383026242256164551e-01 -4.471535682678222656e-01 -9.543009102344512939e-02 -4.611869901418685913e-02 1.236151158809661865e-01 2.799852006137371063e-02 1.244733333587646484e-01 -4.643063992261886597e-02 1.643086522817611694e-01 6.009179726243019104e-02 -2.071088850498199463e-01 1.082753986120223999e-01 -2.857013046741485596e-01 -1.397049054503440857e-02 -3.521777391433715820e-01 8.673839271068572998e-02 3.628970980644226074e-01 -5.496144294738769531e-02 -1.934240758419036865e-01 8.522584289312362671e-02 -8.134765177965164185e-02 1.311313360929489136e-01 3.094753623008728027e-01 2.627858892083168030e-02 2.345295622944831848e-02
1.428055912256240845e-01 -1.510770320892333984e-01 -1.885603368282318115e-02 1.761720180511474609e-01 2.820189595222473145e-01 -9.613027423620223999e-02 2.305533885955810547e-01 -1.135695353150367737e-01 -2.326093800365924835e-02 -4.344347119331359863e-02 -3.551010489463806152e-01 5.629148706793785095e-02 -1.982654929161071777e-01 -1.585061699151992798e-01 3.949025571346282959e-01 -1.730997487902641296e-02 -1.577129364013671875e-01 -4.734365269541740417e-02 -7.361974567174911499e-02 2.938291989266872406e-02 -4.650646448135375977e-02 8.423018455505371094e-02 3.312259614467620850e-01 3.863610029220581055e-01 -1.369301974773406982e-01 1.081640943884849548e-01 1.502597928047180176e-01 -6.450963020324707031e-02 7.299581170082092285e-02 1.894508004188537598e-01 8.141258358955383301e-02 1.072794049978256226e-01
1.463693752884864807e-02 2.629496455192565918e-01 1.523862779140472412e-01 4.036659374833106995e-02 -5.989233776926994324e-02 -1.093194708228111267e-01 -3.448536992073059082e-02 1.142695453017950058e-02 -8.966477960348129272e-02 -2.068770118057727814e-02 6.915840506553649902e-02 -1.007386445999145508e-01 2.968294024467468262e-01 -2.972415089607238770e-01 2.825909852981567383e-01 1.865398734807968140e-01 6.411883980035781860e-02 8.670002222061157227e-02 -1.819034218788146973e-01 -2.011593878269195557e-01 4.137561321258544922e-01 -3.102670907974243164e-01 1.993892490863800049e-01 2.387407124042510986e-01 -1.704851835966110229e-01 -1.038479357957839966e-01 -1.658277660608291626e-01 1.414695475250482559e-02 3.666701912879943848e-02 3.909823298454284668e-02 -8.482713252305984497e-02 -2.177343517541885376e-01
1.836072951555252075e-01 1.055443808436393738e-01 2.068491578102111816e-01 2.333933860063552856e-01 2.075465209782123566e-02 -3.106260001659393311e-01 1.919257044792175293e-01 3.820085525512695312e-02 -3.921722769737243652e-01 -8.155196160078048706e-02 2.787735685706138611e-02 7.426326628774404526e-03 -2.025480121374130249e-01 -2.170545458793640137e-01 1.328034400939941406e-01 -2.049416303634643555e-02 -6.263547390699386597e-02 -2.230444401502609253e-01 7.085368037223815918e-02 -1.296305209398269653e-01 -1.345729827880859375e-01 -4.698475003242492676e-01 1.478959061205387115e-02 -6.799397617578506470e-02 -3.148990571498870850e-01 7.642759382724761963e-02 3.857157751917839050e-02 -6.327579170465469360e-02 -1.414724066853523254e-02 8.151049911975860596e-02 -4.350474104285240173e-02 1.294701099395751953e-01
7.611434906721115112e-02 -1.754443049430847168e-01 1.731623560190200806e-01 1.359392553567886353e-01 1.339294314384460449e-01 -1.215900573879480362e-02 -1.272157281637191772e-01 8.105110377073287964e-03 1.046348363161087036e-01 6.513579934835433960e-02 -3.899157792329788208e-02 2.690461650490760803e-02 -8.097292482852935791e-02 1.939122527837753296e-01 2.555011212825775146e-01 6.092315316200256348e-01 -7.239097356796264648e-02 -1.366167962551116943e-01 -7.040502130985260010e-02 -2.656713426113128662e-01 -1.836327090859413147e-02 -3.794675925746560097e-03 2.381017208099365234e-01 1.120861545205116272e-01 -2.691737115383148193e-01 1.305822134017944336e-01 -3.210400789976119995e-02 -1.511124819517135620e-01 1.066274866461753845e-01 -1.655736006796360016e-02 -9.034443646669387817e-02 2.834808528423309326e-01
6.191006675362586975e-02 -9.173984825611114502e-02 2.079019099473953247e-01 9.282480925321578979e-02 1.396725922822952271e-01 -3.400854021310806274e-02 1.607936620712280273e-01 2.062520384788513184e-02 -4.220836758613586426e-01 -1.130141988396644592e-01 -7.692991942167282104e-02 -7.444481551647186279e-02 -2.081090062856674194e-01 2.172455005347728729e-02 4.175972640514373779e-01 2.726193964481353760e-01 -1.042687222361564636e-01 -3.810131177306175232e-02 6.575395911931991577e-02 -1.700477302074432373e-01 3.771564662456512451e-01 9.490137547254562378e-02 1.166319698095321655e-01 6.347876787185668945e-02 -1.583485603332519531e-01 1.284898370504379272e-01 -5.748890340328216553e-02 9.412627667188644409e-02 -2.421175390481948853e-01 -2.831996604800224304e-02 -2.550814449787139893e-01 -3.743775933980941772e-02
2.036283761262893677e-01 1.407094448804855347e-01 1.765751689672470093e-01 1.113930437713861465e-02 -1.158502399921417236e-01 -2.011948376893997192e-01 -4.272527247667312622e-02 4.439067095518112183e-02 -2.000478804111480713e-01 5.611244589090347290e-02 1.756509765982627869e-02 -1.336503177881240845e-01 6.510662287473678589e-02 -5.306273326277732849e-02 1.556868553161621094e-01 5.250999927520751953e-01 -1.157988049089908600e-02 -7.673872262239456177e-02 -1.172124817967414856e-01 -5.263467878103256226e-02 2.048285491764545441e-02 5.280645936727523804e-02 6.931973993778228760e-02 2.089005261659622192e-01 -3.707187473773956299e-01 -1.799758821725845337e-01 2.666811048984527588e-01 -3.978743404150009155e-02 -8.311416208744049072e-02 -6.871475279331207275e-02 -1.162184551358222961e-01 3.735351562500000000e-01
-2.933427318930625916e-02 1.986263692378997803e-01 -3.859746083617210388e-02 4.459488689899444580e-01 1.482352167367935181e-01 6.927777081727981567e-02 1.583531945943832397e-01 -8.137021213769912720e-02 -3.275111317634582520e-01 -2.884671688079833984e-01 -3.376711905002593994e-02 4.494176805019378662e-02 1.420735660940408707e-02 9.339329600334167480e-02 1.224658638238906860e-01 6.303029507398605347e-02 1.837423741817474365e-01 3.826824575662612915e-02 2.527268528938293457e-01 2.034274041652679443e-01 1.757945418357849121e-01 -1.848796010017395020e-01 1.087167188525199890e-01 2.813545763492584229e-01 -2.887206971645355225e-01 3.697634860873222351e-02 2.425870895385742188e-01 1.582767516374588013e-01 3.393272683024406433e-02 7.859014719724655151e-02 -4.493019357323646545e-02 -6.934558600187301636e-02
1.902282238006591797e-01 -2.268780022859573364e-01 -4.415107890963554382e-02 -1.988032609224319458e-01 -6.658774614334106445e-02 1.826670914888381958e-01 -1.827451437711715698e-01 1.591267585754394531e-01 -1.553192585706710815e-01 -3.628888726234436035e-02 -2.383035272359848022e-01 -1.644387692213058472e-01 3.967854753136634827e-02 1.212899908423423767e-01 2.817182540893554688e-01 1.032347884029150009e-02 9.902092069387435913e-02 5.974146537482738495e-03 -1.203625574707984924e-01 -2.097673416137695312e-01 1.898536384105682373e-01 -4.085784852504730225e-01 2.303806245326995850e-01 2.633395604789257050e-02 -1.933811455965042114e-01 -2.055681645870208740e-01 2.444178014993667603e-01 -1.861726632341742516e-03 -1.222434490919113159e-01 5.224869400262832642e-02 -2.952349483966827393e-01 -2.696312963962554932e-03
6.799676269292831421e-02 3.703633695840835571e-02 1.780519634485244751e-01 2.315631806850433350e-01 -3.327560424804687500e-01 2.144049406051635742e-01 4.910178482532501221e-02 1.322062164545059204e-01 -3.436467349529266357e-01 -2.259617894887924194e-01 -1.403379440307617188e-01 -1.420372426509857178e-01 -2.254363335669040680e-02 -2.222769707441329956e-02 4.043045938014984131e-01 -1.121320482343435287e-02 1.945603787899017334e-01 -2.066646814346313477e-01 -2.717057466506958008e-01 -5.661145970225334167e-02 2.081091403961181641e-01 -1.097310334444046021e-01 -1.335627287626266479e-01 1.854438930749893188e-01 -2.371476590633392334e-01 -6.727775186300277710e-02 4.140151292085647583e-02 -1.507913344539701939e-03 -4.555549845099449158e-02 1.365170478820800781e-01 -6.912326812744140625e-02 7.307718694210052490e-02
1.353411078453063965e-01 1.638800054788589478e-01 9.682846069335937500e-02 1.438957750797271729e-01 -3.085519373416900635e-02 6.483288109302520752e-02 7.176101207733154297e-02 2.517606616020202637e-01 -2.500213682651519775e-01 -7.757247984409332275e-02 1.769651323556900024e-01 6.420370191335678101e-02 6.878177076578140259e-02 -1.507889032363891602e-01 2.876288592815399170e-01 3.141594827175140381e-01 1.248396858572959900e-01 5.874701589345932007e-02 -3.653699457645416260e-01 -1.816675662994384766e-01 1.071446686983108521e-01 -1.803707927465438843e-01 7.032801955938339233e-02 1.305774599313735962e-01 -1.972376704216003418e-01 -1.849876791238784790e-01 -1.435487717390060425e-01 1.147720962762832642e-01 4.888259992003440857e-02 1.620469838380813599e-01 -1.899656653404235840e-01 -3.391341567039489746e-01
1.925913244485855103e-01 2.882143668830394745e-02 1.605321317911148071e-01 6.089346483349800110e-02 1.734619140625000000e-01 -3.770559132099151611e-01 1.377151757478713989e-01 1.032604947686195374e-01 -3.887652158737182617e-01 1.488141482695937157e-03 -7.926583290100097656e-02 -1.426495313644409180e-01 1.252424567937850952e-01 -1.231699585914611816e-01 1.565339714288711548e-01 -9.491582214832305908e-02 7.399001717567443848e-02 -1.577087193727493286e-01 7.795409113168716431e-02 -1.598088145256042480e-01 -1.484327912330627441e-01 -2.709065079689025879e-01 6.848705559968948364e-02 3.612585663795471191e-01 -3.519132137298583984e-01 9.980812668800354004e-02 1.416018307209014893e-01 -1.415071189403533936e-01 7.078613340854644775e-02 -8.551789075136184692e-02 -3.353891521692276001e-02 -9.304872155189514160e-02
-9.368187189102172852e-02 -7.123581320047378540e-02 3.230988383293151855e-01 1.848459243774414062e-01 2.622998058795928955e-01 3.244194388389587402e-01 -1.480192691087722778e-01 -1.793877929449081421e-01 -1.319709420204162598e-01 1.126104593276977539e-02 -1.086309328675270081e-01 -2.529582679271697998e-01 -1.862945407629013062e-01 1.022622548043727875e-02 1.875104308128356934e-01 8.895606547594070435e-02 -1.170687749981880188e-01 1.112196687608957291e-02 -1.380966305732727051e-01 -7.334322482347488403e-02 1.798840165138244629e-01 -2.511011958122253418e-01 1.635237783193588257e-01 1.757615245878696442e-02 -1.915578693151473999e-01 -2.109711617231369019e-01 -5.411561951041221619e-02 -1.497496515512466431e-01 -2.835512459278106689e-01 6.627072393894195557e-02 -2.108277678489685059e-01 -2.273728400468826294e-01
1.596867293119430542e-01 -2.392987608909606934e-01 2.084619551897048950e-01 7.481266558170318604e-02 2.611695826053619385e-01 -2.021390795707702637e-01 1.368591487407684326e-01 1.273081898689270020e-01 -2.877169549465179443e-01 9.500616043806076050e-02 1.156023591756820679e-01 -6.277682632207870483e-02 6.137305870652198792e-02 7.693808525800704956e-02 4.506470635533332825e-02 -1.149025037884712219e-01 1.777613610029220581e-01 -1.354177892208099365e-01 -2.544697560369968414e-02 -1.622834056615829468e-01 4.632802680134773254e-02 -3.818585276603698730e-01 -6.022512912750244141e-03 2.314246743917465210e-01 -4.478716850280761719e-01 6.629353761672973633e-02 2.314706742763519287e-01 1.016484349966049194e-01 1.437375396490097046e-01 1.204270124435424805e-01 -4.367548972368240356e-02 7.551154494285583496e-02
8.676416426897048950e-02 2.675762027502059937e-02 3.540616631507873535e-01 1.194140911102294922e-01 7.059425115585327148e-02 -7.278586924076080322e-02 7.471300661563873291e-03 -6.450914591550827026e-02 -2.756597697734832764e-01 1.828633099794387817e-01 5.101037397980690002e-02 -1.142687648534774780e-01 -7.256864011287689209e-02 -7.842569798231124878e-02 1.427728086709976196e-01 -5.078167840838432312e-02 2.543450891971588135e-01 -6.532473117113113403e-02 -2.937722802162170410e-01 -2.297244518995285034e-01 1.360034346580505371e-01 -3.483695089817047119e-01 1.725492924451828003e-01 2.556961476802825928e-01 -1.028629317879676819e-01 -1.708170473575592041e-01 -1.855895519256591797e-01 1.520563662052154541e-01 6.246944516897201538e-02 3.391523063182830811e-01 1.177554726600646973e-01 -7.077024132013320923e-02
-5.578203871846199036e-02 -4.449629411101341248e-02 1.996431350708007812e-01 1.700498014688491821e-01 9.444259852170944214e-02 6.086264550685882568e-02 1.741241961717605591e-01 1.418245770037174225e-02 -2.362677901983261108e-01 7.461394369602203369e-02 -9.474652260541915894e-02 -1.330689489841461182e-01 -9.991572052240371704e-02 -5.543519556522369385e-02 3.254818916320800781e-01 1.991984248161315918e-01 -8.888249844312667847e-02 -1.704135686159133911e-01 -1.957422681152820587e-02 -1.327371448278427124e-01 1.697550415992736816e-01 1.061823740601539612e-01 1.602856218814849854e-01 9.179433435201644897e-02 -4.006205797195434570e-01 -1.621059328317642212e-01 -3.084661662578582764e-01 -3.012036159634590149e-02 -2.719121277332305908e-01 -8.637366443872451782e-02 -3.720900714397430420e-01 -6.638992577791213989e-02
1.855556517839431763e-01 -1.648235619068145752e-01 1.427113115787506104e-01 1.949274837970733643e-01 1.903799623250961304e-01 -3.375999033451080322e-01 6.669490039348602295e-02 1.737469285726547241e-01 -4.773283898830413818e-01 2.980595640838146210e-02 2.661421196535229683e-03 1.537280716001987457e-02 6.563393771648406982e-02 -5.779907852411270142e-02 1.698255091905593872e-01 -1.077047809958457947e-01 -5.471785366535186768e-02 -2.425115555524826050e-02 -3.275124356150627136e-02 -3.442705869674682617e-01 -1.561581492424011230e-01 -2.556561231613159180e-01 -4.996197298169136047e-02 1.912773102521896362e-01 -2.335000336170196533e-01 1.276256516575813293e-03 1.201958507299423218e-01 2.830873429775238037e-02 -9.021073579788208008e-03 2.268663644790649414e-01 -1.730505675077438354e-01 1.218469962477684021e-01
2.289392203092575073e-01 -4.898491129279136658e-02 1.018663346767425537e-01 -1.095861420035362244e-01 7.301229983568191528e-02 -3.334665298461914062e-01 2.377383410930633545e-01 8.069140464067459106e-02 -9.388398379087448120e-02 2.862530015408992767e-02 -1.177923940122127533e-02 1.544267218559980392e-02 8.107090741395950317e-02 3.573602810502052307e-02 3.039937019348144531e-01 4.183249175548553467e-01 -5.950216203927993774e-03 -1.291981041431427002e-01 -2.236279845237731934e-01 -1.635774374008178711e-01 -1.394347697496414185e-01 -1.051810756325721741e-01 2.175690382719039917e-01 1.934062093496322632e-01 -1.997464597225189209e-01 3.472368046641349792e-02 1.570001542568206787e-01 9.320820868015289307e-02 -2.702574133872985840e-01 2.874957919120788574e-01 -1.381003707647323608e-01 4.915536381304264069e-03
9.771111607551574707e-02 -1.505998969078063965e-01 4.913761317729949951e-01 -6.299244612455368042e-02 1.351215131580829620e-02 -1.833137273788452148e-01 -2.389160990715026855e-01 1.199311017990112305e-01 -3.508271872997283936e-01 -1.374029666185379028e-01 -4.333278909325599670e-02 1.743022501468658447e-01 1.251893490552902222e-01 4.289630055427551270e-02 2.297824770212173462e-01 6.040567159652709961e-02 -3.075740532949566841e-03 8.366265147924423218e-02 7.518266141414642334e-02 -2.127701789140701294e-01 -1.329081952571868896e-01 -2.553775906562805176e-01 7.855935022234916687e-03 1.323409080505371094e-01 -1.669667363166809082e-01 9.693820902612060308e-05 2.898502647876739502e-01 -3.786392509937286377e-02 -9.547493606805801392e-02 2.293007224798202515e-01 -1.807986050844192505e-01 5.315553024411201477e-02
1.181680560111999512e-01 3.442521905526518822e-03 1.917326152324676514e-01 -2.479521930217742920e-02 2.103224098682403564e-01 -2.834489643573760986e-01 9.831842780113220215e-02 1.158699616789817810e-01 -7.511524111032485962e-02 1.639999151229858398e-01 -2.759663760662078857e-02 1.964486390352249146e-02 9.951987862586975098e-02 4.025044292211532593e-02 1.530843041837215424e-02 3.656178712844848633e-01 -5.563027784228324890e-02 -1.307130008935928345e-01 -2.748265862464904785e-01 -2.236897498369216919e-01 3.860095515847206116e-02 2.369484454393386841e-01 1.960343420505523682e-01 2.692191600799560547e-01 -3.311783969402313232e-01 -8.350422233343124390e-02 1.613938361406326294e-01 2.018252015113830566e-01 4.104959964752197266e-02 2.157287597656250000e-01 -1.269318014383316040e-01 2.445337474346160889e-01
3.876416757702827454e-02 1.492287777364253998e-02 1.134128570556640625e-01 1.847137063741683960e-01 4.354894161224365234e-02 4.919726401567459106e-02 7.196616381406784058e-02 -3.838741779327392578e-02 -4.317900240421295166e-01 -4.076542258262634277e-01 -5.775402765721082687e-03 -7.380218058824539185e-02 8.370964974164962769e-02 -1.952479779720306396e-01 -4.822469130158424377e-02 2.380999028682708740e-01 3.638960793614387512e-02 -2.953314781188964844e-02 1.165399104356765747e-01 -1.615183204412460327e-01 -1.585988886654376984e-02 -2.843982577323913574e-01 -6.434103101491928101e-02 9.870271384716033936e-02 -5.064727067947387695e-01 1.009212806820869446e-01 1.407596617937088013e-01 2.201550872996449471e-03 -1.198400631546974182e-01 -1.389165669679641724e-01 -8.409383893013000488e-02 -1.180736795067787170e-01
2.671468257904052734e-01 1.361943501979112625e-02 1.058597266674041748e-01 2.182288765907287598e-01 -2.251181192696094513e-02 -1.462083756923675537e-01 -1.806317120790481567e-01 2.091562598943710327e-01 -4.472281336784362793e-01 -7.970184832811355591e-02 -2.090897969901561737e-02 -1.697412319481372833e-02 1.094466894865036011e-01 1.149079725146293640e-01 -6.127925962209701538e-02 -1.190142054110765457e-02 -6.259226053953170776e-02 7.201575487852096558e-02 1.042165756225585938e-01 -3.581710755825042725e-01 -4.642695933580398560e-02 -2.247582525014877319e-01 1.896463781595230103e-01 2.378959357738494873e-01 -2.844521701335906982e-01 -1.774470955133438110e-01 7.155973464250564575e-02 1.569802165031433105e-01 -9.814477711915969849e-02 2.925608158111572266e-01 -6.424369663000106812e-02 1.378292310982942581e-02
8.508037775754928589e-02 4.855095967650413513e-02 2.224619984626770020e-01 1.157050207257270813e-02 1.825001537799835205e-01 -2.219037413597106934e-01 1.543815732002258301e-01 -8.074126392602920532e-02 5.590227432548999786e-03 2.544291317462921143e-01 -1.022987514734268188e-01 -1.401855945587158203e-01 -6.587053835391998291e-02 9.431051462888717651e-02 -6.163489073514938354e-02 3.247849047183990479e-01 1.696663498878479004e-01 -1.218483000993728638e-01 -2.005906701087951660e-01 -1.832002550363540649e-01 -1.891641020774841309e-01 8.936405926942825317e-02 2.407644391059875488e-01 2.387147247791290283e-01 -3.560226261615753174e-01 -3.104688040912151337e-02 8.122659474611282349e-02 9.657077491283416748e-02 -1.102480664849281311e-01 3.452084958553314209e-01 -2.604510402306914330e-03 2.436327189207077026e-01
5.343239009380340576e-02 -1.846621185541152954e-02 4.038454294204711914e-01 8.157438784837722778e-02 -6.876505911350250244e-02 3.686180710792541504e-02 6.626331061124801636e-02 9.212089329957962036e-02 -2.710930109024047852e-01 -1.163658872246742249e-01 6.617598235607147217e-02 -2.855895161628723145e-01 -3.086871467530727386e-02 4.124029353260993958e-02 1.179104149341583252e-01 -6.336984783411026001e-02 6.089085340499877930e-02 -9.097512811422348022e-02 5.037599056959152222e-02 -1.852722018957138062e-01 -2.394543401896953583e-02 -3.597234487533569336e-01 -1.249709725379943848e-01 2.833814024925231934e-01 -2.765923440456390381e-01 -3.455443382263183594e-01 2.227625548839569092e-01 7.360306382179260254e-02 -5.124767124652862549e-02 2.387932986021041870e-01 -1.702845394611358643e-01 -1.461528521031141281e-02
6.664562970399856567e-02 9.921705722808837891e-02 1.021956726908683777e-01 4.555774927139282227e-01 -1.520035564899444580e-01 1.857527196407318115e-01 -1.654939539730548859e-02 1.609002798795700073e-01 -2.821785807609558105e-01 -1.691819876432418823e-01 1.345547288656234741e-02 -1.509286612272262573e-01 2.314828522503376007e-02 -1.880296021699905396e-01 3.724413216114044189e-01 5.286357924342155457e-02 -4.825546965003013611e-02 -1.071523800492286682e-01 5.822061002254486084e-02 -1.761462837457656860e-01 -2.140056714415550232e-02 -2.390594035387039185e-01 -7.442338764667510986e-02 1.810293048620223999e-01 -3.062592148780822754e-01 -1.015473678708076477e-01 3.062952756881713867e-01 -3.308256343007087708e-02 4.147141426801681519e-02 3.297786414623260498e-02 -1.559286415576934814e-01 -7.111569494009017944e-02
2.857252359390258789e-01 1.296047717332839966e-01 2.811083793640136719e-01 -4.375712573528289795e-02 7.692840415984392166e-03 -1.469111293554306030e-01 2.593966387212276459e-02 -2.388956099748611450e-01 -8.638915419578552246e-02 -1.370041668415069580e-01 -6.962675601243972778e-02 -1.165173649787902832e-01 -1.295471936464309692e-01 2.237482815980911255e-01 6.769835203886032104e-02 1.478129625320434570e-01 1.325971484184265137e-01 -2.186057567596435547e-01 -3.382963240146636963e-01 -1.681919768452644348e-02 -4.003000631928443909e-02 -2.524394094944000244e-01 -6.579481065273284912e-02 2.071214914321899414e-01 -1.416960507631301880e-01 -4.328836873173713684e-02 6.586091220378875732e-02 1.596796363592147827e-01 -9.100075066089630127e-02 7.415131479501724243e-02 -3.880301415920257568e-01 -3.074377775192260742e-01
9.605959802865982056e-02 6.706348061561584473e-02 1.167227104306221008e-01 2.341650128364562988e-01 1.399152725934982300e-01 8.701238781213760376e-02 2.109137773513793945e-01 7.177720777690410614e-03 -4.398317337036132812e-01 -8.554917876608669758e-04 -3.376912474632263184e-01 -5.900623742491006851e-03 -2.106554657220840454e-01 1.382898539304733276e-01 1.941977888345718384e-01 2.566353678703308105e-01 2.031199075281620026e-02 -1.534167770296335220e-02 2.953074686229228973e-02 -1.673460900783538818e-01 1.491191983222961426e-01 1.147535592317581177e-01 -6.081977859139442444e-02 1.369056254625320435e-01 -2.492346465587615967e-01 -1.232309341430664062e-01 -3.453603982925415039e-01 1.365892142057418823e-01 -1.453103572130203247e-01 -3.734882920980453491e-03 -1.841001659631729126e-01 1.179357394576072693e-01
-7.751961052417755127e-02 1.389330923557281494e-01 2.664146721363067627e-01 2.411241382360458374e-01 -2.832531630992889404e-01 -7.856003195047378540e-02 -5.791788175702095032e-02 1.584386229515075684e-01 -5.007039010524749756e-02 1.595863327383995056e-02 -6.405086070299148560e-02 -2.247293293476104736e-01 -7.060757279396057129e-02 1.392107605934143066e-01 1.996991783380508423e-01 3.419451415538787842e-02 2.934377789497375488e-01 -5.187149718403816223e-02 -9.247207641601562500e-02 -2.304478436708450317e-01 3.098572492599487305e-01 2.639035508036613464e-02 6.001267116516828537e-03 1.887998878955841064e-01 -3.315970897674560547e-01 -2.212647115811705589e-03 -2.109930515289306641e-01 -2.130648344755172729e-01 -1.147762387990951538e-01 1.723196953535079956e-01 -8.655075728893280029e-02 2.735871076583862305e-01
3.566311597824096680e-01 2.359779085963964462e-03 1.957488507032394409e-01 4.452588781714439392e-02 -1.756855659186840057e-02 -2.256935238838195801e-01 2.567100524902343750e-02 1.549097299575805664e-01 -4.878790378570556641e-01 5.251793935894966125e-02 2.151101455092430115e-02 -1.085454151034355164e-01 -2.255793213844299316e-01 -9.217244572937488556e-03 6.699454784393310547e-02 -1.529346406459808350e-01 7.193306833505630493e-02 -1.575717926025390625e-01 -5.098542198538780212e-02 -1.716575473546981812e-01 -4.030007496476173401e-02 -8.638751506805419922e-02 7.934407144784927368e-02 3.353986144065856934e-01 -4.026681780815124512e-01 1.538504213094711304e-01 3.152152150869369507e-02 1.282410323619842529e-01 -9.353396482765674591e-03 1.055465787649154663e-01 -1.043892428278923035e-01 9.700367599725723267e-02
3.182242438197135925e-02 2.783536911010742188e-02 6.183588132262229919e-02 1.731137931346893311e-01 -2.999404678121209145e-03 -2.688589692115783691e-01 2.949626184999942780e-02 3.440344706177711487e-02 -1.374106109142303467e-01 -2.828116118907928467e-01 -3.027289807796478271e-01 -2.974016964435577393e-01 -1.406676322221755981e-01 2.807957492768764496e-02 4.324619174003601074e-01 1.015373915433883667e-01 2.434854395687580109e-02 -3.022715449333190918e-02 -1.522944420576095581e-01 -2.386709004640579224e-01 1.863981634378433228e-01 1.788871735334396362e-01 1.692038327455520630e-01 1.182546243071556091e-01 -1.921565085649490356e-01 1.079316735267639160e-01 -1.895314902067184448e-01 -3.918075934052467346e-02 4.289962351322174072e-02 2.518821954727172852e-01 -2.168097794055938721e-01 6.214343756437301636e-02
2.152314037084579468e-02 -1.033214405179023743e-01 3.110820800065994263e-02 1.361674517393112183e-01 4.670522361993789673e-02 -4.409380629658699036e-02 2.388046123087406158e-02 -2.016236186027526855e-01 -1.218735054135322571e-01 -1.999510079622268677e-01 -7.162421941757202148e-02 1.512923389673233032e-01 -2.993389368057250977e-01 -1.091761887073516846e-01 2.180946022272109985e-01 1.438093930482864380e-01 2.628249228000640869e-01 -2.350944727659225464e-01 1.225949227809906006e-01 -2.016279995441436768e-01 1.042213365435600281e-01 1.209152042865753174e-01 3.587642312049865723e-01 3.503868877887725830e-01 -1.200416535139083862e-01 8.107627183198928833e-02 -1.511637866497039795e-01 9.551022201776504517e-02 -3.550474643707275391e-01 6.910514831542968750e-02 -1.374506503343582153e-01 -1.081834807991981506e-01
1.035864278674125671e-01 -6.213964521884918213e-02 3.351148590445518494e-02 -1.264601051807403564e-01 1.591245681047439575e-01 -2.970652580261230469e-01 9.067597240209579468e-02 -1.615338213741779327e-02 -9.998731315135955811e-02 -4.546530544757843018e-01 -8.882917463779449463e-02 -3.861563280224800110e-02 -3.323136866092681885e-01 -3.279345110058784485e-02 -3.151662647724151611e-02 -8.360253646969795227e-03 -9.535290300846099854e-02 -1.940786689519882202e-01 -1.333252787590026855e-01 -5.640102922916412354e-02 1.277341544628143311e-01 -1.097671315073966980e-01 -9.029706008732318878e-03 4.011612832546234131e-01 -3.053560480475425720e-02 -3.803645670413970947e-01 4.462002590298652649e-02 1.910598203539848328e-02 -7.690344750881195068e-02 2.097850888967514038e-01 -3.924768045544624329e-02 2.259652465581893921e-01
1.830884367227554321e-01 -5.006959661841392517e-02 1.428128331899642944e-01 1.411074995994567871e-01 1.309918463230133057e-01 -3.862204728648066521e-03 4.733584821224212646e-02 1.180928722023963928e-01 -1.180104091763496399e-01 -1.499904692173004150e-01 2.992359995841979980e-01 -2.695830538868904114e-02 -2.352677099406719208e-02 2.544134259223937988e-01 8.282408118247985840e-02 -6.286197900772094727e-02 2.577090859413146973e-01 -1.646085977554321289e-01 5.458468198776245117e-02 -3.634624481201171875e-01 1.102384701371192932e-01 -2.591565549373626709e-01 2.341248095035552979e-02 1.875940114259719849e-01 -3.210802972316741943e-01 -1.664028316736221313e-01 -2.918701060116291046e-02 -2.794739305973052979e-01 -8.257895708084106445e-02 2.611497938632965088e-01 -2.155504226684570312e-01 -1.124792695045471191e-01
7.972666621208190918e-02 -9.304777719080448151e-03 2.508798241615295410e-01 4.123210906982421875e-02 1.651318371295928955e-01 -1.901285350322723389e-01 -1.869067102670669556e-01 9.184793382883071899e-02 -1.307143419981002808e-01 -1.903232634067535400e-01 -1.441597193479537964e-01 -2.649141550064086914e-01 -1.498351693153381348e-01 1.120672840625047684e-02 1.522154510021209717e-01 -2.282395958900451660e-02 -1.263144165277481079e-01 -1.730554550886154175e-01 -5.884471908211708069e-02 -8.543733507394790649e-02 2.652074098587036133e-01 -3.090440034866333008e-01 -1.532514244318008423e-01 2.431010454893112183e-01 -8.460786938667297363e-02 1.022589281201362610e-01 3.588591516017913818e-01 3.678173199295997620e-02 1.908574849367141724e-01 8.636588603258132935e-02 -3.655156791210174561e-01 3.553768992424011230e-02
-1.759037971496582031e-01 -4.919471591711044312e-02 3.108837604522705078e-01 3.672305345535278320e-01 3.779813051223754883e-01 1.945363283157348633e-01 1.146404370665550232e-01 -1.087121758610010147e-02 -1.799554228782653809e-01 -1.106465607881546021e-01 -6.991452723741531372e-02 1.877235174179077148e-01 1.968697458505630493e-02 1.214381977915763855e-01 2.351755201816558838e-01 2.648225054144859314e-02 -1.042143255472183228e-01 -1.239257976412773132e-01 -1.016234904527664185e-01 -6.541541218757629395e-02 1.310556232929229736e-01 5.193677544593811035e-02 6.802617013454437256e-02 8.775362372398376465e-02 -1.567224562168121338e-01 -2.669851183891296387e-01 -7.453139126300811768e-02 8.137612789869308472e-02 -2.526934742927551270e-01 1.091647073626518250e-01 -3.570375740528106689e-01 -3.106219507753849030e-02
1.525004357099533081e-01 -1.324819475412368774e-01 4.211516082286834717e-01 3.743285313248634338e-02 -2.338696271181106567e-02 -9.140277653932571411e-02 -3.234734758734703064e-02 -8.955249562859535217e-03 -1.527680754661560059e-01 5.643584206700325012e-02 -1.256841719150543213e-01 3.607141599059104919e-02 1.911635249853134155e-01 1.037305667996406555e-01 6.686116755008697510e-02 1.305671641603112221e-03 -1.395398378372192383e-02 9.979037940502166748e-02 -1.277678310871124268e-01 -3.471766114234924316e-01 -1.382580548524856567e-01 -2.960219085216522217e-01 -9.983994811773300171e-02 4.227627515792846680e-01 -2.671739757061004639e-01 -4.048973694443702698e-02 2.894642949104309082e-01 -1.550763566046953201e-02 2.638328261673450470e-02 2.307854145765304565e-01 -1.252230852842330933e-01 -7.653770595788955688e-02
1.382091939449310303e-01 6.818028539419174194e-02 5.968094989657402039e-02 8.154653944075107574e-03 -2.538332529366016388e-02 -2.624311149120330811e-01 1.116965711116790771e-01 1.463248729705810547e-01 -8.211836963891983032e-02 1.067604720592498779e-01 -1.855386644601821899e-01 -3.066654205322265625e-01 -1.193376854062080383e-01 1.111489310860633850e-01 3.475917279720306396e-01 2.367667295038700104e-02 -2.941196411848068237e-02 -1.273443698883056641e-01 -1.587217003107070923e-01 -8.891424536705017090e-02 3.375328332185745239e-02 7.026971876621246338e-02 1.927703432738780975e-02 4.746826887130737305e-01 -3.925212025642395020e-01 -2.697477340698242188e-01 9.080782532691955566e-02 -1.089613884687423706e-01 -3.600017353892326355e-02 -7.441161572933197021e-02 1.724076718091964722e-01 9.575578570365905762e-02
-3.291573002934455872e-02 2.450121045112609863e-01 1.271032840013504028e-01 2.700141966342926025e-01 -4.473636671900749207e-02 1.338656693696975708e-01 4.739832133054733276e-02 1.246621087193489075e-01 -3.158125579357147217e-01 -1.572884321212768555e-01 -1.446927040815353394e-01 -2.043680474162101746e-02 -5.333402007818222046e-02 -1.226360648870468140e-01 3.768096864223480225e-01 -6.317903846502304077e-02 9.227997809648513794e-02 -1.876557171344757080e-01 -3.373248875141143799e-02 -2.781069874763488770e-01 -1.382467597723007202e-01 -2.498156279325485229e-01 -5.958013609051704407e-02 2.598471343517303467e-01 -1.285175532102584839e-01 -1.259406507015228271e-01 3.404737114906311035e-01 -2.982362918555736542e-02 2.539400160312652588e-01 1.046929731965065002e-01 -4.890555143356323242e-02 2.434094808995723724e-02
-4.469848051667213440e-02 -1.061066910624504089e-01 2.143399119377136230e-01 1.009888052940368652e-01 2.922281250357627869e-02 2.690453231334686279e-01 -8.106898516416549683e-03 9.075390547513961792e-02 2.522740960121154785e-01 -1.492515057325363159e-01 -1.224722787737846375e-01 -1.057139858603477478e-01 -4.744822159409523010e-02 -1.668728739023208618e-01 4.592074453830718994e-01 4.980051890015602112e-02 -2.269034460186958313e-02 -2.041200995445251465e-01 -1.442423015832901001e-01 -2.566084265708923340e-01 9.443946927785873413e-02 -1.007497124373912811e-02 3.698942065238952637e-01 3.240312933921813965e-01 -1.824555546045303345e-01 -5.392679944634437561e-03 -1.152045801281929016e-01 1.266528069972991943e-01 -1.252567488700151443e-02 9.106092154979705811e-02 -2.058902531862258911e-01 1.937151327729225159e-02
-4.035867378115653992e-02 1.730850338935852051e-02 4.705295339226722717e-02 1.554557681083679199e-01 6.039796397089958191e-02 3.770944476127624512e-02 1.027989387512207031e-01 7.966596633195877075e-02 -4.602171480655670166e-01 4.909156635403633118e-02 -2.675541639328002930e-01 -1.715543270111083984e-01 -1.066085249185562134e-01 1.543035060167312622e-01 3.478133380413055420e-01 2.953940629959106445e-01 -8.745764195919036865e-02 -5.007312446832656860e-02 -7.440599054098129272e-02 -1.016591265797615051e-01 2.368290424346923828e-01 9.265077859163284302e-02 2.431837469339370728e-01 -2.860267646610736847e-02 -3.778249025344848633e-01 -3.745023161172866821e-02 -8.670004457235336304e-02 -1.389253977686166763e-02 -1.417195051908493042e-01 9.512591361999511719e-02 -2.417033165693283081e-01 -3.163555637001991272e-02
6.335046887397766113e-02 2.078193575143814087e-01 1.873034983873367310e-01 -1.002590283751487732e-01 1.901975125074386597e-01 -2.367433756589889526e-01 1.829817891120910645e-01 8.520507812500000000e-02 2.419639192521572113e-02 2.172233909368515015e-01 -3.716583177447319031e-02 -3.725823760032653809e-02 5.956611409783363342e-02 1.943836659193038940e-01 1.216209977865219116e-01 3.158097565174102783e-01 2.906598616391420364e-03 -7.059386931359767914e-03 -2.135741859674453735e-01 -2.496358603239059448e-01 -2.664307318627834320e-02 -1.149069610983133316e-02 2.455986738204956055e-01 2.698810100555419922e-01 -3.192645311355590820e-01 -8.564615994691848755e-02 2.448051273822784424e-01 4.918970167636871338e-02 7.551116496324539185e-02 1.985798627138137817e-01 -2.270714938640594482e-01 2.408294528722763062e-01
-1.092334464192390442e-01 2.133000493049621582e-01 1.712101250886917114e-01 1.366548091173171997e-01 -8.703688159584999084e-03 -2.677777707576751709e-01 -6.562681496143341064e-02 -1.686905473470687866e-01 -1.453803926706314087e-01 -9.743513166904449463e-02 -1.255881637334823608e-01 7.814352959394454956e-02 7.622414827346801758e-02 -5.827126093208789825e-03 1.516254097223281860e-01 5.388554930686950684e-01 7.314752042293548584e-02 9.031467884778976440e-02 -2.621976733207702637e-01 -9.658604860305786133e-02 -3.263457491993904114e-02 7.826831936836242676e-02 1.490758359432220459e-01 2.219925522804260254e-01 -2.955259978771209717e-01 8.081800304353237152e-03 9.269865602254867554e-02 2.743630111217498779e-02 2.182557480409741402e-03 -4.333046823740005493e-02 -3.668149709701538086e-01 1.219465434551239014e-01
9.117644280195236206e-02 1.949205249547958374e-01 2.821428775787353516e-01 -8.346872776746749878e-02 1.368425786495208740e-01 -1.017219945788383484e-01 7.199262827634811401e-02 -6.683409959077835083e-02 -8.518382161855697632e-02 4.538819938898086548e-02 -1.058415472507476807e-01 -5.926516652107238770e-02 1.224381476640701294e-01 8.763861260376870632e-04 5.636274442076683044e-02 4.902051985263824463e-01 -1.553588062524795532e-01 7.380628958344459534e-04 -2.545296549797058105e-01 -2.513845078647136688e-02 -1.373915374279022217e-01 -9.476716816425323486e-02 8.129724860191345215e-02 2.841937243938446045e-01 -4.474551081657409668e-01 9.871882945299148560e-02 4.842620342969894409e-02 1.221384480595588684e-01 -1.454993784427642822e-01 3.020421862602233887e-01 4.617437254637479782e-03 3.827967122197151184e-02
4.529602453112602234e-02 -1.981943845748901367e-01 1.719859242439270020e-01 -2.434564754366874695e-02 1.028567999601364136e-01 4.478056728839874268e-02 -2.269302755594253540e-01 -3.402919694781303406e-02 -1.990246474742889404e-01 -3.029495477676391602e-01 -4.628672613762319088e-04 -1.354659199714660645e-01 1.335976868867874146e-01 1.201085001230239868e-01 2.503496594727039337e-02 -2.542007155716419220e-02 -4.321659356355667114e-02 4.306840151548385620e-02 -7.235960662364959717e-02 -3.442411124706268311e-01 -7.043910026550292969e-02 -1.962702870368957520e-01 -2.944411709904670715e-02 4.745602607727050781e-01 -2.315089553594589233e-01 -1.390195172280073166e-02 1.558506190776824951e-01 7.958365604281425476e-03 -2.280648946762084961e-01 3.585232198238372803e-01 7.572263944894075394e-03 -1.555531322956085205e-01
1.804395616054534912e-01 2.414527833461761475e-01 1.402652412652969360e-01 7.359528541564941406e-02 -7.619702070951461792e-02 4.654752090573310852e-02 -6.839611381292343140e-02 -2.987458705902099609e-01 1.158092170953750610e-01 -4.274580255150794983e-02 -1.707765609025955200e-01 8.976788818836212158e-02 -8.308752626180648804e-02 -1.730050146579742432e-01 2.020115107297897339e-01 1.945734620094299316e-01 1.841907501220703125e-01 -8.291961625218391418e-03 -2.169176638126373291e-01 4.036997631192207336e-02 -2.168778181076049805e-01 -2.566196024417877197e-01 -1.888825744390487671e-01 2.057476043701171875e-01 -4.489706456661224365e-01 -7.652776688337326050e-02 7.437014579772949219e-02 1.684030741453170776e-01 -6.665734201669692993e-02 5.112325027585029602e-02 -3.017565310001373291e-01 3.429712355136871338e-02
2.561437487602233887e-01 1.248722225427627563e-01 3.186637759208679199e-01 9.765843860805034637e-03 1.537202000617980957e-01 3.594858348369598389e-01 5.944451689720153809e-02 1.034558117389678955e-01 -2.701031863689422607e-01 3.261096775531768799e-01 -1.327859163284301758e-01 -1.321982592344284058e-01 2.804334741085767746e-03 -1.470036953687667847e-01 1.990305334329605103e-01 9.279531240463256836e-02 8.192718029022216797e-02 5.590974912047386169e-02 1.536421570926904678e-02 -9.287145733833312988e-02 -3.182908985763788223e-03 -1.802213340997695923e-01 3.472487926483154297e-01 -1.373491622507572174e-02 -2.888140380382537842e-01 1.430574804544448853e-01 -6.499954499304294586e-03 -1.294122785329818726e-01 -1.024319441057741642e-03 -1.059339344501495361e-01 -1.966667175292968750e-01 1.525642722845077515e-01
-5.756679177284240723e-02 -2.091231048107147217e-01 2.548435330390930176e-01 -9.498489648103713989e-02 -8.267145603895187378e-02 3.130787611007690430e-02 5.120459944009780884e-02 5.988372862339019775e-02 -3.209541738033294678e-01 -9.160910546779632568e-02 -1.690459847450256348e-01 -2.380395084619522095e-01 1.126550603657960892e-02 1.349861025810241699e-01 1.449940055608749390e-01 1.405301392078399658e-01 2.250849902629852295e-01 9.015769511461257935e-02 -1.370523273944854736e-01 -6.087568402290344238e-02 -8.157951384782791138e-02 -4.822909533977508545e-01 1.213547661900520325e-01 1.594762653112411499e-01 -1.783462613821029663e-01 -1.985108852386474609e-01 3.161033093929290771e-01 4.919135943055152893e-03 1.230239644646644592e-01 1.344785243272781372e-01 -2.100410908460617065e-01 1.954560866579413414e-03
6.907381117343902588e-02 3.563251793384552002e-01 -9.345611184835433960e-02 1.110169589519500732e-01 2.453540414571762085e-01 -2.883316017687320709e-02 -5.095611512660980225e-02 -1.253636479377746582e-01 -1.387654542922973633e-01 -9.789811819791793823e-02 1.126101762056350708e-01 -1.351916193962097168e-01 -5.882419273257255554e-02 1.897041797637939453e-01 3.308379650115966797e-01 4.508632123470306396e-01 -1.227935077622532845e-03 6.229431927204132080e-02 -1.626616269350051880e-01 -1.465626657009124756e-01 9.165033698081970215e-02 5.290863104164600372e-03 4.387917742133140564e-02 1.750165075063705444e-01 -2.449319660663604736e-01 4.796057939529418945e-03 2.368153333663940430e-01 -1.709460467100143433e-01 -3.969416394829750061e-02 -3.780676051974296570e-02 -9.218124300241470337e-02 3.259695768356323242e-01
2.258420549333095551e-02 4.836195707321166992e-02 2.040902376174926758e-01 2.999161952175199986e-04 5.144714564085006714e-02 -4.140597879886627197e-01 1.089007034897804260e-01 5.590476840734481812e-02 -1.997213512659072876e-01 5.964307114481925964e-02 2.018582634627819061e-02 3.129462152719497681e-02 2.649376634508371353e-03 4.388600960373878479e-02 1.166387051343917847e-01 3.095068037509918213e-01 -6.207561492919921875e-02 3.238400071859359741e-02 -1.448594778776168823e-01 -8.326053619384765625e-02 -1.972550153732299805e-01 -3.586061671376228333e-02 2.601034939289093018e-01 1.774526387453079224e-01 -4.623753130435943604e-01 -8.611625432968139648e-02 1.301525235176086426e-01 -1.365400664508342743e-02 -9.466002881526947021e-02 3.486161231994628906e-01 -1.529069840908050537e-01 2.142230421304702759e-01
1.837843209505081177e-01 -2.461645053699612617e-03 1.004374474287033081e-01 1.659956425428390503e-01 1.383226597681641579e-03 5.656898021697998047e-02 1.134578511118888855e-01 1.199093535542488098e-01 -1.660938113927841187e-01 -2.125964611768722534e-01 6.763711571693420410e-02 -2.286694198846817017e-01 -4.267551004886627197e-02 -9.938330948352813721e-02 4.588012695312500000e-01 -1.217710971832275391e-01 1.254540979862213135e-01 -2.236425504088401794e-02 -7.140692323446273804e-02 -2.356644123792648315e-01 2.290528714656829834e-01 -2.053904384374618530e-01 -1.000984087586402893e-01 2.762587964534759521e-01 -1.548803895711898804e-01 -1.934650391340255737e-01 1.251056045293807983e-01 1.705772131681442261e-01 2.553740143775939941e-01 2.538669705390930176e-01 -1.942960768938064575e-01 1.924614072777330875e-03
8.731139451265335083e-02 2.223177403211593628e-01 2.399037927389144897e-01 9.058560431003570557e-02 2.075994387269020081e-02 -2.725204229354858398e-01 7.767935842275619507e-02 -1.621778309345245361e-02 -1.450606137514114380e-01 4.086751025170087814e-03 8.367660641670227051e-02 -4.077933356165885925e-02 -3.820294141769409180e-02 4.007322713732719421e-02 8.528957515954971313e-02 5.304045677185058594e-01 7.232053577899932861e-02 -5.922834575176239014e-02 9.545325301587581635e-04 -1.139064729213714600e-01 -6.040142104029655457e-02 6.460940837860107422e-02 1.504340916872024536e-01 1.421244293451309204e-01 -4.318842887878417969e-01 -2.544878125190734863e-01 3.311687409877777100e-01 4.121255874633789062e-02 -1.433886736631393433e-01 2.034661360085010529e-02 -6.279320269823074341e-02 1.219050288200378418e-01
2.670623958110809326e-01 -4.088189825415611267e-02 2.140753865242004395e-01 2.903899848461151123e-01 1.474028229713439941e-01 -2.726740539073944092e-01 -1.016576588153839111e-01 1.892770528793334961e-01 -2.388557344675064087e-01 -4.704171791672706604e-02 9.656089358031749725e-03 4.949226975440979004e-02 -2.442290782928466797e-01 -1.463142037391662598e-02 1.029577255249023438e-01 -1.544170677661895752e-01 2.518613822758197784e-02 -2.899028062820434570e-01 -2.994665503501892090e-02 -2.355185896158218384e-01 3.316430002450942993e-02 -3.619613349437713623e-01 1.090635284781455994e-01 9.958000481128692627e-02 -3.453212976455688477e-01 -4.179137572646141052e-02 1.837874054908752441e-01 -3.160046041011810303e-02 4.697777796536684036e-03 -1.002201959490776062e-01 -1.936372220516204834e-01 -1.401217374950647354e-02
-1.075248494744300842e-01 1.266698837280273438e-01 2.485160380601882935e-01 8.130557090044021606e-02 3.099191188812255859e-01 7.364977896213531494e-02 1.872642338275909424e-01 3.469410166144371033e-02 -3.807996958494186401e-02 -1.781680881977081299e-01 -4.799798503518104553e-02 -9.509325772523880005e-02 -1.540952920913696289e-01 -2.233964763581752777e-02 2.641724050045013428e-01 2.834008634090423584e-01 1.059284135699272156e-01 -1.413594633340835571e-01 1.104250773787498474e-01 2.865119278430938721e-01 2.262542545795440674e-01 -2.028172910213470459e-01 2.474425733089447021e-01 3.783292174339294434e-01 -7.599659264087677002e-02 1.372848302125930786e-01 6.749150156974792480e-02 -1.026100665330886841e-02 1.250635087490081787e-01 9.210558235645294189e-02 -2.069066315889358521e-01 -1.702885329723358154e-01
1.001807600259780884e-01 2.048398256301879883e-01 2.320605814456939697e-01 4.647363722324371338e-02 6.975155323743820190e-02 -2.499098628759384155e-01 -1.887054368853569031e-02 2.504451386630535126e-02 -5.519272387027740479e-02 2.708398364484310150e-02 1.455591619014739990e-01 -1.038263365626335144e-02 2.820361591875553131e-02 9.544599801301956177e-02 2.884005904197692871e-01 5.005726814270019531e-01 1.245630681514739990e-01 -7.497170567512512207e-02 -1.298146694898605347e-01 -3.637735964730381966e-03 -3.573747351765632629e-02 -3.199571277946233749e-03 1.151572093367576599e-01 2.632517218589782715e-01 -3.800133764743804932e-01 -2.472621053457260132e-01 2.065777629613876343e-01 7.694707810878753662e-02 -1.590200811624526978e-01 8.493407629430294037e-03 -6.897416710853576660e-02 2.210160940885543823e-01
6.924567371606826782e-02 1.249479129910469055e-01 1.990980058908462524e-01 -4.245081543922424316e-02 1.573838442564010620e-01 -3.506391048431396484e-01 1.123428046703338623e-01 -7.967514917254447937e-03 -2.339231669902801514e-01 3.242686018347740173e-02 2.219693362712860107e-02 8.952753990888595581e-02 -6.078919768333435059e-02 1.941911317408084869e-02 1.538123190402984619e-01 4.843839704990386963e-01 -1.630640029907226562e-02 1.139807105064392090e-01 -2.855607271194458008e-01 5.818276479840278625e-02 -6.500949710607528687e-02 -1.565448641777038574e-01 3.866730257868766785e-02 1.552035808563232422e-01 -4.470897912979125977e-01 2.124916203320026398e-02 1.645556241273880005e-01 -4.624648019671440125e-02 -8.225180208683013916e-02 2.046820074319839478e-01 -1.131397709250450134e-01 8.711429685354232788e-02
-2.752851694822311401e-02 -8.442787081003189087e-02 1.937673091888427734e-01 -7.230457663536071777e-02 4.155875369906425476e-02 -1.191773712635040283e-01 -3.852060297504067421e-03 -6.044010818004608154e-02 1.085117161273956299e-01 -7.293490320444107056e-02 3.202117234468460083e-02 6.272225826978683472e-02 -1.815222799777984619e-01 -1.741699129343032837e-01 3.229009807109832764e-01 2.340325526893138885e-02 4.951797425746917725e-02 -5.259287357330322266e-02 1.747872084379196167e-01 -3.448723852634429932e-01 2.681187391281127930e-01 1.438330262899398804e-01 4.401867687702178955e-01 5.145394429564476013e-02 -3.291568160057067871e-01 -1.575178951025009155e-01 1.287088096141815186e-01 2.033907175064086914e-01 1.997117139399051666e-02 2.367957532405853271e-01 -1.818888187408447266e-01 1.235022768378257751e-01
5.105910450220108032e-02 -5.859719589352607727e-02 2.663815319538116455e-01 1.126994192600250244e-01 -6.446938216686248779e-02 2.384430915117263794e-01 1.040720418095588684e-01 -1.467985212802886963e-01 1.712670922279357910e-01 -2.532607018947601318e-01 -1.153820231556892395e-01 -3.496641665697097778e-02 -5.408368259668350220e-02 -1.290197819471359253e-01 3.221094608306884766e-01 1.219089925289154053e-01 9.519147872924804688e-02 -1.301313042640686035e-01 -1.982494145631790161e-01 -2.349904477596282959e-01 -4.149997234344482422e-02 4.362059012055397034e-02 3.345339894294738770e-01 4.946431517601013184e-01 -3.077115304768085480e-02 -4.661074280738830566e-02 -1.244689747691154480e-01 4.071398824453353882e-02 -2.306112647056579590e-01 1.057945657521486282e-02 -1.210137680172920227e-01 4.212133586406707764e-02
2.525515854358673096e-01 -2.371739223599433899e-02 4.748226329684257507e-02 -9.306322038173675537e-02 -1.228391155600547791e-01 2.912551723420619965e-02 1.313396394252777100e-01 -7.103733718395233154e-02 -3.075545430183410645e-01 -8.742722868919372559e-02 -1.247331053018569946e-01 -8.920059353113174438e-02 -1.029888391494750977e-01 2.366594597697257996e-02 -6.420388072729110718e-02 1.128750387579202652e-02 6.759802252054214478e-02 7.011173665523529053e-02 -2.455517053604125977e-01 -1.361859310418367386e-02 1.136501654982566833e-01 2.965102531015872955e-02 3.965075910091400146e-01 2.354314029216766357e-01 -3.005810081958770752e-01 5.711263045668601990e-02 3.226973116397857666e-01 2.311613708734512329e-01 -4.836342856287956238e-02 3.575932681560516357e-01 -2.402937114238739014e-01 -9.899715334177017212e-02
8.061879873275756836e-02 8.062503300607204437e-03 -9.586400538682937622e-02 2.884988784790039062e-01 9.686970710754394531e-02 2.802135236561298370e-02 7.225073873996734619e-02 -9.267461299896240234e-02 -2.011892497539520264e-01 7.626139372587203979e-02 -4.588416591286659241e-02 -3.607153594493865967e-01 -1.384581923484802246e-01 -1.249288171529769897e-01 3.496528267860412598e-01 4.217565953731536865e-01 -4.848577454686164856e-02 -9.142631292343139648e-02 -8.930286765098571777e-02 -1.230647191405296326e-01 1.838085949420928955e-01 2.262189686298370361e-01 2.023611515760421753e-01 1.665700078010559082e-01 -2.797167599201202393e-01 -6.864728778600692749e-02 -7.108415663242340088e-02 -1.225352808833122253e-01 -1.846363097429275513e-01 1.177200749516487122e-01 -1.580636799335479736e-01 -1.298297476023435593e-02
1.048960983753204346e-01 -2.900561690330505371e-01 7.150090485811233521e-02 1.795787923038005829e-02 1.207385361194610596e-01 6.746858358383178711e-02 5.046555772423744202e-02 -2.840165607631206512e-02 -2.728620469570159912e-01 -1.297785639762878418e-01 -3.663030564785003662e-01 -2.691979110240936279e-01 -4.017389193177223206e-02 -1.833607815206050873e-02 2.136469446122646332e-02 -7.791236788034439087e-02 -1.261634230613708496e-01 6.529021263122558594e-02 -4.334419667720794678e-01 -1.114339157938957214e-01 1.768129616975784302e-01 -3.002305924892425537e-01 -2.028155475854873657e-01 9.019196778535842896e-02 -2.135192900896072388e-01 -6.080106273293495178e-02 -6.409970670938491821e-02 6.720324605703353882e-02 1.000332534313201904e-01 -8.897760510444641113e-02 -2.301303893327713013e-01 2.249268293380737305e-01
2.233456075191497803e-01 -1.253003627061843872e-01 3.035020232200622559e-01 1.183995604515075684e-01 2.016510963439941406e-01 -2.594990469515323639e-02 -5.413158610463142395e-02 -3.101316094398498535e-02 -9.605445712804794312e-02 6.982301175594329834e-02 -2.732729315757751465e-01 -6.406690925359725952e-02 1.897907853126525879e-01 1.620621681213378906e-01 1.827944368124008179e-01 1.389608066529035568e-02 -1.283948570489883423e-01 -7.017929852008819580e-02 2.238375693559646606e-01 6.086830422282218933e-02 1.477909684181213379e-01 1.971767842769622803e-01 2.184649370610713959e-02 3.548432588577270508e-01 -3.290842473506927490e-01 1.112387627363204956e-01 7.358295470476150513e-02 -1.331918984651565552e-01 -3.301948010921478271e-01 2.456066012382507324e-01 5.447047576308250427e-02 1.257239282131195068e-01
1.250629276037216187e-01 3.655454143881797791e-02 3.027141690254211426e-01 -1.868034303188323975e-01 8.090335875749588013e-02 -2.501345574855804443e-01 4.821608588099479675e-02 3.428882360458374023e-02 -1.478359401226043701e-01 -1.309138834476470947e-01 1.148608326911926270e-02 -9.402771294116973877e-02 -1.230473443865776062e-01 3.387739136815071106e-02 1.581995785236358643e-01 4.794522225856781006e-01 -9.915135800838470459e-02 -2.983234636485576630e-02 -2.514411509037017822e-01 -9.077203273773193359e-02 -2.135145515203475952e-01 6.230406835675239563e-02 1.085833311080932617e-01 2.084976434707641602e-01 -3.576043844223022461e-01 -8.298940211534500122e-02 2.003669738769531250e-01 5.312030762434005737e-02 -7.002557814121246338e-02 2.115247696638107300e-01 -1.915885210037231445e-01 1.171208247542381287e-01
4.919464513659477234e-02 1.734191775321960449e-01 2.837917804718017578e-01 1.085044071078300476e-01 -1.608145050704479218e-02 -1.990272998809814453e-01 -1.353845149278640747e-01 1.130180954933166504e-01 -5.560208857059478760e-02 4.076218232512474060e-02 1.050488203763961792e-01 9.264998883008956909e-02 -1.449229009449481964e-02 1.376927942037582397e-01 2.642540037631988525e-01 4.995340108871459961e-01 1.250820457935333252e-01 -1.293011456727981567e-01 -7.032687216997146606e-02 -1.757104694843292236e-02 1.126900780946016312e-02 -3.475323691964149475e-02 5.687805637717247009e-02 1.940222382545471191e-01 -4.028760492801666260e-01 -2.587932944297790527e-01 1.921572387218475342e-01 1.357045676559209824e-02 -1.843969225883483887e-01 -7.676461338996887207e-02 -4.691023007035255432e-02 2.302070558071136475e-01
1.941466033458709717e-01 -2.206475734710693359e-01 1.915517076849937439e-02 2.096718251705169678e-01 1.912812516093254089e-02 2.508296966552734375e-01 -1.680348999798297882e-02 1.146210655570030212e-01 -4.122458696365356445e-01 -1.433935761451721191e-01 -1.056962311267852783e-01 -1.531972587108612061e-01 -1.619835197925567627e-01 -1.366165131330490112e-01 3.122353553771972656e-01 -1.096215695142745972e-01 2.046426981687545776e-01 -2.517722845077514648e-01 -6.382159143686294556e-02 -2.313218265771865845e-01 3.539545461535453796e-02 1.122484132647514343e-01 2.994073927402496338e-01 9.428109228610992432e-02 -1.062946245074272156e-01 -1.042434722185134888e-01 2.516414225101470947e-01 1.305754482746124268e-01 -3.671436384320259094e-02 1.786710917949676514e-01 4.280633479356765747e-02 1.229505334049463272e-02
6.552170962095260620e-02 1.574482768774032593e-02 2.126774340867996216e-01 2.119625061750411987e-01 1.630689017474651337e-02 5.175410583615303040e-02 5.350324884057044983e-02 1.369033455848693848e-01 -2.158868461847305298e-01 -1.064261794090270996e-01 3.655767813324928284e-02 -5.489390715956687927e-02 8.204448968172073364e-02 1.207197383046150208e-01 -1.981682516634464264e-02 2.280927263200283051e-02 -1.573131605982780457e-02 -7.239992916584014893e-02 -2.339421026408672333e-02 -5.843375325202941895e-01 -7.720805704593658447e-02 -5.485180020332336426e-02 3.175236582756042480e-01 3.628272116184234619e-01 -6.275340914726257324e-02 -2.750751078128814697e-01 -1.959509914740920067e-03 2.233409732580184937e-01 1.177575066685676575e-01 1.201829761266708374e-01 -1.879987716674804688e-01 1.190942749381065369e-01
-8.734002709388732910e-02 2.110555581748485565e-02 1.367147732526063919e-02 2.069065570831298828e-01 4.813531786203384399e-02 4.358087107539176941e-02 1.628579199314117432e-01 3.122326731681823730e-02 -2.561207711696624756e-01 -1.305631995201110840e-01 -1.114489883184432983e-01 -1.548204720020294189e-01 -1.919963359832763672e-01 1.073047071695327759e-01 2.121347039937973022e-01 2.595193982124328613e-01 4.240135103464126587e-02 -5.476116389036178589e-02 -1.627593785524368286e-01 -3.241258114576339722e-02 3.690537437796592712e-02 1.737758219242095947e-01 -1.253075664862990379e-03 4.397756159305572510e-01 -1.818686425685882568e-01 8.687470108270645142e-02 -7.701908797025680542e-02 -9.035989642143249512e-02 -3.110724687576293945e-01 2.913680374622344971e-01 -3.764688670635223389e-01 -4.515989497303962708e-02
1.407237909734249115e-02 3.176600486040115356e-02 2.541808784008026123e-01 2.106603831052780151e-01 2.830969989299774170e-01 1.264161318540573120e-01 -1.589234452694654465e-04 -1.170503906905651093e-02 -9.621788561344146729e-02 -2.643581666052341461e-02 -2.566872537136077881e-01 -7.490967959165573120e-02 -3.776478767395019531e-02 -1.189581528306007385e-01 2.527793347835540771e-01 4.610510170459747314e-02 -6.742012500762939453e-02 -3.457382321357727051e-01 -1.277934163808822632e-01 6.361628323793411255e-02 3.810028731822967529e-01 1.188822612166404724e-01 -1.139255166053771973e-01 4.912794567644596100e-03 -4.141193628311157227e-01 -1.399384140968322754e-01 -9.562410414218902588e-02 -1.554510593414306641e-01 -3.680941835045814514e-02 4.949306324124336243e-02 -2.691348195075988770e-01 1.144803166389465332e-01
1.509994417428970337e-01 -6.455158442258834839e-02 1.921412199735641479e-01 3.600975871086120605e-01 -4.578672721982002258e-02 -1.335769053548574448e-02 7.928637415170669556e-02 -3.786605224013328552e-02 -4.927035272121429443e-01 -7.988376915454864502e-02 3.288473188877105713e-02 1.129943206906318665e-01 2.256565494462847710e-03 9.276242554187774658e-02 1.895494908094406128e-01 -1.784512251615524292e-01 4.840190336108207703e-02 -2.495813965797424316e-01 -3.978127539157867432e-01 -1.335781961679458618e-01 -1.201747208833694458e-01 -2.829085290431976318e-01 5.555491521954536438e-02 2.069818526506423950e-01 -1.656170040369033813e-01 4.140601307153701782e-02 6.594477593898773193e-02 1.069567650556564331e-01 -1.032344624400138855e-02 -4.723212495446205139e-02 -1.475220471620559692e-01 -8.310591429471969604e-02
1.192380115389823914e-01 -9.602309018373489380e-02 1.394743025302886963e-01 9.209050983190536499e-02 -2.644591331481933594e-01 2.554062306880950928e-01 -8.417623490095138550e-02 1.539344340562820435e-01 -3.264993131160736084e-01 -1.058450117707252502e-01 2.834909409284591675e-02 -2.514755427837371826e-01 9.765687398612499237e-03 9.170438162982463837e-03 3.787463307380676270e-01 -5.350854247808456421e-02 1.559343039989471436e-01 -2.458549886941909790e-01 -2.544808983802795410e-01 -1.606139540672302246e-01 4.981577023863792419e-02 -1.174420267343521118e-01 3.641213697846978903e-04 1.805487647652626038e-02 -2.833341062068939209e-01 -2.865704596042633057e-01 1.859169602394104004e-01 -2.900832332670688629e-02 6.484936177730560303e-02 5.103283748030662537e-02 -1.112864725291728973e-02 2.401595860719680786e-01
4.411463811993598938e-02 -1.545509397983551025e-01 3.177548646926879883e-01 2.237360626459121704e-01 -4.607679694890975952e-02 6.753908842802047729e-02 5.378596484661102295e-02 -1.679851859807968140e-01 -3.076519072055816650e-01 -1.973154842853546143e-01 1.817321479320526123e-01 -8.080688863992691040e-02 -1.940139383077621460e-01 -1.050712466239929199e-01 4.063993394374847412e-01 8.018357306718826294e-02 1.514583081007003784e-01 5.437465012073516846e-02 -4.041197523474693298e-02 -1.537193804979324341e-01 9.491566568613052368e-02 -3.323630392551422119e-01 1.504751667380332947e-02 2.479650825262069702e-02 1.742766052484512329e-02 1.775502040982246399e-02 -1.317527145147323608e-01 6.065098568797111511e-02 2.068658322095870972e-01 2.042576223611831665e-01 -1.447162181138992310e-01 3.055268228054046631e-01
9.812497347593307495e-02 -2.385199218988418579e-01 3.345295786857604980e-01 8.496469259262084961e-02 6.020521372556686401e-02 -2.701488435268402100e-01 -3.048149645328521729e-01 5.241957493126392365e-03 -3.210266530513763428e-01 -7.615458453074097633e-04 -1.646075397729873657e-02 -7.679321803152561188e-03 1.102987602353096008e-01 1.117688044905662537e-01 1.649891287088394165e-01 7.891534268856048584e-02 -6.566148251295089722e-02 -6.255964189767837524e-02 4.474759474396705627e-02 -2.925819754600524902e-01 -8.520458638668060303e-02 -3.548244833946228027e-01 5.121579021215438843e-02 2.222055941820144653e-01 -1.979906558990478516e-01 -6.006271392107009888e-02 1.098573058843612671e-01 -1.967092603445053101e-01 -8.796157687902450562e-02 1.364460885524749756e-01 -2.718953788280487061e-01 -9.201800823211669922e-02
9.409934282302856445e-02 2.819960378110408783e-02 2.905512042343616486e-02 1.082383841276168823e-01 5.108588561415672302e-02 -1.195312812924385071e-01 -2.143530733883380890e-02 -6.484968960285186768e-02 -6.287665106356143951e-03 -1.162495687603950500e-01 -4.269764199852943420e-02 -1.509620528668165207e-02 -2.221321165561676025e-01 7.631742209196090698e-02 2.856438755989074707e-01 5.586089193820953369e-02 9.428542107343673706e-02 -1.726425439119338989e-01 -1.175234988331794739e-01 7.296089828014373779e-02 3.317005559802055359e-02 2.266261577606201172e-01 2.512743771076202393e-01 5.487636923789978027e-01 -3.714658617973327637e-01 -3.420776128768920898e-01 8.402477018535137177e-03 8.018109202384948730e-02 8.099595457315444946e-02 -2.367175370454788208e-01 -4.473557695746421814e-02 -8.533176034688949585e-03
4.597508534789085388e-02 1.231858432292938232e-01 2.592242360115051270e-01 9.141269326210021973e-02 1.227847952395677567e-02 -2.179523259401321411e-01 -1.065619736909866333e-01 1.599717438220977783e-01 -7.236143946647644043e-02 -6.038850173354148865e-02 9.682032465934753418e-02 3.315346315503120422e-02 8.888200670480728149e-02 -1.083584688603878021e-02 2.334697991609573364e-01 5.146127343177795410e-01 4.344707727432250977e-02 -1.402937024831771851e-01 -1.964517831802368164e-01 -9.038194268941879272e-02 1.167209725826978683e-02 2.366460859775543213e-02 1.137153208255767822e-01 2.855742871761322021e-01 -3.029490113258361816e-01 -1.620803326368331909e-01 2.275203615427017212e-01 5.921415984630584717e-02 -1.671295762062072754e-01 -5.701148137450218201e-02 -2.253633551299571991e-02 3.276078104972839355e-01
-1.821664907038211823e-02 1.902312487363815308e-01 1.283800303936004639e-01 6.970289349555969238e-02 1.118861287832260132e-01 2.055259421467781067e-02 7.914593815803527832e-02 -6.625044345855712891e-02 -1.947393454611301422e-02 -2.370491176843643188e-01 -2.002317011356353760e-01 -2.412285059690475464e-01 5.876827985048294067e-03 -2.406697571277618408e-01 3.348332047462463379e-01 -4.690483957529067993e-02 7.732592523097991943e-02 4.643761739134788513e-02 -2.342076003551483154e-01 -1.362669169902801514e-01 2.516278624534606934e-01 1.873939484357833862e-01 2.637034952640533447e-01 1.759544909000396729e-01 -1.363632380962371826e-01 -9.375301003456115723e-02 -5.741977319121360779e-02 -1.985610276460647583e-01 9.986229240894317627e-02 1.761465817689895630e-01 -4.466655254364013672e-01 1.768012531101703644e-02
7.494188100099563599e-02 -2.215914577245712280e-01 2.273514270782470703e-01 2.505699396133422852e-01 1.449726670980453491e-01 2.592371702194213867e-01 -5.064265429973602295e-02 2.292732521891593933e-02 -3.890748322010040283e-01 -2.652745246887207031e-01 -1.987504512071609497e-01 -2.212809175252914429e-01 -6.892263889312744141e-02 -1.917985826730728149e-01 -7.993862777948379517e-02 1.903802007436752319e-01 9.286070615053176880e-02 -3.008899688720703125e-01 1.555090099573135376e-01 -2.335682213306427002e-01 3.632638230919837952e-02 -2.039042860269546509e-01 1.503367722034454346e-01 -4.362411051988601685e-02 -2.687831223011016846e-01 3.147056326270103455e-02 -6.779664009809494019e-02 4.084467515349388123e-02 2.142021246254444122e-02 1.286256164312362671e-01 5.523222684860229492e-02 -1.605998724699020386e-02
2.338593304157257080e-01 -1.397062093019485474e-01 3.307634964585304260e-02 1.603628396987915039e-01 -1.238784268498420715e-01 2.432861328125000000e-01 -1.290304362773895264e-01 1.452344357967376709e-01 -2.436556220054626465e-01 -1.059660837054252625e-01 1.283240020275115967e-01 -1.087728366255760193e-01 -2.305126935243606567e-01 2.531247679144144058e-03 2.783604264259338379e-01 8.944373577833175659e-02 3.075589537620544434e-01 -2.707806527614593506e-01 -1.236207559704780579e-01 -2.144357003271579742e-02 1.525645554065704346e-01 -2.894368171691894531e-01 1.095824837684631348e-01 1.795178279280662537e-02 -6.775773316621780396e-02 -1.358936429023742676e-01 6.047263741493225098e-02 8.682971447706222534e-02 -8.239784091711044312e-02 1.599351912736892700e-01 -2.750298678874969482e-01 3.223067224025726318e-01
-1.306279934942722321e-02 -1.018831133842468262e-01 3.987579643726348877e-01 2.629944384098052979e-01 -1.041560247540473938e-01 -1.479954421520233154e-01 -1.007169634103775024e-01 1.056392341852188110e-01 -2.152906209230422974e-01 -1.870994456112384796e-02 1.036196574568748474e-01 -1.058570593595504761e-01 -1.391803473234176636e-01 -1.435942202806472778e-01 9.903100132942199707e-02 7.301459461450576782e-02 -1.218433212488889694e-02 5.753919854760169983e-02 -9.683481603860855103e-02 -2.586190402507781982e-01 3.568755835294723511e-02 -1.779555678367614746e-01 2.342632710933685303e-01 4.409632086753845215e-02 -3.176800012588500977e-01 5.405328795313835144e-02 1.401612311601638794e-01 -8.253823965787887573e-03 -5.628680344671010971e-03 2.059232443571090698e-01 -4.060414135456085205e-01 -2.882742881774902344e-01
1.678570806980133057e-01 5.915872380137443542e-02 -1.971953511238098145e-01 -1.381312310695648193e-01 1.577603369951248169e-01 -7.745085656642913818e-02 1.307909637689590454e-01 3.696430474519729614e-02 -2.377753704786300659e-01 1.051000505685806274e-01 -4.984799027442932129e-02 -3.023180365562438965e-01 -1.466872636228799820e-03 -1.005931012332439423e-02 3.018460273742675781e-01 3.128801882266998291e-01 1.397963017225265503e-01 -2.679726779460906982e-01 -1.478254795074462891e-01 -2.943280041217803955e-01 1.389511823654174805e-01 1.704065203666687012e-01 1.619417667388916016e-01 9.734854102134704590e-02 -2.811055183410644531e-01 1.107367053627967834e-01 2.373299896717071533e-01 -1.545115411281585693e-01 -1.010540574789047241e-01 -1.054164320230484009e-01 -1.538701504468917847e-01 1.003078967332839966e-01
3.152832090854644775e-01 7.801783084869384766e-02 4.462656974792480469e-01 1.349028199911117554e-01 -3.357783192768692970e-03 2.701344788074493408e-01 1.295501738786697388e-01 -1.476248204708099365e-01 -2.466843128204345703e-01 5.702318251132965088e-02 -1.855837106704711914e-01 6.345405429601669312e-02 -2.230341732501983643e-01 -5.215156450867652893e-02 2.587137818336486816e-01 1.381067931652069092e-01 -2.413767389953136444e-02 -2.465178025886416435e-03 -1.708849668502807617e-01 -5.531045049428939819e-02 1.097371131181716919e-01 8.039677143096923828e-02 2.428653091192245483e-01 4.645889624953269958e-02 -2.593961060047149658e-01 -5.950278043746948242e-02 -8.887630701065063477e-02 -2.039592415094375610e-01 1.708122491836547852e-01 -1.234185099601745605e-01 -1.261482089757919312e-01 1.772274374961853027e-01
6.642079353332519531e-02 1.269703209400177002e-01 2.305882722139358521e-01 1.805801838636398315e-01 4.270219802856445312e-02 1.337508261203765869e-01 -2.058183103799819946e-01 1.173379272222518921e-01 -4.741073027253150940e-02 7.391068339347839355e-02 2.579106092453002930e-01 -1.463259309530258179e-01 -1.560129970312118530e-01 -5.624295771121978760e-02 1.244362443685531616e-01 6.494490057229995728e-02 7.025274634361267090e-02 1.078081876039505005e-01 -6.545125693082809448e-02 -1.431965827941894531e-01 1.292464584112167358e-01 -3.890783488750457764e-01 1.792990714311599731e-01 2.997038662433624268e-01 -3.976790606975555420e-01 -2.346991375088691711e-02 -8.556351065635681152e-02 2.611043155193328857e-01 6.697007268667221069e-02 3.161630630493164062e-01 -5.866054445505142212e-02 -3.890872001647949219e-02
-4.404193535447120667e-02 1.859463006258010864e-01 3.875822722911834717e-01 2.347251325845718384e-01 2.512235045433044434e-01 -8.800151944160461426e-02 6.899426877498626709e-02 2.964319661259651184e-02 -1.596085429191589355e-01 -5.116379261016845703e-01 2.121343165636062622e-01 8.479405194520950317e-03 -1.589784175157546997e-01 -2.030690386891365051e-02 5.666028335690498352e-02 -6.636471301317214966e-02 -1.095507945865392685e-02 -1.394762694835662842e-01 -9.043527394533157349e-02 -1.581529974937438965e-01 -1.357441097497940063e-01 -7.653459161520004272e-02 2.478541135787963867e-01 1.751983612775802612e-01 -4.480077698826789856e-02 -3.597817569971084595e-02 2.896754145622253418e-01 7.333058863878250122e-02 -1.627884805202484131e-01 1.311510056257247925e-01 -9.742061048746109009e-02 -3.305692598223686218e-02
8.726477622985839844e-02 7.839175313711166382e-02 1.136631965637207031e-01 3.082318007946014404e-01 2.673425078392028809e-01 -5.968096107244491577e-02 2.219760557636618614e-03 1.908085793256759644e-01 -1.054449900984764099e-01 -3.482533097267150879e-01 -8.828747272491455078e-02 -8.560831844806671143e-02 -2.567508071660995483e-02 -1.207327842712402344e-02 -1.070036785677075386e-03 -1.413889601826667786e-02 5.024460703134536743e-02 -3.195437192916870117e-01 2.311578392982482910e-01 1.439697593450546265e-01 -1.112600117921829224e-01 -2.177260816097259521e-01 1.962580531835556030e-01 2.065795361995697021e-01 -2.051086425781250000e-01 1.370952744036912918e-02 8.327028155326843262e-02 2.107350975275039673e-01 2.536472380161285400e-01 1.303992420434951782e-01 -3.420774936676025391e-01 8.130277693271636963e-02
-1.292991451919078827e-02 -2.400059551000595093e-01 2.409503459930419922e-01 7.342283427715301514e-02 1.448063105344772339e-01 3.196098208427429199e-01 -1.123893707990646362e-01 5.822655186057090759e-02 -8.293592929840087891e-02 -2.046380192041397095e-02 -1.405573785305023193e-01 -9.162284433841705322e-02 9.699125587940216064e-02 -4.567753523588180542e-03 1.907315999269485474e-01 1.914043128490447998e-01 5.632216576486825943e-03 -7.456905394792556763e-02 -3.071214258670806885e-01 -2.200769335031509399e-01 2.490720003843307495e-01 3.163607791066169739e-02 9.548444300889968872e-02 8.599595725536346436e-02 -2.041052728891372681e-01 -4.810567200183868408e-01 -4.705966450273990631e-03 -1.940722391009330750e-02 -2.344833612442016602e-01 -9.335985034704208374e-02 -2.073328047990798950e-01 -1.170119941234588623e-01
-8.275236189365386963e-02 -1.208634823560714722e-01 -1.384266535751521587e-03 1.248068511486053467e-01 2.654448747634887695e-01 -2.151228720322251320e-03 1.766007207334041595e-02 -4.722268506884574890e-02 -5.252260565757751465e-01 -2.067387998104095459e-01 4.523179307579994202e-02 -1.978369355201721191e-01 -1.197340860962867737e-01 -2.076874822378158569e-01 8.588996529579162598e-02 -9.433809667825698853e-02 -3.415473103523254395e-01 -9.104759991168975830e-02 3.480302402749657631e-03 -1.502531021833419800e-01 -1.240581721067428589e-01 -3.905167579650878906e-01 5.417040362954139709e-02 1.250017881393432617e-01 -2.209962606430053711e-01 4.507356882095336914e-02 1.141731217503547668e-01 6.387455016374588013e-02 -2.550461515784263611e-02 2.208807133138179779e-02 -1.541893482208251953e-01 1.718627512454986572e-01
3.847320377826690674e-02 1.519393920898437500e-02 1.240293309092521667e-01 3.702052682638168335e-02 1.790299415588378906e-01 -1.333509981632232666e-01 -1.427339017391204834e-01 1.618448942899703979e-01 -2.417814135551452637e-01 1.644937247037887573e-01 2.613340038806200027e-03 -1.750539541244506836e-01 3.727638721466064453e-02 -1.591146290302276611e-01 3.653660714626312256e-01 -1.550683099776506424e-02 1.576913297176361084e-01 -7.647026330232620239e-02 -1.553754955530166626e-01 -1.476804614067077637e-01 2.800317294895648956e-02 -4.229619204998016357e-01 1.585391312837600708e-01 9.108741581439971924e-02 -2.594193220138549805e-01 -1.708077937364578247e-01 -1.073755323886871338e-01 7.565965503454208374e-02 8.921623975038528442e-02 4.055372774600982666e-01 -1.327088177204132080e-01 -1.224340274930000305e-01
-3.411626815795898438e-02 5.128059536218643188e-02 2.078676819801330566e-01 3.238207697868347168e-01 1.329741626977920532e-01 2.333307266235351562e-01 7.932960987091064453e-02 -8.661077916622161865e-02 -2.574520409107208252e-01 -8.729441091418266296e-03 -2.337950021028518677e-01 1.570044010877609253e-01 1.387122273445129395e-01 4.801512695848941803e-03 3.006438016891479492e-01 9.793802350759506226e-02 -6.162844598293304443e-02 -7.622684538364410400e-02 -2.957721985876560211e-02 3.971660509705543518e-02 8.734749257564544678e-02 2.890398493036627769e-03 1.078852489590644836e-01 7.098709791898727417e-02 -2.741022109985351562e-01 -3.912364244461059570e-01 -2.473292350769042969e-01 -5.570870824158191681e-03 -2.765949070453643799e-01 -5.696957558393478394e-02 -2.980169653892517090e-01 5.444601550698280334e-02
-1.215683072805404663e-01 -2.682294882833957672e-02 5.176838636398315430e-01 1.585140675306320190e-01 2.021549828350543976e-02 5.137783940881490707e-03 5.109036341309547424e-02 1.781104207038879395e-01 -1.279990077018737793e-01 -5.328299105167388916e-02 -1.493248343467712402e-01 -2.428288757801055908e-01 -1.232321634888648987e-01 4.035022482275962830e-02 9.520969539880752563e-02 7.391116023063659668e-02 6.326331943273544312e-02 -4.588155075907707214e-02 -2.626950740814208984e-01 -1.066622659564018250e-01 1.170992385596036911e-02 -2.330225259065628052e-01 7.441785931587219238e-02 6.551706790924072266e-02 -3.658367693424224854e-01 1.072824671864509583e-01 -8.776448667049407959e-02 -2.120617628097534180e-01 2.129455953836441040e-01 2.280428558588027954e-01 -2.125439494848251343e-01 -1.829693764448165894e-01
-2.854251563549041748e-01 -1.440064162015914917e-01 3.421494038775563240e-03 2.754803895950317383e-01 4.263223335146903992e-02 -1.334943771362304688e-01 9.195630997419357300e-02 -9.640577435493469238e-02 -3.413158953189849854e-01 -1.954684853553771973e-01 -2.980712950229644775e-01 -2.038064002990722656e-01 -3.022095933556556702e-02 1.149190589785575867e-01 2.072583436965942383e-01 2.176716923713684082e-01 1.732292026281356812e-01 -1.474666129797697067e-02 -3.163748085498809814e-01 -6.580334901809692383e-02 4.142979159951210022e-02 2.032673507928848267e-01 -6.019935011863708496e-02 3.700817003846168518e-02 -3.379218280315399170e-01 -4.068221896886825562e-02 -4.694106057286262512e-02 1.092623993754386902e-01 -1.111470386385917664e-01 1.525056511163711548e-01 -1.972667425870895386e-01 8.814841508865356445e-02
8.259481936693191528e-02 1.729936152696609497e-01 2.355590909719467163e-01 1.576461941003799438e-01 3.863490000367164612e-02 -2.124778330326080322e-01 -7.406786084175109863e-02 -1.871812194585800171e-01 -4.423303529620170593e-02 -8.963027037680149078e-03 2.077031321823596954e-02 1.409685332328081131e-02 -2.833097474649548531e-03 -4.852721095085144043e-02 1.239020302891731262e-01 3.699133396148681641e-01 1.101233810186386108e-02 -9.959433227777481079e-02 -3.486569821834564209e-01 -6.522708386182785034e-02 -2.328199297189712524e-01 1.083742380142211914e-01 4.022788256406784058e-02 1.805010288953781128e-01 -4.264797568321228027e-01 3.777117654681205750e-02 3.036238253116607666e-01 -1.208221688866615295e-01 -2.444283105432987213e-02 2.003864198923110962e-01 -1.281074434518814087e-01 2.350848168134689331e-01
2.542490065097808838e-01 7.073412835597991943e-02 9.967902302742004395e-02 -3.668935736641287804e-03 3.250610232353210449e-01 -6.671359390020370483e-02 1.181448474526405334e-01 -1.788816452026367188e-01 -1.404499709606170654e-01 -3.895213305950164795e-01 3.309324681758880615e-01 -1.562256515026092529e-01 -2.946000732481479645e-02 -1.333110481500625610e-01 -7.877091318368911743e-02 2.007135897874832153e-01 1.897399686276912689e-02 1.414727270603179932e-01 -7.325321435928344727e-02 -6.864629685878753662e-02 7.249939441680908203e-02 -7.317025959491729736e-02 2.518791258335113525e-01 2.000403553247451782e-01 -1.519760955125093460e-02 -2.954098284244537354e-01 4.690237715840339661e-02 -1.740949749946594238e-01 7.637741416692733765e-02 2.347722649574279785e-01 -2.391712963581085205e-01 1.055594086647033691e-01
1.799076795578002930e-01 -2.104322165250778198e-01 1.963540166616439819e-01 3.495202660560607910e-01 -1.763760894536972046e-01 1.630975306034088135e-01 -9.333212673664093018e-02 1.112918481230735779e-01 -1.044187471270561218e-01 -5.743385478854179382e-02 -7.206457853317260742e-02 6.929520517587661743e-02 -6.241729110479354858e-02 -7.107734680175781250e-02 3.064673840999603271e-01 1.003820143523626029e-04 2.609277963638305664e-01 -2.560652494430541992e-01 -2.321917861700057983e-01 -3.414926528930664062e-01 8.397324942052364349e-03 -1.274496167898178101e-01 1.710340231657028198e-01 1.535898149013519287e-01 -5.823605507612228394e-02 6.461044400930404663e-02 1.938333958387374878e-01 9.480862319469451904e-02 -3.399734199047088623e-01 3.901283815503120422e-02 -3.626107797026634216e-02 1.042822822928428650e-01
-1.956675946712493896e-02 4.374788608402013779e-03 2.468498200178146362e-01 -5.893025547266006470e-02 5.519582703709602356e-02 -2.080596089363098145e-01 -1.216140240430831909e-01 5.605823546648025513e-02 -1.982480734586715698e-01 -2.417931854724884033e-01 -1.840000152587890625e-01 -4.899365454912185669e-02 -1.219248324632644653e-01 -1.433471404016017914e-02 1.592947244644165039e-01 -9.384726732969284058e-02 -1.622476130723953247e-01 -2.750043272972106934e-01 -1.195574551820755005e-01 -7.231315970420837402e-02 9.505513310432434082e-02 -5.288940072059631348e-01 -1.162300705909729004e-01 3.010953366756439209e-01 -9.346117079257965088e-02 -1.483703106641769409e-01 1.680340021848678589e-01 -2.083518356084823608e-01 6.750182807445526123e-02 -1.063863188028335571e-01 -1.740185320377349854e-01 1.571238636970520020e-01
1.278808563947677612e-01 2.177671343088150024e-01 2.146766185760498047e-01 3.782564029097557068e-02 -9.208759292960166931e-03 -2.816978394985198975e-01 -5.338322371244430542e-02 -2.432172372937202454e-02 -1.620544642210006714e-01 -4.007415100932121277e-02 1.689695566892623901e-01 3.683444485068321228e-02 -3.941499162465333939e-03 1.328986883163452148e-02 1.234301924705505371e-01 5.171680450439453125e-01 1.374563574790954590e-02 -8.290772885084152222e-02 -2.248222976922988892e-01 -6.951051950454711914e-02 -4.953210055828094482e-02 8.172057569026947021e-02 2.281719893217086792e-01 2.984594404697418213e-01 -2.858247160911560059e-01 -2.284868657588958740e-01 1.528467833995819092e-01 2.514730766415596008e-02 -9.647303074598312378e-02 8.880788832902908325e-02 -1.085347607731819153e-01 2.560867965221405029e-01
3.660765942186117172e-03 2.927013635635375977e-01 9.218334406614303589e-02 -6.186102330684661865e-02 -1.320530772209167480e-01 9.340620040893554688e-02 1.569110006093978882e-01 -2.325416728854179382e-02 -3.063070774078369141e-01 -3.294907510280609131e-01 1.932823471724987030e-02 -1.056356802582740784e-01 6.268750131130218506e-02 -2.157950103282928467e-01 4.455495774745941162e-01 8.749389089643955231e-03 1.557262241840362549e-01 6.076725944876670837e-02 1.101825386285781860e-01 -1.914472132921218872e-01 -2.030946500599384308e-02 -5.305025260895490646e-03 5.352285131812095642e-02 3.171950578689575195e-01 -1.675206124782562256e-01 2.236038073897361755e-02 2.200217247009277344e-01 -1.554097235202789307e-01 7.855153828859329224e-02 2.899347245693206787e-01 -1.244542971253395081e-01 -1.243815571069717407e-02
2.383057922124862671e-01 4.089494422078132629e-02 1.454951465129852295e-01 7.696551084518432617e-02 1.082629039883613586e-01 -1.996188312768936157e-01 1.206409409642219543e-01 2.369487583637237549e-01 -2.714293599128723145e-01 1.587442755699157715e-01 -2.223241627216339111e-01 -1.208403110504150391e-01 -2.943675965070724487e-02 -3.170784935355186462e-02 1.052338406443595886e-01 -1.498260498046875000e-01 3.218047320842742920e-01 5.265946686267852783e-02 -7.599504198879003525e-03 -2.155612856149673462e-01 4.786278679966926575e-02 -3.437978327274322510e-01 1.331184208393096924e-01 2.055288553237915039e-01 -1.114641875028610229e-01 -3.126208186149597168e-01 -1.332022994756698608e-02 1.389542520046234131e-01 1.827891469001770020e-01 1.315797418355941772e-01 -2.017775475978851318e-01 1.987280696630477905e-01
5.227529257535934448e-02 -4.094086214900016785e-02 1.457631736993789673e-01 -1.524088531732559204e-01 2.314056605100631714e-01 1.982245445251464844e-01 -2.157856374979019165e-01 2.029293626546859741e-01 -7.788167893886566162e-02 -1.578035652637481689e-01 -6.900114566087722778e-02 2.782274484634399414e-01 2.664368413388729095e-02 1.524273008108139038e-01 2.563619315624237061e-01 1.134237200021743774e-01 7.309655845165252686e-02 1.654857099056243896e-01 -8.677922189235687256e-02 -1.530493795871734619e-01 -1.753396391868591309e-01 -2.606629133224487305e-01 3.359664380550384521e-01 2.244252860546112061e-01 -2.147626280784606934e-01 -2.095967158675193787e-02 1.224815472960472107e-01 -2.602434456348419189e-01 -6.315546482801437378e-02 5.201993882656097412e-02 -3.042625188827514648e-01 -2.621678821742534637e-02
9.643401950597763062e-02 1.579826921224594116e-01 -1.596807092428207397e-01 1.427370011806488037e-01 9.391921758651733398e-02 -1.125163063406944275e-01 7.237743586301803589e-02 -1.290117055177688599e-01 -1.518631875514984131e-01 -1.216135174036026001e-02 1.706602126359939575e-01 -1.005495935678482056e-01 -1.573734581470489502e-01 9.331507235765457153e-02 7.113481312990188599e-02 3.710888028144836426e-01 1.423264890909194946e-01 1.075875535607337952e-01 -1.999365985393524170e-01 -1.817524582147598267e-01 2.616535425186157227e-01 8.537697046995162964e-02 2.762134000658988953e-02 2.902565002441406250e-01 -2.636819481849670410e-01 -5.817898362874984741e-02 2.846074700355529785e-01 -8.731541037559509277e-02 -1.544511169195175171e-01 -1.138475462794303894e-01 -2.572904229164123535e-01 3.281207978725433350e-01
9.001232683658599854e-02 -2.462060377001762390e-02 6.859837472438812256e-02 -1.456086616963148117e-02 7.024616748094558716e-02 7.351433485746383667e-02 -2.381341308355331421e-01 1.726806759834289551e-01 -2.942757010459899902e-01 -3.212160468101501465e-01 -4.840246215462684631e-02 -1.689192652702331543e-02 -1.902994364500045776e-01 -3.028714358806610107e-01 8.557430654764175415e-02 8.657704293727874756e-02 -1.315170228481292725e-01 2.652685716748237610e-02 3.394272923469543457e-02 -9.186879731714725494e-03 3.666530847549438477e-01 1.250008344650268555e-01 4.429293051362037659e-02 7.427291572093963623e-02 -2.749228179454803467e-01 -2.772064208984375000e-01 5.844929441809654236e-02 9.013597667217254639e-02 1.011640205979347229e-01 4.114396870136260986e-01 -4.202884808182716370e-02 1.797612309455871582e-01
-4.217871651053428650e-02 1.729801446199417114e-01 1.483930647373199463e-01 3.009732961654663086e-01 1.917973756790161133e-01 2.171147316694259644e-01 6.286302953958511353e-02 1.222613081336021423e-02 -3.162826895713806152e-01 -1.338394135236740112e-01 -2.628937363624572754e-02 -3.454438224434852600e-02 5.154674872756004333e-02 -2.029834501445293427e-02 2.494344301521778107e-02 -5.050031840801239014e-02 6.696580350399017334e-02 -2.167682796716690063e-01 4.388364776968955994e-02 2.760295569896697998e-01 1.052037179470062256e-01 -2.036613821983337402e-01 2.583996057510375977e-01 1.402383744716644287e-01 -3.892929255962371826e-01 5.037723481655120850e-02 -1.359810829162597656e-01 2.100944519042968750e-01 1.439436525106430054e-01 1.433660835027694702e-01 -3.386293947696685791e-01 1.893962547183036804e-02
-7.695365697145462036e-02 1.133064255118370056e-01 1.544388234615325928e-01 1.582496613264083862e-01 4.243752360343933105e-01 -4.018267616629600525e-03 -2.380287051200866699e-01 2.444460988044738770e-02 -3.217289149761199951e-01 -6.982947699725627899e-03 4.313132166862487793e-02 4.838973283767700195e-02 3.211534395813941956e-02 -4.790550172328948975e-01 1.369282901287078857e-01 1.550690978765487671e-01 2.842926681041717529e-01 -2.313838601112365723e-01 -1.961571536958217621e-02 -6.876065582036972046e-02 9.437640756368637085e-02 8.928005397319793701e-02 -3.574223816394805908e-02 2.175078094005584717e-01 -1.902555525302886963e-01 -2.692650258541107178e-02 1.678439676761627197e-01 -1.976924091577529907e-01 8.033377118408679962e-03 3.492115810513496399e-02 -5.347028002142906189e-02 2.531989105045795441e-02
1.112287491559982300e-02 2.309160307049751282e-02 2.760082483291625977e-01 2.271555960178375244e-01 -1.242684666067361832e-02 1.892374753952026367e-01 1.536607295274734497e-01 9.377662837505340576e-02 -2.213335484266281128e-01 -8.108054846525192261e-02 -1.482564359903335571e-01 -7.517293095588684082e-02 -8.611074835062026978e-02 -2.038890272378921509e-01 4.282327890396118164e-01 5.722939968109130859e-02 6.004440411925315857e-02 -1.537723094224929810e-01 -1.244988292455673218e-01 -1.211518570780754089e-01 1.216948553919792175e-01 1.510053128004074097e-01 3.293165471404790878e-03 3.201293200254440308e-02 -3.894866704940795898e-01 -4.565485194325447083e-02 -1.040296405553817749e-01 -7.708938419818878174e-02 1.830832660198211670e-01 3.943852335214614868e-02 -4.266336560249328613e-01 2.523470111191272736e-02
-5.712930485606193542e-02 -2.088143257424235344e-03 3.434633314609527588e-01 1.417914330959320068e-01 5.550036951899528503e-02 1.444391161203384399e-01 7.446851581335067749e-02 -1.239377483725547791e-01 -1.732320338487625122e-01 -3.231795728206634521e-01 -2.121469825506210327e-01 -1.158725172281265259e-01 -2.349226176738739014e-02 -2.585753500461578369e-01 3.205143809318542480e-01 1.167192906141281128e-01 5.264818295836448669e-02 -6.636993587017059326e-02 -1.362199522554874420e-02 -1.511690765619277954e-01 2.858469188213348389e-01 1.770009398460388184e-01 2.330374419689178467e-01 -1.198267564177513123e-01 -3.510718941688537598e-01 -1.083290874958038330e-01 -7.054709643125534058e-02 -8.823388069868087769e-02 1.084553226828575134e-01 5.793375894427299500e-02 -2.396422475576400757e-01 7.031909376382827759e-02
2.997862100601196289e-01 -6.279023736715316772e-02 8.914143592119216919e-02 1.552422344684600830e-01 9.184685349464416504e-02 -1.678710877895355225e-01 2.352372184395790100e-02 1.067948043346405029e-01 -4.328711926937103271e-01 -6.822039373219013214e-03 -1.790115535259246826e-01 1.995340734720230103e-01 -1.949579715728759766e-01 4.137988761067390442e-02 3.073544800281524658e-01 -2.577540874481201172e-01 2.208804190158843994e-01 -2.309434264898300171e-01 -1.185138076543807983e-01 -2.520181238651275635e-01 -1.144300922751426697e-01 -1.508117765188217163e-01 9.158397465944290161e-02 2.374763339757919312e-01 -2.530246675014495850e-01 6.901771575212478638e-02 -3.562360303476452827e-03 8.000133931636810303e-02 2.436025068163871765e-02 6.492459774017333984e-02 1.605523005127906799e-02 7.134036719799041748e-02
-1.662597060203552246e-01 -1.459449976682662964e-01 1.597755402326583862e-01 2.333463728427886963e-01 2.534589469432830811e-01 3.903548419475555420e-01 4.488972201943397522e-02 2.267798781394958496e-02 -1.812833845615386963e-01 2.886291220784187317e-02 -1.234401464462280273e-01 -9.384378045797348022e-02 -7.261782139539718628e-02 -1.382975578308105469e-01 2.646377123892307281e-02 -1.945231109857559204e-02 2.545246854424476624e-03 9.816664271056652069e-03 -1.977387964725494385e-01 -1.285670250654220581e-01 1.424770951271057129e-01 -5.742482095956802368e-02 1.053253114223480225e-01 7.437755912542343140e-02 -4.331082999706268311e-01 -2.990818321704864502e-01 9.162777662277221680e-02 7.641465344931930304e-05 -2.962030470371246338e-01 -7.469166070222854614e-02 -3.032308816909790039e-01 -4.543320462107658386e-02
3.875050544738769531e-01 -1.740083843469619751e-01 2.829161286354064941e-02 -5.872595682740211487e-02 -4.783835262060165405e-02 -5.371773615479469299e-02 2.313854359090328217e-02 -1.198623105883598328e-01 7.938570529222488403e-02 3.840823471546173096e-02 -5.897922068834304810e-02 5.191705655306577682e-03 -7.692848145961761475e-02 8.939415216445922852e-02 2.754563093185424805e-01 1.108112335205078125e-01 4.747613891959190369e-02 -4.919902607798576355e-02 -2.176171541213989258e-01 -7.723823934793472290e-02 2.826724760234355927e-02 -1.045420840382575989e-01 3.955470323562622070e-01 1.304145753383636475e-01 -1.728972196578979492e-01 -5.566633492708206177e-02 3.445811271667480469e-01 5.276475101709365845e-03 -2.316860854625701904e-01 4.051822423934936523e-01 -2.592654526233673096e-01 -4.325635358691215515e-02
-1.435207575559616089e-01 5.039053782820701599e-02 2.430128604173660278e-01 1.077022179961204529e-01 3.967485576868057251e-02 -2.757537178695201874e-03 2.394511848688125610e-01 1.520638633519411087e-02 -3.598393499851226807e-01 6.294111162424087524e-02 -2.092716544866561890e-01 -2.388822138309478760e-01 -9.478805214166641235e-02 9.734299033880233765e-02 3.594437241554260254e-01 1.047122552990913391e-01 -1.727843135595321655e-01 7.404033094644546509e-02 -1.612400114536285400e-01 -2.204160392284393311e-01 9.919746965169906616e-02 7.646048814058303833e-02 1.338528543710708618e-01 -6.947385519742965698e-02 -3.274495601654052734e-01 -1.520466059446334839e-01 -1.779869645833969116e-01 9.687804430723190308e-02 -1.567119807004928589e-01 8.086391538381576538e-02 -2.575428485870361328e-01 1.922188103199005127e-01
2.378258258104324341e-01 -5.458712205290794373e-02 3.362682163715362549e-01 -6.169525906443595886e-02 3.646787256002426147e-02 9.229961037635803223e-02 -9.404273331165313721e-02 1.204352974891662598e-01 -1.444516927003860474e-01 -1.059430167078971863e-01 -1.586327105760574341e-01 -2.162928134202957153e-01 -6.169788911938667297e-02 2.404546737670898438e-01 1.013168543577194214e-01 -4.074392095208168030e-02 1.860038340091705322e-01 -1.750818639993667603e-01 8.087085187435150146e-02 -1.803416013717651367e-01 -3.903201967477798462e-02 -3.756991028785705566e-01 4.316657409071922302e-02 2.348948866128921509e-01 -1.997635960578918457e-01 -3.430495262145996094e-01 2.186736166477203369e-01 -1.824233680963516235e-01 1.063954457640647888e-01 2.029647678136825562e-01 -1.044457852840423584e-01 8.158607780933380127e-02
-3.683433681726455688e-02 1.547904759645462036e-01 2.486999332904815674e-01 -4.090283066034317017e-02 3.813192620873451233e-02 -5.955726653337478638e-02 -7.174350321292877197e-02 -3.205311298370361328e-01 -4.324492439627647400e-02 -1.534250825643539429e-01 8.388552814722061157e-02 1.679818332195281982e-01 -5.144547671079635620e-02 -1.168734487146139145e-02 4.323602914810180664e-01 2.124940305948257446e-01 1.915733367204666138e-01 -1.628762632608413696e-01 -2.167976498603820801e-01 -2.830436453223228455e-02 9.980676323175430298e-02 -1.877325773239135742e-02 -1.537142693996429443e-01 1.135315597057342529e-01 -2.778167724609375000e-01 5.722575262188911438e-02 1.833036243915557861e-01 1.936958134174346924e-01 -2.996455132961273193e-01 1.385459452867507935e-01 -2.900720536708831787e-01 -1.309522893279790878e-02
1.748887449502944946e-02 2.419027239084243774e-01 2.038295269012451172e-01 3.783605396747589111e-01 -8.618237078189849854e-02 6.983239948749542236e-02 1.060659438371658325e-01 7.265589386224746704e-02 -1.242717653512954712e-01 -1.320299040526151657e-02 -7.445129007101058960e-02 -9.146912395954132080e-02 3.818532917648553848e-03 2.008578926324844360e-01 3.711554110050201416e-01 2.761780917644500732e-01 3.785453140735626221e-01 1.104416996240615845e-01 -2.030152231454849243e-01 4.432556405663490295e-02 9.118010103702545166e-02 -2.050005048513412476e-01 1.709602624177932739e-01 2.268893271684646606e-01 -6.110068410634994507e-02 -1.529183983802795410e-01 -1.791896075010299683e-01 -5.804920196533203125e-02 1.107514500617980957e-01 2.610762231051921844e-02 -1.941423565149307251e-01 2.776522003114223480e-02
2.239266633987426758e-01 1.322939246892929077e-01 4.050433263182640076e-02 1.774955987930297852e-01 8.106232434511184692e-02 -2.678288817405700684e-01 -1.383588910102844238e-01 -7.814318686723709106e-02 -8.969223499298095703e-02 1.130767092108726501e-01 1.391851305961608887e-01 -1.020982302725315094e-02 -1.283418387174606323e-01 -7.553960382938385010e-02 2.655886113643646240e-01 5.544677376747131348e-01 3.272141143679618835e-02 2.545889653265476227e-02 -1.369510442018508911e-01 -1.282754242420196533e-01 2.932286448776721954e-02 2.389193139970302582e-02 -2.586253173649311066e-02 2.895482182502746582e-01 -3.149675130844116211e-01 -9.516704827547073364e-02 1.624831706285476685e-01 -1.388408392667770386e-01 -3.069244138896465302e-02 -4.140545800328254700e-02 -1.689960062503814697e-01 2.172041535377502441e-01
4.006790742278099060e-02 -2.138159573078155518e-01 1.586386263370513916e-01 3.510704338550567627e-01 -5.628939345479011536e-02 -1.593024134635925293e-01 -2.626160681247711182e-01 3.589997068047523499e-02 -3.057134747505187988e-01 -2.678199708461761475e-01 -1.769243776798248291e-01 1.236049085855484009e-01 3.595543652772903442e-02 -1.733155250549316406e-01 8.643016219139099121e-02 1.133171841502189636e-02 1.163608953356742859e-01 -1.626807004213333130e-01 6.083168834447860718e-02 -3.314548730850219727e-02 3.156246542930603027e-01 -1.986932307481765747e-01 6.556937098503112793e-02 5.464763194322586060e-02 -3.380566239356994629e-01 -4.236848559230566025e-03 1.896185129880905151e-01 1.424439400434494019e-01 -2.752886153757572174e-02 -1.781704276800155640e-01 -2.236730158329010010e-01 1.024446487426757812e-01
1.292238086462020874e-01 -2.157003283500671387e-01 9.196756035089492798e-02 -7.525461912155151367e-02 3.037634491920471191e-01 -1.660263091325759888e-01 2.022974044084548950e-01 1.580493408255279064e-03 -1.596376746892929077e-01 -3.921153247356414795e-01 -1.499527096748352051e-01 -9.540400654077529907e-02 -2.775931358337402344e-01 -6.578641384840011597e-02 2.978139929473400116e-02 1.105793416500091553e-01 -1.366033405065536499e-01 7.489277422428131104e-02 -9.398532658815383911e-02 -2.200914919376373291e-01 4.152895137667655945e-02 -1.703965514898300171e-01 -6.999231129884719849e-02 4.048126339912414551e-01 -6.365923583507537842e-02 -2.174465656280517578e-01 1.603668630123138428e-01 2.199673205614089966e-01 5.066766962409019470e-02 1.929756104946136475e-01 -9.991695731878280640e-02 1.609631255269050598e-02
2.734631597995758057e-01 8.930414915084838867e-03 1.117420643568038940e-01 -7.000926136970520020e-02 -3.271770775318145752e-01 9.075114876031875610e-02 -3.340214863419532776e-02 -8.709268271923065186e-02 -1.360869407653808594e-01 -1.809277385473251343e-01 -1.288467049598693848e-01 -4.425533115863800049e-02 5.818302184343338013e-02 -3.309299349784851074e-01 2.160674631595611572e-01 1.122217718511819839e-02 1.983042061328887939e-01 7.154859602451324463e-02 2.451691776514053345e-02 1.027511549182236195e-03 2.803299203515052795e-02 -8.367249369621276855e-02 2.780590355396270752e-01 5.178960561752319336e-01 -1.820608377456665039e-01 -4.799804091453552246e-02 -3.708662465214729309e-03 1.056851968169212341e-01 -1.578148305416107178e-01 1.050160974264144897e-01 -2.611313760280609131e-01 7.156121730804443359e-02
1.453236937522888184e-01 -8.318822085857391357e-02 2.162578701972961426e-01 1.287284214049577713e-02 -1.756834685802459717e-01 2.922779619693756104e-01 2.944668382406234741e-02 2.126261144876480103e-01 -9.268772602081298828e-02 -2.150269299745559692e-01 1.387555748224258423e-01 -2.040530443191528320e-01 -2.685984373092651367e-01 6.997828185558319092e-02 2.188369333744049072e-01 4.351472854614257812e-02 2.935867309570312500e-01 -1.664306223392486572e-01 -1.821113526821136475e-01 -2.177672386169433594e-01 8.480233699083328247e-02 -2.465408444404602051e-01 1.540969498455524445e-02 -6.598731130361557007e-02 -3.299758136272430420e-01 -1.179334744811058044e-01 1.667829602956771851e-01 8.442594856023788452e-02 -2.468929737806320190e-01 6.928656995296478271e-02 3.098648507148027420e-03 1.719531118869781494e-01
1.856960952281951904e-01 -1.030848473310470581e-01 2.199014574289321899e-01 3.213442265987396240e-01 7.223321497440338135e-02 -2.597100734710693359e-01 1.700050085783004761e-01 2.399524301290512085e-02 -4.601154923439025879e-01 4.541500937193632126e-03 -1.256140023469924927e-01 -9.202226251363754272e-02 -1.228858903050422668e-01 -1.822999306023120880e-02 8.035951852798461914e-02 -1.900229752063751221e-01 8.944918215274810791e-02 -1.823772937059402466e-01 -5.108779296278953552e-02 -2.968157529830932617e-01 1.246173679828643799e-01 -1.375929862260818481e-01 -1.450804807245731354e-02 3.870491087436676025e-01 -1.339480131864547729e-01 -5.016634706407785416e-03 6.014837883412837982e-03 1.666146665811538696e-01 8.804181218147277832e-02 2.914625592529773712e-02 -1.152242869138717651e-01 1.518599390983581543e-01
-8.365783095359802246e-02 -1.659161895513534546e-01 3.105452954769134521e-01 2.256771922111511230e-01 8.241001516580581665e-03 2.684035003185272217e-01 8.904364705085754395e-02 -3.312278166413307190e-02 -1.860592663288116455e-01 -1.191277205944061279e-01 -1.560622006654739380e-01 1.747476905584335327e-01 -1.406004428863525391e-01 -2.063128650188446045e-01 2.311444580554962158e-01 6.425654143095016479e-02 -1.498011499643325806e-01 -5.052847787737846375e-02 -1.409080028533935547e-01 -1.534642875194549561e-01 1.444021463394165039e-01 -8.568103611469268799e-02 1.714391075074672699e-02 -3.803219646215438843e-02 -3.643503785133361816e-01 -3.654657900333404541e-01 4.470479488372802734e-02 -2.627576291561126709e-01 -7.748201489448547363e-02 1.405651122331619263e-01 -2.268172502517700195e-01 -2.192414551973342896e-02
9.931557625532150269e-02 7.272090762853622437e-02 1.908307969570159912e-01 1.546469628810882568e-01 -5.918981507420539856e-03 -2.503251731395721436e-01 -5.921894684433937073e-02 4.734718054533004761e-02 -1.921498626470565796e-01 -1.064432039856910706e-01 8.251000195741653442e-02 -1.159027069807052612e-01 7.294258475303649902e-02 3.186231851577758789e-02 1.582764387130737305e-01 5.270745158195495605e-01 7.905157655477523804e-02 -6.368064135313034058e-02 -1.415481269359588623e-01 -3.842550888657569885e-02 -1.250161603093147278e-02 5.515806004405021667e-02 -3.420851379632949829e-02 2.763817906379699707e-01 -4.091049730777740479e-01 -1.017644703388214111e-01 3.252771794795989990e-01 -6.500736810266971588e-03 -1.116206720471382141e-01 -5.813799425959587097e-02 -1.515534333884716034e-02 2.572351098060607910e-01
1.406067609786987305e-01 1.392837911844253540e-01 2.945465147495269775e-01 1.306063979864120483e-01 1.525424048304557800e-02 -1.701205819845199585e-01 -5.710154771804809570e-02 3.300356119871139526e-02 -3.736107051372528076e-02 3.324500983580946922e-03 1.319917440414428711e-01 -6.689682602882385254e-02 1.741501502692699432e-02 1.245249360799789429e-01 1.852990090847015381e-01 4.674538671970367432e-01 1.071222946047782898e-01 -1.075606420636177063e-01 -2.310938537120819092e-01 -3.272889181971549988e-02 -1.070458590984344482e-01 4.142297059297561646e-02 9.350991994142532349e-02 2.135991752147674561e-01 -4.201706349849700928e-01 -1.623907536268234253e-01 1.483372300863265991e-01 -7.251263409852981567e-02 -1.003627032041549683e-01 -5.950215458869934082e-02 -8.632067590951919556e-02 3.677284717559814453e-01
2.809217870235443115e-01 -1.389864385128021240e-01 2.048418372869491577e-01 2.909977436065673828e-01 2.019311338663101196e-01 -1.476866193115711212e-02 -1.334211975336074829e-01 -2.341675162315368652e-01 -1.333484500646591187e-01 -1.625458449125289917e-01 -8.631105720996856689e-02 -1.197387278079986572e-01 1.534653753042221069e-01 -4.322861731052398682e-01 5.970514379441738129e-03 9.345189481973648071e-02 -9.256235510110855103e-02 -9.220474958419799805e-02 -1.453624367713928223e-01 1.767465029843151569e-03 4.033770412206649780e-02 1.445718556642532349e-01 3.013024851679801941e-02 2.444223463535308838e-01 -4.216491878032684326e-01 -5.137347802519798279e-02 5.209835246205329895e-02 3.226160630583763123e-02 1.247838363051414490e-01 1.699970662593841553e-01 1.610703468322753906e-01 -1.836351118981838226e-02
7.539322972297668457e-02 -1.452395021915435791e-01 4.858669340610504150e-01 1.546704322099685669e-01 -1.003828737884759903e-02 -1.999335885047912598e-01 -1.064227372407913208e-01 8.174165338277816772e-02 -1.273039430379867554e-01 -9.680300951004028320e-02 5.545114353299140930e-02 -1.461066454648971558e-01 7.585131376981735229e-02 -2.345014177262783051e-02 -2.204288542270660400e-02 6.213323771953582764e-02 -2.265237737447023392e-03 2.296558581292629242e-02 -1.183917224407196045e-01 -2.294917255640029907e-01 5.598350241780281067e-02 -2.770090401172637939e-01 2.147900462150573730e-01 -3.335989639163017273e-02 -5.251540541648864746e-01 1.595124974846839905e-02 2.134072780609130859e-02 -1.601477153599262238e-02 1.546639800071716309e-01 2.618118226528167725e-01 -1.274312287569046021e-01 -1.212913691997528076e-01
1.375135183334350586e-01 2.444737404584884644e-01 3.898239135742187500e-02 3.296732306480407715e-01 7.070080190896987915e-02 -1.725688427686691284e-01 -1.388900130987167358e-01 -7.293498516082763672e-02 -2.242935299873352051e-01 2.724236994981765747e-02 8.203100413084030151e-02 -4.956078901886940002e-02 -6.656614691019058228e-02 6.054751202464103699e-02 -3.594375774264335632e-02 4.065398275852203369e-01 8.351945132017135620e-02 -5.271462723612785339e-03 -1.105764806270599365e-01 -8.290944248437881470e-02 -7.087349146604537964e-02 7.089511305093765259e-02 1.124333813786506653e-01 2.255301624536514282e-01 -4.018779993057250977e-01 1.660628616809844971e-01 2.443876862525939941e-01 -1.212803274393081665e-01 1.487372964620590210e-01 2.596903033554553986e-02 -6.197651103138923645e-02 3.563949465751647949e-01
-3.014429658651351929e-02 -2.565531060099601746e-02 -1.393486410379409790e-01 2.261640280485153198e-01 -5.111023783683776855e-02 -2.367428131401538849e-02 1.196307465434074402e-01 -2.742820978164672852e-01 -3.813506960868835449e-01 -6.516688968986272812e-03 -1.733214706182479858e-01 -1.704661995172500610e-01 -1.834531277418136597e-01 -1.616487652063369751e-02 3.768453001976013184e-01 4.092653691768646240e-01 -4.083253443241119385e-02 1.248718723654747009e-01 -2.845328114926815033e-02 -3.119399547576904297e-01 2.193503975868225098e-01 1.484566461294889450e-02 2.051729895174503326e-02 1.284632831811904907e-01 -2.408658415079116821e-01 6.346561480313539505e-03 9.114049375057220459e-02 -1.456805914640426636e-01 -3.501737117767333984e-02 -7.660696655511856079e-02 -1.068423613905906677e-01 2.053818665444850922e-02
1.791626065969467163e-01 8.160772174596786499e-02 1.671184450387954712e-01 3.547621369361877441e-01 1.147692352533340454e-01 -2.145078629255294800e-01 -3.195865079760551453e-02 1.459091603755950928e-01 -2.974846661090850830e-01 -1.251549343578517437e-03 -1.838699877262115479e-01 2.530307741835713387e-03 6.697076559066772461e-02 -4.946084227412939072e-03 1.192377060651779175e-01 -3.384922444820404053e-01 1.325497776269912720e-01 -1.235435828566551208e-01 -1.184598580002784729e-01 -3.555933535099029541e-01 1.208851262927055359e-01 -1.540010422468185425e-01 1.538300961256027222e-01 2.231086045503616333e-01 -2.783562839031219482e-01 -6.553535908460617065e-02 -4.383462667465209961e-02 1.182676851749420166e-01 1.898174285888671875e-01 1.585899144411087036e-01 -1.055617406964302063e-01 1.234879642724990845e-01
-6.021607667207717896e-02 1.455811411142349243e-01 5.032660812139511108e-02 -6.604713201522827148e-02 9.171967953443527222e-02 -2.944225259125232697e-02 6.823398172855377197e-02 2.224442511796951294e-01 -1.462635248899459839e-01 3.499047458171844482e-02 -2.985416650772094727e-01 -2.147817015647888184e-01 -8.661908656358718872e-02 1.018338426947593689e-01 1.939659714698791504e-01 1.633624136447906494e-01 -1.059436276555061340e-01 -8.776663988828659058e-02 -7.719516754150390625e-02 -2.449748292565345764e-02 2.596382200717926025e-01 1.095196418464183807e-02 -2.159935981035232544e-01 5.861569046974182129e-01 -2.842644453048706055e-01 -8.562996052205562592e-03 -3.282851725816726685e-02 1.145321279764175415e-01 -1.697277277708053589e-01 1.370402574539184570e-01 -1.965956985950469971e-01 -1.568634063005447388e-02
2.032043486833572388e-01 -1.830530762672424316e-01 -1.063359677791595459e-01 1.480758041143417358e-01 2.800090909004211426e-01 7.511363923549652100e-02 -6.398243829607963562e-03 -4.011721909046173096e-02 -3.741474747657775879e-01 -3.514256477355957031e-01 -6.235944852232933044e-02 -4.438961669802665710e-02 8.540359884500503540e-02 2.930387295782566071e-02 3.084535337984561920e-02 -1.252038776874542236e-01 -4.257545992732048035e-02 -1.634462177753448486e-01 2.494446374475955963e-02 -2.152042090892791748e-01 -6.779496558010578156e-03 9.387062489986419678e-02 -7.108135521411895752e-02 -9.371016174554824829e-02 -6.132122278213500977e-01 -4.079321026802062988e-02 4.877090919762849808e-03 4.075540974736213684e-02 -1.354633085429668427e-02 8.085531741380691528e-02 -1.669891923666000366e-01 1.982663990929722786e-03
-4.806855320930480957e-02 2.010663598775863647e-01 1.788491904735565186e-01 -2.277384698390960693e-02 7.713001966476440430e-02 -2.478976920247077942e-02 6.389006972312927246e-02 -8.021748065948486328e-02 5.317967385053634644e-02 -2.293812483549118042e-01 -1.088984385132789612e-01 2.908163964748382568e-01 6.696453690528869629e-02 -9.558044373989105225e-02 1.885966658592224121e-01 6.420080363750457764e-02 2.493078410625457764e-01 6.880130618810653687e-02 -2.724888361990451813e-02 -1.968683004379272461e-01 3.167505264282226562e-01 -6.236602365970611572e-02 3.855262696743011475e-01 1.587014943361282349e-01 -8.586246520280838013e-02 -2.086012363433837891e-01 -6.745956838130950928e-02 1.713343560695648193e-01 -1.817963639041408896e-04 2.490448802709579468e-01 -1.524291783571243286e-01 3.847241401672363281e-01
1.054380312561988831e-01 -9.177255630493164062e-02 2.468164712190628052e-01 1.726531386375427246e-01 5.158219486474990845e-02 -2.847348451614379883e-01 -1.625926792621612549e-01 4.037919640541076660e-02 -2.548786103725433350e-01 -7.144541293382644653e-02 -4.663549363613128662e-02 -1.463489830493927002e-01 8.073830977082252502e-03 -4.849741235375404358e-04 -1.737835817039012909e-02 1.962909996509552002e-01 7.086339592933654785e-02 -4.142346233129501343e-02 1.592335104942321777e-01 -3.654300272464752197e-01 -1.051220148801803589e-01 -2.709985375404357910e-01 -6.706922501325607300e-02 2.593419849872589111e-01 -3.767034411430358887e-01 -6.332719326019287109e-02 -1.439225226640701294e-01 1.442736238241195679e-01 2.242732793092727661e-01 2.507954537868499756e-01 -1.511661261320114136e-01 -1.371930004097521305e-03
1.819265335798263550e-01 3.497851788997650146e-01 2.318350672721862793e-01 1.252565681934356689e-01 1.090093627572059631e-01 -2.224467843770980835e-01 2.891505695879459381e-02 1.700425744056701660e-01 -7.376024127006530762e-02 6.857661157846450806e-02 -1.174426004290580750e-01 -1.243857815861701965e-01 -5.138831958174705505e-02 -8.826046437025070190e-02 8.421994000673294067e-02 4.233483374118804932e-01 1.602326184511184692e-01 -2.993109449744224548e-02 -2.104502171277999878e-01 -5.486667156219482422e-02 3.859762549400329590e-01 6.572609394788742065e-02 2.628848850727081299e-01 1.279715895652770996e-01 -8.183129131793975830e-02 -2.680971920490264893e-01 1.157991811633110046e-01 -8.698132634162902832e-02 -1.210370659828186035e-01 6.362219154834747314e-02 3.982740268111228943e-02 1.239372789859771729e-01
1.089811846613883972e-01 6.218001991510391235e-02 1.516495645046234131e-01 1.992894858121871948e-01 -1.129158511757850647e-01 -1.214775070548057556e-02 -2.633263356983661652e-02 -1.056830864399671555e-02 -2.529293000698089600e-01 -8.104439079761505127e-02 -1.766679584980010986e-01 -6.715423613786697388e-02 -2.063310891389846802e-01 -4.985500127077102661e-02 -8.217777311801910400e-02 5.362558737397193909e-02 6.602854281663894653e-02 -9.673312306404113770e-02 -3.805071115493774414e-01 -1.743803918361663818e-01 3.452141284942626953e-01 -2.663213610649108887e-01 2.381700277328491211e-02 -2.235471270978450775e-02 -1.796945929527282715e-01 -2.097394615411758423e-01 5.000562667846679688e-01 5.956332758069038391e-02 1.218247115612030029e-01 4.334436729550361633e-02 -1.413458287715911865e-01 -1.513202860951423645e-02
5.866555497050285339e-02 -8.094874769449234009e-02 1.306069940328598022e-01 -8.773154765367507935e-02 9.974849969148635864e-02 4.215765744447708130e-02 1.090312898159027100e-01 4.687936976552009583e-02 -3.500575125217437744e-01 -4.700766205787658691e-01 -1.834938302636146545e-03 -1.177996248006820679e-01 -5.878994986414909363e-02 -8.398343622684478760e-02 -4.402399808168411255e-02 1.073892042040824890e-01 -9.438075125217437744e-02 -3.851933479309082031e-01 7.938467711210250854e-02 -1.914537400007247925e-01 -2.328360080718994141e-02 -8.561933040618896484e-02 1.310918033123016357e-01 -1.328757405281066895e-02 -5.298849344253540039e-01 6.431663036346435547e-02 1.357190590351819992e-02 -4.190806671977043152e-02 -1.526982933282852173e-01 -8.388059586286544800e-02 -1.224536970257759094e-01 1.975234597921371460e-02
1.937821060419082642e-01 -1.299268603324890137e-01 3.045945763587951660e-01 9.262143075466156006e-02 5.074095353484153748e-02 2.923021018505096436e-01 1.437563300132751465e-01 1.250162720680236816e-01 -1.818919032812118530e-01 -1.879584193229675293e-01 -5.240289866924285889e-02 -2.746304571628570557e-01 -7.027738541364669800e-02 1.022728681564331055e-01 2.685387730598449707e-01 3.733586519956588745e-02 2.400740981101989746e-01 -2.481738924980163574e-01 -4.496636241674423218e-02 -3.673920333385467529e-01 -1.461841315031051636e-01 -1.916892267763614655e-02 8.238612115383148193e-02 2.591703534126281738e-01 -1.262950599193572998e-01 6.374930590391159058e-02 1.101393401622772217e-01 8.195947855710983276e-02 -1.949214190244674683e-01 -2.287137806415557861e-01 -2.588280104100704193e-02 -5.156128481030464172e-02
-1.094254031777381897e-01 8.025337755680084229e-02 2.604032158851623535e-01 2.732818424701690674e-01 -1.322896629571914673e-01 -2.850897423923015594e-02 3.528914181515574455e-03 -4.947464168071746826e-02 -3.713702857494354248e-01 -1.858379840850830078e-01 -3.725070357322692871e-01 -3.141551017761230469e-01 -7.626666128635406494e-02 1.158803794533014297e-02 1.125807538628578186e-01 2.110626995563507080e-01 -1.136145070195198059e-01 -5.637418106198310852e-02 -1.579534411430358887e-01 -2.840259075164794922e-01 8.088571578264236450e-02 2.400956898927688599e-01 1.114392504096031189e-01 2.115337550640106201e-01 -1.641973704099655151e-01 5.106119439005851746e-03 -6.439381092786788940e-02 -2.611708082258701324e-02 -2.180779576301574707e-01 5.821335688233375549e-02 -8.690651506185531616e-02 1.089254096150398254e-01
-7.027837634086608887e-02 8.718691766262054443e-02 2.903422154486179352e-02 2.421080619096755981e-01 6.490387767553329468e-02 -1.036005690693855286e-01 1.394743919372558594e-01 2.247657924890518188e-01 -5.683743208646774292e-02 -9.261538088321685791e-02 -2.094752788543701172e-01 -1.563428193330764771e-01 -2.602096833288669586e-02 1.367939114570617676e-01 3.812110126018524170e-01 3.004701137542724609e-01 -1.647277474403381348e-01 9.557605534791946411e-02 -3.390871286392211914e-01 -1.531018912792205811e-01 -4.728735610842704773e-02 5.221065133810043335e-02 3.099192492663860321e-02 3.127251863479614258e-01 -3.040340244770050049e-01 -1.492176204919815063e-01 2.612833976745605469e-01 -1.117616519331932068e-01 1.734254062175750732e-01 -3.330012038350105286e-02 -5.255605652928352356e-02 1.171609945595264435e-02
-1.288182735443115234e-01 -2.563139200210571289e-01 1.372147053480148315e-01 1.678074598312377930e-01 -1.167301014065742493e-01 2.517872750759124756e-01 6.582871824502944946e-02 -2.536292076110839844e-01 -3.383682668209075928e-02 -2.704307138919830322e-01 -2.215258479118347168e-01 -1.455603633075952530e-02 1.175437793135643005e-01 -8.917547017335891724e-02 3.303363025188446045e-01 4.468763619661331177e-02 1.921742707490921021e-01 -1.174284815788269043e-01 -1.056627556681632996e-01 -1.914388984441757202e-01 1.296208519488573074e-02 -3.008877038955688477e-01 1.667324602603912354e-01 -5.425763502717018127e-02 -1.579484939575195312e-01 3.197454288601875305e-02 1.163518354296684265e-01 -5.356363207101821899e-02 -1.827526688575744629e-01 2.940953075885772705e-01 -2.632711827754974365e-01 1.304940581321716309e-01
1.417150646448135376e-01 1.867436617612838745e-01 1.864483803510665894e-01 1.015901714563369751e-01 -3.092315606772899628e-02 -2.093511074781417847e-01 -6.088462099432945251e-02 -3.056822530925273895e-02 -1.209009960293769836e-01 3.170990571379661560e-02 1.078540459275245667e-01 1.136565767228603363e-02 5.123017355799674988e-02 -5.185588821768760681e-02 2.867568433284759521e-01 5.701792836189270020e-01 1.415726393461227417e-01 -1.022754907608032227e-01 -1.078516691923141479e-01 -2.728504128754138947e-02 -4.511773586273193359e-02 -5.949487909674644470e-02 1.544840633869171143e-01 2.668605446815490723e-01 -3.348099291324615479e-01 -1.031426489353179932e-01 1.254948228597640991e-01 -1.174435913562774658e-01 -8.892323821783065796e-02 -7.223527133464813232e-02 2.779191732406616211e-02 3.174783587455749512e-01
2.685522139072418213e-01 -1.821947693824768066e-01 1.203694865107536316e-01 -8.419954031705856323e-02 3.341067731380462646e-01 -7.645494490861892700e-02 1.437079012393951416e-01 -1.260941028594970703e-01 -2.592858076095581055e-01 1.014228612184524536e-01 -9.355060011148452759e-02 -4.745127260684967041e-02 1.122234836220741272e-01 2.126084268093109131e-01 2.842487394809722900e-01 2.969601154327392578e-01 7.896757870912551880e-02 -2.518759071826934814e-01 -5.818680394440889359e-03 1.567394435405731201e-01 -4.409895092248916626e-02 1.320725083351135254e-01 2.928438484668731689e-01 2.586432695388793945e-01 -1.294434368610382080e-01 -1.453861743211746216e-01 -4.205398261547088623e-02 -2.013705968856811523e-01 3.970688581466674805e-02 2.002657055854797363e-01 -1.021988838911056519e-01 7.158590853214263916e-02
-3.773091360926628113e-02 7.255156338214874268e-02 8.394543081521987915e-02 1.899018883705139160e-01 3.470523655414581299e-01 -1.583607494831085205e-01 -2.607826888561248779e-01 -1.731931418180465698e-02 -1.835579276084899902e-01 5.869555100798606873e-02 -1.154903620481491089e-01 -1.305931955575942993e-01 -9.080573916435241699e-02 7.678873836994171143e-02 2.021560817956924438e-01 2.116486430168151855e-02 2.226827889680862427e-01 -2.912486791610717773e-01 5.314626544713973999e-02 -2.135649472475051880e-01 2.793655395507812500e-01 2.132855206727981567e-01 2.250671088695526123e-01 2.547911405563354492e-01 -1.049873381853103638e-01 1.111695319414138794e-01 1.415842026472091675e-01 -3.437743335962295532e-02 -2.790882885456085205e-01 1.363307684659957886e-01 -2.234824746847152710e-01 1.990715600550174713e-02
7.477144151926040649e-02 -1.667400449514389038e-01 -1.181639954447746277e-01 -1.457549724727869034e-02 1.317254155874252319e-01 -1.806064844131469727e-01 4.928777739405632019e-02 -1.618399024009704590e-01 2.607430331408977509e-02 -2.302348315715789795e-01 -5.063105821609497070e-01 -8.466137200593948364e-02 -3.595941513776779175e-02 -1.017716228961944580e-01 1.464894562959671021e-01 1.769170723855495453e-02 -2.434779554605484009e-01 -6.236713007092475891e-02 2.201585099101066589e-02 -1.434246301651000977e-01 9.814035892486572266e-02 3.294013068079948425e-02 1.829405725002288818e-01 4.008845388889312744e-01 -2.462869435548782349e-01 -2.083794772624969482e-01 -3.484726697206497192e-02 1.041251644492149353e-01 2.543279826641082764e-01 6.760811805725097656e-02 -5.623332783579826355e-02 2.134042084217071533e-01
-3.842825442552566528e-02 1.358226984739303589e-01 7.627887278795242310e-02 3.041837513446807861e-01 6.273555755615234375e-02 -1.499548107385635376e-01 -3.613908588886260986e-02 -1.350393444299697876e-01 -3.527325764298439026e-02 4.387465119361877441e-02 -1.548600196838378906e-01 3.614576160907745361e-01 -2.124432921409606934e-01 1.843202710151672363e-01 3.443814516067504883e-01 1.863193213939666748e-01 1.035557165741920471e-01 -9.178379178047180176e-02 -8.404225111007690430e-02 -7.656029425561428070e-03 1.059457063674926758e-01 -4.978303983807563782e-02 -1.432624310255050659e-01 1.551586687564849854e-01 -3.864021301269531250e-01 9.791240841150283813e-02 -3.741232445463538170e-03 -1.304939240217208862e-01 -3.719425201416015625e-02 1.735640224069356918e-03 -4.268614947795867920e-01 3.793684020638465881e-02
1.988711357116699219e-01 -3.871605098247528076e-01 6.439461838454008102e-03 1.633013784885406494e-01 1.427911967039108276e-01 2.259537428617477417e-01 3.741815686225891113e-01 -9.853201359510421753e-02 -1.527547389268875122e-01 -3.270151913166046143e-01 -1.250043511390686035e-01 3.918302804231643677e-02 -1.507524698972702026e-01 -6.538538634777069092e-02 1.055095810443162918e-02 -6.142156943678855896e-02 2.604272067546844482e-01 -2.725870534777641296e-02 -1.689107716083526611e-01 -1.493745148181915283e-01 1.486311703920364380e-01 -3.211291879415512085e-02 1.441768258810043335e-01 6.797734647989273071e-02 -3.464871644973754883e-01 5.780122801661491394e-02 9.429761767387390137e-02 -2.108492702245712280e-01 -1.682355552911758423e-01 -7.006785273551940918e-02 6.031306833028793335e-02 5.319989100098609924e-02
1.629012972116470337e-01 -1.416903734207153320e-01 2.538473010063171387e-01 1.506229303777217865e-02 1.652385108172893524e-02 2.130671218037605286e-02 1.726561635732650757e-01 -1.326895207166671753e-01 6.345439702272415161e-02 -1.065646186470985413e-01 -7.940376549959182739e-02 -7.349941879510879517e-02 6.505072116851806641e-02 4.222716391086578369e-02 2.728289663791656494e-01 2.642391994595527649e-02 -5.422561429440975189e-03 -5.619233101606369019e-02 -2.265489399433135986e-01 -1.479026023298501968e-02 3.597953543066978455e-02 2.286448329687118530e-01 3.291340768337249756e-01 6.115084886550903320e-01 -2.137578278779983521e-01 -5.595120787620544434e-02 7.406151294708251953e-02 -1.713370904326438904e-02 -1.011354848742485046e-01 1.775225549936294556e-01 -1.819449365139007568e-01 -1.109798103570938110e-01
2.342728525400161743e-01 4.571259766817092896e-02 1.697294265031814575e-01 -2.141014635562896729e-01 4.641388952732086182e-01 -2.283233106136322021e-01 -9.194972366094589233e-02 8.368746936321258545e-02 -7.635847479104995728e-02 -1.738274246454238892e-01 -1.902190893888473511e-01 -1.750869452953338623e-01 -1.745700985193252563e-01 -4.476125538349151611e-02 1.867903769016265869e-01 -6.061518192291259766e-02 -2.959654331207275391e-01 -1.313594053499400616e-03 4.163138568401336670e-02 -2.277318239212036133e-01 1.134861484169960022e-01 -1.669709980487823486e-01 1.539462804794311523e-01 1.184330731630325317e-01 -1.539721786975860596e-01 -1.794977299869060516e-02 1.091135740280151367e-01 2.218498736619949341e-01 -8.331175893545150757e-02 1.944441646337509155e-01 -1.102287787944078445e-02 2.484665960073471069e-01
-2.185912989079952240e-02 1.794029325246810913e-01 5.244223773479461670e-02 2.225318402051925659e-01 1.963927410542964935e-02 3.566318750381469727e-02 1.538425236940383911e-01 -1.147442236542701721e-01 -1.008374020457267761e-01 -2.259347140789031982e-01 -2.550685405731201172e-01 -1.226525530219078064e-01 1.042542792856693268e-02 -1.417353600263595581e-01 3.147708177566528320e-01 -1.425016075372695923e-01 1.123384162783622742e-01 9.595523774623870850e-02 -2.312567234039306641e-01 -2.447450347244739532e-02 7.030355185270309448e-02 2.384580299258232117e-02 2.730847895145416260e-01 1.627351790666580200e-01 -5.323123186826705933e-02 -1.264704316854476929e-01 -1.095641106367111206e-01 -3.919572234153747559e-01 -1.639644354581832886e-01 3.135609924793243408e-01 -2.957608699798583984e-01 1.267048567533493042e-01
1.523485779762268066e-01 -1.733788102865219116e-01 1.706218421459197998e-01 -3.433547914028167725e-02 -1.097514927387237549e-01 -1.526225507259368896e-01 -1.839472912251949310e-03 3.596177324652671814e-03 -1.479657143354415894e-01 -8.850655704736709595e-02 -2.418466843664646149e-02 -7.110415399074554443e-02 1.034129858016967773e-01 -4.061249084770679474e-03 9.459460526704788208e-02 1.127384379506111145e-01 1.335112005472183228e-01 -4.174096137285232544e-02 -1.450065374374389648e-01 -2.154377251863479614e-01 -1.211618483066558838e-01 -5.831399559974670410e-01 7.900992035865783691e-02 1.226458847522735596e-01 -3.538050651550292969e-01 -2.146036177873611450e-01 1.682936251163482666e-01 -1.655085831880569458e-01 1.798268854618072510e-01 1.771072298288345337e-01 -2.435857653617858887e-01 1.829241961240768433e-02
-2.203731425106525421e-02 1.365167498588562012e-01 5.557040125131607056e-02 2.715150415897369385e-01 2.971768677234649658e-01 3.594905138015747070e-02 -2.133533507585525513e-01 6.774898618459701538e-02 -1.525776684284210205e-01 -7.429810613393783569e-02 -1.708816140890121460e-01 -4.257853701710700989e-02 -5.499620363116264343e-02 -1.942395269870758057e-01 1.714601516723632812e-01 -2.534860558807849884e-02 3.236679136753082275e-01 -2.549426257610321045e-01 1.043063309043645859e-02 -2.210745960474014282e-01 1.284592598676681519e-01 3.249195218086242676e-01 6.448992993682622910e-03 1.412965357303619385e-01 -2.447890639305114746e-01 -7.723048329353332520e-02 -1.640489548444747925e-01 -2.913385257124900818e-02 7.476135343313217163e-02 2.170426398515701294e-01 -3.511320054531097412e-01 5.733273923397064209e-02
-9.578141570091247559e-02 4.507191851735115051e-02 2.661289572715759277e-01 2.643885612487792969e-01 7.652554661035537720e-03 -1.117775738239288330e-01 2.916440367698669434e-02 2.376191616058349609e-01 -1.765356361865997314e-01 2.059224992990493774e-02 -1.104064136743545532e-01 -7.021595537662506104e-02 -1.466146260499954224e-01 -3.981487825512886047e-02 2.265955656766891479e-01 4.198473989963531494e-01 1.842128187417984009e-01 2.696675434708595276e-02 -1.040246486663818359e-01 7.110925763845443726e-02 1.359423696994781494e-01 4.785033408552408218e-03 2.397153899073600769e-02 2.920844554901123047e-01 -1.325225532054901123e-01 -1.347656846046447754e-01 3.034662604331970215e-01 6.401276588439941406e-02 -2.011892646551132202e-01 3.957140818238258362e-02 2.581256628036499023e-02 3.863186240196228027e-01
4.568777605891227722e-02 -1.615533679723739624e-01 2.435647509992122650e-02 2.994697988033294678e-01 1.397674381732940674e-01 -4.782561361789703369e-01 -2.629747055470943451e-02 8.743598312139511108e-02 -2.746354341506958008e-01 -5.068686977028846741e-02 -9.307275712490081787e-02 -9.736208617687225342e-02 -7.719901204109191895e-02 -2.600137516856193542e-02 1.330690383911132812e-01 -2.131804674863815308e-01 1.872758865356445312e-01 -1.022050306200981140e-01 -1.234619915485382080e-01 -2.299616038799285889e-01 1.651510000228881836e-01 -3.432444334030151367e-01 2.487395554780960083e-01 2.423208802938461304e-01 -2.136717438697814941e-01 2.327475696802139282e-02 7.130559999495744705e-03 1.103848963975906372e-01 3.233987465500831604e-02 8.055377006530761719e-02 1.974819973111152649e-02 1.154518648982048035e-01
-1.736019700765609741e-01 -9.661036543548107147e-03 1.503304690122604370e-01 7.668128609657287598e-02 1.446438208222389221e-02 2.107104212045669556e-01 3.190420195460319519e-02 -1.486617885529994965e-02 -3.134311139583587646e-01 -2.392071671783924103e-02 -5.554328486323356628e-02 -2.322149872779846191e-01 7.590821385383605957e-02 -1.813339740037918091e-01 2.228620648384094238e-01 1.076778769493103027e-01 4.683919996023178101e-02 3.149405866861343384e-02 -1.578232087194919586e-02 -1.871064752340316772e-01 3.132388740777969360e-02 6.071057170629501343e-02 -5.987906479276716709e-04 2.802853584289550781e-01 -4.658954739570617676e-01 1.371150761842727661e-01 -1.914142221212387085e-01 -2.110067605972290039e-01 9.218971431255340576e-02 -1.443340629339218140e-01 -3.847355246543884277e-01 1.538524031639099121e-01
2.693498730659484863e-01 -2.502237558364868164e-01 1.121946498751640320e-01 2.013821750879287720e-01 2.223785519599914551e-01 -2.776970267295837402e-01 -1.959121823310852051e-01 3.792411461472511292e-02 -2.988499104976654053e-01 -1.685872226953506470e-01 1.585745960474014282e-01 -2.336682677268981934e-01 7.694315910339355469e-02 -1.473133265972137451e-01 1.120588332414627075e-01 -2.122503519058227539e-01 1.377769112586975098e-01 -1.167974844574928284e-01 -6.073142588138580322e-02 -7.475829124450683594e-02 8.529166877269744873e-02 -2.753852605819702148e-01 1.107452735304832458e-01 2.192390561103820801e-01 -2.059472054243087769e-01 -2.328625880181789398e-02 1.917777061462402344e-01 3.315529227256774902e-02 -1.892279274761676788e-02 3.066675066947937012e-01 -4.340866580605506897e-02 1.162191294133663177e-02
1.930322200059890747e-01 8.370091766119003296e-02 2.794536389410495758e-02 -4.303528461605310440e-03 -8.570233732461929321e-02 1.311253309249877930e-01 -4.788071289658546448e-02 7.023115176707506180e-03 -1.111104562878608704e-01 -3.140249550342559814e-01 -2.355990931391716003e-02 -1.054399907588958740e-01 -1.830769926309585571e-01 3.454981371760368347e-02 -2.066174745559692383e-01 8.682432025671005249e-02 1.433826684951782227e-01 -4.909514263272285461e-02 -3.822545111179351807e-01 -2.293884754180908203e-01 1.177631169557571411e-01 -4.017378985881805420e-01 5.023782700300216675e-02 2.801240980625152588e-01 -1.103804782032966614e-01 -1.517827957868576050e-01 -2.957591228187084198e-02 1.910176575183868408e-01 -5.112995579838752747e-02 1.705219447612762451e-01 -3.416472077369689941e-01 1.467034965753555298e-01
5.641736090183258057e-02 2.707023322582244873e-01 2.669523358345031738e-01 1.324025392532348633e-01 -4.972937982529401779e-03 -2.649189829826354980e-01 -1.091794520616531372e-01 -3.302984312176704407e-02 -1.997159272432327271e-01 -7.491645403206348419e-03 4.937728866934776306e-02 9.230685979127883911e-02 -5.589867010712623596e-02 3.055706433951854706e-02 1.949161738157272339e-01 4.268774986267089844e-01 3.408933430910110474e-02 -4.803556203842163086e-02 -1.626359969377517700e-01 1.543046534061431885e-02 -5.692801252007484436e-02 8.670900762081146240e-02 1.957250237464904785e-01 2.414396405220031738e-01 -3.114743828773498535e-01 -1.021660417318344116e-01 3.003474771976470947e-01 9.690249711275100708e-02 4.915587231516838074e-02 1.633993163704872131e-02 -2.469469755887985229e-01 2.609816789627075195e-01
3.026528656482696533e-01 -1.046143919229507446e-01 9.970158338546752930e-02 6.149747967720031738e-02 1.961348205804824829e-01 -3.405660763382911682e-02 -1.030675023794174194e-01 -1.402172595262527466e-01 -3.384949639439582825e-02 4.885022342205047607e-02 -1.906630694866180420e-01 -1.376160532236099243e-01 -4.510505869984626770e-02 1.199648827314376831e-01 2.680021226406097412e-01 1.991453915834426880e-01 -8.726418763399124146e-02 -1.297795921564102173e-01 -1.871751397848129272e-01 1.823962926864624023e-01 2.891041040420532227e-01 1.975886970758438110e-01 2.063581645488739014e-01 3.829785883426666260e-01 -4.193128347396850586e-01 1.791987866163253784e-01 -8.643700182437896729e-02 1.193302217870950699e-02 -5.267113074660301208e-02 6.416189670562744141e-02 2.221209229901432991e-03 2.231094986200332642e-03
1.774639636278152466e-01 -1.362588703632354736e-01 1.603030562400817871e-01 -5.702649801969528198e-02 -1.629047691822052002e-01 -5.764089524745941162e-02 7.215101271867752075e-02 -8.421289175748825073e-02 6.785559654235839844e-02 -2.220318168401718140e-01 -2.384523451328277588e-01 2.235864102840423584e-01 -1.051517501473426819e-01 4.743669554591178894e-02 4.776423051953315735e-02 2.677405066788196564e-02 1.024937406182289124e-01 -1.139843612909317017e-01 -2.503165602684020996e-01 -2.656616866588592529e-01 -4.534069076180458069e-02 -2.615640461444854736e-01 2.198289483785629272e-01 2.543143928050994873e-01 -3.307279050350189209e-01 7.249810546636581421e-02 -3.009779145941138268e-03 4.539237022399902344e-01 -4.557466506958007812e-02 4.977705329656600952e-02 -1.860717087984085083e-01 4.123779013752937317e-02
1.550167202949523926e-01 -1.174324974417686462e-01 8.870488405227661133e-02 2.259861230850219727e-01 1.303668022155761719e-01 1.164829134941101074e-01 -1.745865494012832642e-01 4.314498975872993469e-02 -1.906975209712982178e-01 -1.412187516689300537e-01 -1.716970950365066528e-01 8.732923865318298340e-02 -9.895857423543930054e-02 -3.618309795856475830e-01 1.139640063047409058e-01 8.933620899915695190e-02 4.984665215015411377e-01 2.787411445751786232e-03 -1.549008339643478394e-01 1.020445972681045532e-01 -3.965576179325580597e-03 7.878748327493667603e-02 -1.354907359927892685e-02 1.789306253194808960e-01 -3.451087772846221924e-01 -2.720783092081546783e-02 -1.621776223182678223e-01 -6.906384974718093872e-02 -1.649599820375442505e-01 3.364402800798416138e-02 -2.908984124660491943e-01 7.303678430616855621e-03
1.747230589389801025e-01 8.480712771415710449e-02 2.687670886516571045e-01 3.612472712993621826e-01 4.290067404508590698e-02 -3.918226361274719238e-01 2.706868574023246765e-02 8.078719489276409149e-03 -2.067717164754867554e-01 -1.079555004835128784e-01 -1.073181331157684326e-01 2.075622789561748505e-02 -2.181597352027893066e-01 -1.864832192659378052e-01 1.507983356714248657e-01 -2.173171788454055786e-01 2.157834619283676147e-01 2.931241877377033234e-02 -1.419290751218795776e-01 -2.639197111129760742e-01 2.517811357975006104e-01 -2.518962025642395020e-01 7.006284594535827637e-02 2.573918104171752930e-01 -9.026255458593368530e-02 -8.763326704502105713e-02 3.103603236377239227e-02 1.249146908521652222e-01 3.432468324899673462e-02 -2.784506976604461670e-02 -1.163789480924606323e-01 3.964994102716445923e-02
-9.944445639848709106e-02 -9.155631065368652344e-03 1.123734042048454285e-01 1.689113080501556396e-01 8.374062180519104004e-02 -2.630658261477947235e-02 1.274859458208084106e-01 -9.009313583374023438e-02 -3.148102462291717529e-01 -4.210713133215904236e-02 -1.490366309881210327e-01 -2.136727236211299896e-02 -1.349926367402076721e-02 2.129091322422027588e-01 3.049099147319793701e-01 3.581521511077880859e-01 -9.870696812868118286e-02 1.254335492849349976e-01 -1.602214127779006958e-01 -1.782817579805850983e-02 3.119504451751708984e-01 1.481199413537979126e-01 1.604139059782028198e-01 1.971350461244583130e-01 -3.379276096820831299e-01 -1.098868437111377716e-02 -9.790080040693283081e-02 -3.305334225296974182e-02 -2.267389148473739624e-01 5.704682692885398865e-02 -3.284071683883666992e-01 6.057928875088691711e-02
1.966583430767059326e-01 1.794644892215728760e-01 3.351703658699989319e-02 -7.852517068386077881e-02 6.218530237674713135e-02 2.231159955263137817e-01 -1.835389882326126099e-01 3.073354717344045639e-03 3.889060392975807190e-02 -1.424814909696578979e-01 -1.866668164730072021e-01 -1.681307256221771240e-01 -6.803567707538604736e-02 -1.397661268711090088e-01 1.079105362296104431e-01 2.218894958496093750e-01 1.520492285490036011e-01 1.032401844859123230e-01 3.339641541242599487e-02 -1.876536756753921509e-01 4.325577318668365479e-01 -1.204231828451156616e-01 -8.323733694851398468e-03 1.088863238692283630e-01 -4.423193037509918213e-01 -2.661865949630737305e-01 -1.610115021467208862e-01 7.342642545700073242e-02 -1.132299005985260010e-01 2.061964720487594604e-01 1.618945449590682983e-01 3.885643184185028076e-02
7.714037597179412842e-02 -1.843394637107849121e-01 -2.021813020110130310e-02 1.716426759958267212e-01 -1.397048383951187134e-01 2.206898927688598633e-01 8.901656419038772583e-02 1.556967049837112427e-01 -1.395439356565475464e-01 -2.028276771306991577e-01 -2.923105843365192413e-02 -1.533076018095016479e-01 -1.324783116579055786e-01 2.660062350332736969e-02 2.860011756420135498e-01 9.248749166727066040e-02 4.981392920017242432e-01 6.160056591033935547e-02 3.859361261129379272e-02 -1.908478289842605591e-01 6.341450661420822144e-02 -3.019970059394836426e-01 1.046988442540168762e-01 2.150916308164596558e-01 -2.261981368064880371e-01 -1.025583297014236450e-01 6.450234353542327881e-02 -2.381999343633651733e-01 1.682999879121780396e-01 1.446009147912263870e-02 -1.240321695804595947e-01 1.656273603439331055e-01
1.913702040910720825e-01 1.134890168905258179e-01 -1.857211291790008545e-01 2.244042605161666870e-02 1.050758063793182373e-01 3.115195930004119873e-01 4.922207444906234741e-02 -1.574429273605346680e-01 -6.967187672853469849e-02 6.633242219686508179e-02 -1.552475392818450928e-01 -7.967691868543624878e-02 -1.439658831804990768e-02 -7.097743451595306396e-02 1.347449719905853271e-01 8.182930201292037964e-02 1.838781237602233887e-01 -2.595877647399902344e-01 -1.407860964536666870e-01 -1.411975026130676270e-01 -1.159259229898452759e-01 -1.271019317209720612e-02 4.187108874320983887e-01 2.038066238164901733e-01 -2.016700357198715210e-01 -7.428054511547088623e-02 2.609530389308929443e-01 -2.995681166648864746e-01 -1.476355642080307007e-01 1.451366394758224487e-01 -2.844890356063842773e-01 1.056982874870300293e-01
-7.966028153896331787e-02 -3.156773746013641357e-02 1.676209270954132080e-01 2.942958176136016846e-01 2.820076942443847656e-01 -6.363452225923538208e-02 1.528886556625366211e-01 1.450976878404617310e-01 -5.610241368412971497e-02 -3.442302644252777100e-01 -2.614977210760116577e-02 -2.302237898111343384e-01 -2.939078211784362793e-01 -1.912337839603424072e-01 2.451337687671184540e-02 -1.239295229315757751e-01 9.123960137367248535e-02 -1.396452188491821289e-01 -1.133683472871780396e-01 -2.614941596984863281e-01 -1.891363412141799927e-01 -1.928328573703765869e-01 2.640440464019775391e-01 1.767263859510421753e-01 -1.546156257390975952e-01 -1.666017770767211914e-01 2.009167969226837158e-01 3.464629501104354858e-02 -7.301042228937149048e-02 1.935231685638427734e-01 -5.333677679300308228e-02 -1.178231984376907349e-01
9.604081511497497559e-02 2.264548689126968384e-01 -4.530907794833183289e-02 1.992149055004119873e-01 9.355953335762023926e-02 -2.332820445299148560e-01 2.039212733507156372e-01 1.537183970212936401e-01 -1.398419588804244995e-01 -8.778474293649196625e-03 -6.716307997703552246e-02 -1.020624712109565735e-01 -5.024985596537590027e-02 3.522379323840141296e-02 2.066027224063873291e-01 1.868683099746704102e-01 1.048474386334419250e-02 -1.187473163008689880e-01 -1.522130221128463745e-01 7.816601544618606567e-03 3.646326437592506409e-02 9.309253841638565063e-02 -1.621807552874088287e-02 5.905815362930297852e-01 -3.728395402431488037e-01 -2.655419707298278809e-01 5.898656323552131653e-02 8.368454128503799438e-02 -8.616503328084945679e-02 -9.913414716720581055e-02 -7.599861919879913330e-02 -1.179770156741142273e-01
2.071766406297683716e-01 -1.898328214883804321e-01 2.136186510324478149e-01 3.125675022602081299e-01 1.046582311391830444e-01 -3.015391714870929718e-02 3.250067681074142456e-02 6.383275240659713745e-02 -1.047752499580383301e-01 -3.635843098163604736e-01 -6.776551902294158936e-02 -1.917745321989059448e-01 -8.946531265974044800e-02 -1.527204811573028564e-01 3.370050340890884399e-03 -1.756209433078765869e-01 1.209207549691200256e-01 -1.662086695432662964e-01 -1.241321712732315063e-01 -3.605552613735198975e-01 -9.887460619211196899e-02 -3.086652159690856934e-01 2.414648532867431641e-01 1.811444163322448730e-01 2.557772677391767502e-04 -7.470890879631042480e-02 4.340767115354537964e-02 1.362107396125793457e-01 -8.656203001737594604e-02 1.001391187310218811e-01 -2.708488404750823975e-01 1.151952594518661499e-01
-4.369628056883811951e-02 -7.777304202318191528e-02 2.317723482847213745e-01 1.977769434452056885e-01 4.828615188598632812e-01 -1.458704937249422073e-02 -6.468947231769561768e-02 4.225481301546096802e-02 -1.901856809854507446e-01 -1.357441246509552002e-01 -2.264303117990493774e-01 1.435287147760391235e-01 -3.840761631727218628e-02 -2.497225552797317505e-01 3.020601570606231689e-01 1.734310574829578400e-02 3.442408740520477295e-01 -1.567109376192092896e-01 -6.596771627664566040e-02 -1.032818704843521118e-01 2.397451847791671753e-01 2.462768256664276123e-01 4.056890308856964111e-02 1.101592704653739929e-01 -1.507491767406463623e-01 4.476049169898033142e-02 -2.934876084327697754e-02 -6.636166572570800781e-02 5.324742197990417480e-02 8.838451653718948364e-02 -2.151476591825485229e-01 -3.323075175285339355e-02
1.448530256748199463e-01 -1.583189517259597778e-01 1.276489645242691040e-01 3.252127468585968018e-01 2.591494619846343994e-01 -1.547214984893798828e-01 -1.122911721467971802e-01 -8.168809115886688232e-02 -3.510801494121551514e-01 -4.457085579633712769e-02 1.004995331168174744e-01 -6.576509028673171997e-02 -1.617256850004196167e-01 -2.487207055091857910e-01 -1.447677016258239746e-01 1.169395223259925842e-01 1.234833616763353348e-02 3.699559345841407776e-02 -2.468751072883605957e-01 9.984555840492248535e-02 -5.359210539609193802e-03 -3.291262090206146240e-01 -1.031107529997825623e-01 1.391063928604125977e-01 -2.241432815790176392e-01 8.677715063095092773e-02 -9.768009930849075317e-02 -2.393839508295059204e-01 -9.777489304542541504e-02 2.190832048654556274e-01 -2.470601052045822144e-01 7.219084352254867554e-02
1.581285595893859863e-01 -2.554536759853363037e-01 5.346595644950866699e-01 1.201550215482711792e-01 -3.701676428318023682e-02 -1.960545778274536133e-01 -1.695551425218582153e-01 8.939362317323684692e-02 -2.329372465610504150e-01 -7.855315506458282471e-02 9.339484572410583496e-02 2.558541111648082733e-02 1.767908036708831787e-02 -4.451075196266174316e-02 -5.654637515544891357e-02 2.151967734098434448e-01 1.164400205016136169e-01 4.243307188153266907e-02 -6.832581013441085815e-02 -2.518947720527648926e-01 1.402201596647500992e-02 -1.741293966770172119e-01 6.313240528106689453e-02 2.651337087154388428e-01 -2.625505328178405762e-01 3.823587438091635704e-03 -1.549429446458816528e-01 -4.802308604121208191e-02 2.448194324970245361e-01 6.258407235145568848e-02 -2.526517808437347412e-01 -7.739208638668060303e-03
6.613875925540924072e-02 9.842454642057418823e-02 -2.824024856090545654e-01 1.166720222681760788e-02 3.202401101589202881e-02 -6.747908145189285278e-02 1.074036359786987305e-01 -4.967284575104713440e-02 -1.743159741163253784e-01 8.724502474069595337e-02 -2.739435732364654541e-01 -8.671613410115242004e-03 -1.513384729623794556e-01 1.136489734053611755e-01 2.483416646718978882e-01 3.030529618263244629e-01 7.885893434286117554e-02 -9.591418504714965820e-02 -2.360795140266418457e-01 -4.199065566062927246e-01 1.154226213693618774e-01 1.612254604697227478e-02 1.537270247936248779e-01 1.827874928712844849e-01 -1.222915351390838623e-01 -3.890018165111541748e-02 3.030734956264495850e-01 -2.999547421932220459e-01 -4.614860564470291138e-02 -5.103556439280509949e-02 -4.660997167229652405e-02 2.464073747396469116e-01
9.983447939157485962e-02 -2.748625278472900391e-01 5.025374889373779297e-01 1.147736161947250366e-01 1.242246106266975403e-01 -1.451892554759979248e-01 -1.992420703172683716e-01 2.330037578940391541e-02 -2.898202836513519287e-01 8.487608283758163452e-03 -5.424235761165618896e-02 6.533605977892875671e-03 6.010734289884567261e-02 1.002789735794067383e-01 2.188289612531661987e-01 9.023632854223251343e-02 -4.100911319255828857e-02 -3.792679682374000549e-02 -9.006291627883911133e-02 -2.421841621398925781e-01 -9.443028271198272705e-02 -2.608620822429656982e-01 -7.556028664112091064e-02 3.168380856513977051e-01 -2.506694197654724121e-01 1.107646450400352478e-01 1.842536479234695435e-01 -1.125593259930610657e-01 3.867713734507560730e-02 1.553388386964797974e-01 -4.618108272552490234e-03 -1.222603321075439453e-01
1.986584812402725220e-01 -9.926552325487136841e-02 1.307155638933181763e-01 1.161800175905227661e-01 -1.073686033487319946e-01 -1.543869078159332275e-01 3.638936206698417664e-02 3.453550860285758972e-02 -2.933327481150627136e-02 -4.774859920144081116e-02 -9.518407285213470459e-02 -4.453044533729553223e-01 1.261388231068849564e-02 1.833772361278533936e-01 1.776027083396911621e-01 2.453981665894389153e-03 2.974355220794677734e-01 9.325611405074596405e-03 5.220134928822517395e-02 -2.399982959032058716e-01 -2.596685290336608887e-02 -3.516066968441009521e-01 1.540762037038803101e-01 5.666336044669151306e-02 -2.630207240581512451e-01 -2.850368022918701172e-01 1.976904571056365967e-01 -5.232767388224601746e-02 6.671945005655288696e-02 1.031393185257911682e-01 -2.584359347820281982e-01 1.792493909597396851e-01
1.019971370697021484e-01 -1.186971813440322876e-01 1.766002178192138672e-01 2.098213583230972290e-01 1.361936628818511963e-01 2.771419286727905273e-01 -1.156240627169609070e-01 3.964720293879508972e-02 -2.360796183347702026e-01 6.188355758786201477e-02 7.966113090515136719e-02 8.677361533045768738e-03 -1.997290849685668945e-01 -2.442990094423294067e-01 2.313345521688461304e-01 5.775732919573783875e-02 -2.316217683255672455e-02 -9.125205874443054199e-02 -1.468002051115036011e-01 -3.283121585845947266e-01 3.207783773541450500e-02 -3.551199734210968018e-01 1.277576535940170288e-01 -2.418746426701545715e-02 -3.449142277240753174e-01 2.238144725561141968e-02 -1.808199286460876465e-01 4.487240314483642578e-02 2.709904909133911133e-01 2.373656481504440308e-01 -3.694689646363258362e-02 -4.435103852301836014e-03
1.242387816309928894e-01 6.026769801974296570e-02 2.597686052322387695e-01 1.998647898435592651e-01 -9.353707730770111084e-02 2.101774886250495911e-02 2.101566791534423828e-01 -7.323159277439117432e-02 -1.147954463958740234e-01 -1.661247014999389648e-01 -1.944118589162826538e-01 -7.405728846788406372e-02 -6.066033244132995605e-02 -6.698787957429885864e-02 5.163099765777587891e-01 1.686856597661972046e-01 -2.342282794415950775e-02 -4.612017422914505005e-02 -1.502372324466705322e-01 -6.768175214529037476e-02 2.291879504919052124e-01 9.761002659797668457e-02 1.355610638856887817e-01 1.663776189088821411e-01 -2.581639289855957031e-01 -1.059692278504371643e-01 -2.785113155841827393e-01 -8.859373629093170166e-02 -2.218679897487163544e-02 1.517000049352645874e-01 -2.955511510372161865e-01 -1.242636665701866150e-01
1.514384336769580841e-02 -5.394896864891052246e-02 9.091125428676605225e-02 1.792207211256027222e-01 1.893088817596435547e-01 8.623436838388442993e-02 -3.732131049036979675e-02 -4.796266555786132812e-02 -2.517465949058532715e-01 -6.839364767074584961e-02 -2.319268435239791870e-01 -1.162941455841064453e-01 -2.713397741317749023e-01 8.347209542989730835e-02 2.111923694610595703e-01 1.380588412284851074e-01 -3.858701512217521667e-02 -3.595824912190437317e-02 -2.052335590124130249e-01 1.168516725301742554e-01 1.843180954456329346e-01 1.771311163902282715e-01 2.354006320238113403e-01 1.642488986253738403e-01 -3.376060724258422852e-01 -1.299097985029220581e-01 -1.509352922439575195e-01 -1.375449746847152710e-01 -2.926530241966247559e-01 -1.976290047168731689e-01 -3.549127280712127686e-01 1.914836838841438293e-02
1.135763227939605713e-01 -3.379441797733306885e-02 1.787729412317276001e-01 1.454195007681846619e-02 -2.943037450313568115e-01 2.304623872041702271e-01 1.691826283931732178e-01 -3.072137013077735901e-03 -2.564173042774200439e-01 -1.921386271715164185e-01 -9.715399891138076782e-02 -1.902799680829048157e-02 -7.523980736732482910e-02 -4.810852184891700745e-02 1.956236809492111206e-01 -1.546230912208557129e-01 2.424360364675521851e-01 -2.434363216161727905e-01 -3.904827833175659180e-01 -2.711468935012817383e-01 1.204184740781784058e-01 -6.771844625473022461e-02 3.454617457464337349e-03 1.754053235054016113e-01 -2.275457531213760376e-01 1.461811922490596771e-02 2.273161560297012329e-01 3.752895817160606384e-02 -2.103506177663803101e-01 7.142066210508346558e-02 1.096519306302070618e-01 2.060676068067550659e-01
5.013487860560417175e-02 1.959703117609024048e-02 3.151474595069885254e-01 -4.984085261821746826e-02 2.066014520823955536e-02 -2.521079480648040771e-01 1.222947761416435242e-01 2.062799409031867981e-03 -1.795815974473953247e-01 -7.571316510438919067e-02 -4.888131842017173767e-02 1.407099422067403793e-02 6.666495651006698608e-02 -1.450140327215194702e-01 1.580106765031814575e-01 4.367834329605102539e-01 -1.167448982596397400e-01 3.414115682244300842e-02 -1.400745958089828491e-01 -5.758396163582801819e-02 -1.457096785306930542e-01 -1.463189721107482910e-02 9.541033208370208740e-02 2.355883717536926270e-01 -4.906757473945617676e-01 5.599346756935119629e-02 3.224878311157226562e-01 3.933658450841903687e-02 -1.339321434497833252e-01 1.452948749065399170e-01 -6.882567703723907471e-02 1.324905157089233398e-01
1.180833578109741211e-01 6.772239692509174347e-03 1.332367807626724243e-01 -1.430067270994186401e-01 -3.955616056919097900e-02 1.722053736448287964e-01 -2.255598306655883789e-01 4.513996466994285583e-02 -1.696471422910690308e-01 -8.371268212795257568e-02 -2.339081466197967529e-01 -2.010660171508789062e-01 -8.114390075206756592e-02 6.961140781641006470e-02 1.418796461075544357e-02 2.141189426183700562e-01 1.431418806314468384e-01 -7.129340898245573044e-03 -1.691908985376358032e-01 -7.251922041177749634e-02 9.857217967510223389e-02 -4.108630418777465820e-01 2.634677588939666748e-01 1.544973254203796387e-01 -3.735418617725372314e-02 -1.536787301301956177e-01 9.151364117860794067e-02 2.006599605083465576e-01 -1.466693580150604248e-01 2.771344184875488281e-01 -3.826502561569213867e-01 1.750532835721969604e-01
-5.527812615036964417e-02 -1.615116596221923828e-01 3.012718865647912025e-03 -2.192380577325820923e-01 3.848746120929718018e-01 -8.983128517866134644e-02 -1.844287216663360596e-01 -1.149330474436283112e-02 -3.189239799976348877e-01 -5.495296418666839600e-02 -3.155257999897003174e-01 1.202324330806732178e-01 2.260456830263137817e-01 -2.277563959360122681e-01 2.688228785991668701e-01 -2.529256418347358704e-02 2.128371149301528931e-01 -1.630218029022216797e-01 -1.286605149507522583e-01 -1.905432492494583130e-01 6.473509967327117920e-02 -7.837227731943130493e-02 -1.228962093591690063e-01 1.867447793483734131e-01 -1.218754500150680542e-01 -4.350279271602630615e-02 1.152837276458740234e-01 -1.768915504217147827e-01 -2.559797652065753937e-02 6.183678656816482544e-02 -2.014303654432296753e-01 2.153924405574798584e-01
3.065517172217369080e-02 1.463028788566589355e-02 1.268998384475708008e-01 -1.380151603370904922e-02 2.589468955993652344e-01 -3.105569630861282349e-02 1.313936803489923477e-02 -1.106615513563156128e-01 6.677519530057907104e-02 -1.915470063686370850e-01 -2.002959400415420532e-01 -2.418071329593658447e-01 -3.594774305820465088e-01 3.855368122458457947e-02 -3.005823679268360138e-02 1.928703784942626953e-01 1.233407482504844666e-01 1.368742138147354126e-01 1.047034487128257751e-01 -2.177458256483078003e-01 -1.257916241884231567e-01 -2.654049918055534363e-02 -2.470312826335430145e-02 2.952047288417816162e-01 -3.202677667140960693e-01 -4.199608862400054932e-01 -2.163085527718067169e-02 1.932168304920196533e-01 1.330929249525070190e-01 8.944289386272430420e-02 -8.860272914171218872e-02 2.159939408302307129e-01
2.844689786434173584e-01 -7.677267491817474365e-02 5.335820838809013367e-02 2.001197189092636108e-01 -1.044679153710603714e-02 -2.616015076637268066e-01 1.748347282409667969e-01 5.761458724737167358e-02 -9.908653050661087036e-02 4.188399016857147217e-02 -1.466644853353500366e-01 -4.206466972827911377e-01 1.373510956764221191e-01 6.574413180351257324e-02 1.541271060705184937e-01 1.006484925746917725e-01 1.611796170473098755e-01 -4.268961772322654724e-02 -1.313617825508117676e-01 -1.809958815574645996e-01 1.938319504261016846e-01 -4.011168479919433594e-01 1.122554950416088104e-02 2.230159938335418701e-01 -9.423453360795974731e-02 -2.631478905677795410e-01 1.135407015681266785e-02 3.790959715843200684e-02 1.941253393888473511e-01 1.792684942483901978e-01 -1.337398290634155273e-01 8.492515236139297485e-02
2.547779493033885956e-02 5.464164167642593384e-02 2.579561471939086914e-01 2.419218868017196655e-01 9.694371372461318970e-02 -7.053370028734207153e-02 2.855967916548252106e-02 6.264804303646087646e-02 -2.343174815177917480e-01 -7.559669762849807739e-02 -5.571761634200811386e-03 -2.256714552640914917e-01 -8.371420949697494507e-02 2.534570097923278809e-01 1.272276788949966431e-01 -5.031314864754676819e-02 1.700253188610076904e-01 -1.189610268920660019e-02 -2.561528235673904419e-02 -2.808222770690917969e-01 -1.652306877076625824e-02 -3.985970914363861084e-01 -1.352429836988449097e-01 2.466761171817779541e-01 -2.181073427200317383e-01 -1.616553664207458496e-01 3.484684601426124573e-02 -3.468526303768157959e-01 -3.176721930503845215e-02 2.268994897603988647e-01 -2.320793867111206055e-01 -4.691947624087333679e-02
5.947930365800857544e-02 -1.733889430761337280e-01 2.604693174362182617e-02 -7.375565171241760254e-02 2.687177620828151703e-02 2.645200192928314209e-01 -8.629161119461059570e-02 1.661795377731323242e-01 -2.243754118680953979e-01 -3.095143437385559082e-01 -1.817042082548141479e-01 1.974930763244628906e-01 6.179292127490043640e-02 -3.911681845784187317e-02 5.294324830174446106e-02 2.063782066106796265e-01 8.472420275211334229e-02 -2.753421664237976074e-01 6.329916417598724365e-02 -1.931106448173522949e-01 1.216996833682060242e-01 -2.989832162857055664e-01 1.747831702232360840e-01 1.890937387943267822e-01 -1.901165246963500977e-01 9.289518743753433228e-02 -7.111535407602787018e-03 -2.067999839782714844e-01 6.718044634908437729e-03 4.502130672335624695e-02 -4.464468657970428467e-01 -4.293746501207351685e-02
3.841936290264129639e-01 -1.615844964981079102e-01 3.058888018131256104e-02 2.303029745817184448e-01 3.696455955505371094e-01 4.728889092803001404e-02 -1.078448370099067688e-01 -2.208767384290695190e-01 -1.952973902225494385e-01 -2.061319351196289062e-01 -3.910050690174102783e-01 1.123879104852676392e-01 -1.969066262245178223e-02 -2.466864883899688721e-01 -7.606679201126098633e-02 1.695500612258911133e-01 1.040671095252037048e-01 -5.367219448089599609e-02 -1.139592528343200684e-01 -4.377648234367370605e-02 1.294447332620620728e-01 -4.332442581653594971e-02 2.629989981651306152e-01 6.874444335699081421e-02 -2.664693593978881836e-01 5.170512944459915161e-03 6.656238436698913574e-02 4.638180136680603027e-02 -1.628329604864120483e-02 -1.567189544439315796e-01 7.033507525920867920e-02 5.067662894725799561e-02
5.061586946249008179e-02 -2.629598043859004974e-02 1.358105987310409546e-01 1.255269199609756470e-01 2.233290672302246094e-01 -4.258376080542802811e-03 6.394969671964645386e-02 1.427729129791259766e-01 -1.343434303998947144e-01 -1.470479667186737061e-01 5.832319706678390503e-02 -1.188884079456329346e-01 4.394271224737167358e-02 1.761514395475387573e-01 1.794703304767608643e-01 2.027506679296493530e-01 4.052602946758270264e-01 1.441676169633865356e-01 1.528691798448562622e-01 -2.367631494998931885e-01 2.503033354878425598e-02 -2.579480111598968506e-01 -1.379386633634567261e-01 2.204145491123199463e-01 -3.013980388641357422e-01 -1.888909488916397095e-01 1.441837754100561142e-02 -3.590909540653228760e-01 -1.825619041919708252e-01 -3.570701926946640015e-02 -1.748515963554382324e-01 -6.798207759857177734e-02
8.018688112497329712e-02 -2.551499307155609131e-01 1.518983840942382812e-01 3.308069659397006035e-03 1.585463285446166992e-01 3.411792218685150146e-02 1.987757533788681030e-01 2.150059193372726440e-01 -3.853684663772583008e-02 -1.087704747915267944e-01 4.612401500344276428e-02 -5.960501730442047119e-02 -1.113383248448371887e-01 4.959342628717422485e-02 2.210546433925628662e-01 1.371096968650817871e-01 2.242510467767715454e-01 3.506593704223632812e-01 -7.010979205369949341e-02 -3.288203179836273193e-01 -7.708682678639888763e-03 -3.064618706703186035e-01 1.008809134364128113e-01 2.484877854585647583e-01 -2.762846648693084717e-01 -3.740420565009117126e-02 -1.058949232101440430e-01 -2.611592113971710205e-01 -1.911218762397766113e-01 -5.138751585036516190e-03 -2.086684703826904297e-01 4.889879375696182251e-02
2.601603567600250244e-01 1.474115848541259766e-01 -1.246478632092475891e-01 2.278605252504348755e-01 1.114407405257225037e-01 1.144671719521284103e-02 -1.714612692594528198e-01 7.791643030941486359e-03 -8.966226130723953247e-02 -3.471553921699523926e-01 5.329314991831779480e-02 3.625621320679783821e-03 -2.805219292640686035e-01 -1.699744164943695068e-01 9.394294768571853638e-02 2.863497287034988403e-02 2.210476063191890717e-02 -4.820869490504264832e-02 -6.385002285242080688e-02 1.103761512786149979e-02 9.075658768415451050e-02 -2.822067737579345703e-01 2.286175340414047241e-01 2.907465770840644836e-02 -4.175291359424591064e-01 -9.856593608856201172e-02 -8.524149656295776367e-02 2.797852084040641785e-02 -1.049992442131042480e-01 3.696649670600891113e-01 1.155226156115531921e-01 2.266343683004379272e-01
-2.851911783218383789e-01 -2.212579734623432159e-02 1.145297512412071228e-01 1.462377607822418213e-01 9.038969129323959351e-02 -1.785003393888473511e-02 2.442714013159275055e-02 1.059381365776062012e-01 -3.703574240207672119e-01 -1.535677909851074219e-01 -2.268791943788528442e-01 -2.009384483098983765e-01 -1.909953206777572632e-01 -1.228896453976631165e-01 1.882920116186141968e-01 3.269314467906951904e-01 -2.024750709533691406e-01 -1.501383334398269653e-01 -6.249225139617919922e-02 -2.700363695621490479e-01 1.688017100095748901e-01 1.586443334817886353e-01 2.077619582414627075e-01 1.450303643941879272e-01 -2.152413278818130493e-01 -6.020199041813611984e-03 -8.368107676506042480e-02 8.505442738533020020e-02 -1.314552277326583862e-01 1.472678184509277344e-01 -2.402415573596954346e-01 3.658504784107208252e-02
1.075377091765403748e-01 -2.581716477870941162e-01 -1.356617826968431473e-02 1.523114293813705444e-01 -1.037322543561458588e-02 1.273289471864700317e-01 1.452656388282775879e-01 -8.572985231876373291e-02 -2.115287631750106812e-02 -1.452048216015100479e-02 -4.261093586683273315e-02 5.745624378323554993e-02 -8.674953877925872803e-02 -1.323317140340805054e-01 4.768549203872680664e-01 7.543212175369262695e-02 2.665809169411659241e-02 -1.866223216056823730e-01 2.718196623027324677e-02 -3.168056905269622803e-01 -1.735424436628818512e-02 -7.918243110179901123e-02 2.122302800416946411e-01 4.368393421173095703e-01 -1.887861788272857666e-01 2.181917801499366760e-02 2.290976196527481079e-01 1.903307288885116577e-01 -1.894003301858901978e-01 -6.315535306930541992e-02 -1.652742028236389160e-01 -1.365509629249572754e-01
1.242730766534805298e-01 -1.260785609483718872e-01 2.817492559552192688e-02 2.486402541399002075e-01 7.194809615612030029e-02 6.293269246816635132e-02 -3.266865909099578857e-01 -4.375557601451873779e-02 -1.331434100866317749e-01 -4.237041771411895752e-01 -9.082639962434768677e-02 -2.874153554439544678e-01 -2.949779927730560303e-01 -5.904871225357055664e-02 2.838029265403747559e-01 2.033658474683761597e-01 2.867146767675876617e-02 -2.688441574573516846e-01 -6.563366204500198364e-02 -4.007746279239654541e-02 -1.056562215089797974e-01 -1.095430254936218262e-01 -1.326637566089630127e-01 1.322339922189712524e-01 -2.056299597024917603e-01 -6.838410347700119019e-02 1.444725841283798218e-01 -1.243553087115287781e-01 1.170094776898622513e-02 -2.144981920719146729e-01 -1.450824290513992310e-01 -2.345703076571226120e-03
3.155800402164459229e-01 1.703543402254581451e-02 -3.786707669496536255e-02 1.032515764236450195e-01 5.642835423350334167e-02 1.576077491044998169e-01 -1.608408391475677490e-01 -2.151044830679893494e-02 -1.455033421516418457e-01 -2.931237816810607910e-01 -6.574910134077072144e-02 1.458561867475509644e-01 -1.352205276489257812e-01 -1.961306184530258179e-01 1.343497484922409058e-01 1.144548505544662476e-01 -1.285366266965866089e-01 -3.433674201369285583e-02 -8.620113879442214966e-02 -1.779374331235885620e-01 -5.928151309490203857e-02 -1.987539827823638916e-01 2.056532651185989380e-01 2.847577072679996490e-02 -5.585195422172546387e-01 -1.667919605970382690e-01 -1.525780260562896729e-01 1.564337611198425293e-01 -9.696404635906219482e-02 1.811836510896682739e-01 1.959029585123062134e-01 4.515235498547554016e-02
1.379249691963195801e-01 3.037103116512298584e-01 1.621241569519042969e-01 2.035450339317321777e-01 2.339279651641845703e-01 -2.603637576103210449e-01 2.079930305480957031e-01 -5.069780722260475159e-02 -2.081345617771148682e-01 2.362859901040792465e-03 -2.048187553882598877e-01 1.651004701852798462e-02 -3.273151516914367676e-01 -5.932750552892684937e-02 1.870138645172119141e-01 3.788627088069915771e-01 3.691902384161949158e-02 -1.044952571392059326e-01 -1.905737519264221191e-01 -1.407584398984909058e-01 2.613208889961242676e-01 1.416690647602081299e-01 1.588737070560455322e-01 7.883595675230026245e-02 -6.007008254528045654e-02 8.371119201183319092e-02 1.143694519996643066e-01 -1.851862221956253052e-01 4.079918842762708664e-03 1.374281495809555054e-01 -3.122467175126075745e-02 1.089375987648963928e-01
1.875026375055313110e-01 -1.207981631159782410e-01 5.192497745156288147e-02 2.496459633111953735e-01 2.104644477367401123e-01 1.249133497476577759e-01 -1.179147437214851379e-01 9.247787296772003174e-02 -1.290674060583114624e-01 -4.050246626138687134e-02 8.849319815635681152e-02 -1.542007271200418472e-02 -5.039669573307037354e-02 -2.170770615339279175e-02 1.753339767456054688e-01 2.100915759801864624e-01 1.496720761060714722e-01 1.680512912571430206e-02 -2.023417055606842041e-01 -2.156084477901458740e-01 2.839036285877227783e-01 -3.051394522190093994e-01 2.429793775081634521e-01 1.183316782116889954e-01 -1.404894739389419556e-01 -3.933286294341087341e-02 -1.880160272121429443e-01 2.503722012042999268e-01 2.041340107098221779e-03 4.264658391475677490e-01 -7.978846132755279541e-02 -1.848980039358139038e-01
-1.748250424861907959e-01 1.862212121486663818e-01 1.850721687078475952e-01 9.133213758468627930e-02 -1.444256752729415894e-01 -6.966388225555419922e-02 8.833669871091842651e-02 -7.401152700185775757e-02 -1.785406470298767090e-01 -1.973413228988647461e-01 -7.525780797004699707e-02 -2.707816362380981445e-01 -1.737358123064041138e-01 -2.507648766040802002e-01 5.322993993759155273e-01 2.715272083878517151e-02 1.421911567449569702e-01 -1.386949978768825531e-02 3.237513825297355652e-02 -1.437888741493225098e-01 1.335933059453964233e-02 -1.647580265998840332e-01 1.740507334470748901e-01 1.523697748780250549e-03 -1.866327077150344849e-01 -2.778610885143280029e-01 2.052197903394699097e-01 1.286875177174806595e-02 -3.102548606693744659e-02 2.644711136817932129e-01 2.376841939985752106e-02 2.592758461833000183e-02
2.843040525913238525e-01 3.388415277004241943e-02 2.791048400104045868e-02 2.618864476680755615e-01 2.872532904148101807e-01 1.575950533151626587e-01 -1.739844232797622681e-01 -9.855306148529052734e-02 1.083082556724548340e-01 -2.117199897766113281e-01 -2.104206383228302002e-01 -4.825640097260475159e-02 -2.678577005863189697e-01 -2.329222410917282104e-01 2.051979899406433105e-01 7.696457952260971069e-02 -2.000468224287033081e-01 -9.057404100894927979e-02 1.430450975894927979e-01 -6.396748125553131104e-02 -2.781837619841098785e-02 -1.084149852395057678e-01 2.376810908317565918e-01 8.911781758069992065e-02 -2.731324732303619385e-01 -2.096623480319976807e-01 -1.515825558453798294e-02 -1.634423434734344482e-01 -2.541153132915496826e-02 3.273808956146240234e-01 1.438638716936111450e-01 -1.928466930985450745e-02
-2.708914503455162048e-02 6.436093151569366455e-02 -3.527092188596725464e-02 1.023895815014839172e-01 2.936417981982231140e-02 -4.193522967398166656e-03 6.428230553865432739e-03 -2.141797728836536407e-02 -4.892935156822204590e-01 5.092672654427587986e-04 -1.812258809804916382e-01 -1.566578149795532227e-01 -1.278933286666870117e-01 1.110479384660720825e-01 4.592200219631195068e-01 3.210991024971008301e-01 -2.740053460001945496e-02 -2.971746027469635010e-02 -2.609916776418685913e-02 -7.094109803438186646e-02 2.109853327274322510e-01 9.738449752330780029e-02 1.057403832674026489e-01 1.722871810197830200e-01 -1.600883901119232178e-01 1.653806678950786591e-02 -8.565907180309295654e-02 -1.142691224813461304e-01 -7.299368083477020264e-02 1.613172739744186401e-01 -4.011224806308746338e-01 4.230480641126632690e-02
-4.832503199577331543e-02 1.871973834931850433e-02 3.533942699432373047e-01 2.433249056339263916e-01 1.862790584564208984e-01 1.563620269298553467e-01 1.373856961727142334e-01 8.005458512343466282e-04 -1.560748815536499023e-01 -1.786248683929443359e-01 -5.941336974501609802e-02 -4.150309413671493530e-02 6.764100492000579834e-02 -7.039555162191390991e-02 2.716152369976043701e-01 3.624280542135238647e-02 2.389310859143733978e-02 2.402146533131599426e-02 -2.051749676465988159e-01 -1.811431497335433960e-01 1.171302869915962219e-01 1.136081293225288391e-01 3.262392478063702583e-03 -5.476786196231842041e-02 -4.670108854770660400e-01 -3.581877946853637695e-01 -1.196969971060752869e-01 -9.505897015333175659e-02 -1.649096012115478516e-01 -6.559242308139801025e-02 -2.707284092903137207e-01 -9.386697411537170410e-02
1.346955746412277222e-01 -1.189550235867500305e-01 3.665402233600616455e-01 1.322748214006423950e-01 3.101718239486217499e-02 -2.667012214660644531e-01 -8.711284399032592773e-02 1.319109201431274414e-01 -1.623149514198303223e-01 -3.222297728061676025e-01 -2.579560875892639160e-01 -1.328680068254470825e-01 -1.836608722805976868e-02 -2.749690413475036621e-02 -1.108245924115180969e-01 1.403668522834777832e-01 8.339413255453109741e-02 -5.272999778389930725e-02 -2.737354040145874023e-01 -3.675663843750953674e-02 1.872297972440719604e-01 -2.976260781288146973e-01 6.289697438478469849e-02 1.418594364076852798e-02 -6.880047917366027832e-02 -2.022202610969543457e-01 2.422346770763397217e-01 8.236643671989440918e-02 1.067020744085311890e-01 -1.942678838968276978e-01 -2.906662225723266602e-01 1.132017821073532104e-01
1.424094140529632568e-01 -1.937974095344543457e-01 1.136147454380989075e-01 1.813218742609024048e-01 3.769736588001251221e-01 1.751884669065475464e-01 -2.094680815935134888e-01 2.290818095207214355e-01 -5.028662830591201782e-02 6.946792453527450562e-02 1.120426058769226074e-01 -8.894634991884231567e-02 -2.481008917093276978e-01 4.774468764662742615e-02 -1.241866778582334518e-02 -1.039328128099441528e-01 -2.158737629652023315e-01 -1.305620819330215454e-01 -3.486971557140350342e-01 -5.969799309968948364e-02 1.700424551963806152e-01 -7.926456630229949951e-02 -3.639483451843261719e-02 1.636064052581787109e-01 -2.686721980571746826e-01 -1.369132995605468750e-01 1.057958230376243591e-01 1.516544520854949951e-01 -2.233817875385284424e-01 7.367232441902160645e-02 -1.805183738470077515e-01 2.438955307006835938e-01
1.714782118797302246e-01 9.328030049800872803e-02 1.101106926798820496e-01 4.125631749629974365e-01 2.917205542325973511e-02 -7.278885692358016968e-02 -1.041923998855054379e-03 -3.123243898153305054e-02 -2.878534197807312012e-01 -1.794679611921310425e-01 -4.347503930330276489e-02 -1.160569190979003906e-01 -1.697918586432933807e-02 1.776152290403842926e-02 -1.272696256637573242e-01 -1.153990104794502258e-01 2.350115962326526642e-02 -2.217677384614944458e-01 -9.640639275312423706e-02 -3.619641363620758057e-01 -1.490442752838134766e-01 -3.126604557037353516e-01 3.328529596328735352e-01 3.106166720390319824e-01 -1.260523498058319092e-02 -2.303805053234100342e-01 -2.690673060715198517e-02 -7.244386244565248489e-03 -1.138256266713142395e-01 5.176847428083419800e-02 -1.339883357286453247e-01 8.366471529006958008e-02
2.572407126426696777e-01 5.553763825446367264e-03 3.362582921981811523e-01 3.220028430223464966e-02 2.661799192428588867e-01 2.442366778850555420e-01 9.127552062273025513e-02 9.554059803485870361e-02 -1.695080995559692383e-01 2.300685495138168335e-01 -1.372338682413101196e-01 4.557649046182632446e-02 -2.675417661666870117e-01 -6.992542743682861328e-02 3.562889099121093750e-01 7.732363790273666382e-02 -5.807278212159872055e-03 -4.413345456123352051e-02 -5.550809577107429504e-02 -3.340028226375579834e-01 -6.667735427618026733e-02 -1.281159073114395142e-01 6.791564822196960449e-02 -5.024350062012672424e-02 -1.993093341588973999e-01 2.645401470363140106e-02 -6.831397861242294312e-02 -2.560202479362487793e-01 1.008713692426681519e-01 1.092751026153564453e-01 -2.405382841825485229e-01 1.566355228424072266e-01
1.411345452070236206e-01 -1.162728294730186462e-01 3.402116596698760986e-01 3.029375672340393066e-01 1.342544257640838623e-01 2.246382832527160645e-01 -4.596007987856864929e-03 9.372608736157417297e-03 -4.082840681076049805e-01 -2.165529876947402954e-01 -2.165820682421326637e-03 -1.410450339317321777e-01 -1.457472145557403564e-01 -1.907931715250015259e-01 -3.044461272656917572e-02 1.351569686084985733e-02 1.259624511003494263e-01 -6.624067574739456177e-02 1.990711241960525513e-01 -2.103733569383621216e-01 1.018256321549415588e-01 -2.597317695617675781e-01 6.215343624353408813e-02 -1.052417978644371033e-01 -3.874987959861755371e-01 1.149031892418861389e-01 7.392799109220504761e-02 3.981694206595420837e-02 5.175856873393058777e-03 1.326539367437362671e-01 -1.150626391172409058e-01 5.195284727960824966e-03
5.075157433748245239e-02 1.003467515110969543e-01 1.611559540033340454e-01 -1.315131485462188721e-01 1.073951050639152527e-01 -1.475750803947448730e-01 1.155718863010406494e-01 2.162354439496994019e-01 -3.015601634979248047e-02 2.718316204845905304e-02 3.892584890127182007e-02 4.203950986266136169e-03 4.603195562958717346e-02 1.749783195555210114e-02 2.743901014328002930e-01 4.412908256053924561e-01 1.203284263610839844e-01 2.430693944916129112e-03 -1.809462755918502808e-01 -2.160279266536235809e-02 -6.887824088335037231e-02 -3.354237601161003113e-02 2.676201760768890381e-01 3.174185752868652344e-01 -4.272110462188720703e-01 5.257485061883926392e-02 2.589279115200042725e-01 2.538419328629970551e-03 -1.214707866311073303e-01 2.836099863052368164e-01 -3.933318331837654114e-02 -5.426195915788412094e-03
3.928543329238891602e-01 5.836129188537597656e-02 4.073809683322906494e-01 -3.097635461017489433e-03 -2.008082568645477295e-01 -2.307922765612602234e-02 -1.706932634115219116e-01 -2.916944921016693115e-01 5.648965761065483093e-02 -4.264760017395019531e-02 -7.150065898895263672e-02 5.491377785801887512e-02 -1.494802255183458328e-02 -6.279642134904861450e-02 2.878466546535491943e-01 1.406675577163696289e-01 1.178308352828025818e-01 -2.037575095891952515e-01 -2.106291353702545166e-01 -2.875182777643203735e-02 2.191616147756576538e-01 -9.427969157695770264e-02 -1.446886509656906128e-01 4.704077728092670441e-03 -2.667949497699737549e-01 5.070187151432037354e-02 5.355115234851837158e-02 -2.756020613014698029e-02 -1.364402174949645996e-01 1.538929492235183716e-01 -2.781225144863128662e-01 1.605177074670791626e-01
3.295742869377136230e-01 5.285267159342765808e-02 -1.296486556529998779e-01 -6.984953582286834717e-02 3.840657472610473633e-01 -1.405453532934188843e-01 -1.279033720493316650e-01 -2.922102063894271851e-02 -3.214167198166251183e-03 -2.218597978353500366e-01 -3.482671454548835754e-02 -1.460595726966857910e-01 -2.878709435462951660e-01 3.151009976863861084e-02 9.640118107199668884e-03 5.375035107135772705e-02 -1.384205520153045654e-01 -6.489089131355285645e-02 -1.896625012159347534e-01 -2.849915921688079834e-01 4.500826820731163025e-02 -3.655940890312194824e-01 2.036479413509368896e-01 3.364206850528717041e-02 -1.833523064851760864e-01 -1.887113898992538452e-01 6.809263676404953003e-02 1.525175124406814575e-01 2.778361365199089050e-02 -1.056302934885025024e-01 -2.036790698766708374e-01 2.332567274570465088e-01
2.164189070463180542e-01 -1.151871401816606522e-02 2.718884684145450592e-02 -1.676983535289764404e-01 -9.556207805871963501e-02 -7.098454236984252930e-02 -9.523611515760421753e-02 -4.366489127278327942e-02 -2.614612132310867310e-02 -1.896212846040725708e-01 -2.113222628831863403e-01 -1.250590533018112183e-01 -2.913815528154373169e-02 -2.159238308668136597e-01 1.238232571631669998e-02 8.413860946893692017e-02 1.431594789028167725e-01 6.821268796920776367e-02 -1.838014423847198486e-01 -2.268117815256118774e-01 2.034710794687271118e-01 -4.711554646492004395e-01 1.776813119649887085e-01 2.591084837913513184e-01 -1.711962521076202393e-01 -9.524294734001159668e-02 7.653617113828659058e-02 1.311377286911010742e-01 -2.681030631065368652e-01 1.350924819707870483e-01 -3.346593379974365234e-01 1.065319851040840149e-01
-1.055484935641288757e-01 8.459124714136123657e-02 3.807953745126724243e-02 -1.872022598981857300e-01 1.714548766613006592e-01 -2.855785936117172241e-02 3.741080686450004578e-02 -1.957674324512481689e-02 5.963045731186866760e-02 -2.403550297021865845e-01 -2.997158765792846680e-01 2.032494843006134033e-01 -1.090511083602905273e-01 4.298100620508193970e-02 3.961676359176635742e-01 4.105558991432189941e-02 2.246094346046447754e-01 6.870830804109573364e-02 7.998644141480326653e-04 -1.320908963680267334e-01 7.437118142843246460e-02 -5.824839323759078979e-02 3.729790151119232178e-01 2.517073228955268860e-02 -3.352296352386474609e-01 -2.253623008728027344e-01 2.989261783659458160e-02 1.892983168363571167e-01 1.306543052196502686e-01 1.212019324302673340e-01 -2.429651618003845215e-01 1.907802969217300415e-01
2.086766064167022705e-01 1.044533625245094299e-01 2.682035267353057861e-01 2.903749234974384308e-02 9.816467761993408203e-02 -9.702315181493759155e-02 -1.264557987451553345e-01 -1.178176477551460266e-01 4.670565202832221985e-02 4.516827408224344254e-03 -1.283571571111679077e-01 1.101773306727409363e-01 -1.699969917535781860e-01 8.288980275392532349e-02 1.027441322803497314e-01 1.540164798498153687e-01 1.006031967699527740e-02 -2.343506067991256714e-01 -2.700757384300231934e-01 -9.136080741882324219e-02 2.441717535257339478e-01 -6.654834747314453125e-02 -2.387854158878326416e-01 2.028689533472061157e-01 -2.480957806110382080e-01 1.310961693525314331e-01 -8.181190490722656250e-02 -3.977118432521820068e-02 -2.303692698478698730e-01 -2.117910683155059814e-01 -4.718287289142608643e-01 1.299600154161453247e-01
4.481969475746154785e-01 -2.139458246529102325e-02 5.726717412471771240e-02 8.532647043466567993e-02 9.957131743431091309e-02 6.719461083412170410e-02 1.714912652969360352e-01 -1.794880777597427368e-01 -1.355866044759750366e-01 1.545828133821487427e-01 -2.479617744684219360e-01 -1.090671792626380920e-01 -4.838502779603004456e-02 -9.276674687862396240e-02 1.150010079145431519e-01 1.255584508180618286e-01 1.310718804597854614e-01 2.524733841419219971e-01 2.891231700778007507e-02 -2.975303828716278076e-01 -3.948985412716865540e-02 1.821428164839744568e-02 -2.083544060587882996e-02 -3.418982774019241333e-02 -3.546440303325653076e-01 -1.007482707500457764e-01 1.665116548538208008e-01 -3.163643479347229004e-01 -1.992128230631351471e-02 -5.208673886954784393e-03 -2.918120324611663818e-01 1.826452910900115967e-01
2.867553383111953735e-02 -9.326570481061935425e-02 7.994734495878219604e-02 1.155517473816871643e-01 2.365039885044097900e-01 1.297395559959113598e-03 1.091079860925674438e-01 -1.299638748168945312e-01 1.236869245767593384e-01 -1.851606070995330811e-01 -1.870911568403244019e-01 -6.229787692427635193e-02 -1.726492643356323242e-01 -9.230726957321166992e-02 4.536582529544830322e-01 1.495113101555034518e-04 -2.557886205613613129e-02 -2.555964887142181396e-01 -2.454690039157867432e-01 2.127021364867687225e-02 1.269687861204147339e-01 2.560879290103912354e-01 9.863395988941192627e-02 4.698823988437652588e-01 -2.509068250656127930e-01 -9.594590216875076294e-02 2.932261861860752106e-02 -1.221465244889259338e-01 6.023064628243446350e-02 -1.768982224166393280e-02 8.491655439138412476e-02 1.241003125905990601e-01
1.495747417211532593e-01 -7.366566359996795654e-02 3.243011832237243652e-01 2.388056926429271698e-02 -9.492782503366470337e-02 -4.189573228359222412e-02 -2.384008169174194336e-01 -5.857029929757118225e-02 -3.296308815479278564e-01 2.061281725764274597e-02 -1.145763844251632690e-01 -1.575333178043365479e-01 -1.444902271032333374e-01 1.234669685363769531e-01 1.436509937047958374e-01 -8.233721554279327393e-02 -2.946525216102600098e-01 -1.184627637267112732e-01 -2.246901020407676697e-02 -9.102685749530792236e-02 6.073631718754768372e-02 -3.151603639125823975e-01 -1.028571948409080505e-01 2.375679314136505127e-01 -2.023821324110031128e-01 -2.078953385353088379e-01 2.715206742286682129e-01 -1.532771289348602295e-01 1.474058628082275391e-01 4.939080402255058289e-02 -2.559371292591094971e-01 1.847139447927474976e-01
2.658738493919372559e-01 -9.930461645126342773e-02 3.512642532587051392e-02 9.903396666049957275e-02 4.865285009145736694e-02 1.463354825973510742e-01 -2.483112514019012451e-01 -3.963434100151062012e-01 -1.321562677621841431e-01 -1.926352679729461670e-01 -3.381714224815368652e-02 -1.437291353940963745e-01 -1.528185009956359863e-01 -2.597045600414276123e-01 1.315878052264451981e-02 2.612051963806152344e-01 -5.036602914333343506e-02 8.968631923198699951e-02 3.698576241731643677e-02 -1.928634941577911377e-02 3.567788898944854736e-01 -7.109181582927703857e-02 1.399624347686767578e-01 1.123251542448997498e-01 -3.136864602565765381e-01 -1.383289098739624023e-01 -2.251547127962112427e-01 -2.703416533768177032e-02 -1.195102035999298096e-01 1.723797023296356201e-01 -1.872622370719909668e-01 7.353670895099639893e-02
1.511740684509277344e-01 1.214504092931747437e-01 1.217362210154533386e-01 1.890972815454006195e-02 -6.220271810889244080e-02 -1.213255971670150757e-01 5.971504002809524536e-02 -4.561311602592468262e-01 -2.056938707828521729e-01 2.983194775879383087e-03 1.121335942298173904e-02 -7.405747473239898682e-02 1.559765776619315147e-03 -7.179264724254608154e-02 4.781692624092102051e-01 8.167064189910888672e-02 1.979771554470062256e-01 -2.419247291982173920e-02 -9.237548708915710449e-02 -5.465276539325714111e-02 1.078878268599510193e-01 -3.930121064186096191e-01 -5.855919793248176575e-02 -8.668898046016693115e-02 -1.500270664691925049e-01 -8.408338576555252075e-02 2.234137505292892456e-01 1.438153982162475586e-01 -1.606087386608123779e-01 1.742924004793167114e-02 -2.676057219505310059e-01 4.875803366303443909e-02
-1.558939069509506226e-01 -1.704935878515243530e-01 8.644468337297439575e-02 2.699474571272730827e-03 8.787821233272552490e-02 -5.928098782896995544e-02 7.334906607866287231e-02 -1.582822650671005249e-01 -1.933084279298782349e-01 -3.446632623672485352e-01 -1.833031177520751953e-01 1.020254641771316528e-01 2.925699651241302490e-01 -3.744178414344787598e-01 2.302037626504898071e-01 4.956148192286491394e-02 7.955514639616012573e-02 -4.573670029640197754e-02 6.272523105144500732e-02 -5.739322677254676819e-02 4.122868552803993225e-02 -2.952777147293090820e-01 1.595089733600616455e-01 1.452591922134160995e-02 -1.078280657529830933e-01 -4.488857090473175049e-02 1.359270215034484863e-01 -6.807640939950942993e-02 8.415280841290950775e-03 4.017591178417205811e-01 -1.309086382389068604e-01 2.655372917652130127e-01
4.410130977630615234e-01 2.610286176204681396e-01 9.291740506887435913e-02 1.690909713506698608e-01 3.557394444942474365e-02 7.274048775434494019e-02 -5.245539918541908264e-02 -1.906052380800247192e-01 -1.707664690911769867e-02 -2.587761171162128448e-02 -1.433428078889846802e-01 -2.433818019926548004e-02 -5.864466726779937744e-02 2.044836990535259247e-02 2.180377095937728882e-01 2.183810025453567505e-01 8.138630539178848267e-02 -2.244930118322372437e-01 -3.260613381862640381e-01 7.557065784931182861e-02 5.396077036857604980e-02 1.699776202440261841e-01 2.507999837398529053e-01 1.691111735999584198e-02 -3.335928320884704590e-01 1.341767013072967529e-01 2.536891400814056396e-01 -2.831381186842918396e-02 3.804816305637359619e-02 1.087165698409080505e-01 -2.440623044967651367e-01 -4.471650719642639160e-02
-1.413846760988235474e-01 -1.136727333068847656e-01 1.418698579072952271e-01 3.079330027103424072e-01 3.290482759475708008e-01 1.101579070091247559e-01 -2.553572505712509155e-02 8.491466194391250610e-02 -9.509461373090744019e-02 -1.613714545965194702e-01 -1.680249571800231934e-01 -1.392684727907180786e-01 -1.319084167480468750e-01 -3.441513478755950928e-01 9.457852691411972046e-02 1.360742151737213135e-01 -1.259913444519042969e-01 2.796818502247333527e-02 -2.517266869544982910e-01 6.517162173986434937e-02 2.045718878507614136e-01 -1.461857110261917114e-01 -1.534626334905624390e-01 4.745757952332496643e-02 -3.741740882396697998e-01 -1.571050584316253662e-01 4.040113836526870728e-02 -4.533027112483978271e-02 1.318052876740694046e-02 -6.330801546573638916e-02 -3.603516817092895508e-01 -4.640139639377593994e-02
-1.046507656574249268e-01 2.161213010549545288e-01 5.012610927224159241e-02 1.418291926383972168e-01 2.237080782651901245e-01 4.600591782946139574e-04 4.185563884675502777e-03 2.297574281692504883e-02 -1.406068503856658936e-01 -4.204169213771820068e-01 -5.959657579660415649e-02 1.459507551044225693e-02 -1.321545336395502090e-02 -3.007154352962970734e-02 2.976628020405769348e-02 -1.107675023376941681e-02 3.128675222396850586e-01 -7.771053910255432129e-02 -8.848005533218383789e-02 -3.621621429920196533e-01 3.828565776348114014e-02 -5.402023345232009888e-02 3.607656061649322510e-01 6.056420877575874329e-02 -4.467634558677673340e-01 -9.215695410966873169e-02 7.800198346376419067e-02 1.197469308972358704e-01 -2.167069725692272186e-02 -8.864999562501907349e-02 -8.495757728815078735e-02 -2.038831710815429688e-01
1.606214940547943115e-01 9.716696292161941528e-02 3.465703129768371582e-01 2.934062182903289795e-01 1.992228440940380096e-02 -3.243102133274078369e-02 7.233620434999465942e-02 5.849299579858779907e-02 -1.193307787179946899e-01 -2.082152524963021278e-03 -2.636429667472839355e-02 -5.964886769652366638e-02 -2.190507501363754272e-01 -2.196760028600692749e-01 -8.089849725365638733e-03 -1.407373845577239990e-01 1.994101405143737793e-01 -1.799399107694625854e-01 -1.229316294193267822e-01 -4.033167660236358643e-01 5.064351111650466919e-02 -1.643842905759811401e-01 3.217062950134277344e-01 1.216866821050643921e-01 -1.145743280649185181e-01 -1.846943944692611694e-01 9.474146366119384766e-02 3.168982267379760742e-01 -1.661032289266586304e-01 3.356944397091865540e-02 -1.686191558837890625e-01 4.743166267871856689e-02
2.701909653842449188e-02 -2.440967708826065063e-01 2.490223199129104614e-01 2.013532519340515137e-01 1.122622340917587280e-01 -4.795654714107513428e-01 2.352638635784387589e-03 1.339341849088668823e-01 -2.553982138633728027e-01 -3.815405070781707764e-02 8.830101229250431061e-03 -1.827845275402069092e-01 5.906159058213233948e-02 -5.549172684550285339e-02 4.848837107419967651e-02 7.535403966903686523e-02 1.546302735805511475e-01 4.993482679128646851e-02 7.257460802793502808e-02 -2.411129772663116455e-01 -3.957777842879295349e-02 -2.414969056844711304e-01 1.373849362134933472e-01 2.528897821903228760e-01 -3.207074999809265137e-01 -9.833526611328125000e-02 5.177633464336395264e-02 6.961210072040557861e-02 2.653486728668212891e-01 1.653432697057723999e-01 -9.587708115577697754e-02 4.817461594939231873e-02
1.547724902629852295e-01 5.072916671633720398e-02 3.159287571907043457e-02 2.036730051040649414e-01 2.511867880821228027e-01 1.604268103837966919e-01 -6.509291380643844604e-02 -3.329953923821449280e-02 -1.068908572196960449e-01 9.144837409257888794e-02 1.117305234074592590e-01 -9.780546277761459351e-02 -1.909757256507873535e-01 -1.432003080844879150e-01 2.893388271331787109e-01 1.610441803932189941e-01 2.669288218021392822e-01 5.065505579113960266e-02 -9.802734851837158203e-02 -2.466336488723754883e-01 1.744551956653594971e-01 -4.367634952068328857e-01 8.253803849220275879e-02 1.910570859909057617e-01 -1.272442936897277832e-01 1.298590004444122314e-01 -8.528695255517959595e-02 2.635449767112731934e-01 1.497494429349899292e-01 2.410656213760375977e-01 -1.155883818864822388e-01 -1.260792464017868042e-01
-1.094987541437149048e-01 -9.764357656240463257e-02 9.428831189870834351e-02 2.556113302707672119e-01 4.443282186985015869e-01 1.860482096672058105e-01 -1.046559959650039673e-01 6.411707401275634766e-02 -2.327069491147994995e-01 -6.733942776918411255e-02 -1.940097510814666748e-01 -2.395457923412322998e-01 -1.175118535757064819e-01 -1.325392127037048340e-01 2.414553239941596985e-02 3.464914485812187195e-02 -1.673995107412338257e-01 1.073682308197021484e-01 -1.489235460758209229e-01 1.554514467716217041e-01 2.931287325918674469e-02 -2.508088648319244385e-01 7.178246974945068359e-02 -9.057034552097320557e-02 -3.709587752819061279e-01 -1.360655575990676880e-01 1.224326193332672119e-01 1.505578402429819107e-02 -5.346938967704772949e-02 3.311174735426902771e-02 -1.618315577507019043e-01 3.252310454845428467e-01
1.805049329996109009e-01 -5.463191121816635132e-02 6.765932589769363403e-02 -5.485858023166656494e-02 2.088311761617660522e-01 9.818717837333679199e-02 -1.415091566741466522e-02 3.429833948612213135e-01 -1.101579964160919189e-01 2.404495701193809509e-02 -3.674469143152236938e-02 -7.931689172983169556e-02 -6.027042493224143982e-02 -1.173044368624687195e-01 9.111668169498443604e-02 1.729492545127868652e-01 4.427279531955718994e-01 3.195073306560516357e-01 -1.757076196372509003e-02 -3.193743228912353516e-01 9.106206893920898438e-02 -2.020063102245330811e-01 8.502911031246185303e-02 2.122063934803009033e-01 -2.507714629173278809e-01 1.168939378112554550e-02 9.590908885002136230e-02 -2.665058374404907227e-01 -1.421302556991577148e-01 1.272893138229846954e-02 -2.033364921808242798e-01 5.548195913434028625e-02
3.411405906081199646e-02 -3.373648598790168762e-02 2.048868685960769653e-01 2.905723154544830322e-01 -1.011768206954002380e-01 -2.052824944257736206e-01 1.150555536150932312e-01 5.836953967809677124e-02 -1.927314400672912598e-01 -8.612032234668731689e-02 1.761631071567535400e-01 -3.937563300132751465e-01 -6.224717199802398682e-02 2.197275608777999878e-01 2.417663186788558960e-01 1.694082319736480713e-01 9.786072373390197754e-02 -1.688277125358581543e-01 -5.539039149880409241e-02 -1.421131342649459839e-01 3.018299937248229980e-01 1.934377104043960571e-02 1.632610559463500977e-01 6.253334879875183105e-02 -1.173006817698478699e-01 3.351864591240882874e-02 4.637302458286285400e-02 -2.042300254106521606e-01 -2.160799950361251831e-01 1.993663758039474487e-01 -3.185991644859313965e-01 4.743491485714912415e-02
-5.914482846856117249e-02 -1.245799139142036438e-01 -2.889901585876941681e-02 1.834004223346710205e-01 9.756518155336380005e-02 -4.022263363003730774e-02 -1.765980571508407593e-02 -9.793371707201004028e-02 -7.343953847885131836e-02 -1.514941155910491943e-01 -2.434362918138504028e-01 -1.795605421066284180e-01 -1.393748261034488678e-02 -2.244694977998733521e-01 4.017908573150634766e-01 1.156402900815010071e-01 1.868884861469268799e-01 -3.059814274311065674e-01 6.473903357982635498e-02 -2.681161761283874512e-01 3.178777396678924561e-01 1.053362116217613220e-01 2.658128142356872559e-01 2.399684786796569824e-01 -7.629815489053726196e-02 9.464364498853683472e-02 4.310822580009698868e-03 -1.846067309379577637e-01 -1.868761628866195679e-01 1.900320947170257568e-01 -9.645434468984603882e-02 -7.750228047370910645e-02
-1.262945830821990967e-01 -1.062174215912818909e-01 2.254397869110107422e-01 2.611411511898040771e-01 1.562785804271697998e-01 1.067975312471389771e-01 6.868162751197814941e-02 -1.528455466032028198e-01 -1.419095695018768311e-01 -1.078989058732986450e-01 -2.138677984476089478e-01 1.696570515632629395e-01 -2.154281921684741974e-02 -7.977065443992614746e-02 2.423601150512695312e-01 6.692508608102798462e-02 -1.651323139667510986e-01 -1.269183456897735596e-01 -2.147134095430374146e-01 -3.882482275366783142e-02 3.416582942008972168e-01 2.706738933920860291e-02 -3.130158782005310059e-02 -7.040198892354965210e-02 -3.767277896404266357e-01 -2.850326895713806152e-01 5.017715319991111755e-02 4.610950872302055359e-02 -3.193495273590087891e-01 1.408047229051589966e-01 -2.129261195659637451e-01 6.441652029752731323e-02
1.567382216453552246e-01 7.311705499887466431e-02 2.367167025804519653e-01 1.381102204322814941e-01 3.756004199385643005e-02 2.099524252116680145e-02 -3.510161768645048141e-03 1.346305459737777710e-01 -3.102459311485290527e-01 -2.719753682613372803e-01 -7.417143136262893677e-02 5.004435777664184570e-02 1.769559830427169800e-01 -3.061807155609130859e-01 2.439357787370681763e-01 -4.423794150352478027e-02 2.868267334997653961e-02 -3.433821797370910645e-01 1.620012670755386353e-01 -1.342626065015792847e-01 2.624936103820800781e-01 1.506352983415126801e-02 1.670075953006744385e-01 -2.223975397646427155e-02 -3.495471179485321045e-01 1.351703256368637085e-01 -3.607071703299880028e-03 1.240941658616065979e-01 8.902163803577423096e-02 9.587054699659347534e-02 -2.736641168594360352e-01 -4.292172566056251526e-02
7.522900402545928955e-02 4.269805550575256348e-02 2.067343741655349731e-01 -7.641023397445678711e-02 2.744743525981903076e-01 -1.822721362113952637e-01 1.182771995663642883e-01 3.565324004739522934e-03 -1.654746234416961670e-01 -3.285286724567413330e-01 -2.279717624187469482e-01 -2.087260484695434570e-01 -1.735017746686935425e-01 -9.974842518568038940e-02 -1.250593923032283783e-03 -1.198503747582435608e-01 -2.536415159702301025e-01 1.013023778796195984e-01 -1.936216056346893311e-01 3.337116539478302002e-02 5.018364638090133667e-02 -3.237529993057250977e-01 1.222519651055335999e-01 2.535651028156280518e-01 -2.354902178049087524e-01 -4.738632217049598694e-02 1.888378858566284180e-01 7.328695803880691528e-02 1.315297335386276245e-01 1.841900050640106201e-01 7.525191456079483032e-02 2.841024994850158691e-01
-1.367163062095642090e-01 4.992235079407691956e-02 3.333995342254638672e-01 1.185253411531448364e-01 4.193580523133277893e-02 -1.465383917093276978e-01 5.000488758087158203e-01 -5.970853194594383240e-02 -2.154895961284637451e-01 3.467087820172309875e-02 -2.976008653640747070e-01 -8.600283414125442505e-02 4.412308707833290100e-02 4.480671882629394531e-02 2.373716980218887329e-01 1.789257079362869263e-01 -4.258517175912857056e-02 2.904209494590759277e-02 -2.439895719289779663e-01 -1.157403215765953064e-01 9.314761310815811157e-02 1.658846735954284668e-01 9.533993899822235107e-02 1.940965950489044189e-01 -2.063435167074203491e-01 -1.210314854979515076e-01 4.522517789155244827e-03 1.051225364208221436e-01 -3.113153390586376190e-02 -6.218621879816055298e-02 -3.192238211631774902e-01 8.528371900320053101e-02
3.915877938270568848e-01 -1.208176836371421814e-01 4.701822530478239059e-03 -6.456185597926378250e-03 3.604054749011993408e-01 6.426960974931716919e-02 2.617634832859039307e-02 -2.619480490684509277e-01 -2.368992567062377930e-01 1.783932931721210480e-02 2.027824670076370239e-01 9.879377484321594238e-02 1.611831784248352051e-01 3.268369659781455994e-02 8.686957508325576782e-02 -1.038226950913667679e-02 1.386033743619918823e-01 -2.410154193639755249e-01 2.118995971977710724e-02 -1.057064160704612732e-01 6.627459824085235596e-02 1.439221650362014771e-01 1.343282908201217651e-01 2.491012513637542725e-01 -3.327812254428863525e-01 -2.769962549209594727e-01 -2.842414751648902893e-02 -1.782794892787933350e-01 1.402704883366823196e-02 -6.164528056979179382e-02 -2.605436444282531738e-01 2.419675141572952271e-02
-2.865048870444297791e-02 -5.101473256945610046e-02 2.333393096923828125e-01 2.778109610080718994e-01 1.969631165266036987e-01 -1.316788606345653534e-03 1.470112949609756470e-01 6.221839040517807007e-02 -1.650017946958541870e-01 -3.579247891902923584e-01 -2.415530942380428314e-02 -3.149650245904922485e-02 -1.401898413896560669e-01 -2.676063962280750275e-02 -7.625356316566467285e-03 -2.129843682050704956e-01 1.695006489753723145e-01 -2.285723388195037842e-01 -8.621250279247760773e-03 -2.159707248210906982e-01 -2.766588926315307617e-01 -2.061002403497695923e-01 2.910758256912231445e-01 1.774916499853134155e-01 -1.304713338613510132e-01 -2.426935285329818726e-01 1.469638198614120483e-01 3.479849174618721008e-02 -2.021681070327758789e-01 2.622796893119812012e-01 -7.883644849061965942e-02 2.050481177866458893e-02
-2.089411169290542603e-01 6.042732670903205872e-02 2.134589999914169312e-01 -5.176936089992523193e-02 4.677528142929077148e-02 -4.013444110751152039e-02 2.492373809218406677e-02 -4.458497092127799988e-02 6.177137419581413269e-02 -2.048793584108352661e-01 -2.933449484407901764e-02 4.263510927557945251e-02 -1.604760736227035522e-01 1.603652536869049072e-01 2.350189536809921265e-01 1.757534146308898926e-01 1.948927938938140869e-01 -1.651931852102279663e-01 -1.480903476476669312e-01 -2.582920193672180176e-01 4.087510704994201660e-01 -8.254283666610717773e-02 3.255256712436676025e-01 1.731213182210922241e-01 -3.176192045211791992e-01 1.103294119238853455e-01 2.687301672995090485e-02 1.846319884061813354e-01 2.410973310470581055e-01 1.632132679224014282e-01 -2.708620950579643250e-02 -1.219241097569465637e-01
3.482376039028167725e-01 -2.324018329381942749e-01 -5.915243644267320633e-03 8.686155080795288086e-02 2.460384368896484375e-01 1.202695593237876892e-01 -2.496765553951263428e-02 -3.072385191917419434e-01 -9.878525137901306152e-02 -1.083453595638275146e-01 -1.513821631669998169e-01 -1.520542800426483154e-01 -1.224040016531944275e-01 1.887076944112777710e-01 1.734682172536849976e-01 3.514296188950538635e-02 2.629007212817668915e-02 -2.118384391069412231e-01 -1.256345063447952271e-01 3.609979525208473206e-02 1.678950935602188110e-01 7.013866305351257324e-02 2.331111878156661987e-01 2.353832125663757324e-02 -8.466759324073791504e-02 -1.206801831722259521e-01 -1.399920694530010223e-02 -3.280440345406532288e-02 1.219105944037437439e-01 4.125787019729614258e-01 -1.371276974678039551e-01 3.465819060802459717e-01
3.124093450605869293e-02 2.116121053695678711e-01 1.003842651844024658e-01 4.347344115376472473e-02 -1.858649253845214844e-01 1.883839070796966553e-01 -5.366405099630355835e-02 -2.472549304366111755e-02 -2.560655176639556885e-01 -9.993148595094680786e-02 -1.531280856579542160e-02 -2.015236020088195801e-01 -5.415375530719757080e-02 -1.368538439273834229e-01 6.098788976669311523e-01 5.771356821060180664e-02 4.510038718581199646e-02 -1.590213477611541748e-01 -3.326970636844635010e-01 -7.990226894617080688e-02 1.728936582803726196e-01 1.845835708081722260e-02 -1.845699176192283630e-02 3.104089796543121338e-01 -1.827690899372100830e-01 -9.491136670112609863e-02 -5.016951262950897217e-02 1.566218398511409760e-02 -9.519332647323608398e-02 5.831758026033639908e-03 -1.531861126422882080e-01 -7.967085391283035278e-02
1.144532561302185059e-01 -2.198069244623184204e-01 -1.187980473041534424e-01 2.241351455450057983e-01 2.218095362186431885e-01 1.722155697643756866e-02 -2.994422242045402527e-02 -2.348222434520721436e-01 6.581202149391174316e-02 -8.534973859786987305e-02 -3.316198587417602539e-01 7.001141458749771118e-02 -2.896526157855987549e-01 -1.908250600099563599e-01 -1.070463582873344421e-01 2.670888043940067291e-02 -3.685624152421951294e-02 -3.085205256938934326e-01 -9.810290485620498657e-02 3.546988964080810547e-02 1.299286633729934692e-01 6.949485838413238525e-02 2.528171837329864502e-01 2.826609313488006592e-01 -2.582314610481262207e-01 -1.164030805230140686e-01 8.860461413860321045e-02 -2.593136131763458252e-01 -5.472407490015029907e-02 2.099668383598327637e-01 -5.497263371944427490e-02 1.770504117012023926e-01
2.221513688564300537e-01 3.326292708516120911e-02 7.910802215337753296e-02 3.610798120498657227e-01 1.199954301118850708e-01 -2.183769345283508301e-01 -1.064074039459228516e-02 8.166480809450149536e-02 -1.813291162252426147e-01 -5.843405425548553467e-02 -9.604364633560180664e-02 -3.622461110353469849e-02 -8.963292092084884644e-02 2.938730875030159950e-03 1.124861836433410645e-01 -2.457064837217330933e-01 1.447393149137496948e-01 -4.676535353064537048e-02 -1.632485985755920410e-01 -4.703398644924163818e-01 1.631403565406799316e-01 -2.485696673393249512e-01 2.103355526924133301e-02 3.005396723747253418e-01 -1.760594397783279419e-01 -2.763429842889308929e-02 3.930784761905670166e-02 3.124379813671112061e-01 -1.144759822636842728e-02 1.138332188129425049e-01 -1.481503397226333618e-01 -1.470246235840022564e-03
8.809785544872283936e-02 -1.645053029060363770e-01 1.155009344220161438e-01 3.971447944641113281e-01 2.812065482139587402e-01 1.855581253767013550e-01 -1.487044394016265869e-01 2.078730463981628418e-01 -2.135498672723770142e-01 -1.066865772008895874e-01 -2.970939874649047852e-01 -4.398864880204200745e-02 -7.174493372440338135e-02 -1.920222938060760498e-01 -5.286181345582008362e-02 8.652105927467346191e-02 3.339632228016853333e-02 2.253427803516387939e-01 -7.685803622007369995e-02 1.945333480834960938e-01 3.609753772616386414e-02 -2.610831260681152344e-01 -5.230027437210083008e-02 7.962676137685775757e-02 -3.930278420448303223e-01 -4.827404022216796875e-02 9.011039510369300842e-03 7.861607521772384644e-02 -1.819418072700500488e-01 3.938036412000656128e-02 -1.900716871023178101e-01 8.809949457645416260e-02
1.835193485021591187e-01 7.733049243688583374e-02 4.642554819583892822e-01 1.030957847833633423e-01 2.532547712326049805e-01 3.408179283142089844e-01 1.061057075858116150e-01 -1.652582585811614990e-01 -2.680822908878326416e-01 1.362766325473785400e-01 -1.213857978582382202e-01 -4.571999609470367432e-02 -1.517514437437057495e-01 3.153447061777114868e-02 2.486791163682937622e-01 1.741095930337905884e-01 -4.664948582649230957e-02 1.373922079801559448e-01 -9.402693808078765869e-02 -2.328449636697769165e-01 -2.858995646238327026e-02 3.674717992544174194e-02 1.643206477165222168e-01 -3.001775033771991730e-02 -1.360212713479995728e-01 -1.792001128196716309e-01 -1.967794261872768402e-02 -8.936973661184310913e-02 7.950553297996520996e-02 8.570922166109085083e-02 -3.223678469657897949e-01 3.339244425296783447e-02
1.145100519061088562e-01 -2.885318994522094727e-01 4.046966135501861572e-01 -1.881549134850502014e-02 7.142916321754455566e-02 -1.849352866411209106e-01 -3.576577603816986084e-01 1.056659892201423645e-01 -8.552323281764984131e-02 7.823791354894638062e-03 -7.682576030492782593e-02 9.173618257045745850e-02 1.709113717079162598e-01 1.830629259347915649e-02 9.923008829355239868e-02 -1.182939764112234116e-02 -9.119289368391036987e-02 5.720734223723411560e-02 1.231366186402738094e-03 -2.541123628616333008e-01 4.783536493778228760e-02 -3.506163954734802246e-01 2.038755863904953003e-01 3.094301223754882812e-01 -1.780119389295578003e-01 1.457691751420497894e-02 3.612774610519409180e-02 -1.750032901763916016e-01 -2.469739764928817749e-01 8.749449998140335083e-02 -1.678499579429626465e-01 2.317916229367256165e-02
1.451460123062133789e-01 -2.133849821984767914e-02 2.262215465307235718e-01 1.066710501909255981e-01 -2.158263325691223145e-02 3.816685453057289124e-02 -9.670406579971313477e-02 2.012838423252105713e-02 -2.810865640640258789e-01 -3.746590614318847656e-01 -1.801583729684352875e-02 -7.347595691680908203e-02 -4.613119363784790039e-02 -1.085122153162956238e-01 7.212105393409729004e-02 1.592233180999755859e-01 -3.990874812006950378e-02 -7.586961984634399414e-02 1.017820760607719421e-01 -2.250910848379135132e-01 7.465431094169616699e-02 -3.177162110805511475e-01 1.668323576450347900e-01 1.876896619796752930e-02 -4.925843477249145508e-01 2.243428975343704224e-01 -4.255899786949157715e-02 2.313186787068843842e-02 -1.633409112691879272e-01 -1.161883398890495300e-01 -2.890320122241973877e-01 -1.121279448270797729e-01
3.251241892576217651e-02 2.022364884614944458e-01 2.210257351398468018e-01 3.142256438732147217e-01 -1.036950014531612396e-02 -1.880048215389251709e-01 -4.491496831178665161e-02 2.885147631168365479e-01 -1.458864361047744751e-01 3.382324054837226868e-02 -2.116914652287960052e-02 -7.173744589090347290e-02 -1.271281689405441284e-01 -1.051837801933288574e-01 2.984308600425720215e-01 4.693870544433593750e-01 1.162256672978401184e-01 -1.335845738649368286e-01 -3.712225332856178284e-02 -2.800312452018260956e-02 1.109736189246177673e-01 7.245834171772003174e-02 9.682919830083847046e-02 2.525403201580047607e-01 -1.961147040128707886e-01 -1.477828472852706909e-01 2.897918522357940674e-01 5.083141475915908813e-02 -7.196632213890552521e-03 7.483156770467758179e-02 -2.535587176680564880e-03 2.198968976736068726e-01
3.786567971110343933e-02 -1.841068714857101440e-01 2.968510687351226807e-01 1.453370600938796997e-01 -1.478065699338912964e-01 -5.726085230708122253e-02 -3.670561686158180237e-02 7.372825592756271362e-02 -1.740895956754684448e-01 -2.094788402318954468e-01 -1.139095053076744080e-01 -2.791284024715423584e-02 2.421885030344128609e-03 -3.780758753418922424e-02 1.016285195946693420e-01 1.215794868767261505e-02 7.907067239284515381e-02 -2.668620459735393524e-02 -2.776995897293090820e-01 -1.999416053295135498e-01 3.938220068812370300e-02 -5.377764701843261719e-01 1.228547021746635437e-01 6.043375283479690552e-02 -4.425030648708343506e-01 4.467417299747467041e-02 -2.150065824389457703e-02 -1.241271868348121643e-01 6.160020083189010620e-02 1.043187379837036133e-01 -1.694715619087219238e-01 -1.817530989646911621e-01
1.336614601314067841e-02 2.509626373648643494e-02 1.409958153963088989e-01 4.213999491184949875e-03 1.062178313732147217e-01 -2.029998600482940674e-02 1.355286538600921631e-01 8.121703565120697021e-02 -2.859356701374053955e-01 -1.246112510561943054e-01 -1.524117439985275269e-01 -2.210368961095809937e-01 -2.725026011466979980e-01 1.960296630859375000e-01 2.428079396486282349e-01 2.652755081653594971e-01 8.322778739966452122e-04 7.012644410133361816e-02 -1.949760466814041138e-01 1.670250296592712402e-02 1.330119371414184570e-01 1.459364295005798340e-01 3.435697034001350403e-02 4.561532437801361084e-01 -2.423957884311676025e-01 1.041990444064140320e-01 -1.471171975135803223e-01 -7.002075016498565674e-02 -2.419729530811309814e-01 1.518521010875701904e-01 -2.451405376195907593e-01 -4.390179738402366638e-02
1.791139394044876099e-01 -1.333085149526596069e-01 1.760537028312683105e-01 1.707030832767486572e-01 5.104123428463935852e-02 1.694114953279495239e-01 -1.191915273666381836e-01 2.181175798177719116e-01 -1.603418439626693726e-01 1.227983161807060242e-01 -1.843960769474506378e-02 1.494783163070678711e-01 -1.519762724637985229e-01 -1.719241291284561157e-01 2.527620196342468262e-01 1.370621919631958008e-01 3.124592825770378113e-03 -6.057308986783027649e-02 -1.013518050312995911e-01 -2.273992896080017090e-01 2.497804760932922363e-01 -2.420987635850906372e-01 1.934456825256347656e-01 5.688242614269256592e-02 -2.198239266872406006e-01 -1.007827222347259521e-01 -2.014365494251251221e-01 -9.831180423498153687e-02 1.791837066411972046e-01 3.713523447513580322e-01 -2.330992668867111206e-01 -1.942587345838546753e-01
2.934621572494506836e-01 -8.299822360277175903e-02 1.179109811782836914e-01 3.361475765705108643e-01 3.503373563289642334e-01 2.296547144651412964e-01 4.700572229921817780e-03 -4.391211271286010742e-02 -2.253441661596298218e-01 -3.399575948715209961e-01 -2.252182513475418091e-01 -2.270212769508361816e-01 -2.586627304553985596e-01 -1.414823383092880249e-01 -1.521354317665100098e-01 -6.473113596439361572e-02 -1.455864459276199341e-01 -2.301511541008949280e-02 -2.086850553750991821e-01 -5.808210372924804688e-02 3.503680974245071411e-02 -5.157767981290817261e-02 1.595590710639953613e-01 1.367156505584716797e-01 -2.392641641199588776e-02 -1.768023073673248291e-01 1.876972615718841553e-02 9.877259843051433563e-03 -9.115546941757202148e-02 1.806331798434257507e-02 4.906645044684410095e-02 2.445043027400970459e-01
4.499024897813796997e-02 4.006873071193695068e-02 1.676199138164520264e-01 2.538956999778747559e-01 -5.176649615168571472e-02 -7.680753711611032486e-03 2.277633920311927795e-02 6.580471992492675781e-02 -3.425176441669464111e-01 -1.115399897098541260e-01 4.389282315969467163e-03 3.621339425444602966e-02 -1.536386013031005859e-01 -1.115348488092422485e-01 9.257215075194835663e-03 1.348196715116500854e-01 5.457059480249881744e-03 -3.145884722471237183e-02 1.124274656176567078e-01 -4.921548962593078613e-01 -2.006130814552307129e-01 -1.649944782257080078e-01 3.054867982864379883e-01 2.952506840229034424e-01 7.414149586111307144e-03 -3.647580742835998535e-01 9.947309643030166626e-02 1.238913834095001221e-01 -9.246152639389038086e-02 1.696460694074630737e-01 -8.487562835216522217e-02 6.407696008682250977e-02
-9.129250794649124146e-02 -1.666616648435592651e-02 7.277697324752807617e-03 1.050660312175750732e-01 1.223137825727462769e-01 -1.316135376691818237e-01 2.860752344131469727e-01 -7.858514785766601562e-02 -2.607003450393676758e-01 2.119552493095397949e-01 -1.022562012076377869e-01 2.934656292200088501e-02 -1.164925470948219299e-01 6.658573448657989502e-02 2.586249411106109619e-01 1.398982256650924683e-01 -1.514731496572494507e-01 -2.442345172166824341e-01 -3.333574831485748291e-01 1.152594536542892456e-01 2.534231841564178467e-01 -2.109338939189910889e-01 1.911738067865371704e-01 1.326722800731658936e-01 -3.054336011409759521e-01 -8.754033595323562622e-02 -2.485644966363906860e-01 1.522963307797908783e-02 -1.001336574554443359e-01 -4.477852210402488708e-02 -2.760259807109832764e-01 1.013162732124328613e-01
1.756373196840286255e-01 -3.105348944664001465e-01 9.256145358085632324e-02 1.293475180864334106e-01 -7.106956839561462402e-02 7.829901576042175293e-02 -4.693602025508880615e-02 2.849597856402397156e-02 -3.066538572311401367e-01 -8.507888019084930420e-02 1.778253316879272461e-01 -1.183177083730697632e-01 3.314004465937614441e-02 -1.973606944084167480e-01 3.286876380443572998e-01 3.541700243949890137e-01 1.548099070787429810e-01 -8.310864120721817017e-02 -3.074484467506408691e-01 -4.871079698204994202e-02 1.372469961643218994e-01 -3.455834686756134033e-01 2.815276198089122772e-02 3.237100318074226379e-02 -5.388955026865005493e-02 -1.499576866626739502e-01 1.876411400735378265e-02 4.225093871355056763e-02 1.205226406455039978e-01 -1.260616779327392578e-01 -1.351093649864196777e-01 2.621663212776184082e-01
2.407218664884567261e-01 3.976738452911376953e-02 1.952208280563354492e-01 3.702763095498085022e-02 1.450318694114685059e-01 -2.019409537315368652e-01 -8.575366437435150146e-02 1.272552758455276489e-01 -2.774887382984161377e-01 8.617136627435684204e-02 -8.609631657600402832e-02 -1.220496445894241333e-01 5.111802741885185242e-02 -2.894866764545440674e-01 2.480338066816329956e-01 1.688347309827804565e-01 6.837511435151100159e-03 -2.652377784252166748e-01 -4.212861508131027222e-02 -2.225195020437240601e-01 -4.770960286259651184e-02 -3.562796711921691895e-01 -2.453071773052215576e-01 2.331438958644866943e-01 -1.698277741670608521e-01 -2.334357947111129761e-01 -5.306564643979072571e-02 1.664103567600250244e-01 1.771030277013778687e-01 1.522389892488718033e-02 -9.898989647626876831e-02 -1.085478663444519043e-01
7.588209956884384155e-02 -1.057025976479053497e-02 3.899969458580017090e-01 2.384188920259475708e-01 -7.745870947837829590e-02 7.589569687843322754e-02 -7.621526718139648438e-03 6.087538599967956543e-02 -2.877633273601531982e-01 -5.569869279861450195e-02 -7.081046700477600098e-02 -9.052738547325134277e-02 -2.378294020891189575e-01 3.883265331387519836e-02 1.436069160699844360e-01 7.222776301205158234e-03 -6.699045002460479736e-02 3.656033053994178772e-02 -1.439180821180343628e-01 -1.256095319986343384e-01 8.438590914011001587e-02 -1.080887094140052795e-01 -1.550514996051788330e-01 -3.342808783054351807e-02 -4.718242287635803223e-01 1.275127083063125610e-01 6.777176260948181152e-02 -2.794185876846313477e-01 1.061696708202362061e-01 2.949338257312774658e-01 -2.869296371936798096e-01 -5.823088064789772034e-02
1.418767422437667847e-01 9.299869835376739502e-02 1.400514394044876099e-01 1.447044909000396729e-01 6.008394062519073486e-03 -1.294376105070114136e-01 -1.952501237392425537e-01 2.592967152595520020e-01 -2.414815574884414673e-01 -9.796467423439025879e-02 -1.259991377592086792e-01 -1.368481516838073730e-01 -1.413507908582687378e-01 -1.311967074871063232e-01 8.342628180980682373e-02 -2.602091245353221893e-02 6.377755850553512573e-02 -1.604950875043869019e-01 5.129882693290710449e-02 -4.984050691127777100e-01 -2.554577589035034180e-02 -2.099500298500061035e-01 2.930422723293304443e-01 2.226226329803466797e-01 -1.302378065884113312e-02 -2.964875698089599609e-01 -1.547724604606628418e-01 -1.446729060262441635e-02 3.612092137336730957e-02 9.790329635143280029e-02 -2.292241603136062622e-01 1.564424037933349609e-01
1.177707016468048096e-01 -8.854179829359054565e-02 2.057917565107345581e-01 3.328655287623405457e-02 -1.073332577943801880e-01 -8.875588327646255493e-02 4.201159626245498657e-02 4.925418645143508911e-02 -1.162795424461364746e-01 -5.425961688160896301e-02 -1.351919770240783691e-01 -2.943738996982574463e-01 3.251424059271812439e-02 1.200067326426506042e-01 2.307074517011642456e-01 1.109787672758102417e-01 2.419257164001464844e-01 -2.728726342320442200e-02 9.945499897003173828e-02 -3.191434144973754883e-01 1.097610145807266235e-01 -3.971264362335205078e-01 -2.950542606413364410e-02 1.463397145271301270e-01 -1.606769710779190063e-01 -3.809222579002380371e-01 2.089635431766510010e-01 -8.209612965583801270e-02 1.999834328889846802e-01 2.083967924118041992e-01 -8.814018219709396362e-02 1.823985725641250610e-01
3.287361860275268555e-01 1.181246489286422729e-01 5.207895487546920776e-02 6.623777095228433609e-03 5.189759191125631332e-03 -9.486991912126541138e-02 -9.708383679389953613e-02 -3.986010253429412842e-01 -2.894380316138267517e-02 -8.072277903556823730e-02 -2.699204683303833008e-01 6.855708360671997070e-02 -4.922102764248847961e-02 7.822458446025848389e-02 2.989419400691986084e-01 2.910526692867279053e-01 4.504192620515823364e-03 -1.975649297237396240e-01 -1.446690410375595093e-01 2.363241314888000488e-01 4.373803734779357910e-02 -1.326437890529632568e-01 -3.289278596639633179e-03 -9.494366496801376343e-02 -3.779100775718688965e-01 -3.737764805555343628e-02 2.140894532203674316e-01 -4.047782719135284424e-02 -2.347787171602249146e-01 1.213411837816238403e-01 -9.457111358642578125e-02 1.245790049433708191e-01
1.010834574699401855e-01 9.085269272327423096e-02 1.321811676025390625e-01 3.428760766983032227e-01 3.988594282418489456e-03 -2.590540945529937744e-01 3.870382532477378845e-02 2.962656617164611816e-01 -1.197316274046897888e-01 -8.790493011474609375e-02 -2.268937677145004272e-01 -1.427311003208160400e-01 7.680490612983703613e-03 1.274146232753992081e-02 3.086782097816467285e-01 4.160474836826324463e-01 6.353017687797546387e-02 -1.643844842910766602e-01 -1.788488775491714478e-01 -2.447392046451568604e-02 1.315984502434730530e-02 2.746142633259296417e-02 -2.477714233100414276e-02 2.261726409196853638e-01 -2.472810298204421997e-01 -1.376816332340240479e-01 2.157744616270065308e-01 6.510112434625625610e-02 -1.749996244907379150e-01 1.039388477802276611e-01 3.856997564435005188e-02 1.934544444084167480e-01
5.266141891479492188e-02 -6.609275192022323608e-02 8.914015442132949829e-02 -1.047373339533805847e-01 1.775767072103917599e-03 1.840954720973968506e-01 7.500301301479339600e-02 1.938366703689098358e-02 -1.946911811828613281e-01 -4.233523309230804443e-01 -2.265155017375946045e-01 1.683514006435871124e-02 1.898131519556045532e-01 8.153017610311508179e-02 -3.352417796850204468e-02 1.197744980454444885e-01 -1.603461205959320068e-01 -2.605991959571838379e-01 -1.161300297826528549e-02 -2.335446923971176147e-01 -2.065188065171241760e-02 -2.392679452896118164e-01 1.361779421567916870e-01 -6.646587699651718140e-02 -5.698210597038269043e-01 -1.960154157131910324e-03 -6.723205745220184326e-02 3.096340596675872803e-02 -1.459660530090332031e-01 -4.342019557952880859e-02 -1.297004073858261108e-01 8.969839662313461304e-02
8.088654279708862305e-02 1.463222354650497437e-01 2.062013745307922363e-01 4.978902041912078857e-01 -8.665281534194946289e-02 -1.579734981060028076e-01 -1.171197965741157532e-01 1.751701831817626953e-01 -1.307762712240219116e-01 -5.652587860822677612e-02 -1.467211842536926270e-01 -1.432433873414993286e-01 3.724741935729980469e-02 -2.991947829723358154e-01 6.239853426814079285e-02 -3.986473754048347473e-02 1.487541645765304565e-01 -5.646569654345512390e-02 -1.765217036008834839e-01 -2.565175592899322510e-01 1.190026625990867615e-01 -2.230651080608367920e-01 6.318805366754531860e-02 3.214526474475860596e-01 -8.394514024257659912e-02 9.447115473449230194e-03 8.063696324825286865e-02 1.696858257055282593e-01 1.893364340066909790e-01 2.252310365438461304e-01 -3.577349707484245300e-02 1.490848213434219360e-01
2.407937347888946533e-01 6.014670431613922119e-02 -7.212435454130172729e-02 1.936077922582626343e-01 4.139751940965652466e-02 -1.167368516325950623e-01 -2.898034639656543732e-02 -1.097354590892791748e-01 -1.613207757472991943e-01 -1.469742357730865479e-01 2.785957045853137970e-02 -1.473065614700317383e-01 -1.416371017694473267e-01 1.612731665372848511e-01 3.130927085876464844e-01 3.613626360893249512e-01 3.337236493825912476e-02 2.019672244787216187e-01 -1.302319914102554321e-01 -2.328569442033767700e-01 2.991964817047119141e-01 8.554579317569732666e-02 9.393686801195144653e-02 2.149470448493957520e-01 -1.435900032520294189e-01 1.568397283554077148e-01 1.852158606052398682e-01 -3.623535111546516418e-02 3.608384728431701660e-02 -9.176250547170639038e-02 -1.659729331731796265e-01 3.737061321735382080e-01
-1.845784112811088562e-02 9.994722902774810791e-02 1.181837022304534912e-01 3.137667477130889893e-01 1.503250151872634888e-01 2.632706053555011749e-02 1.803531944751739502e-01 -1.484000124037265778e-02 4.246744513511657715e-02 -2.306403517723083496e-01 -1.184173598885536194e-01 -2.763737440109252930e-01 2.382306847721338272e-03 -7.501071691513061523e-02 4.388196468353271484e-01 2.506994828581809998e-02 1.525229513645172119e-01 -7.877510040998458862e-02 -1.396622210741043091e-01 -1.282823383808135986e-01 1.914150863885879517e-01 1.383148580789566040e-01 1.436275988817214966e-01 4.944993555545806885e-02 -2.320554703474044800e-01 -8.341120183467864990e-02 -1.167154088616371155e-01 -2.602815330028533936e-01 6.570655852556228638e-02 3.072822690010070801e-01 -2.961131632328033447e-01 -6.413332372903823853e-02
1.825877465307712555e-02 1.599079668521881104e-01 2.108749598264694214e-01 1.895034313201904297e-02 -1.149832643568515778e-02 5.284825712442398071e-02 1.819917000830173492e-02 -1.401372700929641724e-01 -9.120474755764007568e-02 -3.027961254119873047e-01 -7.656566053628921509e-02 1.036814525723457336e-01 1.528078690171241760e-03 6.735058873891830444e-02 1.048488393425941467e-01 1.054271310567855835e-02 1.801789402961730957e-01 -2.446688152849674225e-02 -2.200560644268989563e-03 -3.770099282264709473e-01 1.362714022397994995e-01 -4.394698422402143478e-03 3.004507124423980713e-01 2.378804981708526611e-01 -4.953834414482116699e-01 -2.318157814443111420e-02 -9.057598561048507690e-02 2.258148789405822754e-01 -4.329218715429306030e-02 1.843645274639129639e-01 -4.098126292228698730e-02 -3.012994229793548584e-01
3.339672088623046875e-01 -1.028130296617746353e-02 3.923258185386657715e-01 1.384634822607040405e-01 1.753754764795303345e-01 3.165707588195800781e-01 8.514319360256195068e-02 -1.004601120948791504e-01 -2.052625268697738647e-01 1.433901339769363403e-01 -7.164416462182998657e-02 -4.029995203018188477e-02 -2.120657414197921753e-01 1.816250942647457123e-02 1.690847426652908325e-01 7.063591480255126953e-02 -2.009203657507896423e-02 5.860956758260726929e-02 4.786228016018867493e-02 -1.705299168825149536e-01 -1.424325630068778992e-02 -3.615625202655792236e-02 1.452095359563827515e-01 -5.881122127175331116e-02 -2.927943468093872070e-01 -6.578332185745239258e-02 1.712602674961090088e-01 -2.427879124879837036e-01 7.154038548469543457e-02 1.159426104277372360e-02 -4.036525785923004150e-01 1.041042059659957886e-01
1.291363090276718140e-01 1.086373999714851379e-01 2.956104278564453125e-01 -6.310830265283584595e-02 2.737977206707000732e-01 -1.791197657585144043e-01 1.105455011129379272e-01 3.664821013808250427e-02 -1.165990903973579407e-01 -4.058762192726135254e-01 -1.440128087997436523e-01 -1.694906055927276611e-01 -1.102970093488693237e-01 -4.878227040171623230e-02 4.723294451832771301e-02 -3.130514547228813171e-02 -2.823323607444763184e-01 4.816646873950958252e-02 -1.298240274190902710e-01 7.723653316497802734e-02 1.275790333747863770e-01 -2.921785414218902588e-01 3.727658465504646301e-02 3.302665948867797852e-01 -1.948519647121429443e-01 6.478369235992431641e-02 1.327125281095504761e-01 1.692648231983184814e-01 1.541419029235839844e-01 1.272617131471633911e-01 2.702807541936635971e-03 2.619841694831848145e-01
-7.479839492589235306e-03 6.852205842733383179e-02 -6.451833061873912811e-03 3.818944990634918213e-01 5.447496175765991211e-01 6.569539010524749756e-02 -3.616120293736457825e-02 2.827534079551696777e-02 -3.260038793087005615e-01 -1.493188589811325073e-01 -1.001940444111824036e-01 7.444833219051361084e-02 9.892562776803970337e-02 -1.228401735424995422e-01 2.329969257116317749e-01 1.796087026596069336e-01 2.549810409545898438e-01 -1.587363183498382568e-01 -1.728574633598327637e-01 -1.082628145813941956e-01 2.540571689605712891e-01 3.784979879856109619e-02 -4.237938672304153442e-02 -7.246974110603332520e-02 -1.060645654797554016e-01 3.485466539859771729e-02 4.370102658867835999e-02 -6.663323938846588135e-02 2.006753683090209961e-01 3.016634844243526459e-02 -1.578961014747619629e-01 -2.907075732946395874e-02
5.456459894776344299e-02 -9.798730909824371338e-02 1.795669794082641602e-01 3.410371020436286926e-02 1.568118631839752197e-01 -6.485462188720703125e-02 1.214217022061347961e-01 2.348443120718002319e-01 -2.116083800792694092e-01 -1.634818315505981445e-02 8.455094881355762482e-03 1.163183227181434631e-01 4.665907099843025208e-02 -1.883521792478859425e-03 1.090547721832990646e-02 1.207779496908187866e-01 4.592117965221405029e-01 2.482886463403701782e-01 -8.731315284967422485e-02 -3.662705719470977783e-01 8.457246422767639160e-02 -2.170486450195312500e-01 1.926102340221405029e-01 1.923186033964157104e-01 -1.898661702871322632e-01 -1.304737627506256104e-01 -2.162500843405723572e-02 -3.608489632606506348e-01 -7.397042214870452881e-02 4.848660156130790710e-02 -2.039480805397033691e-01 6.301634758710861206e-02
-1.014594286680221558e-01 2.434367686510086060e-02 1.693855822086334229e-01 8.245993405580520630e-02 7.372226566076278687e-02 5.157024040818214417e-02 7.771982252597808838e-02 2.429488115012645721e-02 -5.782776474952697754e-01 8.209872245788574219e-02 -1.566016525030136108e-01 -1.720656156539916992e-01 -7.715943455696105957e-02 -1.211816444993019104e-03 2.601819336414337158e-01 2.550335228443145752e-01 -4.133268445730209351e-02 1.333654224872589111e-01 5.270053818821907043e-02 4.952238872647285461e-02 2.935411632061004639e-01 6.786581128835678101e-02 4.057569429278373718e-03 1.676483005285263062e-01 -2.019756734371185303e-01 -9.459772706031799316e-02 -1.034543588757514954e-01 -1.489119790494441986e-02 -2.573425471782684326e-01 1.690562814474105835e-01 -2.873751521110534668e-01 1.524902880191802979e-01
2.726442813873291016e-01 9.474671632051467896e-02 3.900583386421203613e-01 1.111353002488613129e-02 -1.077613011002540588e-01 -1.270052641630172729e-01 4.020059015601873398e-03 -4.717834591865539551e-01 -7.015714654698967934e-04 -1.981740891933441162e-01 -1.977151483297348022e-01 1.125415936112403870e-01 -8.764861524105072021e-02 -9.047305583953857422e-02 2.172152101993560791e-01 6.399080902338027954e-02 4.534444585442543030e-02 -5.221921950578689575e-02 -2.028711885213851929e-01 -1.058777719736099243e-01 -1.104271505028009415e-02 1.030291989445686340e-02 -2.008386254310607910e-01 1.685618311166763306e-01 -3.133855760097503662e-01 -7.256834954023361206e-02 4.082132503390312195e-02 1.745027154684066772e-01 -2.070255279541015625e-01 1.232223510742187500e-01 -1.895001679658889771e-01 -1.516911759972572327e-02
-2.265213802456855774e-02 -1.538821458816528320e-01 1.290138214826583862e-01 2.764189839363098145e-01 3.225699961185455322e-01 5.986779555678367615e-02 -9.048014879226684570e-02 1.000522449612617493e-01 -3.609934449195861816e-01 -2.236324697732925415e-01 3.751106327399611473e-03 8.074654638767242432e-02 1.142729669809341431e-01 -2.755691707134246826e-01 1.680143624544143677e-01 -6.838488858193159103e-03 1.287951916456222534e-01 -3.204594552516937256e-01 -2.535504698753356934e-01 5.427275225520133972e-02 -1.315202862024307251e-01 2.183257788419723511e-01 1.296367645263671875e-01 1.657047420740127563e-01 -3.770179301500320435e-02 -2.421201765537261963e-01 4.530984535813331604e-02 -1.040150821208953857e-01 7.455100864171981812e-02 2.345579266548156738e-01 -1.489177197217941284e-01 3.711455687880516052e-02
2.115051299333572388e-01 -9.369488060474395752e-02 2.984832525253295898e-01 2.438573390245437622e-01 4.127027466893196106e-02 -9.476812183856964111e-02 -4.885636642575263977e-02 -1.365381032228469849e-01 -1.041626408696174622e-01 -4.144837334752082825e-02 -1.823250502347946167e-01 1.225731447339057922e-01 -1.779855340719223022e-01 1.772709041833877563e-01 -8.492884784936904907e-02 -2.308825999498367310e-01 1.718063652515411377e-01 6.135058403015136719e-02 -5.221232306212186813e-03 1.400252729654312134e-01 1.180122643709182739e-01 3.647738695144653320e-02 3.222305178642272949e-01 4.147898554801940918e-01 -2.275670468807220459e-01 -1.082772761583328247e-01 6.677310913801193237e-02 -9.446007013320922852e-02 -2.491800636053085327e-01 5.571531876921653748e-02 1.969230920076370239e-02 3.085858225822448730e-01
4.936030507087707520e-02 4.665433987975120544e-02 7.277181744575500488e-02 1.538131479173898697e-02 5.419068336486816406e-01 2.236473187804222107e-02 -1.072881594300270081e-01 -9.996330738067626953e-02 -2.120508700609207153e-01 -1.011496335268020630e-01 -1.532328724861145020e-01 -2.422733753919601440e-01 1.234995052218437195e-01 -1.929801888763904572e-02 -3.698527580127120018e-03 -4.600569233298301697e-02 8.274874091148376465e-02 -3.471377864480018616e-02 -1.090144738554954529e-01 4.836120828986167908e-02 3.781104832887649536e-02 -3.338879942893981934e-01 -6.819789111614227295e-02 4.602095112204551697e-02 -6.512995064258575439e-02 -3.157413899898529053e-01 1.782343238592147827e-01 6.115639209747314453e-02 -2.400144636631011963e-01 2.174694091081619263e-01 -2.599837444722652435e-02 3.634372353553771973e-01
-4.401145037263631821e-03 1.772195249795913696e-01 3.205744624137878418e-01 1.640551835298538208e-01 9.628657996654510498e-02 1.037529557943344116e-01 1.351650655269622803e-01 1.081124097108840942e-01 -2.348279803991317749e-01 -4.304551705718040466e-02 -2.345154881477355957e-01 1.214362233877182007e-01 2.531419880688190460e-02 1.560382843017578125e-01 4.098360836505889893e-01 2.967158332467079163e-02 1.014567213132977486e-03 1.051049456000328064e-01 -1.612027585506439209e-01 5.265965126454830170e-03 8.243501931428909302e-02 -6.614428758621215820e-02 1.079788655042648315e-01 6.097543612122535706e-02 -4.581410884857177734e-01 -2.124698460102081299e-01 -2.759986817836761475e-01 1.688733510673046112e-02 -1.577227860689163208e-01 1.798859983682632446e-02 -1.510343253612518311e-01 -1.587551087141036987e-01
1.627583988010883331e-02 9.828475303947925568e-03 1.922226399183273315e-01 1.508002728223800659e-01 4.005652666091918945e-02 -8.315112441778182983e-02 1.561862230300903320e-01 7.052104920148849487e-02 -2.127980738878250122e-01 5.656307935714721680e-02 -2.781492173671722412e-01 9.627522528171539307e-02 -1.650613695383071899e-01 1.810313463211059570e-01 1.667967587709426880e-01 5.619596317410469055e-02 -2.138769030570983887e-01 -3.234996274113655090e-02 -1.064195632934570312e-01 -1.147607937455177307e-01 2.404454052448272705e-01 -1.325974520295858383e-02 -9.886115044355392456e-02 6.349830627441406250e-01 -1.904538422822952271e-01 2.411556057631969452e-02 1.204257011413574219e-01 4.787376616150140762e-03 -1.932348012924194336e-01 -4.838927462697029114e-02 -1.757878810167312622e-01 -1.083198785781860352e-01
2.449465990066528320e-01 8.038731291890144348e-03 7.323449850082397461e-02 -8.879736810922622681e-02 6.264988332986831665e-02 -8.765657246112823486e-02 1.123336479067802429e-01 8.000636845827102661e-02 -2.488162070512771606e-01 -2.524217367172241211e-01 -2.388328015804290771e-01 -1.787098348140716553e-01 -1.848933696746826172e-01 1.079261228442192078e-01 8.388140052556991577e-02 -7.144206017255783081e-02 -2.978500723838806152e-01 9.731534123420715332e-02 -1.814403831958770752e-01 3.353891521692276001e-02 1.856333166360855103e-01 -3.292232453823089600e-01 -7.351201493293046951e-03 1.111017391085624695e-01 -2.886458635330200195e-01 -1.178634762763977051e-01 2.383811324834823608e-01 9.009565412998199463e-02 1.441871672868728638e-01 6.687389221042394638e-03 -2.869985401630401611e-01 2.658042013645172119e-01
3.747192919254302979e-01 -1.539820283651351929e-01 7.741420716047286987e-02 1.889392882585525513e-01 1.095935553312301636e-01 4.619910567998886108e-02 -3.516440093517303467e-01 -9.170620143413543701e-02 -2.318124771118164062e-01 -1.370051503181457520e-01 -2.967356741428375244e-01 8.874186128377914429e-02 1.727600544691085815e-01 -3.392867445945739746e-01 5.579659715294837952e-02 -9.122324408963322639e-04 -1.790259033441543579e-02 -1.778831928968429565e-01 -5.442828312516212463e-02 3.277163580060005188e-02 2.161499112844467163e-03 7.453207671642303467e-02 2.941620051860809326e-01 2.787958979606628418e-01 -2.614542245864868164e-01 -1.150933210738003254e-03 -1.017064228653907776e-01 2.989927120506763458e-02 1.577698886394500732e-01 -9.200300276279449463e-02 -2.137699723243713379e-02 1.106207519769668579e-01
2.034139782190322876e-01 -5.978681519627571106e-02 3.494945466518402100e-01 -1.750861555337905884e-01 1.072757393121719360e-01 1.612453758716583252e-01 -4.830109775066375732e-01 8.737803250551223755e-02 -2.623809576034545898e-01 -9.717212617397308350e-02 -4.530702903866767883e-02 -1.099268533289432526e-02 9.141691774129867554e-02 -1.241132393479347229e-01 1.021756902337074280e-01 -1.045114826411008835e-02 1.013541296124458313e-01 6.706587970256805420e-02 -5.225589126348495483e-02 -9.694193303585052490e-02 -3.449179232120513916e-02 -2.641418278217315674e-01 2.251127809286117554e-01 3.572431802749633789e-01 -2.435225844383239746e-01 5.089906603097915649e-02 -1.518088299781084061e-02 -2.541127800941467285e-01 3.482796624302864075e-02 -4.912253841757774353e-02 -3.991871327161788940e-02 -3.096276149153709412e-02
1.437581181526184082e-01 -1.413208842277526855e-01 1.370478719472885132e-01 6.196293234825134277e-02 1.778554171323776245e-01 -4.908244311809539795e-02 -6.507332623004913330e-02 -1.060670092701911926e-01 -3.381346762180328369e-01 -2.133840918540954590e-01 2.064852975308895111e-02 -9.092221409082412720e-02 1.662167012691497803e-01 1.849949546158313751e-02 7.802242040634155273e-02 -9.740363806486129761e-02 -4.303306341171264648e-02 -5.971000716090202332e-02 2.966713532805442810e-02 -9.442152082920074463e-02 1.372263301163911819e-02 -3.966782689094543457e-01 1.282795816659927368e-01 3.918981254100799561e-01 -4.959005862474441528e-02 -2.279312722384929657e-02 2.641445994377136230e-01 -1.105369552969932556e-01 -2.900036051869392395e-02 4.791879951953887939e-01 1.142899021506309509e-01 6.180442869663238525e-02
3.789529502391815186e-01 -5.653696879744529724e-02 -5.229902639985084534e-02 2.002204954624176025e-01 1.578395515680313110e-01 -5.662310123443603516e-02 2.452216669917106628e-02 -1.592247784137725830e-01 5.722054094076156616e-02 -1.505343019962310791e-01 -2.778256833553314209e-01 -4.946302995085716248e-02 -1.892249435186386108e-01 -7.750722020864486694e-02 1.060133725404739380e-01 2.283922880887985229e-01 -7.732055336236953735e-02 -1.594513654708862305e-01 -1.500459611415863037e-01 -4.102718830108642578e-02 1.693765819072723389e-01 1.924535036087036133e-01 5.223117396235466003e-02 1.764865368604660034e-01 -4.311992228031158447e-01 2.612920403480529785e-01 1.466753035783767700e-01 -3.250073492527008057e-01 2.340574003756046295e-02 -2.024368382990360260e-02 -8.948425948619842529e-02 -5.522067076526582241e-04
2.278833091259002686e-01 3.014520704746246338e-01 -2.269089370965957642e-01 2.113770460709929466e-03 1.947601586580276489e-01 -1.999118924140930176e-02 8.019890636205673218e-02 -7.180435582995414734e-03 -1.132682114839553833e-01 1.729928106069564819e-01 -1.295363306999206543e-01 -1.503260880708694458e-01 -1.199120804667472839e-01 -4.548689723014831543e-02 2.667126655578613281e-01 1.311350613832473755e-01 1.432540863752365112e-01 -9.038863331079483032e-02 -2.341299355030059814e-01 -3.471760153770446777e-01 1.218115165829658508e-01 9.464051574468612671e-02 2.484863400459289551e-01 1.264674067497253418e-01 -9.584440290927886963e-02 2.682818472385406494e-02 2.483040392398834229e-01 -8.013880252838134766e-02 -1.007361784577369690e-01 -8.100706152617931366e-03 -2.626970410346984863e-01 3.334590196609497070e-01
6.182909384369850159e-02 -1.950781345367431641e-01 -1.418147142976522446e-02 2.259324640035629272e-01 3.227882087230682373e-02 -1.872742176055908203e-02 -2.087415307760238647e-01 4.015631973743438721e-02 -1.064777225255966187e-01 -3.649882078170776367e-01 -1.873555630445480347e-01 -3.594020605087280273e-01 -2.935756146907806396e-01 -1.401763856410980225e-01 2.299584895372390747e-01 -1.749973595142364502e-01 -1.063885390758514404e-01 -1.669126935303211212e-02 -1.817707717418670654e-01 -1.029530689120292664e-01 -1.092348340898752213e-02 -1.936628520488739014e-01 -6.078522652387619019e-02 6.149904802441596985e-02 -2.561238110065460205e-01 -7.256622612476348877e-02 1.987322717905044556e-01 -3.043309226632118225e-02 3.390628471970558167e-02 -1.306929588317871094e-01 -2.811020314693450928e-01 2.307748496532440186e-01
1.271422952413558960e-01 2.493925690650939941e-01 2.748398296535015106e-02 2.323724329471588135e-01 1.473360811360180378e-03 7.489004731178283691e-02 -1.515654921531677246e-01 -1.296990066766738892e-01 -5.492588132619857788e-02 -2.543741762638092041e-01 4.891384020447731018e-02 1.961099356412887573e-01 -2.559743523597717285e-01 -1.522716414183378220e-02 -5.076133832335472107e-02 1.302023231983184814e-01 -9.942388534545898438e-02 -1.061595454812049866e-01 -1.453377455472946167e-01 -1.393446475267410278e-01 1.721312403678894043e-01 -1.719963401556015015e-01 3.144045174121856689e-01 1.593162715435028076e-01 -5.286681056022644043e-01 -4.817688837647438049e-02 -3.598613291978836060e-02 1.094057559967041016e-01 -3.534222394227981567e-02 2.671227157115936279e-01 1.157518327236175537e-01 -3.749712556600570679e-02
3.351071104407310486e-02 3.244601562619209290e-02 2.229053992778062820e-03 7.455410808324813843e-02 2.073998302221298218e-01 1.406523138284683228e-01 1.735010445117950439e-01 -5.920434836298227310e-03 -4.893272817134857178e-01 -1.520043313503265381e-01 -1.578283309936523438e-01 -1.977786235511302948e-02 -1.467550098896026611e-01 8.734484016895294189e-02 2.968924939632415771e-01 2.738880515098571777e-01 7.765100896358489990e-02 -5.618429929018020630e-02 -8.306366950273513794e-02 -2.255899272859096527e-02 3.174720406532287598e-01 2.034561522305011749e-02 1.901870667934417725e-01 8.738796412944793701e-02 -2.354063987731933594e-01 -1.124361455440521240e-01 -3.488754630088806152e-01 -4.389520734548568726e-02 -1.751482635736465454e-01 7.812816649675369263e-02 -1.699228733777999878e-01 1.390170026570558548e-02
-7.609955221414566040e-02 -5.861189961433410645e-02 -1.316026598215103149e-01 1.738578677177429199e-01 1.772853285074234009e-01 -1.713659167289733887e-01 2.491736561059951782e-01 -8.216159790754318237e-02 -1.054797247052192688e-01 9.822333604097366333e-02 6.460872013121843338e-03 -6.766730546951293945e-02 -6.632437556982040405e-02 -8.895539492368698120e-02 2.600078284740447998e-01 1.913242489099502563e-01 -1.150421798229217529e-01 -2.671809792518615723e-01 -3.700723350048065186e-01 -2.040932327508926392e-01 2.707634270191192627e-01 -4.890430718660354614e-02 4.351359978318214417e-02 1.581751406192779541e-01 -2.657646536827087402e-01 6.570155918598175049e-02 -1.446737051010131836e-01 -2.134399116039276123e-01 -1.694470643997192383e-01 -7.539563812315464020e-03 -2.952083945274353027e-01 2.201840132474899292e-01
-2.910127677023410797e-02 1.446132808923721313e-01 -9.441843628883361816e-02 9.483442455530166626e-02 8.175373822450637817e-02 -6.886857748031616211e-02 4.217194020748138428e-02 1.319055855274200439e-01 -3.099590539932250977e-01 -1.513012498617172241e-01 -1.298379749059677124e-01 3.835260635241866112e-03 -1.254418492317199707e-01 -1.384613849222660065e-02 9.787648916244506836e-03 1.681647598743438721e-01 -2.746955677866935730e-02 -9.531321376562118530e-02 2.691699564456939697e-02 -5.443793535232543945e-01 -9.969326853752136230e-02 -3.286481499671936035e-01 3.486986160278320312e-01 2.894400358200073242e-01 -8.777571469545364380e-02 -1.938941031694412231e-01 -3.856407105922698975e-02 4.781483486294746399e-02 9.975846111774444580e-02 1.378206014633178711e-01 -1.743875592947006226e-01 1.045388355851173401e-01
-1.116791293025016785e-01 -5.462915822863578796e-02 3.683763742446899414e-01 3.539703786373138428e-01 2.055770456790924072e-01 2.105564475059509277e-01 -1.253581941127777100e-01 -7.016003876924514771e-02 -7.332845032215118408e-02 -8.944409340620040894e-02 -1.049852296710014343e-01 4.901933670043945312e-02 9.638902544975280762e-02 -9.664027392864227295e-02 2.492012530565261841e-01 1.463377624750137329e-01 -1.002375409007072449e-01 -3.111039847135543823e-02 -1.550264209508895874e-01 -1.036452203989028931e-01 2.607389986515045166e-01 1.639866083860397339e-02 1.786904968321323395e-02 7.062603533267974854e-02 -3.475246727466583252e-01 -1.896440833806991577e-01 -4.791345819830894470e-02 -2.829230390489101410e-02 -2.992382943630218506e-01 -7.167696487158536911e-03 -3.354754447937011719e-01 -7.772340625524520874e-02
1.705775558948516846e-01 1.040114238858222961e-01 2.465666979551315308e-01 1.881721168756484985e-01 1.771526932716369629e-01 1.519822031259536743e-01 2.318212985992431641e-01 -9.708327800035476685e-02 -4.547858983278274536e-02 9.531212598085403442e-02 -1.323592383414506912e-02 7.707296311855316162e-02 -2.232915610074996948e-01 -1.322472989559173584e-01 3.685574233531951904e-02 4.639038443565368652e-01 1.590704172849655151e-01 -4.304305836558341980e-02 -1.730742901563644409e-01 -1.039086282253265381e-01 1.470665447413921356e-02 1.157465949654579163e-01 3.587090075016021729e-01 2.168734967708587646e-01 -2.977386415004730225e-01 1.908352673053741455e-01 1.405432224273681641e-01 -1.120755597949028015e-01 5.898739770054817200e-02 -6.700184941291809082e-02 -7.461623847484588623e-02 1.300289332866668701e-01
2.558979094028472900e-01 -5.029742792248725891e-02 2.252375930547714233e-01 1.665676385164260864e-01 2.491858303546905518e-01 -3.904082179069519043e-01 -2.416085079312324524e-02 7.956387102603912354e-02 -2.921072542667388916e-01 7.306763529777526855e-02 7.384518533945083618e-02 1.169347092509269714e-01 -1.819961667060852051e-01 -1.076439395546913147e-01 7.893675565719604492e-02 -1.121960878372192383e-01 3.519066795706748962e-02 -2.410754412412643433e-01 2.594770921859890223e-04 -2.675349712371826172e-01 3.221148997545242310e-02 -2.650444507598876953e-01 2.224024385213851929e-01 1.541116535663604736e-01 -2.780001461505889893e-01 6.400929391384124756e-02 2.346065491437911987e-01 -4.164233058691024780e-02 -3.112239949405193329e-02 -1.065489351749420166e-01 -1.776293367147445679e-01 -3.609742224216461182e-02
2.662943899631500244e-01 1.483359374105930328e-02 4.457700848579406738e-01 1.369319707155227661e-01 7.078425586223602295e-02 2.124635577201843262e-01 5.470703914761543274e-02 -1.026551648974418640e-01 -1.883963495492935181e-01 3.981098905205726624e-02 -1.343643665313720703e-01 9.214135352522134781e-04 -2.522361278533935547e-01 8.743514865636825562e-02 1.652440130710601807e-01 1.857016831636428833e-01 4.414057359099388123e-02 -3.281180560588836670e-02 1.008070930838584900e-01 -1.889917403459548950e-01 -2.467139624059200287e-02 1.130190715193748474e-01 1.936738789081573486e-01 -1.193103939294815063e-01 -3.521762192249298096e-01 -1.363597810268402100e-01 -3.206679539289325476e-04 -2.836989760398864746e-01 1.017433404922485352e-01 -9.150288999080657959e-02 -2.336511611938476562e-01 2.215320020914077759e-01
3.636408746242523193e-01 4.084021225571632385e-02 5.241696909070014954e-02 1.169668212532997131e-01 3.788570463657379150e-01 2.044620737433433533e-02 -2.208898067474365234e-01 8.984714001417160034e-02 -2.558556497097015381e-01 -4.280079901218414307e-02 -1.125603020191192627e-01 4.050350934267044067e-02 1.575837284326553345e-01 -2.058832347393035889e-01 1.143207475543022156e-01 1.064123883843421936e-01 2.159807235002517700e-01 -3.041473329067230225e-01 -1.566731780767440796e-01 8.228699117898941040e-02 -1.602800376713275909e-02 6.775861233472824097e-02 -1.884117722511291504e-01 1.225619316101074219e-01 -2.793262302875518799e-01 -3.574277088046073914e-02 3.288606926798820496e-02 -3.255473822355270386e-02 2.364567518234252930e-01 2.425734698772430420e-01 -2.077167034149169922e-01 -1.022442504763603210e-01
1.747684776782989502e-01 1.412308774888515472e-02 1.302939504384994507e-01 1.688663214445114136e-01 -3.349351882934570312e-01 1.249887496232986450e-01 4.134431481361389160e-02 9.051968902349472046e-02 -1.129054278135299683e-01 -1.046612113714218140e-01 -1.408230811357498169e-01 -2.928154468536376953e-01 8.296766132116317749e-02 -4.440997913479804993e-02 1.826501339673995972e-01 1.011798977851867676e-01 1.708959192037582397e-01 -2.472789213061332703e-02 -1.120414808392524719e-01 -1.709882318973541260e-01 5.581846833229064941e-02 -1.487652957439422607e-01 2.795796096324920654e-01 3.713789880275726318e-01 -1.295951008796691895e-01 -6.809131801128387451e-02 2.060974538326263428e-01 -2.853025496006011963e-01 2.578387036919593811e-02 1.525105237960815430e-01 -3.490943908691406250e-01 1.708550006151199341e-02
2.358575165271759033e-01 -4.395347833633422852e-02 1.971716731786727905e-01 2.234549075365066528e-01 2.040757387876510620e-01 -8.986774832010269165e-02 4.690138995647430420e-02 -2.308887541294097900e-01 -3.258332312107086182e-01 1.037827432155609131e-01 -2.534255087375640869e-01 6.024129688739776611e-02 2.325980812311172485e-01 2.489877939224243164e-01 1.205254495143890381e-01 9.069827198982238770e-02 -2.446604892611503601e-02 -2.106751501560211182e-01 8.692470937967300415e-02 2.662232704460620880e-02 1.522798836231231689e-01 1.475389897823333740e-01 2.009577155113220215e-01 3.087971210479736328e-01 -1.511418223381042480e-01 7.343357056379318237e-02 1.513954550027847290e-01 -1.090346053242683411e-01 -8.064099401235580444e-02 2.722453773021697998e-01 7.134798169136047363e-02 2.050772309303283691e-01
-4.986489191651344299e-02 -1.514213830232620239e-01 1.270564794540405273e-01 1.600868999958038330e-01 -6.252042204141616821e-02 9.493690729141235352e-02 1.920657753944396973e-01 -1.283397823572158813e-01 1.463000923395156860e-01 -1.975935399532318115e-01 -2.253938466310501099e-01 -2.197819948196411133e-01 -1.598973870277404785e-01 2.276482060551643372e-02 1.045978739857673645e-01 2.333231568336486816e-01 3.190952539443969727e-02 -3.210591673851013184e-01 -9.499646723270416260e-02 -2.637383043766021729e-01 2.021254897117614746e-01 -4.750206768512725830e-01 1.763901114463806152e-01 8.488629758358001709e-02 -2.219710499048233032e-02 -1.881286054849624634e-01 5.486328527331352234e-02 5.996903777122497559e-02 -2.536582350730895996e-01 2.182719297707080841e-02 8.779145032167434692e-02 1.140037477016448975e-01
1.052763164043426514e-01 1.700829267501831055e-01 2.127861529588699341e-01 1.271537095308303833e-01 4.644134342670440674e-01 -1.883853226900100708e-01 -4.377134889364242554e-02 -4.774760454893112183e-02 -5.414399318397045135e-03 -2.718997001647949219e-01 -1.036909371614456177e-01 -4.754831641912460327e-02 -8.215034753084182739e-02 -2.198926173150539398e-02 1.561562716960906982e-01 -1.047772821038961411e-02 -6.486070901155471802e-02 2.605110704898834229e-01 4.387143254280090332e-02 6.889410316944122314e-02 2.186332792043685913e-01 -1.965152621269226074e-01 3.693206980824470520e-02 3.304909169673919678e-02 -3.744450807571411133e-01 -3.741353377699851990e-02 6.020966917276382446e-02 2.385909706354141235e-01 4.261578619480133057e-02 2.591354548931121826e-01 1.104719843715429306e-02 2.925947606563568115e-01
3.853981792926788330e-01 -2.459116838872432709e-02 2.665928900241851807e-01 -2.589683048427104950e-02 -1.404347568750381470e-01 1.094100102782249451e-01 5.618187040090560913e-02 -1.854330599308013916e-01 -3.908756971359252930e-01 -1.645371764898300171e-01 -7.620726525783538818e-02 -2.254471927881240845e-01 3.629642352461814880e-02 -1.111340448260307312e-01 2.970162630081176758e-01 1.185505166649818420e-01 2.067358046770095825e-01 -1.671293377876281738e-01 -2.472951561212539673e-01 1.545621007680892944e-01 -1.135277003049850464e-02 -1.937673240900039673e-01 -1.055865511298179626e-01 -8.992650359869003296e-02 -2.308935374021530151e-01 -1.770406365394592285e-01 -1.615156605839729309e-02 1.460768431425094604e-01 7.573237270116806030e-02 1.345007680356502533e-02 -1.033474579453468323e-01 1.482487320899963379e-01
-1.291307657957077026e-01 1.558138430118560791e-01 -8.838317543268203735e-02 -1.627204619580879807e-04 1.343764066696166992e-01 9.415747970342636108e-02 1.443504840135574341e-01 2.303819730877876282e-02 -3.934233486652374268e-01 -2.498827427625656128e-01 -2.097070664167404175e-01 -7.533630728721618652e-02 -5.499390885233879089e-02 -7.696086168289184570e-02 2.485114932060241699e-01 1.079534217715263367e-01 -1.488630324602127075e-01 -1.908929646015167236e-01 -6.327497959136962891e-02 -3.216040432453155518e-01 3.858641088008880615e-01 -9.976156055927276611e-02 1.310525387525558472e-01 2.728017866611480713e-01 -2.079878002405166626e-01 -9.021923691034317017e-02 -3.755322843790054321e-02 4.596396535634994507e-02 -1.368102431297302246e-01 -2.056391090154647827e-01 2.339717186987400055e-02 -1.440988183021545410e-01
3.898479938507080078e-01 8.575506508350372314e-02 1.360895782709121704e-01 -3.233664855360984802e-02 9.579043090343475342e-02 -1.234382614493370056e-01 8.195507526397705078e-02 -3.152361214160919189e-01 -7.305168360471725464e-02 -1.178609803318977356e-01 -1.077683735638856888e-02 6.675422191619873047e-02 1.923802681267261505e-02 -2.319882065057754517e-01 2.968100830912590027e-02 5.572324618697166443e-02 6.842591334134340286e-03 8.139377087354660034e-02 9.939168579876422882e-03 -1.326320767402648926e-01 1.554661095142364502e-01 -1.482580602169036865e-01 1.118943020701408386e-01 3.741202652454376221e-01 -5.149512737989425659e-02 -2.124416977167129517e-01 5.450255870819091797e-01 2.898421324789524078e-02 -1.515667587518692017e-01 9.115738421678543091e-02 -9.242409467697143555e-02 1.103723887354135513e-02
2.528693377971649170e-01 -2.875047028064727783e-01 1.491004228591918945e-01 8.888511359691619873e-02 5.705757439136505127e-02 -1.221477612853050232e-01 -2.263892069458961487e-02 -1.765641123056411743e-01 -3.665741086006164551e-01 -2.413280159235000610e-01 -7.986517250537872314e-02 -8.919322490692138672e-02 -2.038092166185379028e-01 -2.262521088123321533e-01 1.341243535280227661e-01 -4.634717851877212524e-02 2.460981756448745728e-01 7.950474321842193604e-02 -1.594001948833465576e-01 -1.057957187294960022e-01 7.422900944948196411e-02 -3.028398156166076660e-01 6.603965163230895996e-02 -1.399947796016931534e-02 -2.085752040147781372e-01 3.140830621123313904e-02 1.324920654296875000e-01 -9.102065861225128174e-02 2.423291653394699097e-01 9.232713282108306885e-02 -3.266104459762573242e-01 -6.380867958068847656e-02
-7.494447380304336548e-02 7.680509984493255615e-02 8.767055720090866089e-02 2.306613475084304810e-01 2.853234484791755676e-02 -1.848949193954467773e-01 2.212707139551639557e-02 -7.618648558855056763e-02 -1.407635807991027832e-01 -1.682623624801635742e-01 -7.104544341564178467e-02 -3.487674593925476074e-01 -7.659967243671417236e-02 9.840935468673706055e-02 4.544682204723358154e-01 2.232234030961990356e-01 5.927496403455734253e-02 -2.660601399838924408e-02 -1.924836337566375732e-01 -2.275017797946929932e-01 2.732936441898345947e-01 3.126455470919609070e-02 2.501777410507202148e-01 1.367646902799606323e-01 -1.326110661029815674e-01 1.317226439714431763e-01 -1.559857726097106934e-01 -1.219729706645011902e-01 9.214024990797042847e-02 3.178124427795410156e-01 -6.908861547708511353e-02 -3.409317880868911743e-02
-7.657297700643539429e-02 4.547830298542976379e-02 -1.770485751330852509e-02 2.046243846416473389e-01 2.129486501216888428e-01 -7.645873725414276123e-02 6.564410030841827393e-02 -1.260228604078292847e-01 1.186920329928398132e-03 2.029131203889846802e-01 -1.526227295398712158e-01 1.731508374214172363e-01 -1.664167642593383789e-01 -1.631511598825454712e-01 2.066049426794052124e-01 4.490578547120094299e-03 -7.445108145475387573e-02 -3.016220629215240479e-01 -2.478669732809066772e-01 -1.496486738324165344e-02 2.989578843116760254e-01 4.719465598464012146e-02 1.169402850791811943e-03 2.290391027927398682e-01 -4.094284474849700928e-01 4.204764962196350098e-03 -6.936481595039367676e-02 -1.877998262643814087e-01 -1.333651393651962280e-01 3.892187029123306274e-02 -3.660718202590942383e-01 1.541023403406143188e-01
-4.498420283198356628e-02 -3.078057430684566498e-02 1.689688414335250854e-01 1.093105897307395935e-01 -4.530594497919082642e-02 1.560662686824798584e-01 9.793945401906967163e-02 1.842215843498706818e-02 -2.685899436473846436e-01 -1.002699360251426697e-01 -2.262409543618559837e-03 -2.898480594158172607e-01 5.413192324340343475e-03 -1.615705937147140503e-01 5.712221264839172363e-01 -1.419724151492118835e-02 1.738572269678115845e-01 -2.570014894008636475e-01 -1.584064215421676636e-01 -1.371866911649703979e-01 -1.135048046708106995e-01 -2.693337500095367432e-01 -1.394281536340713501e-01 6.561626493930816650e-02 -2.458236962556838989e-01 -1.654127389192581177e-01 1.197390910238027573e-02 -1.500774323940277100e-01 1.418931782245635986e-01 9.459502995014190674e-02 -7.340200245380401611e-02 8.403049409389495850e-02
1.396183669567108154e-01 7.594568282365798950e-02 2.349108904600143433e-01 3.900913055986166000e-03 5.003005862236022949e-01 -3.067671880125999451e-02 2.301626838743686676e-02 2.817012369632720947e-01 -2.619598805904388428e-01 5.942252650856971741e-02 -1.892079710960388184e-01 -7.016260921955108643e-02 -2.804533019661903381e-02 -7.650081813335418701e-02 2.153882086277008057e-01 5.360968783497810364e-02 -2.361334711313247681e-01 -1.739005297422409058e-01 -1.102638542652130127e-01 -1.029039844870567322e-01 1.659227907657623291e-01 3.315666317939758301e-02 1.957549601793289185e-01 -8.552172221243381500e-03 -2.131382673978805542e-01 -8.651286363601684570e-02 -1.955516636371612549e-02 -3.572591245174407959e-01 3.211675584316253662e-02 1.670328229665756226e-01 -2.145164832472801208e-02 -1.831421405076980591e-01
1.921630650758743286e-01 -5.008914507925510406e-03 4.225878417491912842e-02 1.976231187582015991e-01 1.987790316343307495e-01 -2.234943509101867676e-01 5.584259983152151108e-03 -6.525429338216781616e-02 -3.312932848930358887e-01 -5.546910688281059265e-02 -1.552022844552993774e-01 -3.241764148697257042e-03 -6.426803022623062134e-02 -1.019070968031883240e-01 4.805055260658264160e-02 -2.348135411739349365e-01 2.864765822887420654e-01 -1.105798408389091492e-01 -4.762627929449081421e-02 -3.158383965492248535e-01 -1.488281600177288055e-02 -3.141163587570190430e-01 4.916489124298095703e-03 2.554525732994079590e-01 -3.228336572647094727e-01 -7.200586050748825073e-02 1.092528998851776123e-01 3.587097227573394775e-01 -4.435320943593978882e-02 -3.691311925649642944e-02 -7.041051238775253296e-02 -2.776893228292465210e-02
4.355963170528411865e-01 -1.954800188541412354e-01 2.735833227634429932e-01 1.635353565216064453e-01 8.940494060516357422e-02 -2.158114761114120483e-01 5.661131441593170166e-02 -4.399412870407104492e-02 -3.127936422824859619e-01 -2.921585142612457275e-01 -1.725573278963565826e-02 9.121090173721313477e-02 -6.787537783384323120e-02 -6.805160641670227051e-02 4.065117985010147095e-02 -8.459798991680145264e-02 6.341757625341415405e-02 1.390936225652694702e-02 -5.265527591109275818e-02 9.673042222857475281e-03 5.771540105342864990e-02 -1.808599978685379028e-01 -1.843771934509277344e-01 2.624627053737640381e-01 -1.949692219495773315e-01 8.877355605363845825e-02 2.606858611106872559e-01 3.301199898123741150e-02 1.416698843240737915e-01 1.382467597723007202e-01 -3.162562251091003418e-01 2.714601904153823853e-02
-8.657288551330566406e-02 1.231702789664268494e-02 1.303091198205947876e-01 2.065078467130661011e-01 1.057190224528312683e-01 7.099708914756774902e-02 1.682976335287094116e-01 -2.396758645772933960e-02 -1.100279018282890320e-01 4.668190330266952515e-02 -1.073044836521148682e-01 -4.959573969244956970e-02 -7.880283147096633911e-02 -7.884527742862701416e-02 2.340312004089355469e-01 1.523551642894744873e-01 9.932781755924224854e-02 -2.879592180252075195e-01 -6.418892741203308105e-02 2.081541568040847778e-01 1.722099930047988892e-01 -1.771730720065534115e-03 4.556671977043151855e-01 5.559739470481872559e-01 -2.000993639230728149e-01 6.657040864229202271e-02 -5.946375429630279541e-02 1.269394606351852417e-01 -8.127024024724960327e-02 1.046418920159339905e-01 -2.376131713390350342e-02 -8.320827037096023560e-03
1.223251894116401672e-01 4.185703769326210022e-02 1.062908843159675598e-01 1.916101276874542236e-01 7.460778206586837769e-02 1.814597696065902710e-01 -1.025051549077033997e-01 2.847119569778442383e-01 -1.449743956327438354e-01 -8.496516384184360504e-03 7.398775219917297363e-02 -9.901197254657745361e-02 -3.318835794925689697e-02 -9.764875471591949463e-02 2.022346109151840210e-01 1.492709815502166748e-01 1.956286281347274780e-01 5.053270980715751648e-02 -3.276011645793914795e-01 -1.235590502619743347e-01 3.165199756622314453e-01 -1.999261081218719482e-01 1.870949715375900269e-01 3.125666379928588867e-01 -2.359935045242309570e-01 -2.938793227076530457e-02 -5.474640801548957825e-02 2.117393612861633301e-01 4.444509372115135193e-02 2.481115758419036865e-01 -1.010357514023780823e-01 -2.839438319206237793e-01
1.572651267051696777e-01 5.623807664960622787e-03 1.330025941133499146e-01 1.680947244167327881e-01 2.333437204360961914e-01 5.448318272829055786e-02 -7.174745947122573853e-02 -8.120691776275634766e-02 -9.370797127485275269e-02 3.435148671269416809e-02 -3.844966292381286621e-01 -8.909262716770172119e-02 -2.014095634222030640e-01 -3.733384609222412109e-01 4.268957301974296570e-02 7.361314445734024048e-02 1.645805314183235168e-02 -2.574259638786315918e-01 -1.130911335349082947e-01 -1.205336377024650574e-01 2.810180485248565674e-01 -2.631453424692153931e-02 -1.820151656866073608e-01 -2.973079681396484375e-02 -2.273074686527252197e-01 -2.734588980674743652e-01 2.554548084735870361e-01 2.880442142486572266e-01 8.615416288375854492e-02 1.023388504981994629e-01 -8.136934787034988403e-02 -2.190402336418628693e-02
4.155201464891433716e-02 5.160669796168804169e-03 1.311590373516082764e-01 1.238834112882614136e-01 4.735181480646133423e-02 -1.947297304868698120e-01 1.727289259433746338e-01 2.617519199848175049e-01 -2.043571323156356812e-01 2.048066258430480957e-02 -1.512027382850646973e-01 3.825756162405014038e-02 -1.684891730546951294e-01 6.584727205336093903e-03 3.070584237575531006e-01 5.327982902526855469e-01 -1.585186645388603210e-02 -5.450244527310132980e-03 -1.170860528945922852e-01 -6.138873845338821411e-02 1.205020993947982788e-01 1.076204851269721985e-01 1.281755119562149048e-01 3.652137815952301025e-01 -2.013150751590728760e-01 2.891517616808414459e-02 1.731479018926620483e-01 2.404748499393463135e-01 5.800423398613929749e-02 -1.036506146192550659e-01 -1.306021958589553833e-01 -8.894808590412139893e-03
5.002103373408317566e-02 -1.223868578672409058e-01 1.573445051908493042e-01 -7.633382827043533325e-02 1.450381129980087280e-01 -3.395321965217590332e-01 -7.423100620508193970e-02 1.626590266823768616e-02 -1.694242060184478760e-01 -7.337681949138641357e-02 -4.375809058547019958e-02 -1.559880971908569336e-01 -4.192719236016273499e-03 1.676622033119201660e-01 2.314305893378332257e-04 4.421049356460571289e-01 1.394278407096862793e-01 -8.438003808259963989e-02 -3.079399466514587402e-01 7.921462506055831909e-02 -1.751698106527328491e-01 -2.395390300080180168e-03 1.959200203418731689e-01 2.692590951919555664e-01 -3.910865783691406250e-01 8.810844272375106812e-02 -1.683617196977138519e-02 4.201288148760795593e-02 -2.333917617797851562e-01 1.325850039720535278e-01 -1.476195156574249268e-01 9.035250172019004822e-03
-2.630685828626155853e-02 4.278698191046714783e-02 1.467447280883789062e-01 -7.036106660962104797e-03 9.268794208765029907e-02 -6.934583932161331177e-02 1.386674493551254272e-01 2.027898840606212616e-02 -5.784326791763305664e-01 -5.014469102025032043e-02 -7.757706940174102783e-02 -8.695869147777557373e-02 -2.297841608524322510e-01 2.741613797843456268e-02 2.310461252927780151e-01 2.149335145950317383e-01 -1.345426738262176514e-01 7.672856748104095459e-02 -4.342687875032424927e-02 -3.796096192672848701e-03 2.163101732730865479e-01 7.583552598953247070e-02 -1.617436297237873077e-02 1.780392676591873169e-01 -1.610274612903594971e-01 -1.543862670660018921e-01 -2.232436239719390869e-01 -5.283722653985023499e-02 -2.097681462764739990e-01 1.693087071180343628e-01 -3.820650577545166016e-01 8.727935701608657837e-02
3.080079331994056702e-02 1.905148178339004517e-01 2.699604928493499756e-01 -2.698207506909966469e-03 -1.887717470526695251e-02 -1.716079413890838623e-01 -2.892842516303062439e-02 4.193456098437309265e-02 -8.136541396379470825e-02 7.981608062982559204e-02 2.837950550019741058e-02 -1.567369513213634491e-02 -9.747598320245742798e-02 -2.037692628800868988e-02 1.709220856428146362e-01 5.306247472763061523e-01 4.626503586769104004e-02 -2.300189286470413208e-01 -6.496176123619079590e-02 1.690737903118133545e-02 1.099143363535404205e-02 -1.697719283401966095e-02 2.841466292738914490e-02 2.246328592300415039e-01 -5.142638087272644043e-01 -1.422020494937896729e-01 1.214541941881179810e-01 5.007924884557723999e-02 -1.531964391469955444e-01 -2.391744963824748993e-02 -2.148986794054508209e-02 2.916342020034790039e-01
6.983529776334762573e-02 -4.175810888409614563e-02 2.640533149242401123e-01 1.267196387052536011e-01 1.602327823638916016e-01 -2.287052720785140991e-01 -1.810974031686782837e-01 -4.660027846693992615e-02 -3.235904872417449951e-01 -9.044066071510314941e-02 -6.297025829553604126e-02 -4.169378429651260376e-02 -1.963377445936203003e-01 9.682814031839370728e-02 6.927294190973043442e-03 -3.766595199704170227e-02 2.713063731789588928e-02 -2.760808765888214111e-01 -5.170424282550811768e-02 -1.781271398067474365e-01 2.102154344320297241e-01 -4.768549203872680664e-01 1.183321923017501831e-01 7.239548116922378540e-02 -6.455892324447631836e-02 -1.271533519029617310e-01 3.226399719715118408e-01 -1.818626821041107178e-01 9.199709445238113403e-02 -1.061277315020561218e-01 -6.882900744676589966e-02 2.061778753995895386e-01
-2.629785425961017609e-02 8.875356987118721008e-03 2.123719155788421631e-01 6.486338376998901367e-02 3.832488358020782471e-01 -1.086579486727714539e-01 -1.701456755399703979e-01 -2.128502875566482544e-01 -4.780622720718383789e-01 -1.839320212602615356e-01 -1.956931948661804199e-01 5.504635721445083618e-02 -1.592327654361724854e-01 3.819835558533668518e-02 9.039218537509441376e-03 2.787035331130027771e-02 2.540767192840576172e-01 -3.002362549304962158e-01 2.028743736445903778e-02 -2.940843440592288971e-02 -9.527347981929779053e-02 7.159480452537536621e-02 -2.228423766791820526e-02 3.577804937958717346e-02 -1.106429845094680786e-01 -2.417268455028533936e-01 -9.265276789665222168e-02 -2.424689233303070068e-01 -9.978591650724411011e-02 1.148696616291999817e-01 -2.249238193035125732e-01 -4.314237087965011597e-02
6.120448559522628784e-02 -1.905338615179061890e-01 2.977253198623657227e-01 2.049377113580703735e-01 1.745737940073013306e-01 -3.364389240741729736e-01 -4.396570473909378052e-02 4.270977899432182312e-02 -3.293876349925994873e-01 1.290376931428909302e-01 -1.949641294777393341e-02 -7.114612031728029251e-03 -4.730187356472015381e-02 -6.741414219141006470e-02 3.618852198123931885e-01 -3.588824346661567688e-02 3.768304735422134399e-02 -1.136377453804016113e-01 -1.071163192391395569e-01 -2.325419932603836060e-01 2.823807112872600555e-02 -2.862618863582611084e-01 8.861501514911651611e-02 8.747565001249313354e-02 -1.112489849328994751e-01 -1.089774444699287415e-01 2.704008221626281738e-01 2.509913146495819092e-01 2.387378513813018799e-01 4.477230459451675415e-02 -1.007177010178565979e-01 9.816815704107284546e-02
2.432224750518798828e-01 2.068164758384227753e-02 2.269570529460906982e-01 -1.717865094542503357e-02 2.844803929328918457e-01 -1.811168640851974487e-01 5.799354985356330872e-03 -9.382369369268417358e-02 -4.893791303038597107e-02 -3.197099566459655762e-01 -1.073841676115989685e-01 -1.644969731569290161e-01 -2.464812397956848145e-01 -9.426862746477127075e-02 9.402400255203247070e-02 -9.674891829490661621e-02 -2.990764081478118896e-01 2.485960870981216431e-01 -1.128123551607131958e-01 -3.225248754024505615e-01 2.415700703859329224e-01 -2.316028773784637451e-01 -5.097222328186035156e-02 9.479694068431854248e-02 -2.161777615547180176e-01 7.506033778190612793e-02 1.421962231397628784e-01 -7.517521735280752182e-03 -8.929237723350524902e-02 2.144879996776580811e-01 -5.018891394138336182e-02 1.195184439420700073e-01
1.550336182117462158e-01 -4.205710887908935547e-01 2.327915877103805542e-01 9.964455664157867432e-02 4.176016151905059814e-02 8.244762569665908813e-02 2.401522397994995117e-01 -5.930390581488609314e-02 5.593648925423622131e-02 -3.304013013839721680e-01 -1.138207539916038513e-01 2.628098428249359131e-01 -1.253366172313690186e-01 -4.351036250591278076e-02 4.180187359452247620e-03 -2.732253260910511017e-02 2.655928134918212891e-01 -8.052134513854980469e-02 -1.070057824254035950e-01 -2.908831536769866943e-01 1.169027537107467651e-01 3.265536949038505554e-02 3.076277375221252441e-01 3.199351578950881958e-02 -3.389997184276580811e-01 1.226748824119567871e-01 7.633227109909057617e-02 -7.341533899307250977e-02 -7.985182851552963257e-02 5.717864632606506348e-02 -4.978226870298385620e-02 1.255372017621994019e-01
-5.017365515232086182e-02 1.364455819129943848e-01 2.598103284835815430e-01 7.023282349109649658e-02 -3.579267859458923340e-02 -2.550219595432281494e-01 -1.670814454555511475e-01 8.046469837427139282e-02 -5.785675346851348877e-02 -8.890931308269500732e-02 -2.781559713184833527e-02 5.236870795488357544e-02 3.235254203900694847e-03 1.135040894150733948e-01 1.546040475368499756e-01 4.993630647659301758e-01 4.373409599065780640e-02 -3.371834754943847656e-02 -6.265124678611755371e-02 -9.007731825113296509e-02 -3.056765906512737274e-02 -9.474159218370914459e-03 3.526676073670387268e-02 2.161877602338790894e-01 -3.261272907257080078e-01 -2.012449204921722412e-01 3.164594769477844238e-01 -1.275500506162643433e-01 -1.588037908077239990e-01 4.384094104170799255e-02 8.853858336806297302e-03 3.875669240951538086e-01
1.754049360752105713e-01 -1.116311773657798767e-01 1.171888709068298340e-01 -1.878469139337539673e-01 2.524153590202331543e-01 -1.968994922935962677e-02 2.717851400375366211e-01 -2.159854471683502197e-01 -1.771170049905776978e-01 -7.128737866878509521e-02 -4.126176834106445312e-01 -1.333897858858108521e-01 -1.764257252216339111e-01 -5.492822732776403427e-03 -6.725534051656723022e-02 1.395931243896484375e-01 -1.346318125724792480e-01 -3.736618161201477051e-02 7.504157721996307373e-02 -4.809942469000816345e-02 1.109586581587791443e-01 -1.356079727411270142e-01 1.113660335540771484e-01 3.546729981899261475e-01 -2.020772993564605713e-01 -3.774003982543945312e-01 4.412633832544088364e-03 6.464048475027084351e-02 4.046516120433807373e-02 7.352364808320999146e-02 -7.159043103456497192e-03 2.292325347661972046e-01
1.983921229839324951e-01 -3.570597767829895020e-01 -7.920984178781509399e-02 1.849890500307083130e-01 1.728789061307907104e-01 6.080392375588417053e-02 -1.013752073049545288e-01 -4.015578329563140869e-01 -1.772700846195220947e-01 8.427036553621292114e-02 -1.866080909967422485e-01 2.827043645083904266e-02 -3.477801010012626648e-02 2.619332820177078247e-02 1.988094300031661987e-01 1.721810400485992432e-01 -4.545424133539199829e-02 -5.986651033163070679e-02 -4.751367866992950439e-02 2.833707258105278015e-02 7.963810861110687256e-02 3.271311149001121521e-02 1.678612977266311646e-01 1.007648035883903503e-01 -3.010689914226531982e-01 -9.307546913623809814e-02 -3.428049385547637939e-02 -2.159471958875656128e-01 1.707801595330238342e-02 4.252771437168121338e-01 -8.660656400024890900e-03 2.439950555562973022e-01
-1.357429325580596924e-01 -2.338463068008422852e-01 -1.090917177498340607e-02 1.205722913146018982e-01 9.210533648729324341e-02 -2.746813595294952393e-01 1.603880226612091064e-01 -9.768648073077201843e-03 1.820494234561920166e-02 1.076495647430419922e-01 -2.011197507381439209e-01 4.686396196484565735e-02 1.310325041413307190e-02 -1.743853539228439331e-01 3.570829033851623535e-01 1.763474196195602417e-01 -1.373277902603149414e-01 -1.989465206861495972e-01 -2.870844304561614990e-01 -1.932345479726791382e-01 3.442111909389495850e-01 -9.081671386957168579e-02 6.235081329941749573e-02 1.041713804006576538e-01 -2.855973839759826660e-01 9.998448938131332397e-02 8.449231274425983429e-03 -2.152413278818130493e-01 -6.935767829418182373e-02 2.980934269726276398e-02 -1.867703050374984741e-01 2.460023015737533569e-01
2.970231138169765472e-02 9.584898501634597778e-02 -1.173535361886024475e-02 2.347818464040756226e-01 -1.896999403834342957e-02 -1.622932776808738708e-02 1.361846625804901123e-01 2.182234525680541992e-01 -2.060779482126235962e-01 3.115584142506122589e-02 -7.308235764503479004e-02 -2.751440368592739105e-02 -9.634099155664443970e-02 -1.787185668945312500e-01 3.850646615028381348e-01 3.484365940093994141e-01 -9.882020205259323120e-02 1.547030508518218994e-01 -2.336833328008651733e-01 -1.136729940772056580e-01 1.315556317567825317e-01 7.325410097837448120e-02 3.489112854003906250e-02 5.307679176330566406e-01 -1.761968135833740234e-01 5.882589146494865417e-02 1.649930626153945923e-01 1.261352598667144775e-01 -1.164624541997909546e-01 6.411915272474288940e-02 3.435297682881355286e-02 6.412034481763839722e-02
8.192119747400283813e-02 -8.637007325887680054e-02 3.868307173252105713e-01 -2.653486654162406921e-02 5.233646184206008911e-02 -3.080660998821258545e-01 -2.097069770097732544e-01 2.391955815255641937e-03 -2.572796344757080078e-01 1.444508507847785950e-02 -4.963963478803634644e-02 -1.895501650869846344e-02 1.029192283749580383e-02 7.264364510774612427e-02 2.374385446310043335e-01 1.524444222450256348e-01 2.189652770757675171e-01 8.067267388105392456e-02 -7.109368592500686646e-02 -4.033546447753906250e-01 -1.451797336339950562e-01 -2.933292686939239502e-01 1.817177608609199524e-02 2.264558672904968262e-01 -2.442341893911361694e-01 3.016495518386363983e-02 4.340403899550437927e-02 -2.525997459888458252e-01 -8.679223060607910156e-02 3.124535270035266876e-02 -1.322830021381378174e-01 -8.026647567749023438e-02
9.626027941703796387e-02 1.958178728818893433e-01 4.297318458557128906e-01 3.079001232981681824e-02 1.302563697099685669e-01 2.577513158321380615e-01 1.863528192043304443e-01 9.829559177160263062e-02 -1.917778402566909790e-01 4.155229404568672180e-02 -2.239892929792404175e-01 7.269759476184844971e-02 -1.528856605291366577e-01 -2.143008261919021606e-02 3.299216628074645996e-01 1.881371140480041504e-01 -9.390198625624179840e-03 6.496624648571014404e-02 -1.260405182838439941e-01 -1.545375883579254150e-01 1.182766184210777283e-01 9.801550209522247314e-02 1.119100823998451233e-01 7.424370944499969482e-02 -4.014720022678375244e-01 6.574325263500213623e-02 -1.913353055715560913e-01 -1.340587139129638672e-01 1.451589167118072510e-01 -1.174088418483734131e-01 -1.704321801662445068e-01 8.512488752603530884e-02
2.712486684322357178e-01 5.163571983575820923e-02 2.444946169853210449e-01 -3.527365624904632568e-02 -1.492524147033691406e-01 -3.024638444185256958e-02 4.887000471353530884e-02 -2.521722018718719482e-01 6.890568882226943970e-02 -3.934890031814575195e-02 1.035697907209396362e-01 -1.178042292594909668e-01 1.005998700857162476e-01 9.111043810844421387e-02 2.554069757461547852e-01 4.813615232706069946e-02 3.373562097549438477e-01 -1.235121563076972961e-01 7.560009509325027466e-02 -1.762854009866714478e-01 2.805573865771293640e-02 -1.642734557390213013e-01 -1.144936904311180115e-01 3.924824595451354980e-01 -1.842965632677078247e-01 -7.301168888807296753e-02 2.612845301628112793e-01 1.637636870145797729e-01 4.174776002764701843e-02 -4.078898578882217407e-02 -3.951872587203979492e-01 4.415403679013252258e-02
6.096591055393218994e-02 5.862069129943847656e-02 4.951046779751777649e-02 2.650304436683654785e-01 2.884373068809509277e-01 1.158928871154785156e-02 1.159433051943778992e-01 2.494047135114669800e-01 -2.350679337978363037e-01 -3.596487641334533691e-01 -3.170164301991462708e-02 -8.145057410001754761e-02 -1.360248327255249023e-01 -1.235619261860847473e-01 -2.149881795048713684e-02 -1.222176291048526764e-02 2.304034493863582611e-02 -2.683552801609039307e-01 -4.100232850760221481e-03 -5.920549482107162476e-02 -1.646432876586914062e-01 -3.587077260017395020e-01 2.837745249271392822e-01 1.923484355211257935e-01 -4.283405467867851257e-02 -1.394581981003284454e-03 1.539072394371032715e-01 7.665623724460601807e-02 -3.120829164981842041e-01 1.735493838787078857e-01 -1.110531911253929138e-01 1.180366128683090210e-01
1.611559391021728516e-01 1.663658022880554199e-02 1.359115839004516602e-01 3.824918568134307861e-01 -1.141363680362701416e-01 -4.840306565165519714e-02 1.626045554876327515e-01 1.415225714445114136e-01 -2.000502794981002808e-01 -2.502884268760681152e-01 -1.824016869068145752e-01 -2.759306430816650391e-01 -5.500362068414688110e-02 -1.435010731220245361e-01 4.425464272499084473e-01 5.667443946003913879e-02 8.473980426788330078e-02 -1.413690596818923950e-01 1.138611063361167908e-01 -3.236802518367767334e-01 -1.391326040029525757e-01 5.908187478780746460e-02 6.103802099823951721e-02 2.629678137600421906e-02 -9.720180928707122803e-02 -3.847160935401916504e-02 6.385454535484313965e-02 1.150647997856140137e-01 -1.140107661485671997e-01 -6.042011827230453491e-02 1.362651884555816650e-01 2.770624160766601562e-01
6.783812493085861206e-02 1.770258843898773193e-01 1.161956116557121277e-01 2.277341037988662720e-01 2.643173933029174805e-01 -1.322307139635086060e-01 1.007895991206169128e-01 1.662262976169586182e-01 -2.583617269992828369e-01 -3.171188831329345703e-01 -4.529155045747756958e-02 -2.292718440294265747e-01 1.014627218246459961e-01 -1.263154149055480957e-01 -8.868665248155593872e-02 -7.167045772075653076e-02 1.730846017599105835e-01 -2.711526453495025635e-01 2.700291806831955910e-04 -9.864276647567749023e-02 -1.409300714731216431e-01 -2.815140187740325928e-01 2.111224234104156494e-01 1.027555093169212341e-01 -1.440926045179367065e-01 4.277902841567993164e-02 2.120556980371475220e-01 1.318743824958801270e-01 -2.433954328298568726e-01 3.036623001098632812e-01 -6.973639130592346191e-02 6.042459979653358459e-02
2.125379443168640137e-01 6.030509248375892639e-02 3.137751817703247070e-01 2.795691601932048798e-02 2.494255751371383667e-01 1.704383790493011475e-01 -5.342615023255348206e-02 1.593097299337387085e-01 -1.022298485040664673e-01 8.294972777366638184e-02 1.127795726060867310e-01 3.194476291537284851e-02 -6.787019968032836914e-02 -1.958340853452682495e-01 2.257023006677627563e-01 1.848074644804000854e-01 7.473034411668777466e-02 3.059580735862255096e-02 -1.650273501873016357e-01 -1.239387243986129761e-01 1.185500696301460266e-01 -4.295796155929565430e-01 1.311194151639938354e-01 1.227711141109466553e-01 -2.694309949874877930e-01 -4.658353328704833984e-02 -2.522048950195312500e-01 1.961607486009597778e-02 -3.318808507174253464e-03 3.560455739498138428e-01 -6.052474491298198700e-03 -1.667020171880722046e-01
2.209840528666973114e-02 8.191118389368057251e-02 9.146764874458312988e-03 -7.315164059400558472e-02 1.007620058953762054e-02 -2.441987991333007812e-01 2.442438900470733643e-01 5.040224269032478333e-02 -1.712937355041503906e-01 3.857268765568733215e-02 1.642261892557144165e-01 -1.795998215675354004e-01 -7.214590907096862793e-02 2.343558222055435181e-01 2.391404658555984497e-01 -8.498106151819229126e-02 2.503105998039245605e-01 9.963344782590866089e-02 -2.106595411896705627e-02 -1.947737485170364380e-01 2.731381654739379883e-01 1.498305648565292358e-01 2.720051705837249756e-01 2.826651334762573242e-01 -3.395135402679443359e-01 -1.517926752567291260e-01 -5.505855660885572433e-03 -1.207569539546966553e-01 -2.753878235816955566e-01 9.526471048593521118e-02 -2.253970950841903687e-01 1.733529753983020782e-02
5.618177354335784912e-02 -9.542655199766159058e-02 9.682887792587280273e-02 7.787018269300460815e-02 -1.505444198846817017e-01 -1.720277033746242523e-02 3.648522868752479553e-02 -1.545658111572265625e-01 9.529313445091247559e-02 -2.122326642274856567e-01 -9.666201472282409668e-02 -1.168686598539352417e-01 1.634124815464019775e-01 -2.662288844585418701e-01 2.562153637409210205e-01 -2.622183598577976227e-02 2.355530112981796265e-01 1.459506303071975708e-01 -1.753493994474411011e-01 -2.366991341114044189e-01 5.320013314485549927e-02 2.893013134598731995e-02 3.595375716686248779e-01 4.959102869033813477e-01 -1.737486124038696289e-01 5.928398668766021729e-02 2.442558556795120239e-01 5.680540949106216431e-02 3.726057708263397217e-02 1.056000143289566040e-01 -1.562524437904357910e-01 8.430907875299453735e-02
-1.780876889824867249e-02 -7.465767860412597656e-02 1.626557707786560059e-01 -1.252514570951461792e-01 5.669953301548957825e-02 2.275210805237293243e-03 5.521256010979413986e-03 -2.883466146886348724e-02 -2.691054949536919594e-03 -2.493126094341278076e-01 -3.079761266708374023e-01 -6.377993617206811905e-03 4.722991958260536194e-02 1.209408864378929138e-01 9.823523461818695068e-02 2.516286671161651611e-01 3.947980701923370361e-01 -1.183132231235504150e-01 8.587180823087692261e-02 -2.663438394665718079e-02 4.310946464538574219e-01 -3.140327632427215576e-01 3.274782001972198486e-01 5.467281676828861237e-03 -1.736133098602294922e-01 -1.309219747781753540e-01 6.286336481571197510e-02 2.085823006927967072e-02 -1.773221939802169800e-01 1.567694246768951416e-01 -9.652782231569290161e-03 1.534400284290313721e-01
-1.402059942483901978e-01 -1.606389507651329041e-02 2.218697369098663330e-01 1.368543654680252075e-01 5.690391734242439270e-02 1.173494942486286163e-02 8.669086545705795288e-02 8.804796962067484856e-04 -4.207087755203247070e-01 -3.468022122979164124e-02 -2.479056417942047119e-01 -1.223719492554664612e-01 -2.120157331228256226e-01 4.127592965960502625e-02 2.921965420246124268e-01 2.009997218847274780e-01 -1.355571448802947998e-01 -2.292264066636562347e-02 -1.655478030443191528e-02 -1.711320430040359497e-01 4.209880828857421875e-01 -6.972934119403362274e-03 2.069908976554870605e-01 3.845396265387535095e-02 -2.408051788806915283e-01 -1.246641054749488831e-01 -7.579696923494338989e-02 8.490772545337677002e-02 -2.871088385581970215e-01 -2.088920399546623230e-02 -1.763872057199478149e-01 6.037005409598350525e-02
6.737019121646881104e-02 4.142118617892265320e-03 -6.159133277833461761e-03 3.025397360324859619e-01 -3.787324577569961548e-02 2.561653852462768555e-01 -8.215089887380599976e-02 6.174268200993537903e-02 -2.385223209857940674e-01 -2.423386126756668091e-01 -1.895623803138732910e-01 -1.225524619221687317e-01 -1.921436786651611328e-01 1.124082282185554504e-01 4.939730167388916016e-01 3.374713659286499023e-02 5.197463929653167725e-02 -1.533097624778747559e-01 -1.386155188083648682e-01 -1.819776147603988647e-01 -2.520382702350616455e-01 -2.128028571605682373e-01 -1.238473281264305115e-01 -2.371429000049829483e-03 -3.391332924365997314e-01 1.638127490878105164e-02 1.349728256464004517e-01 -1.719998382031917572e-02 -5.274263396859169006e-02 -6.433241069316864014e-02 -1.090607717633247375e-01 9.842517226934432983e-02
9.558726847171783447e-02 2.423665858805179596e-02 3.689870983362197876e-02 2.166391313076019287e-01 9.248048812150955200e-02 -1.729501932859420776e-01 1.200769692659378052e-01 4.046718776226043701e-02 -4.089425317943096161e-03 -9.242312610149383545e-02 -8.315227925777435303e-02 -7.404937595129013062e-02 -1.073176711797714233e-01 1.103082597255706787e-01 3.294232487678527832e-01 9.449396282434463501e-02 -2.898128889501094818e-02 -2.101860046386718750e-01 -1.583194136619567871e-01 2.807312086224555969e-02 2.497148700058460236e-03 1.648584604263305664e-01 1.124138534069061279e-01 5.562736392021179199e-01 -4.473390877246856689e-01 -2.461478263139724731e-01 5.816945061087608337e-02 -2.820802852511405945e-02 -1.617713831365108490e-02 -1.960987895727157593e-01 -3.962649777531623840e-02 -8.419714868068695068e-03
-2.384020481258630753e-03 -4.545288905501365662e-02 3.121767640113830566e-01 1.861560940742492676e-01 1.946597397327423096e-01 1.961216032505035400e-01 6.239752098917961121e-02 5.059190094470977783e-02 1.008381694555282593e-02 8.954495424404740334e-04 -3.335277736186981201e-01 -8.342075347900390625e-02 -1.840346306562423706e-02 -3.347588479518890381e-01 2.512975037097930908e-01 -7.801977545022964478e-02 7.350371778011322021e-02 -1.242773160338401794e-01 -1.614030003547668457e-01 -1.030650585889816284e-01 2.241108417510986328e-01 2.192142456769943237e-01 -5.037100985646247864e-02 1.186758279800415039e-01 -4.565329849720001221e-01 -1.221352741122245789e-01 -1.357288844883441925e-02 -1.641494929790496826e-01 6.132839992642402649e-02 -6.175100803375244141e-02 -1.627860814332962036e-01 1.615670472383499146e-01
1.104252710938453674e-01 -5.145681090652942657e-03 2.259432971477508545e-01 3.004029393196105957e-01 3.442339897155761719e-01 2.058932334184646606e-01 -8.303860574960708618e-02 1.665128208696842194e-02 -1.809664070606231689e-01 2.406865730881690979e-02 9.775739163160324097e-02 8.514515310525894165e-02 -6.281532347202301025e-02 -4.112218320369720459e-02 1.040882170200347900e-01 -1.255322098731994629e-01 -1.017151772975921631e-01 -9.651023149490356445e-02 -4.815362691879272461e-01 -2.151032388210296631e-01 1.358927041292190552e-01 -5.308066494762897491e-03 -2.147685736417770386e-01 2.290676832199096680e-01 -1.810883879661560059e-01 1.218101941049098969e-02 3.284382075071334839e-02 1.155353486537933350e-01 -1.354155093431472778e-01 5.866643413901329041e-02 -4.003382287919521332e-03 3.346621990203857422e-01
7.539720833301544189e-02 -1.458895504474639893e-01 1.188818812370300293e-01 3.784472048282623291e-01 1.619577705860137939e-01 1.000038459897041321e-01 -8.567241579294204712e-02 5.051571503281593323e-02 -2.467385530471801758e-01 2.260508015751838684e-02 -2.122656255960464478e-01 -8.861155807971954346e-02 8.619585633277893066e-02 1.165230795741081238e-01 5.129712074995040894e-02 2.096803933382034302e-01 1.485543698072433472e-01 2.792208641767501831e-02 -4.578089341521263123e-02 -2.670591771602630615e-01 -1.518056094646453857e-01 -1.306198686361312866e-01 -7.694101659581065178e-04 1.041364446282386780e-01 -3.630584180355072021e-01 -1.162010431289672852e-02 1.235394850373268127e-01 2.256709150969982147e-02 2.941766977310180664e-01 2.038995772600173950e-01 -1.961653679609298706e-01 -3.551336228847503662e-01
-6.534828990697860718e-02 1.533917635679244995e-01 3.310941457748413086e-01 2.047119587659835815e-01 -2.918267995119094849e-02 9.854861348867416382e-02 2.195876985788345337e-01 -8.462368510663509369e-03 -7.486830651760101318e-02 -7.450851146131753922e-03 -1.938984990119934082e-01 6.176559627056121826e-02 -1.298369765281677246e-01 8.768522739410400391e-02 3.473684787750244141e-01 3.662344440817832947e-02 -8.543159812688827515e-02 1.926329545676708221e-02 -7.536838203668594360e-02 -6.114780530333518982e-02 8.990219235420227051e-02 -9.120647446252405643e-04 1.212087348103523254e-01 1.379092335700988770e-01 -4.764654934406280518e-01 -2.880323231220245361e-01 -2.902778685092926025e-01 1.120902970433235168e-01 -1.139527112245559692e-01 -3.598600625991821289e-03 -2.991708815097808838e-01 -3.574508300516754389e-04
-6.740499287843704224e-02 -5.784014984965324402e-02 2.053778618574142456e-01 -2.070345282554626465e-01 3.480535745620727539e-02 1.183375567197799683e-01 -6.016768515110015869e-03 -1.921959803439676762e-03 1.318923383951187134e-01 -2.274842560291290283e-01 -2.030768059194087982e-02 2.625457048416137695e-01 -1.288744211196899414e-01 -3.854249790310859680e-02 1.960293054580688477e-01 2.684614621102809906e-03 2.634359300136566162e-01 -2.273728459840640426e-04 -9.145671129226684570e-02 -9.295485168695449829e-02 3.324753344058990479e-01 1.125212013721466064e-02 3.506746888160705566e-01 3.276910483837127686e-01 -2.304645180702209473e-01 -2.047278434038162231e-01 6.715245544910430908e-02 6.538116931915283203e-02 -2.865517884492874146e-02 9.525735676288604736e-02 -2.276927679777145386e-01 3.222137987613677979e-01
-1.323702484369277954e-01 1.803849786520004272e-01 -2.315389551222324371e-02 1.591933518648147583e-01 1.213902235031127930e-01 1.354350447654724121e-01 1.321398019790649414e-01 8.795081079006195068e-02 -3.368284106254577637e-01 -2.447676956653594971e-01 -1.053517907857894897e-01 -2.669945359230041504e-01 -6.826651841402053833e-02 -3.754982724785804749e-02 2.962996065616607666e-01 2.439095675945281982e-01 7.807340472936630249e-02 -2.557344138622283936e-01 1.151295527815818787e-01 -1.306545883417129517e-01 2.393926680088043213e-01 -1.257079690694808960e-01 3.284498453140258789e-01 2.058598399162292480e-01 -2.623219192028045654e-01 7.881481945514678955e-02 -1.430534273386001587e-01 2.890167571604251862e-02 -4.265134409070014954e-02 -4.691266641020774841e-02 -1.487333476543426514e-01 -9.500207751989364624e-02
-1.194150187075138092e-02 -5.917056649923324585e-02 9.415880590677261353e-02 8.226433396339416504e-02 3.579527437686920166e-01 -9.343204088509082794e-03 -3.810976743698120117e-01 8.446078002452850342e-02 -3.637255430221557617e-01 -1.173303723335266113e-01 5.197391286492347717e-02 7.941506057977676392e-02 -2.309156358242034912e-01 -1.876681894063949585e-01 1.847122907638549805e-01 -2.425150945782661438e-02 1.333456039428710938e-01 -6.795265525579452515e-02 1.646370440721511841e-01 -1.370713561773300171e-01 2.259973585605621338e-01 2.167549878358840942e-01 2.729826606810092926e-03 2.016690671443939209e-01 -2.625671327114105225e-01 -1.852791011333465576e-01 1.028512697666883469e-02 1.150756254792213440e-01 1.180978715419769287e-01 2.523173689842224121e-01 -1.104186754673719406e-02 1.429630666971206665e-01
-2.483299672603607178e-01 -1.970489881932735443e-02 1.092818379402160645e-01 1.845500320196151733e-01 5.512160807847976685e-02 -1.608705222606658936e-01 3.434074809774756432e-03 -2.449529618024826050e-02 -5.968159809708595276e-02 -2.799469232559204102e-01 -1.825994849205017090e-01 -3.357354998588562012e-01 -2.546624243259429932e-01 3.141051274724304676e-04 2.797538042068481445e-01 1.875111609697341919e-01 1.041328161954879761e-01 -7.927942276000976562e-02 -3.900783061981201172e-01 -5.020535737276077271e-02 1.885984539985656738e-01 3.131533786654472351e-02 1.177118495106697083e-01 1.778900027275085449e-01 -1.040303781628608704e-01 -3.829541057348251343e-02 -2.640646100044250488e-01 -1.156714186072349548e-01 -4.608183633536100388e-03 1.704248338937759399e-01 -2.695172429084777832e-01 7.196402549743652344e-02
2.165942341089248657e-01 1.794387549161911011e-01 2.345657944679260254e-01 3.507989048957824707e-01 8.703180588781833649e-03 -2.130146622657775879e-01 3.662579506635665894e-02 3.301751315593719482e-01 -1.759672760963439941e-01 -5.194148980081081390e-03 1.199721079319715500e-02 -2.282046247273683548e-03 -1.254190802574157715e-01 7.622176408767700195e-02 1.911817044019699097e-01 4.099518060684204102e-01 1.135204732418060303e-01 -1.040413975715637207e-02 -3.461383283138275146e-02 6.667432934045791626e-02 1.683984696865081787e-01 -7.664605975151062012e-02 1.807378791272640228e-02 2.150877267122268677e-01 -1.031617149710655212e-01 -1.304457336664199829e-01 2.343764901161193848e-01 1.120822727680206299e-01 -1.290168911218643188e-01 1.088596433401107788e-01 -4.285340756177902222e-02 3.236698806285858154e-01
1.797338724136352539e-01 -2.071541734039783478e-02 3.289259374141693115e-01 1.977023631334304810e-01 5.129970610141754150e-02 7.467044144868850708e-02 1.140862554311752319e-01 4.594648629426956177e-02 7.355182431638240814e-03 -2.600599452853202820e-02 1.290586739778518677e-01 -1.041340176016092300e-02 -8.437672257423400879e-02 1.929990053176879883e-01 -6.856638472527265549e-03 1.581076681613922119e-01 2.764995396137237549e-01 1.341099143028259277e-01 -1.427310109138488770e-01 -2.457640469074249268e-01 1.116345822811126709e-01 -2.666107714176177979e-01 -2.046446502208709717e-01 2.377834618091583252e-01 -2.137949168682098389e-01 -9.823804348707199097e-02 -3.720530867576599121e-02 -3.070120513439178467e-01 -2.301493287086486816e-01 3.137348890304565430e-01 -2.159064412117004395e-01 5.965574458241462708e-02
-2.667515575885772705e-01 -1.199465915560722351e-01 -1.115398947149515152e-02 -1.011266186833381653e-01 -6.205562385730445385e-05 -5.690136179327964783e-02 3.248686790466308594e-01 2.249323278665542603e-01 -2.105827778577804565e-01 -1.641533896327018738e-02 6.849017739295959473e-02 -1.138058453798294067e-01 1.433567237108945847e-02 -8.064811676740646362e-02 3.336929976940155029e-01 1.695005595684051514e-01 4.014920294284820557e-01 -1.031042560935020447e-01 -1.160206124186515808e-01 -1.892932057380676270e-01 4.499918967485427856e-02 4.899797588586807251e-02 2.419620901346206665e-01 2.538025379180908203e-01 -1.866812258958816528e-01 -3.102862834930419922e-01 -7.113786786794662476e-02 -1.731311231851577759e-01 -4.904245585203170776e-02 4.501361027359962463e-02 -1.150975599884986877e-01 5.777091160416603088e-02
7.960319519042968750e-02 -6.662007421255111694e-02 -9.682455658912658691e-02 -3.650609403848648071e-02 1.207166314125061035e-01 2.126311510801315308e-01 2.211119383573532104e-01 -2.683565393090248108e-02 -2.876524031162261963e-01 -2.528899312019348145e-01 -1.677124947309494019e-01 1.626394391059875488e-01 2.937090098857879639e-01 -1.694499328732490540e-02 3.997585773468017578e-01 6.551884859800338745e-02 -9.811543673276901245e-02 -2.460998147726058960e-01 1.050944253802299500e-01 -1.626885682344436646e-01 1.351865082979202271e-01 -2.048392593860626221e-01 1.118520274758338928e-01 1.500616222620010376e-01 -4.219288825988769531e-01 -3.918309509754180908e-02 -9.738559275865554810e-02 6.034494191408157349e-02 -8.059154450893402100e-02 -2.681031823158264160e-03 8.904850110411643982e-03 -1.223112717270851135e-01
3.064626455307006836e-01 -1.959229260683059692e-01 7.676827162504196167e-02 3.378495872020721436e-01 4.212791621685028076e-01 -9.302368015050888062e-02 -1.441027969121932983e-01 -1.092263907194137573e-01 -2.016891837120056152e-01 -2.031096369028091431e-01 -6.902585178613662720e-02 -2.003037557005882263e-02 -2.831470780074596405e-02 -1.162704154849052429e-01 -9.514670819044113159e-02 1.370107680559158325e-01 9.592014551162719727e-02 -2.244764417409896851e-01 -2.433792054653167725e-01 -8.268012106418609619e-02 8.346219547092914581e-03 -1.493411362171173096e-01 1.942646503448486328e-01 2.862050831317901611e-01 -3.329682350158691406e-02 4.427603259682655334e-02 2.135663926601409912e-01 1.127938479185104370e-01 -1.146280467510223389e-01 1.021777093410491943e-01 2.066231518983840942e-01 -6.504613906145095825e-02
3.544935584068298340e-01 2.068610116839408875e-02 -6.773776561021804810e-02 3.221829533576965332e-01 3.132460713386535645e-01 1.131371632218360901e-01 5.636390298604965210e-02 -1.642877012491226196e-01 -1.159706413745880127e-01 5.650567635893821716e-02 4.194009304046630859e-02 1.271230448037385941e-02 4.314729478210210800e-03 1.000257506966590881e-01 1.662014275789260864e-01 -4.215816780924797058e-02 3.589602112770080566e-01 -2.500590123236179352e-02 -2.753627300262451172e-01 2.213925570249557495e-01 5.508119985461235046e-02 1.005022153258323669e-01 -9.380737319588661194e-03 4.225504025816917419e-02 -3.791483044624328613e-01 -2.864854633808135986e-01 8.693564683198928833e-02 -1.306772530078887939e-01 1.249796375632286072e-01 1.656485199928283691e-01 -5.833940207958221436e-02 -1.376549899578094482e-02
3.587142378091812134e-02 1.552436314523220062e-02 -1.438977755606174469e-02 5.730769410729408264e-02 1.564809679985046387e-01 -1.107816100120544434e-01 1.504815071821212769e-01 2.204026579856872559e-01 -2.358665466308593750e-01 -1.287249326705932617e-01 -6.326825171709060669e-02 -6.652086228132247925e-02 -1.104310825467109680e-01 -1.350028440356254578e-02 3.327764570713043213e-01 1.806577146053314209e-01 -5.736707895994186401e-02 -6.853827089071273804e-02 -2.695890665054321289e-01 -8.493418991565704346e-02 -1.083423718810081482e-01 2.755130529403686523e-01 -4.642704501748085022e-02 4.620600044727325439e-01 -3.369407951831817627e-01 -2.095862179994583130e-01 2.132223993539810181e-01 -1.672001183032989502e-01 -2.948301099240779877e-02 -8.908952772617340088e-02 1.723814383149147034e-02 1.394807845354080200e-01
1.900340169668197632e-01 -2.743083238601684570e-01 8.347845077514648438e-02 1.406077891588211060e-01 -6.130168959498405457e-02 1.359572708606719971e-01 1.210560128092765808e-01 4.414717480540275574e-02 -2.562622725963592529e-01 -2.533580362796783447e-01 9.953396767377853394e-02 -6.463572382926940918e-02 -1.198034659028053284e-01 -1.601696480065584183e-03 1.630762666463851929e-01 6.755482405424118042e-02 3.188315033912658691e-01 -1.804584860801696777e-01 -3.200370371341705322e-01 -7.751960307359695435e-02 -3.097759094089269638e-03 -1.929449737071990967e-01 2.377290725708007812e-01 1.125041469931602478e-01 -6.646823137998580933e-02 -1.089434102177619934e-01 3.255415856838226318e-01 1.583017855882644653e-01 6.032644584774971008e-02 7.828858494758605957e-02 -3.569751083850860596e-01 3.745298366993665695e-03
5.205557681620121002e-03 -5.473505705595016479e-02 -2.002516686916351318e-01 1.446194648742675781e-01 2.144960761070251465e-01 -9.890381991863250732e-02 9.699895977973937988e-02 6.341436505317687988e-02 -1.655459520407021046e-03 1.722659319639205933e-01 -1.368203163146972656e-01 -1.096589043736457825e-01 -9.369979798793792725e-02 -2.706025913357734680e-02 3.934713304042816162e-01 3.004646003246307373e-01 5.649210419505834579e-03 -2.052368074655532837e-01 -3.488407135009765625e-01 -1.062457859516143799e-01 2.901190221309661865e-01 -5.815647542476654053e-02 1.107045412063598633e-01 7.803875207901000977e-02 -2.422439754009246826e-01 7.739717839285731316e-04 -8.070921152830123901e-02 -2.129589766263961792e-01 -2.136355489492416382e-01 4.237299319356679916e-03 -2.327483743429183960e-01 2.455606162548065186e-01
2.548834308981895447e-02 -1.067747324705123901e-01 4.217935260385274887e-03 -1.391857117414474487e-01 2.560115158557891846e-01 3.480139374732971191e-01 -2.183950543403625488e-01 9.466025233268737793e-02 -1.589493304491043091e-01 -1.532177627086639404e-01 -2.632718086242675781e-01 2.676560170948505402e-02 5.573536455631256104e-02 -1.600157767534255981e-01 1.367311626672744751e-01 2.067642211914062500e-01 -5.921525880694389343e-02 -5.463772919028997421e-03 1.944037377834320068e-01 -8.387516438961029053e-02 -1.129556670784950256e-01 -2.494120746850967407e-01 7.752383500337600708e-02 2.048339694738388062e-01 -2.918135523796081543e-01 -5.616591777652502060e-03 -5.693482235074043274e-03 -5.022839084267616272e-02 -1.636447459459304810e-01 2.804523408412933350e-01 -3.800614178180694580e-01 8.602742105722427368e-02
1.565312147140502930e-01 1.646553352475166321e-02 7.237684726715087891e-02 3.203136622905731201e-01 2.980881035327911377e-01 -1.994463987648487091e-02 3.728540614247322083e-03 4.809369891881942749e-02 -1.602896004915237427e-01 -1.808128952980041504e-01 1.557912081480026245e-01 -3.644059300422668457e-01 1.433134377002716064e-01 -1.367888599634170532e-01 1.033449992537498474e-01 -1.024910435080528259e-02 -4.706369712948799133e-02 -1.976626664400100708e-01 -3.570660948753356934e-02 -3.329154253005981445e-01 -3.422699496150016785e-02 -3.506393432617187500e-01 8.444326370954513550e-02 -6.492316722869873047e-02 -2.305086851119995117e-01 1.432833373546600342e-01 1.152685955166816711e-01 3.776428103446960449e-02 -2.393187731504440308e-01 1.570452451705932617e-01 -1.917414069175720215e-01 1.199396252632141113e-01
-1.379487961530685425e-01 6.327731162309646606e-02 2.426303923130035400e-01 1.276794075965881348e-01 9.839014708995819092e-02 -5.181033536791801453e-02 1.567856669425964355e-01 2.766571938991546631e-03 -1.540619879961013794e-01 -4.122080206871032715e-01 -1.804420500993728638e-01 -5.926202237606048584e-02 -7.809589058160781860e-02 -1.622929573059082031e-01 1.993098258972167969e-01 -7.852802425622940063e-02 2.993331663310527802e-02 -2.003765255212783813e-01 4.077086597681045532e-02 -2.283195853233337402e-01 3.037016391754150391e-01 -1.176660880446434021e-01 3.594463467597961426e-01 3.261840343475341797e-01 -1.477266848087310791e-01 1.514817215502262115e-02 -6.597023457288742065e-02 -1.115457713603973389e-01 -1.542612463235855103e-01 -1.615749150514602661e-01 -8.700417727231979370e-02 -1.547674983739852905e-01
1.482345014810562134e-01 -5.437466315925121307e-03 1.039631664752960205e-01 3.906683325767517090e-01 -6.699752807617187500e-02 -2.189293690025806427e-02 -1.217472739517688751e-02 5.874530225992202759e-02 -1.774668246507644653e-01 -2.498298138380050659e-01 -1.662178337574005127e-01 -4.477135464549064636e-02 5.224274937063455582e-03 -2.042067348957061768e-01 -4.939829558134078979e-02 -2.023434042930603027e-01 2.025245577096939087e-01 -1.136103551834821701e-02 -1.403691023588180542e-01 -3.987849354743957520e-01 -1.089315712451934814e-01 -3.038130402565002441e-01 1.338659077882766724e-01 3.347024619579315186e-01 -1.237181052565574646e-01 -2.195666581392288208e-01 -6.248277146369218826e-03 1.595841497182846069e-01 3.486502915620803833e-02 5.684088543057441711e-02 -8.922112733125686646e-02 2.047571092844009399e-01
-9.268496185541152954e-03 2.833216451108455658e-02 2.058334946632385254e-01 1.673098206520080566e-01 3.318321108818054199e-01 -1.464126557111740112e-01 5.523619800806045532e-02 1.915061920881271362e-01 -9.497255086898803711e-02 -3.495781421661376953e-01 -1.959967166185379028e-01 -1.073136106133460999e-01 3.200497105717658997e-02 -6.620352715253829956e-02 -2.258000336587429047e-02 -5.680755898356437683e-02 2.014802843332290649e-01 -1.725212335586547852e-01 7.123972475528717041e-02 -6.218411028385162354e-02 -3.631679117679595947e-01 -1.535379439592361450e-01 1.579052060842514038e-01 2.481467723846435547e-01 -1.905588060617446899e-01 -4.382077977061271667e-02 3.581924736499786377e-01 1.486416626721620560e-02 -1.306390017271041870e-01 2.477729767560958862e-01 7.016178686171770096e-03 -2.526419423520565033e-02
6.339825689792633057e-02 6.652203202247619629e-02 8.460058271884918213e-02 5.944234132766723633e-02 1.274293363094329834e-01 -3.946112468838691711e-02 -3.051959872245788574e-01 -3.082134760916233063e-03 -2.500114738941192627e-01 -2.484218776226043701e-01 -2.667172849178314209e-01 -1.348603665828704834e-01 4.078334569931030273e-02 6.943061947822570801e-02 5.146145354956388474e-03 -9.934640489518642426e-03 -9.312672168016433716e-02 4.298818111419677734e-02 -3.929606080055236816e-02 4.859431460499763489e-02 3.469294607639312744e-01 -5.076319575309753418e-01 1.213276982307434082e-01 2.244812399148941040e-01 -5.847837030887603760e-02 -9.824889153242111206e-02 3.050403296947479248e-01 -2.651525139808654785e-01 4.434204660356044769e-03 -1.498005818575620651e-02 -1.209587603807449341e-01 2.949885278940200806e-02
1.160603463649749756e-01 1.536120921373367310e-01 4.053853452205657959e-02 4.663050640374422073e-03 -1.401954591274261475e-01 8.172963559627532959e-02 -4.194898158311843872e-02 1.743840277194976807e-01 -2.734487652778625488e-01 -2.476557642221450806e-01 -1.366022676229476929e-01 -1.345823556184768677e-01 -7.106871157884597778e-02 -1.853574961423873901e-01 -4.034144803881645203e-02 9.159441292285919189e-02 3.027871949598193169e-03 -1.567507386207580566e-01 7.322425954043865204e-03 -2.293159663677215576e-01 -1.423042267560958862e-01 -3.069713711738586426e-01 3.627477586269378662e-01 2.553662359714508057e-01 -3.561554551124572754e-01 1.569066792726516724e-01 1.819935292005538940e-01 1.270327568054199219e-01 -1.332197338342666626e-01 -9.488170593976974487e-02 -2.411739230155944824e-01 7.949456572532653809e-02
2.293478697538375854e-02 -1.166999191045761108e-01 1.765009760856628418e-02 2.224549651145935059e-01 2.859305143356323242e-01 1.072095707058906555e-01 7.795228064060211182e-02 -3.695636987686157227e-01 6.285163015127182007e-02 8.304194360971450806e-02 -3.155284523963928223e-01 6.829732656478881836e-02 -1.523901224136352539e-01 -2.041638642549514771e-02 2.208288609981536865e-01 1.816154569387435913e-01 1.542852405691519380e-04 -2.145827710628509521e-01 -9.511733055114746094e-02 1.734287589788436890e-01 3.330592513084411621e-01 4.654422402381896973e-02 9.785343706607818604e-02 2.064252644777297974e-01 -3.015449643135070801e-01 2.030972950160503387e-02 5.651997029781341553e-02 -1.200402453541755676e-01 3.265090286731719971e-02 3.319874107837677002e-01 -2.940420620143413544e-02 9.028127789497375488e-02
7.697199285030364990e-02 -7.979749888181686401e-02 1.346543729305267334e-01 -2.387748099863529205e-02 -2.103463560342788696e-01 1.602491736412048340e-01 9.290551394224166870e-02 -2.300788089632987976e-02 -9.853337891399860382e-03 -2.029493898153305054e-01 -1.766401231288909912e-01 1.673150993883609772e-02 1.468223929405212402e-01 -2.978072166442871094e-01 2.558845579624176025e-01 9.887770563364028931e-02 3.313870402052998543e-03 -8.634332567453384399e-02 -1.753277629613876343e-01 -1.652462184429168701e-01 9.514351934194564819e-02 -4.366157948970794678e-02 4.152971506118774414e-01 5.094206333160400391e-01 -1.708577275276184082e-01 -2.184233814477920532e-01 7.574798911809921265e-02 3.653223440051078796e-02 -8.332896977663040161e-02 3.222064301371574402e-02 -8.769861608743667603e-02 1.534734815359115601e-01
-1.895922794938087463e-02 1.516493111848831177e-01 1.313109397888183594e-01 1.770394593477249146e-01 5.923754349350929260e-02 9.594734758138656616e-02 7.291410118341445923e-02 -9.271561354398727417e-02 1.965700648725032806e-02 -3.140785694122314453e-01 -1.953866481781005859e-01 -1.423005014657974243e-01 1.729301363229751587e-01 -8.975195884704589844e-02 3.598802387714385986e-01 -9.320166707038879395e-02 1.671582758426666260e-01 1.324069406837224960e-02 -2.519680857658386230e-01 -1.046237796545028687e-01 1.497292518615722656e-01 1.141728907823562622e-01 2.781353592872619629e-01 1.751393377780914307e-01 -1.721280813217163086e-01 -1.122688725590705872e-01 -1.318905651569366455e-01 -2.560563683509826660e-01 -2.963509224355220795e-02 2.838919758796691895e-01 -3.288337290287017822e-01 8.352591842412948608e-02
4.859115183353424072e-01 1.383388936519622803e-01 2.461101412773132324e-01 -2.659855596721172333e-02 9.167827665805816650e-02 1.502217054367065430e-01 2.618529796600341797e-01 -2.785021364688873291e-01 -1.648596078157424927e-01 1.483594477176666260e-01 -1.762599349021911621e-01 -7.381021976470947266e-02 -1.438006162643432617e-01 2.470378065481781960e-03 2.487535327672958374e-01 2.635534387081861496e-03 4.861419275403022766e-02 8.395267277956008911e-02 2.164361029863357544e-01 -3.105847239494323730e-01 -1.361003797501325607e-02 5.470739305019378662e-02 -1.152962446212768555e-02 8.560762554407119751e-02 -2.850208282470703125e-01 -1.463167071342468262e-01 1.497340351343154907e-01 -1.778967678546905518e-01 -7.839404977858066559e-03 1.834079064428806305e-02 -1.129936724901199341e-01 6.972245872020721436e-02
-8.509487379342317581e-04 -8.447855710983276367e-02 2.428612709045410156e-01 2.449645996093750000e-01 -5.799684673547744751e-03 2.367079555988311768e-01 -2.495609596371650696e-02 -1.322951018810272217e-01 -9.802553802728652954e-02 -1.834146678447723389e-01 -1.736269742250442505e-01 9.147058427333831787e-02 7.725906372070312500e-02 6.992696970701217651e-02 1.709972172975540161e-01 1.353515535593032837e-01 -5.217980965971946716e-02 6.574216485023498535e-02 -3.361148536205291748e-01 -1.452114582061767578e-01 3.452595472335815430e-01 -5.308654159307479858e-02 5.191130191087722778e-02 9.849378466606140137e-02 -2.215892076492309570e-01 -3.124417066574096680e-01 8.212453871965408325e-02 -2.194492965936660767e-01 -3.359309434890747070e-01 -7.538928836584091187e-02 -2.394344061613082886e-01 -8.058308809995651245e-02
1.787024140357971191e-01 -3.083420358598232269e-02 1.382920518517494202e-02 -2.223104424774646759e-02 -8.776898682117462158e-02 -1.062814444303512573e-01 6.374591588973999023e-02 -1.772144883871078491e-01 -2.123114913702011108e-01 -1.029941663146018982e-01 -3.375843465328216553e-01 -8.806461840867996216e-02 -2.053450606763362885e-02 -6.810638308525085449e-02 -8.792082779109477997e-03 2.084039598703384399e-01 3.526312112808227539e-02 -8.244831860065460205e-02 -2.486280053853988647e-01 -8.651899546384811401e-02 4.714560881257057190e-02 -2.798213958740234375e-01 4.568715393543243408e-02 -9.195704013109207153e-02 -2.575682103633880615e-01 -2.957147061824798584e-01 4.670631289482116699e-01 1.081338375806808472e-01 -2.581192553043365479e-01 2.314145117998123169e-01 -5.953889712691307068e-02 -1.011352539062500000e-01
-1.004046201705932617e-01 1.677056849002838135e-01 9.031167253851890564e-03 2.748934328556060791e-01 1.265747696161270142e-01 8.595638722181320190e-02 1.502166241407394409e-01 5.889640748500823975e-02 -4.031573832035064697e-01 -2.350750118494033813e-01 -2.782989293336868286e-02 -1.605905145406723022e-01 -1.107217669486999512e-01 1.573176532983779907e-01 1.456373184919357300e-01 7.305347174406051636e-02 1.071493253111839294e-01 -2.480049878358840942e-01 1.861900240182876587e-01 3.032907545566558838e-01 1.965909302234649658e-01 -1.845538467168807983e-01 2.005151063203811646e-01 2.802242338657379150e-01 -2.738245725631713867e-01 3.414806723594665527e-02 7.812967896461486816e-02 -2.498118579387664795e-02 -8.540997281670570374e-03 3.656079247593879700e-02 -2.177897542715072632e-01 7.740337401628494263e-02
-1.917242705821990967e-01 -7.652568072080612183e-02 2.953580319881439209e-01 -8.214870095252990723e-02 3.715775907039642334e-02 2.024862729012966156e-02 1.027598157525062561e-01 -1.968043595552444458e-01 -4.540279880166053772e-02 -4.168250560760498047e-01 -1.247441247105598450e-01 -1.563221961259841919e-01 1.368690431118011475e-01 -2.249583899974822998e-01 2.061758488416671753e-01 1.076868176460266113e-01 1.040113419294357300e-01 2.882383763790130615e-02 -1.845245715230703354e-03 -1.416071355342864990e-01 2.182741649448871613e-02 9.214961319230496883e-04 4.617229700088500977e-01 5.155150219798088074e-02 -3.246583342552185059e-01 -3.251082077622413635e-02 9.809172153472900391e-02 -6.860600411891937256e-02 -1.474276781082153320e-01 -5.813177675008773804e-02 -9.753052145242691040e-02 2.638725936412811279e-01
-9.478540159761905670e-03 1.877540349960327148e-01 1.447221636772155762e-01 -1.135395169258117676e-01 -1.142961606383323669e-01 -5.259484425187110901e-02 -1.525723282247781754e-02 9.089024364948272705e-02 -2.195872962474822998e-01 -3.379259705543518066e-01 6.107006222009658813e-02 -1.649322807788848877e-01 -1.506941765546798706e-01 -1.273674219846725464e-01 5.192118287086486816e-01 -8.652728050947189331e-02 1.442021578550338745e-01 -2.019909583032131195e-02 1.123034432530403137e-01 -7.905960083007812500e-02 -4.821093380451202393e-02 -1.217459291219711304e-01 1.211961433291435242e-01 2.977211177349090576e-01 -2.649705410003662109e-01 -3.345580399036407471e-01 8.527427166700363159e-02 7.410299777984619141e-02 -1.573069840669631958e-01 1.275977194309234619e-01 -1.393057126551866531e-02 2.226880565285682678e-02
2.037003636360168457e-01 5.822778493165969849e-02 -7.904226891696453094e-03 1.750137209892272949e-01 2.107494026422500610e-01 2.974619530141353607e-02 -5.624584853649139404e-02 -5.085390210151672363e-01 -2.669030725955963135e-01 -1.903643012046813965e-01 1.347330491989850998e-02 6.307444721460342407e-02 1.569405347108840942e-01 -1.159882992506027222e-01 2.052551656961441040e-01 -3.185685724020004272e-02 -7.772289216518402100e-02 -1.313921250402927399e-02 -6.363825500011444092e-02 -6.249609962105751038e-02 1.667767167091369629e-01 -7.483381032943725586e-02 7.896281033754348755e-02 4.645850881934165955e-02 -1.618948429822921753e-01 -4.565734863281250000e-01 1.610276103019714355e-01 1.115398183465003967e-01 3.070269525051116943e-02 1.253173798322677612e-01 -2.727793157100677490e-01 -6.641376018524169922e-02
3.557775914669036865e-01 -2.291933596134185791e-01 2.094612866640090942e-01 3.259998559951782227e-01 2.321876585483551025e-01 1.698320508003234863e-01 1.543184071779251099e-01 -2.556518316268920898e-01 -2.172486782073974609e-01 -1.018147245049476624e-01 1.070305891335010529e-02 -1.138636171817779541e-01 1.092607676982879639e-01 7.171450555324554443e-02 -8.193433284759521484e-02 -2.963250689208507538e-02 2.812399864196777344e-01 -5.257258564233779907e-02 -1.509364396333694458e-01 1.583030670881271362e-01 3.073213100433349609e-01 -1.219421550631523132e-01 1.436110138893127441e-01 2.942939996719360352e-01 -2.027299068868160248e-02 -1.243596896529197693e-01 -5.727241747081279755e-03 -9.777310304343700409e-03 7.328642904758453369e-02 8.615550398826599121e-02 -4.398861154913902283e-02 1.628429591655731201e-01
1.172441989183425903e-01 1.550458669662475586e-01 1.940628886222839355e-01 -2.655579335987567902e-02 2.912809550762176514e-01 -3.849573433399200439e-02 2.331557311117649078e-02 1.846109628677368164e-01 -3.061476945877075195e-01 1.513334065675735474e-01 3.730686847120523453e-03 -2.251242846250534058e-01 -2.245462983846664429e-01 -3.093617968261241913e-02 2.742235958576202393e-01 4.329554364085197449e-02 4.898457601666450500e-02 -1.689454615116119385e-01 1.227062568068504333e-02 -1.373908370733261108e-01 -2.168208174407482147e-02 -3.782894015312194824e-01 -6.584387272596359253e-02 2.640969157218933105e-01 -2.564251124858856201e-01 -2.184650301933288574e-01 8.922914415597915649e-02 1.376082003116607666e-01 -4.477936401963233948e-02 1.064524278044700623e-01 1.600504815578460693e-01 -2.452893555164337158e-01
-2.104405611753463745e-01 2.539693005383014679e-02 3.049573488533496857e-02 5.121661722660064697e-02 -1.211730614304542542e-01 -8.210653811693191528e-02 -4.353420343250036240e-03 2.212346903979778290e-02 -3.801002800464630127e-01 -2.677145302295684814e-01 -1.451291888952255249e-01 -1.955377459526062012e-01 -1.544085294008255005e-01 8.207197487354278564e-02 3.912914693355560303e-01 1.685091108083724976e-01 9.883285500109195709e-03 -6.550334393978118896e-02 -2.378793060779571533e-01 -7.588125020265579224e-02 5.131453275680541992e-02 1.107829362154006958e-01 4.667853936553001404e-02 3.341193199157714844e-01 -1.706140786409378052e-01 1.441733092069625854e-01 1.703286729753017426e-02 -9.708686172962188721e-02 -1.767663806676864624e-01 1.525305956602096558e-01 -3.515586256980895996e-01 9.427127987146377563e-02
6.342478841543197632e-02 8.074665069580078125e-02 4.962850362062454224e-03 -3.098914772272109985e-02 6.038119196891784668e-01 2.984235808253288269e-02 -2.798019051551818848e-01 1.856772601604461670e-01 -1.023560538887977600e-01 -2.397297322750091553e-01 5.656947940587997437e-02 9.151121973991394043e-02 8.127395063638687134e-03 -2.770480350591242313e-04 4.506365954875946045e-02 -3.687192872166633606e-02 -1.801918894052505493e-01 6.300485134124755859e-02 7.766250520944595337e-03 -1.772382408380508423e-01 7.140908390283584595e-02 -2.146431803703308105e-01 1.264888346195220947e-01 2.166013568639755249e-01 -1.771764010190963745e-01 -1.274235844612121582e-01 2.421904206275939941e-01 -6.653758138418197632e-02 -4.546120390295982361e-02 -9.351561963558197021e-02 -3.312291502952575684e-01 1.183831393718719482e-01
-1.179079189896583557e-01 8.016656339168548584e-02 2.441198565065860748e-02 1.120736151933670044e-01 8.324684202671051025e-02 -1.472469419240951538e-01 -1.093636918812990189e-02 3.375219414010643959e-03 -2.385957688093185425e-01 -3.179581165313720703e-01 -3.143801540136337280e-02 -3.119856715202331543e-01 -3.711441531777381897e-02 4.717471823096275330e-02 3.659128546714782715e-01 1.526346206665039062e-01 -6.061142310500144958e-02 -1.002855822443962097e-01 -2.850800454616546631e-01 -8.657964318990707397e-02 1.789925545454025269e-01 1.163670569658279419e-01 9.178106486797332764e-02 1.929586231708526611e-01 -4.324614256620407104e-02 5.546816065907478333e-02 -2.105843424797058105e-01 -1.530739516019821167e-01 -3.468010108917951584e-03 3.830146789550781250e-01 -3.172461986541748047e-01 8.255292475223541260e-02
1.990593373775482178e-01 -5.460479855537414551e-02 4.343082308769226074e-01 -1.436621099710464478e-01 1.221095398068428040e-01 -1.125679165124893188e-01 -1.630502194166183472e-01 2.272748388350009918e-02 -2.589938044548034668e-01 8.956067264080047607e-02 -4.645911045372486115e-03 -9.956479817628860474e-02 -1.244197189807891846e-01 2.077925484627485275e-03 9.779119491577148438e-02 3.759927749633789062e-01 2.678131163120269775e-01 2.881113439798355103e-02 5.888599902391433716e-03 -2.262945622205734253e-01 5.978811904788017273e-02 -2.476012855768203735e-01 -5.391580611467361450e-02 2.454561889171600342e-01 -1.182278692722320557e-01 9.256063401699066162e-02 6.498443335294723511e-02 -3.312113881111145020e-01 1.050486862659454346e-01 1.457349956035614014e-01 -1.123990118503570557e-01 -9.372302144765853882e-02
-7.395600527524948120e-02 1.066865101456642151e-01 1.694920510053634644e-01 4.957696050405502319e-02 4.030565544962882996e-02 1.798470132052898407e-02 1.728562116622924805e-01 -4.884069040417671204e-02 -4.787798821926116943e-01 8.560064248740673065e-03 -1.780767589807510376e-01 -1.443866789340972900e-01 -5.925673246383666992e-02 -6.194971501827239990e-03 1.859982460737228394e-01 2.798458039760589600e-01 -9.259117394685745239e-02 -3.993571177124977112e-02 -9.701681882143020630e-02 -1.034194305539131165e-01 2.428176254034042358e-01 1.352929417043924332e-02 1.257391422986984253e-01 9.462479501962661743e-03 -4.013817310333251953e-01 -8.073032647371292114e-02 -2.703652679920196533e-01 2.492296546697616577e-01 -1.588847637176513672e-01 1.836307905614376068e-02 -2.669516205787658691e-01 1.201168298721313477e-01
1.803738474845886230e-01 -1.124183312058448792e-01 7.343159057199954987e-03 -6.684216856956481934e-02 -1.271295174956321716e-02 5.539065226912498474e-03 7.304760068655014038e-02 -2.488362789154052734e-01 -2.799734473228454590e-01 -1.142055392265319824e-01 -1.543381363153457642e-01 7.662434130907058716e-03 -1.864652633666992188e-01 2.107398808002471924e-01 3.125782310962677002e-01 2.312280088663101196e-01 1.794094145298004150e-01 -2.935133278369903564e-01 -2.403898090124130249e-01 1.640623062849044800e-01 -2.745777927339076996e-02 1.250655651092529297e-01 2.887502908706665039e-01 1.866635084152221680e-01 -2.887473702430725098e-01 -1.016935631632804871e-01 9.626263380050659180e-02 -2.163929045200347900e-01 9.754207730293273926e-02 1.501481831073760986e-01 7.776939868927001953e-02 1.078243777155876160e-01
-5.665453150868415833e-02 -1.244535520672798157e-01 -9.989514946937561035e-03 -4.773037508130073547e-02 3.358709812164306641e-01 -4.122257977724075317e-02 -2.461445927619934082e-01 -1.032248884439468384e-01 -2.438947707414627075e-01 -1.187565028667449951e-01 2.313154488801956177e-01 -2.183241210877895355e-02 -3.494983613491058350e-01 -2.416294515132904053e-01 2.869060933589935303e-01 1.616582870483398438e-01 -3.196523338556289673e-02 3.035470470786094666e-02 -2.479277551174163818e-01 -3.356056660413742065e-02 2.795483469963073730e-01 -2.783513665199279785e-01 3.945259843021631241e-03 2.250283583998680115e-02 -2.478836476802825928e-01 -2.180341780185699463e-01 4.779898375272750854e-02 -9.052532911300659180e-02 -7.442540675401687622e-02 8.009465783834457397e-02 5.219832807779312134e-02 1.476103514432907104e-01
-2.987299114465713501e-02 1.819498538970947266e-01 3.107390403747558594e-01 3.320043385028839111e-01 2.731800973415374756e-01 1.847772113978862762e-02 1.325653046369552612e-01 -3.962272405624389648e-02 -4.425636306405067444e-02 -4.037145078182220459e-01 -7.266662269830703735e-02 -3.545035049319267273e-02 -5.293273925781250000e-02 -3.680034726858139038e-02 2.938616834580898285e-02 -9.834200143814086914e-02 1.947897970676422119e-01 -1.644697040319442749e-01 -1.233913227915763855e-01 -2.723163068294525146e-01 -2.036186754703521729e-01 -2.710129916667938232e-01 2.409789562225341797e-01 9.834632277488708496e-02 -1.444467157125473022e-01 -5.562203377485275269e-02 2.466579675674438477e-01 7.634370774030685425e-02 -1.759549528360366821e-01 1.386175304651260376e-01 -8.627832867205142975e-03 -3.207831829786300659e-02
1.573801971971988678e-02 -1.404834538698196411e-01 1.737566143274307251e-01 -3.920705989003181458e-02 1.174986213445663452e-01 -1.100797131657600403e-01 1.137678772211074829e-01 -8.184512704610824585e-02 -8.253531903028488159e-02 -2.213148176670074463e-01 -1.639534533023834229e-01 -1.969939619302749634e-01 -1.456096917390823364e-01 7.138222455978393555e-02 2.771734893321990967e-01 3.678020834922790527e-01 1.016076654195785522e-01 2.124267816543579102e-01 -2.182486802339553833e-01 -3.304475545883178711e-01 1.220225244760513306e-01 -1.353371422737836838e-02 2.192429155111312866e-01 1.375096738338470459e-01 -3.364548385143280029e-01 -1.824748516082763672e-01 -1.477709412574768066e-01 6.506858766078948975e-02 -3.691629692912101746e-02 -1.979020051658153534e-02 2.410514652729034424e-01 -1.268317699432373047e-01
1.826743036508560181e-01 -2.510919570922851562e-01 9.969789534807205200e-02 2.710745930671691895e-01 2.133061885833740234e-01 4.210458137094974518e-03 3.032124228775501251e-02 1.158647686243057251e-01 -3.139517903327941895e-01 -2.021571397781372070e-01 -6.038064509630203247e-02 -5.343234539031982422e-02 -6.707287579774856567e-02 -4.768366813659667969e-01 2.578542232513427734e-01 1.234472990036010742e-01 2.515466213226318359e-01 -1.701227724552154541e-01 -1.417374014854431152e-01 1.077929511666297913e-01 1.688285148702561855e-03 -4.724161326885223389e-02 -1.514810472726821899e-01 1.066674441099166870e-01 -2.056278884410858154e-01 8.681166917085647583e-02 -9.960098564624786377e-02 4.844293743371963501e-02 -1.235969066619873047e-01 2.403874099254608154e-01 -5.258961394429206848e-02 4.865112528204917908e-02
1.720734089612960815e-01 2.473351657390594482e-01 1.634426862001419067e-01 1.938731670379638672e-01 4.480830207467079163e-02 -1.975166946649551392e-01 -2.960592322051525116e-02 -1.949565261602401733e-01 -1.800422668457031250e-01 -1.202826350927352905e-01 -3.451063856482505798e-02 1.816625744104385376e-01 -6.510059535503387451e-02 -7.961581647396087646e-02 2.829530239105224609e-01 4.552117288112640381e-01 -3.873295336961746216e-02 -1.137006655335426331e-01 -1.366976648569107056e-01 -2.520705945789813995e-02 -1.267952322959899902e-01 -3.258145228028297424e-02 1.553818136453628540e-01 2.075264453887939453e-01 -1.935225278139114380e-01 2.074275761842727661e-01 2.622568905353546143e-01 -7.945042103528976440e-02 1.181174069643020630e-02 -1.265928596258163452e-01 -7.404164224863052368e-02 3.012695610523223877e-01
1.760631054639816284e-01 1.412801072001457214e-02 1.049354672431945801e-01 8.970578759908676147e-02 1.496618688106536865e-01 -9.270381182432174683e-03 8.375380188226699829e-02 2.426922880113124847e-02 -1.252988725900650024e-01 3.919034451246261597e-02 -1.150368377566337585e-01 -4.510658606886863708e-02 8.687573485076427460e-03 -3.816965520381927490e-01 1.280682235956192017e-01 1.793031394481658936e-01 1.072429418563842773e-01 -3.024855852127075195e-01 -7.881262153387069702e-02 -1.615763157606124878e-01 5.724855884909629822e-02 -2.925615906715393066e-01 -2.432589381933212280e-01 -7.382768392562866211e-02 -4.570526182651519775e-01 -9.594178199768066406e-02 2.181811928749084473e-01 3.020283579826354980e-01 8.416159451007843018e-02 -9.308046847581863403e-02 -1.505190283060073853e-01 -9.322784841060638428e-02
-8.975431323051452637e-02 5.154363438487052917e-02 3.631900846958160400e-01 9.322529286146163940e-02 3.327987790107727051e-01 1.589571982622146606e-01 1.111479774117469788e-01 -7.957166433334350586e-02 -8.373175561428070068e-02 1.729627698659896851e-01 -1.573089063167572021e-01 -3.008725121617317200e-02 -2.396088540554046631e-01 -3.323649987578392029e-02 2.385828644037246704e-01 2.326947748661041260e-01 -1.987131088972091675e-01 1.225878670811653137e-01 -1.206557229161262512e-01 -1.779502332210540771e-01 3.526864200830459595e-02 -2.514573931694030762e-02 -2.244737185537815094e-02 3.502612933516502380e-02 -1.962101161479949951e-01 -2.544102072715759277e-01 1.745600104331970215e-01 -1.338824070990085602e-02 -2.109913229942321777e-01 1.253119707107543945e-01 -3.762506842613220215e-01 -1.476925760507583618e-01
2.284047454595565796e-01 5.848768725991249084e-02 -1.725533753633499146e-01 5.266793444752693176e-02 3.041679859161376953e-01 -3.033511340618133545e-02 2.262005954980850220e-02 -1.940226852893829346e-01 -2.959151379764080048e-02 -9.915678203105926514e-02 1.021743193268775940e-01 -6.377539783716201782e-02 -1.437025517225265503e-01 -1.760007888078689575e-01 2.492205500602722168e-01 9.363444894552230835e-02 6.575644761323928833e-02 3.096129978075623512e-03 -6.908022915013134480e-04 -2.209660708904266357e-01 4.776395857334136963e-01 -1.614492982625961304e-01 5.707642436027526855e-02 5.893055349588394165e-02 -4.083740711212158203e-01 6.404820829629898071e-02 1.531290560960769653e-01 2.596728205680847168e-01 -2.634292468428611755e-02 -8.429377526044845581e-02 8.146628737449645996e-02 2.055853009223937988e-01
-4.591469094157218933e-02 1.684422343969345093e-01 6.985358893871307373e-02 2.283420711755752563e-01 -1.618529558181762695e-01 1.052104085683822632e-01 3.397181928157806396e-01 3.606914356350898743e-02 -3.114438652992248535e-01 -1.113609075546264648e-01 -2.615043520927429199e-01 -3.036121428012847900e-01 1.776003837585449219e-02 6.607385724782943726e-02 1.444503068923950195e-01 2.519724965095520020e-01 -1.430876851081848145e-01 -2.886581420898437500e-01 -1.739163249731063843e-01 -6.235224008560180664e-02 4.563063383102416992e-02 4.001734405755996704e-02 1.696959137916564941e-01 1.796956658363342285e-01 -3.042154312133789062e-01 1.664367318153381348e-02 -1.592495664954185486e-02 1.084863618016242981e-01 -1.462649852037429810e-01 -1.422466826625168324e-03 -1.956807523965835571e-01 1.796868443489074707e-01
-9.318547695875167847e-02 5.933473631739616394e-02 5.714220926165580750e-02 -6.371431797742843628e-02 5.663654580712318420e-02 3.460903465747833252e-02 1.427744328975677490e-01 -1.077301800251007080e-02 -4.803327620029449463e-01 -7.052204757928848267e-02 -2.719953060150146484e-01 -1.701578348875045776e-01 -3.224419653415679932e-01 1.751802563667297363e-01 3.076393604278564453e-01 2.801559269428253174e-01 4.686737060546875000e-02 8.045632392168045044e-03 -4.588159918785095215e-02 -1.004801020026206970e-01 1.776934117078781128e-01 1.098980754613876343e-01 1.797878891229629517e-01 1.016927808523178101e-01 -2.828882038593292236e-01 -5.785017460584640503e-02 -8.649443835020065308e-02 3.475559502840042114e-02 -9.522400051355361938e-02 -1.096483469009399414e-01 -2.884614765644073486e-01 1.095833256840705872e-01
2.031334340572357178e-01 -1.355084925889968872e-01 1.490993499755859375e-01 1.376934051513671875e-01 4.705681502819061279e-01 4.296156018972396851e-02 -1.871580779552459717e-01 7.068938110023736954e-03 -1.972707360982894897e-01 -1.289120316505432129e-01 -1.492337286472320557e-01 -1.010911762714385986e-01 1.313525885343551636e-01 -1.531555801630020142e-01 1.806688159704208374e-01 7.692397385835647583e-02 -2.753128409385681152e-01 -2.678256109356880188e-02 -1.258140951395034790e-01 -1.835381379351019859e-03 -1.448928117752075195e-01 -1.019118428230285645e-01 -5.790979042649269104e-02 2.605485916137695312e-01 6.202735472470521927e-03 -8.047182112932205200e-03 9.414312988519668579e-02 -2.217032760381698608e-01 6.118600443005561829e-02 -1.261931806802749634e-01 -1.531596630811691284e-01 4.210964739322662354e-01
-8.177794516086578369e-02 3.036444485187530518e-01 1.590101271867752075e-01 1.754795461893081665e-01 -1.480404436588287354e-01 1.824815012514591217e-02 2.430043220520019531e-01 1.861544400453567505e-01 -3.413544297218322754e-01 -7.355551421642303467e-02 -9.264523535966873169e-02 -1.219403222203254700e-01 8.749689906835556030e-02 1.217404156923294067e-01 4.384786188602447510e-01 1.592776365578174591e-02 -1.191577129065990448e-02 -2.074096649885177612e-01 -2.461897134780883789e-01 -9.826691448688507080e-02 8.164981007575988770e-02 2.684494107961654663e-02 -6.085303425788879395e-02 2.603783011436462402e-01 -2.752106189727783203e-01 -1.964185684919357300e-01 1.636428534984588623e-01 2.427404560148715973e-02 1.104063726961612701e-02 -2.183184213936328888e-02 1.082455068826675415e-01 1.496104896068572998e-01
3.273565471172332764e-01 1.097148209810256958e-01 1.375228911638259888e-01 -1.074010804295539856e-01 1.092946082353591919e-01 1.977837979793548584e-01 -8.588399738073348999e-02 1.827168278396129608e-02 -1.016845344565808773e-03 -2.219644784927368164e-01 -2.599170207977294922e-01 -2.124564722180366516e-02 -2.073152810335159302e-01 -1.000365987420082092e-01 -6.353893876075744629e-02 5.862835049629211426e-02 1.308665871620178223e-01 7.244946807622909546e-02 -1.875429302453994751e-01 -2.215916067361831665e-01 1.646414399147033691e-01 -5.125070810317993164e-01 3.028403408825397491e-02 2.766066789627075195e-01 -1.912086457014083862e-01 -6.678255647420883179e-02 8.892630040645599365e-02 2.369217574596405029e-01 4.999822750687599182e-02 -5.190619081258773804e-02 -1.039579138159751892e-01 1.375850439071655273e-01
1.921315342187881470e-01 6.820856034755706787e-02 1.563796252012252808e-01 1.280288547277450562e-01 9.985508024692535400e-02 1.128037199378013611e-01 -4.761125601362437010e-04 -2.992931306362152100e-01 -3.554937429726123810e-03 -3.573670387268066406e-01 -3.330828845500946045e-01 -9.545332938432693481e-02 -3.105267137289047241e-02 6.331974267959594727e-02 1.452367901802062988e-01 2.216434627771377563e-01 -5.095982551574707031e-02 -1.683358568698167801e-03 -2.376058250665664673e-01 -1.293369084596633911e-01 -5.907976627349853516e-02 -2.661699354648590088e-01 1.036114245653152466e-01 1.636543869972229004e-01 -1.228176504373550415e-01 -3.067520558834075928e-01 -3.919486999511718750e-01 6.775079527869820595e-04 -5.328083876520395279e-03 8.911348879337310791e-02 9.813410043716430664e-02 1.195732057094573975e-01
-1.347499787807464600e-01 3.549725562334060669e-02 3.179681301116943359e-01 -3.249364346265792847e-02 1.631382107734680176e-01 7.089964300394058228e-02 -1.538512110710144043e-01 -2.752018868923187256e-01 1.306389868259429932e-01 -1.495744436979293823e-01 4.627984017133712769e-03 -3.146059066057205200e-02 8.285815268754959106e-02 -5.088535323739051819e-02 2.720685601234436035e-01 1.481418758630752563e-01 1.624490022659301758e-01 -1.873901337385177612e-01 1.133314147591590881e-01 -1.775986403226852417e-01 2.779064774513244629e-01 8.866421994753181934e-04 2.985506951808929443e-01 2.283360511064529419e-01 -4.276347458362579346e-01 -6.555020064115524292e-02 -8.019796758890151978e-02 1.153707206249237061e-01 -2.382239550352096558e-01 1.000066846609115601e-01 -1.324925106018781662e-02 -5.720808729529380798e-02
5.950159206986427307e-02 1.474192738533020020e-01 3.485202193260192871e-01 3.632684946060180664e-01 -4.616729542613029480e-02 -1.145881190896034241e-01 4.584653768688440323e-03 2.868870496749877930e-01 -6.422664225101470947e-02 -7.228668779134750366e-02 -8.474864065647125244e-02 -1.580932438373565674e-01 -7.466554641723632812e-02 -1.064851060509681702e-01 2.267262041568756104e-01 4.647648930549621582e-01 1.075472310185432434e-01 -1.202184036374092102e-01 -3.458367194980382919e-03 2.588726393878459930e-02 4.818617925047874451e-02 4.850494489073753357e-02 -2.712833695113658905e-02 2.123712301254272461e-01 -1.179914772510528564e-01 -1.462967693805694580e-01 5.565346777439117432e-02 1.332575976848602295e-01 -1.782369166612625122e-01 2.018689215183258057e-01 5.937778390944004059e-03 3.031680285930633545e-01
1.587373465299606323e-01 -2.585339546203613281e-01 -3.310772776603698730e-02 1.237801983952522278e-01 3.269490897655487061e-01 -3.473500534892082214e-02 -5.802014470100402832e-02 9.766042977571487427e-02 -1.969895511865615845e-01 -1.819052100181579590e-01 -6.032201647758483887e-02 -3.901483491063117981e-02 -9.871834516525268555e-02 -3.943951725959777832e-01 6.910441070795059204e-02 7.634720951318740845e-02 1.640454083681106567e-01 -4.341606050729751587e-02 -1.615974605083465576e-01 7.058836519718170166e-02 -5.055694654583930969e-02 -4.146254062652587891e-01 -6.020107120275497437e-02 1.995373517274856567e-01 -1.734730452299118042e-01 1.297994256019592285e-01 -7.529765367507934570e-02 8.538239449262619019e-02 -3.768277168273925781e-01 1.372369378805160522e-01 -7.070138305425643921e-02 1.185411661863327026e-01
-7.581449300050735474e-02 1.474005728960037231e-01 3.104588985443115234e-01 3.839567899703979492e-01 -3.958191722631454468e-02 -1.844432502985000610e-01 -3.541662916541099548e-02 2.765739858150482178e-01 -4.464697465300559998e-02 -2.304436080157756805e-02 -5.826756358146667480e-03 -1.122735217213630676e-01 -8.737955242395401001e-02 -2.701758593320846558e-02 3.086501955986022949e-01 4.154062867164611816e-01 8.141203969717025757e-02 3.130036592483520508e-02 -2.534179016947746277e-02 3.107103332877159119e-02 2.060538381338119507e-01 -1.021893918514251709e-01 1.182367131114006042e-01 1.498559564352035522e-01 -3.184225857257843018e-01 -8.824338763952255249e-02 2.480292022228240967e-01 1.128113418817520142e-01 -3.740951418876647949e-02 5.031578987836837769e-02 8.141755312681198120e-02 1.774557083845138550e-01
8.512322604656219482e-02 1.881829947233200073e-01 2.069033831357955933e-01 2.194100171327590942e-01 7.901213318109512329e-02 -9.403981268405914307e-02 1.244777515530586243e-01 2.169890701770782471e-01 -8.815561234951019287e-02 -7.745423167943954468e-02 -1.790265589952468872e-01 -1.843267977237701416e-01 -2.463856525719165802e-02 5.726326256990432739e-02 2.524250745773315430e-01 4.069264829158782959e-01 1.029209047555923462e-01 -5.039698630571365356e-02 -2.466752082109451294e-01 -1.440349314361810684e-02 -6.892960518598556519e-02 1.119488477706909180e-01 -2.967623295262455940e-03 4.252028763294219971e-01 -2.070199549198150635e-01 -2.623547613620758057e-01 1.902249157428741455e-01 -6.775344163179397583e-02 4.135110229253768921e-02 -1.324979960918426514e-02 -2.894637361168861389e-02 2.197028249502182007e-01
3.445355594158172607e-01 2.237025648355484009e-02 4.558744430541992188e-01 -6.005677208304405212e-02 1.533228307962417603e-01 3.434091210365295410e-01 1.630116254091262817e-01 -3.540335223078727722e-02 -9.889718145132064819e-02 -1.451309174299240112e-01 1.618179678916931152e-01 3.814335539937019348e-02 -5.217434838414192200e-02 -1.092878282070159912e-01 1.056371140293776989e-03 1.642615199089050293e-01 1.115741580724716187e-01 -1.871151030063629150e-01 -2.697077095508575439e-01 1.794023439288139343e-02 2.097734659910202026e-01 -6.772720254957675934e-03 2.727909386157989502e-01 8.217801898717880249e-02 -1.351110041141510010e-01 1.826936611905694008e-03 1.537741124629974365e-01 -2.403791248798370361e-01 4.055021796375513077e-03 4.976642131805419922e-02 2.430752478539943695e-02 2.268370985984802246e-01
3.956233561038970947e-01 2.238907665014266968e-01 3.246362805366516113e-01 -7.224545627832412720e-02 7.250362634658813477e-02 5.194076895713806152e-02 -1.999985612928867340e-02 -3.410882353782653809e-01 -1.093005910515785217e-01 -1.373185366392135620e-01 -2.015584856271743774e-01 6.620981544256210327e-02 -4.501081630587577820e-02 1.269238127861171961e-04 1.120543330907821655e-01 1.341657787561416626e-01 1.024460196495056152e-01 1.046797484159469604e-01 -1.829587519168853760e-01 7.092920690774917603e-02 -3.494542790576815605e-03 -6.560344994068145752e-02 -1.169047206640243530e-01 6.593791395425796509e-02 -2.608669400215148926e-01 -2.649227902293205261e-02 3.934823274612426758e-01 -3.549232333898544312e-02 -2.867911159992218018e-01 1.369718909263610840e-01 -1.679621785879135132e-01 1.153451353311538696e-01
-2.859238907694816589e-02 -3.499789535999298096e-02 -7.743321359157562256e-02 -2.377930097281932831e-02 6.144757941365242004e-02 9.873191267251968384e-02 2.111037261784076691e-02 -1.999115794897079468e-01 -6.057755351066589355e-01 -2.770256102085113525e-01 -1.499410420656204224e-01 1.032538115978240967e-01 9.936592727899551392e-02 1.538903117179870605e-01 5.650845170021057129e-02 -2.762461826205253601e-02 -3.405284509062767029e-02 -2.418069243431091309e-01 -1.459223870187997818e-02 -1.948551237583160400e-01 -8.176968991756439209e-02 -2.010198533535003662e-01 -1.527834217995405197e-02 -6.317520886659622192e-02 -3.189198374748229980e-01 -1.580552607774734497e-01 1.226060688495635986e-01 -7.084003835916519165e-02 -2.909943461418151855e-01 -5.941613391041755676e-02 -1.521003544330596924e-01 1.260292977094650269e-01
-4.838914796710014343e-02 1.635641157627105713e-01 5.325142666697502136e-02 1.511194109916687012e-01 -7.473254948854446411e-02 7.270351488841697574e-05 8.657892793416976929e-02 1.086767688393592834e-01 -4.260626137256622314e-01 -9.306476265192031860e-02 -6.546232849359512329e-02 -1.094635277986526489e-01 -4.041675478219985962e-02 1.616302579641342163e-01 3.800463378429412842e-01 1.327823847532272339e-01 3.097318671643733978e-02 -1.231512501835823059e-01 -2.885829806327819824e-01 1.428824011236429214e-02 1.138169988989830017e-01 1.912524551153182983e-01 3.098760358989238739e-02 4.424355626106262207e-01 -1.131902411580085754e-01 6.805430352687835693e-02 5.884685367345809937e-02 -1.205228567123413086e-01 -1.701951771974563599e-01 2.011396139860153198e-01 -2.424400597810745239e-01 1.207261756062507629e-01
2.881524860858917236e-01 -1.935095340013504028e-02 1.327724307775497437e-01 2.676481306552886963e-01 3.302577137947082520e-02 2.985346503555774689e-02 4.379151016473770142e-02 -1.998850405216217041e-01 -9.722715616226196289e-02 4.781211912631988525e-02 1.004195585846900940e-01 -7.170902192592620850e-02 4.710125923156738281e-02 8.578106760978698730e-02 1.834804564714431763e-01 3.303336501121520996e-01 -3.088169265538454056e-03 -1.418562829494476318e-01 -2.470774352550506592e-01 -7.223689556121826172e-02 -2.099846303462982178e-01 4.786380007863044739e-02 2.890642881393432617e-01 1.158684268593788147e-01 -2.684380114078521729e-01 1.270407810807228088e-03 1.734573952853679657e-02 -2.399913072586059570e-01 -3.317461535334587097e-02 5.202666297554969788e-02 4.024237021803855896e-02 4.888741374015808105e-01
6.554213166236877441e-02 1.415280103683471680e-01 -3.773672506213188171e-02 9.510803967714309692e-02 1.606618314981460571e-01 1.226052735000848770e-02 8.931894600391387939e-02 2.716122567653656006e-01 -2.558807432651519775e-01 -2.492462843656539917e-01 -2.018418312072753906e-01 -7.013183832168579102e-02 -1.083854958415031433e-01 -1.528377551585435867e-02 -9.751737862825393677e-02 -1.101183593273162842e-01 2.133562862873077393e-01 -2.302793711423873901e-01 -1.998485326766967773e-01 -1.570253372192382812e-01 -1.889353841543197632e-01 -2.909673154354095459e-01 3.216794133186340332e-01 2.508372068405151367e-01 -1.647823154926300049e-01 -8.814865350723266602e-02 1.523723304271697998e-01 2.291820496320724487e-01 -4.955808818340301514e-02 8.656446635723114014e-02 -2.829901278018951416e-01 4.176016896963119507e-03
-1.488218270242214203e-02 1.079496666789054871e-01 -1.820970512926578522e-02 1.508106589317321777e-01 2.432371862232685089e-02 2.519958652555942535e-02 -1.046522855758666992e-01 3.883760422468185425e-02 -3.752382695674896240e-01 -4.575620964169502258e-02 -1.104367226362228394e-01 -8.160186558961868286e-02 -8.417185395956039429e-02 1.346009373664855957e-01 4.358021914958953857e-01 2.530288994312286377e-01 -1.732234470546245575e-02 -1.437950041145086288e-02 -3.224179148674011230e-01 -2.136284456355497241e-04 1.221818625926971436e-01 1.270688325166702271e-01 1.036760769784450531e-02 3.424689471721649170e-01 -1.140663549304008484e-01 1.245999410748481750e-01 1.217725407332181931e-02 -1.851709932088851929e-01 -9.922617673873901367e-02 2.611417174339294434e-01 -3.397310376167297363e-01 -3.320427611470222473e-02
-9.079998731613159180e-02 -3.011666936799883842e-03 -9.596290439367294312e-02 -1.290903333574533463e-02 1.554688066244125366e-01 1.146468594670295715e-01 1.750152856111526489e-01 3.573370864614844322e-03 -4.914788603782653809e-01 -3.278603255748748779e-01 -1.946085095405578613e-01 -1.307956278324127197e-01 8.754526823759078979e-02 9.528868645429611206e-02 1.654110699892044067e-01 -7.934920489788055420e-02 -1.055841892957687378e-01 -2.299108207225799561e-01 -6.842362135648727417e-02 -2.658465206623077393e-01 1.666817963123321533e-01 -1.712745875120162964e-01 -1.375593338161706924e-02 8.487581461668014526e-02 -4.090037643909454346e-01 -3.639551997184753418e-02 -2.509327530860900879e-01 3.452662006020545959e-02 -2.631586976349353790e-02 -1.367049813270568848e-01 -3.007973544299602509e-02 5.531942471861839294e-02
2.020612657070159912e-01 -1.457627415657043457e-01 3.120432496070861816e-01 4.684466868638992310e-03 1.306611448526382446e-01 -1.251574605703353882e-01 1.930098980665206909e-01 -6.480793654918670654e-02 -2.177538350224494934e-03 8.396979421377182007e-02 -2.449956685304641724e-01 1.952638290822505951e-02 1.952233612537384033e-01 1.420359760522842407e-01 1.471228748559951782e-01 1.902701258659362793e-01 1.670418232679367065e-01 -3.926094248890876770e-02 -2.290652245283126831e-01 9.410976618528366089e-02 -5.401197448372840881e-02 1.828565634787082672e-02 2.597768902778625488e-01 1.856219768524169922e-01 -3.097125291824340820e-01 1.069895997643470764e-01 2.313170731067657471e-01 5.293108522891998291e-02 -8.983706124126911163e-03 4.333745837211608887e-01 -1.874574720859527588e-01 8.507728576660156250e-03
5.643467605113983154e-02 -2.000651657581329346e-01 1.776521801948547363e-01 -3.216945007443428040e-02 3.441782295703887939e-02 1.131644025444984436e-01 -3.877965807914733887e-01 -6.446577608585357666e-03 -9.715859591960906982e-02 -2.602200210094451904e-01 -1.166524067521095276e-01 -7.397339213639497757e-03 3.114170432090759277e-01 3.125358000397682190e-02 1.851308494806289673e-01 6.936153024435043335e-02 -1.040576547384262085e-01 -4.751803353428840637e-03 -1.810988634824752808e-01 -1.813357472419738770e-01 -1.313370764255523682e-01 -3.386626839637756348e-01 1.715409606695175171e-01 2.129915207624435425e-01 -1.127471774816513062e-01 -2.257319539785385132e-01 4.782478790730237961e-03 -9.687013924121856689e-02 -2.625747621059417725e-01 2.734513878822326660e-01 -1.520751416683197021e-01 9.344370663166046143e-02
-1.125561818480491638e-01 -5.545416846871376038e-02 2.418101429939270020e-01 -8.114710450172424316e-02 2.137042135000228882e-01 9.440110623836517334e-02 7.247701287269592285e-02 -1.374905556440353394e-01 4.799505323171615601e-02 -1.153098940849304199e-01 5.170020833611488342e-02 -1.667871624231338501e-01 8.898254483938217163e-02 -1.844504475593566895e-01 3.710197806358337402e-01 1.591443121433258057e-01 2.091584056615829468e-01 -2.721620500087738037e-01 1.942776143550872803e-01 -6.947468500584363937e-03 1.236881762742996216e-01 -2.089733034372329712e-01 3.711006045341491699e-01 2.161528915166854858e-01 -3.021446168422698975e-01 -7.673996686935424805e-02 -1.575287729501724243e-01 1.332874745130538940e-01 -2.051322460174560547e-01 7.748921960592269897e-02 -9.578455355949699879e-04 5.083647742867469788e-02
3.144934475421905518e-01 1.905799061059951782e-01 2.754083871841430664e-01 2.290760725736618042e-01 -1.379302591085433960e-01 -8.366379141807556152e-02 2.174855209887027740e-03 -2.209798097610473633e-01 6.565956026315689087e-02 -2.504326105117797852e-01 -5.134984105825424194e-02 -1.014002412557601929e-01 3.978435322642326355e-02 2.103303968906402588e-01 2.469948530197143555e-01 1.698089540004730225e-01 2.259426862001419067e-01 -2.940736114978790283e-01 -1.981054544448852539e-01 -1.592289842665195465e-02 -6.825660914182662964e-02 -4.568737465888261795e-03 -1.234967187047004700e-01 1.671667695045471191e-01 -1.729433387517929077e-01 1.887064278125762939e-01 1.584745496511459351e-01 2.277443856000900269e-01 -6.846325099468231201e-02 1.088498085737228394e-01 -2.167122811079025269e-01 1.227647587656974792e-01
3.189074620604515076e-02 -1.129573509097099304e-01 3.089718893170356750e-02 2.539080381393432617e-01 1.561836898326873779e-01 -2.731116488575935364e-02 -4.761156067252159119e-02 2.392725832760334015e-02 -3.499382734298706055e-01 -1.513819675892591476e-02 -1.601963937282562256e-01 4.432644322514533997e-02 -3.029851019382476807e-01 1.857229471206665039e-01 2.676007449626922607e-01 2.191899120807647705e-01 -2.272387593984603882e-01 7.469673454761505127e-02 -2.890229038894176483e-02 -2.473748773336410522e-01 4.135950803756713867e-01 -5.286168307065963745e-02 8.180726319551467896e-02 1.112896949052810669e-01 -1.687118709087371826e-01 -1.191597655415534973e-01 -2.659628391265869141e-01 -2.855291403830051422e-02 -1.113771498203277588e-01 1.113910600543022156e-01 -1.887760162353515625e-01 9.857375919818878174e-02
1.649733930826187134e-01 4.181675240397453308e-02 -7.475382834672927856e-02 2.174622267484664917e-01 2.258555889129638672e-01 3.710987279191613197e-03 6.874594092369079590e-02 -1.027318760752677917e-01 1.030125916004180908e-01 -3.732817247509956360e-02 -2.469652891159057617e-01 -1.833843439817428589e-01 -1.348638981580734253e-01 5.458733811974525452e-02 4.100278913974761963e-01 8.377994596958160400e-02 1.225896328687667847e-01 -1.537880897521972656e-01 -1.793216019868850708e-01 -5.843617022037506104e-03 1.367232948541641235e-01 1.992007046937942505e-01 1.443966627120971680e-01 4.752569198608398438e-01 -3.426637947559356689e-01 -1.676712781190872192e-01 -8.446054160594940186e-02 -9.341308474540710449e-02 8.218403905630111694e-02 -3.046328574419021606e-02 3.724687546491622925e-02 -4.991736263036727905e-02
-1.530058495700359344e-02 6.700328085571527481e-03 2.673596739768981934e-01 3.756936490535736084e-01 1.593372225761413574e-01 8.344023674726486206e-02 1.045021340250968933e-01 -1.110822185873985291e-01 2.388448640704154968e-02 -4.303656816482543945e-01 3.234043717384338379e-02 -1.616914421319961548e-01 -1.388954967260360718e-01 -4.161372780799865723e-02 3.696522116661071777e-01 1.380678564310073853e-01 1.609668880701065063e-01 -4.914910346269607544e-02 2.543763071298599243e-02 -1.661339402198791504e-01 -2.252395153045654297e-01 -2.832039296627044678e-01 9.208087623119354248e-02 8.506301045417785645e-02 -1.159063428640365601e-01 1.872074007987976074e-01 2.142452597618103027e-01 1.195094659924507141e-01 5.588499829173088074e-02 1.376950889825820923e-01 -4.722097143530845642e-02 -7.467412203550338745e-02
3.123030662536621094e-01 -4.545600339770317078e-02 1.990757435560226440e-01 7.074411213397979736e-02 -1.970458030700683594e-01 -1.163268685340881348e-01 -3.171304613351821899e-02 -2.488161772489547729e-01 -1.737692952156066895e-01 -1.581512540578842163e-01 -2.134357243776321411e-01 -2.112231701612472534e-01 -6.505403667688369751e-02 -4.678942635655403137e-02 3.909522294998168945e-02 3.519403338432312012e-01 1.603238731622695923e-01 -2.751130983233451843e-02 -1.353557854890823364e-01 -5.888453125953674316e-02 1.997924968600273132e-02 -2.614157497882843018e-01 -2.198544293642044067e-01 2.131655998528003693e-02 -2.746565043926239014e-01 -1.987247318029403687e-01 3.112505972385406494e-01 1.699033826589584351e-01 -1.837630271911621094e-01 -4.260158538818359375e-02 -6.456568837165832520e-02 -1.307667940855026245e-01
4.574330896139144897e-02 1.976446807384490967e-01 2.094551622867584229e-01 7.826419174671173096e-02 3.467110395431518555e-01 6.740871816873550415e-02 7.351718842983245850e-02 3.206587582826614380e-02 -1.840491145849227905e-01 -3.536959886550903320e-01 -1.113938242197036743e-01 -7.979767769575119019e-02 -1.797707229852676392e-01 6.122612208127975464e-02 8.436515927314758301e-02 -1.488467901945114136e-01 -1.220295950770378113e-01 -6.214510649442672729e-02 -5.533846467733383179e-02 1.348132640123367310e-01 -3.555235639214515686e-02 -2.998166084289550781e-01 2.500749528408050537e-01 2.185638546943664551e-01 -2.662077248096466064e-01 2.305115200579166412e-02 1.854232102632522583e-01 3.139275908470153809e-01 1.048286110162734985e-01 2.339962124824523926e-01 3.441853821277618408e-02 1.478567868471145630e-01
2.392128109931945801e-01 7.632659375667572021e-02 4.064749926328659058e-02 2.411274909973144531e-01 1.656568348407745361e-01 1.703134477138519287e-01 -1.258529722690582275e-03 7.269501686096191406e-02 -1.393140703439712524e-01 -1.161134615540504456e-01 2.195085138082504272e-01 -1.483221352100372314e-01 1.810181885957717896e-01 -1.121202632784843445e-01 1.063919067382812500e-01 -4.920925199985504150e-02 -1.745416969060897827e-01 -2.305895388126373291e-01 1.450208276510238647e-01 -2.526886761188507080e-01 1.689548641443252563e-01 -3.183054625988006592e-01 -1.918728947639465332e-01 1.603100001811981201e-01 -2.691662013530731201e-01 -6.281826645135879517e-02 7.299886643886566162e-02 3.837689757347106934e-02 -1.642349064350128174e-01 1.419106870889663696e-01 -4.017736613750457764e-01 2.527203038334846497e-02
1.085770800709724426e-01 -1.291134953498840332e-02 4.403464794158935547e-01 2.346473634243011475e-01 9.991345554590225220e-02 7.226900011301040649e-02 -2.112468928098678589e-01 1.507204025983810425e-01 -1.243122965097427368e-01 6.491960585117340088e-02 -6.392688304185867310e-02 -7.146961241960525513e-02 3.892104327678680420e-02 2.772285938262939453e-01 -8.298560976982116699e-02 2.623439729213714600e-01 8.982915431261062622e-02 -3.146576285362243652e-01 -1.216264665126800537e-01 -1.009997725486755371e-01 -1.251005679368972778e-01 -1.917070299386978149e-01 -6.196431443095207214e-02 6.835818290710449219e-02 -2.675498127937316895e-01 -2.276573926210403442e-01 7.721387594938278198e-02 -5.104334279894828796e-02 2.596857845783233643e-01 8.034503459930419922e-02 -2.717024981975555420e-01 3.014998137950897217e-02
1.172191202640533447e-01 1.138386502861976624e-01 2.355885654687881470e-01 2.172047197818756104e-01 1.865591853857040405e-02 -5.081914737820625305e-02 -9.786368906497955322e-02 3.389867779333144426e-04 -2.003170251846313477e-01 -2.177165001630783081e-01 -2.711473703384399414e-01 1.265909820795059204e-01 8.823563903570175171e-02 -2.612015902996063232e-01 1.458391547203063965e-01 -1.220342740416526794e-01 8.284467458724975586e-02 -1.992785930633544922e-01 4.028287529945373535e-02 -2.941915094852447510e-01 3.005214035511016846e-01 -2.174756228923797607e-01 3.418227732181549072e-01 1.496698334813117981e-02 -1.708664596080780029e-01 -1.112174764275550842e-01 1.252327561378479004e-01 1.840585023164749146e-01 -1.094050109386444092e-01 -1.883510202169418335e-01 -1.948704123497009277e-01 5.383343622088432312e-02
3.649615645408630371e-01 -1.945622861385345459e-01 2.058688998222351074e-01 2.411070019006729126e-01 4.880520701408386230e-01 5.559185892343521118e-02 9.415800869464874268e-02 2.591764181852340698e-02 -4.895445704460144043e-02 1.997891068458557129e-02 -3.700584545731544495e-02 -5.270937085151672363e-02 -2.214467376470565796e-01 -2.045278698205947876e-01 8.356290869414806366e-03 1.767405718564987183e-01 -7.699116319417953491e-02 -9.422381967306137085e-02 -1.068045049905776978e-01 -1.971852928400039673e-01 -1.107895448803901672e-01 1.952568292617797852e-01 6.066932901740074158e-02 1.985290199518203735e-01 -2.928871810436248779e-01 4.754351451992988586e-02 -2.276007533073425293e-01 -1.234688237309455872e-02 5.702055059373378754e-03 -4.991326108574867249e-02 -2.167413681745529175e-01 -2.006735652685165405e-02
-1.171111240983009338e-01 2.661695778369903564e-01 2.486392557621002197e-01 -8.446525037288665771e-02 -1.698362529277801514e-01 -1.305263340473175049e-01 -9.779714792966842651e-02 -2.245276719331741333e-01 -3.972778469324111938e-02 -5.759911611676216125e-02 -1.435384303331375122e-01 7.596310228109359741e-02 -3.591034188866615295e-02 -1.470168977975845337e-01 3.096688985824584961e-01 1.981514841318130493e-01 7.551521062850952148e-02 -1.466331481933593750e-01 -1.268362253904342651e-01 6.808471679687500000e-02 1.702545732259750366e-01 1.812432408332824707e-01 7.396588474512100220e-02 2.897306382656097412e-01 -2.654828429222106934e-01 1.321156769990921021e-01 -5.463510379195213318e-02 1.040562167763710022e-01 -2.507770359516143799e-01 2.178957760334014893e-01 -3.249062597751617432e-01 1.855664551258087158e-01
1.830676645040512085e-01 1.731451414525508881e-02 1.556690782308578491e-01 2.065587788820266724e-01 5.616500973701477051e-02 2.046017348766326904e-01 -8.277253806591033936e-02 -5.719223991036415100e-02 -1.629611998796463013e-01 -1.945571750402450562e-01 -1.062710285186767578e-01 -9.131897985935211182e-02 -2.575634717941284180e-01 -3.099871575832366943e-01 5.095918476581573486e-02 1.253323256969451904e-01 -1.563993990421295166e-01 1.438168883323669434e-01 -2.344149947166442871e-01 -2.070490419864654541e-01 1.555624455213546753e-01 -3.654156029224395752e-01 6.810363382101058960e-02 2.271497398614883423e-01 1.078329980373382568e-01 -4.169191792607307434e-02 3.937474191188812256e-01 5.707074329257011414e-02 -7.415954768657684326e-02 2.689144387841224670e-02 -1.657651662826538086e-01 1.307014971971511841e-01
1.321613490581512451e-01 3.800361230969429016e-02 3.331167101860046387e-01 1.727596819400787354e-01 -1.105857118964195251e-01 9.354016929864883423e-02 1.489226818084716797e-01 1.726226359605789185e-01 -1.406508088111877441e-01 -2.124592214822769165e-01 8.922234177589416504e-02 -2.781654596328735352e-01 -3.062641620635986328e-01 -2.174965851008892059e-02 3.394359052181243896e-01 1.307945400476455688e-01 8.981164544820785522e-02 -1.581532210111618042e-01 -5.260105803608894348e-02 -3.107863962650299072e-01 -6.347656995058059692e-02 2.265892922878265381e-01 1.543760150671005249e-01 2.462080121040344238e-01 -1.467719376087188721e-01 -1.395162045955657959e-01 2.650690637528896332e-02 1.443312168121337891e-01 -1.516404747962951660e-01 -1.106780767440795898e-02 8.766828477382659912e-02 1.576958000659942627e-01
4.432557895779609680e-02 2.376340478658676147e-01 3.099463582038879395e-01 3.981075584888458252e-01 -7.707358896732330322e-02 -1.276194155216217041e-01 -2.479993738234043121e-02 2.082490026950836182e-01 -1.796119660139083862e-01 1.731922477483749390e-02 -1.842861808836460114e-02 -6.593503803014755249e-02 -1.379453539848327637e-01 -5.753244459629058838e-02 2.005449533462524414e-01 4.906301498413085938e-01 6.732889916747808456e-03 -1.706867963075637817e-01 -8.467312157154083252e-02 -1.695183338597416878e-03 4.527447745203971863e-02 -6.999666802585124969e-03 -1.120163220912218094e-02 2.278996109962463379e-01 -1.261274367570877075e-01 -2.489656209945678711e-01 2.206049710512161255e-01 6.450178474187850952e-02 -1.415588110685348511e-01 8.537984639406204224e-02 1.478367578238248825e-02 1.774717718362808228e-01
-3.188864514231681824e-02 -1.629153788089752197e-01 1.767241060733795166e-01 -1.537951231002807617e-01 1.478192061185836792e-01 -1.069473996758460999e-01 1.649270653724670410e-01 -2.596666514873504639e-01 1.372855622321367264e-02 -3.413568735122680664e-01 -1.898924112319946289e-01 -1.625021249055862427e-01 -8.983147144317626953e-02 -2.138089835643768311e-01 1.391979753971099854e-01 2.575129866600036621e-01 1.073625087738037109e-01 1.464959233999252319e-01 1.641975492238998413e-01 -8.692564070224761963e-02 -8.674560114741325378e-03 -2.557583451271057129e-01 -3.046853654086589813e-02 2.397919893264770508e-01 -2.408697456121444702e-01 -9.520461410284042358e-02 -1.321379244327545166e-01 1.126543208956718445e-01 -1.163237243890762329e-01 1.751530468463897705e-01 -1.087400540709495544e-01 3.553881943225860596e-01
2.637844383716583252e-01 2.063475400209426880e-01 2.606213390827178955e-01 1.155796926468610764e-02 -1.023664325475692749e-01 7.732782512903213501e-02 6.918137520551681519e-02 -3.587781786918640137e-01 -1.031962037086486816e-01 -2.117943763732910156e-01 4.646065644919872284e-03 1.423240303993225098e-01 7.539924979209899902e-02 1.009364426136016846e-01 1.816634386777877808e-01 2.342785149812698364e-01 1.562319248914718628e-01 -3.544155955314636230e-01 -2.211471349000930786e-01 -1.104755029082298279e-01 -1.486241631209850311e-02 -2.022040486335754395e-01 -1.541440635919570923e-01 9.032046794891357422e-02 -2.534656822681427002e-01 -1.141699552536010742e-01 1.072950884699821472e-01 2.059520184993743896e-01 -2.495719790458679199e-01 -4.968824237585067749e-02 -9.229333698749542236e-02 4.041409119963645935e-02
8.996733278036117554e-02 1.292605400085449219e-01 -1.039899885654449463e-01 2.224346250295639038e-01 -5.614753440022468567e-02 4.617342352867126465e-02 7.847595959901809692e-02 5.062247067689895630e-02 -8.703123033046722412e-02 -4.158919304609298706e-02 -1.051132678985595703e-01 -2.866428494453430176e-01 -6.843341886997222900e-02 -4.380502402782440186e-01 4.972617328166961670e-01 -6.125196814537048340e-02 9.604034572839736938e-02 -1.506592333316802979e-01 -8.259241282939910889e-02 -5.305869132280349731e-02 1.946095675230026245e-01 2.561532147228717804e-02 1.070372313261032104e-01 2.514958977699279785e-01 -2.855374813079833984e-01 -2.101980894804000854e-02 1.824481971561908722e-02 -1.547519713640213013e-01 -1.766187697649002075e-01 1.586765795946121216e-01 -1.683318912982940674e-01 -7.095403224229812622e-02
-1.063501555472612381e-02 7.914599031209945679e-03 2.200394421815872192e-01 2.646045386791229248e-01 -5.850070714950561523e-02 -3.901336491107940674e-01 -6.846870481967926025e-02 5.939311534166336060e-02 -1.182508170604705811e-01 4.667585343122482300e-02 5.880030244588851929e-02 -5.213305354118347168e-02 1.802297681570053101e-01 -1.046879664063453674e-01 2.149992436170578003e-01 3.985584676265716553e-01 1.305206418037414551e-01 -2.118635028600692749e-01 -1.258295029401779175e-02 -9.510620683431625366e-02 -8.661116659641265869e-02 1.393350679427385330e-02 1.158265164121985435e-03 2.265183031558990479e-01 -3.199826180934906006e-01 -8.213239908218383789e-02 2.145425230264663696e-01 -3.833043947815895081e-02 -1.393348276615142822e-01 4.664751142263412476e-02 -1.057686209678649902e-01 3.565864264965057373e-01
9.533417969942092896e-02 2.313515096902847290e-01 2.749245762825012207e-01 7.689563184976577759e-02 8.979657292366027832e-02 -2.636420726776123047e-01 -1.192369386553764343e-01 7.777410000562667847e-02 -1.347750425338745117e-01 5.775469541549682617e-02 1.836022287607192993e-01 -6.681334972381591797e-02 -4.687901586294174194e-02 -9.912693500518798828e-02 1.920912563800811768e-01 4.940901696681976318e-01 1.956211626529693604e-01 -2.183855324983596802e-01 -1.333238184452056885e-01 2.743422519415616989e-03 -1.442700773477554321e-01 2.495866455137729645e-02 3.430330380797386169e-02 2.142222225666046143e-01 -2.286984473466873169e-01 -1.415588408708572388e-01 1.404659301042556763e-01 -1.300368905067443848e-01 -1.038414463400840759e-01 -1.214283891022205353e-02 -2.000877410173416138e-01 2.704403698444366455e-01
1.460409909486770630e-02 -6.879234313964843750e-02 3.118655383586883545e-01 2.853816151618957520e-01 9.576518833637237549e-02 2.260394543409347534e-01 -7.047626655548810959e-03 7.279670983552932739e-02 -2.073265463113784790e-01 -1.808226555585861206e-01 -1.480989307165145874e-01 -2.207732647657394409e-01 -5.593100935220718384e-02 -2.223490327596664429e-01 1.397020518779754639e-01 1.910521239042282104e-01 1.593854092061519623e-02 -3.062880635261535645e-01 -3.078427910804748535e-02 -4.179517924785614014e-01 -9.581032395362854004e-02 -1.724923849105834961e-01 3.452691137790679932e-01 3.013869374990463257e-02 -1.316018104553222656e-01 -4.474049061536788940e-02 1.200314015150070190e-01 5.527064949274063110e-02 -5.536095239222049713e-03 -8.174423128366470337e-03 -1.342905312776565552e-01 -1.101499721407890320e-01
-6.575822085142135620e-02 1.626718044281005859e-02 2.239000946283340454e-01 -2.169136255979537964e-01 9.395798295736312866e-02 1.392804980278015137e-01 3.021745197474956512e-02 -1.025694534182548523e-01 -1.194944083690643311e-01 -6.368030607700347900e-02 -2.008924335241317749e-01 2.750824391841888428e-01 -2.568794786930084229e-02 -1.440806090831756592e-01 2.919969558715820312e-01 1.431253254413604736e-01 2.241784781217575073e-01 1.877164095640182495e-01 1.011222302913665771e-01 -2.460560947656631470e-01 2.668100297451019287e-01 -1.082515865564346313e-01 2.304586619138717651e-01 1.505953520536422729e-01 -1.345715075731277466e-01 -2.364873588085174561e-01 2.057479321956634521e-01 3.207404911518096924e-02 -3.514672815799713135e-02 2.913574576377868652e-01 -1.426083850674331188e-03 2.802807092666625977e-01
3.499399423599243164e-01 4.943401366472244263e-02 3.148513436317443848e-01 2.643196284770965576e-01 3.485221862792968750e-01 -4.359043762087821960e-02 1.543234381824731827e-02 -8.473379909992218018e-02 -1.842628419399261475e-02 -2.304537743330001831e-01 -2.388309836387634277e-01 -2.060976922512054443e-01 4.137675464153289795e-02 -6.638494879007339478e-02 -4.904505237936973572e-02 2.726736962795257568e-01 -2.354546189308166504e-01 -1.330251693725585938e-01 -2.171342261135578156e-02 -2.324926406145095825e-01 -1.259705238044261932e-02 -7.574556767940521240e-02 1.529627144336700439e-01 1.501382142305374146e-01 -1.244931742548942566e-01 -1.487440764904022217e-01 1.840548356994986534e-03 7.761903852224349976e-02 -2.014762312173843384e-01 -7.040748000144958496e-02 2.650373578071594238e-01 2.314740605652332306e-02
1.988805681467056274e-01 9.042724221944808960e-02 1.577165424823760986e-01 2.698784172534942627e-01 -3.433089703321456909e-02 7.928514480590820312e-02 -1.769722104072570801e-01 2.117768079042434692e-01 -1.922322809696197510e-01 -2.148714065551757812e-01 -1.008742451667785645e-01 -2.619665563106536865e-01 -2.251715362071990967e-01 -9.025845676660537720e-02 3.254536092281341553e-01 -1.279064416885375977e-01 -3.210391104221343994e-02 -2.025562226772308350e-01 -5.140761658549308777e-02 -1.903054863214492798e-01 -1.691633760929107666e-01 1.094278842210769653e-01 -1.286595016717910767e-01 -2.833832986652851105e-02 -3.497657179832458496e-01 -8.479964733123779297e-02 2.523759901523590088e-01 -1.135803982615470886e-01 -2.720672637224197388e-02 1.253237482160329819e-02 -2.686262130737304688e-01 9.914176166057586670e-02
7.446352392435073853e-02 1.824108958244323730e-01 1.526617631316184998e-02 1.602256894111633301e-01 -1.363418102264404297e-01 7.138358056545257568e-02 2.011169940233230591e-01 2.354780137538909912e-01 -1.928648948669433594e-01 -1.640291661024093628e-01 7.415093481540679932e-02 -1.409027874469757080e-01 -2.164316624402999878e-01 -4.804046452045440674e-02 4.541240036487579346e-01 2.349813729524612427e-01 3.072730302810668945e-01 -1.537924408912658691e-01 2.869081497192382812e-02 -2.518172860145568848e-01 -1.034121364355087280e-01 1.149156168103218079e-01 1.605599522590637207e-01 1.965056061744689941e-01 -3.259208202362060547e-01 -9.174171835184097290e-02 1.011304110288619995e-01 1.350724697113037109e-01 -2.600768767297267914e-02 3.479976579546928406e-02 -6.214926484972238541e-03 -2.672108588740229607e-03
-8.170632272958755493e-02 4.463157802820205688e-02 1.537043303251266479e-01 3.120411336421966553e-01 -4.746152088046073914e-02 -1.486939042806625366e-01 5.612959340214729309e-02 3.524628579616546631e-01 -1.128348559141159058e-01 -3.554428368806838989e-02 1.531292498111724854e-01 -1.591720879077911377e-01 -6.121911481022834778e-02 1.077152118086814880e-01 3.071907162666320801e-01 4.249803721904754639e-01 1.910240501165390015e-01 9.953198581933975220e-02 -1.338037848472595215e-01 3.383373143151402473e-03 3.107374534010887146e-02 -1.046963408589363098e-01 2.070584297180175781e-01 2.655268311500549316e-01 -1.796129345893859863e-01 -1.631357520818710327e-02 1.537660509347915649e-01 5.790608748793601990e-02 -1.126972585916519165e-01 1.485411077737808228e-01 -1.781498491764068604e-01 2.232647687196731567e-01
1.759483069181442261e-01 6.970449537038803101e-02 1.182245835661888123e-01 2.884270250797271729e-01 3.478929698467254639e-01 4.523259028792381287e-02 -7.852426171302795410e-02 -6.434987485408782959e-02 -3.678267896175384521e-01 -1.833585202693939209e-01 1.889642626047134399e-01 -1.148565188050270081e-01 5.159069597721099854e-02 -1.576087176799774170e-01 -6.342989951372146606e-02 -2.916936017572879791e-02 4.817442968487739563e-02 -1.797371059656143188e-01 8.194927126169204712e-02 -2.319976836442947388e-01 -1.090078130364418030e-01 -1.267682760953903198e-01 1.270605176687240601e-01 -1.021381318569183350e-01 -3.762120008468627930e-01 2.807326018810272217e-01 4.316205531358718872e-02 -2.059268392622470856e-02 -2.413765043020248413e-01 1.204887256026268005e-01 -1.658879965543746948e-01 1.039935350418090820e-01
2.954128943383693695e-02 -2.583608031272888184e-01 1.291949450969696045e-01 2.846726961433887482e-02 2.034455537796020508e-02 9.838117659091949463e-02 2.310354858636856079e-01 -1.294220983982086182e-01 -1.313700526952743530e-01 -3.641964793205261230e-01 -2.069946825504302979e-01 -1.153096705675125122e-01 2.702211737632751465e-01 -3.413836658000946045e-01 9.601471573114395142e-02 1.877603679895401001e-01 -1.757928356528282166e-02 -2.200556918978691101e-02 4.298755526542663574e-02 -1.801754236221313477e-01 1.309929490089416504e-01 -4.211023822426795959e-02 3.632583022117614746e-01 4.040580242872238159e-03 -2.538002729415893555e-01 -2.602260501589626074e-04 7.736516743898391724e-02 -1.234556213021278381e-01 -1.786258220672607422e-01 6.273766607046127319e-02 -1.180373057723045349e-01 2.704671621322631836e-01
1.811401844024658203e-01 2.188283652067184448e-01 2.087363153696060181e-01 1.489286720752716064e-01 -7.805139571428298950e-02 -2.273356914520263672e-01 7.165263593196868896e-02 -2.833738327026367188e-01 -5.795374512672424316e-02 -2.402877509593963623e-01 -1.859172284603118896e-01 4.402941558510065079e-04 1.945020109415054321e-01 6.599748879671096802e-02 1.398318558931350708e-01 5.313231796026229858e-02 4.753126204013824463e-02 -2.303745001554489136e-01 -2.532064914703369141e-01 -6.293913815170526505e-03 -4.913300648331642151e-02 -2.590579092502593994e-01 -3.335047140717506409e-02 9.307917952537536621e-02 -4.076717197895050049e-01 3.085365295410156250e-01 2.133830934762954712e-01 1.003672927618026733e-01 -9.037675708532333374e-02 -8.556624501943588257e-02 -1.156612262129783630e-01 7.395000010728836060e-02
3.335977792739868164e-01 -1.775252670049667358e-01 1.009039282798767090e-01 -2.127739600837230682e-03 2.224212288856506348e-01 -1.799547970294952393e-01 5.830989778041839600e-02 -6.593198329210281372e-02 -2.739686369895935059e-01 -2.445194423198699951e-01 -1.583843827247619629e-01 -6.304984539747238159e-02 -1.036620736122131348e-01 -5.632721632719039917e-02 1.110422089695930481e-01 -8.928067982196807861e-02 1.710309833288192749e-02 -7.126986235380172729e-02 -1.415469795465469360e-01 4.902162402868270874e-02 2.402457036077976227e-02 -3.953581750392913818e-01 -3.570188209414482117e-02 4.950122535228729248e-02 -2.279474884271621704e-01 8.748635649681091309e-02 3.958168327808380127e-01 3.672565519809722900e-02 3.033078834414482117e-02 1.019762456417083740e-01 -3.720116317272186279e-01 5.927648395299911499e-02
1.841706782579421997e-01 -1.262884289026260376e-01 1.972021460533142090e-01 1.959031075239181519e-01 1.087153032422065735e-01 -1.177735347300767899e-02 -2.188976109027862549e-02 -3.123612105846405029e-01 1.084997206926345825e-01 -3.608109429478645325e-02 -1.206618919968605042e-01 -2.179245501756668091e-01 1.816204935312271118e-01 2.647707462310791016e-01 3.091905713081359863e-01 2.270719110965728760e-01 5.780934169888496399e-02 5.259455367922782898e-02 -1.293464303016662598e-01 -5.523103475570678711e-02 1.059355959296226501e-02 2.660179734230041504e-01 1.111704185605049133e-01 3.416614532470703125e-01 -8.803662657737731934e-02 -1.389090418815612793e-01 3.368905559182167053e-02 -1.922849714756011963e-01 -4.143878445029258728e-02 2.003774940967559814e-01 -2.730253636837005615e-01 1.733802556991577148e-01
4.083069562911987305e-01 -2.680643796920776367e-01 1.545426398515701294e-01 4.392385482788085938e-02 2.805104553699493408e-01 2.032982707023620605e-01 3.027580976486206055e-01 -3.878440335392951965e-02 -2.114465534687042236e-01 -1.890801936388015747e-01 -3.133064368739724159e-03 -1.816416084766387939e-01 -1.567207276821136475e-01 -2.516677044332027435e-02 -1.912281066179275513e-01 1.052365172654390335e-02 2.047882378101348877e-01 -3.226835653185844421e-02 -2.102708816528320312e-02 -1.696299016475677490e-01 6.157189980149269104e-02 -7.788767665624618530e-02 2.074979394674301147e-01 2.467903196811676025e-01 -8.661938458681106567e-02 -3.071719594299793243e-02 6.923120468854904175e-02 -7.762186974287033081e-02 -1.885489076375961304e-01 3.159654736518859863e-01 4.516424983739852905e-02 -6.625270843505859375e-02
-1.733168214559555054e-01 -4.694602265954017639e-02 1.571371406316757202e-01 -3.812829777598381042e-02 1.625617891550064087e-01 8.838973939418792725e-02 7.885687798261642456e-02 -1.844806522130966187e-01 8.305872976779937744e-02 -2.110151052474975586e-01 -1.576676517724990845e-01 -2.510712146759033203e-01 -1.722350120544433594e-01 -6.766990572214126587e-02 -3.439113032072782516e-03 2.163674086332321167e-01 1.560352295637130737e-01 -3.664166852831840515e-02 1.140633001923561096e-01 -1.187639236450195312e-01 -3.051826730370521545e-03 -5.033036693930625916e-02 2.756225317716598511e-02 2.892713844776153564e-01 -3.038033843040466309e-01 -4.197074472904205322e-01 -1.202106475830078125e-02 9.996155649423599243e-02 -1.183567717671394348e-01 3.325945436954498291e-01 -2.000985443592071533e-01 2.523657381534576416e-01
-1.283913999795913696e-01 1.557216942310333252e-01 1.699228957295417786e-02 3.062781691551208496e-01 2.576539814472198486e-01 5.044113472104072571e-02 2.824853658676147461e-01 -1.277943849563598633e-01 -1.442301273345947266e-01 -2.422406226396560669e-01 -1.996596902608871460e-01 -1.730733364820480347e-01 -2.335595898330211639e-02 8.887710422277450562e-02 1.439873576164245605e-01 -5.160288512706756592e-02 1.277576088905334473e-01 -1.537929773330688477e-01 -9.030207991600036621e-03 2.550458610057830811e-01 2.139766067266464233e-01 -3.155907616019248962e-02 2.284516245126724243e-01 3.635624051094055176e-01 -2.995314598083496094e-01 -9.313157945871353149e-02 8.734130859375000000e-02 1.637935340404510498e-01 1.330703496932983398e-02 2.144365161657333374e-01 4.374198243021965027e-02 -4.235694929957389832e-02
1.221448630094528198e-01 -9.024713188409805298e-02 -5.624275654554367065e-03 1.291925758123397827e-01 2.786687016487121582e-01 -1.089190095663070679e-01 1.168507263064384460e-01 1.272608488798141479e-01 -1.010163873434066772e-01 5.022701993584632874e-02 -5.255686491727828979e-02 -1.861545741558074951e-01 -8.418658375740051270e-02 1.184217929840087891e-01 3.571234643459320068e-01 2.974649667739868164e-01 -1.096734926104545593e-01 -1.979147195816040039e-01 -2.013495713472366333e-01 -8.204416930675506592e-02 -1.546292603015899658e-01 1.206907778978347778e-01 -5.221907794475555420e-02 4.511800408363342285e-01 -2.165812253952026367e-01 -3.014923930168151855e-01 1.675846725702285767e-01 -1.617596596479415894e-01 1.432930584996938705e-02 -1.057601198554039001e-01 -7.856845855712890625e-02 2.666058950126171112e-02
-9.254723042249679565e-02 -5.964431911706924438e-02 2.921476662158966064e-01 3.600183129310607910e-01 -8.948468416929244995e-02 -9.593233466148376465e-02 7.235382497310638428e-02 1.963111460208892822e-01 -9.278017282485961914e-02 1.253728754818439484e-02 3.520157933235168457e-02 -2.793053351342678070e-02 -1.059772446751594543e-02 7.209972292184829712e-02 2.171312421560287476e-01 5.219004154205322266e-01 6.139753386378288269e-02 -3.860204666852951050e-02 -7.787451893091201782e-02 4.417739808559417725e-02 8.517723530530929565e-03 -9.309022873640060425e-02 1.458029150962829590e-01 2.564647793769836426e-01 -1.421823203563690186e-01 -2.203415930271148682e-01 1.088911443948745728e-01 1.386279761791229248e-01 -8.202583342790603638e-02 9.943519532680511475e-02 -1.137697994709014893e-01 3.712978065013885498e-01
1.616914570331573486e-01 5.286197364330291748e-02 -7.652463018894195557e-02 9.324736148118972778e-02 2.625091075897216797e-01 1.257203426212072372e-02 1.712460368871688843e-01 -4.450734555721282959e-01 -2.188322246074676514e-01 -4.868999868631362915e-02 -7.646578829735517502e-03 1.243338175117969513e-02 -2.811056971549987793e-01 -7.191313058137893677e-02 3.044287860393524170e-02 2.329265177249908447e-01 -1.911567896604537964e-02 2.343010343611240387e-02 2.099684625864028931e-01 -5.575054138898849487e-02 1.364786326885223389e-01 -2.152826637029647827e-01 1.422064751386642456e-01 1.378525942564010620e-01 -1.363651305437088013e-01 -3.069480955600738525e-01 1.244704201817512512e-01 -6.788183003664016724e-02 2.546363472938537598e-01 2.477371543645858765e-01 -2.423999644815921783e-02 2.411601394414901733e-01
8.215440064668655396e-02 4.050421062856912613e-03 1.715091466903686523e-01 2.869654893875122070e-01 -5.848318710923194885e-02 -2.041562050580978394e-01 1.150935702025890350e-02 2.737314105033874512e-01 -2.173864990472793579e-01 2.010324411094188690e-02 -5.262094736099243164e-02 -2.307305037975311279e-01 -4.919164348393678665e-03 1.435818821191787720e-01 2.812795639038085938e-01 5.271646976470947266e-01 1.632352918386459351e-01 -9.804093837738037109e-02 -1.522189378738403320e-01 4.220591112971305847e-02 -1.726119779050350189e-02 -2.552852220833301544e-02 1.251146197319030762e-01 2.649221420288085938e-01 -1.710325777530670166e-01 -2.119435518980026245e-01 7.450247555971145630e-02 5.221610516309738159e-02 -5.727171152830123901e-02 -3.633189480751752853e-03 -6.262256950139999390e-02 2.057179808616638184e-01
3.169288486242294312e-02 -1.033731624484062195e-01 7.034486532211303711e-02 -5.341340973973274231e-02 1.928621679544448853e-01 -6.881629675626754761e-02 -6.752766668796539307e-02 -3.275816738605499268e-01 7.551745325326919556e-02 -3.380925580859184265e-02 -1.745536178350448608e-01 -1.855022311210632324e-01 -6.554575264453887939e-02 -9.209285676479339600e-02 1.377507597208023071e-01 -7.745458930730819702e-02 -2.183884978294372559e-01 2.953085489571094513e-02 4.331985861063003540e-02 -5.297027155756950378e-02 2.917846739292144775e-01 1.201101988554000854e-01 1.321403589099645615e-02 2.857691943645477295e-01 -4.192912280559539795e-01 -3.793230354785919189e-01 1.819123923778533936e-01 1.913760304450988770e-01 1.700223833322525024e-01 1.701707690954208374e-01 -1.628907322883605957e-01 9.365164488554000854e-02
-1.141818165779113770e-01 -1.798123270273208618e-01 1.102616637945175171e-01 1.759076565504074097e-01 1.936402730643749237e-02 -1.427676379680633545e-01 1.016977876424789429e-01 -1.289710849523544312e-01 -3.710839152336120605e-01 -1.930947154760360718e-01 -2.979334294795989990e-01 -3.197195231914520264e-01 -2.327729314565658569e-01 3.464762866497039795e-02 1.379582136869430542e-01 2.224367111921310425e-01 8.860396593809127808e-02 2.782591432332992554e-02 -1.844940036535263062e-01 -1.655378565192222595e-02 2.744187414646148682e-01 1.307271718978881836e-01 -6.995785236358642578e-02 4.329047352075576782e-02 -2.713073492050170898e-01 -3.785538021475076675e-03 -1.894361823797225952e-01 -4.983206465840339661e-02 -2.083093523979187012e-01 2.262495830655097961e-02 -2.314480841159820557e-01 1.495415121316909790e-01
1.316687911748886108e-01 2.217489331960678101e-01 -5.340326577425003052e-02 2.025961428880691528e-01 -8.577011525630950928e-03 2.522978931665420532e-02 -2.161906808614730835e-01 6.915309932082891464e-03 4.272132739424705505e-02 -3.288012444972991943e-01 -3.180844709277153015e-02 1.912090778350830078e-01 -2.211650162935256958e-01 -1.828993856906890869e-01 7.852459698915481567e-02 8.946793526411056519e-02 8.743315190076828003e-02 -1.191463097929954529e-01 -1.943154484033584595e-01 -7.580623775720596313e-02 -9.608314139768481255e-04 -2.953716814517974854e-01 2.473134100437164307e-01 1.423092484474182129e-01 -4.957783222198486328e-01 -1.387122869491577148e-01 -2.434680238366127014e-02 6.770899146795272827e-02 7.638713717460632324e-02 2.574875652790069580e-01 7.822083681821823120e-02 1.248121261596679688e-01
1.698766052722930908e-01 6.969841569662094116e-02 4.010615348815917969e-01 4.311765730381011963e-02 -3.022772958502173424e-03 -1.711477190256118774e-01 -1.109208986163139343e-01 -9.013018012046813965e-02 -2.810829877853393555e-01 -1.017261594533920288e-01 -1.151122376322746277e-01 -3.864461928606033325e-02 -1.289325803518295288e-01 7.716721296310424805e-02 -7.530362904071807861e-02 -3.525225445628166199e-02 -5.594342574477195740e-02 -3.075080215930938721e-01 -2.229562401771545410e-01 -2.105448953807353973e-02 2.865526974201202393e-01 -4.052427411079406738e-01 6.894811242818832397e-02 1.708088666200637817e-01 -7.236348092555999756e-02 -1.457539852708578110e-02 3.205957114696502686e-01 -1.625314503908157349e-01 1.354175955057144165e-01 -1.283892616629600525e-02 -1.035994440317153931e-01 1.681234240531921387e-01
7.333765923976898193e-02 1.723591471090912819e-03 3.690893650054931641e-01 3.776663914322853088e-02 2.632819712162017822e-01 8.600371330976486206e-02 1.606688797473907471e-01 2.981416694819927216e-02 -2.173227518796920776e-01 1.572307050228118896e-01 -2.243331074714660645e-01 1.871793866157531738e-01 -3.698587715625762939e-01 3.663891553878784180e-02 2.814372479915618896e-01 2.159796357154846191e-01 3.405946120619773865e-02 -9.855012595653533936e-02 5.230442807078361511e-02 -5.954876914620399475e-02 2.037248387932777405e-02 -1.516913026571273804e-01 -9.278321638703346252e-03 -1.609675884246826172e-01 -3.097410202026367188e-01 -1.959656924009323120e-02 8.563332259654998779e-02 -2.207819223403930664e-01 1.229929104447364807e-01 -3.097435983363538980e-04 -1.986026316881179810e-01 2.422730326652526855e-01
1.904798299074172974e-01 3.034824691712856293e-02 5.533611774444580078e-02 -1.364748924970626831e-01 2.770190536975860596e-01 -7.602447271347045898e-02 2.106463462114334106e-01 -1.501763612031936646e-02 3.023971430957317352e-02 -2.546085715293884277e-01 -2.051990926265716553e-01 -1.521332263946533203e-01 -1.476116180419921875e-01 -2.590993940830230713e-01 -7.363513112068176270e-02 1.202313378453254700e-01 -2.259885072708129883e-01 -5.466131493449211121e-02 -8.347880840301513672e-02 -1.486720591783523560e-01 1.081286147236824036e-01 -1.713629364967346191e-01 -2.608124166727066040e-02 2.787097990512847900e-01 -1.652343869209289551e-01 -4.410226643085479736e-01 6.982000917196273804e-02 7.844755053520202637e-02 1.154188215732574463e-01 2.094179987907409668e-01 -1.944623589515686035e-01 2.093539983034133911e-01
3.111199140548706055e-01 -2.207777649164199829e-02 2.080845087766647339e-01 2.516500651836395264e-01 -2.424450069665908813e-01 -6.087179854512214661e-02 1.893780529499053955e-01 8.493814617395401001e-02 -1.576372534036636353e-01 -1.930030286312103271e-01 1.839170604944229126e-02 5.295330286026000977e-02 -1.626507192850112915e-01 2.175972312688827515e-01 2.947863340377807617e-01 1.028224155306816101e-01 1.784976124763488770e-01 2.214366197586059570e-02 1.931960345245897770e-03 7.565860450267791748e-02 9.508914500474929810e-02 -3.383103758096694946e-02 3.144866228103637695e-01 1.546255350112915039e-01 -2.458911240100860596e-01 -4.209676012396812439e-02 -2.205251008272171021e-01 -1.170642152428627014e-01 1.460922062397003174e-01 2.791414558887481689e-01 -2.544972486793994904e-02 2.417684942483901978e-01
3.767534345388412476e-02 -4.590371623635292053e-02 2.372993975877761841e-01 2.401924729347229004e-01 -7.585752010345458984e-02 -8.601923286914825439e-02 -1.936090993694961071e-03 1.472204476594924927e-01 -1.673545390367507935e-01 7.427088916301727295e-02 9.727473556995391846e-02 -5.469097197055816650e-02 3.582026436924934387e-02 1.008899211883544922e-01 1.838485300540924072e-01 3.748429194092750549e-02 2.800078988075256348e-01 -5.545663833618164062e-02 -1.361018512398004532e-02 -1.230901181697845459e-01 8.132691681385040283e-02 -3.562442660331726074e-01 -2.302389033138751984e-02 9.342402964830398560e-02 -3.229269981384277344e-01 -9.730445593595504761e-02 1.589436680078506470e-01 -4.419812858104705811e-01 -2.220329344272613525e-01 3.107167780399322510e-01 -1.875850558280944824e-01 -1.927951816469430923e-03
-4.896010830998420715e-02 8.516798168420791626e-02 3.214708268642425537e-01 1.216713339090347290e-01 1.816479861736297607e-01 1.296001225709915161e-01 1.384076476097106934e-01 1.279721781611442566e-02 -2.395065724849700928e-01 5.583891272544860840e-02 -2.725596725940704346e-01 -2.653132379055023193e-02 -5.164651665836572647e-03 1.318683661520481110e-02 1.843535006046295166e-01 5.731258168816566467e-02 -1.906530857086181641e-01 3.553237020969390869e-02 -8.603554219007492065e-02 -1.026732176542282104e-01 1.015475913882255554e-01 1.344134509563446045e-01 -1.331402659416198730e-01 2.197479903697967529e-01 -4.199306666851043701e-01 -3.301054835319519043e-01 -2.395041137933731079e-01 2.617698907852172852e-02 -1.965415030717849731e-01 1.335296686738729477e-02 -3.119248151779174805e-01 -2.704999595880508423e-02
5.562582239508628845e-02 1.481831371784210205e-01 -7.090902328491210938e-02 2.312205284833908081e-01 -4.147063195705413818e-02 1.572184413671493530e-01 1.508771032094955444e-01 -7.057151943445205688e-02 -7.741015404462814331e-02 -6.210171803832054138e-02 -2.514082491397857666e-01 -9.247952699661254883e-02 4.535745084285736084e-02 -1.734817177057266235e-01 1.401524543762207031e-01 -1.979706063866615295e-02 1.426963806152343750e-01 9.353672713041305542e-02 -1.132167503237724304e-01 4.140831157565116882e-02 -9.336719661951065063e-02 -1.193783357739448547e-01 3.208938241004943848e-01 2.276773601770401001e-01 -1.567302644252777100e-01 -2.042767554521560669e-01 -9.797170787351205945e-05 -3.688000738620758057e-01 -1.251935809850692749e-01 3.132060468196868896e-01 -4.325399398803710938e-01 6.235311552882194519e-02
2.610043995082378387e-02 1.843391954898834229e-01 -1.723647117614746094e-01 6.066824425943195820e-04 7.501583546400070190e-02 9.714345633983612061e-02 -1.213979050517082214e-01 1.987628266215324402e-02 -5.816525593400001526e-02 -3.360201418399810791e-01 -7.230584044009447098e-03 2.055312693119049072e-01 -1.049391478300094604e-01 -1.264134645462036133e-01 -1.831299997866153717e-02 6.043975800275802612e-02 -1.187796294689178467e-01 -2.988434024155139923e-02 -1.688923090696334839e-01 -3.714039921760559082e-01 1.974509358406066895e-01 -1.288430839776992798e-01 3.882088065147399902e-01 1.220500767230987549e-01 -5.012925863265991211e-01 -2.071655541658401489e-01 -5.289750546216964722e-02 -1.988220028579235077e-02 -2.766653895378112793e-02 1.080131828784942627e-01 4.596726968884468079e-02 3.542141616344451904e-02
1.739708781242370605e-01 1.585217267274856567e-01 -1.234562769532203674e-01 2.890206277370452881e-01 3.010508604347705841e-02 -1.546708643436431885e-01 9.921214729547500610e-02 -1.723826676607131958e-01 -2.531881034374237061e-01 -8.314727991819381714e-02 1.015736237168312073e-01 -6.680826097726821899e-02 -2.014848589897155762e-01 -1.029817666858434677e-02 2.590920031070709229e-01 4.649003148078918457e-01 5.276416242122650146e-02 9.150300174951553345e-02 -1.647903025150299072e-01 -1.282533109188079834e-01 1.715649366378784180e-01 1.092372909188270569e-01 1.887538880109786987e-01 2.161034047603607178e-01 -2.698577940464019775e-01 -3.400552645325660706e-02 2.195893526077270508e-01 -1.512636244297027588e-01 7.829274050891399384e-03 -1.263970583677291870e-01 -1.119576692581176758e-01 1.398990452289581299e-01
1.572185754776000977e-01 -2.645248472690582275e-01 2.348637580871582031e-01 2.788687348365783691e-01 5.833474546670913696e-02 -2.727285027503967285e-01 -1.092576086521148682e-01 -8.521212637424468994e-02 -2.382458299398422241e-01 -2.612442076206207275e-01 -9.133590012788772583e-02 -9.489023685455322266e-02 -2.741815745830535889e-01 -2.303830385208129883e-01 -4.848986119031906128e-02 -5.663065612316131592e-02 -1.212197616696357727e-01 1.444211155176162720e-01 -1.036950498819351196e-01 -1.126698311418294907e-02 2.174266800284385681e-02 -3.785455226898193359e-01 -6.125481426715850830e-02 1.285059750080108643e-01 -2.527446150779724121e-01 -8.416435867547988892e-02 1.669109612703323364e-02 -1.267336308956146240e-01 9.446251392364501953e-02 1.320656538009643555e-01 -2.215613573789596558e-01 1.612699627876281738e-01
-1.854413449764251709e-01 -7.599672675132751465e-02 1.662088930606842041e-01 3.511615097522735596e-01 1.476463079452514648e-01 1.775760948657989502e-01 -1.779135316610336304e-01 -4.518057778477668762e-02 -1.304017752408981323e-01 -9.747604280710220337e-02 -1.324326395988464355e-01 -1.031789928674697876e-01 -9.309294074773788452e-02 -3.021082095801830292e-02 1.659543067216873169e-01 -9.986969642341136932e-03 -6.979680061340332031e-02 -9.520980715751647949e-02 -2.871865034103393555e-01 -6.651146709918975830e-02 2.014223784208297729e-01 4.475889261811971664e-03 -7.820154726505279541e-02 1.755251884460449219e-01 -3.209449350833892822e-01 -3.116640448570251465e-01 -6.029916927218437195e-03 -7.027564197778701782e-02 -3.764382898807525635e-01 5.005129054188728333e-02 -2.437380254268646240e-01 -2.070577591657638550e-01
2.199747040867805481e-02 -2.171222865581512451e-01 -1.200655177235603333e-01 2.819287776947021484e-01 -1.873488165438175201e-02 1.634568423032760620e-01 -8.190800435841083527e-04 -1.219510287046432495e-01 -5.566525086760520935e-02 1.719063967466354370e-01 2.459598891437053680e-02 -2.112157344818115234e-01 -6.884259730577468872e-02 -9.717682749032974243e-02 3.148139640688896179e-02 3.106291294097900391e-01 3.257194161415100098e-02 -4.259430989623069763e-02 -1.074445247650146484e-01 -4.101150333881378174e-01 1.188692450523376465e-01 -5.054476112127304077e-02 1.964446157217025757e-01 4.083389937877655029e-01 -1.157657355070114136e-01 1.182137951254844666e-01 5.748520046472549438e-02 2.101546674966812134e-01 -1.573146879673004150e-01 1.467809677124023438e-01 -3.036684691905975342e-01 9.496492892503738403e-02
2.983195483684539795e-01 7.968080043792724609e-02 1.784300059080123901e-01 9.085317701101303101e-02 9.630328416824340820e-02 1.483305692672729492e-01 -1.401115655899047852e-01 -2.253714948892593384e-01 -2.016394399106502533e-03 -2.573489844799041748e-01 -2.818957865238189697e-01 -3.330714255571365356e-02 -3.021979704499244690e-02 -3.610591962933540344e-02 1.077271401882171631e-01 2.704799771308898926e-01 1.049054339528083801e-01 1.807410083711147308e-02 -2.704963088035583496e-02 -3.877243399620056152e-02 -4.629050567746162415e-02 -2.476417422294616699e-01 1.629581004381179810e-01 2.445582598447799683e-01 -1.021516323089599609e-01 -3.494083881378173828e-01 -3.300202488899230957e-01 1.279723457992076874e-02 -1.042922586202621460e-01 -1.167505681514739990e-01 1.433449536561965942e-01 2.811097800731658936e-01
-4.474879428744316101e-02 5.767665058374404907e-02 -1.303056180477142334e-01 2.353709638118743896e-01 3.776707453653216362e-03 2.323955297470092773e-02 2.668733000755310059e-01 -6.720989197492599487e-02 -2.022540569305419922e-01 -7.077233493328094482e-02 -1.491919457912445068e-01 -2.441529929637908936e-01 -1.714263707399368286e-01 -4.859486222267150879e-02 4.812023043632507324e-01 3.693533539772033691e-01 -8.490607887506484985e-02 1.128610521554946899e-01 -5.960533767938613892e-02 -2.638753354549407959e-01 1.254958957433700562e-01 -1.287900470197200775e-02 3.167955577373504639e-02 3.493214845657348633e-01 -7.475205510854721069e-02 1.826630905270576477e-02 5.013643205165863037e-02 -1.294057909399271011e-02 -1.348080337047576904e-01 -1.035039573907852173e-01 -1.600647419691085815e-01 1.526602506637573242e-01
[truncated: 3,271,601 more chars]
