# Supplementary material for: The Language of Innovation
Source: PLoS One. 2020 Apr 30;15(4):e0230107. doi: 10.1371/journal.pone.0230107 (PMC7194493; doi:10.1371/journal.pone.0230107)
Supplement: S16 File — (GZ) [file pone.0230107.s016.tar.gz › 1994-1998/V2Run_1_VS_4500_embeddings1994-1998ED32.txt]

-1.326431334018707275e-01 -1.008987054228782654e-02 2.661590278148651123e-01 -1.466563045978546143e-01 -5.021222829818725586e-01 -1.072205696254968643e-02 2.974474430084228516e-01 -1.012729108333587646e-01 -4.811674356460571289e-02 -7.891519367694854736e-02 -3.610687255859375000e-01 8.536840230226516724e-02 1.422740668058395386e-01 -8.180797845125198364e-02 1.333562284708023071e-01 -1.074948459863662720e-01 -1.613448858261108398e-01 2.065122127532958984e-01 -3.290261374786496162e-03 -7.874172180891036987e-02 -1.465017944574356079e-01 2.243236750364303589e-01 1.285602897405624390e-01 5.198651924729347229e-02 5.603208020329475403e-02 8.942922949790954590e-02 -2.084047496318817139e-01 1.278021931648254395e-02 -3.148973584175109863e-01 1.096765324473381042e-01 -6.666248291730880737e-02 1.538285613059997559e-02
-1.857697963714599609e-02 1.028563678264617920e-01 9.915716946125030518e-02 -3.980187699198722839e-02 -9.446628391742706299e-02 -6.557404249906539917e-02 3.021875023841857910e-01 -1.970060169696807861e-01 5.538393557071685791e-02 -2.049989998340606689e-02 -2.691042050719261169e-02 2.121097594499588013e-01 2.416918724775314331e-01 1.274128258228302002e-01 1.559445112943649292e-01 3.561886548995971680e-01 -4.517934918403625488e-01 -7.624865509569644928e-03 2.098819166421890259e-01 -2.109569609165191650e-01 -2.448570877313613892e-01 2.097651809453964233e-01 1.906364560127258301e-01 -8.587677031755447388e-02 1.393432915210723877e-01 -1.573157906532287598e-01 -6.416711211204528809e-02 -2.154120653867721558e-01 2.539961040019989014e-02 5.393794737756252289e-03 -9.041920304298400879e-02 -1.238122060894966125e-01
1.176626011729240417e-01 -2.012822628021240234e-01 6.899698823690414429e-02 -8.356627076864242554e-02 -2.982851564884185791e-01 -2.797636575996875763e-02 1.607909202575683594e-01 3.193245455622673035e-02 -1.230899319052696228e-01 -6.343653076328337193e-04 -1.818631291389465332e-01 2.331442981958389282e-01 2.193558774888515472e-02 -3.245038678869605064e-03 8.922608196735382080e-02 2.417857348918914795e-01 -3.487498462200164795e-01 3.998580202460289001e-02 -2.059492468833923340e-01 -3.806238062679767609e-03 -1.852566301822662354e-01 -1.646899282932281494e-01 1.585520803928375244e-01 -1.086982991546392441e-02 4.794658422470092773e-01 7.426851242780685425e-02 -3.035617470741271973e-01 -1.222150996327400208e-01 -1.072622016072273254e-01 -1.507637090981006622e-02 7.771725952625274658e-02 1.874970942735671997e-01
-2.331579774618148804e-01 -1.332284957170486450e-01 2.629061937332153320e-01 -2.929401956498622894e-02 -2.562053799629211426e-01 -8.547818660736083984e-02 -2.023755460977554321e-01 -6.283445656299591064e-02 1.372230201959609985e-01 1.775470748543739319e-02 -4.325188696384429932e-01 -2.366138845682144165e-01 1.835684478282928467e-01 2.118465006351470947e-01 3.392580747604370117e-01 4.680375009775161743e-02 -3.072162568569183350e-01 -4.424275457859039307e-02 6.676020473241806030e-02 -2.062128484249114990e-01 5.412060767412185669e-03 9.507011622190475464e-02 1.232723817229270935e-01 2.218726426362991333e-01 1.374479383230209351e-01 2.919658832252025604e-02 -1.678964346647262573e-01 -9.136446565389633179e-02 7.917157560586929321e-02 4.590870440006256104e-02 -1.610792614519596100e-02 -1.623691990971565247e-02
8.854104578495025635e-02 -8.124557882547378540e-02 2.371928840875625610e-01 1.545758452266454697e-02 -3.079340159893035889e-01 1.441339701414108276e-01 9.399911761283874512e-02 -2.172057032585144043e-01 1.692239195108413696e-01 -2.055535651743412018e-02 -2.209661155939102173e-01 2.669976651668548584e-01 1.022801399230957031e-01 -1.012861356139183044e-01 -9.941864013671875000e-02 2.174493372440338135e-01 -2.685676217079162598e-01 2.058987319469451904e-01 -1.885935515165328979e-01 6.950330734252929688e-02 -7.726550102233886719e-02 9.701155871152877808e-02 3.715541362762451172e-01 2.689824439585208893e-02 1.503208875656127930e-01 -1.168686663731932640e-03 -2.208482474088668823e-01 3.556363880634307861e-01 -8.647791296243667603e-02 -5.796902254223823547e-02 4.350988566875457764e-02 1.035744845867156982e-01
1.697202175855636597e-01 -3.502707779407501221e-01 1.889199465513229370e-01 -7.815960049629211426e-02 -8.497616648674011230e-02 1.415930967777967453e-02 1.058346182107925415e-01 -3.929849565029144287e-01 1.335544735193252563e-01 -6.094744056463241577e-02 -2.434580475091934204e-01 1.158486902713775635e-01 5.125252529978752136e-02 6.738948822021484375e-02 -2.763757295906543732e-02 1.911623328924179077e-01 -3.448300063610076904e-01 9.071962535381317139e-02 6.738533079624176025e-02 -6.792749464511871338e-02 1.041848435997962952e-01 -8.012977987527847290e-02 1.588061451911926270e-01 -1.679035648703575134e-02 3.865854740142822266e-01 -2.130326479673385620e-01 2.494056969881057739e-01 9.189457446336746216e-02 -5.120859714224934578e-04 2.160565704107284546e-01 -7.644784171134233475e-03 6.032830104231834412e-02
1.880210191011428833e-01 -1.719703972339630127e-01 1.845264434814453125e-01 2.044749446213245392e-02 -4.662481248378753662e-01 6.557898968458175659e-02 1.015258207917213440e-01 -8.219988644123077393e-02 1.220231056213378906e-01 -1.082159727811813354e-01 -1.648877263069152832e-01 2.088238000869750977e-01 -3.278016299009323120e-02 8.775752782821655273e-02 1.060448884963989258e-01 2.061190158128738403e-01 -3.071799874305725098e-01 5.259859934449195862e-02 -9.421577304601669312e-02 -8.598499745130538940e-02 1.540150940418243408e-01 -7.045532017946243286e-02 1.300091594457626343e-01 -1.945177167654037476e-01 2.517858743667602539e-01 3.629713132977485657e-02 -2.734133899211883545e-01 8.387335389852523804e-02 -3.092731237411499023e-01 1.432530432939529419e-01 1.159501746296882629e-01 -1.703303754329681396e-01
-8.226935565471649170e-02 -1.986148580908775330e-02 -5.319029092788696289e-02 6.547525525093078613e-02 -2.941170632839202881e-01 1.676921099424362183e-01 -1.359509676694869995e-01 -1.393460035324096680e-01 -2.730549871921539307e-01 -1.051846370100975037e-01 -1.310529559850692749e-01 -2.003998681902885437e-02 3.448055312037467957e-02 8.781153708696365356e-02 -2.498607523739337921e-02 3.789128065109252930e-01 -4.574261009693145752e-01 1.873162239789962769e-01 1.709083616733551025e-01 -8.794511854648590088e-02 5.887800455093383789e-02 -5.258802697062492371e-02 4.748512208461761475e-01 5.612203106284141541e-02 4.177662730216979980e-02 -1.224508658051490784e-01 -1.203178167343139648e-01 -1.627409905195236206e-01 -2.603694237768650055e-02 -4.524210467934608459e-02 -4.751922097057104111e-03 -1.772188208997249603e-02
-9.642884880304336548e-02 4.166887700557708740e-02 -2.179617621004581451e-02 1.826532185077667236e-02 -1.682407557964324951e-01 2.733606472611427307e-02 1.347437947988510132e-01 -2.236931622028350830e-01 5.765164643526077271e-02 -1.092599332332611084e-01 -7.892294228076934814e-02 -1.874689385294914246e-02 1.124745830893516541e-01 -6.648699939250946045e-02 -1.565092355012893677e-01 2.265143245458602905e-01 -5.220185518264770508e-01 -7.329858839511871338e-02 -1.898791939020156860e-01 -8.130545169115066528e-02 1.415287554264068604e-01 -1.437990553677082062e-02 2.503742277622222900e-01 -1.325948983430862427e-01 1.357036978006362915e-01 -2.363700568675994873e-01 -1.589667201042175293e-01 -1.709274798631668091e-01 -2.154326289892196655e-01 -7.842531800270080566e-02 -1.939793229103088379e-01 -3.690310418605804443e-01
1.979793757200241089e-01 1.221359800547361374e-02 9.900814294815063477e-02 1.784806549549102783e-01 -4.805719256401062012e-01 2.256971001625061035e-01 -3.276114910840988159e-02 -5.619975551962852478e-02 7.263087481260299683e-02 5.245691165328025818e-02 -8.409047871828079224e-02 2.587560117244720459e-01 1.399133652448654175e-01 -2.616110742092132568e-01 2.058790326118469238e-01 8.552354574203491211e-02 -3.892544507980346680e-01 -1.724743247032165527e-01 -1.258802115917205811e-01 -2.504541352391242981e-02 3.516025841236114502e-02 -2.656844072043895721e-02 2.854495942592620850e-01 4.481944069266319275e-02 1.655626595020294189e-01 1.091773286461830139e-01 -1.241261363029479980e-01 -7.140138745307922363e-02 -7.195933908224105835e-02 -2.125668823719024658e-01 5.443758890032768250e-02 1.295112073421478271e-01
-7.927814126014709473e-02 -2.141174301505088806e-02 -5.418275296688079834e-02 -2.631098926067352295e-01 -3.151069879531860352e-01 8.288815617561340332e-02 4.414107277989387512e-02 -2.043146193027496338e-01 -3.378980234265327454e-02 -1.230601072311401367e-01 -8.779974281787872314e-02 1.758135855197906494e-01 -1.228210404515266418e-01 -8.370378613471984863e-02 -1.880723387002944946e-01 3.253450989723205566e-01 -3.117348253726959229e-01 1.391517072916030884e-01 1.653622984886169434e-01 -1.007151082158088684e-01 -1.607450842857360840e-01 2.658830285072326660e-01 1.622134894132614136e-01 2.312646955251693726e-01 1.732590049505233765e-02 -1.574945151805877686e-01 -2.834596335887908936e-01 -2.695525884628295898e-01 -1.680632382631301880e-01 1.259311586618423462e-01 1.216884516179561615e-02 1.724473014473915100e-02
7.874087989330291748e-02 9.235388785600662231e-02 1.720714122056961060e-01 -1.689458936452865601e-01 -1.858017593622207642e-01 5.819168314337730408e-02 1.805683039128780365e-02 9.499720297753810883e-03 1.479145232588052750e-02 -2.062442600727081299e-01 -3.019069433212280273e-01 9.544676542282104492e-02 2.555199526250362396e-02 -3.417167440056800842e-02 2.589082419872283936e-01 1.823540180921554565e-01 -1.906564086675643921e-01 -2.604889497160911560e-02 -8.816571533679962158e-02 -9.830250591039657593e-02 1.645862013101577759e-01 1.177486181259155273e-01 5.192828178405761719e-01 -1.427170485258102417e-01 1.666454672813415527e-01 1.147250086069107056e-02 -2.496117949485778809e-01 1.912321522831916809e-02 -4.061316549777984619e-01 3.828773647546768188e-02 -1.531169097870588303e-02 3.186855092644691467e-02
-8.632762357592582703e-03 2.039792686700820923e-01 1.041367799043655396e-01 -4.056347068399190903e-03 -4.013758599758148193e-01 3.520548110827803612e-03 -1.066139340400695801e-01 -1.596734374761581421e-01 8.072087913751602173e-02 -7.854734361171722412e-02 -1.469624489545822144e-01 1.216315776109695435e-01 2.383317500352859497e-01 1.008821725845336914e-01 1.580174714326858521e-01 1.913607567548751831e-01 -4.306692779064178467e-01 -1.621554046869277954e-01 2.277562953531742096e-02 4.007973521947860718e-02 2.030844837427139282e-01 -7.323633134365081787e-02 4.762740805745124817e-02 -2.090748585760593414e-02 4.208194911479949951e-01 2.340428717434406281e-02 -2.499555200338363647e-01 1.373806297779083252e-01 -8.889407664537429810e-02 1.203615590929985046e-01 1.154583171010017395e-01 1.179774701595306396e-01
2.345465570688247681e-01 5.288586020469665527e-02 -3.183103799819946289e-01 -1.008889153599739075e-01 -3.408805727958679199e-01 -4.340079426765441895e-02 -2.473075315356254578e-02 -2.681148648262023926e-01 1.962721198797225952e-01 -2.239143103361129761e-02 -1.618543826043605804e-02 1.115014627575874329e-01 -2.899227850139141083e-02 1.011345833539962769e-01 1.680551618337631226e-01 3.105863332748413086e-01 -3.315222859382629395e-01 5.270545557141304016e-02 1.712189614772796631e-01 -1.378937661647796631e-01 -1.290286630392074585e-01 4.145101457834243774e-02 6.888318061828613281e-02 7.560501992702484131e-02 1.649439632892608643e-01 -1.579855829477310181e-01 -2.525539696216583252e-01 -2.011404931545257568e-01 -9.247691184282302856e-02 1.953615546226501465e-01 -5.788408219814300537e-02 -2.372718900442123413e-01
-2.377741634845733643e-01 -1.091213598847389221e-01 8.485274016857147217e-02 -9.957090765237808228e-02 -1.563856005668640137e-01 1.138120070099830627e-01 1.470010131597518921e-01 -1.091580018401145935e-01 -4.726501181721687317e-02 -6.071845069527626038e-02 -8.064982481300830841e-03 -1.648731082677841187e-01 -1.660590991377830505e-02 1.344527751207351685e-01 2.610877156257629395e-02 3.189926743507385254e-01 -3.945183157920837402e-01 -2.226379141211509705e-02 -2.765724658966064453e-01 -2.394693195819854736e-01 1.684291362762451172e-01 3.436267077922821045e-01 9.278392046689987183e-02 -2.390580251812934875e-02 2.274429202079772949e-01 -1.346281766891479492e-01 -2.428197562694549561e-01 -6.043524667620658875e-02 -2.551305294036865234e-01 -4.213860724121332169e-03 -7.886805385351181030e-02 -2.003551274538040161e-01
-1.324692517518997192e-01 1.688388176262378693e-02 2.428920269012451172e-01 -5.116881802678108215e-02 -1.514035612344741821e-01 -1.027645468711853027e-01 -1.010342314839363098e-02 -1.340954154729843140e-01 -8.221467956900596619e-03 -7.603574544191360474e-02 -2.101255953311920166e-01 1.976065523922443390e-02 3.572047352790832520e-01 -5.451567471027374268e-02 3.146436512470245361e-01 -2.318896800279617310e-01 -2.758898437023162842e-01 -2.415925562381744385e-01 -6.343811005353927612e-02 -9.941995143890380859e-02 -2.236064672470092773e-01 3.167963624000549316e-01 3.078020215034484863e-01 -6.671154499053955078e-02 2.845432795584201813e-02 -6.318221986293792725e-02 -2.362828105688095093e-01 -1.742194294929504395e-01 6.935150921344757080e-02 1.773671507835388184e-01 6.387756764888763428e-02 -7.730546593666076660e-02
7.759967446327209473e-02 9.007514268159866333e-02 1.327649950981140137e-01 -1.210467517375946045e-01 -3.610964119434356689e-01 2.802483923733234406e-02 -3.330149874091148376e-02 -7.795148342847824097e-02 1.950626671314239502e-01 -1.207627207040786743e-01 -2.304282486438751221e-01 1.508413702249526978e-01 -1.711738854646682739e-02 -5.921014025807380676e-02 1.175928637385368347e-01 2.662009187042713165e-02 -4.919175207614898682e-01 -1.046886481344699860e-02 -1.080702170729637146e-01 -1.763245165348052979e-01 2.387111634016036987e-01 -9.125248342752456665e-02 2.672439813613891602e-01 -2.651790678501129150e-01 1.167340725660324097e-01 -1.069966107606887817e-01 -3.453407287597656250e-01 -3.416441753506660461e-02 -2.827848121523857117e-02 6.894668936729431152e-02 1.258914768695831299e-01 9.792663902044296265e-02
1.190728619694709778e-01 1.550928782671689987e-02 -5.681162327527999878e-02 1.107874978333711624e-02 -4.498971626162528992e-02 -1.348466724157333374e-01 -1.238220036029815674e-01 4.773145169019699097e-02 1.826378554105758667e-01 2.863486856222152710e-02 -3.013551533222198486e-01 -1.564205251634120941e-02 2.202330678701400757e-01 5.813509225845336914e-02 1.271274089813232422e-01 -1.896311491727828979e-01 -4.885575473308563232e-01 -2.310975939035415649e-01 -1.780876666307449341e-01 -1.901546269655227661e-01 -1.439625620841979980e-01 2.434887588024139404e-01 4.361664652824401855e-01 -3.463410213589668274e-02 3.363588079810142517e-02 -2.435779124498367310e-01 -4.940479621291160583e-02 -6.799505790695548058e-04 -6.478758156299591064e-02 -3.072688356041908264e-02 -7.642178982496261597e-02 -9.933432191610336304e-02
5.307073518633842468e-02 -2.432850562036037445e-02 -1.696386188268661499e-01 -5.769108235836029053e-02 -3.130804896354675293e-01 2.140925675630569458e-01 2.707976996898651123e-01 -1.900927722454071045e-01 1.642775684595108032e-01 -6.705085188150405884e-02 -5.158807039260864258e-01 2.453360147774219513e-02 -1.139316037297248840e-01 1.592716388404369354e-02 2.632722817361354828e-02 1.691442877054214478e-01 -3.276068270206451416e-01 2.654899954795837402e-01 2.866185083985328674e-02 -2.457818090915679932e-01 -5.517153185792267323e-04 -3.690318018198013306e-02 2.729905545711517334e-01 -1.083791777491569519e-01 9.129705280065536499e-02 -1.040942743420600891e-01 6.660012900829315186e-02 8.853619545698165894e-02 1.154941599816083908e-02 -6.908035278320312500e-02 -1.469855941832065582e-02 8.467484265565872192e-02
-1.304668374359607697e-02 -2.932400628924369812e-02 2.527058124542236328e-01 -8.658508211374282837e-02 -8.413079380989074707e-02 -6.643539667129516602e-02 -1.368866413831710815e-01 -3.229387104511260986e-02 -9.984170645475387573e-02 7.027602195739746094e-02 -3.950556516647338867e-01 -2.169977128505706787e-01 4.481867849826812744e-01 -8.930865675210952759e-02 2.306702733039855957e-01 -1.183518618345260620e-01 -4.171018004417419434e-01 -7.534149289131164551e-02 -1.304605305194854736e-01 -6.929583381861448288e-03 -1.940601617097854614e-01 6.561532616615295410e-02 4.825092107057571411e-02 1.174533590674400330e-01 1.995549052953720093e-01 -3.189392760396003723e-02 -2.905007600784301758e-01 -8.713616430759429932e-02 -3.249932453036308289e-02 2.460741810500621796e-02 -6.157492473721504211e-02 9.555235505104064941e-02
1.020537130534648895e-02 -1.779856234788894653e-01 -3.868499025702476501e-02 6.191788241267204285e-02 -9.979465603828430176e-02 -1.000560726970434189e-02 -1.278901100158691406e-01 -1.863472908735275269e-01 -3.590585663914680481e-02 -1.700537204742431641e-01 -3.701646029949188232e-01 -2.743061780929565430e-01 -7.292305678129196167e-02 7.240843027830123901e-02 3.695600926876068115e-01 -1.382278352975845337e-01 -4.709855914115905762e-01 4.526480287313461304e-02 5.362002179026603699e-02 4.758401960134506226e-02 -3.125386685132980347e-02 -1.208222191780805588e-02 -9.292829036712646484e-02 2.238183654844760895e-02 1.277210563421249390e-01 2.883467078208923340e-01 -6.852956861257553101e-02 1.740341633558273315e-02 -1.251291334629058838e-01 3.042063713073730469e-01 -1.562219709157943726e-01 -1.292127966880798340e-01
-1.393460333347320557e-01 6.909485906362533569e-02 1.351282894611358643e-01 -5.444397777318954468e-02 -3.492805063724517822e-01 -1.163010746240615845e-01 -1.402658373117446899e-01 1.818092465400695801e-01 1.121018603444099426e-01 -2.766213729046285152e-04 -2.048870474100112915e-01 -2.125853151082992554e-01 3.039095401763916016e-01 -3.755078068934381008e-04 1.734030842781066895e-01 -1.542073339223861694e-01 -4.209976196289062500e-01 -1.212509498000144958e-01 -8.967841416597366333e-02 -8.253485709428787231e-02 -1.743373870849609375e-01 2.637576758861541748e-01 1.425819993019104004e-01 5.744620040059089661e-02 3.115154616534709930e-02 1.235675364732742310e-01 -3.363707363605499268e-01 -1.558834612369537354e-01 4.339968040585517883e-02 2.582555450499057770e-02 -1.567204594612121582e-01 -9.593007713556289673e-02
2.329631447792053223e-01 -8.042910695075988770e-02 -6.066905334591865540e-02 4.942751675844192505e-02 -2.780172526836395264e-01 -7.629367522895336151e-03 1.173750534653663635e-01 -3.858700022101402283e-02 3.537863492965698242e-02 -9.911216795444488525e-02 -2.642764151096343994e-01 1.846155375242233276e-01 2.965966463088989258e-01 3.153016790747642517e-02 1.439859569072723389e-01 1.683524549007415771e-01 -3.969337344169616699e-01 -1.191028729081153870e-01 -1.051222607493400574e-01 1.974726021289825439e-01 1.940251886844635010e-01 3.404637053608894348e-02 3.478396534919738770e-01 -1.985865980386734009e-01 2.565532922744750977e-01 -9.659685939550399780e-02 -6.124130450189113617e-03 9.699225425720214844e-03 -2.516122758388519287e-01 -1.661787629127502441e-01 -3.306355793029069901e-04 -1.586043275892734528e-02
1.024579405784606934e-01 -2.851259708404541016e-01 7.945708930492401123e-02 -8.092436939477920532e-02 -2.498852312564849854e-01 -5.725973099470138550e-02 3.206505477428436279e-01 -2.836139127612113953e-02 7.039049174636602402e-03 1.975131407380104065e-02 4.756839573383331299e-02 -9.269224852323532104e-02 -2.031741142272949219e-01 -1.452587395906448364e-01 1.457140892744064331e-01 -7.414407283067703247e-02 -4.193210005760192871e-01 2.248981595039367676e-01 2.057962864637374878e-01 -1.036361977458000183e-01 -1.541729718446731567e-01 2.168907970190048218e-01 1.514013856649398804e-01 1.669370383024215698e-01 -4.681680351495742798e-03 -1.601971536874771118e-01 -1.098278015851974487e-01 2.120668292045593262e-01 -2.666819691658020020e-01 -7.563456892967224121e-02 -2.491162568330764771e-01 -5.362133309245109558e-02
-2.199981212615966797e-01 -9.582703560590744019e-02 -1.109391525387763977e-01 -1.280240863561630249e-01 -3.189122378826141357e-01 1.122149974107742310e-01 1.334540247917175293e-01 -1.715362071990966797e-01 -4.910573363304138184e-02 -9.553849697113037109e-02 -1.531190425157546997e-01 -2.955194935202598572e-02 7.434643059968948364e-02 -8.483120054006576538e-02 2.547880709171295166e-01 3.650681376457214355e-01 -3.640830218791961670e-01 1.690793037414550781e-01 1.799135953187942505e-01 1.312846243381500244e-01 -1.005831509828567505e-01 1.140207275748252869e-01 3.041688799858093262e-01 1.754083335399627686e-01 1.028576940298080444e-01 4.329200461506843567e-02 4.091799631714820862e-02 5.128273740410804749e-02 -2.743066847324371338e-01 -1.896318644285202026e-01 9.533855319023132324e-02 -1.058772280812263489e-01
3.428204730153083801e-02 1.071574762463569641e-01 -6.537982076406478882e-02 7.556337118148803711e-02 -4.035047590732574463e-01 -3.055672161281108856e-02 -4.159794002771377563e-02 -8.594952523708343506e-02 -1.597903966903686523e-01 -2.683514058589935303e-01 -4.494285956025123596e-02 6.452909857034683228e-02 1.082953065633773804e-01 -4.820624738931655884e-02 -6.711374968290328979e-02 9.329847060143947601e-03 -2.742724716663360596e-01 -9.292687475681304932e-02 -2.382784783840179443e-01 -9.040281176567077637e-02 1.282984316349029541e-01 7.479794323444366455e-03 2.024288624525070190e-01 1.066274344921112061e-01 3.006901443004608154e-01 -1.803543120622634888e-01 -5.379475951194763184e-01 1.046759448945522308e-02 -1.982800364494323730e-01 -1.933869533240795135e-02 -8.691655099391937256e-02 6.900482624769210815e-02
-3.390027582645416260e-02 7.943491637706756592e-02 -8.553174138069152832e-02 2.657637186348438263e-02 -1.844577491283416748e-01 -8.148652501404285431e-03 1.810094267129898071e-01 5.116786435246467590e-02 1.526914238929748535e-01 1.915773451328277588e-01 -2.339313775300979614e-01 -1.294149011373519897e-01 -9.768727421760559082e-02 -2.199930399656295776e-01 3.389841318130493164e-01 4.219792783260345459e-02 -3.224228322505950928e-01 9.609073400497436523e-02 -3.763714805245399475e-02 -3.307134807109832764e-01 -1.763475537300109863e-01 5.935049615800380707e-03 3.251070976257324219e-01 2.543963491916656494e-01 3.956725820899009705e-03 2.984178066253662109e-01 6.594774127006530762e-02 -1.768028438091278076e-01 4.043645039200782776e-02 1.860016882419586182e-01 -2.976740151643753052e-02 1.469942033290863037e-01
1.217554211616516113e-01 -1.520115733146667480e-01 -3.251549089327454567e-03 9.818095713853836060e-02 -4.069236218929290771e-01 -3.317688703536987305e-01 3.702066838741302490e-01 1.808482408523559570e-02 -1.114438381046056747e-02 1.057912930846214294e-01 -1.125277858227491379e-02 -8.515622466802597046e-02 -8.355288952589035034e-02 2.885576188564300537e-01 1.943690478801727295e-01 1.312692090868949890e-02 -1.602118015289306641e-01 4.664765298366546631e-02 -1.361452490091323853e-01 3.355344524607062340e-03 -6.087887659668922424e-02 8.689995855093002319e-02 -5.342124495655298233e-03 2.157735526561737061e-01 5.059484764933586121e-02 -1.327729225158691406e-01 -1.505827754735946655e-01 -2.340105175971984863e-01 2.383312396705150604e-02 1.422881931066513062e-01 -4.077071845531463623e-01 5.991167947649955750e-02
4.758925363421440125e-02 -1.890071183443069458e-01 1.559012085199356079e-01 1.818922907114028931e-01 -2.188628911972045898e-01 1.781301107257604599e-03 -7.873822748661041260e-02 -1.006742715835571289e-01 1.895249783992767334e-01 -2.958646714687347412e-01 -6.805551052093505859e-02 -2.049102485179901123e-01 -1.373688280582427979e-01 -5.387881770730018616e-03 3.490864858031272888e-02 2.231963537633419037e-02 -4.655226469039916992e-01 1.418496966361999512e-01 1.827470809221267700e-01 -6.712207198143005371e-02 -1.401068419218063354e-01 1.215132623910903931e-01 1.780731081962585449e-01 2.148489505052566528e-01 -9.438292682170867920e-02 -2.451297827064990997e-02 -1.486760377883911133e-01 -1.177073568105697632e-01 -3.398593068122863770e-01 2.140282541513442993e-01 -1.970267891883850098e-01 -1.307306736707687378e-01
1.093199774622917175e-01 2.975888364017009735e-02 -8.685443550348281860e-03 -2.275287508964538574e-01 -2.888132631778717041e-01 7.380650192499160767e-02 7.898566871881484985e-02 -2.221702188253402710e-01 -1.290291100740432739e-01 -2.012897133827209473e-01 -9.165166318416595459e-02 -7.815609127283096313e-02 7.953698188066482544e-02 4.476952925324440002e-02 -6.917524337768554688e-02 2.577106654644012451e-01 -3.092530667781829834e-01 1.424658447504043579e-01 9.071271121501922607e-02 1.078543141484260559e-01 -1.697644740343093872e-01 5.119728669524192810e-02 1.268606185913085938e-01 1.101651564240455627e-01 3.791800737380981445e-01 -3.072390854358673096e-01 -2.360559850931167603e-01 -1.780459284782409668e-01 -1.248511150479316711e-01 1.660027652978897095e-01 -2.737247049808502197e-01 -2.285769954323768616e-02
2.267313748598098755e-01 -1.027779877185821533e-01 4.401685146149247885e-04 1.822405159473419189e-01 -1.403063237667083740e-01 1.415513902902603149e-01 1.006286144256591797e-01 -3.776462674140930176e-01 2.237451076507568359e-01 9.477632492780685425e-02 -4.070458710193634033e-01 1.962288767099380493e-01 1.659312844276428223e-01 -1.229857653379440308e-01 1.208157986402511597e-01 1.116954833269119263e-01 -1.873845309019088745e-01 3.378797471523284912e-01 1.642758995294570923e-01 -1.477823853492736816e-01 9.917245805263519287e-02 -2.327691577374935150e-02 3.120287060737609863e-01 -6.039237976074218750e-02 1.847062706947326660e-01 -7.759384810924530029e-02 1.063733734190464020e-02 3.153704106807708740e-03 -1.701316423714160919e-02 1.704633831977844238e-01 3.030795138329267502e-03 -1.673932746052742004e-02
1.461789477616548538e-02 -2.123041078448295593e-02 2.422597557306289673e-01 -2.154062241315841675e-01 -3.985055685043334961e-01 1.432400494813919067e-01 1.568812429904937744e-01 -3.025033473968505859e-01 2.594348788261413574e-01 -1.484174132347106934e-01 -2.064855843782424927e-01 9.681528061628341675e-02 2.151373177766799927e-01 -3.057111985981464386e-02 7.954253256320953369e-02 1.177960783243179321e-01 -2.474817633628845215e-01 -5.211412906646728516e-02 -1.770689710974693298e-02 6.054115667939186096e-02 1.272345930337905884e-01 1.978122070431709290e-02 2.753779888153076172e-01 -2.041022032499313354e-01 1.641116589307785034e-01 -1.415972784161567688e-02 -3.280211091041564941e-01 -1.517499536275863647e-01 8.482080698013305664e-02 1.244655158370733261e-02 1.372930407524108887e-01 -6.376479566097259521e-02
-5.775433778762817383e-02 6.877768039703369141e-02 1.057814434170722961e-02 -3.263325393199920654e-01 -1.924729794263839722e-01 1.824994534254074097e-01 2.001906558871269226e-02 1.390190422534942627e-01 6.159628927707672119e-02 -1.146541070193052292e-02 2.863763831555843353e-02 3.178305625915527344e-01 -5.203203111886978149e-02 -9.311202913522720337e-02 2.115369960665702820e-02 7.562326639890670776e-02 -6.054157018661499023e-01 -1.607281267642974854e-01 -2.729902975261211395e-02 2.764014527201652527e-02 6.424301117658615112e-02 1.886339187622070312e-01 1.480026692152023315e-01 2.255891449749469757e-02 2.760338783264160156e-01 -9.530702978372573853e-02 -1.787973642349243164e-01 -5.473598465323448181e-02 -1.577369719743728638e-01 1.740388423204421997e-01 4.711444675922393799e-02 -1.957484185695648193e-01
-1.269716173410415649e-01 -1.178239062428474426e-01 1.940698176622390747e-01 -1.704661846160888672e-01 -1.921408921480178833e-01 -2.432817220687866211e-01 -1.790184676647186279e-01 -1.947694420814514160e-01 1.420695520937442780e-02 -4.184296727180480957e-02 -2.621016204357147217e-01 -3.032679259777069092e-01 1.833161264657974243e-01 -4.447428509593009949e-02 1.728036105632781982e-01 -2.047893106937408447e-01 -5.287426710128784180e-01 -1.055033281445503235e-01 7.390515413135290146e-03 -3.615878894925117493e-02 -7.681439816951751709e-02 -9.769461303949356079e-02 6.459331512451171875e-02 2.544045448303222656e-02 2.331542372703552246e-01 -1.521490886807441711e-02 -1.316440701484680176e-01 1.486041098833084106e-01 -6.964856386184692383e-02 1.416256725788116455e-01 -7.062926888465881348e-02 -1.759378463029861450e-01
6.589458882808685303e-02 2.828431129455566406e-01 6.501955538988113403e-02 6.367063522338867188e-02 -3.765994012355804443e-01 1.874196976423263550e-01 4.994054138660430908e-02 2.678430266678333282e-02 -1.485233753919601440e-01 -3.327424228191375732e-01 -7.359328120946884155e-02 -1.152402348816394806e-02 2.059109807014465332e-01 -1.512082070112228394e-01 4.671671241521835327e-02 8.564341813325881958e-03 -4.066559374332427979e-01 6.423524022102355957e-02 -1.502439379692077637e-01 -7.272874563932418823e-02 1.381659358739852905e-01 9.165421128273010254e-02 1.321535110473632812e-01 6.867787241935729980e-02 3.289794027805328369e-01 1.103642061352729797e-01 -2.685113251209259033e-01 -4.621763527393341064e-02 -1.146875619888305664e-01 9.104321897029876709e-02 3.954449668526649475e-02 2.380960136651992798e-01
-1.019262224435806274e-01 8.327515423297882080e-02 -1.047998219728469849e-01 1.927700489759445190e-01 -3.825730979442596436e-01 -7.273094356060028076e-02 -1.559097319841384888e-01 -1.641738116741180420e-01 -1.135715842247009277e-01 -1.333192437887191772e-01 3.739542141556739807e-02 2.624606192111968994e-01 -6.367009878158569336e-02 1.636736541986465454e-01 1.700615137815475464e-01 2.091680020093917847e-01 -4.374300539493560791e-01 1.721518933773040771e-01 -1.848296970129013062e-01 -2.426302619278430939e-02 -1.757224649190902710e-01 4.667318239808082581e-02 2.382796704769134521e-01 3.662999719381332397e-02 1.660217493772506714e-01 -2.275183647871017456e-01 -5.231595039367675781e-02 2.338441610336303711e-01 -1.433036103844642639e-02 8.489489555358886719e-02 -7.082549482583999634e-02 -1.762500852346420288e-01
2.179635316133499146e-01 9.623497724533081055e-02 5.586144328117370605e-02 -3.586790561676025391e-01 -3.293587565422058105e-01 2.283315956592559814e-01 9.495435655117034912e-02 5.593348294496536255e-02 -4.161333292722702026e-02 4.607584793120622635e-03 -2.309202253818511963e-01 1.277562379837036133e-01 1.402826607227325439e-01 9.358689188957214355e-02 1.625581681728363037e-01 1.042408719658851624e-01 -2.576429247856140137e-01 2.998074889183044434e-02 -3.183738887310028076e-02 -3.442660719156265259e-02 2.309899777173995972e-01 -9.858776628971099854e-02 2.531214356422424316e-01 2.075046487152576447e-02 1.924397945404052734e-01 -1.927854567766189575e-01 -4.365368485450744629e-01 -6.567930430173873901e-02 -1.104580461978912354e-01 9.684273600578308105e-02 1.315512880682945251e-02 1.170038059353828430e-01
-1.004974171519279480e-01 3.652379661798477173e-02 -3.319701179862022400e-02 -5.892954394221305847e-02 -1.831211149692535400e-01 1.246554553508758545e-01 -3.157331608235836029e-03 -3.660459816455841064e-02 -2.881515771150588989e-02 -9.108576178550720215e-02 -2.734322249889373779e-01 1.055494844913482666e-01 1.720994710922241211e-01 -2.451217472553253174e-01 8.084704726934432983e-02 5.615944415330886841e-02 -3.626328408718109131e-01 -2.307459153234958649e-02 -1.623830646276473999e-01 1.600519418716430664e-01 -1.899035125970840454e-01 2.780522406101226807e-01 4.625461697578430176e-01 -3.116300106048583984e-01 1.318150162696838379e-01 2.995380386710166931e-02 1.698126792907714844e-01 7.085125148296356201e-02 -1.785722225904464722e-01 9.323853254318237305e-02 -1.948380917310714722e-01 -3.590277628973126411e-03
9.405729174613952637e-02 1.202291622757911682e-01 2.441979795694351196e-01 -8.416397124528884888e-02 -3.812122344970703125e-01 1.211812496185302734e-01 1.137551143765449524e-01 -6.471356004476547241e-02 2.654033601284027100e-01 -6.977687776088714600e-02 -2.095038741827011108e-01 -2.513011917471885681e-02 2.629172988235950470e-02 4.391262307763099670e-02 4.743011295795440674e-02 1.601302325725555420e-01 -2.863787710666656494e-01 1.937966153491288424e-04 -1.150789484381675720e-01 -2.757108770310878754e-02 9.733631461858749390e-02 2.244926244020462036e-01 3.278173208236694336e-01 -8.883867412805557251e-02 2.803623676300048828e-01 1.879087532870471478e-03 -2.387977242469787598e-01 -1.594549566507339478e-01 -3.119194209575653076e-01 -2.181499451398849487e-02 2.164075523614883423e-01 7.484354078769683838e-02
-9.789694100618362427e-03 1.798163801431655884e-01 3.487364947795867920e-01 -2.904839813709259033e-01 -2.428530305624008179e-01 1.859277300536632538e-02 2.419165819883346558e-01 -4.704155772924423218e-02 1.830673217773437500e-01 -1.390026509761810303e-01 -1.930369585752487183e-01 2.047472447156906128e-01 6.734391301870346069e-02 3.800313547253608704e-02 1.976647675037384033e-01 9.036463499069213867e-02 -4.432524144649505615e-01 -1.146582365036010742e-01 -5.043643340468406677e-02 -2.924638800323009491e-02 2.045064866542816162e-01 -6.753470748662948608e-02 1.736422479152679443e-01 -1.806749552488327026e-01 1.886062473058700562e-01 1.905502565205097198e-02 -1.547568440437316895e-01 -5.873902142047882080e-02 -2.369950711727142334e-01 2.408104948699474335e-02 5.484790727496147156e-02 1.048253178596496582e-01
-8.284166455268859863e-02 1.962896734476089478e-01 3.431812301278114319e-02 -1.378051787614822388e-01 7.336349040269851685e-02 -1.963144242763519287e-01 3.408147394657135010e-01 7.342754304409027100e-02 -2.248879969120025635e-01 1.198803335428237915e-01 -1.966678947210311890e-01 -1.785963773727416992e-02 -1.297758817672729492e-01 -4.980552196502685547e-02 1.208284050226211548e-01 -7.807573676109313965e-02 -5.194121003150939941e-01 2.011962682008743286e-01 -2.264370210468769073e-02 -2.316741794347763062e-01 4.915538802742958069e-02 2.721110284328460693e-01 1.834643781185150146e-01 2.507771849632263184e-01 -1.430530659854412079e-02 9.628672897815704346e-02 -8.818255364894866943e-02 4.296966828405857086e-03 -2.401787191629409790e-01 1.007905453443527222e-01 2.004697732627391815e-02 4.506499320268630981e-02
4.590057954192161560e-02 -2.112066149711608887e-01 -1.131855547428131104e-01 -4.373188316822052002e-02 -3.304626941680908203e-01 1.346774548292160034e-01 1.893693581223487854e-02 -2.579536437988281250e-01 1.870950460433959961e-01 -1.787261962890625000e-01 -5.715122073888778687e-02 2.187233790755271912e-02 3.879820406436920166e-01 -3.026487678289413452e-02 -1.483040209859609604e-02 1.774540990591049194e-01 -8.191571384668350220e-02 1.441114544868469238e-01 1.075621470808982849e-01 -3.249720931053161621e-01 -2.658203840255737305e-01 -7.038503140211105347e-02 2.843828201293945312e-01 1.505778580904006958e-01 -4.432013723999261856e-03 -7.951889932155609131e-02 -2.558546364307403564e-01 -2.843526601791381836e-01 -1.615197211503982544e-02 -9.975875169038772583e-02 3.027451038360595703e-02 -5.351844802498817444e-02
1.500867158174514771e-01 1.805215328931808472e-01 -7.339445501565933228e-02 -3.154535219073295593e-02 -5.012213587760925293e-01 -3.539473190903663635e-02 5.230862647294998169e-03 -7.303860783576965332e-02 3.540598601102828979e-02 -1.487277448177337646e-01 -1.726325154304504395e-01 9.561741352081298828e-02 2.008319497108459473e-01 -1.639947444200515747e-01 1.154737547039985657e-01 -2.562575973570346832e-02 -2.484009861946105957e-01 1.654071807861328125e-01 -3.349596634507179260e-03 4.834176972508430481e-02 1.423345506191253662e-01 -2.958797514438629150e-01 1.061704829335212708e-01 1.476632654666900635e-01 4.550034105777740479e-01 -1.172965764999389648e-01 -1.705274730920791626e-01 -1.358785778284072876e-01 -1.757802255451679230e-02 1.636262238025665283e-01 9.330841898918151855e-02 2.683678083121776581e-02
-6.672921031713485718e-02 -4.415093362331390381e-01 2.173434346914291382e-01 -9.789024293422698975e-02 3.449018299579620361e-02 -2.156090736389160156e-01 1.025726497173309326e-01 -1.019655987620353699e-01 1.345610618591308594e-01 -1.388031691312789917e-01 -2.305804938077926636e-01 -2.694184780120849609e-01 3.340686112642288208e-02 -5.357985571026802063e-02 7.434061169624328613e-02 -2.410461455583572388e-01 -4.388181865215301514e-01 -2.246489375829696655e-01 4.742228612303733826e-02 -1.089418753981590271e-01 1.212722505442798138e-03 6.674701720476150513e-02 8.776068687438964844e-03 -2.187810242176055908e-01 1.678896881639957428e-02 4.642874374985694885e-02 -8.860777318477630615e-02 -2.367588579654693604e-01 -1.103004440665245056e-01 6.803183257579803467e-02 -2.129440605640411377e-01 8.018817007541656494e-02
4.939872026443481445e-02 -2.282728627324104309e-02 2.046179175376892090e-01 1.306761335581541061e-02 -2.993358671665191650e-01 1.553534902632236481e-02 3.281431794166564941e-01 -6.477463990449905396e-02 2.038930654525756836e-01 -3.411214649677276611e-01 -6.587921082973480225e-02 -1.834341883659362793e-01 -8.021359890699386597e-02 -1.286366581916809082e-01 6.861677765846252441e-02 5.662387609481811523e-02 -4.494149386882781982e-01 8.461171388626098633e-02 1.638405025005340576e-01 -8.289752528071403503e-03 -1.896893382072448730e-01 1.001295745372772217e-01 2.091954499483108521e-01 1.011601313948631287e-01 -3.676690161228179932e-02 4.630679264664649963e-03 2.617962472140789032e-02 8.038713783025741577e-02 -1.722226142883300781e-01 3.180273175239562988e-01 -1.166878119111061096e-01 -1.935814619064331055e-01
-1.335634440183639526e-01 -2.426659315824508667e-02 3.588596880435943604e-01 -5.554892495274543762e-02 -1.318435221910476685e-01 -9.060491621494293213e-02 -2.159143090248107910e-01 -1.798909157514572144e-02 -4.808410257101058960e-02 -5.615383386611938477e-02 -4.224184751510620117e-01 -1.101155653595924377e-01 6.854297220706939697e-02 2.632255256175994873e-01 2.186748236417770386e-01 -1.979510337114334106e-01 -4.678068757057189941e-01 -1.283193230628967285e-01 2.234293706715106964e-02 -1.715151965618133545e-01 -1.288778334856033325e-01 9.689347445964813232e-02 4.354237392544746399e-02 6.217249855399131775e-02 1.648627519607543945e-01 -3.007772378623485565e-02 -1.711860150098800659e-01 -1.568366587162017822e-01 -1.846995204687118530e-01 4.443985526449978352e-04 -8.402947336435317993e-02 2.725344849750399590e-03
-3.734475933015346527e-03 2.127694189548492432e-01 -1.296056210994720459e-01 3.934633731842041016e-02 -3.364491462707519531e-01 4.465305060148239136e-02 -3.840245306491851807e-02 1.019117906689643860e-01 7.617536187171936035e-02 7.604301720857620239e-02 -1.822658777236938477e-01 -2.984554469585418701e-01 2.821358740329742432e-01 -6.041803583502769470e-02 -3.130115270614624023e-01 1.252680569887161255e-01 -2.599355578422546387e-01 2.133300751447677612e-01 8.956946432590484619e-02 -4.044174402952194214e-02 1.065512150526046753e-01 1.577354371547698975e-01 2.664433717727661133e-01 2.158518433570861816e-01 1.323781758546829224e-01 -9.268723428249359131e-02 -2.396976053714752197e-01 1.611546240746974945e-02 -2.662592530250549316e-01 1.702400594949722290e-01 8.627842180430889130e-03 -1.348473131656646729e-01
-3.586563095450401306e-02 -2.008876651525497437e-01 -5.636084824800491333e-02 -1.293313950300216675e-01 -3.194843530654907227e-01 9.376298636198043823e-02 -8.690546452999114990e-02 6.233195960521697998e-02 -1.087004467844963074e-01 -1.055849716067314148e-01 -1.977749913930892944e-01 4.316629469394683838e-01 8.947830647230148315e-03 1.278701871633529663e-01 1.374009251594543457e-01 1.590817868709564209e-01 -3.399251401424407959e-01 -8.417419344186782837e-02 -1.814638376235961914e-01 1.955171674489974976e-01 -2.876859530806541443e-02 3.013203144073486328e-01 2.361388802528381348e-01 -5.585095286369323730e-02 6.532513350248336792e-02 -1.249582096934318542e-01 4.122428596019744873e-02 -7.571031898260116577e-02 -2.763019204139709473e-01 -7.376025617122650146e-02 -1.922616660594940186e-01 1.295074969530105591e-01
2.165806712582707405e-03 -2.252866476774215698e-01 -1.065606698393821716e-01 3.540913462638854980e-01 -3.651284575462341309e-01 7.458206266164779663e-02 1.001949422061443329e-02 -1.908175498247146606e-01 -8.779050409793853760e-02 -7.160840928554534912e-02 -3.615674003958702087e-02 -2.977954782545566559e-02 4.562348499894142151e-02 6.530312448740005493e-02 1.853693723678588867e-01 2.435432076454162598e-01 -3.691974878311157227e-01 2.675117254257202148e-01 -2.479671873152256012e-02 -3.123755566775798798e-02 -3.043261170387268066e-01 -1.107863988727331161e-02 2.034522593021392822e-01 -1.205154582858085632e-01 2.649682462215423584e-01 -1.002604067325592041e-01 -1.117819324135780334e-01 -1.851695179939270020e-01 -2.067659050226211548e-02 -1.149860993027687073e-01 -1.307030916213989258e-01 -7.856602221727371216e-02
-4.631980508565902710e-02 -1.883680969476699829e-01 -3.608378581702709198e-03 -3.619590029120445251e-02 -2.138118594884872437e-01 2.272260934114456177e-01 4.413795843720436096e-02 -1.266338378190994263e-01 9.787417203187942505e-02 -1.533426344394683838e-01 6.492068991065025330e-03 -4.380201920866966248e-02 2.160453498363494873e-01 1.289247870445251465e-01 6.113621871918439865e-03 1.960734128952026367e-01 -4.240678548812866211e-01 1.161008551716804504e-01 2.896946072578430176e-01 -4.739363491535186768e-01 -1.659661531448364258e-01 -1.993195340037345886e-02 1.919133961200714111e-01 2.443928271532058716e-03 1.021508350968360901e-01 6.088009476661682129e-02 -1.756454557180404663e-01 -5.513512343168258667e-02 -1.052610501646995544e-01 -1.406721472740173340e-01 2.120504528284072876e-01 1.355993747711181641e-01
1.093301270157098770e-02 9.525369852781295776e-02 6.225961819291114807e-02 -4.542943462729454041e-02 -4.410717785358428955e-01 2.919160528108477592e-03 -8.914862573146820068e-02 -4.996242746710777283e-02 2.171766608953475952e-01 -1.682348996400833130e-01 -2.558857016265392303e-02 -1.224340498447418213e-01 3.702212125062942505e-02 -1.126052439212799072e-01 1.988502293825149536e-01 1.806154698133468628e-01 -3.148980140686035156e-01 6.359957903623580933e-02 -1.401257216930389404e-01 3.526424616575241089e-02 2.931872606277465820e-01 1.478999387472867966e-02 2.474801838397979736e-01 1.808693748898804188e-03 3.439863026142120361e-01 7.640609145164489746e-02 -2.926194667816162109e-01 1.114716976881027222e-01 4.156670346856117249e-02 3.162090182304382324e-01 7.019719481468200684e-02 4.659349471330642700e-02
-1.960563808679580688e-01 -4.078455641865730286e-02 -1.460972428321838379e-02 -2.274703383445739746e-01 -2.885615229606628418e-01 6.944695860147476196e-02 4.377053678035736084e-02 -1.755548417568206787e-01 7.309152930974960327e-02 -2.663705945014953613e-01 1.824804693460464478e-01 6.497272849082946777e-02 -3.843861073255538940e-02 -1.380387246608734131e-01 7.683695107698440552e-02 -2.038591802120208740e-01 -4.818145632743835449e-01 3.630361557006835938e-01 1.655874103307723999e-01 -4.482289031147956848e-02 -1.891856081783771515e-02 -9.214115142822265625e-02 1.910857111215591431e-01 -4.075733572244644165e-02 -7.148350030183792114e-02 -2.000340670347213745e-01 -7.095289230346679688e-02 -1.289638876914978027e-01 -2.753095924854278564e-01 4.487826675176620483e-02 7.961603999137878418e-02 1.182211413979530334e-01
1.258363425731658936e-01 3.875016793608665466e-02 2.159438133239746094e-01 1.603107601404190063e-01 -3.291867077350616455e-01 1.015196368098258972e-01 -8.729080110788345337e-02 1.934257685206830502e-03 1.162816882133483887e-01 -7.917469739913940430e-02 -1.458420604467391968e-01 -8.048308081924915314e-03 3.620040416717529297e-02 1.256542600458487868e-04 2.551039457321166992e-01 5.336323380470275879e-02 -4.078001677989959717e-01 -1.113827601075172424e-01 -1.859008967876434326e-01 -7.313758134841918945e-02 2.088893353939056396e-01 -1.922292634844779968e-02 1.109742894768714905e-01 -1.517024338245391846e-01 4.896469116210937500e-01 -1.261296868324279785e-01 -1.803339123725891113e-01 7.203896343708038330e-02 -1.219467297196388245e-01 2.089080214500427246e-01 -6.908513605594635010e-02 1.380954533815383911e-01
9.346495568752288818e-02 -1.433614790439605713e-01 3.289910554885864258e-01 -1.284912377595901489e-01 -2.529049515724182129e-01 2.254833877086639404e-01 3.739548474550247192e-02 -1.884888857603073120e-01 4.807788878679275513e-02 -3.034964203834533691e-01 -1.849697530269622803e-02 4.245088621973991394e-02 1.994535624980926514e-01 5.574038624763488770e-02 -5.404695868492126465e-02 -1.762743666768074036e-02 -3.439524173736572266e-01 -2.880316972732543945e-01 -1.292571723461151123e-01 -2.500609159469604492e-01 -8.068773895502090454e-02 -1.852381378412246704e-01 3.350557684898376465e-01 5.614418908953666687e-02 1.873235851526260376e-01 -5.332556739449501038e-02 -1.260344684123992920e-01 -1.446130573749542236e-01 -1.380739808082580566e-01 5.048174876719713211e-03 1.635659299790859222e-02 1.439439356327056885e-01
1.127243414521217346e-01 -1.141302380710840225e-02 3.156327456235885620e-02 1.732615195214748383e-02 -3.134823441505432129e-01 -8.988595008850097656e-02 1.962086111307144165e-01 -2.845575660467147827e-02 7.425025850534439087e-02 -1.647243201732635498e-01 5.075956508517265320e-02 -5.355337262153625488e-02 -5.723345093429088593e-03 -1.426576822996139526e-01 5.016371607780456543e-02 -1.376073956489562988e-01 -4.815832078456878662e-01 7.016334682703018188e-02 3.179253339767456055e-01 -1.549299806356430054e-01 -3.720573186874389648e-01 1.893195509910583496e-01 2.938742935657501221e-01 1.490465402603149414e-01 1.092706434428691864e-02 -8.252840489149093628e-02 -1.544228792190551758e-01 6.303060799837112427e-02 -2.374577373266220093e-01 1.129132136702537537e-01 -1.621327549219131470e-02 -1.065920740365982056e-01
1.867211908102035522e-01 1.135862767696380615e-01 1.912890821695327759e-01 -7.691178470849990845e-02 -5.590261220932006836e-01 1.746348291635513306e-01 -6.238524988293647766e-02 -1.301058083772659302e-01 1.992101073265075684e-01 -2.526379190385341644e-02 -1.438535898923873901e-01 1.093212962150573730e-01 3.621158376336097717e-02 -7.488252222537994385e-02 1.575925350189208984e-01 4.433398693799972534e-02 -3.816151618957519531e-01 -1.535997390747070312e-01 -1.712727695703506470e-01 1.186316926032304764e-02 1.278346031904220581e-01 3.332132846117019653e-02 3.329642117023468018e-02 -1.260253340005874634e-01 2.461767494678497314e-01 6.580399721860885620e-02 -3.254458904266357422e-01 5.141512304544448853e-02 2.394495904445648193e-02 1.360888779163360596e-01 1.583110168576240540e-02 1.150431782007217407e-01
-4.537951201200485229e-02 -2.390485629439353943e-02 1.317652761936187744e-01 -9.402339905500411987e-02 -2.021821439266204834e-01 -9.108231216669082642e-02 -1.674219369888305664e-01 -6.964784115552902222e-02 -9.713604301214218140e-02 1.323147118091583252e-01 -3.628744184970855713e-01 1.126935519278049469e-02 2.980847656726837158e-01 1.323329191654920578e-02 9.293803572654724121e-02 -1.948267072439193726e-01 -4.696988463401794434e-01 -7.241924107074737549e-02 -9.299065172672271729e-02 -9.665805101394653320e-02 -1.747385561466217041e-01 4.300538003444671631e-01 2.516973316669464111e-01 -1.291058957576751709e-01 -1.410131752490997314e-01 7.811990380287170410e-02 -1.449006199836730957e-01 5.212621390819549561e-02 -2.021146751940250397e-02 -3.598899021744728088e-02 6.010876223444938660e-02 -1.927040889859199524e-02
-1.500154286623001099e-01 1.516676880419254303e-02 2.244607210159301758e-01 -2.035168111324310303e-01 -3.829066455364227295e-01 -1.162847056984901428e-01 -1.359311491250991821e-01 3.049883060157299042e-02 1.578923016786575317e-01 -5.155552923679351807e-02 -1.332516372203826904e-01 2.342430502176284790e-01 5.837228149175643921e-02 -6.905446946620941162e-02 1.666814237833023071e-01 -3.020518086850643158e-02 -2.317858487367630005e-01 -4.294127225875854492e-02 -7.988818734884262085e-02 8.637066185474395752e-02 1.447206884622573853e-01 2.719570994377136230e-01 1.333228349685668945e-01 -1.804586946964263916e-01 2.786028981208801270e-01 -1.140109226107597351e-01 -3.483916521072387695e-01 8.920244872570037842e-02 -3.484514653682708740e-01 -9.367122501134872437e-02 -3.376384824514389038e-02 5.377417057752609253e-02
-1.105677857995033264e-01 2.271969569846987724e-04 1.650763601064682007e-01 9.892319887876510620e-02 -1.760602146387100220e-01 -2.802953720092773438e-01 -1.714638769626617432e-01 -1.246931254863739014e-01 3.245693817734718323e-02 -2.555323839187622070e-01 -3.436452746391296387e-01 -7.059122622013092041e-02 2.682587504386901855e-01 5.814608559012413025e-02 4.915403202176094055e-02 -1.057662218809127808e-01 -3.724738955497741699e-01 -2.309894710779190063e-01 -2.512854039669036865e-01 -3.938944637775421143e-02 -1.605650782585144043e-01 2.055581957101821899e-01 2.732374966144561768e-01 7.204484939575195312e-02 -8.702147752046585083e-02 2.468871138989925385e-02 -1.498503088951110840e-01 -1.925615966320037842e-01 4.462360218167304993e-02 1.271495968103408813e-01 -4.715231060981750488e-02 1.583784222602844238e-01
-6.349952518939971924e-02 1.630376093089580536e-02 8.784520626068115234e-02 -2.394748479127883911e-01 -4.313287734985351562e-01 1.972513049840927124e-01 -3.584786131978034973e-02 -1.051713153719902039e-01 -6.484282203018665314e-03 -2.427753657102584839e-01 6.323938816785812378e-02 1.094971299171447754e-01 1.578527502715587616e-02 -3.478769585490226746e-02 -2.678469941020011902e-02 -7.078754156827926636e-02 -3.597798347473144531e-01 6.174112483859062195e-02 1.388704031705856323e-01 -1.694426685571670532e-01 3.083522021770477295e-01 -6.837991625070571899e-02 1.234802454710006714e-01 5.778003856539726257e-02 1.412410289049148560e-01 -2.180259525775909424e-01 -1.711875796318054199e-01 -6.530487537384033203e-02 5.322414636611938477e-02 2.530674338340759277e-01 -3.527913093566894531e-01 -1.385495215654373169e-01
8.541729301214218140e-02 1.855471730232238770e-01 3.599014878273010254e-01 -1.954491883516311646e-01 -3.348772227764129639e-01 1.191491037607192993e-01 -5.528124049305915833e-02 -1.745440214872360229e-01 4.107095673680305481e-02 -2.334158867597579956e-02 -1.095360890030860901e-01 2.070911526679992676e-01 1.162675991654396057e-01 -1.020704507827758789e-01 2.271699532866477966e-02 1.663813591003417969e-01 -3.760039806365966797e-01 9.096289426088333130e-02 1.559803038835525513e-01 -1.540767699480056763e-01 2.631134986877441406e-01 1.700586378574371338e-01 1.600962430238723755e-01 -1.215422376990318298e-01 4.465429112315177917e-02 1.614533513784408569e-01 -3.411320149898529053e-01 -1.260127425193786621e-01 -1.575239151716232300e-01 -8.721498306840658188e-04 2.258705790154635906e-04 5.770476069301366806e-03
-1.013604849576950073e-01 2.775261551141738892e-02 2.120866030454635620e-01 9.899119287729263306e-02 -7.384029775857925415e-02 -1.645457595586776733e-01 3.767052665352821350e-02 -5.430420860648155212e-02 1.669064015150070190e-01 4.890594631433486938e-02 -4.142526388168334961e-01 -5.727356672286987305e-02 1.690758764743804932e-01 -4.193472210317850113e-03 8.102355152368545532e-02 -1.864861845970153809e-01 -4.020417034626007080e-01 -2.163596302270889282e-01 -1.624087542295455933e-01 -8.916928619146347046e-02 -2.630468010902404785e-01 1.912197172641754150e-01 2.804292738437652588e-01 -1.529561448842287064e-02 -5.900883674621582031e-02 8.739274740219116211e-02 -2.047852128744125366e-01 6.764673441648483276e-02 1.602047532796859741e-01 2.657573223114013672e-01 -1.926733702421188354e-01 6.116270273923873901e-02
1.168625056743621826e-01 -1.371241211891174316e-01 2.165082544088363647e-01 7.262747734785079956e-02 -2.189702093601226807e-01 3.381744772195816040e-02 4.079014062881469727e-02 6.354088895022869110e-03 1.851547509431838989e-01 -2.484548389911651611e-01 -2.821649312973022461e-01 7.097961753606796265e-02 6.583097577095031738e-02 5.714515224099159241e-02 -7.501073181629180908e-02 2.809398174285888672e-01 -4.647304713726043701e-01 7.571149617433547974e-02 -2.090333402156829834e-01 8.764156699180603027e-02 1.794939488172531128e-01 3.851643204689025879e-02 2.025436609983444214e-01 -1.722271889448165894e-01 1.911163479089736938e-01 2.276652306318283081e-01 -3.007442057132720947e-01 -4.619648680090904236e-02 -7.167979329824447632e-02 -8.433531224727630615e-02 -1.434326022863388062e-01 2.327347919344902039e-02
-1.272794157266616821e-01 -3.508405759930610657e-02 7.784315198659896851e-02 1.145693957805633545e-01 -2.506092488765716553e-01 1.447852700948715210e-01 1.439177542924880981e-01 9.149538725614547729e-02 -5.209523439407348633e-02 -1.354791224002838135e-01 -1.824091225862503052e-01 5.980262905359268188e-02 -2.053099870681762695e-01 -5.279531702399253845e-03 -6.667805463075637817e-02 1.426168829202651978e-01 -4.214403927326202393e-01 2.823868691921234131e-01 -2.132689766585826874e-02 5.601899325847625732e-02 -1.092005148530006409e-01 -4.893196374177932739e-02 3.835803568363189697e-01 -1.530113816261291504e-01 2.563370168209075928e-01 -7.590284105390310287e-03 -3.652654588222503662e-01 -2.655719779431819916e-02 -8.250980079174041748e-02 3.181574493646621704e-02 -2.643148303031921387e-01 -4.756783321499824524e-02
1.728447228670120239e-01 -1.327741891145706177e-01 1.306082159280776978e-01 -2.405651956796646118e-01 -4.200661778450012207e-01 -4.680946841835975647e-02 8.692733012139797211e-03 2.344695031642913818e-01 -5.549404397606849670e-02 1.835315302014350891e-02 -8.777954429388046265e-02 1.113082617521286011e-01 2.809332311153411865e-01 4.082818701863288879e-02 1.102569624781608582e-01 -6.959298253059387207e-02 -2.926258146762847900e-01 1.834292709827423096e-01 -1.170280128717422485e-01 -2.127317488193511963e-01 -2.208670414984226227e-02 2.003196477890014648e-01 3.907153308391571045e-01 -1.079722195863723755e-01 3.143891692161560059e-01 9.062401205301284790e-02 2.266530692577362061e-02 1.833213679492473602e-02 1.704801470041275024e-01 -3.270929679274559021e-02 1.477189827710390091e-02 -3.677932545542716980e-02
1.545913517475128174e-01 -8.127788454294204712e-02 -5.600449442863464355e-02 2.144694924354553223e-01 -3.713548183441162109e-01 -1.269831210374832153e-01 8.235165476799011230e-02 6.620495766401290894e-02 4.154972359538078308e-02 -2.055557072162628174e-01 -1.759219467639923096e-01 -6.775313615798950195e-02 3.232854232192039490e-02 -1.897871494293212891e-01 -8.707681670784950256e-03 -1.544188857078552246e-01 -5.879299044609069824e-01 1.875146180391311646e-01 1.534495502710342407e-01 1.735638380050659180e-01 -1.673613339662551880e-01 1.121664047241210938e-01 -5.346983671188354492e-02 1.160278096795082092e-01 3.662645816802978516e-02 -1.647530198097229004e-01 6.294021755456924438e-02 -2.656594477593898773e-02 -9.576342999935150146e-02 1.926968395709991455e-01 -1.870246231555938721e-01 -9.393373876810073853e-02
2.214938700199127197e-01 -1.490931063890457153e-01 6.071208976209163666e-03 1.210002526640892029e-01 -2.920889556407928467e-01 1.201939433813095093e-01 -1.638166457414627075e-01 -3.924168646335601807e-01 -7.185716181993484497e-02 7.231741398572921753e-02 -4.125217497348785400e-01 -3.809086978435516357e-02 9.400404244661331177e-02 6.237821653485298157e-02 1.152597591280937195e-01 1.142584010958671570e-01 -3.166152238845825195e-01 1.508051306009292603e-01 1.564865559339523315e-01 2.102754078805446625e-02 -2.169011831283569336e-01 -4.291756451129913330e-02 7.942901551723480225e-02 6.460098177194595337e-02 -3.613976016640663147e-02 -2.880872488021850586e-01 -2.134688794612884521e-01 5.610767006874084473e-02 -1.863628178834915161e-01 -1.886571198701858521e-01 3.574654832482337952e-02 -2.127691730856895447e-02
4.764272645115852356e-02 2.306509166955947876e-01 1.859293133020401001e-01 1.016049608588218689e-01 -3.568766415119171143e-01 2.811478078365325928e-01 -1.374971866607666016e-01 -3.112641572952270508e-01 8.877404779195785522e-02 -6.786309182643890381e-02 -7.793151587247848511e-02 7.092849910259246826e-02 -1.624665223062038422e-02 -3.712599724531173706e-02 2.601337134838104248e-01 -1.261624787002801895e-02 -3.357574045658111572e-01 5.239454563707113266e-03 -2.226815968751907349e-01 -7.262933999300003052e-02 2.210731245577335358e-02 9.732500463724136353e-02 2.647008299827575684e-01 8.781222999095916748e-02 2.577200233936309814e-01 -1.972701251506805420e-01 -2.273683398962020874e-01 7.505397498607635498e-02 4.938805475831031799e-02 1.953085660934448242e-01 1.574631333351135254e-01 3.122206777334213257e-02
1.023914441466331482e-01 -3.474373519420623779e-01 -9.224782139062881470e-02 1.063724607229232788e-01 -1.685563176870346069e-01 2.447828054428100586e-01 2.710292935371398926e-01 -1.736536808311939240e-02 -1.769642382860183716e-01 -1.290100067853927612e-01 -2.271299958229064941e-01 4.143264517188072205e-02 -1.593503914773464203e-02 -6.258959323167800903e-02 2.422191649675369263e-01 -1.284314393997192383e-01 -3.216538727283477783e-01 2.050946280360221863e-02 5.774313956499099731e-02 -2.365325018763542175e-02 -3.454246819019317627e-01 2.323563024401664734e-02 2.899536788463592529e-01 3.035004138946533203e-01 8.325833082199096680e-02 9.895664639770984650e-03 -6.303593516349792480e-02 3.488453850150108337e-02 -8.054685592651367188e-02 1.961961090564727783e-01 -1.393461823463439941e-01 -1.607848554849624634e-01
-5.342246219515800476e-02 -1.548582464456558228e-01 -2.312712520360946655e-01 -1.250344961881637573e-01 8.709822781383991241e-03 -6.040341407060623169e-02 4.267903566360473633e-01 9.061878174543380737e-02 -2.266763895750045776e-01 -1.893375515937805176e-01 9.861677139997482300e-02 -1.480109095573425293e-01 8.356298506259918213e-02 4.264670424163341522e-03 5.761125683784484863e-02 -7.959267497062683105e-02 -4.071135520935058594e-01 3.112696297466754913e-02 -1.723020523786544800e-01 -1.138114333152770996e-01 -1.267842501401901245e-01 2.514249682426452637e-01 9.027767181396484375e-02 8.863807469606399536e-02 9.256486594676971436e-02 -3.000760218128561974e-03 -1.552882641553878784e-01 -1.573542654514312744e-01 -2.181514352560043335e-01 3.973261117935180664e-01 -4.428563639521598816e-02 -7.015764713287353516e-02
-1.403976348228752613e-04 1.280499845743179321e-01 4.166978970170021057e-02 -5.364265292882919312e-02 -2.155513465404510498e-01 1.220800876617431641e-01 2.451785057783126831e-01 -1.260225474834442139e-01 5.136385560035705566e-02 4.931860789656639099e-02 -2.653780877590179443e-01 2.575831115245819092e-01 2.213599085807800293e-01 5.634268373250961304e-02 1.096584275364875793e-01 -2.895814925432205200e-02 -4.533978998661041260e-01 -2.014594078063964844e-01 -3.676933050155639648e-02 -1.878905445337295532e-01 1.331194341182708740e-01 1.694124191999435425e-01 -1.398052126169204712e-01 1.288812905550003052e-01 2.410003989934921265e-01 2.122441381216049194e-01 1.852663308382034302e-01 2.214365154504776001e-01 -1.818468421697616577e-01 1.829784810543060303e-01 7.746908068656921387e-02 -1.015914678573608398e-01
2.789967358112335205e-01 3.964538127183914185e-02 1.204288080334663391e-01 -6.708317995071411133e-02 -2.214201986789703369e-01 8.810537308454513550e-02 -1.605017110705375671e-02 -2.007578164339065552e-01 3.918389678001403809e-01 -1.810822077095508575e-02 -4.493930339813232422e-01 1.236802563071250916e-01 7.264919579029083252e-02 1.363501846790313721e-01 -4.025192931294441223e-02 1.395467817783355713e-01 -3.844568729400634766e-01 1.436623036861419678e-01 3.493419662117958069e-02 8.593701641075313091e-04 5.844128504395484924e-02 -5.321745201945304871e-02 1.673474013805389404e-01 2.676181495189666748e-02 2.878209054470062256e-01 -9.643595665693283081e-02 -1.635851114988327026e-01 5.942676216363906860e-02 -1.718146204948425293e-01 -5.404233187437057495e-02 -1.617804467678070068e-01 4.973441734910011292e-02
8.155249804258346558e-02 -1.368212401866912842e-01 9.823665022850036621e-02 2.908591628074645996e-01 -4.139639139175415039e-01 1.047367881983518600e-02 2.663734555244445801e-01 3.922597691416740417e-02 5.693149194121360779e-02 -2.117100954055786133e-01 -2.228218466043472290e-01 3.483196496963500977e-01 6.281529366970062256e-02 3.810886666178703308e-02 1.900115460157394409e-01 -7.275739312171936035e-02 -2.435430698096752167e-02 -9.276111423969268799e-02 3.723027557134628296e-02 2.802656963467597961e-02 4.538371413946151733e-02 2.168696224689483643e-01 2.910903692245483398e-01 -5.178141966462135315e-02 4.240272343158721924e-01 1.808385550975799561e-02 -6.272428482770919800e-02 -3.703819960355758667e-02 3.970716521143913269e-02 1.130947396159172058e-01 -8.476626873016357422e-02 1.253580152988433838e-01
2.003160119056701660e-01 -1.142509207129478455e-01 -1.747995465993881226e-01 1.115043926984071732e-02 -2.898599803447723389e-01 -3.058732151985168457e-01 2.636390328407287598e-01 -1.820969730615615845e-01 1.656932532787322998e-01 -2.837369441986083984e-01 1.259878277778625488e-01 8.931824564933776855e-02 4.389740154147148132e-02 3.956447541713714600e-02 1.097666397690773010e-01 -3.480421751737594604e-02 -5.356527566909790039e-01 1.338356137275695801e-01 1.260882765054702759e-01 2.937898226082324982e-02 -3.639978915452957153e-02 -8.865296095609664917e-02 2.476158887147903442e-01 -1.573496870696544647e-02 -3.449840843677520752e-02 -3.865877166390419006e-02 -9.845188260078430176e-02 7.971065491437911987e-02 -5.495823919773101807e-03 2.628043293952941895e-01 -4.157983139157295227e-02 7.372675836086273193e-02
-1.004445850849151611e-01 6.591340899467468262e-02 2.280600070953369141e-01 -1.656630933284759521e-01 -3.476498126983642578e-01 -1.228928118944168091e-01 1.663315109908580780e-02 9.382996708154678345e-02 3.289289176464080811e-01 -1.771589070558547974e-01 -1.353222876787185669e-01 2.391368150711059570e-02 3.244351744651794434e-01 -1.466124206781387329e-01 1.183063834905624390e-01 -2.278402261435985565e-02 -2.725043892860412598e-01 8.864784240722656250e-02 -2.555860206484794617e-02 7.679665833711624146e-02 1.016948968172073364e-01 5.458207800984382629e-02 2.683003544807434082e-01 -3.439214229583740234e-01 1.621389538049697876e-01 -6.269750744104385376e-02 -1.634077429771423340e-01 3.757715597748756409e-02 -3.046014308929443359e-01 -6.168087199330329895e-02 -3.736820444464683533e-02 -1.129661798477172852e-01
-2.048311084508895874e-01 -8.390363305807113647e-03 2.224583923816680908e-01 2.648615837097167969e-01 -1.951711922883987427e-01 8.031514589674770832e-04 -2.911718934774398804e-02 -2.677214145660400391e-01 -6.408912688493728638e-02 3.896334674209356308e-03 -2.223390489816665649e-01 2.702446072362363338e-04 -6.430419534444808960e-02 1.409060694277286530e-02 2.464028447866439819e-01 2.007463574409484863e-02 -4.309171736240386963e-01 1.524223536252975464e-01 1.459845602512359619e-01 -7.909648120403289795e-02 -1.550275273621082306e-02 3.474230468273162842e-01 5.267494171857833862e-02 2.218087017536163330e-01 1.759251654148101807e-01 2.487572729587554932e-01 -1.087522804737091064e-01 -2.079512476921081543e-01 6.847940385341644287e-02 3.601531684398651123e-02 1.761378496885299683e-01 -1.199696734547615051e-01
-8.321841806173324585e-02 -6.984707713127136230e-02 -3.838597983121871948e-02 1.533991694450378418e-01 -2.382265031337738037e-01 8.058898895978927612e-02 1.576765328645706177e-01 -7.307420670986175537e-02 1.085797622799873352e-01 4.383139312267303467e-02 -1.947958320379257202e-01 3.147491067647933960e-02 -1.832799464464187622e-01 1.164385303854942322e-01 4.737167805433273315e-02 1.714765131473541260e-01 -3.285822868347167969e-01 -6.854294240474700928e-02 -1.402937769889831543e-01 -7.068643718957901001e-02 1.861809939146041870e-02 -3.912591561675071716e-02 4.245828688144683838e-01 -1.118546798825263977e-01 4.218862056732177734e-01 -1.641814224421977997e-02 -3.495555520057678223e-01 7.820884697139263153e-03 -2.731117047369480133e-02 -8.588337898254394531e-02 -2.378338277339935303e-01 -2.027337551116943359e-01
-1.154286041855812073e-01 -2.905787825584411621e-01 -1.673903763294219971e-01 -1.554646044969558716e-01 -2.226961255073547363e-01 3.129164502024650574e-02 2.609816491603851318e-01 -2.064369320869445801e-01 -2.859993875026702881e-01 6.011590734124183655e-02 -7.393280975520610809e-04 -9.546088427305221558e-02 1.604854613542556763e-01 -7.936947792768478394e-02 3.456141427159309387e-02 -3.434652835130691528e-02 -3.476417064666748047e-01 2.413643449544906616e-01 -8.073315024375915527e-03 -9.751836210489273071e-02 -1.618598401546478271e-01 1.417217850685119629e-01 8.665962517261505127e-02 -1.286118328571319580e-01 1.813962310552597046e-01 -1.319348365068435669e-01 -1.338685303926467896e-01 2.669674716889858246e-02 -3.204009532928466797e-01 7.061874121427536011e-02 6.264352053403854370e-02 -3.467924594879150391e-01
6.484306603670120239e-02 3.010820131748914719e-03 1.323013305664062500e-01 6.185223907232284546e-02 -2.438383996486663818e-01 -3.567129373550415039e-02 1.289507150650024414e-01 5.400426220148801804e-03 -2.953776530921459198e-02 -2.562974989414215088e-01 -1.489929556846618652e-01 -2.180940210819244385e-01 -5.512933433055877686e-02 -2.483555078506469727e-01 6.832182407379150391e-02 -1.213417053222656250e-01 -5.230559706687927246e-01 7.835651189088821411e-02 1.819080114364624023e-01 5.501483008265495300e-02 -2.762300670146942139e-01 1.511012613773345947e-01 2.640571594238281250e-01 1.194587945938110352e-01 -3.001097775995731354e-02 -1.084921658039093018e-01 -1.707287728786468506e-01 6.910315155982971191e-02 -2.758795320987701416e-01 1.225683987140655518e-01 -1.897591650485992432e-01 -6.262835860252380371e-02
-1.349276155233383179e-01 -4.605098813772201538e-02 7.906660437583923340e-02 9.318397194147109985e-02 -1.343207210302352905e-01 -1.256163716316223145e-01 -1.617766171693801880e-01 -9.043868631124496460e-02 1.217174064368009567e-02 -7.923849672079086304e-02 -3.327893614768981934e-01 -1.192175596952438354e-02 1.586998850107192993e-01 -2.265525981783866882e-02 3.239795863628387451e-01 -1.991870254278182983e-01 -4.199408292770385742e-01 -1.820192337036132812e-01 -2.086991369724273682e-01 -5.314167588949203491e-02 -2.672754228115081787e-01 1.328795999288558960e-01 2.455956488847732544e-01 3.588435798883438110e-02 -1.068620383739471436e-01 2.294081747531890869e-01 -3.302575349807739258e-01 -1.065856590867042542e-01 3.903622180223464966e-02 7.222305983304977417e-02 -1.047732830047607422e-01 -1.254992466419935226e-02
-9.866464138031005859e-02 -4.188103973865509033e-02 8.409820497035980225e-02 5.433252826333045959e-02 -2.688497677445411682e-02 -4.879994317889213562e-02 -1.271604448556900024e-01 1.960412785410881042e-02 -6.426139269024133682e-03 -2.475902736186981201e-01 -2.958912551403045654e-01 -4.107080996036529541e-01 2.799669504165649414e-01 4.574575275182723999e-02 2.528181374073028564e-01 -2.619551122188568115e-01 -4.644326269626617432e-01 5.299203842878341675e-02 -3.151071444153785706e-02 -1.516012102365493774e-01 -4.734874144196510315e-02 1.415571272373199463e-01 1.589278578758239746e-01 5.852076411247253418e-02 2.578681111335754395e-01 -2.343750186264514923e-02 -1.526789963245391846e-01 2.324077673256397247e-02 -2.695830911397933960e-02 1.123351603746414185e-01 -1.554096937179565430e-01 8.001668006181716919e-02
3.217067942023277283e-02 -5.627125967293977737e-03 1.929540783166885376e-01 3.834521397948265076e-02 -3.378071188926696777e-01 -2.102954387664794922e-01 -1.270954757928848267e-01 -1.959974318742752075e-01 4.283983260393142700e-03 1.145048514008522034e-01 -2.054020315408706665e-01 -2.958804555237293243e-02 3.893414437770843506e-01 -9.061601012945175171e-03 1.902954876422882080e-01 -2.362298667430877686e-01 -2.966899573802947998e-01 -1.810234040021896362e-01 -1.635195612907409668e-01 -1.073613092303276062e-01 -4.047300517559051514e-01 1.116993650794029236e-01 1.162825822830200195e-01 2.855960465967655182e-02 5.729211121797561646e-02 1.243852600455284119e-01 -2.374876886606216431e-01 -2.236567065119743347e-02 7.316215336322784424e-02 4.056778922677040100e-02 -1.035877242684364319e-01 -6.619005650281906128e-02
5.217207223176956177e-02 7.154747098684310913e-02 -1.927542686462402344e-02 -1.271247267723083496e-01 -2.088842540979385376e-01 1.712829992175102234e-02 -1.110075507313013077e-02 -1.361586004495620728e-01 1.984777301549911499e-01 8.642350882291793823e-02 -2.284840866923332214e-02 2.071834653615951538e-01 6.572975218296051025e-02 9.624576568603515625e-02 3.565023243427276611e-01 3.239861503243446350e-02 -2.537210583686828613e-01 2.079464197158813477e-01 8.589592576026916504e-02 -1.011915281414985657e-01 6.152085214853286743e-02 1.469330042600631714e-01 2.436887323856353760e-01 -2.849260270595550537e-01 2.591178119182586670e-01 1.001730635762214661e-01 -2.300374358892440796e-01 -3.835965991020202637e-01 -2.434473484754562378e-01 1.321620345115661621e-01 1.651595234870910645e-01 9.260292351245880127e-02
-1.456193625926971436e-01 3.811977803707122803e-02 -1.664813607931137085e-01 -1.939903795719146729e-01 -4.989873468875885010e-01 -2.779346406459808350e-01 -8.074475079774856567e-02 -1.542592346668243408e-01 -2.855074591934680939e-02 -9.919375181198120117e-02 -5.626839771866798401e-02 -1.136050447821617126e-01 1.650758683681488037e-01 1.660981774330139160e-01 3.452621996402740479e-01 -1.879462897777557373e-01 -2.496801167726516724e-01 2.765663526952266693e-02 -1.759302467107772827e-01 -2.522551119327545166e-01 -1.216893047094345093e-01 -1.391847133636474609e-01 1.153202354907989502e-01 -1.336275693029165268e-02 2.430704832077026367e-01 -1.988570950925350189e-02 2.126296237111091614e-02 1.624052971601486206e-01 -1.207557767629623413e-01 -9.035773575305938721e-02 -4.885668680071830750e-02 -5.059364438056945801e-02
-5.137645825743675232e-02 -7.682025432586669922e-02 7.179160416126251221e-02 -7.122006267309188843e-02 -2.643614709377288818e-01 -1.511008143424987793e-01 -1.107430681586265564e-01 -1.832459270954132080e-01 -8.111529797315597534e-02 1.601000726222991943e-01 -1.007378175854682922e-01 -1.655611991882324219e-01 1.734133362770080566e-01 -2.841410934925079346e-01 1.175999417901039124e-01 1.271550059318542480e-01 -2.288708537817001343e-01 3.402415290474891663e-02 2.106657028198242188e-01 -9.772185981273651123e-02 -7.551218569278717041e-02 -1.370260119438171387e-01 3.915157169103622437e-03 -7.999120652675628662e-02 9.738390147686004639e-02 -5.409987643361091614e-02 -3.113186955451965332e-01 -5.099037662148475647e-03 -4.983168840408325195e-01 6.083189323544502258e-02 -3.538616597652435303e-01 8.449329435825347900e-02
1.536935269832611084e-01 -2.356802374124526978e-01 -4.380811005830764771e-02 -1.371492743492126465e-01 -3.260174989700317383e-01 9.273687750101089478e-02 8.407298475503921509e-03 1.265679448843002319e-01 1.607538759708404541e-02 -1.968697309494018555e-01 -1.771551966667175293e-01 2.327228635549545288e-01 2.829919457435607910e-01 -1.150998026132583618e-01 2.848400175571441650e-01 3.037467002868652344e-01 -2.993552982807159424e-01 2.670368179678916931e-02 -2.035897225141525269e-01 1.667171716690063477e-01 1.233616694808006287e-01 1.450311690568923950e-01 3.190447390079498291e-01 -1.357701569795608521e-01 1.947784423828125000e-02 6.149873882532119751e-02 -3.640729561448097229e-02 -4.729614034295082092e-02 -1.825292110443115234e-01 6.934115290641784668e-02 -5.251971073448657990e-03 1.261590868234634399e-01
-1.025716736912727356e-01 -1.500003039836883545e-01 2.139026224613189697e-01 -1.017634477466344833e-02 -2.768140802800189704e-05 7.040799409151077271e-02 3.100555203855037689e-02 -3.009495735168457031e-01 1.102453917264938354e-01 -5.774919316172599792e-02 -1.691824495792388916e-01 -3.638478517532348633e-01 1.363894194364547729e-01 9.044219553470611572e-02 2.533969879150390625e-01 -1.854455471038818359e-01 -5.279511809349060059e-01 -1.804720163345336914e-01 1.248941197991371155e-01 7.040806580334901810e-03 6.103795487433671951e-03 1.341687738895416260e-01 1.602880097925662994e-02 6.807887554168701172e-02 4.765900224447250366e-02 1.640263348817825317e-01 -2.880783751606941223e-02 1.428503841161727905e-01 -1.307341754436492920e-01 1.709238290786743164e-01 -2.675727605819702148e-01 -6.751488894224166870e-02
-2.404599338769912720e-01 3.940360620617866516e-02 1.041898429393768311e-01 1.555522996932268143e-02 -2.650269865989685059e-01 -1.203348860144615173e-01 -2.171866893768310547e-01 -8.919200301170349121e-02 -1.445296872407197952e-02 8.502307534217834473e-02 -3.021970689296722412e-01 -7.776556909084320068e-02 2.871090471744537354e-01 -1.236014068126678467e-01 2.944022119045257568e-01 -9.384797513484954834e-02 -4.684443175792694092e-01 -1.539857983589172363e-01 -8.387936651706695557e-02 7.694105803966522217e-02 -1.798068881034851074e-01 2.347266227006912231e-01 1.030652448534965515e-01 -1.195836961269378662e-01 -2.140297554433345795e-02 -4.355132114142179489e-03 -3.146437406539916992e-01 -5.621802806854248047e-02 8.267190307378768921e-02 4.661157727241516113e-02 2.977047301828861237e-02 1.034286692738533020e-01
-6.066150590777397156e-02 -3.222039043903350830e-01 6.731019169092178345e-02 1.184755042195320129e-01 -2.829538881778717041e-01 1.157432571053504944e-01 4.718354344367980957e-02 -1.768561825156211853e-02 -7.028260827064514160e-02 -8.878532052040100098e-02 -2.662771046161651611e-01 2.104855328798294067e-01 -7.171479612588882446e-02 -1.015094667673110962e-02 3.736710548400878906e-02 3.571765720844268799e-01 -4.394114017486572266e-01 -1.758868247270584106e-01 -1.718233227729797363e-01 -1.321288645267486572e-01 -1.121001541614532471e-01 -1.047869771718978882e-01 1.650754809379577637e-01 -9.914335794746875763e-03 1.759126782417297363e-01 7.049711793661117554e-02 -3.588387370109558105e-01 1.004789173603057861e-01 -9.168279170989990234e-02 -9.011563658714294434e-02 -3.645189478993415833e-02 3.413482382893562317e-02
-1.819711923599243164e-01 -6.223572790622711182e-02 1.976649761199951172e-01 8.685257285833358765e-02 -1.858497858047485352e-01 2.825726382434368134e-02 -3.546326458454132080e-01 -1.625730395317077637e-01 -3.784547373652458191e-02 8.484514802694320679e-02 -3.159573972225189209e-01 -2.326159924268722534e-01 1.846819370985031128e-01 3.284392133355140686e-02 2.943427860736846924e-01 -2.881925106048583984e-01 -3.578358292579650879e-01 -7.694498170167207718e-03 -1.778642684221267700e-01 -1.931492388248443604e-01 -9.764902293682098389e-02 1.179762780666351318e-01 1.770777553319931030e-01 1.216498240828514099e-01 -1.575374417006969452e-02 -1.018951386213302612e-01 -1.759590357542037964e-01 -9.705258905887603760e-02 -1.580736786127090454e-01 9.785229712724685669e-02 -8.884681761264801025e-02 -3.594268858432769775e-02
8.796958625316619873e-02 1.400642842054367065e-01 1.389229744672775269e-01 1.540197711437940598e-02 -5.419869422912597656e-01 1.737550459802150726e-02 4.572787508368492126e-02 -4.242596030235290527e-02 -1.577304750680923462e-01 -2.866802737116813660e-02 -1.938232779502868652e-01 6.752529647201299667e-03 2.957151830196380615e-02 -2.072133719921112061e-01 1.066916063427925110e-01 2.719844505190849304e-02 -2.333205640316009521e-01 8.360672742128372192e-02 -6.005185097455978394e-02 -5.971400439739227295e-02 2.680400311946868896e-01 9.970232099294662476e-02 1.407043039798736572e-01 5.898959934711456299e-02 4.753165245056152344e-01 4.836839623749256134e-03 -3.462412357330322266e-01 5.110042914748191833e-02 -3.647723793983459473e-02 -2.375736832618713379e-02 -2.379503101110458374e-02 1.065202206373214722e-01
-1.479605436325073242e-01 -1.579999327659606934e-01 -2.932206392288208008e-01 1.142788976430892944e-01 -3.366861343383789062e-01 1.820096224546432495e-01 4.538227245211601257e-02 4.002130124717950821e-03 -1.072985678911209106e-01 1.292324513196945190e-01 -1.662279218435287476e-01 -2.492589056491851807e-01 2.254143208265304565e-01 -2.260227799415588379e-01 1.645923219621181488e-02 4.916366934776306152e-02 -1.667535156011581421e-01 -1.801572181284427643e-02 1.437215209007263184e-01 -2.047353386878967285e-01 2.579035609960556030e-02 1.711817681789398193e-01 2.336034923791885376e-01 2.469563484191894531e-01 1.672069281339645386e-01 -1.696163713932037354e-01 -1.522397547960281372e-01 3.532396629452705383e-02 2.318677306175231934e-02 3.503708243370056152e-01 1.552878618240356445e-01 -1.348673999309539795e-01
-1.524285376071929932e-01 -1.426433771848678589e-01 2.315772771835327148e-01 -7.011437416076660156e-02 -1.053099185228347778e-01 7.818285375833511353e-02 -2.791823446750640869e-01 -9.901626408100128174e-02 5.774813890457153320e-02 8.984766155481338501e-02 -3.307911157608032227e-01 -2.116409838199615479e-01 1.088520884513854980e-01 1.182529553771018982e-01 2.666834294795989990e-01 -2.627104520797729492e-01 -4.977462887763977051e-01 -3.696358948945999146e-02 -1.480799317359924316e-01 -9.317061305046081543e-02 -8.977101743221282959e-02 1.954459249973297119e-01 1.364000141620635986e-01 -1.107792556285858154e-02 2.010707743465900421e-03 -1.906065084040164948e-02 -2.680818438529968262e-01 -1.727034747600555420e-01 -8.533703535795211792e-02 7.351901382207870483e-02 3.194713965058326721e-02 -2.918367087841033936e-02
-5.147355422377586365e-02 -1.630485057830810547e-01 2.009842842817306519e-01 3.776486590504646301e-02 -2.165525257587432861e-01 -2.045432180166244507e-01 -1.563458740711212158e-01 -1.923081278800964355e-02 -3.249105648137629032e-04 8.287349343299865723e-02 -2.578800022602081299e-01 -1.778554469347000122e-01 4.940473735332489014e-01 4.757030308246612549e-02 3.291299641132354736e-01 -2.723629772663116455e-01 -3.994629085063934326e-01 -9.616295993328094482e-02 1.433619577437639236e-02 -5.353659391403198242e-03 -1.105328872799873352e-01 7.377824187278747559e-02 2.165000885725021362e-01 -3.437625616788864136e-02 -1.309927366673946381e-02 7.679346948862075806e-02 -1.611059010028839111e-01 -8.490885049104690552e-02 1.438500918447971344e-02 4.801441729068756104e-02 3.140690550208091736e-02 6.357760727405548096e-02
3.402367234230041504e-02 -2.167827337980270386e-01 -4.045788645744323730e-01 -1.201476901769638062e-01 -2.835040688514709473e-01 1.449454873800277710e-01 3.121597766876220703e-01 -2.919585406780242920e-01 1.674448885023593903e-02 -4.860696196556091309e-02 -2.462556660175323486e-01 -7.321172207593917847e-02 6.863735616207122803e-02 1.303299963474273682e-01 1.168375462293624878e-01 -1.407016217708587646e-01 -8.593465387821197510e-02 -3.591961413621902466e-02 -2.247256487607955933e-01 -1.430844366550445557e-01 -1.836011707782745361e-01 1.521913409233093262e-01 -8.841871283948421478e-03 7.789054512977600098e-02 1.947825253009796143e-01 3.638639301061630249e-02 -2.410646677017211914e-01 3.875381080433726311e-03 4.214822128415107727e-02 3.494729697704315186e-01 3.914007917046546936e-02 1.932516507804393768e-02
-1.575727462768554688e-01 -2.346589565277099609e-01 -8.084937185049057007e-02 -1.426547914743423462e-01 -6.068677827715873718e-02 6.678132340312004089e-04 9.941928088665008545e-02 -2.699725031852722168e-01 -3.050981760025024414e-01 1.148313507437705994e-01 -1.291033718734979630e-02 -1.539595308713614941e-03 1.369895488023757935e-01 1.163213327527046204e-02 6.793898344039916992e-02 -2.587999589741230011e-02 -5.213146805763244629e-01 1.033982336521148682e-01 -6.356417387723922729e-02 -9.065610915422439575e-02 -9.565226733684539795e-02 2.065005749464035034e-01 1.010389924049377441e-01 -7.310722023248672485e-02 1.511474233120679855e-02 -2.329755723476409912e-01 -1.617025732994079590e-01 -9.535884112119674683e-02 -3.334959447383880615e-01 1.860339567065238953e-02 1.539904531091451645e-02 -3.354470431804656982e-01
2.778675854206085205e-01 5.126411467790603638e-02 2.331612817943096161e-02 -1.871624737977981567e-01 -7.175684720277786255e-02 -6.654249969869852066e-03 8.790782839059829712e-02 8.278915286064147949e-02 -3.433690592646598816e-02 9.260430186986923218e-02 -2.417686581611633301e-01 9.248997271060943604e-02 2.866683900356292725e-01 -2.251751273870468140e-01 1.695237010717391968e-01 -6.295979022979736328e-02 -3.121869266033172607e-01 1.247218996286392212e-01 -1.247088238596916199e-01 -3.231399878859519958e-02 2.646913379430770874e-02 4.636923968791961670e-01 2.875202298164367676e-01 -1.481618266552686691e-02 1.231436207890510559e-01 -5.007192492485046387e-03 8.379095792770385742e-02 -1.636569052934646606e-01 -2.277311533689498901e-01 6.876776367425918579e-02 -1.754931807518005371e-01 -2.405692487955093384e-01
1.676943525671958923e-02 -7.907397300004959106e-02 1.783093214035034180e-01 1.731456606648862362e-03 -2.055448740720748901e-01 -4.266278073191642761e-02 2.601446211338043213e-01 -4.105115532875061035e-01 -1.208486258983612061e-01 -1.520318239927291870e-01 -1.380856484174728394e-01 -2.079115360975265503e-01 5.010463297367095947e-02 -1.184257715940475464e-01 1.400329172611236572e-01 -3.328324481844902039e-02 -3.596325814723968506e-01 -2.543537132441997528e-02 2.768017537891864777e-02 5.344711989164352417e-02 -3.213821947574615479e-01 1.393272727727890015e-01 1.054378673434257507e-01 2.368085384368896484e-01 -1.014498323202133179e-01 -8.601577579975128174e-02 8.623678982257843018e-02 -6.992277503013610840e-02 -3.936195671558380127e-01 2.520269900560379028e-02 -1.649356335401535034e-01 -8.859238028526306152e-02
5.845402926206588745e-02 -1.326387822628021240e-01 1.059282645583152771e-01 6.757968664169311523e-02 -3.764060735702514648e-01 -1.423930227756500244e-01 3.441542685031890869e-01 1.125399395823478699e-02 -6.853413302451372147e-03 -8.762000501155853271e-02 9.240411967039108276e-02 2.318763583898544312e-01 1.145111322402954102e-01 6.846439838409423828e-02 -1.012490913271903992e-01 1.814120262861251831e-01 -1.847099214792251587e-01 1.242466121912002563e-01 8.792275190353393555e-02 8.142663165926933289e-03 2.357318699359893799e-01 4.743613898754119873e-01 2.865961194038391113e-01 2.004507035017013550e-01 3.013773262500762939e-02 -6.215869635343551636e-02 7.738932035863399506e-03 5.268385633826255798e-02 1.494473814964294434e-01 -3.361327946186065674e-02 -1.619432717561721802e-01 1.847421824932098389e-01
2.061608284711837769e-01 -3.048184886574745178e-02 -8.986161649227142334e-02 3.200603649020195007e-03 1.019665449857711792e-01 -2.795765697956085205e-01 1.494697481393814087e-01 -1.350596398115158081e-01 -1.296861022710800171e-01 7.466388493776321411e-02 -4.027947485446929932e-01 7.917644083499908447e-02 -3.696448355913162231e-02 -2.221717387437820435e-01 -1.239020675420761108e-01 -1.189999952912330627e-01 -3.572927117347717285e-01 6.864565610885620117e-02 -1.960911974310874939e-02 1.034879609942436218e-01 -8.389168977737426758e-02 3.764635324478149414e-02 3.472987115383148193e-01 1.638739556074142456e-01 4.010232537984848022e-02 1.229935809969902039e-01 -3.812608420848846436e-01 -3.497790894471108913e-04 -1.805113703012466431e-01 1.359965503215789795e-01 7.109286636114120483e-02 1.748585551977157593e-01
-8.772978931665420532e-02 -5.430381745100021362e-02 2.356344461441040039e-01 -2.496422827243804932e-02 -2.165047228336334229e-01 -8.805083483457565308e-02 -2.154584676027297974e-01 8.766862004995346069e-02 -2.075307816267013550e-02 1.143648996949195862e-01 -2.470935732126235962e-01 -4.354577139019966125e-02 2.794758975505828857e-01 -8.557467162609100342e-02 2.093783617019653320e-01 -1.605243682861328125e-01 -4.714318811893463135e-01 -1.726437360048294067e-01 -1.129916608333587646e-01 -1.446263045072555542e-01 -1.851894408464431763e-01 2.994643747806549072e-01 1.314965933561325073e-01 7.573491334915161133e-02 4.843171313405036926e-02 1.136272549629211426e-01 -2.457976937294006348e-01 -1.177191734313964844e-01 -2.630531787872314453e-02 2.620050311088562012e-01 3.138293325901031494e-02 1.949558965861797333e-02
-1.231326982378959656e-01 -1.858368068933486938e-01 2.255084812641143799e-01 -5.081376805901527405e-02 -1.071501821279525757e-01 8.620034903287887573e-02 -2.827136218547821045e-01 4.054656717926263809e-03 8.433026075363159180e-02 1.166654974222183228e-01 -3.644784986972808838e-01 -2.249732166528701782e-01 6.623543798923492432e-02 1.429170817136764526e-01 1.651696562767028809e-01 -2.220531851053237915e-01 -4.196326434612274170e-01 2.860257215797901154e-02 -1.237421408295631409e-01 -1.373036652803421021e-01 -5.569553747773170471e-02 8.574527502059936523e-02 2.464428395032882690e-01 1.441369056701660156e-01 1.883402317762374878e-01 3.690766543149948120e-02 -2.642693817615509033e-01 -8.977393060922622681e-02 -2.487766891717910767e-01 7.638436555862426758e-02 5.846744775772094727e-02 5.931423231959342957e-02
5.738766118884086609e-02 9.447529166936874390e-02 -2.793796546757221222e-02 1.690401732921600342e-01 -4.370296001434326172e-01 2.211196869611740112e-01 1.352968811988830566e-01 -8.029866218566894531e-02 -1.810947507619857788e-01 1.839011013507843018e-01 -1.761105358600616455e-01 -3.813567385077476501e-02 -2.094084396958351135e-02 -6.839722394943237305e-02 1.411003526300191879e-02 1.539728343486785889e-01 -3.007014095783233643e-01 2.005205452442169189e-01 -2.235814779996871948e-01 -2.500996589660644531e-01 -1.439219713211059570e-01 1.147742941975593567e-01 2.044581919908523560e-01 -1.312115639448165894e-01 3.464859351515769958e-02 -2.122917920351028442e-01 -4.774900898337364197e-02 -1.753588020801544189e-01 -3.196143209934234619e-01 1.746916770935058594e-02 -6.780215352773666382e-02 -2.079597711563110352e-01
1.380579918622970581e-01 1.239190921187400818e-01 2.792568504810333252e-01 -2.046298235654830933e-01 -5.637620761990547180e-02 2.090875506401062012e-01 2.375811189413070679e-01 -3.280280530452728271e-01 -8.367858082056045532e-02 -3.399842604994773865e-02 -2.680624127388000488e-01 2.504649385809898376e-02 5.342306569218635559e-02 -7.394298166036605835e-02 -1.462302207946777344e-01 1.324016302824020386e-01 -3.927130997180938721e-01 -1.693155169486999512e-01 -9.264836460351943970e-02 -6.889459490776062012e-02 4.421055316925048828e-02 1.922320127487182617e-01 2.072374522686004639e-01 -4.212852567434310913e-02 9.885372966527938843e-02 7.223848998546600342e-02 -3.356994092464447021e-01 -1.292599737644195557e-01 -2.319764792919158936e-01 -6.641995906829833984e-02 -1.239409670233726501e-01 -9.526393562555313110e-02
1.634994000196456909e-01 -1.560749560594558716e-01 -1.659965328872203827e-02 5.045874044299125671e-02 -1.486196815967559814e-01 -1.183006726205348969e-02 1.535266935825347900e-01 -6.126076914370059967e-04 9.190647304058074951e-02 -1.516206562519073486e-01 -1.348223239183425903e-01 -1.749267727136611938e-01 7.171849720180034637e-03 -1.251250505447387695e-01 2.489429414272308350e-01 5.608350038528442383e-02 -7.241507768630981445e-01 7.848926633596420288e-02 9.685287624597549438e-02 -9.060684591531753540e-03 -1.791516840457916260e-01 2.013475447893142700e-02 4.793931171298027039e-02 2.462703883647918701e-01 1.012006253004074097e-01 -4.377384111285209656e-02 -4.141638055443763733e-02 -2.672736346721649170e-01 6.202931050211191177e-03 -1.102516874670982361e-01 2.539727650582790375e-02 -7.508463412523269653e-02
2.999654114246368408e-01 -1.579441875219345093e-02 -7.101607322692871094e-02 4.001378268003463745e-02 -3.540151119232177734e-01 -2.564743161201477051e-01 3.833168447017669678e-01 7.975994609296321869e-03 -1.174582690000534058e-01 -5.583364889025688171e-02 -8.673600852489471436e-02 -1.503733247518539429e-01 -3.359000757336616516e-02 -4.755584150552749634e-02 2.094713300466537476e-01 -1.251046210527420044e-01 -3.842868804931640625e-01 1.961272209882736206e-01 1.861945390701293945e-01 -8.361532539129257202e-02 -5.786611139774322510e-02 1.567647904157638550e-01 1.192725747823715210e-01 -4.150583222508430481e-02 -1.214875876903533936e-01 -1.965382695198059082e-01 -1.924320608377456665e-01 1.242838650941848755e-01 -1.516894996166229248e-01 1.741536706686019897e-01 -1.213101595640182495e-01 9.728443622589111328e-02
-1.095900759100914001e-01 1.065405756235122681e-01 9.948586672544479370e-02 1.269562076777219772e-02 -3.523646891117095947e-01 7.831545919179916382e-02 2.973759733140468597e-02 -2.737819254398345947e-01 -1.539587527513504028e-01 -5.066761001944541931e-02 1.463959515094757080e-01 1.512845456600189209e-01 -6.888014823198318481e-02 1.418579556047916412e-02 -1.945174783468246460e-01 3.800854319706559181e-03 -4.755979180335998535e-01 1.390064880251884460e-02 -1.727011650800704956e-01 -1.118810102343559265e-01 -8.223027735948562622e-02 4.158041253685951233e-02 1.811076253652572632e-01 -2.058103978633880615e-01 4.395089745521545410e-01 6.894731521606445312e-02 -1.547615975141525269e-01 1.018371358513832092e-01 -9.281684458255767822e-02 3.445560485124588013e-02 -2.053790986537933350e-01 1.022452041506767273e-01
-4.454250261187553406e-02 -5.391414090991020203e-02 -1.201968565583229065e-01 2.233818620443344116e-01 -2.622289657592773438e-01 7.196290791034698486e-02 5.976666510105133057e-02 -6.305596232414245605e-02 -2.013765722513198853e-01 -3.275739774107933044e-02 -9.970347583293914795e-02 1.099357828497886658e-01 4.889126494526863098e-02 1.132240146398544312e-01 1.681402176618576050e-01 1.700556576251983643e-01 -5.197354555130004883e-01 1.323854327201843262e-01 -9.432178735733032227e-02 -2.256646379828453064e-02 5.465395748615264893e-03 -8.709882199764251709e-02 3.236288428306579590e-01 -1.343720704317092896e-01 1.906383782625198364e-01 -9.694714099168777466e-02 -1.844850480556488037e-01 2.510912716388702393e-02 -1.746129095554351807e-01 -3.341705501079559326e-01 -2.400867044925689697e-01 7.447900623083114624e-02
-2.214889824390411377e-01 -2.295105010271072388e-01 -1.593078821897506714e-01 1.246451511979103088e-01 -2.046708017587661743e-01 3.243954777717590332e-01 1.561281830072402954e-01 3.670176491141319275e-02 2.117699682712554932e-01 -1.102562323212623596e-01 -5.487233027815818787e-02 1.100578308105468750e-01 -3.096078289672732353e-03 2.604572847485542297e-02 1.279986500740051270e-01 1.139349117875099182e-01 -4.047966301441192627e-01 -1.410546433180570602e-02 -1.999767273664474487e-01 8.245947957038879395e-02 -4.490078613162040710e-02 -1.419225484132766724e-01 1.048148497939109802e-01 1.296078264713287354e-01 3.133567869663238525e-01 -1.257936097681522369e-02 -2.145554870367050171e-01 1.130000129342079163e-02 -1.987758725881576538e-01 -8.233304321765899658e-02 -1.102568060159683228e-01 3.443480730056762695e-01
-5.869264528155326843e-02 3.355329483747482300e-02 2.664831280708312988e-01 -5.763415247201919556e-02 -4.403461515903472900e-01 6.646078079938888550e-02 1.067074611783027649e-01 9.062031283974647522e-03 2.826501429080963135e-01 -2.813981659710407257e-02 -1.381848305463790894e-01 4.810209572315216064e-02 1.172952800989151001e-01 1.438388694077730179e-02 2.157349735498428345e-01 -1.035930216312408447e-01 -2.962380647659301758e-01 -1.066564023494720459e-02 7.020434737205505371e-02 -3.629763051867485046e-02 1.950651556253433228e-01 2.300522774457931519e-01 2.375743389129638672e-01 -3.321289718151092529e-01 2.918902039527893066e-01 -1.231632977724075317e-01 -2.248615026473999023e-01 4.717332869768142700e-02 -1.143051385879516602e-01 -3.874227404594421387e-02 8.249887824058532715e-02 1.077104434370994568e-01
-9.957739710807800293e-02 -1.718730926513671875e-01 -1.172597799450159073e-02 1.009733006358146667e-01 -2.196703664958477020e-02 -1.915255635976791382e-01 1.135057657957077026e-01 -3.110338449478149414e-01 -1.309937238693237305e-01 4.603322222828865051e-02 -2.459923475980758667e-01 -1.975100338459014893e-01 5.818170681595802307e-02 1.552702188491821289e-01 -8.543119579553604126e-02 -9.338624030351638794e-02 -4.941740036010742188e-01 -3.976034931838512421e-03 1.828400939702987671e-01 -1.184842735528945923e-01 2.799601852893829346e-01 2.890756130218505859e-01 2.171409428119659424e-01 9.640153497457504272e-02 1.211229488253593445e-01 -4.964773729443550110e-02 1.520523801445960999e-02 -1.838446259498596191e-01 9.991148859262466431e-02 9.339861571788787842e-02 2.038464844226837158e-01 -1.400110870599746704e-01
-1.757748275995254517e-01 -1.741895973682403564e-01 2.940939366817474365e-01 -1.015614811331033707e-02 -1.529220044612884521e-01 -4.071580618619918823e-02 -2.931340038776397705e-01 -1.612187176942825317e-01 7.356944959610700607e-03 5.045847967267036438e-02 -3.393596112728118896e-01 -2.407671064138412476e-01 1.552521735429763794e-01 1.856285780668258667e-01 1.530524343252182007e-01 -1.852838695049285889e-01 -3.695032000541687012e-01 6.385687738656997681e-03 -3.845104575157165527e-02 -2.052484005689620972e-01 -1.215748935937881470e-01 1.290686875581741333e-01 1.351161450147628784e-01 6.255941092967987061e-02 2.525297999382019043e-01 -1.687292382121086121e-02 -2.896296977996826172e-01 -1.396160572767257690e-01 -1.164156869053840637e-01 1.913749240338802338e-02 -2.727520838379859924e-02 8.526238799095153809e-02
-6.001031026244163513e-02 -2.950635552406311035e-01 -2.464774549007415771e-01 2.305922843515872955e-02 -1.995871961116790771e-01 4.807369038462638855e-02 3.022673130035400391e-01 -2.457134276628494263e-01 8.470533043146133423e-02 3.359539061784744263e-02 -1.089651435613632202e-01 -1.658636480569839478e-01 4.188982024788856506e-02 1.114428862929344177e-01 3.890527784824371338e-01 -6.068125367164611816e-02 -3.031655848026275635e-01 1.095507442951202393e-01 1.440044045448303223e-01 -7.511798292398452759e-02 -2.098413109779357910e-01 -5.384134501218795776e-02 1.862317472696304321e-01 1.540855467319488525e-01 2.344050072133541107e-02 -3.265723288059234619e-01 5.717149470001459122e-03 1.119453385472297668e-01 -6.033423170447349548e-02 1.433659493923187256e-01 -1.357118934392929077e-01 -1.980849653482437134e-01
-1.719877272844314575e-01 1.466136425733566284e-01 3.873177617788314819e-02 -1.623463928699493408e-01 -4.231784641742706299e-01 1.887465268373489380e-01 3.218842148780822754e-01 2.341817505657672882e-02 1.531294453889131546e-02 -5.458109080791473389e-02 -1.242251545190811157e-01 1.223397478461265564e-01 -1.321283131837844849e-01 4.662409424781799316e-02 9.659563004970550537e-02 1.246461793780326843e-01 -1.946811974048614502e-01 1.763794124126434326e-01 1.327039599418640137e-01 -1.941389143466949463e-01 -7.314332574605941772e-02 -2.563958168029785156e-01 1.574101299047470093e-01 8.429121226072311401e-02 1.774395406246185303e-01 -1.757602989673614502e-01 -8.378900587558746338e-02 -1.611550003290176392e-01 -2.161805331707000732e-01 3.321441113948822021e-01 -2.103949040174484253e-01 -1.109990105032920837e-02
-1.186305508017539978e-01 -1.516852378845214844e-01 -9.872228652238845825e-02 2.061962932348251343e-01 -3.151837885379791260e-01 1.632734239101409912e-01 4.072168469429016113e-02 -1.265576034784317017e-01 -1.345091462135314941e-01 -1.030479073524475098e-01 -1.159832328557968140e-01 1.322618722915649414e-01 2.950854003429412842e-01 1.825741231441497803e-01 1.131996586918830872e-01 1.702955663204193115e-01 -3.976348936557769775e-01 2.229687012732028961e-02 -2.411734610795974731e-01 1.002510860562324524e-01 -1.435322314500808716e-01 -8.316100388765335083e-02 5.311098322272300720e-02 -1.297296583652496338e-01 1.480436474084854126e-01 -1.864832639694213867e-01 -1.494059525430202484e-02 -9.028980880975723267e-02 -2.332074493169784546e-01 -1.656720191240310669e-01 -2.805469632148742676e-01 2.133065462112426758e-01
1.551098972558975220e-01 -1.488547492772340775e-02 3.257968276739120483e-02 -1.754318773746490479e-01 -2.371024489402770996e-01 2.649613618850708008e-01 1.279475539922714233e-01 5.636495724320411682e-02 -3.868514299392700195e-02 -2.626965343952178955e-01 -1.118113026022911072e-01 4.876953735947608948e-02 1.899801194667816162e-01 -1.844206750392913818e-01 -8.928898721933364868e-02 -5.008968710899353027e-02 -4.126298427581787109e-01 7.239016890525817871e-02 1.642427146434783936e-01 -4.906469583511352539e-02 -1.808933727443218231e-02 2.051280289888381958e-01 1.178322732448577881e-01 -2.172511070966720581e-01 2.242707610130310059e-01 -1.651271134614944458e-01 -4.415449202060699463e-01 3.955786675214767456e-02 -1.592239290475845337e-01 -7.115815579891204834e-02 -2.896274067461490631e-02 1.349853426218032837e-01
9.111820161342620850e-02 1.660318672657012939e-02 -1.553869713097810745e-02 -2.393240667879581451e-02 -2.340193837881088257e-01 6.037717685103416443e-02 -1.917299777269363403e-01 -4.280574023723602295e-01 -1.601459681987762451e-01 -6.917029619216918945e-02 -2.885666191577911377e-01 -2.023354470729827881e-01 1.128515452146530151e-01 -1.346591860055923462e-01 2.602562308311462402e-01 4.947335645556449890e-02 -4.403284192085266113e-01 -2.573276758193969727e-01 1.281165480613708496e-01 1.026537939906120300e-01 -1.823890209197998047e-02 4.592657461762428284e-02 7.250418514013290405e-02 1.452915817499160767e-01 -9.598414599895477295e-02 6.151990592479705811e-02 -4.141556844115257263e-02 -2.312281429767608643e-01 8.651491999626159668e-02 1.599859595298767090e-01 -1.969692260026931763e-01 2.427562512457370758e-02
-4.551200196146965027e-02 -3.387349843978881836e-01 -4.097924008965492249e-02 -8.931452780961990356e-02 -2.851118147373199463e-01 -1.472394317388534546e-01 1.769071519374847412e-01 -3.441793844103813171e-02 -5.063479766249656677e-02 9.121287614107131958e-03 -2.340472638607025146e-01 -1.292134523391723633e-01 9.045385569334030151e-02 -3.146671354770660400e-01 1.264100819826126099e-01 -1.253204345703125000e-01 -2.095502614974975586e-01 1.699593961238861084e-01 2.498841285705566406e-01 -2.075309455394744873e-01 -1.344992816448211670e-01 -4.472322016954421997e-02 -8.670210372656583786e-04 6.448165327310562134e-02 2.207267582416534424e-01 -5.024722218513488770e-02 -2.688360773026943207e-02 -1.279509067535400391e-01 -1.210068985819816589e-01 1.237639933824539185e-01 -4.168061316013336182e-01 2.247089892625808716e-01
4.397692531347274780e-02 -1.624074578285217285e-01 8.530278690159320831e-03 -2.667815890163183212e-03 -1.641498357057571411e-01 3.032775521278381348e-01 2.569237351417541504e-02 -2.851338684558868408e-01 3.545675426721572876e-02 -1.731828004121780396e-01 -1.017914041876792908e-01 2.794634997844696045e-01 3.545473217964172363e-01 9.135594964027404785e-02 2.234027720987796783e-02 -1.782290786504745483e-01 -2.446538805961608887e-01 -7.090310752391815186e-02 1.160392239689826965e-01 -1.247923821210861206e-01 -2.245040237903594971e-02 -2.951643168926239014e-01 3.528856933116912842e-01 -2.533118985593318939e-02 9.354291111230850220e-02 -1.888677245005965233e-03 -3.235543966293334961e-01 -6.435378640890121460e-02 -2.387077808380126953e-01 -4.592209681868553162e-02 1.860681362450122833e-02 -3.106054849922657013e-02
-1.761425882577896118e-01 -6.672006100416183472e-03 1.154882460832595825e-02 -1.158502101898193359e-01 4.689035192131996155e-02 2.118391245603561401e-01 2.770056426525115967e-01 4.139373078942298889e-02 -1.386814564466476440e-01 1.407068371772766113e-01 -1.736508458852767944e-01 1.585236638784408569e-01 5.546213686466217041e-02 1.310710310935974121e-01 -1.084650233387947083e-01 5.119064357131719589e-03 -3.565990626811981201e-01 2.701966464519500732e-02 -1.671468168497085571e-01 -2.469241917133331299e-01 9.785357117652893066e-02 9.585853695170953870e-05 9.058851003646850586e-02 -3.230988606810569763e-02 2.796006500720977783e-01 -5.855710711330175400e-03 -4.249874353408813477e-01 3.710415214300155640e-02 -1.360541135072708130e-01 2.683713138103485107e-01 -3.344315290451049805e-01 -7.269333302974700928e-02
-1.876731514930725098e-01 1.116160526871681213e-01 5.926631763577461243e-02 9.351589530706405640e-02 -3.624418377876281738e-01 1.723838448524475098e-01 2.191542237997055054e-01 6.728763878345489502e-02 -7.056578993797302246e-02 1.347599029541015625e-01 -2.120917439460754395e-01 8.636322617530822754e-02 2.388456612825393677e-01 4.193802550435066223e-02 -1.992314904928207397e-01 4.767663404345512390e-02 -1.337859332561492920e-01 -2.113462239503860474e-02 1.746612489223480225e-01 -2.232050448656082153e-01 1.080116480588912964e-01 6.770042330026626587e-02 3.047806024551391602e-01 1.218082830309867859e-01 3.003562688827514648e-01 -2.376844435930252075e-01 -1.717511117458343506e-01 1.954405754804611206e-01 -4.443371668457984924e-02 3.227258622646331787e-01 2.414028905332088470e-02 -7.943390309810638428e-02
-1.210799962282180786e-01 -1.978682726621627808e-01 -7.309524714946746826e-02 -1.277391463518142700e-01 -2.551383078098297119e-01 -1.498774290084838867e-01 -2.121527493000030518e-02 -2.165353745222091675e-01 1.558643430471420288e-01 -3.660137355327606201e-01 2.665871679782867432e-01 5.175993964076042175e-02 2.635107636451721191e-01 2.949488162994384766e-02 4.393024742603302002e-02 1.190467625856399536e-01 -4.411562979221343994e-01 1.123488768935203552e-01 2.250668592751026154e-02 7.392980158329010010e-02 -9.759993106126785278e-02 -2.738373167812824249e-02 9.943199902772903442e-02 2.719197236001491547e-02 -1.511275917291641235e-01 -1.968868523836135864e-01 -1.686691790819168091e-01 5.030740983784198761e-03 -3.000970482826232910e-01 1.199882328510284424e-01 4.895700607448816299e-03 2.062539905309677124e-01
1.103069037199020386e-01 1.302531361579895020e-01 1.265024691820144653e-01 -5.685788020491600037e-02 -1.758053600788116455e-01 1.834805160760879517e-01 1.814340651035308838e-01 4.521701112389564514e-02 -8.776541799306869507e-02 -1.378091573715209961e-01 1.105423420667648315e-01 4.265720546245574951e-01 1.683347672224044800e-01 -5.214921664446592331e-03 5.992555245757102966e-02 1.542702596634626389e-02 -2.985573112964630127e-01 1.491521745920181274e-01 5.558066815137863159e-02 5.229924991726875305e-02 3.190845251083374023e-01 8.321662247180938721e-02 3.192788362503051758e-01 1.930824816226959229e-01 1.280688941478729248e-01 -9.760417789220809937e-02 -2.179961800575256348e-01 1.875886321067810059e-02 -2.835567295551300049e-01 2.483146339654922485e-01 -1.341164410114288330e-01 1.925345160998404026e-03
1.389993578195571899e-01 -2.071769386529922485e-01 1.762393414974212646e-01 4.046584013849496841e-03 -3.161706328392028809e-01 6.854599714279174805e-02 8.079788088798522949e-02 -4.780538752675056458e-02 1.643925309181213379e-01 -1.900164037942886353e-01 -1.035036221146583557e-01 7.994452863931655884e-02 3.059900701045989990e-01 3.837974742054939270e-02 -4.131513461470603943e-02 -5.076117813587188721e-02 -3.831247389316558838e-01 -1.718665659427642822e-01 -1.966028958559036255e-01 -2.270484119653701782e-01 -8.752267062664031982e-02 -2.231668978929519653e-01 2.250964939594268799e-01 -1.401232182979583740e-01 1.008484736084938049e-01 -2.301924489438533783e-02 -3.709784150123596191e-01 -1.230357736349105835e-01 -1.767574995756149292e-01 -1.311617642641067505e-01 3.538159653544425964e-02 7.827897369861602783e-02
1.310731172561645508e-01 -8.710151165723800659e-02 -7.505276054143905640e-02 6.315151695162057877e-03 -3.363434672355651855e-01 -3.387560844421386719e-01 9.870115667581558228e-02 -1.631083488464355469e-01 1.872362345457077026e-01 -1.867154091596603394e-01 7.116997987031936646e-02 -3.378988057374954224e-02 1.990614682435989380e-01 -3.987824171781539917e-02 -5.398117378354072571e-02 -5.821497738361358643e-02 -4.632770121097564697e-01 2.679475843906402588e-01 1.959194242954254150e-01 4.410469532012939453e-02 -1.722157001495361328e-02 -1.253002230077981949e-02 3.207013607025146484e-01 -7.804752141237258911e-02 -1.100467965006828308e-01 -2.702320218086242676e-01 2.948719635605812073e-02 -7.863222062587738037e-02 -1.976197361946105957e-01 8.550857007503509521e-02 -6.882398575544357300e-02 -4.743527621030807495e-02
1.742645353078842163e-01 -3.804127871990203857e-01 5.541705712676048279e-02 -1.086746901273727417e-01 -2.765986621379852295e-01 6.845391541719436646e-02 1.813839226961135864e-01 -3.912830352783203125e-02 3.940805047750473022e-02 -1.193623244762420654e-01 -2.060320526361465454e-01 -9.846163541078567505e-02 1.028825864195823669e-01 -6.492116302251815796e-02 1.090008094906806946e-01 5.339773371815681458e-02 -1.118347421288490295e-01 -7.191883772611618042e-02 1.301936954259872437e-01 -7.110717147588729858e-02 1.181941200047731400e-02 1.285448372364044189e-01 1.184758171439170837e-01 -3.554074093699455261e-02 3.746515512466430664e-01 -4.237335920333862305e-01 -3.096034824848175049e-01 1.403034031391143799e-01 -2.552236020565032959e-01 -9.944381564855575562e-02 -7.722452282905578613e-02 9.403359889984130859e-02
2.348587065935134888e-01 -8.689089119434356689e-02 1.861222088336944580e-01 2.776840925216674805e-01 -6.891015172004699707e-02 3.383675962686538696e-02 9.525927901268005371e-02 -3.709742724895477295e-01 -4.704457893967628479e-02 -2.838227450847625732e-01 -1.254527568817138672e-01 -2.592937052249908447e-01 5.897100642323493958e-02 -1.212796717882156372e-01 3.280915021896362305e-01 -1.304920762777328491e-01 -2.537844479084014893e-01 2.216027528047561646e-01 -4.864567890763282776e-02 5.397958308458328247e-02 -1.242353990674018860e-01 1.413253545761108398e-01 2.291306108236312866e-01 1.942546218633651733e-01 2.174196541309356689e-01 -1.514224708080291748e-01 -1.618271134793758392e-02 -1.146598532795906067e-01 -1.288587450981140137e-01 -2.961743250489234924e-02 -1.297545731067657471e-01 -4.459333419799804688e-02
-2.794512808322906494e-01 9.072267264127731323e-02 2.698103785514831543e-01 -4.106781631708145142e-02 -1.570707857608795166e-01 -2.415087074041366577e-01 3.360319137573242188e-02 -6.701699644327163696e-02 6.585833430290222168e-02 -1.056418195366859436e-01 -3.108301162719726562e-01 -2.449739128351211548e-01 2.632775604724884033e-01 -5.415477231144905090e-02 3.354876637458801270e-01 -1.882011890411376953e-01 -4.255964756011962891e-01 9.446905553340911865e-02 -1.769086271524429321e-01 -1.672333180904388428e-01 -1.343794912099838257e-01 1.366534531116485596e-01 -3.445901093073189259e-04 -8.554698433727025986e-04 1.392082422971725464e-01 6.974934786558151245e-02 -1.740783900022506714e-01 3.286738693714141846e-02 9.947802126407623291e-02 4.161817207932472229e-02 -4.624504595994949341e-02 5.274647846817970276e-02
9.601055085659027100e-02 9.578660130500793457e-03 2.712557613849639893e-01 -9.556485339999198914e-03 -1.039135903120040894e-01 1.053137108683586121e-01 1.318660229444503784e-01 -1.445720046758651733e-01 9.561123698949813843e-02 3.580612838268280029e-01 9.565741755068302155e-03 3.673875927925109863e-01 2.838004231452941895e-01 -8.319009095430374146e-03 1.246889233589172363e-01 -1.430380046367645264e-01 -4.904676377773284912e-01 9.617195278406143188e-02 -1.542316824197769165e-01 3.778019174933433533e-02 9.494969621300697327e-03 6.221151724457740784e-02 -1.496768090873956680e-02 1.921971440315246582e-01 8.816424757242202759e-02 1.911448389291763306e-01 1.533655673265457153e-01 -1.515843123197555542e-01 1.158217061311006546e-02 1.447151005268096924e-01 -1.994168460369110107e-01 2.922229003161191940e-03
-9.734105318784713745e-02 3.864007070660591125e-02 6.437755376100540161e-02 4.758737981319427490e-02 -3.680391311645507812e-01 -1.595826074481010437e-02 -5.930309370160102844e-02 -3.031463325023651123e-01 -2.923591732978820801e-01 -1.339370906352996826e-01 -2.101657986640930176e-01 4.397951811552047729e-02 9.303023107349872589e-03 1.476835161447525024e-01 4.567437991499900818e-02 1.545214205980300903e-01 -3.773902952671051025e-01 1.873353868722915649e-01 -1.740642935037612915e-01 -2.072914689779281616e-01 -1.153723970055580139e-01 -7.439538091421127319e-02 8.978179842233657837e-02 -3.318214714527130127e-01 1.303069293498992920e-01 -4.522520303726196289e-02 -1.119389832019805908e-01 -4.036355391144752502e-02 -2.383671700954437256e-01 1.496832445263862610e-02 -2.043916583061218262e-01 -1.852628141641616821e-01
-2.155970036983489990e-01 -1.310734301805496216e-01 1.554468870162963867e-01 1.045666635036468506e-01 -5.360841751098632812e-01 -8.920162916183471680e-02 1.043408140540122986e-01 1.360027212649583817e-02 -2.019543014466762543e-02 -2.579436898231506348e-01 -1.018937230110168457e-01 1.583867371082305908e-01 1.951568387448787689e-02 3.463621437549591064e-02 -1.218424923717975616e-02 6.447041779756546021e-02 -1.115144714713096619e-01 -2.973086200654506683e-02 -2.228103205561637878e-02 9.889677911996841431e-02 2.291132658720016479e-01 1.623085290193557739e-01 2.815223932266235352e-01 1.423473656177520752e-01 3.914945125579833984e-01 5.036872252821922302e-02 1.562139764428138733e-02 -1.763566732406616211e-01 -2.405370771884918213e-01 2.460505440831184387e-02 1.749353855848312378e-01 9.143320471048355103e-02
-1.973963081836700439e-01 4.319312516599893570e-03 2.636361718177795410e-01 -1.094800010323524475e-01 -8.088327944278717041e-02 -9.826699644327163696e-02 -3.020105957984924316e-01 -1.535221636295318604e-01 6.975226849317550659e-02 -1.095771789550781250e-02 -4.043371081352233887e-01 -2.400385141372680664e-01 1.887796670198440552e-01 2.199839055538177490e-01 1.359291672706604004e-01 -1.474709659814834595e-01 -4.807999730110168457e-01 -3.050681762397289276e-02 -5.334356799721717834e-02 -8.024169504642486572e-02 -4.521038010716438293e-02 1.559980362653732300e-01 1.482832580804824829e-01 2.662030793726444244e-02 5.346424505114555359e-02 2.188378758728504181e-02 -2.653119564056396484e-01 -1.080639809370040894e-01 -5.475125834345817566e-02 1.203811690211296082e-01 -4.621741548180580139e-02 -5.205901339650154114e-02
-2.903094701468944550e-02 -2.913878858089447021e-01 -1.385694146156311035e-01 -6.006418913602828979e-02 -2.641007304191589355e-01 -3.967408463358879089e-02 1.460707336664199829e-01 -1.531438231468200684e-01 1.275547742843627930e-01 3.685792163014411926e-02 -1.101105511188507080e-01 -1.223848983645439148e-01 6.277027726173400879e-02 1.957727372646331787e-01 -4.627922549843788147e-02 4.299180507659912109e-01 -4.932714700698852539e-01 -1.427257806062698364e-01 -4.026401042938232422e-02 8.879072219133377075e-02 -1.823971569538116455e-01 -1.058154404163360596e-01 1.880789548158645630e-01 -4.604292660951614380e-02 2.108125984668731689e-01 -2.510457485914230347e-02 -6.128704920411109924e-02 -1.321493089199066162e-01 1.191725060343742371e-01 1.825474351644515991e-01 -7.456946372985839844e-02 -1.637963950634002686e-01
7.601428031921386719e-02 -1.763204783201217651e-01 2.028625160455703735e-01 1.135501787066459656e-01 -2.570827901363372803e-01 2.874206379055976868e-02 4.596550017595291138e-02 -2.024017572402954102e-01 3.788470476865768433e-02 -1.548003703355789185e-01 -2.362297177314758301e-01 7.030318677425384521e-02 2.377993017435073853e-01 -1.686937808990478516e-01 1.384218335151672363e-01 2.889210581779479980e-01 -3.223175406455993652e-01 -2.403499186038970947e-01 -2.351522594690322876e-01 -2.612688839435577393e-01 2.041190862655639648e-01 -4.339859634637832642e-02 2.318080663681030273e-01 -6.395028531551361084e-02 1.688459813594818115e-01 7.874243892729282379e-03 -1.973499059677124023e-01 -3.521458804607391357e-02 7.513935118913650513e-02 1.739467829465866089e-01 1.359717249870300293e-01 1.247578486800193787e-01
-3.025782704353332520e-01 -2.863931655883789062e-01 -1.035167463123798370e-02 -1.499685198068618774e-01 -1.124386191368103027e-01 -1.835538893938064575e-01 -2.084885956719517708e-03 -9.846014529466629028e-02 1.375744342803955078e-01 8.640163391828536987e-02 -2.670407108962535858e-02 1.551412791013717651e-01 2.259736955165863037e-01 2.291091904044151306e-02 2.193402200937271118e-01 2.404245585203170776e-01 -2.201451510190963745e-01 -1.947925090789794922e-01 2.000365853309631348e-01 8.206453919410705566e-02 4.348961263895034790e-02 1.336883902549743652e-01 1.747056543827056885e-01 -2.350452095270156860e-01 1.547936648130416870e-01 -5.723175033926963806e-02 -1.497316062450408936e-01 9.518723934888839722e-03 -3.634891808032989502e-01 2.997497916221618652e-01 -1.684346199035644531e-01 -1.835339702665805817e-02
9.462133049964904785e-03 -1.484161019325256348e-01 2.192308902740478516e-01 -1.865694858133792877e-02 -4.046684503555297852e-02 8.692323416471481323e-02 1.813380420207977295e-02 -2.798377871513366699e-01 -1.621220111846923828e-01 -3.215854465961456299e-01 -3.254204094409942627e-01 -2.997494935989379883e-01 1.224019378423690796e-01 1.884689778089523315e-01 1.287399679422378540e-01 -6.678284704685211182e-02 -5.726578831672668457e-01 -1.659532338380813599e-01 5.805391445755958557e-02 -3.676182404160499573e-02 5.937305465340614319e-02 -2.612308040261268616e-02 9.070795029401779175e-02 3.586983680725097656e-02 -2.436083555221557617e-02 1.568616330623626709e-01 -6.043409928679466248e-02 9.360190480947494507e-02 -5.405092239379882812e-02 1.304843723773956299e-01 -1.087262183427810669e-01 3.678100928664207458e-02
2.826799750328063965e-01 -4.887009412050247192e-02 -5.183003842830657959e-02 1.377674937248229980e-02 -4.073260128498077393e-01 1.582549512386322021e-01 3.880893290042877197e-01 -7.241363078355789185e-02 -1.079492419958114624e-01 -1.073965802788734436e-01 -3.033174872398376465e-01 1.943148821592330933e-01 -1.646994054317474365e-02 1.370871514081954956e-01 -8.240449428558349609e-02 -9.925404191017150879e-02 -1.553270369768142700e-01 -1.713016256690025330e-02 -5.592016503214836121e-02 -1.313142664730548859e-02 -3.643047809600830078e-02 -8.332371711730957031e-03 -7.722639292478561401e-02 1.988200843334197998e-01 -1.354078352451324463e-01 1.457736045122146606e-01 -5.948378145694732666e-02 -9.895326942205429077e-02 -4.246117174625396729e-01 6.926538050174713135e-02 -1.862248778343200684e-01 1.790570467710494995e-01
-7.418779190629720688e-03 7.398382574319839478e-02 6.494181603193283081e-02 -1.396720558404922485e-01 -5.128482580184936523e-01 1.293489784002304077e-01 1.128230616450309753e-01 1.261654496192932129e-01 4.672028869390487671e-02 2.140972167253494263e-01 -4.034125059843063354e-02 -6.428087502717971802e-02 1.228396967053413391e-01 -2.179924398660659790e-01 -2.168137580156326294e-01 -2.561971917748451233e-02 -2.183335423469543457e-01 1.150571405887603760e-01 2.387502640485763550e-01 -8.908990025520324707e-02 -7.364176213741302490e-02 2.058604061603546143e-01 1.898257434368133545e-01 1.276652514934539795e-01 2.375271618366241455e-01 -2.178919017314910889e-01 -1.589726656675338745e-01 3.007981181144714355e-02 -2.241642959415912628e-02 3.759500384330749512e-01 2.004366368055343628e-03 2.003370970487594604e-02
1.454077810049057007e-01 -1.429231315851211548e-01 6.215183064341545105e-02 3.048253804445266724e-02 -1.514727026224136353e-01 -1.917891055345535278e-01 2.709808945655822754e-01 -8.106029778718948364e-02 1.821452635340392590e-03 1.236921250820159912e-01 -1.171895042061805725e-01 1.326618045568466187e-01 -2.926526404917240143e-02 5.179063230752944946e-02 2.206626236438751221e-01 -6.017120182514190674e-02 -2.369750142097473145e-01 -2.658415026962757111e-02 -2.349993288516998291e-01 2.466282695531845093e-01 -6.992124021053314209e-02 -3.041942976415157318e-02 1.685758978128433228e-01 3.471216186881065369e-02 -1.848948746919631958e-01 -2.593011260032653809e-01 -4.200323224067687988e-01 -1.613470166921615601e-01 -1.877825260162353516e-01 7.962673157453536987e-02 -3.789228796958923340e-01 1.183333247900009155e-01
2.094895988702774048e-01 -2.256618440151214600e-01 -9.106253087520599365e-02 1.653108163736760616e-03 -3.251392841339111328e-01 -4.559351131319999695e-02 2.475335747003555298e-01 1.137693151831626892e-01 -1.078127473592758179e-01 3.667281940579414368e-02 -7.121458649635314941e-02 -1.211513131856918335e-01 -1.094596385955810547e-01 4.848783463239669800e-02 1.123091056942939758e-01 -4.564040154218673706e-02 -5.068228840827941895e-01 2.115117609500885010e-01 1.170005500316619873e-01 -1.869280636310577393e-01 -2.455150932073593140e-01 1.038686335086822510e-01 1.653558015823364258e-01 -4.838844388723373413e-02 -2.774577029049396515e-02 -2.246755510568618774e-01 -1.727709025144577026e-01 1.420385986566543579e-01 -1.951522380113601685e-01 -1.159663498401641846e-02 -2.503114640712738037e-01 -1.354097970761358738e-03
7.744988799095153809e-02 -2.789545357227325439e-01 -2.382098436355590820e-01 -1.679492592811584473e-01 -3.347443640232086182e-01 1.233876720070838928e-01 2.599561810493469238e-01 -1.528814882040023804e-01 -9.719172865152359009e-02 3.784839808940887451e-02 2.219719998538494110e-02 -1.984590105712413788e-02 -1.185221374034881592e-01 -1.144983321428298950e-01 9.386531263589859009e-02 -1.736866831779479980e-01 -3.116417527198791504e-01 2.448783665895462036e-01 1.313071250915527344e-01 -1.035751700401306152e-01 -1.772930473089218140e-01 1.719375550746917725e-01 1.932807117700576782e-01 1.279573440551757812e-01 -8.757927268743515015e-02 -2.623698711395263672e-01 -2.025381922721862793e-01 1.360856927931308746e-02 -2.980300970375537872e-02 2.268197238445281982e-01 -2.554142773151397705e-01 -6.172838620841503143e-03
1.012619212269783020e-01 2.212143242359161377e-01 9.285084903240203857e-02 6.842722743749618530e-02 -4.795839488506317139e-01 1.054832935333251953e-01 -5.407963320612907410e-02 -2.571371197700500488e-01 -1.707426388747990131e-03 1.054444760084152222e-01 5.209905281662940979e-02 -5.609240382909774780e-02 1.015211269259452820e-01 4.561066627502441406e-02 9.750485420227050781e-02 -2.769096381962299347e-02 -3.478353619575500488e-01 -5.196183547377586365e-02 -1.984684020280838013e-01 -2.373470813035964966e-01 -2.127034217119216919e-02 1.056784112006425858e-02 3.537994027137756348e-01 -1.323402374982833862e-01 3.267676532268524170e-01 3.244715183973312378e-02 -1.707194298505783081e-01 1.643645763397216797e-01 8.030398935079574585e-02 1.583964228630065918e-01 -1.196122914552688599e-02 1.391235738992691040e-01
-5.734299868345260620e-02 -4.287120699882507324e-02 -3.569947183132171631e-02 -7.667788863182067871e-02 -1.796796917915344238e-01 -1.122258603572845459e-01 2.516469061374664307e-01 -1.880082041025161743e-01 4.976679757237434387e-02 -3.344195783138275146e-01 2.017529457807540894e-01 -1.531467866152524948e-02 -3.246086835861206055e-02 -1.805438776500523090e-03 6.742774695158004761e-02 -6.862135976552963257e-02 -4.252264499664306641e-01 3.086726367473602295e-01 9.055350720882415771e-02 -2.136734686791896820e-02 1.328800767660140991e-01 -9.380542673170566559e-03 1.409025341272354126e-01 -7.417241483926773071e-02 -7.834378629922866821e-03 -1.863067895174026489e-01 -1.280345618724822998e-01 1.611102931201457977e-02 -4.953226745128631592e-01 1.283537149429321289e-01 -1.165407672524452209e-01 1.546768397092819214e-01
9.720795601606369019e-02 5.997763946652412415e-02 -1.556358188390731812e-01 -1.787143796682357788e-01 -1.514130979776382446e-01 -2.256541699171066284e-01 -7.954240590333938599e-02 -4.221040010452270508e-02 -8.312815427780151367e-02 5.246267467737197876e-02 -2.296757251024246216e-01 1.655827760696411133e-01 3.698236048221588135e-01 -2.261271774768829346e-01 1.099202707409858704e-01 -2.376313135027885437e-02 -4.076977670192718506e-01 2.639592811465263367e-02 -1.206430941820144653e-01 -1.299952622503042221e-03 -2.250263094902038574e-01 3.115098476409912109e-01 1.758043169975280762e-01 7.460097782313823700e-03 8.125813305377960205e-02 9.380014240741729736e-02 1.152303516864776611e-01 -1.091348975896835327e-01 -3.539848625659942627e-01 -3.570055216550827026e-02 -1.730148196220397949e-01 3.526908904314041138e-02
4.382847994565963745e-02 -3.958057612180709839e-02 7.581856101751327515e-02 1.981056183576583862e-01 -2.659519612789154053e-01 -7.676493376493453979e-02 1.160263791680335999e-01 -2.628359198570251465e-01 9.264975041151046753e-02 -3.139509856700897217e-01 -1.203466355800628662e-01 -1.784913092851638794e-01 -4.522681608796119690e-02 -2.153020948171615601e-01 -2.220365591347217560e-02 -1.458775550127029419e-01 -4.576655328273773193e-01 -5.092661082744598389e-02 1.999444961547851562e-01 -4.444259405136108398e-02 -2.800463736057281494e-01 -5.860624369233846664e-03 1.719445586204528809e-01 6.816162914037704468e-02 1.883274316787719727e-01 -2.272275984287261963e-01 -1.353826075792312622e-01 1.382307857275009155e-01 -1.755831241607666016e-01 1.438696682453155518e-01 -1.307398080825805664e-01 -9.408923238515853882e-02
2.088178247213363647e-01 -1.967944204807281494e-01 2.454316765069961548e-01 7.919955067336559296e-03 -4.476974606513977051e-01 -1.026721894741058350e-01 1.129845008254051208e-01 -5.905846878886222839e-02 1.160001605749130249e-01 -2.960144169628620148e-02 -3.245966136455535889e-01 1.285030394792556763e-01 1.627248674631118774e-01 -3.543336316943168640e-02 1.550111174583435059e-01 1.671426594257354736e-01 -1.794193834066390991e-01 1.329889744520187378e-01 -1.512206345796585083e-01 6.346752494573593140e-02 1.443018466234207153e-01 6.444801390171051025e-02 2.879990339279174805e-01 -1.956381946802139282e-01 2.168906182050704956e-01 1.559871584177017212e-01 -1.098744720220565796e-01 -9.787282347679138184e-02 -1.908693015575408936e-01 -2.013343870639801025e-01 -1.245355829596519470e-01 -7.591374218463897705e-02
-7.185719162225723267e-02 -7.564835250377655029e-02 -1.199665591120719910e-01 -3.148471415042877197e-01 -2.732005119323730469e-01 -2.854269146919250488e-01 3.538755699992179871e-02 -9.815611690282821655e-02 -7.995334267616271973e-02 -1.970772296190261841e-01 9.448102861642837524e-02 -5.715132877230644226e-02 4.161976575851440430e-01 1.413564831018447876e-01 3.102177381515502930e-01 -7.736796885728836060e-02 -3.258897960186004639e-01 6.709309667348861694e-02 1.331829577684402466e-01 -7.914558798074722290e-02 -1.577364206314086914e-01 9.856459498405456543e-02 1.584192812442779541e-01 1.080054119229316711e-01 2.407292723655700684e-01 1.992214098572731018e-02 -1.683088392019271851e-01 1.494009494781494141e-01 1.788489073514938354e-01 -7.320425659418106079e-02 1.413018908351659775e-02 5.608012899756431580e-02
-1.187197864055633545e-01 -1.141242831945419312e-01 -6.859259307384490967e-02 2.598974406719207764e-01 -1.910886168479919434e-01 1.497415602207183838e-01 -5.040295422077178955e-02 -1.833169162273406982e-01 9.665459394454956055e-02 9.953100234270095825e-02 -2.161476761102676392e-01 -2.410444766283035278e-01 2.563981413841247559e-01 -1.176941916346549988e-01 2.112779766321182251e-02 1.134882047772407532e-01 -3.039188385009765625e-01 3.057234361767768860e-02 4.932899400591850281e-02 -7.133179157972335815e-02 -3.034037053585052490e-01 1.618725359439849854e-01 2.941331863403320312e-01 8.643650263547897339e-02 4.741209372878074646e-02 -3.288196027278900146e-01 -3.349516168236732483e-02 3.786212950944900513e-02 -2.230021804571151733e-01 -2.549297213554382324e-01 2.249020338058471680e-02 2.175828069448471069e-01
-9.726838022470474243e-02 -3.185693547129631042e-02 2.603016197681427002e-01 -6.697725504636764526e-02 -1.462861895561218262e-01 7.379623502492904663e-02 -6.242133677005767822e-02 -1.387551724910736084e-01 1.505938079208135605e-02 -8.713081479072570801e-02 -4.167206287384033203e-01 -2.983683347702026367e-01 1.656923592090606689e-01 2.047821432352066040e-01 2.263503521680831909e-01 -3.453716933727264404e-01 -4.302875399589538574e-01 5.335986986756324768e-02 3.564947471022605896e-02 -9.364733099937438965e-02 -1.222605928778648376e-01 -6.964553147554397583e-02 7.511106878519058228e-02 1.592608392238616943e-01 1.179492026567459106e-01 9.943108260631561279e-02 -1.486788392066955566e-01 -7.120522856712341309e-02 5.474295839667320251e-02 1.764768213033676147e-01 -1.472826451063156128e-01 -3.515230491757392883e-02
4.510495439171791077e-02 1.715699881315231323e-01 8.199534565210342407e-02 1.027880087494850159e-01 -4.133355915546417236e-01 6.692510563880205154e-03 3.681542873382568359e-01 -8.332691341638565063e-02 -7.643123716115951538e-02 -2.003654688596725464e-01 -3.531173616647720337e-02 1.096526309847831726e-01 2.032498568296432495e-01 -1.591533124446868896e-01 -1.053492575883865356e-01 1.476155873388051987e-02 -1.510483771562576294e-01 1.635879427194595337e-01 -1.865185797214508057e-01 1.178137883543968201e-01 -1.835597008466720581e-01 2.410273253917694092e-01 1.558632683008909225e-02 4.913649708032608032e-02 3.211362063884735107e-01 -1.596834361553192139e-01 -2.446790486574172974e-01 -6.620646268129348755e-02 2.599083445966243744e-02 1.451115217059850693e-02 -2.907519936561584473e-01 1.722217500209808350e-01
1.108109503984451294e-01 6.775832921266555786e-02 3.512737900018692017e-02 -3.492269606795161963e-04 -1.183395311236381531e-01 1.094472557306289673e-01 3.592132404446601868e-02 -8.759240806102752686e-02 1.815309971570968628e-01 -9.315707720816135406e-04 -4.393530637025833130e-02 2.055713236331939697e-01 3.374853432178497314e-01 9.191427379846572876e-02 -5.677464604377746582e-02 -2.179282344877719879e-02 -5.509840846061706543e-01 -3.564526140689849854e-02 6.494091451168060303e-02 -2.510532438755035400e-01 2.054112553596496582e-01 3.368470072746276855e-01 -4.869688302278518677e-02 2.350014299154281616e-01 2.591037452220916748e-01 2.537987008690834045e-02 -1.063019782304763794e-02 5.370094999670982361e-02 -2.611399590969085693e-01 -8.418141305446624756e-02 1.101247370243072510e-01 -1.494035217911005020e-02
-7.184095680713653564e-02 -1.728678792715072632e-01 -1.882424354553222656e-01 -5.208461731672286987e-02 -1.969070732593536377e-01 9.702875465154647827e-02 5.014856904745101929e-02 -2.532167136669158936e-01 3.947784006595611572e-02 -1.287964079529047012e-02 -2.111829817295074463e-01 9.307847917079925537e-02 1.788306087255477905e-01 -4.529742151498794556e-02 9.168248623609542847e-02 1.799211502075195312e-01 -4.454019963741302490e-01 -7.008072454482316971e-03 -1.997856497764587402e-01 -2.448387593030929565e-01 -1.082427613437175751e-02 2.848807871341705322e-01 -8.715895563364028931e-02 -2.243433743715286255e-01 -1.784132719039916992e-01 4.826484248042106628e-03 -1.049620360136032104e-01 -5.904065072536468506e-02 -5.194326117634773254e-02 -8.235443383455276489e-02 -2.728571593761444092e-01 -3.382443189620971680e-01
6.383624672889709473e-02 -1.967958509922027588e-01 -5.729709565639495850e-02 1.676841825246810913e-01 -3.335716426372528076e-01 3.215493261814117432e-01 -2.948872745037078857e-02 -1.472672969102859497e-01 -1.461108028888702393e-01 -5.505226552486419678e-02 -1.327450871467590332e-01 8.611895889043807983e-02 2.505594193935394287e-01 1.264423877000808716e-01 6.832832843065261841e-02 1.760065257549285889e-01 -4.787240922451019287e-01 3.719356060028076172e-01 -1.958512514829635620e-01 1.841042190790176392e-02 -1.399378944188356400e-02 -9.170213341712951660e-02 1.169494166970252991e-02 -8.127103000879287720e-02 1.958924382925033569e-01 -8.533095009624958038e-03 5.382715910673141479e-02 9.650898166000843048e-03 -2.131131738424301147e-01 -9.766552597284317017e-02 -8.242102712392807007e-02 4.119837249163538218e-04
3.331196680665016174e-02 1.667149960994720459e-01 5.976256728172302246e-02 3.336006775498390198e-02 -4.703731238842010498e-01 -9.473691694438457489e-03 5.612477660179138184e-02 -3.489835858345031738e-01 -4.479663819074630737e-02 -1.131678000092506409e-01 -5.309743061661720276e-02 9.223860502243041992e-02 -3.094568103551864624e-02 -1.062890514731407166e-01 6.385434884577989578e-03 4.749320074915885925e-02 -3.732798099517822266e-01 -2.401548177003860474e-01 -2.499093562364578247e-01 -3.882502764463424683e-02 1.018624901771545410e-01 -7.991129159927368164e-02 2.567430734634399414e-01 -3.738097846508026123e-02 2.443628758192062378e-01 -9.721814841032028198e-02 -2.952228784561157227e-01 2.754853479564189911e-02 4.973496869206428528e-02 1.656163483858108521e-01 3.874173760414123535e-02 2.142561674118041992e-01
1.558043658733367920e-01 -1.841755509376525879e-01 -5.019760504364967346e-02 -3.103521764278411865e-01 -4.367592334747314453e-01 -1.526341438293457031e-01 -2.173244487494230270e-03 -1.909147351980209351e-01 8.224599063396453857e-02 -3.603122010827064514e-02 1.498037874698638916e-01 1.021729409694671631e-01 3.024491108953952789e-02 -5.892681702971458435e-02 -5.252560228109359741e-02 -5.871282517910003662e-02 -5.033214092254638672e-01 1.239723786711692810e-01 1.384143978357315063e-01 -2.408549934625625610e-02 -5.903876945376396179e-02 1.010858640074729919e-02 1.529041677713394165e-01 -1.066505238413810730e-01 -8.680270053446292877e-03 -3.174756467342376709e-01 7.097292691469192505e-03 6.851761788129806519e-02 -1.992220431566238403e-01 7.652219384908676147e-02 -1.364367157220840454e-01 2.106360793113708496e-01
-1.837920546531677246e-01 -1.973509490489959717e-01 3.271147012710571289e-01 2.619958110153675079e-02 -1.468868255615234375e-01 -6.542919576168060303e-02 -1.169107109308242798e-01 -1.268771849572658539e-02 -3.517149761319160461e-02 2.458029799163341522e-02 -4.089621305465698242e-01 -2.663974761962890625e-01 1.879594475030899048e-01 1.994280219078063965e-01 1.736302226781845093e-01 -2.587001323699951172e-01 -4.539587497711181641e-01 1.520554884336888790e-03 -6.651607900857925415e-02 -1.611161381006240845e-01 -1.024532131850719452e-02 1.735079139471054077e-01 4.909832030534744263e-02 1.253527700901031494e-01 1.249233484268188477e-01 -1.045436188578605652e-01 -2.130373567342758179e-01 -1.259161531925201416e-02 -7.035814225673675537e-02 2.951737493276596069e-02 -6.777272559702396393e-03 7.014731317758560181e-02
-2.956483960151672363e-01 -1.520460844039916992e-01 2.524808943271636963e-01 -8.618897199630737305e-02 -9.232302010059356689e-02 2.468889579176902771e-03 -1.836553066968917847e-01 -1.095704510807991028e-01 7.823170721530914307e-02 3.155343234539031982e-02 -3.702106475830078125e-01 -2.132592350244522095e-01 9.795618802309036255e-02 6.576476991176605225e-02 2.539929747581481934e-01 -2.487467378377914429e-01 -4.097872972488403320e-01 3.213158249855041504e-02 2.403691969811916351e-02 -1.990099251270294189e-01 -1.630337983369827271e-01 9.787824004888534546e-02 7.451902329921722412e-02 1.249069422483444214e-01 1.722296029329299927e-01 1.014874875545501709e-01 -2.603215873241424561e-01 -1.480190902948379517e-01 -1.711587607860565186e-01 4.084552824497222900e-02 -7.442588359117507935e-02 3.842885047197341919e-02
1.987087912857532501e-02 -4.322020336985588074e-02 1.778516024351119995e-01 -9.177048504352569580e-02 -9.446168690919876099e-02 -3.070615828037261963e-01 2.782371640205383301e-01 -9.693648666143417358e-02 1.004794239997863770e-01 1.377479135990142822e-01 -1.929242610931396484e-01 3.022978603839874268e-01 -1.649924069643020630e-01 2.478556036949157715e-01 7.131847552955150604e-03 -1.059772595763206482e-01 -4.192121922969818115e-01 1.844170987606048584e-01 -2.400070279836654663e-01 -1.876549869775772095e-01 -1.038930728100240231e-03 -5.598811805248260498e-02 -2.018487080931663513e-02 1.281502842903137207e-01 -6.672209501266479492e-02 -1.807846277952194214e-01 -1.197807192802429199e-01 -1.162164192646741867e-02 -1.710086762905120850e-01 1.623761504888534546e-01 -2.764977216720581055e-01 6.196741387248039246e-02
-2.381846308708190918e-02 -7.146906107664108276e-02 1.558520942926406860e-01 -2.532582916319370270e-02 -2.994288206100463867e-01 2.267990410327911377e-01 -2.750076539814472198e-02 -1.331645250320434570e-02 4.253380000591278076e-02 -2.851299941539764404e-01 -2.091259062290191650e-01 1.964474469423294067e-01 2.669947147369384766e-01 -1.658246964216232300e-01 3.105949051678180695e-02 7.663633674383163452e-02 -1.689307987689971924e-01 -2.957036159932613373e-02 1.682172566652297974e-01 -7.237390428781509399e-02 2.670112438499927521e-02 2.105471193790435791e-01 5.708255246281623840e-02 -1.631734967231750488e-01 2.265047878026962280e-01 -2.446185052394866943e-01 -4.623085856437683105e-01 1.575941592454910278e-01 -2.413135915994644165e-01 6.469997763633728027e-02 -4.397283867001533508e-02 6.614632904529571533e-02
-2.981057167053222656e-01 -6.131485477089881897e-02 2.327281981706619263e-01 -9.459143131971359253e-02 -7.588643580675125122e-02 -1.890093684196472168e-01 2.211823686957359314e-02 -9.976226091384887695e-02 -6.332137435674667358e-02 -1.416235417127609253e-01 -3.609269857406616211e-01 -3.082550168037414551e-01 6.076752021908760071e-02 8.053905516862869263e-02 3.131783008575439453e-01 -1.244952827692031860e-01 -3.315379321575164795e-01 -2.210959196090698242e-01 -5.604697018861770630e-02 -1.758084050379693508e-03 5.895484238862991333e-02 1.316876411437988281e-01 -4.286909103393554688e-02 1.200796216726303101e-01 2.023687213659286499e-01 8.532045781612396240e-02 -1.804991066455841064e-01 7.639794057467952371e-05 -1.551124546676874161e-02 1.909533441066741943e-01 -2.960681319236755371e-01 1.226015239953994751e-01
1.581618934869766235e-01 1.006115972995758057e-01 1.130474060773849487e-01 -4.371085017919540405e-02 -4.125398024916648865e-02 1.325905472040176392e-01 1.284793168306350708e-01 -2.328492999076843262e-01 5.718888342380523682e-02 -3.124404549598693848e-01 -1.831729263067245483e-01 -2.448348551988601685e-01 1.100613251328468323e-01 -1.071380823850631714e-02 1.037004813551902771e-01 -1.403764188289642334e-01 -6.027372479438781738e-01 1.407305449247360229e-01 7.699963450431823730e-02 1.650982350111007690e-02 -2.120653390884399414e-01 4.991064965724945068e-02 -7.300715893507003784e-02 2.381063997745513916e-01 9.916727989912033081e-02 -7.348180562257766724e-02 8.859683573246002197e-02 3.551401570439338684e-02 -1.114596202969551086e-01 2.123660594224929810e-01 -1.953155249357223511e-01 -6.548951566219329834e-02
-1.757311262190341949e-02 2.620247900485992432e-01 6.360806524753570557e-02 8.143001049757003784e-02 -3.987016677856445312e-01 4.590582102537155151e-02 2.075270414352416992e-01 -2.414195835590362549e-01 7.470619678497314453e-02 -4.542420804500579834e-02 -1.532277762889862061e-01 8.213510364294052124e-02 8.106200397014617920e-02 2.688408643007278442e-02 -3.626988828182220459e-02 1.971219331026077271e-01 -3.700871765613555908e-01 -2.120955586433410645e-01 -1.856590360403060913e-01 -2.308966219425201416e-01 6.641683285124599934e-04 5.320468172430992126e-02 5.657938867807388306e-02 -6.951031833887100220e-02 2.567194700241088867e-01 1.279784739017486572e-01 -3.968257606029510498e-01 5.579846352338790894e-02 1.528188437223434448e-01 6.089923903346061707e-02 9.403106756508350372e-03 1.482785195112228394e-01
3.000253811478614807e-02 2.005575038492679596e-02 -1.176028847694396973e-01 8.611239492893218994e-03 -4.726558029651641846e-01 -3.273177519440650940e-02 3.653649240732192993e-02 5.224673077464103699e-02 1.466010510921478271e-01 -4.849907383322715759e-02 -7.322766631841659546e-02 -2.837488055229187012e-01 -5.238843709230422974e-02 9.596860408782958984e-02 8.964511007070541382e-02 2.757947333157062531e-02 -5.539177060127258301e-01 1.484927535057067871e-01 1.673735827207565308e-01 4.737278819084167480e-02 -3.078872337937355042e-02 1.908472776412963867e-01 6.245087133720517159e-04 2.756255269050598145e-01 -2.469682320952415466e-02 7.675520330667495728e-02 -1.111157089471817017e-01 -2.692503631114959717e-01 -7.459746208041906357e-03 -2.052267044782638550e-01 1.166999936103820801e-01 -7.856678962707519531e-02
1.129865795373916626e-01 -3.745070099830627441e-02 -3.042110241949558258e-02 3.677401319146156311e-02 -4.777511656284332275e-01 -1.714337915182113647e-01 -2.976072020828723907e-02 4.622853919863700867e-02 -1.923626959323883057e-01 6.529018282890319824e-02 1.110569573938846588e-02 2.398296892642974854e-01 1.113460864871740341e-03 1.790847033262252808e-01 -8.330659009516239166e-03 1.254017055034637451e-01 -3.177453279495239258e-01 1.033742800354957581e-01 2.003153786063194275e-02 1.552643030881881714e-01 6.698057055473327637e-02 -1.154199913144111633e-01 -2.397085167467594147e-02 2.275660187005996704e-01 1.502372026443481445e-01 -1.264342516660690308e-01 -8.599418401718139648e-02 -2.667059935629367828e-02 -1.481741666793823242e-01 4.296737313270568848e-01 -3.407550752162933350e-01 2.102471329271793365e-02
8.718123659491539001e-03 -2.396551668643951416e-01 -2.169113904237747192e-01 -1.058356612920761108e-01 -4.988080635666847229e-02 2.179606854915618896e-01 1.246130764484405518e-01 -4.705465734004974365e-01 1.190510541200637817e-01 -3.809448797255754471e-03 -1.980809122323989868e-02 -1.262904405593872070e-01 2.588332071900367737e-02 1.190700903534889221e-01 -1.602768525481224060e-02 -3.213142976164817810e-02 -2.793749868869781494e-01 -8.053873479366302490e-02 -2.737469375133514404e-01 -1.055658012628555298e-01 1.083479970693588257e-01 2.695332467555999756e-01 1.695998609066009521e-01 -4.686075076460838318e-02 3.823907300829887390e-02 -4.040431603789329529e-02 -2.976515293121337891e-01 1.514581292867660522e-01 -2.915096841752529144e-02 3.613290786743164062e-01 -8.659968525171279907e-02 1.054958328604698181e-01
-7.468287646770477295e-02 5.411036312580108643e-02 2.016289830207824707e-01 -5.229464918375015259e-02 -3.142493963241577148e-01 1.304650753736495972e-01 1.184639632701873779e-01 -1.083424240350723267e-01 2.762723900377750397e-02 -1.368631720542907715e-01 -2.800157666206359863e-01 7.765826582908630371e-02 1.302419155836105347e-01 -1.400794237852096558e-01 -1.160521409474313259e-03 9.064230136573314667e-03 -3.790923655033111572e-01 -3.259471431374549866e-02 1.326530277729034424e-01 5.684140324592590332e-02 1.293799728155136108e-01 -2.511835098266601562e-02 2.015505433082580566e-01 -2.827213406562805176e-01 1.841013431549072266e-01 -1.457972824573516846e-01 -4.198805689811706543e-01 -8.375032991170883179e-02 -1.614834666252136230e-01 2.939590625464916229e-02 2.929112613201141357e-01 1.059689298272132874e-01
-1.927070021629333496e-01 -7.263194769620895386e-02 3.006539642810821533e-01 -8.670867420732975006e-03 -3.262201249599456787e-01 1.604708284139633179e-02 -1.053914651274681091e-01 -5.380147323012351990e-02 -1.832380592823028564e-01 -5.882175639271736145e-03 -3.347817957401275635e-01 -2.172630578279495239e-01 6.236680224537849426e-02 1.545549631118774414e-01 1.993691772222518921e-01 -4.170705005526542664e-02 -2.569227516651153564e-01 3.496854379773139954e-02 3.973125666379928589e-02 9.066601842641830444e-02 7.586811482906341553e-02 3.037496469914913177e-02 4.417090117931365967e-01 2.249644398689270020e-01 -2.903831005096435547e-01 -3.852861002087593079e-02 -4.007917270064353943e-02 -1.411278098821640015e-01 -2.107144743204116821e-01 1.144213695079088211e-02 -5.435775592923164368e-02 -6.520067341625690460e-03
2.593064680695533752e-02 -8.973351866006851196e-02 -2.565577328205108643e-01 1.235027313232421875e-01 -3.730718791484832764e-01 -1.404073685407638550e-01 3.252286911010742188e-01 -1.880235038697719574e-02 -8.154433965682983398e-02 -2.162371426820755005e-01 -1.372791975736618042e-01 2.495601624250411987e-01 5.727050453424453735e-02 -6.954591721296310425e-02 -5.171247757971286774e-03 -6.879269145429134369e-03 -4.274283945560455322e-01 -1.259784400463104248e-01 -1.610818952322006226e-01 -1.028346419334411621e-01 1.096694916486740112e-01 2.274108529090881348e-01 -3.239221125841140747e-02 -1.421815603971481323e-01 2.981230020523071289e-01 9.267491102218627930e-02 -5.139617249369621277e-02 -5.625182390213012695e-02 1.898554265499114990e-01 -1.264865994453430176e-01 -8.543803542852401733e-02 1.405022889375686646e-01
-7.905775308609008789e-02 4.448055103421211243e-02 -3.515181131660938263e-03 -2.427087426185607910e-01 -3.460496962070465088e-01 1.502419263124465942e-01 -1.089069619774818420e-01 -2.040944434702396393e-02 -6.616894900798797607e-02 -1.269784271717071533e-01 1.085258498787879944e-01 2.574040889739990234e-01 6.123431026935577393e-02 8.443091809749603271e-02 2.062959372997283936e-01 4.872375354170799255e-02 -3.595187962055206299e-01 1.803709417581558228e-01 1.038954313844442368e-02 -4.825501143932342529e-02 -4.916319251060485840e-02 -4.265637695789337158e-02 3.337577357888221741e-02 1.909171342849731445e-01 1.367465406656265259e-01 -9.287063777446746826e-02 -2.680828571319580078e-01 1.163808330893516541e-01 -7.083585113286972046e-02 4.467428028583526611e-01 -3.041415512561798096e-01 -8.968941867351531982e-02
-1.105109751224517822e-01 -4.049518704414367676e-02 -3.606319427490234375e-03 1.533154696226119995e-01 -3.416251838207244873e-01 4.308654740452766418e-02 2.147660031914710999e-02 -1.701806038618087769e-01 -1.543316394090652466e-01 1.055230051279067993e-01 -1.703713834285736084e-02 4.041065648198127747e-02 1.117387190461158752e-01 3.164992481470108032e-02 -6.722173839807510376e-02 3.323345184326171875e-01 -5.620628595352172852e-01 2.149357348680496216e-01 -4.251020029187202454e-02 -4.593541845679283142e-02 6.276764720678329468e-02 -7.533973455429077148e-02 1.182758808135986328e-02 -1.935593038797378540e-02 1.109878420829772949e-01 -3.344546854496002197e-01 -6.524610333144664764e-03 -8.953189104795455933e-02 -2.406210005283355713e-01 2.520213276147842407e-02 -5.215865746140480042e-02 -2.822457551956176758e-01
1.029417738318443298e-01 6.807597726583480835e-02 -2.494230307638645172e-02 9.626670926809310913e-02 -9.168025851249694824e-02 -1.431512180715799332e-02 2.319221757352352142e-02 -8.395557850599288940e-02 5.657796934247016907e-02 -4.378595352172851562e-01 -1.893010586500167847e-01 -5.427390336990356445e-02 -5.358656868338584900e-02 1.052128970623016357e-01 2.151502072811126709e-01 -2.934096008539199829e-02 -3.913292288780212402e-01 6.776327639818191528e-02 9.876318275928497314e-02 4.474054649472236633e-02 -2.290861159563064575e-01 2.519604861736297607e-01 1.867293268442153931e-01 1.978050768375396729e-01 1.041538896970450878e-03 -3.727248013019561768e-01 -2.591999769210815430e-01 -1.865327060222625732e-01 -1.548903733491897583e-01 2.184479311108589172e-02 -1.532678306102752686e-01 -1.248180717229843140e-01
-2.967024147510528564e-01 -1.479513794183731079e-01 1.742357015609741211e-01 7.145426422357559204e-02 -1.907368898391723633e-01 1.120141595602035522e-01 -1.527113560587167740e-02 -1.740598678588867188e-01 6.323833763599395752e-02 -2.500212788581848145e-01 -2.121863365173339844e-01 -2.368668615818023682e-01 -2.003993391990661621e-01 -5.189822986721992493e-02 1.649421900510787964e-01 -6.903850287199020386e-02 -5.121541619300842285e-01 1.197765860706567764e-02 -1.430215239524841309e-01 5.197829753160476685e-02 1.467165257781744003e-02 2.931532561779022217e-01 2.580745816230773926e-01 2.220038622617721558e-01 1.207944303750991821e-01 1.131771057844161987e-01 2.049387432634830475e-02 2.648034505546092987e-02 3.950288519263267517e-02 -1.014281362295150757e-01 -1.184356398880481720e-02 -6.736321002244949341e-02
-4.857211560010910034e-02 -1.259339898824691772e-01 -1.151141375303268433e-01 -3.947937488555908203e-01 -3.253693878650665283e-01 7.827797532081604004e-02 2.387858778238296509e-01 -2.552149295806884766e-01 -1.503793001174926758e-01 1.506800856441259384e-02 -8.662426844239234924e-03 -5.252151936292648315e-02 -2.172868326306343079e-02 3.182738125324249268e-01 4.884275048971176147e-02 1.637956202030181885e-01 -3.707975149154663086e-01 1.766027808189392090e-01 -2.299442328512668610e-02 6.070806086063385010e-02 -1.492117643356323242e-01 1.322264522314071655e-01 2.297021895647048950e-01 -2.119553238153457642e-01 1.842142194509506226e-01 1.916892081499099731e-02 3.788523748517036438e-02 4.358873888850212097e-02 -2.302932143211364746e-01 2.377880923449993134e-02 -5.964631214737892151e-02 1.293719261884689331e-01
-1.252579987049102783e-01 -1.376155763864517212e-01 3.306339085102081299e-01 -1.657194197177886963e-01 -9.031559526920318604e-02 -5.651192739605903625e-02 -2.192185670137405396e-01 -1.509834975004196167e-01 8.350280672311782837e-02 2.204611338675022125e-02 -2.984468638896942139e-01 -3.135534524917602539e-01 8.253294974565505981e-02 1.700484305620193481e-01 2.473550885915756226e-01 -1.310234814882278442e-01 -4.375894367694854736e-01 -5.300785228610038757e-02 9.811139665544033051e-03 -1.712701320648193359e-01 -7.801584899425506592e-02 3.216568008065223694e-02 1.962302774190902710e-01 6.277049332857131958e-02 1.958934515714645386e-01 7.576446235179901123e-02 -2.388124614953994751e-01 -1.271997690200805664e-01 -1.388987749814987183e-01 9.889185428619384766e-02 -7.688456028699874878e-02 1.089112460613250732e-01
-2.264407929033041000e-03 -1.099277287721633911e-02 -1.286736279726028442e-01 8.054712787270545959e-03 -2.218660414218902588e-01 -3.221027553081512451e-01 1.729231327772140503e-01 -1.268929392099380493e-01 1.697652488946914673e-01 2.560406923294067383e-01 -4.073676168918609619e-01 -1.767809092998504639e-01 1.081785634160041809e-01 -8.334534615278244019e-02 7.296454161405563354e-02 -1.455065757036209106e-01 -3.904696702957153320e-01 8.426099270582199097e-02 -9.834930300712585449e-02 -2.974593080580234528e-02 -8.455526083707809448e-02 -6.428721547126770020e-02 2.466150075197219849e-01 2.780993096530437469e-02 -1.689679324626922607e-01 3.340784832835197449e-02 -8.613734692335128784e-02 -2.891036570072174072e-01 9.948489069938659668e-02 -9.825994260609149933e-03 1.986379623413085938e-01 1.855663061141967773e-01
1.403309851884841919e-01 -1.786931231617927551e-02 3.088779374957084656e-02 3.514451906085014343e-02 -1.546441912651062012e-01 -2.368561774492263794e-01 3.140065968036651611e-01 -1.454265862703323364e-01 -4.559386149048805237e-02 2.377843856811523438e-02 -9.535170346498489380e-02 -1.542069911956787109e-01 -1.468372717499732971e-02 7.218324113637208939e-03 6.877470016479492188e-02 1.392080336809158325e-01 -2.983824312686920166e-01 -1.846421211957931519e-01 -1.891410499811172485e-01 2.200573831796646118e-01 -2.741841375827789307e-01 4.927330091595649719e-02 1.007645502686500549e-01 3.469266891479492188e-01 1.355929374694824219e-01 -5.370202288031578064e-02 -3.813071548938751221e-01 -8.272551000118255615e-02 -2.684922516345977783e-01 2.085659354925155640e-01 -9.840589761734008789e-02 6.261890381574630737e-02
1.566089093685150146e-01 -1.157894283533096313e-01 2.700162120163440704e-02 -9.094147384166717529e-02 -1.262049973011016846e-01 5.172926466912031174e-03 3.797000050544738770e-01 -1.050242781639099121e-01 5.231454223394393921e-02 1.910538375377655029e-01 -1.061837226152420044e-01 4.542845115065574646e-02 -9.790705889463424683e-02 -1.356531429337337613e-04 2.910337224602699280e-02 6.157631054520606995e-02 -4.052321910858154297e-01 1.844403445720672607e-01 -7.770082913339138031e-03 -3.191958963871002197e-01 2.715235948562622070e-01 3.333544433116912842e-01 7.592628151178359985e-02 3.143718242645263672e-01 3.772278130054473877e-02 1.980468481779098511e-01 2.025725506246089935e-02 1.186210587620735168e-01 -2.204491943120956421e-02 2.324658930301666260e-01 1.025848835706710815e-01 -7.286593317985534668e-02
1.529929786920547485e-01 -5.315187573432922363e-02 4.098230227828025818e-02 -9.123299270868301392e-02 -4.082285463809967041e-01 -1.744154989719390869e-01 4.756819456815719604e-03 -9.276232868432998657e-02 3.775760531425476074e-02 -5.163624510169029236e-02 -5.740639567375183105e-02 -1.950213015079498291e-01 -1.480113482102751732e-03 7.659227121621370316e-03 4.552060067653656006e-01 -2.227047234773635864e-01 -3.076448440551757812e-01 2.460837215185165405e-01 2.016112655401229858e-01 -2.318557053804397583e-01 -9.643763303756713867e-02 2.555534541606903076e-01 -5.536988750100135803e-02 5.658048018813133240e-02 1.069086790084838867e-01 3.921424597501754761e-02 -9.043337404727935791e-02 4.889366775751113892e-02 2.048332244157791138e-01 4.950565285980701447e-03 -2.103436589241027832e-01 1.246253252029418945e-01
2.900117933750152588e-01 -5.550608038902282715e-02 6.775954365730285645e-02 -2.510944306850433350e-01 -1.627286672592163086e-01 1.340473257005214691e-02 1.457586586475372314e-01 -3.647747263312339783e-02 -5.348050763132050633e-05 8.890123665332794189e-02 -1.598254218697547913e-02 7.450321316719055176e-02 4.958039522171020508e-02 -2.256541848182678223e-01 2.577261440455913544e-02 5.375889316201210022e-02 -4.716882407665252686e-01 3.941566646099090576e-01 -2.616386711597442627e-01 -2.206571251153945923e-01 -1.976412348449230194e-02 4.475198686122894287e-02 2.914994722232222557e-03 -1.223901882767677307e-01 -1.602973192930221558e-01 3.416541591286659241e-02 -1.539730727672576904e-01 5.807921290397644043e-02 -1.689783036708831787e-01 2.848035395145416260e-01 -2.209367007017135620e-01 2.227433398365974426e-02
-1.611496508121490479e-01 -4.237849637866020203e-02 -1.626836806535720825e-01 -1.701984703540802002e-01 -5.441851168870925903e-02 -2.682426571846008301e-01 9.547279030084609985e-02 -1.365476399660110474e-01 -1.670558452606201172e-01 -7.944268174469470978e-03 -3.583765327930450439e-01 7.026098668575286865e-02 1.404827982187271118e-01 -9.454202651977539062e-02 1.171335056424140930e-01 -1.482378039509057999e-02 -5.659329295158386230e-01 1.559920310974121094e-01 2.499820198863744736e-03 -1.884570717811584473e-01 -1.144042089581489563e-01 1.790315359830856323e-01 2.094710767269134521e-01 1.092817634344100952e-01 -5.864585191011428833e-02 -1.212419942021369934e-02 2.785057388246059418e-02 -2.064042538404464722e-01 -1.034190803766250610e-01 -2.813514508306980133e-02 1.754540354013442993e-01 -1.995945721864700317e-01
-1.086845695972442627e-01 -1.888392865657806396e-01 7.457730919122695923e-02 -3.692045342177152634e-03 -3.149070143699645996e-01 1.177821680903434753e-01 1.954908221960067749e-01 -3.692997619509696960e-02 -1.908305287361145020e-02 1.714801639318466187e-01 -8.520733565092086792e-03 1.018588840961456299e-01 1.098641976714134216e-01 2.576937973499298096e-01 1.801026910543441772e-01 -3.644733130931854248e-02 -1.296471357345581055e-01 1.582925617694854736e-01 2.778110280632972717e-02 -1.603212654590606689e-01 1.384165138006210327e-01 3.113689422607421875e-01 2.783951163291931152e-02 2.748663425445556641e-01 4.253309071063995361e-01 1.472789496183395386e-01 1.276617962867021561e-02 5.290108174085617065e-02 -2.401445955038070679e-01 1.766117960214614868e-01 9.258977323770523071e-02 2.794716060161590576e-01
3.314994275569915771e-02 -2.511792778968811035e-01 -2.533251345157623291e-01 -4.847994539886713028e-03 -5.619855225086212158e-02 1.342870146036148071e-01 1.354501992464065552e-01 -1.963236629962921143e-01 -1.397493574768304825e-02 9.421548992395401001e-02 -9.846825152635574341e-02 -1.174148023128509521e-01 1.688899397850036621e-01 -2.890085987746715546e-02 3.606419265270233154e-01 1.706959679722785950e-02 -4.503380656242370605e-01 1.598575115203857422e-01 8.192694187164306641e-02 1.424625515937805176e-01 -1.153084337711334229e-01 5.945837125182151794e-02 3.740154802799224854e-01 1.393166780471801758e-01 2.534854039549827576e-02 -3.049360215663909912e-01 3.310587629675865173e-02 8.928516507148742676e-02 -1.592155396938323975e-01 4.564339760690927505e-03 -1.748958230018615723e-01 -1.054280698299407959e-01
7.210374623537063599e-02 -1.298001408576965332e-01 1.381419897079467773e-01 -7.431861758232116699e-02 -3.217385113239288330e-01 1.925652660429477692e-02 1.981950365006923676e-02 -1.740880310535430908e-01 1.062763407826423645e-01 -2.340322583913803101e-01 -3.018150925636291504e-01 1.902057975530624390e-01 3.406378626823425293e-01 -1.764504760503768921e-01 6.113428249955177307e-02 1.189404726028442383e-01 -3.326906561851501465e-01 -1.148401480168104172e-02 -1.178794056177139282e-01 5.668703466653823853e-02 1.390537470579147339e-01 2.135865092277526855e-01 2.248185127973556519e-01 -2.550863027572631836e-01 2.334025800228118896e-01 -1.425038576126098633e-01 -7.056590914726257324e-02 -1.016522347927093506e-01 -7.340552657842636108e-02 -2.222471833229064941e-01 -1.495729852467775345e-02 8.232163637876510620e-02
1.660465449094772339e-01 -1.898842453956604004e-01 1.125121861696243286e-02 9.390463680028915405e-02 -2.463989108800888062e-01 -2.014473080635070801e-01 1.970386952161788940e-01 -8.775606751441955566e-02 -7.079541683197021484e-02 2.857700288295745850e-01 4.653067514300346375e-02 5.631882231682538986e-03 5.486603826284408569e-02 2.680023610591888428e-01 3.153208196163177490e-01 4.320598021149635315e-02 -2.389396280050277710e-01 5.521917343139648438e-02 8.397775888442993164e-02 1.206923648715019226e-02 -1.745204478502273560e-01 -7.066024839878082275e-02 1.758880615234375000e-01 2.487367093563079834e-01 -6.285122036933898926e-02 -2.859066128730773926e-01 -3.697632849216461182e-01 -3.836846351623535156e-02 -2.856047153472900391e-01 1.099336221814155579e-01 -3.690633550286293030e-02 -1.013446040451526642e-02
-1.703494787216186523e-01 -5.291153118014335632e-02 3.407571315765380859e-01 -1.915186271071434021e-02 -2.450106292963027954e-01 -8.311359584331512451e-02 -2.288006991147994995e-01 2.424963749945163727e-02 -1.333882845938205719e-02 1.063920930027961731e-01 -3.703942298889160156e-01 -1.759086996316909790e-01 -6.572279334068298340e-02 1.612516045570373535e-01 6.729935109615325928e-02 -1.549219340085983276e-02 -4.175144135951995850e-01 1.401508748531341553e-01 -1.885601691901683807e-02 8.998273313045501709e-02 -1.360529661178588867e-01 1.319491118192672729e-01 1.815698444843292236e-01 2.703039944171905518e-01 2.554536759853363037e-01 -1.396584212779998779e-01 -2.503381669521331787e-01 6.426678597927093506e-02 -1.008361577987670898e-01 5.904725939035415649e-02 8.761182543821632862e-04 8.670757710933685303e-02
3.923614323139190674e-02 2.279693633317947388e-01 7.091029081493616104e-03 7.870224118232727051e-02 -2.882070243358612061e-01 -1.385114062577486038e-02 4.813921824097633362e-02 -2.645877897739410400e-01 7.379863411188125610e-02 -1.018298715353012085e-01 6.805845070630311966e-03 1.142075061798095703e-01 1.216371431946754456e-01 -2.207957655191421509e-01 1.035288870334625244e-01 2.118402421474456787e-01 -3.470936417579650879e-01 -2.384554743766784668e-01 -4.976118355989456177e-02 -2.270563542842864990e-01 1.419091075658798218e-01 2.148616826161742210e-03 2.012439817190170288e-01 -7.754559069871902466e-02 3.208850920200347900e-01 2.543038129806518555e-02 -3.380207419395446777e-01 -2.590107545256614685e-02 -1.214117705821990967e-01 2.527055442333221436e-01 -8.592925034463405609e-03 2.034260779619216919e-01
1.848628371953964233e-01 -1.685704588890075684e-01 -4.334695264697074890e-02 -6.571718305349349976e-02 -4.189536571502685547e-01 1.531987451016902924e-02 -4.737249389290809631e-02 -4.166358266957104206e-04 -1.198531165719032288e-01 -2.866168506443500519e-02 -1.192629933357238770e-01 -1.062042787671089172e-01 -2.151890844106674194e-01 -3.278470411896705627e-02 4.871439933776855469e-01 1.738544926047325134e-02 -3.694384694099426270e-01 1.794623285531997681e-01 2.198477387428283691e-01 -6.177966296672821045e-02 -1.219290047883987427e-01 6.039598584175109863e-02 -6.260309368371963501e-02 7.144641876220703125e-02 1.358194947242736816e-01 -2.430543303489685059e-01 -6.039139628410339355e-02 1.052933093160390854e-02 -2.411559522151947021e-01 1.828345954418182373e-01 -7.431195676326751709e-02 2.760656923055648804e-02
-1.626867428421974182e-02 1.328663229942321777e-01 1.498128026723861694e-01 1.611467748880386353e-01 -4.232264161109924316e-01 1.460560262203216553e-01 -8.583262562751770020e-02 -1.201765239238739014e-02 1.403187960386276245e-01 3.154027462005615234e-02 -3.991859778761863708e-02 2.800197303295135498e-01 2.407213151454925537e-01 -7.619263231754302979e-02 1.552481502294540405e-01 9.249589592218399048e-02 -2.554947733879089355e-01 7.857552170753479004e-02 -1.941661834716796875e-01 -2.239332050085067749e-01 2.683884799480438232e-01 -5.507310107350349426e-02 2.545793950557708740e-01 -7.088833302259445190e-02 1.613252609968185425e-01 -5.127214640378952026e-02 -2.676895856857299805e-01 -1.854377239942550659e-01 -8.715830743312835693e-02 1.904243677854537964e-01 -6.278157979249954224e-02 2.047144770622253418e-01
9.446572512388229370e-02 -1.481874585151672363e-01 -1.156291887164115906e-01 7.702977955341339111e-02 -2.198184281587600708e-01 1.714989840984344482e-01 7.525029033422470093e-02 -2.161327302455902100e-01 9.337136149406433105e-02 -1.572692990303039551e-01 -1.306097507476806641e-01 3.849803805351257324e-01 6.969840824604034424e-02 1.374336034059524536e-01 -9.847620874643325806e-02 -6.152158975601196289e-02 -2.968235611915588379e-01 1.343481540679931641e-01 -6.708852946758270264e-02 -2.597532868385314941e-01 -2.343978732824325562e-02 2.374266982078552246e-01 1.888006627559661865e-01 -1.034086942672729492e-01 3.244199752807617188e-01 2.727719843387603760e-01 3.394960612058639526e-02 -2.766480445861816406e-01 -1.293710768222808838e-01 9.881075471639633179e-02 -1.181761026382446289e-01 -6.755906343460083008e-02
-1.716221719980239868e-01 -4.079583287239074707e-02 2.687177956104278564e-01 -1.161304041743278503e-01 -2.195698022842407227e-01 -9.533042320981621742e-04 -2.527568638324737549e-01 -4.061277955770492554e-02 9.471237659454345703e-03 -5.447760224342346191e-02 -3.882710337638854980e-01 -3.382779955863952637e-01 2.269335687160491943e-01 5.668040737509727478e-02 2.412912845611572266e-01 -1.890806853771209717e-01 -4.456379711627960205e-01 -2.022926881909370422e-02 -1.395739912986755371e-01 -8.949183672666549683e-02 -1.564847119152545929e-02 1.220171898603439331e-01 1.888958066701889038e-01 2.719348296523094177e-02 2.066295593976974487e-01 -2.607344416901469231e-03 -1.207123771309852600e-01 -4.781998321413993835e-02 -8.640599553473293781e-04 9.929633885622024536e-02 -7.033815234899520874e-02 9.768520481884479523e-03
1.735882908105850220e-01 -5.038526654243469238e-02 1.001173928380012512e-01 1.393902748823165894e-01 -3.051825985312461853e-02 -3.645472824573516846e-01 7.380815595388412476e-02 -9.319305419921875000e-02 -1.390363723039627075e-01 1.893976032733917236e-01 -2.040579319000244141e-01 -2.353477180004119873e-01 1.227397695183753967e-01 -2.323748171329498291e-01 1.607498675584793091e-01 1.012511998414993286e-01 -4.880191683769226074e-01 7.369969040155410767e-02 -1.165558677166700363e-02 -2.592241466045379639e-01 1.167613118886947632e-01 2.679475545883178711e-01 1.216024160385131836e-01 1.818608641624450684e-01 -1.237957999110221863e-01 4.409770667552947998e-02 -1.817336231470108032e-01 -1.042110919952392578e-01 -3.134060651063919067e-02 -1.082028727978467941e-02 -9.003620594739913940e-02 -1.339800953865051270e-01
5.308204516768455505e-02 -2.023465931415557861e-01 -5.952777713537216187e-02 -2.105287611484527588e-01 -9.475452452898025513e-02 2.220540046691894531e-01 1.034518480300903320e-01 -5.884304270148277283e-02 -1.881979405879974365e-01 -1.705420911312103271e-01 -1.485281139612197876e-01 1.864949315786361694e-01 3.589882552623748779e-01 -1.648798584938049316e-01 7.689078897237777710e-02 -1.440338492393493652e-01 -2.105306982994079590e-01 -1.195347160100936890e-01 -2.204324752092361450e-01 -1.439166963100433350e-01 -6.742798257619142532e-03 2.752568125724792480e-01 2.304303795099258423e-01 -1.389616914093494415e-02 2.433416098356246948e-01 9.973460435867309570e-02 -1.161070317029953003e-01 1.066472679376602173e-01 -4.852651804685592651e-02 1.522966288030147552e-02 -3.546178042888641357e-01 -2.291001826524734497e-01
1.609239429235458374e-01 -2.310673892498016357e-01 1.311722993850708008e-01 1.529824882745742798e-01 -9.054508805274963379e-02 -5.645469576120376587e-02 1.564367413520812988e-01 -7.968701422214508057e-02 -3.659371286630630493e-02 2.516259253025054932e-01 -6.678913533687591553e-02 -8.929087221622467041e-02 1.526609435677528381e-02 3.224641382694244385e-01 1.800246685743331909e-01 -4.205277562141418457e-02 -5.060514807701110840e-01 1.510189175605773926e-01 -5.247889831662178040e-02 2.185653522610664368e-02 3.118269145488739014e-02 -1.281729191541671753e-01 -7.109501957893371582e-02 1.008279807865619659e-02 2.958421036601066589e-02 -3.335058391094207764e-01 -1.692777127027511597e-01 -2.736348211765289307e-01 -1.494384706020355225e-01 1.499523818492889404e-01 -9.957703948020935059e-02 2.176303118467330933e-01
-1.198597699403762817e-01 1.366071701049804688e-01 5.950174108147621155e-02 -5.396365746855735779e-02 -3.735559880733489990e-01 -9.443233720958232880e-03 -2.915487624704837799e-02 -1.956466436386108398e-01 -1.699810475111007690e-01 -1.795900017023086548e-01 -1.362547874450683594e-01 2.327172160148620605e-01 1.513170003890991211e-01 -2.469843029975891113e-01 4.492739681154489517e-03 1.143738776445388794e-01 -3.298786580562591553e-01 -2.352003902196884155e-01 -2.045487612485885620e-01 -2.171123921871185303e-01 8.099865168333053589e-02 -9.033008664846420288e-02 5.712454766035079956e-02 1.206356883049011230e-01 2.778244614601135254e-01 7.007291167974472046e-02 -3.462092280387878418e-01 -5.703352391719818115e-02 -3.381320461630821228e-02 8.154636621475219727e-02 -1.287483721971511841e-01 1.888306140899658203e-01
1.044368147850036621e-01 -1.233723461627960205e-01 4.835425689816474915e-02 -3.662673011422157288e-02 -2.005157917737960815e-01 -2.094617784023284912e-01 1.351383626461029053e-01 -7.430760562419891357e-02 1.930895745754241943e-01 -3.798602521419525146e-01 -1.900446116924285889e-01 -2.383692562580108643e-01 1.534783691167831421e-01 -1.213598847389221191e-01 1.463445723056793213e-01 -5.736157670617103577e-02 -5.166995525360107422e-01 6.745158880949020386e-02 2.732313573360443115e-01 5.436190217733383179e-02 -1.856503784656524658e-01 6.688690185546875000e-02 1.672834157943725586e-01 2.049560248851776123e-01 2.690197154879570007e-02 -2.263715490698814392e-02 -5.878989468328654766e-04 -7.338871061801910400e-02 -9.468153119087219238e-02 1.939996629953384399e-01 2.336539700627326965e-02 -1.139490082859992981e-01
-1.550431996583938599e-01 -3.477030992507934570e-01 -1.734859496355056763e-01 1.567022949457168579e-01 -2.876332998275756836e-01 1.734973639249801636e-01 6.869739294052124023e-02 -4.920866489410400391e-01 -1.572921522893011570e-03 -2.213234007358551025e-01 -1.148249506950378418e-01 1.742076873779296875e-01 1.825770884752273560e-01 3.778669238090515137e-02 -7.535958196967840195e-03 7.157606631517410278e-02 -1.204042881727218628e-01 2.007621675729751587e-01 -4.598738159984350204e-03 -4.095739871263504028e-02 -1.709209233522415161e-01 2.021631598472595215e-02 -1.806092560291290283e-01 2.175984829664230347e-01 -8.177229762077331543e-02 -2.940204227343201637e-03 -2.592305839061737061e-01 -8.261547237634658813e-02 -1.646174043416976929e-01 1.722213029861450195e-01 -2.449463307857513428e-02 6.382367014884948730e-02
2.579723857343196869e-02 -3.241420686244964600e-01 4.804727062582969666e-02 -1.202494720928370953e-03 -1.992321610450744629e-01 2.806109786033630371e-01 -4.496571421623229980e-02 -2.072002291679382324e-01 2.591233551502227783e-01 1.432440876960754395e-01 -1.548178941011428833e-01 1.001551374793052673e-01 2.809700183570384979e-02 -1.718289554119110107e-01 4.344073310494422913e-02 2.933608889579772949e-01 -4.526106715202331543e-01 2.103428691625595093e-01 -1.729829609394073486e-01 -1.071727871894836426e-01 9.050274267792701721e-03 6.961346417665481567e-02 5.704046413302421570e-02 -5.042472481727600098e-02 1.464556157588958740e-01 -2.122519537806510925e-02 -1.697006374597549438e-01 -3.654721751809120178e-02 -7.888077944517135620e-02 -1.937425583600997925e-01 -2.474894225597381592e-01 1.742526888847351074e-01
-1.225019842386245728e-01 -2.037471160292625427e-02 -2.515636086463928223e-01 -2.214362919330596924e-01 4.949565976858139038e-02 3.846571967005729675e-02 1.736580878496170044e-01 -3.353674709796905518e-01 -6.933283875696361065e-04 -1.683426089584827423e-02 -1.658059097826480865e-02 5.501907318830490112e-02 -8.629994094371795654e-02 -1.667206734418869019e-01 4.302696883678436279e-01 -4.021713137626647949e-02 -5.005048513412475586e-01 -5.186271294951438904e-02 -1.638128906488418579e-01 6.809797883033752441e-02 -3.947149589657783508e-02 -6.511200219392776489e-02 3.106217682361602783e-01 2.953907102346420288e-02 4.030883312225341797e-02 1.378577947616577148e-01 4.522198066115379333e-02 -1.225369945168495178e-01 -1.199223473668098450e-01 1.115084514021873474e-01 -2.147284001111984253e-01 4.106695950031280518e-02
-1.290600653737783432e-02 -4.138347879052162170e-02 -2.538356184959411621e-02 -1.874188035726547241e-01 -1.741790920495986938e-01 3.062759935855865479e-01 3.564250171184539795e-01 -1.862813904881477356e-02 4.184169229120016098e-03 1.439183503389358521e-01 -1.944563239812850952e-01 9.651738405227661133e-02 7.447633892297744751e-02 6.355478614568710327e-02 -1.378755122423171997e-01 1.584149524569511414e-02 -4.532918334007263184e-01 -4.454723745584487915e-02 -2.209970951080322266e-01 -8.974926918745040894e-02 2.329796552658081055e-01 -1.376744545996189117e-02 8.050410449504852295e-02 3.350276499986648560e-02 3.689656555652618408e-01 -1.178777217864990234e-01 -2.002923637628555298e-01 -8.546889573335647583e-02 -4.504371806979179382e-02 7.503327727317810059e-02 -1.325312107801437378e-01 -2.549806237220764160e-01
-1.028861105442047119e-01 -1.107323393225669861e-01 1.308888643980026245e-01 1.161291897296905518e-01 -9.078808873891830444e-02 -1.011254563927650452e-01 4.021508246660232544e-02 -2.325256168842315674e-01 4.945732653141021729e-02 -4.857236519455909729e-02 -2.188926339149475098e-01 -8.362847566604614258e-02 -1.079900935292243958e-01 1.508441120386123657e-01 1.000495553016662598e-01 -1.501289904117584229e-01 -5.854067206382751465e-01 5.442985147237777710e-02 2.297072559595108032e-01 2.086459845304489136e-02 1.499543786048889160e-01 2.397543787956237793e-01 2.524877488613128662e-01 1.578693389892578125e-01 6.518590450286865234e-02 6.923183333128690720e-03 -3.107875585556030273e-02 -2.601154744625091553e-01 4.679883643984794617e-02 -1.474970579147338867e-01 2.942186780273914337e-02 -2.836607694625854492e-01
1.846530009061098099e-03 2.023948356509208679e-02 5.801040306687355042e-02 -2.887467294931411743e-02 -1.823709011077880859e-01 2.162056267261505127e-01 2.068255692720413208e-01 -1.257473528385162354e-01 -1.365313529968261719e-01 -3.844233462586998940e-03 -1.732320040464401245e-01 4.397086501121520996e-01 -3.780577331781387329e-02 -1.111428216099739075e-01 -4.326633736491203308e-02 5.796156078577041626e-02 -4.349493980407714844e-01 8.229561895132064819e-02 -1.867814809083938599e-01 -1.738369911909103394e-01 2.332782000303268433e-01 1.534828543663024902e-01 7.200316339731216431e-02 6.287054717540740967e-02 3.119048178195953369e-01 -1.265678852796554565e-01 -2.976126670837402344e-01 -1.574651449918746948e-01 -6.016415357589721680e-02 -1.957213692367076874e-02 -3.287981497123837471e-03 -1.300518959760665894e-01
1.074724793434143066e-01 -2.094062715768814087e-01 5.887423828244209290e-02 -7.260246574878692627e-02 -3.658826053142547607e-01 -3.032997846603393555e-01 2.821938991546630859e-01 -7.345934864133596420e-03 -2.040675580501556396e-01 2.737888991832733154e-01 7.163819670677185059e-02 -1.225864663720130920e-01 -1.393441762775182724e-02 2.000791132450103760e-01 3.392991051077842712e-02 7.471862435340881348e-02 -3.629956245422363281e-01 -1.952771656215190887e-02 8.148016780614852905e-02 1.188790947198867798e-01 -2.907304652035236359e-02 4.522167891263961792e-02 1.214945614337921143e-01 2.287793010473251343e-01 -1.221545413136482239e-01 -2.315371930599212646e-01 -2.469914555549621582e-01 -1.430321335792541504e-01 -1.961831748485565186e-01 1.389505565166473389e-01 -3.149223700165748596e-02 1.220619976520538330e-01
5.643484368920326233e-02 -1.407485902309417725e-01 2.172996550798416138e-01 1.757089197635650635e-01 -2.123823016881942749e-01 9.399523586034774780e-02 3.330877050757408142e-02 -1.117799058556556702e-01 1.040455326437950134e-01 3.097703307867050171e-02 1.450978219509124756e-01 -9.535179473459720612e-03 2.144585549831390381e-01 -7.546398043632507324e-02 4.742623120546340942e-02 -2.419730722904205322e-01 -3.960541188716888428e-01 2.116045169532299042e-02 -6.842929124832153320e-02 1.631352305412292480e-02 3.086924254894256592e-01 2.570321410894393921e-02 -1.523247361183166504e-02 -5.151512846350669861e-02 2.379829883575439453e-01 -3.798442184925079346e-01 -2.003809064626693726e-01 -2.799354791641235352e-01 -4.024226963520050049e-02 1.735101640224456787e-01 -9.659119695425033569e-02 2.537087202072143555e-01
-2.281330376863479614e-01 -1.771654635667800903e-01 2.105507850646972656e-01 -7.385528832674026489e-02 -2.296082973480224609e-01 2.052326649427413940e-01 3.006094880402088165e-02 -1.714095473289489746e-01 9.247958660125732422e-02 -2.315036058425903320e-01 -8.563419431447982788e-02 1.010703518986701965e-01 1.787489354610443115e-01 -2.471785992383956909e-01 1.531659066677093506e-01 -1.154573038220405579e-01 -2.352126985788345337e-01 -3.165452927350997925e-02 2.423353493213653564e-01 1.124677062034606934e-01 2.320082783699035645e-01 1.126738563179969788e-01 2.119965106248855591e-01 -2.175603955984115601e-01 2.663534283638000488e-01 -2.665970921516418457e-01 -2.993726730346679688e-01 6.837831437587738037e-02 -4.858000576496124268e-02 4.107051342725753784e-02 3.986280038952827454e-02 6.056701391935348511e-02
4.621835798025131226e-02 4.895585030317306519e-02 -8.263467997312545776e-02 -2.646835707128047943e-02 -9.668162465095520020e-02 3.944380208849906921e-02 -6.894987076520919800e-02 -3.448067307472229004e-01 -1.623647063970565796e-01 -1.854072660207748413e-01 -2.655476629734039307e-01 -1.153367385268211365e-02 1.379845142364501953e-01 1.200411096215248108e-01 2.039730101823806763e-01 -7.699038833379745483e-02 -4.370790719985961914e-01 -1.634416580200195312e-01 4.019065201282501221e-02 5.222470685839653015e-02 -1.696358472108840942e-01 2.167136408388614655e-03 9.211815148591995239e-02 3.874297440052032471e-01 -6.001578643918037415e-02 3.415002524852752686e-01 -7.035324722528457642e-02 -1.541614234447479248e-01 -5.335729941725730896e-02 -3.674127859994769096e-03 -2.823043763637542725e-01 -7.864864543080329895e-03
-1.167189702391624451e-01 1.274556387215852737e-02 2.264417707920074463e-01 4.293067753314971924e-02 -3.343418240547180176e-01 -8.080433122813701630e-03 5.118825007230043411e-03 6.286477297544479370e-02 2.952591478824615479e-01 -1.646243631839752197e-01 -2.346029132604598999e-01 9.274651855230331421e-02 1.855045855045318604e-01 -9.366661310195922852e-02 1.589754521846771240e-01 -1.681698672473430634e-02 -3.188556730747222900e-01 -1.144716665148735046e-01 2.440762072801589966e-01 3.626957163214683533e-02 7.566882669925689697e-02 7.665505260229110718e-02 2.182421237230300903e-01 -2.660042941570281982e-01 3.400788009166717529e-01 -5.976186692714691162e-02 -3.497062921524047852e-01 6.474792957305908203e-02 -5.926757678389549255e-02 8.485940098762512207e-02 6.180412322282791138e-02 6.862872093915939331e-02
1.676003038883209229e-01 -1.425328999757766724e-01 1.037893444299697876e-01 3.475926443934440613e-02 -4.507414400577545166e-01 -5.645640939474105835e-02 6.062253937125205994e-02 -4.443265125155448914e-02 9.098645299673080444e-03 -5.881990119814872742e-02 -4.255330860614776611e-01 7.449392229318618774e-02 2.473532259464263916e-01 -1.411193013191223145e-01 5.136168375611305237e-02 2.959225773811340332e-01 -2.822982072830200195e-01 8.010471612215042114e-02 -2.213438898324966431e-01 3.111566975712776184e-02 5.817302688956260681e-02 4.757253080606460571e-02 3.032549321651458740e-01 -9.944300353527069092e-02 1.154296845197677612e-01 -3.012594208121299744e-02 -4.081924632191658020e-02 9.258582442998886108e-02 -2.401666790246963501e-01 -1.898293644189834595e-01 -5.272074043750762939e-02 3.997728228569030762e-02
1.728540062904357910e-01 -3.053281307220458984e-01 6.406183540821075439e-02 -1.443100422620773315e-01 -3.694579899311065674e-01 2.050308287143707275e-01 2.132787257432937622e-01 -1.175089776515960693e-01 6.355518102645874023e-02 -5.209111422300338745e-02 -3.007680876180529594e-03 1.671425700187683105e-01 2.734058536589145660e-02 9.873334318399429321e-02 -1.930419057607650757e-01 -8.775858581066131592e-02 -3.492993414402008057e-01 -1.955918818712234497e-01 1.665830761194229126e-01 -1.840599626302719116e-01 -5.896824225783348083e-02 -2.431953847408294678e-01 1.403198093175888062e-01 9.838790632784366608e-03 1.981527209281921387e-01 -5.914315953850746155e-02 -2.482712715864181519e-01 -1.913487911224365234e-01 -4.254779219627380371e-02 -3.320235759019851685e-03 -2.248987108469009399e-01 1.620339304208755493e-01
4.120413959026336670e-02 -2.147248387336730957e-01 -7.703527808189392090e-02 -2.192980237305164337e-02 -2.144584357738494873e-01 -4.480565339326858521e-02 2.500115036964416504e-01 -1.068514510989189148e-01 -6.775273382663726807e-02 -1.095595732331275940e-01 -1.043938994407653809e-01 -5.604716017842292786e-02 1.450778096914291382e-01 -1.406830400228500366e-01 1.118853092193603516e-01 -5.778568983078002930e-02 -5.118117332458496094e-01 2.935042083263397217e-01 1.189493238925933838e-01 -9.314031153917312622e-02 -3.871677815914154053e-01 4.995747469365596771e-03 1.669231206178665161e-01 1.796716600656509399e-01 -4.083956778049468994e-02 -2.066471427679061890e-01 -1.407600194215774536e-01 9.683667868375778198e-02 -8.176147937774658203e-02 -9.596521407365798950e-02 -1.875471174716949463e-01 -1.758074164390563965e-01
1.074590831995010376e-01 -6.346333771944046021e-02 -7.885945588350296021e-02 -1.013844087719917297e-01 -1.881387680768966675e-01 -2.017126828432083130e-01 1.567746847867965698e-01 -9.964819252490997314e-02 2.724381722509860992e-02 -3.200930058956146240e-01 -5.990183353424072266e-02 -2.674935460090637207e-01 -1.768423914909362793e-01 -2.153777778148651123e-01 1.070211231708526611e-01 -1.196820586919784546e-01 -4.830059409141540527e-01 2.412771731615066528e-01 1.015851497650146484e-01 -8.239137381315231323e-02 4.888266324996948242e-02 1.591535359621047974e-01 1.766548305749893188e-01 2.743979692459106445e-01 -1.068080365657806396e-01 -1.209935247898101807e-01 -1.019475236535072327e-01 7.430794835090637207e-02 -1.746544539928436279e-01 1.509061157703399658e-01 -1.560424733906984329e-02 1.929595619440078735e-01
-6.338436901569366455e-02 1.324763000011444092e-01 -1.942525953054428101e-01 3.740220889449119568e-02 -3.265980780124664307e-01 1.673863232135772705e-01 -5.383404344320297241e-02 -2.034609615802764893e-01 -2.425226718187332153e-01 6.742461025714874268e-02 -3.108253702521324158e-02 -2.632418461143970490e-02 -4.406417161226272583e-02 2.055523991584777832e-01 1.134098023176193237e-01 1.597618460655212402e-01 -6.028957962989807129e-01 1.911229938268661499e-01 -2.042617052793502808e-01 -2.363609969615936279e-01 -8.629474043846130371e-02 5.220907926559448242e-02 7.033343613147735596e-02 -2.000149786472320557e-01 2.023490369319915771e-01 1.859982684254646301e-02 -7.123993337154388428e-02 2.406332083046436310e-02 1.416001748293638229e-02 -4.181490838527679443e-02 -8.889274299144744873e-02 -5.654022470116615295e-02
1.872902968898415565e-03 -1.499730050563812256e-01 2.218320965766906738e-01 -4.075746238231658936e-02 -1.941489428281784058e-01 -1.553605049848556519e-01 -2.865126132965087891e-01 -7.967590540647506714e-02 -5.831620097160339355e-02 1.026667281985282898e-02 -3.175505399703979492e-01 1.305143069475889206e-02 2.454042881727218628e-01 7.500001788139343262e-02 3.010750412940979004e-01 -3.013560473918914795e-01 -3.822310864925384521e-01 -3.008326515555381775e-02 -2.021025419235229492e-01 -1.561175733804702759e-01 -1.048426553606987000e-01 2.752209603786468506e-01 1.365537196397781372e-01 5.231172963976860046e-02 3.477417305111885071e-02 3.106079809367656708e-02 -2.368089109659194946e-01 2.682302519679069519e-02 1.256768405437469482e-01 1.594469845294952393e-01 -5.749106034636497498e-02 2.645484358072280884e-02
-9.132005274295806885e-02 -1.310229748487472534e-01 -1.560849249362945557e-01 -4.228227585554122925e-02 -3.555520176887512207e-01 1.227349787950515747e-01 6.428598612546920776e-02 6.840865127742290497e-03 1.694958508014678955e-01 -1.985730975866317749e-01 -1.620990484952926636e-01 3.407002687454223633e-01 1.305512636899948120e-01 1.755926311016082764e-01 2.045074105262756348e-01 3.085274994373321533e-02 -1.747761815786361694e-01 2.913996344432234764e-03 -1.293925046920776367e-01 1.978008076548576355e-02 -1.144538298249244690e-01 3.740579485893249512e-01 2.200341969728469849e-01 -8.838269114494323730e-02 1.335528790950775146e-01 4.706582799553871155e-02 3.726339712738990784e-02 -6.502874940633773804e-02 -4.187249243259429932e-01 3.348664194345474243e-02 -1.488610804080963135e-01 -1.424899548292160034e-01
1.339755356311798096e-01 -1.293427869677543640e-02 -2.706443369388580322e-01 9.005481004714965820e-02 -3.061447739601135254e-01 -1.837453395128250122e-01 1.549493968486785889e-01 2.091118879616260529e-02 -3.257890418171882629e-02 3.455518782138824463e-01 -9.177920222282409668e-02 7.642076164484024048e-02 1.455458551645278931e-01 1.989390850067138672e-01 1.314068585634231567e-01 -6.601378321647644043e-02 -1.363752484321594238e-01 -2.519817352294921875e-01 -4.430247098207473755e-02 6.100286543369293213e-02 1.259150505065917969e-01 1.193296164274215698e-01 3.815792202949523926e-01 1.795770833268761635e-03 -4.501820355653762817e-02 -2.669322490692138672e-01 -3.435859978199005127e-01 -2.029822906479239464e-03 -1.586786508560180664e-01 1.199662908911705017e-01 -1.857893466949462891e-01 5.073365196585655212e-02
-6.510950624942779541e-02 -1.151798516511917114e-01 2.215829305350780487e-02 -5.774532258510589600e-02 -2.481882274150848389e-01 7.171841710805892944e-02 5.019895434379577637e-01 -1.205923408269882202e-01 1.432043612003326416e-01 1.709815859794616699e-02 -6.188707798719406128e-02 -7.465428113937377930e-02 4.216192960739135742e-01 7.786706835031509399e-02 2.201833762228488922e-02 -1.524798721075057983e-01 -3.237939178943634033e-01 -6.288728863000869751e-02 1.125881224870681763e-01 -2.754183113574981689e-01 2.083525955677032471e-01 1.735590547323226929e-01 -1.331093609333038330e-01 1.336297243833541870e-01 4.707942903041839600e-02 1.551342159509658813e-01 -1.747043877840042114e-01 1.392172183841466904e-02 -1.013803631067276001e-01 -6.017446517944335938e-03 1.270952969789505005e-01 -1.331346482038497925e-01
8.779338747262954712e-02 -2.212720364332199097e-01 1.565575897693634033e-01 7.211588788777589798e-03 -3.522397875785827637e-01 -1.633669286966323853e-01 3.940804675221443176e-02 -2.281616777181625366e-01 6.357888877391815186e-02 -2.094536274671554565e-01 -1.790308505296707153e-01 1.693296283483505249e-01 2.494134455919265747e-01 -1.696812510490417480e-01 8.807254582643508911e-02 3.888956606388092041e-01 -2.894489765167236328e-01 -2.118239253759384155e-01 -1.244160979986190796e-01 -4.207898396998643875e-03 6.846915185451507568e-02 -8.426531404256820679e-02 3.369813859462738037e-01 3.961249254643917084e-03 1.582143753767013550e-01 -1.438692659139633179e-01 -6.413611769676208496e-02 1.108871698379516602e-01 -6.694487482309341431e-02 9.888150729238986969e-03 8.195939473807811737e-03 1.395320594310760498e-01
2.334463447332382202e-01 -1.762883365154266357e-01 1.647168993949890137e-01 -1.515918523073196411e-01 -4.284633100032806396e-01 1.797364279627799988e-02 -3.229457139968872070e-02 -1.796312630176544189e-01 1.757699698209762573e-01 -1.013275049626827240e-02 -4.458308219909667969e-01 8.191533386707305908e-02 -1.479326398111879826e-03 1.957664340734481812e-01 8.147085458040237427e-02 1.151924654841423035e-01 -2.579053044319152832e-01 2.091636061668395996e-01 -1.088489964604377747e-01 2.131061628460884094e-02 1.395028233528137207e-01 -6.044784933328628540e-02 2.102089673280715942e-01 -1.523782461881637573e-01 1.940319836139678955e-01 -3.258566558361053467e-02 -2.557453215122222900e-01 4.323119763284921646e-03 -1.340047419071197510e-01 -7.223238795995712280e-02 -5.663086101412773132e-02 9.374284744262695312e-02
-1.047013849020004272e-01 -6.970864720642566681e-03 -1.634263247251510620e-01 -2.545964717864990234e-01 -3.788856565952301025e-01 -1.115418672561645508e-01 2.207973748445510864e-01 -7.546816021203994751e-03 9.045328199863433838e-02 3.172120824456214905e-02 -5.311409756541252136e-02 3.212974071502685547e-01 5.130715295672416687e-02 -7.879206538200378418e-02 2.978206872940063477e-01 3.478777408599853516e-01 -1.730259805917739868e-01 1.906397752463817596e-02 2.702956795692443848e-01 -7.114021480083465576e-02 1.177266240119934082e-02 1.164683550596237183e-01 2.799385190010070801e-01 -1.245226487517356873e-01 5.582054704427719116e-02 -1.459799706935882568e-01 2.274684607982635498e-02 1.084611564874649048e-02 -1.613651514053344727e-01 1.846855282783508301e-01 -2.391307651996612549e-01 -2.168117463588714600e-02
-2.420721575617790222e-02 7.263393700122833252e-02 -1.481575611978769302e-02 1.036501973867416382e-01 -2.430388778448104858e-01 -2.213006615638732910e-01 6.267654150724411011e-02 -2.184337079524993896e-01 -3.736032638698816299e-03 1.645309180021286011e-01 -3.229633271694183350e-01 1.840589940547943115e-01 1.184576097875833511e-02 4.090719670057296753e-02 2.563859336078166962e-02 -8.975846320390701294e-02 -3.239814043045043945e-01 7.918301969766616821e-02 -1.819985657930374146e-01 -2.879691720008850098e-01 1.049273982644081116e-01 -1.280402541160583496e-01 1.405804008245468140e-01 2.713543772697448730e-01 -6.189891323447227478e-02 -4.369984567165374756e-01 -4.329976812005043030e-02 -8.060064911842346191e-02 1.827214062213897705e-01 1.624109894037246704e-01 -1.635046899318695068e-01 9.972203522920608521e-02
4.560070484876632690e-02 -2.515751421451568604e-01 4.091659933328628540e-02 6.974233686923980713e-02 -3.253755867481231689e-01 1.280408799648284912e-01 -1.906268894672393799e-01 -3.343944847583770752e-01 3.943788111209869385e-01 -4.199165850877761841e-02 -3.561015427112579346e-01 1.361549943685531616e-01 1.241874322295188904e-01 -8.979100733995437622e-03 -4.877401888370513916e-02 6.187608465552330017e-02 -2.834753692150115967e-01 2.347478121519088745e-01 9.217228740453720093e-02 -9.023222327232360840e-02 2.045051008462905884e-01 1.502269357442855835e-01 7.358570396900177002e-02 1.780617237091064453e-02 7.593958824872970581e-02 -1.201652660965919495e-01 -4.242286831140518188e-02 2.333752363920211792e-01 -1.474365890026092529e-01 1.814923994243144989e-02 -1.080603599548339844e-01 2.959826588630676270e-02
6.685168296098709106e-02 -3.600938320159912109e-01 -9.486520290374755859e-02 8.101071231067180634e-03 -1.862752735614776611e-01 9.987256675958633423e-02 6.316481530666351318e-02 -2.285247147083282471e-01 4.645340144634246826e-01 -1.064647287130355835e-01 -2.501976490020751953e-01 1.854482591152191162e-01 1.336711198091506958e-01 -1.244725957512855530e-01 2.198872268199920654e-01 1.996280252933502197e-01 -3.254441618919372559e-01 1.669424921274185181e-01 3.192753717303276062e-02 4.624961316585540771e-02 3.888540342450141907e-02 -8.298150263726711273e-03 -2.491793036460876465e-02 2.630588784813880920e-02 1.503211706876754761e-01 -1.312616914510726929e-01 1.622478291392326355e-02 1.463362276554107666e-01 -1.978802531957626343e-01 2.507906854152679443e-01 -7.381594181060791016e-02 3.729919716715812683e-02
-1.377819329500198364e-01 -7.719305157661437988e-02 -6.906536221504211426e-02 5.624435096979141235e-02 -2.555743157863616943e-01 2.281409353017807007e-01 2.841332256793975830e-01 -9.790898859500885010e-02 -5.640934035181999207e-02 -4.570457711815834045e-02 -2.140956968069076538e-01 3.168018758296966553e-01 5.058760046958923340e-01 2.041299045085906982e-01 -1.840929985046386719e-01 -1.786851584911346436e-01 -2.918490171432495117e-01 1.030371561646461487e-01 -8.126916736364364624e-02 -7.331937551498413086e-02 1.002462133765220642e-01 -8.110793679952621460e-02 1.438798941671848297e-02 2.067642472684383392e-02 -1.009614765644073486e-02 -5.347345396876335144e-02 -1.572238057851791382e-01 1.264582201838493347e-02 -6.719626486301422119e-02 2.184346616268157959e-01 -7.794113457202911377e-02 1.827308535575866699e-01
9.722474217414855957e-02 8.900573849678039551e-02 1.638832688331604004e-01 2.470417320728302002e-02 -2.184502184391021729e-01 8.314946293830871582e-02 2.480084449052810669e-01 -1.165568232536315918e-01 5.195563659071922302e-02 -3.453724086284637451e-01 -2.625435031950473785e-02 -1.499479711055755615e-01 -5.978034436702728271e-02 5.238432902842760086e-03 1.359300613403320312e-01 1.034950371831655502e-03 -3.716495037078857422e-01 4.621897637844085693e-02 2.559044659137725830e-01 -1.620643027126789093e-02 -2.037509232759475708e-01 1.552286446094512939e-01 2.483333796262741089e-01 2.019682824611663818e-01 1.770321130752563477e-01 -2.136865854263305664e-01 -9.586653113365173340e-02 -2.120204418897628784e-01 -3.465216755867004395e-01 1.457170397043228149e-01 -4.582371190190315247e-02 -9.776908904314041138e-02
-1.340008825063705444e-01 -1.096183620393276215e-02 -1.081115603446960449e-01 9.275241941213607788e-02 -1.718845814466476440e-01 3.676272928714752197e-02 1.724613010883331299e-01 -2.314207106828689575e-01 -2.388889640569686890e-01 -1.387419253587722778e-01 -6.981540471315383911e-02 -1.662682592868804932e-01 6.205838546156883240e-02 1.518879551440477371e-02 -6.207687780261039734e-02 1.774619817733764648e-01 -4.647500813007354736e-01 1.928715556859970093e-01 -1.400080770254135132e-01 -2.033449113368988037e-01 -4.026339575648307800e-02 2.038703411817550659e-01 -7.794997841119766235e-02 -2.802143394947052002e-01 1.161242835223674774e-02 1.768488585948944092e-01 -2.414842098951339722e-01 -8.526352792978286743e-02 -2.888046503067016602e-01 1.444055736064910889e-01 4.257726296782493591e-02 -2.327676564455032349e-01
-2.506101429462432861e-01 -1.828643381595611572e-01 9.353058785200119019e-02 2.254641354084014893e-01 -4.650743603706359863e-01 -3.274192567914724350e-03 2.274076044559478760e-01 -1.141421496868133545e-01 -1.911431401968002319e-01 3.083657100796699524e-02 3.473269566893577576e-02 2.231191843748092651e-01 1.273526251316070557e-01 -2.115268409252166748e-01 1.855162382125854492e-01 1.354836225509643555e-01 -3.415991961956024170e-01 2.174240946769714355e-01 3.957053273916244507e-02 6.310421973466873169e-02 3.995932638645172119e-02 -1.390143632888793945e-01 1.347348988056182861e-01 -6.019917502999305725e-02 6.825212389230728149e-02 -5.245770141482353210e-02 -1.315092146396636963e-01 -1.432201117277145386e-01 2.387613803148269653e-01 1.533254235982894897e-01 -1.147706806659698486e-01 -9.899874776601791382e-02
-1.353083401918411255e-01 -6.570120155811309814e-02 -1.504239812493324280e-02 -2.120251506567001343e-01 -3.225739896297454834e-01 4.747633263468742371e-02 2.042247653007507324e-01 -2.607345879077911377e-01 -2.213402390480041504e-01 -1.054238975048065186e-01 -1.633958518505096436e-01 3.341961205005645752e-01 4.042182564735412598e-01 1.901801228523254395e-01 -8.073640614748001099e-02 -2.291994988918304443e-01 -3.204930424690246582e-01 1.003350391983985901e-01 2.584375068545341492e-02 6.449647247791290283e-02 -2.965611591935157776e-02 -2.029978930950164795e-01 -1.304247528314590454e-01 6.728896498680114746e-02 1.340132672339677811e-02 -1.614259332418441772e-01 -1.385530084371566772e-01 -7.956123352050781250e-02 -1.489683538675308228e-01 6.229369714856147766e-02 3.307909006252884865e-03 -2.965336898341774940e-03
-7.755138725042343140e-02 -5.680944770574569702e-02 1.951197385787963867e-01 -1.301262434571981430e-02 -2.430771142244338989e-01 5.904266727156937122e-04 -3.231579810380935669e-02 2.073020488023757935e-02 -1.372148692607879639e-01 -1.366612315177917480e-02 -2.078155726194381714e-01 -3.442661464214324951e-01 8.209884166717529297e-02 -6.496089696884155273e-02 1.621383428573608398e-01 -1.008799523115158081e-01 -3.629476726055145264e-01 7.213295437395572662e-03 1.130088940262794495e-01 3.653018176555633545e-02 4.867642000317573547e-02 3.487765416502952576e-02 4.600579738616943359e-01 2.730216383934020996e-01 -2.869571745395660400e-01 -2.229353599250316620e-02 -7.043322920799255371e-02 -1.535753253847360611e-02 -7.123326882719993591e-03 2.506945431232452393e-01 -2.705093622207641602e-01 6.347531825304031372e-02
-1.969578117132186890e-02 -2.801856100559234619e-01 1.633994579315185547e-01 -3.273763507604598999e-02 -2.770332992076873779e-01 2.633800208568572998e-01 2.589226067066192627e-01 -2.537885308265686035e-01 -9.468671679496765137e-02 -3.563949838280677795e-02 3.667920455336570740e-02 1.808576285839080811e-01 3.169612884521484375e-01 3.690401092171669006e-02 1.495600678026676178e-02 -9.877824038267135620e-02 -2.388491183519363403e-01 5.071978271007537842e-02 1.475667506456375122e-01 -2.455829977989196777e-01 -1.668949276208877563e-01 -4.562544077634811401e-02 2.249102443456649780e-01 -1.276152729988098145e-01 2.008333504199981689e-01 2.973807044327259064e-02 -1.266150921583175659e-01 -1.740667223930358887e-01 -3.331556916236877441e-01 -3.708167001605033875e-02 1.438543051481246948e-01 2.341110818088054657e-02
1.779299825429916382e-01 -1.033321917057037354e-01 -1.789246350526809692e-01 1.170180216431617737e-01 -1.824212968349456787e-01 2.106930315494537354e-01 1.820520013570785522e-01 -2.925899811089038849e-02 7.264818251132965088e-02 2.054662257432937622e-01 -9.951674938201904297e-02 -1.956308335065841675e-01 2.466507703065872192e-01 6.434624642133712769e-02 -8.467097580432891846e-02 2.784206569194793701e-01 -4.763277471065521240e-01 1.532362867146730423e-02 -1.568357497453689575e-01 -7.124944776296615601e-02 -2.027649283409118652e-01 -6.588585674762725830e-02 2.499169558286666870e-01 -4.969732463359832764e-02 1.660331934690475464e-01 6.013946980237960815e-02 -2.812091708183288574e-01 9.832931309938430786e-02 8.292438834905624390e-02 1.616005748510360718e-01 -1.734919250011444092e-01 -6.894335895776748657e-02
-4.919466748833656311e-02 -5.171010736376047134e-03 -6.339517235755920410e-02 -1.781508773565292358e-01 -1.656040102243423462e-01 -5.254720151424407959e-02 2.892775833606719971e-01 -3.456247448921203613e-01 -5.945692211389541626e-02 -6.770292669534683228e-02 -3.830434381961822510e-01 2.905231118202209473e-01 1.979522258043289185e-01 -7.592576742172241211e-02 -5.407490953803062439e-02 -2.955581545829772949e-01 -7.409309595823287964e-02 1.838432401418685913e-01 -1.162620410323143005e-01 -1.610385030508041382e-01 -8.711104840040206909e-02 -1.051600724458694458e-01 2.115459553897380829e-02 2.855058014392852783e-01 -1.915981248021125793e-02 -1.822622567415237427e-01 -1.815094500780105591e-01 -1.234616059809923172e-02 -2.043604552745819092e-01 1.580240577459335327e-01 -4.558523744344711304e-02 1.978779286146163940e-01
1.403190940618515015e-01 -2.106979489326477051e-01 1.499100625514984131e-01 1.118792593479156494e-01 -3.557223379611968994e-01 4.813663195818662643e-03 9.276504069566726685e-02 -1.297851745039224625e-02 6.640913337469100952e-02 -2.231181114912033081e-01 -1.207141056656837463e-01 -2.676468491554260254e-01 -4.246398748364299536e-04 -1.771174073219299316e-01 1.339893937110900879e-01 1.293900609016418457e-01 -5.898082256317138672e-01 -3.119898773729801178e-02 4.854410886764526367e-02 3.849258879199624062e-03 -2.654967308044433594e-01 4.188544303178787231e-02 5.863058194518089294e-02 2.292068004608154297e-01 -7.350768428295850754e-03 -1.231235787272453308e-01 -9.164221584796905518e-02 1.017189845442771912e-01 -1.495023071765899658e-01 1.262214481830596924e-01 -6.793412566184997559e-02 -5.325648933649063110e-02
1.144426316022872925e-01 -2.943725883960723877e-01 -1.086347922682762146e-01 1.684073545038700104e-02 -2.833080291748046875e-01 -2.039946764707565308e-01 1.611003875732421875e-01 -6.076959893107414246e-02 6.768383085727691650e-02 -1.419598013162612915e-01 9.964706748723983765e-02 7.552573829889297485e-02 -7.558143697679042816e-03 8.359769731760025024e-02 -2.448540739715099335e-02 -1.691643297672271729e-01 -4.674325585365295410e-01 3.564077019691467285e-01 2.271078526973724365e-01 -9.320177137851715088e-02 -2.279172688722610474e-01 2.382498793303966522e-02 2.512447834014892578e-01 2.037982270121574402e-02 1.209501475095748901e-01 -1.637275665998458862e-01 -1.044450700283050537e-01 1.196378394961357117e-01 -1.411383748054504395e-01 1.177509203553199768e-01 -1.121762245893478394e-01 1.585745662450790405e-01
3.618730604648590088e-02 -8.074892312288284302e-02 -1.575903035700321198e-02 1.465306431055068970e-01 -4.228817224502563477e-01 1.100190430879592896e-01 2.797854244709014893e-01 8.743319660425186157e-02 -1.187779903411865234e-01 -2.709976136684417725e-01 -1.539000570774078369e-01 1.872603744268417358e-01 9.060365706682205200e-02 -1.646276563405990601e-01 9.586099535226821899e-02 -9.903790056705474854e-02 -1.678983718156814575e-01 -1.625789254903793335e-01 -8.831100165843963623e-02 -1.111387610435485840e-01 7.469153404235839844e-02 3.815442025661468506e-01 1.793860346078872681e-01 6.690838187932968140e-02 2.631824314594268799e-01 -2.653573155403137207e-01 -1.569056510925292969e-02 -2.284346371889114380e-01 -9.393604844808578491e-02 -3.939076513051986694e-02 1.693802326917648315e-02 1.662234365940093994e-01
1.047224104404449463e-01 -4.298194125294685364e-02 1.516295373439788818e-01 -4.154390771873295307e-04 -9.728991240262985229e-02 -1.598079204559326172e-01 1.743976026773452759e-01 -1.328361928462982178e-01 -7.870837301015853882e-02 -1.944748312234878540e-01 -6.020019948482513428e-02 2.793909907341003418e-01 1.633640229701995850e-01 1.787429153919219971e-01 2.076810002326965332e-01 6.968328356742858887e-02 -2.091892212629318237e-01 2.794990241527557373e-01 8.040592074394226074e-02 -4.448181018233299255e-02 2.658889889717102051e-01 1.407277435064315796e-01 1.535346955060958862e-01 1.910589784383773804e-01 -1.090877279639244080e-01 7.725331187248229980e-02 -3.787285089492797852e-01 4.489867761731147766e-02 7.698989659547805786e-02 1.043262556195259094e-01 -1.008101105690002441e-01 4.214408993721008301e-01
-8.578817546367645264e-02 1.101223975419998169e-01 2.217814326286315918e-01 -2.565619349479675293e-01 -1.685902923345565796e-01 8.469205349683761597e-02 2.154099494218826294e-01 -3.263021707534790039e-01 -1.122577115893363953e-01 -3.929046541452407837e-02 -1.578759104013442993e-01 2.017654031515121460e-01 1.479119658470153809e-01 1.324772275984287262e-02 2.981439791619777679e-02 1.988547742366790771e-01 -2.397752702236175537e-01 -1.419872194528579712e-01 -3.123359084129333496e-01 -7.920122146606445312e-02 1.755301803350448608e-01 2.608895301818847656e-02 1.347425431013107300e-01 -2.445507980883121490e-02 2.527781128883361816e-01 7.582180202007293701e-03 -3.317999243736267090e-01 -2.641569972038269043e-01 -1.898606568574905396e-01 2.465514838695526123e-02 -1.152668371796607971e-01 -9.632028639316558838e-02
6.374889612197875977e-02 -2.747967541217803955e-01 -1.216113939881324768e-01 -1.224243640899658203e-01 -2.860367298126220703e-01 -8.001144230365753174e-02 7.188499718904495239e-02 -7.706937938928604126e-02 5.827627703547477722e-02 2.121710479259490967e-01 -1.719916313886642456e-01 -2.600806653499603271e-01 2.766471803188323975e-01 -2.149461656808853149e-01 8.663205057382583618e-02 -4.357649013400077820e-02 -2.984502911567687988e-01 -4.089999478310346603e-03 3.391405940055847168e-01 -2.980409748852252960e-02 1.352498084306716919e-01 -6.386733800172805786e-02 -4.571150988340377808e-03 -1.099224109202623367e-02 1.104322522878646851e-01 -1.877840161323547363e-01 -1.665789484977722168e-01 -1.587871909141540527e-01 -8.715762197971343994e-02 4.808422550559043884e-02 -3.651249110698699951e-01 2.058947682380676270e-01
2.709762006998062134e-02 3.360673412680625916e-02 5.252541601657867432e-02 -4.596269875764846802e-02 -3.866844773292541504e-01 2.485538125038146973e-01 1.979595422744750977e-01 -8.241560310125350952e-02 -1.313385460525751114e-02 -1.265231519937515259e-01 -1.004346236586570740e-01 4.302929341793060303e-02 2.491771057248115540e-02 -7.040128111839294434e-02 5.103738978505134583e-03 1.189194470643997192e-01 -1.772407740354537964e-01 1.870285719633102417e-01 4.796351492404937744e-02 -1.298981308937072754e-01 1.649729609489440918e-01 -2.358183562755584717e-01 1.440848708152770996e-01 1.155369654297828674e-01 2.872647345066070557e-01 -3.202593326568603516e-01 -1.914970278739929199e-01 -1.467408388853073120e-01 -1.865284889936447144e-01 2.875922620296478271e-01 -3.121322691440582275e-01 1.655074954032897949e-01
6.990895420312881470e-02 9.602573700249195099e-03 1.996775418519973755e-01 4.188570380210876465e-02 -1.451544314622879028e-01 -2.471545524895191193e-02 -2.292998284101486206e-01 -2.288757264614105225e-02 1.222475096583366394e-01 -3.541531413793563843e-02 -2.950470745563507080e-01 4.225538298487663269e-02 1.556573957204818726e-01 -1.781978644430637360e-02 3.290888667106628418e-01 -2.929014265537261963e-01 -4.524963796138763428e-01 -4.915151000022888184e-02 -1.248926222324371338e-01 -2.214667573571205139e-02 -2.388345152139663696e-01 3.346168994903564453e-01 2.168948501348495483e-01 6.635110080242156982e-02 1.168792042881250381e-02 1.060376763343811035e-01 -2.767882347106933594e-01 -1.044870316982269287e-01 -7.312778383493423462e-02 7.125192880630493164e-02 5.437570158392190933e-03 -4.312735050916671753e-02
8.302485197782516479e-02 -1.678430140018463135e-01 -1.257337927818298340e-01 -2.854132056236267090e-01 -4.023583829402923584e-01 -1.287156045436859131e-01 1.555621325969696045e-01 -4.010657593607902527e-02 -2.073327600955963135e-01 4.604345560073852539e-02 -1.185830309987068176e-01 2.172098867595195770e-02 2.702839076519012451e-01 -3.966626524925231934e-02 2.717078328132629395e-01 -1.886517107486724854e-01 -2.256397455930709839e-01 -2.597792819142341614e-02 -9.429680183529853821e-03 -2.173542082309722900e-01 -9.153960645198822021e-02 -8.011726662516593933e-03 2.949916720390319824e-01 -9.187231957912445068e-02 2.262762486934661865e-01 3.492324799299240112e-02 -4.705784469842910767e-02 1.147480979561805725e-01 5.872138217091560364e-02 -2.835637331008911133e-01 -1.800384968519210815e-01 1.811600923538208008e-01
-1.784117668867111206e-01 -5.456365644931793213e-02 2.184130847454071045e-01 1.395493596792221069e-01 -3.954818844795227051e-01 1.935400068759918213e-01 3.399067744612693787e-02 -2.044805735349655151e-01 9.555536508560180664e-02 4.728567600250244141e-02 -4.777169227600097656e-02 3.771692812442779541e-01 2.595857977867126465e-01 7.709809392690658569e-02 5.698185414075851440e-02 -9.088817983865737915e-02 -1.099255979061126709e-01 3.754911199212074280e-02 7.549395412206649780e-02 -2.457344383001327515e-01 1.308042854070663452e-01 3.022359013557434082e-01 2.671543657779693604e-01 2.204857766628265381e-01 7.263827323913574219e-02 1.460674852132797241e-01 1.241252049803733826e-01 -6.204873323440551758e-03 3.441192442551255226e-03 2.619917392730712891e-01 2.837226353585720062e-02 3.009832091629505157e-02
2.028748765587806702e-02 -1.732493191957473755e-01 -1.887381374835968018e-01 -1.702165454626083374e-01 -2.431035786867141724e-01 6.742283701896667480e-02 5.430831760168075562e-02 -4.385765641927719116e-02 1.450486034154891968e-01 -1.335265934467315674e-01 -1.497260630130767822e-01 4.280387163162231445e-01 1.715312749147415161e-01 1.469516903162002563e-01 4.893885925412178040e-02 -5.188245698809623718e-02 -2.087827473878860474e-01 1.273932009935379028e-01 -1.875674873590469360e-01 -1.242225170135498047e-01 -7.090608775615692139e-02 3.713182508945465088e-01 2.254158109426498413e-01 6.220637261867523193e-02 2.133118361234664917e-01 2.743217349052429199e-02 -6.574901938438415527e-02 -8.344320207834243774e-02 -2.939181625843048096e-01 -2.716328576207160950e-02 -2.464340031147003174e-01 -1.497885435819625854e-01
7.873640209436416626e-02 4.280006978660821915e-03 -1.780581623315811157e-01 -8.243197808042168617e-04 -6.728716939687728882e-02 2.388928681612014771e-01 1.718681752681732178e-01 -2.907583117485046387e-01 1.370076686143875122e-01 2.082669734954833984e-02 -1.676405221223831177e-01 -1.804484426975250244e-01 1.980072110891342163e-01 2.914637327194213867e-01 -3.919835761189460754e-02 -9.982231259346008301e-02 -2.270959615707397461e-01 1.025022789835929871e-01 -3.177888691425323486e-01 9.323553740978240967e-02 -2.358094006776809692e-01 2.572915554046630859e-01 1.191376373171806335e-01 -4.956468474119901657e-04 2.903000079095363617e-02 1.866043545305728912e-02 -3.773877024650573730e-01 7.893805205821990967e-02 -2.645191550254821777e-02 2.034006565809249878e-01 -2.171149402856826782e-01 1.551018804311752319e-01
2.128806859254837036e-01 -7.626646012067794800e-02 2.271382510662078857e-01 -1.751695126295089722e-01 -5.216085314750671387e-01 -1.432196199893951416e-01 6.309638917446136475e-02 -2.700358815491199493e-02 -2.151603996753692627e-02 1.896012760698795319e-02 5.183117091655731201e-02 -1.522983312606811523e-01 2.301243096590042114e-01 1.804829388856887817e-02 1.062893271446228027e-01 -2.339738607406616211e-01 -3.557075858116149902e-01 8.145755529403686523e-02 -7.548303902149200439e-02 -4.078244417905807495e-02 -8.896723389625549316e-02 1.817856431007385254e-01 -7.762802392244338989e-02 3.975279629230499268e-02 4.636286571621894836e-02 -4.612369835376739502e-02 -8.134345710277557373e-02 4.107251167297363281e-01 -1.300469320267438889e-02 -7.675724476575851440e-02 -1.513385623693466187e-01 1.600590646266937256e-01
3.487653285264968872e-02 -2.392819672822952271e-01 -1.298310756683349609e-01 -8.641493320465087891e-02 -9.718980640172958374e-02 4.896265640854835510e-02 -1.679784357547760010e-01 -1.043246239423751831e-01 1.151461377739906311e-01 2.403749078512191772e-01 -1.852469295263290405e-01 -5.365277081727981567e-02 2.020640224218368530e-01 -2.891858518123626709e-01 2.716851532459259033e-01 -2.265077233314514160e-01 -4.800762832164764404e-01 2.142960578203201294e-01 6.662566959857940674e-02 1.517551243305206299e-01 2.042398452758789062e-01 -3.139539808034896851e-02 -4.313034936785697937e-02 5.757301673293113708e-02 3.147521242499351501e-02 3.096740320324897766e-02 -3.725208342075347900e-02 1.142888050526380539e-02 -1.120098233222961426e-01 -1.209357567131519318e-02 -3.467601239681243896e-01 1.425047069787979126e-01
-9.504201263189315796e-02 -8.107931911945343018e-02 -1.609952747821807861e-02 -6.982038915157318115e-02 -6.876575946807861328e-02 -1.531059294939041138e-01 3.614231050014495850e-01 -2.898680865764617920e-01 -3.353746533393859863e-01 1.610692143440246582e-01 -1.904969215393066406e-01 -1.171855852007865906e-01 -2.494212985038757324e-02 6.246004626154899597e-02 -1.821440272033214569e-02 -3.726763650774955750e-02 -4.881733953952789307e-01 1.574164628982543945e-01 7.805784046649932861e-02 -9.070780128240585327e-02 2.118579447269439697e-01 1.751570850610733032e-01 2.349231839179992676e-01 2.228119969367980957e-01 -1.400935649871826172e-01 -8.034814894199371338e-02 -1.326891332864761353e-01 -7.027497142553329468e-02 -6.176717951893806458e-02 -4.665135219693183899e-02 -1.178887765854597092e-02 -1.708339452743530273e-01
6.576333940029144287e-02 -1.299915760755538940e-01 2.864626646041870117e-01 1.532502770423889160e-01 -4.850731790065765381e-01 -4.743510857224464417e-02 1.926520466804504395e-01 9.217048995196819305e-03 -1.225449442863464355e-01 -2.660827934741973877e-01 -1.962493211030960083e-01 2.304564714431762695e-01 1.370194554328918457e-01 -1.711899042129516602e-01 1.058950126171112061e-01 -5.308961495757102966e-02 -1.667823791503906250e-01 1.247973740100860596e-01 5.813133716583251953e-02 1.207656785845756531e-01 2.263285517692565918e-01 1.194047108292579651e-01 2.757984697818756104e-01 -1.107159107923507690e-01 1.798127144575119019e-01 1.717072278261184692e-01 -6.438905000686645508e-02 1.776787079870700836e-02 -2.028842121362686157e-01 -1.067617908120155334e-01 -8.967033773660659790e-02 -1.299744248390197754e-01
-5.992778018116950989e-02 -7.497557252645492554e-02 3.011041693389415741e-02 1.080020889639854431e-01 -1.561762988567352295e-01 1.717049777507781982e-01 2.009480595588684082e-01 -3.228036463260650635e-01 -1.100745648145675659e-01 1.561319530010223389e-01 -1.028338260948657990e-02 2.175869345664978027e-01 -1.541932928375899792e-03 -4.136281460523605347e-02 1.075729578733444214e-01 -1.154965162277221680e-01 -2.677049040794372559e-01 3.726710379123687744e-01 1.395187973976135254e-01 -1.439637988805770874e-01 -1.638426780700683594e-01 8.551690727472305298e-02 -3.544695302844047546e-02 2.397451698780059814e-01 -1.344938427209854126e-01 1.236549839377403259e-01 -6.076854467391967773e-02 -3.778007626533508301e-02 -3.991961479187011719e-01 3.051779568195343018e-01 -1.539576351642608643e-01 1.042425334453582764e-01
-2.695611119270324707e-01 -1.327376067638397217e-01 -2.602673470973968506e-01 -1.394789367914199829e-01 -3.894017636775970459e-01 -4.674089699983596802e-02 9.846397489309310913e-02 7.354032993316650391e-02 -5.259178578853607178e-02 -4.957268014550209045e-02 1.598268933594226837e-02 1.124699711799621582e-01 3.694353103637695312e-01 -7.512650638818740845e-02 1.481911540031433105e-01 8.674041181802749634e-02 -2.339077740907669067e-01 9.446857147850096226e-04 -1.693720519542694092e-01 -1.331209987401962280e-01 -6.703525036573410034e-02 -5.825444683432579041e-02 3.719595968723297119e-01 1.082678437232971191e-01 1.967415958642959595e-01 1.151044443249702454e-01 -5.137170478701591492e-02 2.454915046691894531e-01 1.178458854556083679e-01 -1.292889714241027832e-01 -2.232238948345184326e-01 9.738710522651672363e-02
5.295521393418312073e-02 6.166365370154380798e-02 -2.422309815883636475e-01 -2.923393547534942627e-01 -4.263000190258026123e-01 6.199008598923683167e-02 2.418148070573806763e-01 -2.018003165721893311e-01 -2.492225170135498047e-02 2.810485959053039551e-01 -7.428429275751113892e-02 -5.434422567486763000e-02 1.389200687408447266e-01 3.499788939952850342e-01 -1.234941743314266205e-02 1.269991248846054077e-01 -2.206930667161941528e-01 -2.004583366215229034e-02 -5.818691477179527283e-02 -1.843971908092498779e-01 6.741306185722351074e-02 1.169607043266296387e-01 1.925827562808990479e-01 -2.135899513959884644e-01 5.273689702153205872e-02 -1.134643610566854477e-02 -1.101671680808067322e-01 -2.683317102491855621e-02 -6.446400284767150879e-02 3.093447089195251465e-01 -8.849129825830459595e-02 8.637889474630355835e-02
-7.102601230144500732e-02 -1.458868384361267090e-01 1.592125296592712402e-01 -1.626248657703399658e-01 -1.143185570836067200e-01 -2.789793908596038818e-01 6.353214383125305176e-02 -7.363116741180419922e-02 -1.318395435810089111e-01 3.852539882063865662e-02 -1.417715251445770264e-01 -1.652457118034362793e-01 8.283993601799011230e-02 -1.147647872567176819e-01 4.093335568904876709e-01 -4.635697975754737854e-02 -4.654281437397003174e-01 6.333361566066741943e-02 1.975985988974571228e-02 -1.560499370098114014e-01 -4.558856040239334106e-02 -1.636884547770023346e-02 3.389898538589477539e-01 -6.404425948858261108e-02 -3.603677451610565186e-02 8.108005672693252563e-02 1.016752570867538452e-01 -6.740570813417434692e-02 1.342176496982574463e-01 1.264092419296503067e-02 -3.714528679847717285e-01 -1.409587860107421875e-01
1.150322854518890381e-01 -2.180181890726089478e-01 -9.189565479755401611e-02 2.003750652074813843e-01 -3.775575459003448486e-01 -4.206113144755363464e-02 1.813341677188873291e-01 -1.207659468054771423e-01 -9.665320068597793579e-02 -1.337944269180297852e-01 7.335245609283447266e-02 1.137445569038391113e-01 -2.867161668837070465e-02 7.181580364704132080e-02 1.769416481256484985e-01 -7.030868530273437500e-02 -2.003600001335144043e-01 3.688826560974121094e-01 2.148536294698715210e-01 -1.349066197872161865e-01 2.950215339660644531e-01 1.233483850955963135e-01 1.796254664659500122e-01 2.403301447629928589e-01 -3.710090368986129761e-02 -2.909169197082519531e-01 -1.470819562673568726e-01 2.199169015511870384e-03 -7.949790358543395996e-02 5.947206169366836548e-02 -7.014530897140502930e-02 2.361817210912704468e-01
1.528381407260894775e-01 -4.231725260615348816e-02 -3.197700083255767822e-01 -8.840121328830718994e-02 -7.464297860860824585e-02 1.165830492973327637e-01 1.104538738727569580e-01 -1.979872137308120728e-01 3.403518721461296082e-02 -1.058607846498489380e-01 3.441952168941497803e-02 1.867009997367858887e-01 1.666959226131439209e-01 3.464782983064651489e-02 -1.315287649631500244e-01 -8.520133048295974731e-02 -3.931637406349182129e-01 1.323915272951126099e-01 -1.556808203458786011e-01 9.049462154507637024e-03 2.324787527322769165e-02 -3.002502955496311188e-02 1.950776726007461548e-01 2.725257873535156250e-01 2.901340425014495850e-01 -6.942538172006607056e-02 -3.283930718898773193e-01 -9.680075198411941528e-02 2.889231080189347267e-03 2.615134418010711670e-01 -1.873496323823928833e-01 -2.690114974975585938e-01
-8.425210416316986084e-02 5.986410379409790039e-02 6.749640405178070068e-02 6.391709297895431519e-02 -2.165514528751373291e-01 1.346821784973144531e-01 2.790493071079254150e-01 -1.538737714290618896e-01 -3.721517920494079590e-01 -8.236935734748840332e-02 -9.895892441272735596e-02 1.566789448261260986e-01 1.636630594730377197e-01 -1.163896620273590088e-01 1.564285308122634888e-01 1.284742057323455811e-01 -3.463918864727020264e-01 -2.416132837533950806e-01 -9.500129520893096924e-02 -2.413779795169830322e-01 9.151376783847808838e-02 -6.925896555185317993e-02 1.623495072126388550e-01 3.432624414563179016e-02 3.397686481475830078e-01 -1.507169753313064575e-01 -1.529575288295745850e-01 -1.904186606407165527e-01 -1.459214836359024048e-01 2.090783976018428802e-02 -8.773236721754074097e-02 -1.989115923643112183e-01
2.721993625164031982e-02 3.186275437474250793e-02 1.878243237733840942e-01 1.211355160921812057e-02 -2.972139120101928711e-01 2.090114057064056396e-01 1.327853202819824219e-01 -4.234400764107704163e-02 4.477886855602264404e-02 -2.006680816411972046e-01 -2.069233804941177368e-01 6.606512516736984253e-02 2.421022504568099976e-01 -1.988521814346313477e-01 2.221795320510864258e-01 1.091911494731903076e-01 -3.557986617088317871e-01 -8.743064850568771362e-02 -6.206610705703496933e-03 5.644799023866653442e-02 1.740561723709106445e-01 -3.293665871024131775e-02 1.619986444711685181e-01 -5.828028172254562378e-02 1.234780997037887573e-01 -1.966658085584640503e-01 -3.894625902175903320e-01 -1.536872703582048416e-02 -1.099904999136924744e-01 2.819733694195747375e-02 2.380875945091247559e-01 2.976123094558715820e-01
-6.622181087732315063e-02 -2.172548621892929077e-01 1.945933848619461060e-01 6.875109672546386719e-02 -1.842455863952636719e-01 3.012714087963104248e-01 1.602982580661773682e-01 -1.096809208393096924e-01 8.353965729475021362e-02 -8.262850344181060791e-02 1.813261955976486206e-02 2.155181169509887695e-01 3.907373249530792236e-01 2.945586480200290680e-02 -8.522514253854751587e-02 5.798431113362312317e-02 -2.539025545120239258e-01 -1.531104147434234619e-01 1.102106496691703796e-01 -1.532522886991500854e-01 -1.482090801000595093e-01 -1.841133236885070801e-01 3.378354907035827637e-01 -1.761375181376934052e-02 2.033119350671768188e-01 6.221573054790496826e-02 -2.940202057361602783e-01 5.280103161931037903e-02 -2.441100329160690308e-01 4.261833056807518005e-02 -1.350477784872055054e-01 1.034330427646636963e-01
1.797649823129177094e-02 -4.132475703954696655e-02 1.996869444847106934e-01 2.408683449029922485e-01 -1.756570190191268921e-01 1.208125501871109009e-01 3.297584354877471924e-01 -4.556439071893692017e-02 -5.981116089969873428e-03 -1.520702093839645386e-01 -3.362756595015525818e-02 7.313445210456848145e-02 -1.050422713160514832e-02 7.961675524711608887e-02 6.164098903536796570e-02 -9.616271592676639557e-03 -3.030261695384979248e-01 1.909902095794677734e-01 9.102638065814971924e-02 4.112587496638298035e-02 3.794615864753723145e-01 2.480116486549377441e-01 1.224303320050239563e-01 1.840134710073471069e-01 -2.218368649482727051e-01 -8.874407410621643066e-02 -1.153911873698234558e-01 -4.605319350957870483e-02 -1.945282816886901855e-01 3.128778934478759766e-01 -2.117251306772232056e-01 2.410653084516525269e-01
3.131247684359550476e-02 -3.541478812694549561e-01 -1.548604071140289307e-01 -5.298425629734992981e-02 -1.202067658305168152e-01 9.506090730428695679e-02 9.783833473920822144e-02 -1.985511630773544312e-01 3.494753241539001465e-01 6.190851703286170959e-02 -3.359563350677490234e-01 1.626092046499252319e-01 1.402195692062377930e-01 -1.821335703134536743e-01 8.055742084980010986e-02 1.164853647351264954e-01 -3.191167116165161133e-01 1.789342910051345825e-01 1.340978592634201050e-01 3.297916799783706665e-02 3.707290291786193848e-01 5.094536393880844116e-02 1.417434066534042358e-01 -2.479073964059352875e-02 6.556200981140136719e-02 -1.875621527433395386e-01 -3.670135512948036194e-02 -4.612711258232593536e-03 -2.455452978610992432e-01 6.237850338220596313e-02 -1.265228390693664551e-01 3.821231424808502197e-02
2.154860943555831909e-01 -1.951348632574081421e-01 3.149804100394248962e-02 5.962704122066497803e-02 -5.601945146918296814e-02 8.656281232833862305e-02 1.216051056981086731e-01 -1.799602061510086060e-01 4.695632308721542358e-02 -2.637180984020233154e-01 -4.021292328834533691e-01 -2.110293507575988770e-01 9.324050694704055786e-02 2.735812366008758545e-01 5.535057932138442993e-02 1.516402214765548706e-01 -4.624095261096954346e-01 1.680239737033843994e-01 1.637091189622879028e-01 2.381961978971958160e-02 -1.051268428564071655e-01 -1.277727261185646057e-02 2.067569792270660400e-01 1.436118930578231812e-01 9.141640365123748779e-02 -2.999302372336387634e-02 -1.688508540391921997e-01 2.048435807228088379e-01 -1.748529374599456787e-01 -3.488940000534057617e-02 -2.656503394246101379e-02 -9.648137539625167847e-02
6.141657382249832153e-02 -2.480455040931701660e-01 -8.051853626966476440e-02 -4.343717172741889954e-02 -1.145960390567779541e-01 -8.490639925003051758e-02 4.650305211544036865e-01 -9.584947675466537476e-02 -2.651149034500122070e-01 4.454252868890762329e-02 -1.186533421277999878e-01 -1.704992800951004028e-01 9.447195380926132202e-02 -5.412519350647926331e-02 2.882476150989532471e-01 1.370203197002410889e-01 -1.996481865644454956e-01 9.420160204172134399e-02 -1.180710271000862122e-01 1.769650354981422424e-02 -1.593025624752044678e-01 1.890563070774078369e-01 2.308128476142883301e-01 1.069849431514739990e-01 1.520062517374753952e-02 -2.078396975994110107e-01 -1.199589669704437256e-01 -4.438198730349540710e-02 -2.751757204532623291e-01 3.369359970092773438e-01 1.883806847035884857e-02 -1.148798316717147827e-01
1.286715269088745117e-01 -1.006101220846176147e-01 -1.827652007341384888e-01 -4.086486622691154480e-02 -3.976788520812988281e-01 -1.804950833320617676e-01 2.352257966995239258e-01 -2.596421539783477783e-01 -2.840117551386356354e-02 -1.906460523605346680e-01 1.505012959241867065e-01 -6.242312118411064148e-02 4.102681577205657959e-02 9.625527262687683105e-02 9.631512686610221863e-03 -1.404178887605667114e-01 -3.434521257877349854e-01 2.426965981721878052e-01 2.385113388299942017e-01 2.378863468766212463e-02 -3.310924395918846130e-02 7.984791696071624756e-02 2.293921262025833130e-01 6.486796587705612183e-02 -1.406603157520294189e-01 -1.026169210672378540e-02 -2.612896859645843506e-01 2.013316377997398376e-02 -1.920182257890701294e-01 2.044738978147506714e-01 -4.997655004262924194e-02 2.489101737737655640e-01
3.501252233982086182e-01 2.236956357955932617e-02 -4.316364228725433350e-02 -1.400458812713623047e-01 -3.591789007186889648e-01 1.489100456237792969e-01 3.548644781112670898e-01 -3.875749185681343079e-02 -2.474498003721237183e-01 -1.532637327909469604e-01 -1.135233715176582336e-01 3.256813436746597290e-02 8.788094669580459595e-02 -2.725675329566001892e-02 -3.938307985663414001e-02 9.663780778646469116e-02 -1.948602050542831421e-01 5.131158605217933655e-02 -5.104607343673706055e-02 -7.208944112062454224e-02 -5.769899860024452209e-02 -8.475115895271301270e-02 2.627298533916473389e-01 5.525017157196998596e-02 1.483614295721054077e-01 -2.924541831016540527e-01 -2.763185799121856689e-01 -4.116126894950866699e-02 -4.772155731916427612e-02 2.617609798908233643e-01 -2.666455805301666260e-01 1.776843145489692688e-02
-8.440877497196197510e-02 -1.642482131719589233e-01 1.357221752405166626e-01 1.528142094612121582e-01 -1.977810710668563843e-01 1.274904906749725342e-01 1.482671499252319336e-01 1.648378223180770874e-01 -4.447842761874198914e-02 6.734950840473175049e-02 5.340386554598808289e-02 2.932099401950836182e-01 3.216364979743957520e-01 5.599805712699890137e-02 7.165599614381790161e-02 -4.237161949276924133e-02 -4.265982806682586670e-01 -7.024353742599487305e-02 3.301355987787246704e-02 -1.163087710738182068e-01 2.424245923757553101e-01 3.000027537345886230e-01 -1.065120771527290344e-01 2.196261286735534668e-01 2.249353975057601929e-01 9.778402745723724365e-02 -7.203786820173263550e-02 5.883768945932388306e-02 -2.845675349235534668e-01 1.885140538215637207e-01 7.629228383302688599e-02 9.853752702474594116e-02
-4.888804256916046143e-02 -1.111550256609916687e-01 -1.742400042712688446e-02 1.605796962976455688e-01 -2.487581223249435425e-01 -1.248620599508285522e-01 5.330272763967514038e-02 -1.911434531211853027e-01 1.821120083332061768e-01 -3.651611804962158203e-01 -9.824220836162567139e-02 -2.745866775512695312e-01 2.242268435657024384e-02 -2.956230565905570984e-02 -2.145710587501525879e-02 -9.103504568338394165e-02 -3.762016594409942627e-01 3.261876106262207031e-02 2.543603181838989258e-01 -1.245165243744850159e-01 -2.171943336725234985e-01 1.674512773752212524e-02 3.806840479373931885e-01 1.668539345264434814e-01 2.595142722129821777e-01 -1.323424875736236572e-01 -6.757308542728424072e-02 -3.116356022655963898e-02 4.258699715137481689e-02 -2.411906048655509949e-02 -2.070986181497573853e-01 -4.406230151653289795e-02
-1.305993646383285522e-01 -1.595616489648818970e-01 2.651789458468556404e-03 -2.196911126375198364e-01 -3.118513524532318115e-01 -2.485748380422592163e-01 6.745274364948272705e-02 -1.468699276447296143e-01 1.579332798719406128e-01 2.648650109767913818e-01 -6.028398126363754272e-02 5.094688385725021362e-02 -9.494455903768539429e-02 -3.598295152187347412e-02 1.023369953036308289e-01 -1.422819346189498901e-01 -2.683453857898712158e-01 2.949210703372955322e-01 -2.224650233983993530e-01 9.472981840372085571e-02 1.031261086463928223e-01 -2.784431278705596924e-01 3.942301571369171143e-01 1.269993185997009277e-01 1.643832772970199585e-02 -3.771957010030746460e-02 2.364449761807918549e-02 -3.721659258008003235e-02 5.663037765771150589e-03 2.722437083721160889e-01 -8.957591652870178223e-02 1.368400454521179199e-01
-8.741597086191177368e-02 8.169929683208465576e-02 1.203010510653257370e-02 -1.916971430182456970e-02 -1.341298222541809082e-01 2.806395888328552246e-01 2.241648733615875244e-01 -1.055197417736053467e-01 -2.154181711375713348e-03 1.932162642478942871e-01 -1.930952817201614380e-01 1.637951880693435669e-01 1.015893742442131042e-01 -1.353560481220483780e-02 -8.403142541646957397e-02 1.624708250164985657e-02 -4.492160677909851074e-01 6.807117909193038940e-02 -2.292367815971374512e-01 -1.926376968622207642e-01 2.021087855100631714e-01 -3.708406165242195129e-02 9.442871063947677612e-02 -7.948400080204010010e-02 3.228877484798431396e-01 -4.543339088559150696e-02 -3.129269480705261230e-01 3.620973229408264160e-02 -1.706208884716033936e-01 1.099610924720764160e-01 -5.314274877309799194e-02 -3.234651982784271240e-01
2.989894151687622070e-01 -2.939020991325378418e-01 -7.985506206750869751e-02 -7.413914799690246582e-02 -2.170003652572631836e-01 2.237199246883392334e-01 9.511819481849670410e-02 -3.166771829128265381e-01 -3.466791287064552307e-02 -6.194024533033370972e-02 -9.348376840353012085e-02 -8.572793751955032349e-02 2.695567309856414795e-01 -2.377409785985946655e-01 -9.828305244445800781e-02 -5.060629919171333313e-02 -1.470019221305847168e-01 1.345147192478179932e-01 -9.666104614734649658e-02 3.506278991699218750e-02 -2.528678774833679199e-01 2.346994727849960327e-01 1.544708460569381714e-01 9.783892333507537842e-02 2.021841257810592651e-01 2.602708525955677032e-02 -2.869636416435241699e-01 -2.003023475408554077e-01 1.188656017184257507e-01 2.426155954599380493e-01 3.030508011579513550e-02 -5.178627371788024902e-02
-4.353943094611167908e-02 -8.014912903308868408e-02 1.022332310676574707e-01 -1.684569120407104492e-01 -1.880366206169128418e-01 -1.606931984424591064e-01 3.440608978271484375e-01 -3.025923669338226318e-01 4.196826815605163574e-01 1.578292995691299438e-01 -9.971485286951065063e-02 -7.353650033473968506e-02 1.102681905031204224e-01 -2.115422487258911133e-01 1.851891130208969116e-01 -1.183406785130500793e-01 -2.678565680980682373e-01 1.026089489459991455e-01 -2.934667468070983887e-01 -2.803160250186920166e-01 6.609311327338218689e-03 6.711850315332412720e-02 2.271986901760101318e-01 8.982128649950027466e-02 -1.567630320787429810e-01 -7.295814342796802521e-03 5.985645577311515808e-02 -7.810790836811065674e-02 -6.214099004864692688e-02 2.392853423953056335e-02 -6.324537843465805054e-02 7.855684310197830200e-02
-7.840868085622787476e-02 -2.151072025299072266e-01 -1.316672414541244507e-01 1.454934328794479370e-01 -2.989871501922607422e-01 -2.227501571178436279e-02 7.274121791124343872e-02 -1.139536798000335693e-01 -2.397737205028533936e-01 -2.620593905448913574e-01 -5.422056838870048523e-02 -2.191504091024398804e-01 1.190267428755760193e-01 8.334578573703765869e-02 9.850938618183135986e-02 2.118463069200515747e-01 -5.086805820465087891e-01 3.026182353496551514e-01 -2.102161757647991180e-02 -1.319305598735809326e-01 -2.768736183643341064e-01 -8.190257847309112549e-02 1.930390596389770508e-01 1.379915419965982437e-02 2.874183654785156250e-02 -7.411326467990875244e-02 -1.226786524057388306e-01 -9.953404217958450317e-02 -9.019332379102706909e-02 -1.104822829365730286e-01 -8.105549961328506470e-02 -2.983492612838745117e-02
1.151184588670730591e-01 2.198065370321273804e-01 2.232845500111579895e-02 -1.079986095428466797e-01 -7.043337076902389526e-02 -3.615200519561767578e-01 2.814505100250244141e-01 -3.320470452308654785e-01 -1.075664814561605453e-02 9.979560971260070801e-02 -2.078630328178405762e-01 8.563791960477828979e-02 8.065976947546005249e-02 -4.895024001598358154e-02 3.113883435726165771e-01 -6.698164343833923340e-02 -3.858864009380340576e-01 -4.991721361875534058e-03 6.645432859659194946e-02 -2.508019208908081055e-01 1.760160177946090698e-01 1.035359874367713928e-01 -3.300208598375320435e-02 4.953429475426673889e-02 -3.035051561892032623e-02 -3.039822876453399658e-01 -1.170284301042556763e-02 -2.788348868489265442e-02 -1.143353581428527832e-01 1.869364231824874878e-01 1.618922501802444458e-01 -1.460641622543334961e-02
1.685949712991714478e-01 1.341685056686401367e-01 -1.960512949153780937e-03 3.359281271696090698e-02 -3.627643585205078125e-01 8.227988332509994507e-02 6.258059293031692505e-02 -2.901549935340881348e-01 -6.970364600419998169e-02 -1.386196166276931763e-02 -3.210362792015075684e-02 2.595020830631256104e-01 -1.651284657418727875e-02 -6.121266260743141174e-02 -6.358558777719736099e-03 1.360553801059722900e-01 -3.598881363868713379e-01 -2.311763763427734375e-01 -8.847639895975589752e-03 -3.759576380252838135e-01 1.845630854368209839e-01 6.136087700724601746e-02 2.572921216487884521e-01 1.226245984435081482e-01 2.553668320178985596e-01 6.196438334882259369e-03 -3.178992271423339844e-01 -1.280689612030982971e-02 1.017402391880750656e-02 3.968211263418197632e-02 1.211715489625930786e-02 1.350023299455642700e-01
1.582477241754531860e-01 1.787392771802842617e-03 2.015606760978698730e-01 2.151008546352386475e-01 -2.722322642803192139e-01 1.359502319246530533e-02 2.125638425350189209e-01 -1.961151659488677979e-01 -6.823484599590301514e-02 -1.352871507406234741e-01 -1.116632446646690369e-01 8.937817811965942383e-02 1.165501847863197327e-01 1.369603276252746582e-01 2.984016900882124901e-03 7.718621939420700073e-02 -2.666967809200286865e-01 2.450091093778610229e-01 1.296044290065765381e-01 1.778780072927474976e-01 2.922635078430175781e-01 1.266861706972122192e-01 -3.817095188423991203e-03 1.049942057579755783e-02 -3.580164909362792969e-02 -2.797158956527709961e-01 -9.903649240732192993e-02 -1.781299710273742676e-01 -1.273595690727233887e-01 2.599514424800872803e-01 -6.504892557859420776e-02 3.976438045501708984e-01
-6.798561662435531616e-02 -3.002561628818511963e-01 -1.039708703756332397e-01 9.721431136131286621e-02 -2.211246192455291748e-01 -6.585262715816497803e-02 1.108240336179733276e-03 -1.995269581675529480e-02 1.970093250274658203e-01 5.049519985914230347e-02 -3.928759694099426270e-02 -1.604672968387603760e-01 1.328578889369964600e-01 -1.553441733121871948e-01 -1.224250439554452896e-02 -2.282797694206237793e-01 -4.497051835060119629e-01 1.586498767137527466e-01 3.289231061935424805e-01 -1.168421059846878052e-01 -1.524431854486465454e-01 -1.522071361541748047e-01 9.552180767059326172e-02 1.808830350637435913e-02 1.479662507772445679e-01 -1.604627519845962524e-01 -5.403478071093559265e-02 -1.744603514671325684e-01 -2.320514433085918427e-02 2.106817513704299927e-01 -3.047171831130981445e-01 2.115429639816284180e-01
-2.102709710597991943e-01 1.084929332137107849e-01 -2.676799334585666656e-02 -7.567466050386428833e-02 -3.316780626773834229e-01 -5.002575367689132690e-02 9.481935203075408936e-02 1.548597961664199829e-02 1.623648256063461304e-01 -2.029210096225142479e-03 -6.994604319334030151e-02 8.483177423477172852e-02 2.142502367496490479e-01 2.869951166212558746e-02 2.000299841165542603e-01 2.236347459256649017e-02 -2.385825812816619873e-01 -1.217054575681686401e-02 1.603131145238876343e-01 1.666989177465438843e-02 2.197334021329879761e-01 2.446020096540451050e-01 9.168444573879241943e-02 -3.677753210067749023e-01 2.570382058620452881e-01 -3.671739622950553894e-02 -2.971171140670776367e-01 1.264777183532714844e-01 -3.964302241802215576e-01 -1.041327714920043945e-01 -9.433547407388687134e-02 8.195736259222030640e-02
-1.056357994675636292e-01 1.195149943232536316e-01 -1.345974504947662354e-01 -2.809793949127197266e-01 -4.684467613697052002e-01 1.333149820566177368e-01 -2.249353379011154175e-02 -7.010523229837417603e-02 -1.634767465293407440e-02 -1.905975043773651123e-01 -1.588781476020812988e-01 3.176720738410949707e-01 -2.639088034629821777e-02 4.034894332289695740e-02 8.008649200201034546e-02 -4.660521447658538818e-02 -2.110674083232879639e-01 1.927336305379867554e-01 2.205658107995986938e-01 -8.895860984921455383e-03 -8.214335888624191284e-02 -1.617134315893054008e-03 5.608397349715232849e-02 1.720643788576126099e-01 2.776828706264495850e-01 -1.759778410196304321e-01 -3.144501745700836182e-01 2.735529839992523193e-02 -4.938691481947898865e-02 1.519811451435089111e-01 -2.235384136438369751e-01 -8.976007997989654541e-02
-3.130163252353668213e-01 -2.326279133558273315e-02 2.837589681148529053e-01 8.679035305976867676e-02 -1.575502306222915649e-01 -3.335064649581909180e-02 -9.550310671329498291e-02 2.542110905051231384e-02 1.654654974117875099e-03 -3.029891662299633026e-02 -2.221957594156265259e-01 -1.687883138656616211e-01 5.529994610697031021e-03 3.163150250911712646e-01 2.290027886629104614e-01 -8.755352348089218140e-02 -3.966442942619323730e-01 1.521979868412017822e-01 1.251977086067199707e-01 1.345566213130950928e-01 -1.455250382423400879e-01 1.727457940578460693e-01 3.398135006427764893e-01 2.142199128866195679e-01 2.082280665636062622e-01 -1.327693611383438110e-01 -1.011802628636360168e-01 -8.725941181182861328e-02 -1.103065535426139832e-01 6.673178821802139282e-02 1.711120083928108215e-02 1.278551667928695679e-01
1.716651208698749542e-02 -2.067690789699554443e-01 2.232213318347930908e-02 -1.413574218750000000e-01 -4.715942442417144775e-01 2.185622602701187134e-01 8.552285283803939819e-02 -6.784825026988983154e-02 3.207258135080337524e-02 -1.896090209484100342e-01 -1.463227719068527222e-01 1.854368597269058228e-01 1.892709732055664062e-01 -1.569544821977615356e-01 6.771796382963657379e-03 8.909823000431060791e-02 -2.079685330390930176e-01 3.593837097287178040e-02 6.409984081983566284e-02 -1.316036432981491089e-01 -4.580008238554000854e-02 2.055865526199340820e-01 9.224615991115570068e-02 -2.096768468618392944e-01 3.157804608345031738e-01 -2.780736982822418213e-01 -3.083612918853759766e-01 1.243574768304824829e-01 -1.452255398035049438e-01 -5.516075342893600464e-02 -9.893652796745300293e-02 9.402314573526382446e-02
2.067258954048156738e-01 -1.571384668350219727e-01 8.249185979366302490e-02 -3.678327426314353943e-02 -3.067792654037475586e-01 -3.511030599474906921e-02 1.379141062498092651e-01 -2.569539658725261688e-02 9.722127765417098999e-02 -2.261698991060256958e-01 -1.487288177013397217e-01 -2.614479362964630127e-01 5.000045895576477051e-02 -1.054003909230232239e-01 8.979158103466033936e-02 -4.202780872583389282e-02 -5.984014272689819336e-01 -3.396818786859512329e-02 3.799084946513175964e-02 5.240032821893692017e-02 -2.406805604696273804e-01 1.480306386947631836e-01 6.347980350255966187e-02 3.282679021358489990e-01 3.023059805855154991e-03 4.393536970019340515e-02 -3.200655430555343628e-02 -1.828993111848831177e-01 -3.679392859339714050e-02 -1.605342030525207520e-01 -8.318791538476943970e-02 -9.670086950063705444e-02
1.715831607580184937e-01 -3.393799960613250732e-01 9.738688170909881592e-02 -4.990729317069053650e-02 -3.598956465721130371e-01 1.437130272388458252e-01 1.505379378795623779e-01 -2.736592292785644531e-01 7.009955495595932007e-02 -8.568618446588516235e-02 -5.354695394635200500e-02 1.341014057397842407e-01 1.288850605487823486e-01 -7.880872488021850586e-02 6.002844125032424927e-02 7.630877941846847534e-02 -2.071675658226013184e-01 -1.231530606746673584e-01 2.888681292533874512e-01 -2.482846826314926147e-01 -2.237615883350372314e-01 -1.094009876251220703e-01 1.554391086101531982e-01 -1.893333494663238525e-01 1.276526004076004028e-01 -2.083332277834415436e-02 -1.828278154134750366e-01 -2.433856576681137085e-01 -2.012198865413665771e-01 -3.970635309815406799e-02 -1.662485003471374512e-01 1.612544953823089600e-01
-2.130866348743438721e-01 1.042160317301750183e-01 2.757880389690399170e-01 1.133248582482337952e-01 -1.303537040948867798e-01 1.348200161010026932e-02 3.071270585060119629e-01 6.794421374797821045e-02 -2.126542665064334869e-02 4.495683684945106506e-02 -2.401220053434371948e-02 3.012355864048004150e-01 1.857351213693618774e-01 -2.113099955022335052e-02 -5.574230849742889404e-02 6.563520431518554688e-02 -4.877985417842864990e-01 1.421148031949996948e-01 -1.408209558576345444e-02 -2.252172678709030151e-01 1.739756613969802856e-01 4.093132913112640381e-02 7.162837684154510498e-02 2.666370272636413574e-01 -5.337941274046897888e-02 -2.980784177780151367e-01 5.808918550610542297e-02 1.125206351280212402e-01 -5.715071782469749451e-02 2.004135102033615112e-01 -7.375310361385345459e-02 1.694745123386383057e-01
-7.100421935319900513e-02 7.878939062356948853e-02 2.308798134326934814e-01 -2.697454094886779785e-01 -7.581865787506103516e-02 1.069639176130294800e-01 2.306016683578491211e-01 -2.466882914304733276e-01 -1.364889889955520630e-01 5.697964504361152649e-02 -9.439603239297866821e-02 1.784177422523498535e-01 7.263928651809692383e-02 -7.635428011417388916e-02 -6.705459952354431152e-02 4.822180606424808502e-03 -4.173905849456787109e-01 7.216502726078033447e-02 -7.881286740303039551e-02 1.044741943478584290e-01 1.210566982626914978e-01 1.605433374643325806e-01 2.913482189178466797e-01 -5.322084948420524597e-02 1.373322010040283203e-01 -2.961310558021068573e-02 -4.056761562824249268e-01 -2.274431288242340088e-01 -2.359101623296737671e-01 -9.202831983566284180e-02 1.595997512340545654e-01 -5.371746420860290527e-02
1.980076283216476440e-01 3.641575947403907776e-02 -2.859483659267425537e-02 1.356217861175537109e-01 -3.579462766647338867e-01 -2.719070613384246826e-01 7.390171289443969727e-02 -8.340001851320266724e-02 -1.255411654710769653e-01 -2.519717514514923096e-01 -2.537204138934612274e-02 -2.646739482879638672e-01 -7.370943576097488403e-02 -1.329782009124755859e-01 1.910475492477416992e-01 -6.080514937639236450e-02 -2.484656721353530884e-01 -8.654602617025375366e-02 2.728095650672912598e-01 -1.979550905525684357e-02 5.317345261573791504e-02 3.448440134525299072e-01 3.394593894481658936e-01 5.054292827844619751e-02 1.525710672140121460e-01 1.220764964818954468e-01 -1.784352064132690430e-01 7.087077945470809937e-02 -1.496774107217788696e-01 7.381846010684967041e-02 -1.602356284856796265e-01 -1.939316093921661377e-02
-5.301919952034950256e-02 1.622180454432964325e-02 -1.313287019729614258e-01 2.013456523418426514e-01 -2.366863191127777100e-01 1.630663871765136719e-01 1.771056950092315674e-01 1.556856185197830200e-01 9.355083853006362915e-02 -5.851716548204421997e-02 -1.461845189332962036e-01 2.076588869094848633e-01 9.054604917764663696e-02 1.597497016191482544e-01 7.099013775587081909e-02 4.940724372863769531e-02 -5.403930544853210449e-01 -3.242598101496696472e-02 -1.221881583333015442e-01 -2.385254576802253723e-02 -2.344079911708831787e-01 -5.741053447127342224e-02 2.035855054855346680e-01 8.939146250486373901e-02 1.246523857116699219e-01 6.539664417505264282e-02 -1.120220310986042023e-02 -4.037610068917274475e-02 -2.196888476610183716e-01 -2.109093815088272095e-01 -1.920714378356933594e-01 3.399878442287445068e-01
1.551377326250076294e-01 -1.184830367565155029e-01 2.406031340360641479e-01 1.183971017599105835e-01 -4.553129971027374268e-01 -6.514508742839097977e-03 1.661621332168579102e-01 -3.805520012974739075e-02 6.671991199254989624e-02 -1.513762027025222778e-01 1.151285041123628616e-02 2.798617482185363770e-01 1.702618896961212158e-01 -2.209642261732369661e-04 8.273362368345260620e-02 -1.346376091241836548e-01 -3.346185386180877686e-01 -5.674998462200164795e-02 -2.339687384665012360e-02 -1.329474300146102905e-01 1.828863024711608887e-01 -2.879767715930938721e-01 3.162404894828796387e-01 3.007289022207260132e-02 2.225836664438247681e-01 1.165128201246261597e-01 -2.453109472990036011e-01 9.145379066467285156e-03 1.934309303760528564e-02 9.299571625888347626e-03 8.178582787513732910e-02 -1.120751351118087769e-01
1.470727175474166870e-01 -3.031600117683410645e-01 -1.187514439225196838e-01 -7.382930256426334381e-03 -4.044514298439025879e-01 9.561799466609954834e-03 -8.433107286691665649e-02 1.677398681640625000e-01 -4.232557490468025208e-03 -6.707239896059036255e-02 -2.922842204570770264e-01 7.136114686727523804e-02 1.011635456234216690e-02 -8.767000585794448853e-02 2.051069438457489014e-01 -6.219179183244705200e-02 -2.295280545949935913e-01 2.472488582134246826e-01 1.967371702194213867e-01 -9.462702274322509766e-02 -5.019281804561614990e-02 1.076793950051069260e-02 7.432417571544647217e-02 1.303790789097547531e-02 2.264335006475448608e-01 -3.132925927639007568e-01 -2.601133882999420166e-01 7.722895592451095581e-02 -2.017071694135665894e-01 -9.261408448219299316e-02 -2.450013756752014160e-01 1.499388366937637329e-01
-5.668977648019790649e-02 -2.344475360587239265e-03 2.498671114444732666e-01 -2.421909421682357788e-01 -2.518063187599182129e-01 2.149143517017364502e-01 3.178883492946624756e-01 -3.305756747722625732e-01 -1.342461407184600830e-01 -1.128709167242050171e-01 2.773799933493137360e-02 -1.341324299573898315e-02 6.981361657381057739e-02 -2.901849895715713501e-02 6.915113329887390137e-02 1.080958470702171326e-01 -3.510501980781555176e-01 -5.869041197001934052e-03 -8.831989765167236328e-02 -1.391949355602264404e-01 2.106699943542480469e-01 2.718320302665233612e-02 3.659524023532867432e-01 -1.394324749708175659e-01 1.513054519891738892e-01 3.186459094285964966e-02 -2.840721011161804199e-01 -1.523286402225494385e-01 -7.489368319511413574e-02 -6.518843024969100952e-02 3.462820127606391907e-02 -1.186253875494003296e-01
4.658678919076919556e-02 -2.228837311267852783e-01 2.232921421527862549e-01 1.145465113222599030e-02 -3.939395248889923096e-01 1.519527006894350052e-02 1.478511840105056763e-01 -1.044064536690711975e-01 7.513047754764556885e-02 -1.390318870544433594e-01 -4.759499430656433105e-01 9.951768070459365845e-02 1.944498866796493530e-01 -5.152912437915802002e-02 1.176049038767814636e-01 3.021206259727478027e-01 -2.090945243835449219e-01 5.534933414310216904e-03 -2.140585035085678101e-01 6.284287571907043457e-02 8.799408376216888428e-02 -4.205084592103958130e-02 3.425042331218719482e-01 -1.060543730854988098e-01 1.504227966070175171e-01 -3.805132582783699036e-02 -3.633773326873779297e-02 1.651013828814029694e-02 -2.052069455385208130e-01 -5.799455568194389343e-02 -9.233376011252403259e-03 -1.363676320761442184e-02
-7.908454537391662598e-02 9.455089271068572998e-02 1.221913658082485199e-02 -3.029136061668395996e-01 -3.443580567836761475e-01 -1.585263460874557495e-01 1.266756355762481689e-01 -3.229339420795440674e-02 4.578423127532005310e-02 3.730315715074539185e-02 -1.173892840743064880e-01 -1.057268232107162476e-01 2.636331915855407715e-01 -3.758975490927696228e-02 1.288883984088897705e-01 -3.821212351322174072e-01 -3.401454389095306396e-01 1.124087255448102951e-02 1.342746987938880920e-02 -3.322201371192932129e-01 -9.556134790182113647e-02 6.636006385087966919e-02 3.231005966663360596e-01 1.015302687883377075e-01 1.445150822401046753e-01 -4.923423752188682556e-02 1.605760008096694946e-01 7.706470042467117310e-02 1.273512095212936401e-01 -1.216130554676055908e-01 -8.434552699327468872e-02 1.494603157043457031e-01
-3.427909910678863525e-01 -1.921893507242202759e-01 1.573572903871536255e-01 1.255920082330703735e-01 -2.440534979104995728e-01 -3.226535022258758545e-02 -1.135643050074577332e-01 -1.076762974262237549e-01 -9.622582048177719116e-02 5.282244831323623657e-02 -2.759948074817657471e-01 -2.155467271804809570e-01 -4.486602917313575745e-02 2.436016201972961426e-01 8.855127543210983276e-02 -8.578424900770187378e-02 -3.957699835300445557e-01 -2.954076044261455536e-02 6.105140224099159241e-02 9.709142148494720459e-02 -9.629087895154953003e-02 2.187824100255966187e-01 3.796763122081756592e-01 2.400755733251571655e-01 2.310476005077362061e-01 3.762879595160484314e-02 -5.115697532892227173e-02 4.107624664902687073e-02 -5.943129956722259521e-02 -4.111327230930328369e-02 -8.144865930080413818e-02 -9.023475646972656250e-02
-1.104928404092788696e-01 2.030978649854660034e-01 -1.210884600877761841e-01 -2.314818054437637329e-01 -4.986568391323089600e-01 8.615829050540924072e-02 3.176872618496417999e-03 -2.341435551643371582e-01 -9.873398393392562866e-02 -1.086899414658546448e-01 -6.502839922904968262e-02 2.749142050743103027e-01 2.310328334569931030e-01 5.809003952890634537e-03 1.033819317817687988e-01 8.916118741035461426e-02 -1.747588366270065308e-01 1.037518903613090515e-01 2.568638920783996582e-01 4.131210595369338989e-02 -1.063989251852035522e-01 9.367000311613082886e-02 2.107462659478187561e-02 2.905334718525409698e-02 7.288874685764312744e-02 -1.157447323203086853e-01 -1.879635751247406006e-01 7.829002290964126587e-02 -1.760245561599731445e-01 2.503818571567535400e-01 -2.995887398719787598e-01 -1.413968801498413086e-01
-1.461126655340194702e-01 6.356318295001983643e-02 -3.507421910762786865e-02 -1.252029836177825928e-01 -3.981930315494537354e-01 2.310717105865478516e-01 3.481295406818389893e-01 -1.979864984750747681e-01 -1.946906596422195435e-01 -1.172958165407180786e-01 -1.648594290018081665e-01 7.624103873968124390e-02 -6.711190938949584961e-02 -6.020545586943626404e-02 -3.757956996560096741e-02 1.574414968490600586e-01 -2.542483508586883545e-01 -2.075000554323196411e-01 -6.680101901292800903e-02 -2.367449104785919189e-01 1.575556248426437378e-01 -7.094777375459671021e-02 2.385209947824478149e-01 -1.161553617566823959e-02 1.590113490819931030e-01 1.830293387174606323e-01 -3.723690509796142578e-01 -7.704562693834304810e-02 1.756550185382366180e-02 -1.062346249818801880e-02 -2.338636294007301331e-02 8.328474313020706177e-02
-1.288908123970031738e-01 -1.562195867300033569e-01 2.752494253218173981e-02 -1.218665093183517456e-01 -8.569426834583282471e-02 7.863537967205047607e-02 1.654314547777175903e-01 -1.837350726127624512e-01 -1.434671282768249512e-01 -2.781038582324981689e-01 -3.746271729469299316e-01 -3.688502609729766846e-01 7.962192595005035400e-02 1.589428186416625977e-01 1.478262543678283691e-01 -1.360053122043609619e-01 -4.555809795856475830e-01 -1.793325990438461304e-01 1.922428756952285767e-01 -2.697113156318664551e-02 -7.997259497642517090e-02 6.345448642969131470e-02 -1.667080447077751160e-02 8.394212275743484497e-02 7.192754745483398438e-02 1.291190832853317261e-01 -6.782612204551696777e-02 -6.434809416532516479e-03 -2.414687424898147583e-01 2.055761069059371948e-01 3.844449063763022423e-03 1.521710399538278580e-02
2.180428057909011841e-02 -2.132526636123657227e-01 -1.247375458478927612e-01 3.909018635749816895e-02 -1.782045513391494751e-01 1.364215314388275146e-01 3.696756660938262939e-01 -1.749553978443145752e-01 2.475501783192157745e-02 1.232948377728462219e-01 -1.273845583200454712e-01 -1.556484103202819824e-01 1.495419293642044067e-01 1.152698695659637451e-01 2.325664907693862915e-01 -3.278259187936782837e-02 -4.018425047397613525e-01 1.849116384983062744e-01 9.130616486072540283e-02 -2.902753837406635284e-02 -2.105544060468673706e-01 2.778462693095207214e-02 2.847031354904174805e-01 1.784567832946777344e-01 5.887086153961718082e-04 -3.753094077110290527e-01 -2.856222353875637054e-02 2.203127443790435791e-01 -6.352577358484268188e-02 -6.929914932698011398e-03 -9.421268850564956665e-02 -7.884248346090316772e-02
1.217052862048149109e-01 -2.521815001964569092e-01 -6.810375303030014038e-02 -1.361897885799407959e-01 -2.620494365692138672e-02 7.178615778684616089e-02 2.075985521078109741e-01 -2.290371209383010864e-01 9.714003652334213257e-02 -1.166965290904045105e-01 5.520311370491981506e-02 1.261018514633178711e-01 3.533094823360443115e-01 -5.872241035103797913e-02 -1.924857310950756073e-02 -2.555907703936100006e-02 -1.810736060142517090e-01 1.491418629884719849e-01 -6.440664082765579224e-02 1.492372062057256699e-02 -2.515413761138916016e-01 1.214245259761810303e-01 1.515569388866424561e-01 -7.806082814931869507e-02 2.606517374515533447e-01 8.972850441932678223e-02 -3.378332257270812988e-01 -1.489147692918777466e-01 -4.240339249372482300e-02 3.370301723480224609e-01 -2.556651532649993896e-01 -2.572491466999053955e-01
-2.542683109641075134e-02 -2.932562828063964844e-01 -8.070063591003417969e-02 -4.846813157200813293e-02 -1.369961947202682495e-01 -2.802325598895549774e-02 1.541521698236465454e-01 -2.257293835282325745e-02 1.036730594933032990e-02 1.548443138599395752e-01 -9.311410784721374512e-02 -6.457030028104782104e-02 1.794902831315994263e-01 -2.762043178081512451e-01 1.447363346815109253e-01 -1.151119470596313477e-01 -4.430106580257415771e-01 1.298109292984008789e-01 2.804936468601226807e-01 8.926858194172382355e-03 -3.187577053904533386e-02 -1.433538943529129028e-01 7.266460452228784561e-03 -1.976926624774932861e-02 2.766627967357635498e-01 -3.150685876607894897e-02 -1.227602511644363403e-01 4.846842214465141296e-02 -8.301682025194168091e-02 1.045632213354110718e-01 -4.537976086139678955e-01 2.201146334409713745e-01
-2.205547690391540527e-02 -7.017601281404495239e-02 8.182270079851150513e-02 1.141300350427627563e-01 -1.018880009651184082e-01 1.529940366744995117e-01 1.637554913759231567e-01 2.010739594697952271e-01 1.268656104803085327e-01 1.876174658536911011e-02 1.846810616552829742e-02 2.592694759368896484e-01 3.090482354164123535e-01 2.035494446754455566e-01 4.254871979355812073e-02 -1.210174057632684708e-02 -3.394955098628997803e-01 -1.331957876682281494e-01 -3.449250012636184692e-02 -1.175072491168975830e-01 1.551631242036819458e-01 3.551920950412750244e-01 -6.001390051096677780e-03 2.633131146430969238e-01 2.378636002540588379e-01 9.771527349948883057e-02 -2.092644274234771729e-01 1.631767153739929199e-01 -2.491537779569625854e-01 2.333250790834426880e-01 -1.305785775184631348e-01 1.149231866002082825e-01
1.397531032562255859e-01 -2.276064753532409668e-01 2.062491625547409058e-01 1.026889029890298843e-02 -3.848983347415924072e-01 -3.125209212303161621e-01 1.916262656450271606e-01 -7.484698295593261719e-02 -1.700796782970428467e-01 9.345261007547378540e-02 4.461430385708808899e-02 2.356476709246635437e-02 1.063214093446731567e-01 8.451204746961593628e-02 1.882665157318115234e-01 1.410520672798156738e-01 -2.142563611268997192e-01 5.832427740097045898e-02 -9.572144597768783569e-02 1.185257062315940857e-01 -7.180785387754440308e-02 3.282783180475234985e-02 1.614113599061965942e-01 2.479741573333740234e-01 -2.665445506572723389e-01 -1.975313872098922729e-01 -6.973723322153091431e-02 2.121649496257305145e-02 -2.723558247089385986e-01 -6.328593194484710693e-02 -3.351932168006896973e-01 1.080562621355056763e-01
1.019396930932998657e-01 -2.662790417671203613e-01 -3.030956536531448364e-02 -6.504767574369907379e-03 -1.357473880052566528e-01 8.672130107879638672e-02 8.167982846498489380e-02 -1.569889485836029053e-01 4.277547895908355713e-01 5.223676934838294983e-02 -3.646579980850219727e-01 9.377774596214294434e-02 1.775286346673965454e-01 -1.653119772672653198e-01 3.746307641267776489e-02 1.553917825222015381e-01 -2.962130904197692871e-01 2.381388843059539795e-02 7.845339924097061157e-02 2.424678802490234375e-01 1.472731679677963257e-01 7.300644367933273315e-02 1.998288333415985107e-01 -8.116517215967178345e-02 1.630672514438629150e-01 -1.576726585626602173e-01 -3.443389385938644409e-02 1.584081947803497314e-01 -1.737868487834930420e-01 2.095690518617630005e-01 -2.495362758636474609e-01 8.773328363895416260e-02
1.545636951923370361e-01 -7.141958177089691162e-02 9.242227673530578613e-02 2.703458070755004883e-01 -2.900359034538269043e-01 -1.086456999182701111e-01 2.280407957732677460e-02 -3.041902557015419006e-02 1.169266700744628906e-01 -3.047401309013366699e-01 -9.102478623390197754e-02 -4.779943078756332397e-02 -9.168703109025955200e-02 -2.804951965808868408e-01 9.773311018943786621e-02 6.674621254205703735e-02 -6.113348603248596191e-01 2.379635162651538849e-02 1.845586895942687988e-01 -7.224521040916442871e-02 -1.260818988084793091e-01 -3.641707077622413635e-02 3.262263163924217224e-02 1.115597411990165710e-01 -1.504354737699031830e-02 -3.301102295517921448e-02 -1.702437102794647217e-01 -4.390675574541091919e-03 -2.338304668664932251e-01 1.364583820104598999e-01 -5.891662091016769409e-02 -1.497110128402709961e-01
2.625150606036186218e-02 -1.684553325176239014e-01 -7.802632451057434082e-02 -2.062339037656784058e-01 -3.230479061603546143e-01 -1.923519372940063477e-01 4.044209420680999756e-02 -9.301307797431945801e-02 -3.217082098126411438e-02 1.949788816273212433e-02 7.094752788543701172e-02 4.951785504817962646e-02 3.181023299694061279e-01 4.222610965371131897e-03 2.172804772853851318e-01 -3.085115253925323486e-01 -3.303973972797393799e-01 1.280752867460250854e-01 -1.462265253067016602e-01 -2.102413475513458252e-01 -6.501816213130950928e-02 9.293195605278015137e-02 1.081602200865745544e-01 2.164137214422225952e-01 3.358753919601440430e-01 -9.638163447380065918e-02 1.432865578681230545e-02 2.321476638317108154e-01 -4.396427050232887268e-02 -2.693764567375183105e-01 6.407544016838073730e-02 2.864654920995235443e-02
3.567517921328544617e-02 -3.561083227396011353e-02 1.788794845342636108e-01 2.136183381080627441e-01 -3.304984867572784424e-01 -1.962727755308151245e-01 3.457014560699462891e-01 -1.627516001462936401e-01 -1.208054181188344955e-02 2.792566120624542236e-01 1.428722143173217773e-01 1.389065980911254883e-01 -1.420091371983289719e-02 2.870031893253326416e-01 -9.312242269515991211e-02 -1.047509983181953430e-01 -4.033907055854797363e-01 -3.894965723156929016e-02 -2.266432195901870728e-01 -5.372064560651779175e-02 -2.244900614023208618e-01 -2.815649844706058502e-02 1.064372882246971130e-01 4.788142628967761993e-03 -2.181524410843849182e-02 -1.941920965909957886e-01 -9.157084673643112183e-02 -2.035389095544815063e-01 -8.462515473365783691e-02 9.896927326917648315e-02 -1.168279796838760376e-01 -7.990267872810363770e-02
-3.594824578613042831e-03 -1.936040669679641724e-01 2.407280169427394867e-02 -7.428642362356185913e-02 -6.919972598552703857e-02 -3.096401095390319824e-01 5.885829403996467590e-02 -6.420826166868209839e-02 -2.570582926273345947e-01 1.151839122176170349e-01 -2.208807170391082764e-01 9.388204663991928101e-02 -9.454832226037979126e-02 -6.302131712436676025e-02 -7.623961567878723145e-02 -2.912399172782897949e-02 -4.646885693073272705e-01 -1.423741877079010010e-01 -1.613089144229888916e-01 -1.604080051183700562e-01 8.699338883161544800e-02 3.091767057776451111e-02 1.515580564737319946e-01 1.951287314295768738e-02 1.601383388042449951e-01 2.184479832649230957e-01 -2.310509383678436279e-01 1.393024325370788574e-01 -1.785491257905960083e-01 3.566976189613342285e-01 2.295365482568740845e-01 1.176809817552566528e-01
-8.801216632127761841e-02 -4.555406048893928528e-02 -8.049682527780532837e-02 2.306028902530670166e-01 -4.769114553928375244e-01 -7.750555872917175293e-02 2.219645977020263672e-01 -5.010971054434776306e-02 1.730889081954956055e-01 2.461042553186416626e-01 1.905008032917976379e-02 2.078694552183151245e-01 1.027180403470993042e-01 1.690773665904998779e-01 4.256115853786468506e-02 -1.016308218240737915e-01 -1.714213043451309204e-01 2.389121800661087036e-02 -1.819794178009033203e-01 2.063625864684581757e-02 2.247988432645797729e-01 2.186666131019592285e-01 7.066296786069869995e-02 2.592021226882934570e-01 1.873627156019210815e-01 -1.912594586610794067e-02 -6.098002195358276367e-02 -1.734716892242431641e-01 -2.494180202484130859e-01 5.305118113756179810e-02 2.449974119663238525e-01 1.776405572891235352e-01
-1.732952333986759186e-02 -3.593337535858154297e-01 5.529961548745632172e-03 9.417986497282981873e-03 -4.275413453578948975e-01 -1.885537207126617432e-01 1.937859952449798584e-01 -1.370170861482620239e-01 1.707629412412643433e-01 -1.062523126602172852e-01 1.383168697357177734e-01 -1.382093280553817749e-01 -7.142806053161621094e-02 -1.089315563440322876e-01 -4.194828867912292480e-02 -1.203279197216033936e-01 -3.636477291584014893e-01 1.798740923404693604e-01 1.717981249094009399e-01 9.660157561302185059e-02 -1.256928443908691406e-01 1.302904039621353149e-01 3.239904940128326416e-01 1.563105359673500061e-02 2.253101468086242676e-01 -1.388715803623199463e-01 5.896543338894844055e-02 1.950751543045043945e-01 -1.127702370285987854e-01 1.278607994318008423e-01 -3.231913084164261818e-03 4.257915541529655457e-02
7.570789754390716553e-02 -4.951636120676994324e-02 -8.203814737498760223e-03 -9.064865298569202423e-03 -4.254273474216461182e-01 -2.913826107978820801e-01 3.488108143210411072e-02 -2.185583859682083130e-01 3.909230977296829224e-02 -1.721759093925356865e-03 -7.564420253038406372e-02 -1.524417996406555176e-01 5.857255309820175171e-02 -6.530844420194625854e-02 1.311924904584884644e-01 -1.053124740719795227e-01 -4.630123078823089600e-01 1.743915975093841553e-01 1.358152329921722412e-01 1.870990246534347534e-01 1.074144318699836731e-01 7.071958482265472412e-02 2.650770545005798340e-02 1.866048127412796021e-01 1.275439709424972534e-01 6.024212390184402466e-02 -7.033851742744445801e-02 -1.692660748958587646e-01 -2.240067161619663239e-02 -1.248424053192138672e-01 1.481182277202606201e-01 -4.104524552822113037e-01
2.706672437489032745e-02 -2.802645266056060791e-01 1.051321253180503845e-01 5.472826212644577026e-02 -2.694857716560363770e-01 -6.849293131381273270e-03 1.429749727249145508e-01 1.982595324516296387e-01 -6.474757194519042969e-02 -2.253000438213348389e-01 -4.404881969094276428e-02 3.208953440189361572e-01 2.103224843740463257e-01 1.064839065074920654e-01 4.423896595835685730e-02 -3.538409620523452759e-02 -3.139560222625732422e-01 -1.998693309724330902e-02 -2.801407873630523682e-02 -7.057861238718032837e-02 1.939528584480285645e-01 2.289996594190597534e-01 1.825943291187286377e-01 1.628279983997344971e-01 2.324825823307037354e-01 1.882128268480300903e-01 1.434604525566101074e-01 -3.799190744757652283e-02 -3.402121737599372864e-02 1.803770065307617188e-01 -6.489879637956619263e-02 3.893010020256042480e-01
-7.394827436655759811e-03 -6.029216572642326355e-03 -2.212118590250611305e-03 -8.756220340728759766e-03 -5.746668949723243713e-02 -1.990292221307754517e-01 1.934656202793121338e-01 -2.391592115163803101e-01 6.397903431206941605e-03 1.848178207874298096e-01 -3.079765141010284424e-01 1.630816608667373657e-01 -1.184132620692253113e-01 1.798978820443153381e-02 1.281239539384841919e-01 -9.459731727838516235e-02 -3.233785033226013184e-01 1.069223284721374512e-01 -1.770751923322677612e-01 -3.162290155887603760e-01 2.027674317359924316e-01 -8.658837527036666870e-02 2.375630289316177368e-01 -1.696307025849819183e-02 -1.916798055171966553e-01 -4.228547215461730957e-01 -1.711038947105407715e-01 -1.448060870170593262e-01 -1.382445394992828369e-01 9.806581586599349976e-02 -9.044339507818222046e-02 -1.073930785059928894e-01
-1.673817932605743408e-01 -1.768309324979782104e-01 -7.442267984151840210e-02 -1.321203708648681641e-01 -3.112905323505401611e-01 3.970994055271148682e-02 8.368857949972152710e-02 2.521886229515075684e-01 5.504767596721649170e-02 7.717026770114898682e-02 -2.426750957965850830e-01 1.241127923130989075e-01 3.682372346520423889e-02 -5.070425570011138916e-03 1.915476620197296143e-01 7.760839909315109253e-02 -9.876097738742828369e-02 -1.474958062171936035e-01 1.532273590564727783e-01 -9.477263689041137695e-02 1.702660173177719116e-01 1.316289305686950684e-01 1.143201515078544617e-01 -2.009754627943038940e-01 -1.811201870441436768e-02 -1.110369637608528137e-01 -4.351403713226318359e-01 -2.320380955934524536e-01 -3.659355044364929199e-01 6.770110130310058594e-02 -1.604311317205429077e-01 1.934932619333267212e-01
-1.720111258327960968e-02 3.073260784149169922e-01 1.525971591472625732e-01 -1.007724851369857788e-01 -2.613914906978607178e-01 -5.326547659933567047e-03 -6.611716747283935547e-02 3.967890888452529907e-02 3.103488981723785400e-01 9.777069091796875000e-02 -1.031540483236312866e-01 2.133216112852096558e-01 1.245164722204208374e-01 9.723316133022308350e-02 1.851952373981475830e-01 4.137167334556579590e-02 -3.656066358089447021e-01 3.105934336781501770e-02 -1.056317389011383057e-01 -1.110982149839401245e-01 1.981127113103866577e-01 1.101174727082252502e-01 2.292983829975128174e-01 -1.401247382164001465e-01 2.498729676008224487e-01 -3.856544941663742065e-02 -7.386045902967453003e-02 -2.674371302127838135e-01 -3.701959848403930664e-01 6.781648844480514526e-02 -6.895232200622558594e-02 7.418245077133178711e-02
-7.526485621929168701e-02 -4.029462859034538269e-02 1.517532914876937866e-01 -8.631885796785354614e-02 -1.250426769256591797e-01 -2.712373733520507812e-01 2.653448581695556641e-01 -1.859539896249771118e-01 -2.605787813663482666e-01 1.534117162227630615e-01 -3.638817667961120605e-01 -6.877154856920242310e-02 -1.343453824520111084e-01 -2.166180685162544250e-02 2.780074477195739746e-01 -3.665242344141006470e-02 -3.784982562065124512e-01 1.402831077575683594e-01 1.799755394458770752e-01 -2.241821885108947754e-01 6.326233595609664917e-02 -7.378623634576797485e-02 1.137227267026901245e-01 1.416725069284439087e-01 -5.235939472913742065e-02 -1.424600463360548019e-02 -8.938825130462646484e-02 3.849196806550025940e-02 2.209499776363372803e-01 1.756243854761123657e-01 -2.463828325271606445e-01 -3.861059620976448059e-02
3.419347107410430908e-02 -7.923399098217487335e-03 -1.711572855710983276e-01 -2.567705139517784119e-02 -2.141551226377487183e-01 3.097101487219333649e-02 -1.013873144984245300e-01 -3.733485639095306396e-01 1.579956896603107452e-02 -2.441240996122360229e-01 -1.100327298045158386e-01 -3.113000392913818359e-01 1.612284183502197266e-01 5.861677601933479309e-02 2.845420241355895996e-01 -8.121661841869354248e-02 -4.499824941158294678e-01 -1.505156904458999634e-01 2.786770649254322052e-02 -7.887696474790573120e-02 1.099153328686952591e-02 -6.154961511492729187e-02 1.504519283771514893e-01 9.600759297609329224e-02 -5.577233433723449707e-02 2.553800940513610840e-01 1.260093897581100464e-01 -2.168542891740798950e-01 2.906308136880397797e-02 1.674261838197708130e-01 -2.401362061500549316e-01 2.822712808847427368e-02
-8.953558653593063354e-02 -3.540636897087097168e-01 4.011846706271171570e-02 2.460168302059173584e-01 -3.104763627052307129e-01 2.489531785249710083e-02 2.093251198530197144e-01 1.396233588457107544e-01 -1.091171279549598694e-01 -1.784459799528121948e-01 -1.714457757771015167e-02 4.125138521194458008e-01 6.703960150480270386e-02 -2.454680949449539185e-02 -2.955196425318717957e-02 1.478383839130401611e-01 -3.300969302654266357e-01 1.460113525390625000e-01 -8.108029142022132874e-03 -4.061590135097503662e-02 2.259029150009155273e-01 8.773741871118545532e-02 1.478003859519958496e-01 1.695226281881332397e-01 3.310786187648773193e-02 -7.792712748050689697e-02 -1.239788234233856201e-01 -6.520067807286977768e-03 2.081264257431030273e-01 2.629863619804382324e-01 -1.521039307117462158e-01 5.115095898509025574e-02
1.355956960469484329e-02 -6.701301038265228271e-02 -2.692713215947151184e-02 -1.180823221802711487e-01 -1.692713946104049683e-01 1.235601156949996948e-01 2.460475862026214600e-01 -2.972761392593383789e-01 -1.336268633604049683e-01 -4.410669580101966858e-02 -2.406657785177230835e-01 1.989200115203857422e-01 4.798252582550048828e-01 7.890968024730682373e-02 -2.723111510276794434e-01 -1.049398109316825867e-01 -3.966834843158721924e-01 6.645337492227554321e-02 2.025352418422698975e-02 1.575254201889038086e-01 -7.402631640434265137e-02 -1.832723170518875122e-01 -3.210556507110595703e-02 9.007997065782546997e-02 1.969551295042037964e-02 2.185044251382350922e-02 -2.232954502105712891e-01 -1.719914376735687256e-01 7.039644569158554077e-02 1.216454207897186279e-01 -1.158410385251045227e-01 1.473325770348310471e-02
1.901729255914688110e-01 -9.791952371597290039e-02 1.005726009607315063e-01 1.473101675510406494e-01 -2.737076878547668457e-01 4.231009632349014282e-02 1.955245584249496460e-01 -6.065631285309791565e-02 -6.752586364746093750e-02 -1.744071990251541138e-01 -1.364011913537979126e-01 -1.103847026824951172e-01 3.286844119429588318e-02 -2.096868008375167847e-01 -1.312237232923507690e-02 -2.360853403806686401e-01 -5.463519692420959473e-01 1.632633507251739502e-01 1.587155312299728394e-01 1.257447600364685059e-01 -1.540481299161911011e-01 5.850712954998016357e-02 1.489333808422088623e-01 1.542378962039947510e-01 -5.188293755054473877e-02 -1.584040075540542603e-01 6.848524510860443115e-02 1.004828512668609619e-01 -2.483507990837097168e-01 2.202886044979095459e-01 -8.629067987203598022e-02 -1.938731670379638672e-01
2.471350431442260742e-01 -8.744368702173233032e-02 5.489458516240119934e-02 2.431978285312652588e-01 -2.485537528991699219e-01 -9.589899331331253052e-02 3.533981740474700928e-02 -2.264165580272674561e-01 -1.981531083583831787e-01 -1.653593033552169800e-01 -1.166094020009040833e-01 -1.927099823951721191e-01 3.255580738186836243e-02 1.350258290767669678e-01 2.524306774139404297e-01 -6.475424766540527344e-02 -4.120768308639526367e-01 -6.543768942356109619e-02 8.253044635057449341e-02 -1.899981126189231873e-02 -5.946612730622291565e-02 3.388135433197021484e-01 1.747866421937942505e-01 1.610682457685470581e-01 -1.702872514724731445e-01 8.643460273742675781e-02 -2.148267179727554321e-01 1.863279491662979126e-01 -1.342594157904386520e-02 6.611530482769012451e-02 -2.437781244516372681e-01 -6.065040454268455505e-02
7.875595986843109131e-02 1.342117190361022949e-01 3.727767989039421082e-02 -3.382393717765808105e-01 -2.328972220420837402e-01 7.583326846361160278e-02 2.844521999359130859e-01 -1.271455138921737671e-01 1.931630447506904602e-02 1.220740675926208496e-01 -4.332435131072998047e-02 -3.141552954912185669e-02 1.267697811126708984e-01 -5.861908197402954102e-03 -7.624842226505279541e-02 1.866492927074432373e-01 -3.362075984477996826e-01 -1.082176864147186279e-01 1.328691747039556503e-02 -1.087044551968574524e-01 2.358841001987457275e-01 1.929521709680557251e-01 4.285086989402770996e-01 -5.849723145365715027e-02 7.924365252256393433e-02 -4.956620931625366211e-02 -3.075089156627655029e-01 -2.830493748188018799e-01 -1.612221598625183105e-01 -3.568510001059621572e-04 9.488592855632305145e-03 4.325868189334869385e-02
-1.578433066606521606e-02 -9.146396070718765259e-02 -5.362940952181816101e-02 -8.158002048730850220e-02 -1.985883563756942749e-01 -2.037395536899566650e-01 2.828861773014068604e-01 -1.523204147815704346e-01 1.229766532778739929e-01 -2.388377040624618530e-01 2.154876440763473511e-01 7.826378941535949707e-02 8.229656517505645752e-02 -3.505365177989006042e-02 1.188502386212348938e-01 -1.936244815587997437e-01 -4.676707983016967773e-01 2.453085035085678101e-01 1.887128651142120361e-01 1.271475553512573242e-01 -2.172571569681167603e-01 1.187773868441581726e-01 2.597567141056060791e-01 -6.403917819261550903e-02 -1.139743030071258545e-01 -1.898259818553924561e-01 -2.490786314010620117e-01 2.577486820518970490e-02 -1.591589748859405518e-01 5.457968637347221375e-02 -2.672304213047027588e-02 9.501889348030090332e-02
-1.868754774332046509e-01 -2.952611446380615234e-01 7.360026985406875610e-02 -2.560606598854064941e-01 -1.430397629737854004e-01 -2.436434179544448853e-01 -1.634375937283039093e-02 4.047639595228247344e-05 -6.899561733007431030e-02 -4.288665205240249634e-02 -3.604720830917358398e-01 -9.754126518964767456e-02 -4.422035813331604004e-02 -1.663195788860321045e-01 1.226333156228065491e-01 -4.497684538364410400e-02 -3.794475197792053223e-01 -8.245799690485000610e-02 5.410200357437133789e-02 -2.007279694080352783e-01 -1.467519849538803101e-01 3.706535696983337402e-02 4.491044580936431885e-02 1.361315995454788208e-01 -1.149956732988357544e-01 -4.799467977136373520e-03 -5.298762023448944092e-02 -1.336001455783843994e-01 -9.830071032047271729e-02 2.583663463592529297e-01 -4.115141034126281738e-01 1.302694678306579590e-01
-2.847871370613574982e-02 2.745094299316406250e-01 1.012398004531860352e-01 5.751761421561241150e-02 -4.862160086631774902e-01 8.162922412157058716e-02 1.027308925986289978e-01 -1.274259388446807861e-01 -6.123986095190048218e-02 -1.341037303209304810e-01 -2.298267483711242676e-01 -4.142166301608085632e-02 7.131958007812500000e-02 -2.656551599502563477e-01 2.587807476520538330e-01 7.720820140093564987e-03 -1.709293276071548462e-01 1.421583294868469238e-01 -1.415416151285171509e-01 1.813644357025623322e-02 1.844261288642883301e-01 1.839488185942173004e-02 1.318604499101638794e-01 7.128188759088516235e-02 3.882921040058135986e-01 -3.239574283361434937e-02 -3.003147244453430176e-01 1.432316452264785767e-01 -1.016964465379714966e-01 6.694954633712768555e-02 3.064227662980556488e-02 1.286963522434234619e-01
-3.281234949827194214e-02 -3.080270886421203613e-01 -2.963204123079776764e-02 -4.764127358794212341e-02 -2.776756584644317627e-01 -2.174056172370910645e-01 7.090765237808227539e-02 -1.148790121078491211e-01 -6.551405042409896851e-02 1.998001933097839355e-01 -1.980960816144943237e-01 -2.213467471301555634e-02 1.848369389772415161e-01 -3.220774233341217041e-01 1.271305680274963379e-01 -5.671933293342590332e-02 -4.371010661125183105e-01 7.603187859058380127e-02 2.937368154525756836e-01 -8.708368241786956787e-02 -9.635217487812042236e-02 -5.581228062510490417e-02 -9.999901801347732544e-02 1.433769008144736290e-03 1.099732071161270142e-01 -5.844876542687416077e-02 -3.427508473396301270e-02 -4.786579310894012451e-02 -9.545738995075225830e-02 3.181254025548696518e-03 -3.684580624103546143e-01 2.002878487110137939e-01
2.558079957962036133e-01 -9.147496521472930908e-02 3.053044080734252930e-01 4.410742968320846558e-02 -3.235964775085449219e-01 -2.595196664333343506e-01 2.118474841117858887e-01 -5.160113796591758728e-02 -2.836872078478336334e-02 3.033695220947265625e-01 -1.450619995594024658e-01 1.640776693820953369e-01 -6.843944638967514038e-02 1.355626881122589111e-01 3.030374646186828613e-01 -9.760268777608871460e-02 -2.320845872163772583e-01 3.359939530491828918e-02 -1.333361119031906128e-01 -3.657863941043615341e-03 9.910016506910324097e-02 -2.135814428329467773e-01 3.018953502178192139e-01 -7.263751327991485596e-02 1.171942241489887238e-02 -8.340668678283691406e-02 -2.017615735530853271e-01 -1.820907443761825562e-01 -1.709126383066177368e-01 4.165182635188102722e-02 -6.829061359167098999e-02 7.072798907756805420e-02
-6.069906800985336304e-02 -1.966126114130020142e-01 -3.402320668101310730e-02 -1.802682578563690186e-01 -2.486307621002197266e-01 5.893960222601890564e-02 4.574831947684288025e-02 -1.706788539886474609e-01 1.052960976958274841e-01 -1.179697886109352112e-01 -2.100214809179306030e-01 1.030031889677047729e-01 3.573306277394294739e-02 -6.956484913825988770e-02 2.511317729949951172e-01 4.151704609394073486e-01 -5.628131628036499023e-01 7.051313295960426331e-04 8.113342523574829102e-02 1.005781907588243484e-02 -2.691880613565444946e-02 2.350634485483169556e-01 1.530227959156036377e-01 -1.470826268196105957e-01 -3.660909086465835571e-02 -6.684920191764831543e-02 -3.751216828823089600e-02 -6.057095155119895935e-02 -1.471933275461196899e-01 -1.957568079233169556e-01 2.585831796750426292e-03 -1.042443737387657166e-01
-4.107345640659332275e-02 5.091765895485877991e-02 5.246616899967193604e-02 -2.240852452814579010e-02 -1.991350948810577393e-02 -3.797560930252075195e-01 2.340681105852127075e-01 -1.641552597284317017e-01 9.067206084728240967e-02 2.233230471611022949e-01 -2.308364808559417725e-01 1.686731167137622833e-02 -1.753856800496578217e-02 -1.883874386548995972e-01 8.043884299695491791e-03 3.155552968382835388e-02 -4.554029107093811035e-01 -1.771921515464782715e-01 6.047768518328666687e-03 1.343068927526473999e-01 -1.464870423078536987e-01 2.550706826150417328e-02 2.699494957923889160e-01 2.136470675468444824e-01 -5.995951592922210693e-02 2.623369693756103516e-01 -2.304324656724929810e-01 -1.527285426855087280e-01 -1.185868307948112488e-01 1.253243237733840942e-01 9.269428253173828125e-02 1.813949048519134521e-01
1.496765315532684326e-01 1.043747831135988235e-02 -1.574102342128753662e-01 7.062022574245929718e-03 -9.532104432582855225e-02 -7.745455205440521240e-02 1.868217438459396362e-01 -2.329814881086349487e-01 8.858757209964096546e-04 -2.091118544340133667e-01 -1.445367038249969482e-01 3.435548394918441772e-02 3.054807484149932861e-01 2.145789712667465210e-01 5.055320914834737778e-03 2.724728584289550781e-01 -3.520684242248535156e-01 3.448542952537536621e-01 -3.373947739601135254e-01 7.220590487122535706e-03 9.019141644239425659e-02 3.753672912716865540e-02 -1.170702651143074036e-01 1.543751638382673264e-02 2.119110524654388428e-01 9.154134988784790039e-02 -1.051681414246559143e-01 -2.041939944028854370e-01 -1.981648355722427368e-01 4.105059802532196045e-02 -1.321783810853958130e-01 -1.557057350873947144e-01
-2.272000908851623535e-01 -1.465310454368591309e-01 1.279404293745756149e-02 1.436110138893127441e-01 -3.333918750286102295e-01 1.331219971179962158e-01 1.180951371788978577e-01 -1.322778314352035522e-02 1.240742877125740051e-01 -1.216899510473012924e-02 -3.084725141525268555e-02 6.045166775584220886e-02 1.993219852447509766e-01 3.593293428421020508e-01 2.378509752452373505e-02 -3.147216141223907471e-01 -1.867056787014007568e-01 7.652337104082107544e-02 -8.149177767336368561e-03 2.143768407404422760e-02 1.576792895793914795e-01 2.231673002243041992e-01 -9.818195551633834839e-02 2.678510248661041260e-01 1.772574782371520996e-01 1.706466078758239746e-01 -1.325889974832534790e-01 1.392094790935516357e-01 -2.919598519802093506e-01 1.512766033411026001e-01 -1.932070106267929077e-01 1.851277947425842285e-01
-2.082732766866683960e-01 -1.667381525039672852e-01 -3.553323820233345032e-02 -1.732560060918331146e-02 -3.175721466541290283e-01 5.323496647179126740e-03 1.248493120074272156e-01 5.629360303282737732e-02 -1.196871101856231689e-01 -7.344474643468856812e-02 2.864435501396656036e-02 2.470419257879257202e-01 8.488679677248001099e-02 7.794431596994400024e-02 2.704827487468719482e-01 2.385634370148181915e-02 -4.683523774147033691e-01 -5.275390669703483582e-02 -2.322694510221481323e-01 -5.222438648343086243e-02 -5.143801122903823853e-02 -2.201908826828002930e-01 3.494652807712554932e-01 2.819673530757427216e-02 2.858388721942901611e-01 7.932652533054351807e-02 1.573441624641418457e-01 8.635217696428298950e-02 -4.046748578548431396e-02 -8.177005499601364136e-02 -1.521381735801696777e-01 1.857304275035858154e-01
1.757673472166061401e-01 -2.539476938545703888e-02 1.066594198346138000e-01 -1.197960600256919861e-01 -1.879847496747970581e-01 -1.675614565610885620e-01 1.670158207416534424e-01 -1.320621222257614136e-01 -2.091466188430786133e-01 -3.537445962429046631e-01 -1.123056262731552124e-01 8.814768493175506592e-02 1.187879815697669983e-01 -1.162289753556251526e-01 -5.086794123053550720e-02 5.987172573804855347e-02 -3.123860657215118408e-01 2.809250056743621826e-01 3.862497978843748569e-04 -9.147793170996010303e-04 -3.221119940280914307e-02 1.275874078273773193e-01 1.919218152761459351e-01 2.836745381355285645e-01 -7.834075391292572021e-02 -9.794937819242477417e-02 -1.676895171403884888e-01 -1.236382499337196350e-01 -1.614074259996414185e-01 1.474350392818450928e-01 -2.005824893712997437e-01 -3.906985819339752197e-01
-8.318845927715301514e-02 1.089888215065002441e-01 5.512671917676925659e-02 1.201129984110593796e-02 9.243620932102203369e-02 -1.734996587038040161e-01 1.082074865698814392e-01 -6.726852804422378540e-02 2.125607281923294067e-01 -5.822563543915748596e-02 -3.691810369491577148e-02 2.430065870285034180e-01 1.555691212415695190e-01 -2.717871777713298798e-02 1.491165254265069962e-02 -1.029588207602500916e-01 -5.839420557022094727e-01 -2.985178120434284210e-02 -3.388541042804718018e-01 -1.427622139453887939e-01 1.745900213718414307e-01 8.830641210079193115e-02 2.167709618806838989e-01 1.783954538404941559e-02 2.424269020557403564e-01 1.274620294570922852e-01 1.631761640310287476e-01 1.744325156323611736e-03 -1.516375094652175903e-01 7.035257667303085327e-02 -2.608525156974792480e-01 -1.344695240259170532e-01
1.974196732044219971e-01 -2.133659422397613525e-01 -1.758811809122562408e-02 7.253588736057281494e-02 -2.776019275188446045e-01 1.146797835826873779e-01 -5.504906177520751953e-02 2.125553935766220093e-01 1.340491604059934616e-02 -8.959759026765823364e-02 -1.675781160593032837e-01 2.443659454584121704e-01 1.275038123130798340e-01 -1.592030823230743408e-01 -4.038601741194725037e-02 1.689470955170691013e-03 -3.621848523616790771e-01 -1.182095520198345184e-02 -1.653384864330291748e-01 1.065175086259841919e-01 5.529206991195678711e-02 1.913256198167800903e-01 1.952080726623535156e-01 -9.735586494207382202e-02 2.556772530078887939e-01 -3.204709589481353760e-01 -2.569275796413421631e-01 -5.883167684078216553e-02 1.279183030128479004e-01 1.865409165620803833e-01 -1.749550402164459229e-01 2.360111325979232788e-01
1.402880102396011353e-01 -3.384713530540466309e-01 3.642240166664123535e-02 -1.366769615560770035e-02 -1.024327129125595093e-01 2.759517431259155273e-01 3.556936085224151611e-01 -1.238881871104240417e-01 -5.561101064085960388e-02 -1.554891765117645264e-01 -3.233070671558380127e-01 -2.455980181694030762e-01 1.108325719833374023e-01 -1.334020961076021194e-02 9.047476202249526978e-02 -2.163523249328136444e-02 -3.325073421001434326e-01 -8.816612511873245239e-02 1.331041753292083740e-01 4.978030547499656677e-02 -1.780332475900650024e-01 -8.073733188211917877e-03 3.477363288402557373e-01 2.419735044240951538e-01 -6.359019875526428223e-02 -7.971608638763427734e-02 -8.490965515375137329e-02 -1.109900400042533875e-01 -1.308469921350479126e-01 8.588781952857971191e-02 -1.013696938753128052e-01 -8.967658132314682007e-02
2.478001862764358521e-01 1.647392064332962036e-01 -1.728002727031707764e-02 1.213620901107788086e-01 -2.980662882328033447e-01 -2.595229446887969971e-01 1.950405687093734741e-01 -1.080107614398002625e-01 -1.239709705114364624e-01 6.876835227012634277e-02 3.059596940875053406e-02 -1.532774716615676880e-01 -6.225444748997688293e-02 3.432135656476020813e-02 2.548702359199523926e-01 -6.543565541505813599e-02 -5.002465248107910156e-01 3.239688649773597717e-02 2.665270268917083740e-01 -1.489296257495880127e-01 -1.047909259796142578e-01 2.092888802289962769e-01 3.034729510545730591e-02 2.736387588083744049e-02 -4.328037798404693604e-02 7.483428926207125187e-04 -2.298659980297088623e-01 2.186496704816818237e-01 -1.161689981818199158e-01 2.004311084747314453e-01 -7.860634475946426392e-02 9.149491041898727417e-02
-6.692185997962951660e-02 -3.418083488941192627e-01 -9.478114545345306396e-02 1.848080903291702271e-01 -2.787777483463287354e-01 9.679775685071945190e-02 4.560286179184913635e-02 3.092176513746380806e-03 2.508723139762878418e-01 3.690107911825180054e-02 6.940435618162155151e-02 -7.369280606508255005e-02 -2.364058978855609894e-02 3.299204260110855103e-02 6.618216633796691895e-02 2.212235033512115479e-01 -4.656824469566345215e-01 1.867780089378356934e-01 -1.488724201917648315e-01 -9.413313120603561401e-02 2.436712756752967834e-02 -1.093594059348106384e-01 3.950247764587402344e-01 -4.445684701204299927e-02 2.390919327735900879e-01 -1.078724488615989685e-01 -2.265125811100006104e-01 2.010098099708557129e-02 -1.963991299271583557e-02 -1.354444175958633423e-01 -1.497767716646194458e-01 4.289292171597480774e-02
-1.490725725889205933e-01 1.296368837356567383e-01 -1.526620145887136459e-02 1.904547661542892456e-01 -4.289541840553283691e-01 -1.971961855888366699e-01 8.949892222881317139e-02 -3.969179466366767883e-02 2.775336503982543945e-01 1.057333871722221375e-01 -2.179373204708099365e-01 -1.213730424642562866e-01 -2.741408534348011017e-02 -4.293579235672950745e-02 1.284508705139160156e-01 -1.744868606328964233e-01 -2.292467355728149414e-01 -1.141886264085769653e-01 2.387988716363906860e-01 -6.446762382984161377e-02 -7.158341258764266968e-02 -1.110728085041046143e-01 1.520968973636627197e-01 3.936289250850677490e-02 -1.025016754865646362e-01 -4.022072851657867432e-01 -1.419267356395721436e-01 -2.007930278778076172e-01 -1.394201815128326416e-01 1.545826345682144165e-01 -2.069299817085266113e-01 -6.487485766410827637e-02
2.833436727523803711e-01 2.512702643871307373e-01 9.551101922988891602e-02 1.570293158292770386e-01 -2.763812541961669922e-01 -7.130456715822219849e-02 8.267212659120559692e-02 -6.701104342937469482e-02 -3.946357872337102890e-03 -1.491764634847640991e-01 -5.152616184204816818e-03 2.152630686759948730e-01 1.451581418514251709e-01 4.130893200635910034e-02 1.208474040031433105e-01 1.607153564691543579e-01 -3.948415517807006836e-01 -3.543572872877120972e-02 -1.875784248113632202e-01 -3.293383419513702393e-01 6.133295223116874695e-02 -2.260172180831432343e-02 2.013410478830337524e-01 7.716389000415802002e-02 3.159938454627990723e-01 -3.858913108706474304e-02 -2.657704949378967285e-01 1.266464143991470337e-01 -7.362029701471328735e-02 1.953566223382949829e-01 -1.004693955183029175e-01 -6.996782124042510986e-02
7.591074332594871521e-03 7.016705721616744995e-02 7.750933617353439331e-02 2.900827825069427490e-01 -2.518318295478820801e-01 2.601173333823680878e-02 1.440838538110256195e-02 3.531573340296745300e-02 1.386344730854034424e-01 9.306569397449493408e-02 -1.524752676486968994e-01 2.662252485752105713e-01 2.223436385393142700e-01 -2.259696722030639648e-01 1.087401360273361206e-01 -6.406895816326141357e-02 -3.408982753753662109e-01 -6.785234902054071426e-03 -1.685322672128677368e-01 1.778126060962677002e-01 1.589658409357070923e-01 1.262199878692626953e-01 2.856626510620117188e-01 -1.100728884339332581e-01 4.308413267135620117e-01 -5.340513959527015686e-02 -1.511575579643249512e-01 -4.729503020644187927e-02 1.732821315526962280e-01 1.938038617372512817e-01 -4.996827617287635803e-02 7.768307626247406006e-02
-9.792190790176391602e-02 -1.737982779741287231e-01 -4.058430716395378113e-02 -1.091901957988739014e-01 -9.164217114448547363e-02 -1.175090298056602478e-01 2.324361056089401245e-01 -4.349042847752571106e-02 -2.396529018878936768e-01 1.034074872732162476e-01 -3.114234805107116699e-01 -2.236182689666748047e-01 7.206961512565612793e-02 -1.521147340536117554e-01 -1.738198846578598022e-01 -2.752430271357297897e-03 -3.993831574916839600e-01 -9.335098788142204285e-03 7.671013474464416504e-02 -6.251404434442520142e-02 -7.167360186576843262e-02 3.830879926681518555e-01 1.710805147886276245e-01 1.478064223192632198e-03 1.704813539981842041e-01 -2.078747153282165527e-01 -3.104456327855587006e-02 -2.330119721591472626e-02 -1.038563996553421021e-01 3.453247845172882080e-01 1.184065565466880798e-01 -1.626426875591278076e-01
1.247730553150177002e-01 -2.883706390857696533e-01 1.000509858131408691e-01 4.358948394656181335e-02 -2.541693150997161865e-01 1.207176223397254944e-01 1.575816073454916477e-03 -3.444554805755615234e-01 7.634878903627395630e-02 -9.771113097667694092e-02 6.871434301137924194e-02 5.261313915252685547e-02 2.438707947731018066e-01 1.219080388545989990e-01 4.308564960956573486e-02 -8.178783580660820007e-03 -3.130075931549072266e-01 2.612379752099514008e-02 -4.764760658144950867e-02 -3.500372767448425293e-01 -3.215963542461395264e-01 -7.799204438924789429e-02 2.854304909706115723e-01 -1.761027276515960693e-01 1.606065779924392700e-01 -9.163664281368255615e-02 -2.350096255540847778e-01 -1.161941662430763245e-01 -1.453704684972763062e-01 -3.251547459512948990e-03 1.363382786512374878e-01 -6.570442765951156616e-02
3.811844885349273682e-01 -2.980913221836090088e-02 -1.152587905526161194e-01 -8.481940627098083496e-02 -3.561354577541351318e-01 -2.071928083896636963e-01 4.195725917816162109e-01 1.708855153992772102e-03 -8.868619054555892944e-02 -2.064498215913772583e-01 -7.076550275087356567e-02 1.493465900421142578e-01 -1.562283933162689209e-02 1.361441910266876221e-01 1.015975847840309143e-01 -1.245582848787307739e-01 -3.112251460552215576e-01 -1.371345072984695435e-01 1.941388100385665894e-02 -2.737384438514709473e-01 1.393682360649108887e-01 -8.960981667041778564e-02 8.364290930330753326e-03 8.784380555152893066e-02 2.228333428502082825e-02 -2.647918462753295898e-01 -7.172491401433944702e-02 -8.899101614952087402e-02 -2.006358951330184937e-01 -4.027430340647697449e-02 6.983900815248489380e-02 9.200279414653778076e-02
-1.750505566596984863e-01 -8.404090255498886108e-02 2.452252060174942017e-01 -1.300791557878255844e-02 -2.713850438594818115e-01 -4.205230250954627991e-02 -1.329422593116760254e-01 -7.593882828950881958e-02 -5.418225750327110291e-02 -1.432837843894958496e-01 -3.014001250267028809e-01 -2.834115326404571533e-01 5.559788644313812256e-02 -1.069701369851827621e-02 5.910840630531311035e-02 -7.802317291498184204e-02 -4.687227606773376465e-01 -2.750306949019432068e-02 -7.054236531257629395e-02 1.106790527701377869e-01 -1.856202781200408936e-01 3.088453710079193115e-01 1.596930623054504395e-01 2.915360331535339355e-01 1.485402584075927734e-01 -1.708024889230728149e-01 4.126661922782659531e-03 -9.325664490461349487e-02 -4.333183541893959045e-02 3.526333021000027657e-03 -1.085796281695365906e-01 -2.099155783653259277e-01
-1.730301380157470703e-01 -8.406937122344970703e-02 1.119755879044532776e-01 5.928646028041839600e-02 -8.183495700359344482e-02 -1.173501834273338318e-02 -4.812382906675338745e-02 -1.264840271323919296e-02 -9.391181915998458862e-02 2.843673713505268097e-02 -3.689904510974884033e-01 -1.177760139107704163e-01 3.988434672355651855e-01 -1.061051115393638611e-01 9.621794521808624268e-02 -1.661370545625686646e-01 -5.444196462631225586e-01 -9.027083963155746460e-02 6.150574982166290283e-02 -2.192815840244293213e-01 -1.507171541452407837e-01 2.451891452074050903e-01 2.011958509683609009e-01 -6.725419312715530396e-02 1.011058539152145386e-01 6.999659538269042969e-02 -1.622136384248733521e-01 -1.788862943649291992e-01 8.009003102779388428e-02 -2.804855629801750183e-02 6.227448582649230957e-02 -4.496584832668304443e-02
1.779171377420425415e-01 -2.204119414091110229e-01 1.196881607174873352e-01 1.089039519429206848e-01 -3.646337389945983887e-01 -3.805522248148918152e-02 3.105191513895988464e-02 3.943872451782226562e-02 1.335480511188507080e-01 -3.855537474155426025e-01 -1.329677700996398926e-01 -2.210988551378250122e-01 -8.938936889171600342e-02 -1.595722734928131104e-01 3.000922873616218567e-02 1.820213533937931061e-02 -5.553691387176513672e-01 3.921550512313842773e-02 4.275284591130912304e-04 -1.210017353296279907e-01 -9.737100452184677124e-03 -4.838371649384498596e-02 1.265100389719009399e-01 1.902353167533874512e-01 -8.319845795631408691e-02 -1.959938704967498779e-01 -4.905888810753822327e-02 3.099199151620268822e-03 -8.102409541606903076e-02 2.027029842138290405e-01 -8.078832179307937622e-02 -8.797117322683334351e-02
-1.423194706439971924e-01 -2.148480117321014404e-01 2.280712723731994629e-01 -7.111201435327529907e-02 -4.945005103945732117e-02 -6.080463062971830368e-03 -2.094331681728363037e-01 3.785548731684684753e-02 -4.304278641939163208e-02 6.966666877269744873e-02 -3.215629458427429199e-01 -2.531436681747436523e-01 1.606432199478149414e-01 9.813534468412399292e-02 1.796027719974517822e-01 -1.951332837343215942e-01 -4.786424040794372559e-01 -7.627860456705093384e-02 -6.635480374097824097e-02 -2.059994041919708252e-01 -8.957579731941223145e-02 1.610595136880874634e-01 2.777775824069976807e-01 3.097190149128437042e-02 1.150213256478309631e-01 4.114836454391479492e-02 -3.030906617641448975e-01 -1.553533077239990234e-01 -1.203452199697494507e-01 5.577071383595466614e-02 -2.668716199696063995e-02 7.553981244564056396e-02
-3.480900079011917114e-02 1.290150284767150879e-01 -6.522565335035324097e-02 1.680184602737426758e-01 -5.425648689270019531e-01 -4.889393970370292664e-02 1.420139074325561523e-01 1.807445660233497620e-02 -9.490274637937545776e-02 -2.764925658702850342e-01 -3.112101852893829346e-01 1.718393862247467041e-01 1.422119438648223877e-01 -5.172710120677947998e-02 8.460911363363265991e-02 -5.578724667429924011e-02 -1.130180507898330688e-01 -4.025569558143615723e-02 -1.378531455993652344e-01 1.801148355007171631e-01 1.550061851739883423e-01 1.305336952209472656e-01 2.734949290752410889e-01 7.295981794595718384e-02 3.486014008522033691e-01 9.790226817131042480e-02 -1.331222504377365112e-01 -1.897250860929489136e-01 -7.600561529397964478e-02 -3.151714801788330078e-02 -3.433384001255035400e-02 8.711985498666763306e-02
-6.960554746910929680e-04 -7.665476202964782715e-02 -1.489479094743728638e-01 2.971409559249877930e-01 -1.691614538431167603e-01 -1.351944655179977417e-01 -7.394777983427047729e-02 2.288767136633396149e-02 5.577920377254486084e-02 1.623835265636444092e-01 -5.514456890523433685e-03 -3.384241834282875061e-03 -4.261010326445102692e-03 9.950021654367446899e-02 1.348988562822341919e-01 -2.175333350896835327e-01 -2.957841157913208008e-01 -2.045756205916404724e-02 -1.278900355100631714e-01 4.255899414420127869e-02 -5.177632346749305725e-02 -1.758590191602706909e-01 1.702794581651687622e-01 9.846248477697372437e-02 -4.124418273568153381e-02 5.935190618038177490e-02 -2.569778859615325928e-01 -2.453810125589370728e-01 -4.092413783073425293e-01 3.903924822807312012e-01 -2.608559429645538330e-01 1.674119532108306885e-01
-1.115182265639305115e-01 -3.541918843984603882e-02 1.654146909713745117e-01 1.057714968919754028e-01 -5.238044261932373047e-01 1.129440143704414368e-01 7.379419356584548950e-02 9.754411131143569946e-02 -8.965166658163070679e-02 -1.567866206169128418e-01 -1.436975449323654175e-01 1.490269899368286133e-01 1.799787878990173340e-01 -1.547271311283111572e-01 1.441695690155029297e-01 8.151574432849884033e-02 -2.874603569507598877e-01 -2.917925715446472168e-01 -8.622956275939941406e-02 -4.598734527826309204e-02 7.019355148077011108e-02 -5.955610424280166626e-02 1.743333488702774048e-01 1.162057369947433472e-01 3.175165057182312012e-01 1.105260699987411499e-01 -3.139594197273254395e-01 9.354509413242340088e-03 1.044361386448144913e-02 1.623128540813922882e-02 7.704211771488189697e-02 1.968154162168502808e-01
2.738139405846595764e-02 -2.458335161209106445e-01 1.624991446733474731e-01 1.042476519942283630e-01 -1.370580047369003296e-01 2.216108702123165131e-02 1.306873559951782227e-01 -1.168043836951255798e-01 6.599944829940795898e-02 -6.856476515531539917e-02 7.955901324748992920e-02 2.463772147893905640e-01 3.475937545299530029e-01 1.966126263141632080e-01 2.710090279579162598e-01 -3.840053454041481018e-02 -1.891328543424606323e-01 -1.345894299447536469e-02 -9.425958991050720215e-02 -1.691523790359497070e-01 1.918599754571914673e-01 1.790133416652679443e-01 -1.186185479164123535e-01 1.404809057712554932e-01 3.858897686004638672e-01 -2.329520881175994873e-03 -8.435859531164169312e-02 1.495666354894638062e-01 -2.576174736022949219e-01 2.923239469528198242e-01 -1.515868306159973145e-01 1.083725318312644958e-01
1.830331981182098389e-01 -4.839151352643966675e-02 -4.195934906601905823e-02 -2.802034318447113037e-01 -2.279663681983947754e-01 1.293017715215682983e-01 2.662185430526733398e-01 -1.173539236187934875e-01 6.992168724536895752e-02 6.462500244379043579e-02 -1.782562136650085449e-01 5.945499613881111145e-02 -5.850671790540218353e-03 -3.179733157157897949e-01 -1.142967268824577332e-01 -1.391121894121170044e-01 -2.944810390472412109e-01 1.496787369251251221e-01 -2.065092325210571289e-01 -3.037168681621551514e-01 -2.283304333686828613e-01 1.040882691740989685e-01 9.441190212965011597e-02 -1.811326593160629272e-01 1.276014465838670731e-02 -6.403807550668716431e-02 -1.594348549842834473e-01 2.688358910381793976e-02 -1.253355294466018677e-01 3.157348632812500000e-01 -1.755462139844894409e-01 1.652069091796875000e-01
-1.802923977375030518e-01 -1.136189773678779602e-01 1.854806989431381226e-01 3.422235324978828430e-02 -1.056599095463752747e-01 -2.289549633860588074e-02 -1.228354498744010925e-01 -4.117857292294502258e-02 7.335533946752548218e-02 1.631119549274444580e-01 -4.015083909034729004e-01 -2.804891169071197510e-01 1.642803251743316650e-01 1.915271580219268799e-01 1.725161373615264893e-01 -2.430957108736038208e-01 -4.887486100196838379e-01 -9.320703893899917603e-02 -1.345030516386032104e-01 -9.000889211893081665e-02 -7.825726643204689026e-03 9.972801804542541504e-02 2.158475220203399658e-01 2.050179243087768555e-01 1.704602241516113281e-01 3.680707421153783798e-03 -2.097244262695312500e-01 -5.723563581705093384e-02 -1.186535507440567017e-01 -1.402599830180406570e-02 -3.561756387352943420e-02 4.337800666689872742e-02
-1.031750962138175964e-01 -3.258791565895080566e-02 9.701684862375259399e-02 -7.883504778146743774e-02 -1.880283355712890625e-01 -6.891124695539474487e-02 2.711641192436218262e-01 7.901787757873535156e-03 2.431125044822692871e-01 1.726651042699813843e-01 -9.915012121200561523e-02 2.115300297737121582e-02 2.239051163196563721e-01 4.648583009839057922e-02 -1.791729032993316650e-01 9.175669401884078979e-02 -6.008234024047851562e-01 -1.665842533111572266e-02 2.277840685565024614e-04 -1.758873313665390015e-01 1.345753222703933716e-01 1.527614146471023560e-01 2.108914777636528015e-02 2.470936179161071777e-01 2.897308673709630966e-03 1.838833987712860107e-01 1.782988905906677246e-01 6.147918105125427246e-02 -1.962849050760269165e-01 1.892267614603042603e-01 1.639493107795715332e-01 3.468864783644676208e-02
-4.316699877381324768e-02 -7.157400995492935181e-02 3.791023790836334229e-02 4.207857884466648102e-03 -1.087851077318191528e-01 -3.182881176471710205e-01 3.405265212059020996e-01 -3.719798922538757324e-01 3.310849368572235107e-01 2.135249078273773193e-01 -8.061867952346801758e-02 9.620537050068378448e-03 4.682708904147148132e-02 -1.852847337722778320e-01 2.291504591703414917e-01 -1.400896906852722168e-01 -2.111289501190185547e-01 5.365446209907531738e-02 -4.009143449366092682e-04 -2.439920902252197266e-01 -1.563916951417922974e-01 1.913675963878631592e-01 2.517033517360687256e-01 9.349609166383743286e-02 4.670023173093795776e-02 -1.086807474493980408e-01 -3.163081035017967224e-02 -7.837340235710144043e-02 -1.222149357199668884e-01 1.152922958135604858e-01 1.524019390344619751e-01 2.021802067756652832e-01
2.797599434852600098e-01 -3.160698339343070984e-02 -9.916023351252079010e-03 1.311412453651428223e-01 -2.235167324542999268e-01 -1.613797247409820557e-01 9.860257804393768311e-02 -5.496695265173912048e-02 -2.757322490215301514e-01 -8.782321214675903320e-02 -2.399593591690063477e-02 -1.072116419672966003e-01 1.038372665643692017e-01 1.594300419092178345e-01 2.309783548116683960e-01 -7.189200073480606079e-02 -3.882280886173248291e-01 -1.737556755542755127e-01 3.226504921913146973e-01 -4.769107326865196228e-02 -3.417873813305050135e-04 3.551966845989227295e-01 2.657533288002014160e-01 8.772125840187072754e-02 -1.876549981534481049e-02 8.214054256677627563e-02 -2.763353884220123291e-01 9.547919780015945435e-02 5.222814902663230896e-02 1.312726736068725586e-01 -1.374890506267547607e-01 -3.076535835862159729e-02
-1.437256485223770142e-01 6.190500408411026001e-02 9.068219363689422607e-02 1.487478315830230713e-01 -3.956430405378341675e-02 -9.749261289834976196e-02 -1.821901462972164154e-02 -1.060574036091566086e-02 -2.430833689868450165e-02 -1.455122083425521851e-01 -2.620647549629211426e-01 -1.241708472371101379e-01 6.240253802388906479e-03 2.308888137340545654e-01 1.787675470113754272e-01 -7.706122845411300659e-02 -6.193028688430786133e-01 1.834423691034317017e-01 7.697664946317672729e-02 7.246495783329010010e-02 -1.927428394556045532e-01 9.726627916097640991e-02 9.662999957799911499e-02 1.920980662107467651e-01 1.565687209367752075e-01 -3.986191749572753906e-02 3.760807961225509644e-02 -2.019065618515014648e-01 -1.287688463926315308e-01 5.651568248867988586e-02 -1.278156936168670654e-01 -3.330649733543395996e-01
-1.569410413503646851e-01 -1.465783119201660156e-01 9.954389929771423340e-02 -1.254048049449920654e-01 -3.448202013969421387e-01 1.277493536472320557e-01 9.947568178176879883e-03 1.237702835351228714e-02 3.345049023628234863e-01 -1.256234794855117798e-01 -2.180199474096298218e-01 9.822722524404525757e-02 2.062118500471115112e-01 2.808589488267898560e-02 1.141342148184776306e-01 -1.691548824310302734e-01 -3.427861630916595459e-01 6.479915231466293335e-02 9.417527168989181519e-02 9.432715922594070435e-02 2.109286338090896606e-01 1.002080515027046204e-01 1.836621165275573730e-01 -2.197220921516418457e-01 2.670638561248779297e-01 -1.141357794404029846e-01 -1.748903244733810425e-01 1.915874183177947998e-01 -1.760731488466262817e-01 4.246747866272926331e-02 2.351580262184143066e-01 8.491594344377517700e-02
2.773518860340118408e-02 -3.431174457073211670e-01 -2.181559335440397263e-03 -5.330034065991640091e-03 -3.583906292915344238e-01 -2.822222113609313965e-01 1.354770660400390625e-01 -5.131215602159500122e-02 8.014757186174392700e-03 4.406086355447769165e-02 -2.379665970802307129e-01 -1.842132061719894409e-01 9.267634153366088867e-02 -1.782296299934387207e-01 -5.221673101186752319e-02 -9.189324080944061279e-02 -2.547191083431243896e-01 3.999253362417221069e-02 2.801472246646881104e-01 -1.706369817256927490e-01 -2.796732485294342041e-01 8.161794394254684448e-03 -3.861669450998306274e-02 1.165711209177970886e-01 1.171715930104255676e-01 -1.701763868331909180e-01 -1.604246199131011963e-01 2.579344250261783600e-02 -1.385874152183532715e-01 -1.789475232362747192e-02 -3.769839406013488770e-01 1.005749627947807312e-01
-9.097105264663696289e-02 -4.883761703968048096e-02 7.424638420343399048e-02 -2.491180896759033203e-01 -4.248036146163940430e-01 -4.482437670230865479e-02 9.351963549852371216e-02 -1.038213223218917847e-01 1.069932989776134491e-02 -1.296630948781967163e-01 -2.878240942955017090e-01 1.411210000514984131e-01 2.334181815385818481e-01 3.913677763193845749e-03 1.608642041683197021e-01 1.897458583116531372e-01 -2.775497436523437500e-01 -1.860008090734481812e-01 -2.330285161733627319e-01 -2.357972227036952972e-02 3.562889993190765381e-02 3.347389027476310730e-02 2.561398148536682129e-01 -6.370501220226287842e-02 -9.323119185864925385e-03 6.299042701721191406e-02 1.925309561192989349e-02 3.364779651165008545e-01 8.886644989252090454e-02 -2.043073624372482300e-01 -2.624100148677825928e-01 -9.499824792146682739e-02
-4.536411166191101074e-02 1.292280405759811401e-01 9.437385946512222290e-02 -9.065435267984867096e-03 -9.863730520009994507e-02 2.883961200714111328e-01 2.471783459186553955e-01 1.275554597377777100e-01 -1.586926751770079136e-03 2.189223021268844604e-01 -1.702510416507720947e-01 2.163378149271011353e-01 2.468571513891220093e-01 4.922405630350112915e-02 3.818860044702887535e-03 -2.023700252175331116e-02 -4.035971462726593018e-01 1.722312718629837036e-01 -7.155011990107595921e-04 -1.205837577581405640e-01 2.275852262973785400e-01 1.480447351932525635e-01 1.063182801008224487e-01 -2.167099853977560997e-03 2.502545118331909180e-01 -1.377630084753036499e-01 -2.271186411380767822e-01 -2.713046073913574219e-01 1.185320783406496048e-02 3.032742738723754883e-01 -1.194371953606605530e-01 -9.586516022682189941e-02
-1.830864697694778442e-02 -1.323805153369903564e-01 1.778612732887268066e-01 1.628062725067138672e-01 -3.783366382122039795e-01 2.120048254728317261e-01 1.747327297925949097e-02 -6.921188533306121826e-02 -1.884002983570098877e-01 2.392960190773010254e-01 -3.312917351722717285e-01 -1.341557949781417847e-01 -1.772977784276008606e-02 3.638771176338195801e-02 -9.870694577693939209e-02 1.701956838369369507e-01 -3.326466083526611328e-01 2.465671747922897339e-01 -1.025382801890373230e-01 -1.212472319602966309e-01 -1.171508654952049255e-01 5.735442414879798889e-02 1.317611783742904663e-01 8.740475028753280640e-02 2.077953219413757324e-01 -1.856231540441513062e-01 -1.717626005411148071e-01 -1.103240251541137695e-01 -2.130661159753799438e-02 -6.041168421506881714e-02 -1.555338352918624878e-01 -2.892758548259735107e-01
-4.241291433572769165e-02 2.858072817325592041e-01 9.637899696826934814e-02 1.787464134395122528e-02 -1.417965143918991089e-01 2.502461671829223633e-01 1.925765872001647949e-01 -5.658537521958351135e-02 1.889602541923522949e-01 1.894553601741790771e-01 -2.280942648649215698e-01 2.174472063779830933e-01 5.491673573851585388e-02 -4.200493916869163513e-02 1.173606514930725098e-02 1.100506410002708435e-01 -3.983858227729797363e-01 1.086420863866806030e-01 2.504274435341358185e-02 -1.767298132181167603e-01 1.405016332864761353e-01 1.542630493640899658e-01 1.416055709123611450e-01 1.356251984834671021e-01 3.598996400833129883e-01 -5.773796886205673218e-02 -2.337103486061096191e-01 -1.934747099876403809e-01 4.171974211931228638e-02 1.806524097919464111e-01 -1.964900791645050049e-01 -1.170199215412139893e-01
-1.153379827737808228e-01 -4.106105268001556396e-01 1.927531063556671143e-01 -1.310008764266967773e-01 -2.223195731639862061e-01 1.313342154026031494e-01 -1.861234381794929504e-02 -2.316105663776397705e-01 2.657817304134368896e-02 -1.656856834888458252e-01 -7.909504324197769165e-02 1.484595686197280884e-01 2.606731951236724854e-01 1.357033103704452515e-01 -3.944176807999610901e-02 -1.421245373785495758e-02 -2.227624952793121338e-01 -1.030106842517852783e-01 2.260364890098571777e-01 -2.636476457118988037e-01 -1.475555170327425003e-02 -1.804321408271789551e-01 1.130643859505653381e-01 -5.978287011384963989e-02 2.011433690786361694e-01 -4.199214279651641846e-02 -2.369266748428344727e-01 -2.500282824039459229e-01 -3.022296428680419922e-01 9.074164181947708130e-02 -2.633876353502273560e-02 8.619610220193862915e-02
1.802550256252288818e-01 -1.263647973537445068e-01 -8.124077692627906799e-03 -3.545715007930994034e-03 -3.453496098518371582e-02 1.073144152760505676e-01 1.652529239654541016e-01 -1.881320178508758545e-01 1.723587214946746826e-01 -8.458313345909118652e-02 -4.051064252853393555e-01 -1.082095503807067871e-01 6.836927682161331177e-02 -1.213509812951087952e-01 1.975006461143493652e-01 -1.468278467655181885e-01 -3.039560914039611816e-01 3.009546399116516113e-01 4.631993919610977173e-02 1.369072645902633667e-01 -6.158145144581794739e-02 7.370728254318237305e-02 3.417291641235351562e-01 7.505677640438079834e-02 1.313602477312088013e-01 1.446092128753662109e-01 6.060120463371276855e-02 1.159259378910064697e-01 -3.449859321117401123e-01 7.310902327299118042e-02 4.200230538845062256e-02 -2.578948438167572021e-01
-1.092405021190643311e-01 -1.736130714416503906e-01 -2.007980942726135254e-01 -2.522460520267486572e-01 -2.455985099077224731e-01 -1.674547493457794189e-01 -2.280128002166748047e-02 -2.180778533220291138e-01 -5.241983383893966675e-02 1.110125929117202759e-01 -1.959864236414432526e-02 -1.777923782356083393e-03 1.505954712629318237e-01 3.136553242802619934e-02 6.595354527235031128e-02 8.791707456111907959e-02 -5.512164235115051270e-01 1.997799575328826904e-01 -1.502039432525634766e-01 -2.298073321580886841e-01 -1.364661157131195068e-01 7.302731275558471680e-02 -1.072375401854515076e-01 -4.187274351716041565e-02 8.569199591875076294e-02 1.117086187005043030e-01 2.842143364250659943e-02 -1.678025871515274048e-01 -1.804887652397155762e-01 1.000945568084716797e-01 5.251774564385414124e-02 -3.403886854648590088e-01
2.145155668258666992e-01 -6.062095984816551208e-02 -1.031829640269279480e-01 -1.516048461198806763e-01 -1.243639513850212097e-01 5.211856961250305176e-02 -3.562258556485176086e-02 -1.731899827718734741e-01 4.216637089848518372e-02 -1.289947181940078735e-01 -1.091704368591308594e-01 -3.569483757019042969e-02 3.500320911407470703e-01 2.174469679594039917e-01 3.496925905346870422e-02 5.762217566370964050e-03 -2.475627064704895020e-01 7.536372542381286621e-02 -1.678899377584457397e-01 5.051533505320549011e-02 -1.387638598680496216e-01 4.506646990776062012e-01 1.125049293041229248e-01 -8.411965519189834595e-02 7.664126157760620117e-02 -1.560686081647872925e-01 -2.306976020336151123e-01 -1.458804905414581299e-01 -9.459529817104339600e-02 3.917068541049957275e-01 1.466574668884277344e-01 1.901080012321472168e-01
-5.073808133602142334e-03 -1.209962591528892517e-01 1.311938762664794922e-01 1.598014682531356812e-01 -2.311702370643615723e-01 -1.987321488559246063e-02 1.206293404102325439e-01 -1.149467304348945618e-01 1.212150827050209045e-01 -3.490912914276123047e-01 1.844905689358711243e-02 -1.263930946588516235e-01 6.979873869568109512e-03 -1.825983673334121704e-01 -7.046423852443695068e-02 -1.337744202464818954e-02 -4.535394012928009033e-01 7.857650518417358398e-02 2.610451579093933105e-01 -4.097256809473037720e-02 -2.350335717201232910e-01 1.391357332468032837e-01 2.133264392614364624e-01 1.442906409502029419e-01 1.018346287310123444e-02 -1.051837429404258728e-01 -2.219243496656417847e-01 -6.514915730804204941e-03 -1.789318770170211792e-01 3.678775727748870850e-01 -1.248684301972389221e-01 -5.960359051823616028e-02
-2.452841699123382568e-01 -2.293528616428375244e-01 1.143396943807601929e-01 1.455825567245483398e-01 -4.580484926700592041e-01 2.548092231154441833e-02 1.175727844238281250e-01 5.230618268251419067e-02 -1.337505429983139038e-01 1.175952777266502380e-01 1.955436915159225464e-01 -1.665958948433399200e-02 -8.375974744558334351e-02 -8.017893880605697632e-02 1.930526196956634521e-01 8.738593757152557373e-02 -3.678302168846130371e-01 3.086341917514801025e-01 2.314265444874763489e-02 -6.097649782896041870e-02 5.488809570670127869e-02 5.522671341896057129e-02 2.151419073343276978e-01 -1.435124725103378296e-01 2.841395437717437744e-01 3.327151015400886536e-02 -7.793798297643661499e-02 -5.851104483008384705e-02 -1.482971105724573135e-02 -6.006268784403800964e-02 -2.649475634098052979e-01 -1.557184606790542603e-01
-1.763122975826263428e-01 -2.053677439689636230e-01 -6.546577904373407364e-03 2.504140138626098633e-01 -2.874650247395038605e-02 -2.138339579105377197e-01 5.659423768520355225e-02 -2.839565873146057129e-01 -1.071288585662841797e-01 4.546342790126800537e-02 -2.701009213924407959e-01 -5.105515569448471069e-02 -1.208041384816169739e-01 1.066802740097045898e-01 1.630807667970657349e-02 -1.613775640726089478e-01 -5.039303302764892578e-01 1.045720279216766357e-01 1.389800906181335449e-01 -2.635153383016586304e-02 1.597947478294372559e-01 3.087457716464996338e-01 1.634673327207565308e-01 2.059975415468215942e-01 1.022463291883468628e-01 9.108336269855499268e-02 -1.200685575604438782e-01 -1.328725367784500122e-01 -3.207324445247650146e-02 4.832730069756507874e-02 1.097939163446426392e-01 -2.259823232889175415e-01
2.261603027582168579e-01 -2.074708044528961182e-01 -1.361638586968183517e-02 -9.165076166391372681e-02 -2.900997698307037354e-01 -2.465653717517852783e-01 4.311741590499877930e-01 -4.633525013923645020e-02 -1.737238466739654541e-01 8.309301733970642090e-02 1.623856602236628532e-03 -2.184423618018627167e-02 -5.572191998362541199e-02 1.306194067001342773e-01 1.293070763349533081e-01 -6.743224710226058960e-02 -4.461373090744018555e-01 1.415739804506301880e-01 1.795631796121597290e-01 -1.205557063221931458e-01 -9.552036970853805542e-02 6.111222878098487854e-02 1.532913371920585632e-02 -5.239137634634971619e-02 -5.723992735147476196e-02 -2.164620310068130493e-01 -1.617032885551452637e-01 7.639846205711364746e-02 -1.886478960514068604e-01 9.404977411031723022e-02 -2.440319806337356567e-01 1.319637149572372437e-01
-7.968793064355850220e-02 -9.721926413476467133e-03 1.848101764917373657e-01 -5.357139930129051208e-02 -1.664224714040756226e-01 -2.422359287738800049e-01 5.938915535807609558e-02 -8.723086118698120117e-02 5.619620159268379211e-02 -1.505591422319412231e-01 1.230235844850540161e-01 1.806831061840057373e-01 4.451734945178031921e-02 2.724778652191162109e-01 2.574294805526733398e-01 -6.557150930166244507e-02 -4.765374660491943359e-01 6.036517769098281860e-02 -3.621657565236091614e-02 1.131354048848152161e-01 1.195529103279113770e-01 -7.748913764953613281e-02 9.181157499551773071e-02 1.183301955461502075e-01 -2.610322646796703339e-02 -1.607655286788940430e-01 -2.622695565223693848e-01 1.828957647085189819e-01 1.669726520776748657e-01 4.354288429021835327e-02 -1.272465139627456665e-01 4.198977649211883545e-01
1.083842664957046509e-01 -2.584449946880340576e-01 3.293539956212043762e-02 -3.140752911567687988e-01 -7.477553933858871460e-02 9.905309230089187622e-02 2.397545874118804932e-01 1.940646767616271973e-01 1.067916676402091980e-01 -5.205409973859786987e-02 -1.396583616733551025e-01 2.595096528530120850e-01 8.075925707817077637e-02 -2.437239140272140503e-01 2.139938175678253174e-01 5.908267106860876083e-03 -2.562341690063476562e-01 1.633894443511962891e-01 4.554601758718490601e-02 2.413481101393699646e-02 2.407792359590530396e-01 7.247073948383331299e-02 3.111729025840759277e-01 5.853141471743583679e-02 2.594766905531287193e-03 -1.686360687017440796e-01 -4.460498690605163574e-01 -7.333292812108993530e-02 -6.143412087112665176e-03 3.104336187243461609e-02 7.867836952209472656e-02 2.051308285444974899e-03
9.090519696474075317e-02 -3.066793382167816162e-01 -4.484290629625320435e-02 -4.054974392056465149e-02 -4.563812315464019775e-01 -2.205689549446105957e-01 6.572984158992767334e-02 -1.375058442354202271e-01 2.374566495418548584e-01 -7.988249510526657104e-02 9.090088307857513428e-02 -1.496255993843078613e-01 1.781503320671617985e-03 -1.499256491661071777e-01 -8.287474513053894043e-02 -1.233889833092689514e-01 -3.600251972675323486e-01 1.316417753696441650e-01 8.523023128509521484e-02 -3.379128174856305122e-03 -3.109148144721984863e-01 1.204503253102302551e-01 3.130379617214202881e-01 -1.612516865134239197e-02 1.753934025764465332e-01 -1.787638366222381592e-01 -6.613965332508087158e-02 1.033020466566085815e-01 -1.164787262678146362e-01 -1.331772189587354660e-02 -1.421034336090087891e-01 2.278124541044235229e-02
1.397703588008880615e-02 -1.508735269308090210e-01 -2.151171118021011353e-01 -6.183981895446777344e-02 -1.589680612087249756e-01 4.753035493195056915e-03 -2.272484824061393738e-02 -4.601224958896636963e-01 2.279620990157127380e-02 1.349343508481979370e-01 -2.879467792809009552e-02 6.356716901063919067e-02 -2.367571694776415825e-03 7.796664535999298096e-02 2.790144830942153931e-02 -6.714987754821777344e-02 -3.393534719944000244e-01 5.290265381336212158e-02 -3.060149848461151123e-01 -1.081073209643363953e-01 -1.804835945367813110e-01 4.565956592559814453e-01 -3.606509789824485779e-02 5.752170830965042114e-02 1.149465143680572510e-01 -4.378824681043624878e-02 -1.986753791570663452e-01 1.179263144731521606e-01 3.129446133971214294e-02 3.056351840496063232e-01 -5.865614861249923706e-02 1.383987069129943848e-01
1.541725248098373413e-01 -9.910495579242706299e-02 4.067356232553720474e-03 -1.872388571500778198e-01 -2.765434384346008301e-01 1.023434847593307495e-01 8.964153379201889038e-02 -4.679086059331893921e-02 -1.019071936607360840e-01 -1.232104972004890442e-01 -2.036182433366775513e-01 -1.566468924283981323e-01 -5.832061544060707092e-02 -1.654660403728485107e-01 -5.241319164633750916e-02 1.228604093194007874e-01 -3.768487572669982910e-01 2.035411298274993896e-01 1.301760226488113403e-01 -1.104744225740432739e-01 -6.032690778374671936e-02 2.381197661161422729e-01 1.849594414234161377e-01 2.054022997617721558e-01 1.425864845514297485e-01 -1.756199151277542114e-01 -2.294602096080780029e-01 3.532559378072619438e-03 -6.762044504284858704e-03 3.477274179458618164e-01 -1.184451207518577576e-01 -3.252846300601959229e-01
1.769717484712600708e-01 -1.065301373600959778e-01 -8.111522346735000610e-02 6.201080232858657837e-02 -3.491795957088470459e-01 -1.311979591846466064e-01 1.916195303201675415e-01 -1.835434697568416595e-02 -2.716433443129062653e-02 6.225173547863960266e-02 -1.100227832794189453e-01 4.191182553768157959e-02 -7.886750251054763794e-02 3.373021483421325684e-01 1.278307139873504639e-01 -2.546150386333465576e-01 -5.011057853698730469e-02 1.399644911289215088e-01 -5.157626047730445862e-02 -1.516263186931610107e-01 9.069290757179260254e-02 1.014419347047805786e-01 1.572433859109878540e-01 8.414900302886962891e-02 -1.463832408189773560e-01 2.692943625152111053e-02 -3.023425340652465820e-01 -3.383207023143768311e-01 -3.423181176185607910e-01 -5.653599742799997330e-03 -3.282731473445892334e-01 9.417022738489322364e-06
1.147750318050384521e-01 -2.749024331569671631e-01 -9.444943070411682129e-02 1.482285857200622559e-01 -1.629000902175903320e-01 1.671200692653656006e-01 2.946047186851501465e-01 -2.745023965835571289e-01 -5.477574840188026428e-02 -3.051415383815765381e-01 -1.522746235132217407e-01 -2.437410205602645874e-01 -2.777232788503170013e-02 2.632823586463928223e-02 2.793877720832824707e-01 -1.278211176395416260e-01 -2.577598094940185547e-01 -4.116348922252655029e-02 -8.051981776952743530e-02 -1.211784109473228455e-01 -6.534681469202041626e-02 9.545709192752838135e-02 2.781047821044921875e-01 2.720973491668701172e-01 5.843266099691390991e-02 -2.762399315834045410e-01 1.430160179734230042e-02 6.714123487472534180e-02 -1.918353885412216187e-01 -8.087459951639175415e-02 -8.565863221883773804e-02 2.597261918708682060e-03
-1.973005384206771851e-01 -1.824543327093124390e-01 2.857601642608642578e-01 9.450411424040794373e-03 -2.281774431467056274e-01 -7.996337860822677612e-02 -1.035350114107131958e-01 4.533930215984582901e-03 -1.294200420379638672e-01 1.212128475308418274e-01 -3.937375545501708984e-01 -1.463377624750137329e-01 3.570463508367538452e-02 3.254552483558654785e-01 9.560681134462356567e-02 -7.584790885448455811e-02 -2.862702906131744385e-01 1.418618559837341309e-01 6.516489386558532715e-02 2.407452091574668884e-02 -2.177701890468597412e-01 1.095854714512825012e-01 3.223408758640289307e-01 1.666952073574066162e-01 2.215313017368316650e-01 -6.393390893936157227e-02 -2.025910168886184692e-01 -7.129091769456863403e-02 -1.146796569228172302e-01 3.935469314455986023e-02 -1.740534603595733643e-01 6.745871901512145996e-02
8.194847404956817627e-02 -1.607850939035415649e-01 -9.951569139957427979e-03 3.431160748004913330e-02 -2.228065133094787598e-01 -7.703969627618789673e-02 -1.176965981721878052e-01 -2.226315587759017944e-01 3.854587674140930176e-01 4.489540308713912964e-02 -4.909987449645996094e-01 1.612305939197540283e-01 -3.351510316133499146e-02 8.762415498495101929e-02 -6.229729391634464264e-03 1.678452938795089722e-01 -3.890743851661682129e-01 3.509741723537445068e-01 1.300824135541915894e-01 1.037951931357383728e-01 6.485638022422790527e-02 9.541970491409301758e-02 -1.236837357282638550e-02 -9.676264226436614990e-02 8.294355869293212891e-02 -1.017209421843290329e-02 -1.120361909270286560e-01 -2.877135947346687317e-02 -1.529295593500137329e-01 2.304716408252716064e-02 4.695742204785346985e-02 1.446008682250976562e-01
-3.117894195020198822e-02 -1.434203833341598511e-01 1.248271167278289795e-01 7.357293367385864258e-02 -1.378333419561386108e-01 2.712792754173278809e-01 7.939937710762023926e-02 -3.990643918514251709e-01 2.482288032770156860e-01 1.253145337104797363e-01 -2.741346359252929688e-01 -1.099420040845870972e-01 -9.582877904176712036e-02 -5.698748305439949036e-02 1.025033965706825256e-01 -6.143249943852424622e-02 -3.720453381538391113e-01 2.873994410037994385e-01 -5.760622769594192505e-02 -3.693388774991035461e-02 -2.172838747501373291e-01 7.291120290756225586e-02 1.756798624992370605e-01 -4.173193871974945068e-02 1.962884962558746338e-01 -5.933749303221702576e-02 1.868136525154113770e-01 6.712318211793899536e-02 -2.223348766565322876e-01 5.139085650444030762e-02 8.410429209470748901e-02 -2.379330694675445557e-01
-2.654141001403331757e-02 -1.230826899409294128e-01 -2.219146788120269775e-01 1.938697881996631622e-02 -2.140725255012512207e-01 -4.951943457126617432e-02 -1.145179942250251770e-01 -1.132586374878883362e-01 -9.400591999292373657e-02 -3.129785656929016113e-01 -1.543551087379455566e-01 1.047536358237266541e-01 1.252938061952590942e-01 1.275687664747238159e-01 -9.844906628131866455e-03 1.519004255533218384e-01 -1.695629805326461792e-01 3.158757388591766357e-01 4.226923733949661255e-02 -2.718751132488250732e-02 -6.023536249995231628e-02 1.355777382850646973e-01 2.599582970142364502e-01 -1.528858393430709839e-02 -1.617789417505264282e-01 -2.790958061814308167e-02 -1.967014670372009277e-01 3.126270894426852465e-04 -1.288648992776870728e-01 3.375875651836395264e-01 -4.694778025150299072e-01 -1.614568084478378296e-01
1.043981220573186874e-02 1.545003950595855713e-01 3.042536973953247070e-01 -9.435618668794631958e-02 -5.853326991200447083e-02 -3.021253347396850586e-01 1.046314984560012817e-01 8.027445524930953979e-02 -6.219164468348026276e-03 1.739675998687744141e-01 -2.578955292701721191e-01 3.582870960235595703e-01 1.812401860952377319e-01 -4.376220703125000000e-02 -1.345641165971755981e-02 1.075824256986379623e-02 -4.299681782722473145e-01 4.878785461187362671e-02 -1.266675591468811035e-01 -2.375783175230026245e-01 1.167321130633354187e-01 7.381176948547363281e-02 9.784963726997375488e-02 1.404697149991989136e-01 7.525207847356796265e-02 -3.583083450794219971e-01 -1.389631181955337524e-01 -6.993074715137481689e-02 -1.322600841522216797e-01 -2.197397314012050629e-02 -1.305082589387893677e-01 -2.877198159694671631e-02
-5.271030962467193604e-02 -5.669447407126426697e-02 1.353362947702407837e-01 -1.970992982387542725e-02 -2.034631818532943726e-01 -1.948644369840621948e-01 2.080984264612197876e-01 -2.805515825748443604e-01 -5.906818807125091553e-02 1.689680963754653931e-01 1.083639785647392273e-01 -2.075402289628982544e-01 1.776470988988876343e-01 5.697757378220558167e-02 3.063921034336090088e-01 -4.135232418775558472e-02 -3.009265661239624023e-01 3.766238689422607422e-01 -1.294394582509994507e-01 -1.434713155031204224e-01 7.414366304874420166e-02 -1.976206749677658081e-01 3.031179308891296387e-01 1.963542215526103973e-02 -8.408399671316146851e-02 -1.361085940152406693e-02 -3.972290456295013428e-02 -1.287993341684341431e-01 2.517978288233280182e-02 1.236296147108078003e-01 7.957502454519271851e-02 3.200659751892089844e-01
-3.008435368537902832e-01 -1.497473716735839844e-01 -3.948275931179523468e-03 1.359058022499084473e-01 -1.130871325731277466e-01 3.549790754914283752e-02 -1.074173767119646072e-02 -2.524303197860717773e-01 -8.034651726484298706e-02 -1.266177594661712646e-01 -3.086491823196411133e-01 -2.354459092020988464e-02 -1.638863533735275269e-01 -1.040732562541961670e-01 2.691064029932022095e-02 -2.132434248924255371e-01 -5.303574204444885254e-01 -2.630426548421382904e-02 1.461038291454315186e-01 -1.543890219181776047e-02 -9.306809306144714355e-02 1.759375929832458496e-01 7.620500028133392334e-02 3.179863095283508301e-01 1.922717243432998657e-01 8.164861798286437988e-02 -2.666440308094024658e-01 -8.181334286928176880e-02 4.958985373377799988e-02 -1.040087193250656128e-01 5.939724296331405640e-02 -1.335277874022722244e-02
-4.463183879852294922e-02 -9.420358389616012573e-02 -3.134243562817573547e-02 1.653547435998916626e-01 -2.292687445878982544e-01 8.582743257284164429e-02 -5.523644760251045227e-02 6.931059807538986206e-02 -5.280266329646110535e-02 8.959771133959293365e-03 -1.321840435266494751e-01 3.044257462024688721e-01 1.588359326124191284e-01 -3.646009415388107300e-02 1.664925180375576019e-02 1.650726646184921265e-01 -5.281762480735778809e-01 4.606392979621887207e-02 -4.297186136245727539e-01 2.977032028138637543e-02 -9.718719869852066040e-02 1.310393512248992920e-01 2.283354848623275757e-01 -1.742988377809524536e-01 1.027873530983924866e-01 -2.932228446006774902e-01 -4.570701718330383301e-02 -1.434905230998992920e-01 -4.608790203928947449e-02 1.204012557864189148e-01 -1.186098083853721619e-01 1.551930699497461319e-02
2.367123663425445557e-01 -6.070920079946517944e-02 8.602605015039443970e-02 3.017475306987762451e-01 -2.310474365949630737e-01 3.610038384795188904e-02 -1.345417276024818420e-02 -3.320069611072540283e-01 -1.810186505317687988e-01 -2.712485194206237793e-02 -5.534409359097480774e-02 -2.507058680057525635e-01 2.649568952620029449e-02 8.600456267595291138e-02 2.610218524932861328e-01 -1.351313292980194092e-01 -4.193041026592254639e-01 -4.433019831776618958e-02 1.541935950517654419e-01 5.860790144652128220e-03 -6.814804673194885254e-02 2.397532165050506592e-01 2.703222036361694336e-01 1.513003408908843994e-01 -7.934623956680297852e-02 1.786147654056549072e-01 -1.765952706336975098e-01 1.124664694070816040e-01 5.014157854020595551e-03 1.748402267694473267e-01 -1.024167686700820923e-01 4.722436890006065369e-03
-2.057470381259918213e-01 9.627179056406021118e-02 -1.845653206110000610e-01 -8.035254478454589844e-02 -1.971996873617172241e-01 8.177249133586883545e-02 1.766447573900222778e-01 -2.577031254768371582e-01 8.165528625249862671e-02 5.179403722286224365e-02 -1.671945601701736450e-01 2.599687278270721436e-01 4.462300799787044525e-03 2.531991899013519287e-01 2.687344253063201904e-01 9.695063531398773193e-02 -2.991051673889160156e-01 -2.145789936184883118e-02 3.154195547103881836e-01 7.061081379652023315e-02 6.016723066568374634e-02 -4.662317037582397461e-02 5.438054725527763367e-02 -1.216541081666946411e-01 -1.038183458149433136e-02 6.876891851425170898e-02 -1.168680936098098755e-01 -6.066562235355377197e-02 -3.820772469043731689e-01 2.367688566446304321e-01 -2.681079208850860596e-01 2.153714885935187340e-03
-2.040977589786052704e-02 4.170619696378707886e-02 2.737307250499725342e-01 3.512478433549404144e-03 -2.465786784887313843e-01 8.801443874835968018e-02 5.313889682292938232e-02 -9.630639106035232544e-02 1.766590327024459839e-01 2.877569524571299553e-03 -6.131771579384803772e-02 2.491960823535919189e-01 -3.099149465560913086e-02 1.396450996398925781e-01 1.656299233436584473e-01 1.488121449947357178e-01 -2.439064234495162964e-01 4.242329597473144531e-01 -1.016624346375465393e-01 -1.211113482713699341e-01 1.739304959774017334e-01 -2.399525977671146393e-02 8.459910005331039429e-02 1.966126710176467896e-01 2.982993125915527344e-01 -1.133658587932586670e-01 -3.200338184833526611e-01 -1.299249082803726196e-01 -4.757855460047721863e-02 2.087728828191757202e-01 -2.226200252771377563e-01 -1.322422325611114502e-01
3.447305858135223389e-01 2.156915375962853432e-03 -1.104465126991271973e-01 -1.577198505401611328e-01 -1.856213063001632690e-01 -5.886198952794075012e-02 1.155431121587753296e-01 -1.478349715471267700e-01 -2.649917900562286377e-01 -1.214386299252510071e-01 -1.183333620429039001e-01 -1.458397717215120792e-03 8.002154529094696045e-02 -1.540319323539733887e-01 -5.226072296500205994e-02 8.737491816282272339e-02 -4.261887371540069580e-01 1.238480806350708008e-01 -4.213066026568412781e-02 1.732697151601314545e-02 -1.063025593757629395e-01 9.766539931297302246e-02 1.263437718152999878e-01 1.377664208412170410e-01 2.245579957962036133e-01 -1.692672520875930786e-01 -2.745059728622436523e-01 -2.410137951374053955e-01 6.244989112019538879e-03 2.224804162979125977e-01 -5.783978477120399475e-02 -3.335517644882202148e-01
-6.779652833938598633e-02 9.254709631204605103e-02 1.166839748620986938e-01 -9.153601527214050293e-02 -2.828879058361053467e-01 2.606003880500793457e-01 1.660347431898117065e-01 -2.175276130437850952e-01 -1.211588755249977112e-01 -2.042762562632560730e-02 -1.711939722299575806e-01 2.392056286334991455e-01 -1.090383157134056091e-01 -4.904176574200391769e-03 -1.213123127818107605e-01 7.066664844751358032e-02 -4.026317894458770752e-01 -3.010532557964324951e-01 -1.329700201749801636e-01 -1.628426760435104370e-01 1.505029350519180298e-01 7.318085432052612305e-02 2.095983624458312988e-01 5.693252757191658020e-02 1.543090045452117920e-01 6.991151720285415649e-02 -3.424793183803558350e-01 -2.671229839324951172e-01 -3.396471589803695679e-02 5.411203578114509583e-02 -2.407524734735488892e-02 -1.210083886981010437e-01
7.130208611488342285e-02 9.508522599935531616e-02 -4.134903475642204285e-02 -7.894490659236907959e-02 -1.498710364103317261e-01 -9.178164601325988770e-02 1.312819272279739380e-01 1.447304338216781616e-01 8.823210000991821289e-02 2.369837909936904907e-01 -3.458240330219268799e-01 1.612417697906494141e-01 2.770228683948516846e-01 1.664250046014785767e-01 -8.190572261810302734e-02 4.077063128352165222e-02 -2.779320478439331055e-01 -1.460574753582477570e-02 -7.726662326604127884e-03 -2.597420215606689453e-01 1.706211119890213013e-01 3.026027046144008636e-02 1.635523326694965363e-02 5.118320882320404053e-02 3.480279147624969482e-01 -1.254951208829879761e-01 -4.271859824657440186e-01 6.380169652402400970e-03 3.722016885876655579e-02 1.328812986612319946e-01 -1.977173611521720886e-02 -2.641630768775939941e-01
-2.373187094926834106e-01 9.296895563602447510e-02 2.066935412585735321e-03 1.909002363681793213e-01 -4.216527044773101807e-01 1.112223193049430847e-01 3.298096954822540283e-01 6.117042899131774902e-02 -8.378732204437255859e-02 -1.433227956295013428e-01 -2.024119347333908081e-01 2.732486426830291748e-01 2.024611830711364746e-01 1.146704517304897308e-02 2.459556162357330322e-01 -3.236654773354530334e-02 -1.666429638862609863e-01 -2.302051633596420288e-01 3.543064743280410767e-02 -8.212042599916458130e-02 1.840331852436065674e-01 1.524586081504821777e-01 1.696536689996719360e-01 -1.906613707542419434e-01 7.435773313045501709e-02 3.093137219548225403e-02 6.926131993532180786e-02 -1.233401298522949219e-01 -2.772475183010101318e-01 3.519039601087570190e-02 3.954595699906349182e-02 1.813207566738128662e-01
-1.611605882644653320e-01 6.623350083827972412e-02 -1.903532259166240692e-02 -2.472307980060577393e-01 -1.869936287403106689e-01 2.069562226533889771e-01 -1.877079159021377563e-01 -1.939943619072437286e-02 -9.472957812249660492e-03 -8.278299123048782349e-02 3.171833232045173645e-02 2.016012966632843018e-01 9.000766277313232422e-02 -6.733413785696029663e-02 4.040243104100227356e-03 1.770923435688018799e-01 -3.268152177333831787e-01 6.858523935079574585e-02 1.725789904594421387e-01 -2.319808304309844971e-01 9.300229698419570923e-02 3.045229613780975342e-01 2.701238393783569336e-01 7.242653518915176392e-02 2.287951558828353882e-01 -3.585127741098403931e-02 -3.171700835227966309e-01 -8.249884843826293945e-02 -1.927596032619476318e-01 1.669903546571731567e-01 -2.674291133880615234e-01 -1.727401018142700195e-01
1.061672270298004150e-01 1.790755689144134521e-01 2.719138562679290771e-02 6.427529733628034592e-03 -5.678971111774444580e-02 -3.348139524459838867e-01 3.086219131946563721e-01 -3.631259202957153320e-01 3.111191466450691223e-02 2.076846063137054443e-01 -6.018561869859695435e-02 -1.700462400913238525e-01 8.990377932786941528e-02 -4.980550333857536316e-02 2.188961654901504517e-01 -6.282068043947219849e-02 -3.134537339210510254e-01 1.484937071800231934e-01 1.198211610317230225e-01 -3.046028912067413330e-01 3.773787058889865875e-03 3.443710803985595703e-01 1.909677088260650635e-01 1.423302739858627319e-01 -7.533783465623855591e-02 -9.720218181610107422e-02 -1.398798823356628418e-01 5.075738579034805298e-02 -1.564631611108779907e-01 6.393072754144668579e-02 5.336441844701766968e-02 5.407401919364929199e-02
-2.757595181465148926e-01 -9.954504668712615967e-02 -1.634449511766433716e-01 -1.590149700641632080e-01 -1.796098053455352783e-01 5.815099179744720459e-02 2.634736150503158569e-02 -3.660955727100372314e-01 -1.104437932372093201e-01 6.246912758797407150e-03 -9.171751886606216431e-02 1.179010421037673950e-01 1.266361325979232788e-01 -1.345112919807434082e-01 1.081848070025444031e-01 1.681179553270339966e-01 -5.023776292800903320e-01 2.106211483478546143e-01 -5.611357465386390686e-02 -2.124169468879699707e-01 -1.459107398986816406e-01 3.215011656284332275e-01 -4.109366610646247864e-02 -9.012526273727416992e-02 9.796026162803173065e-03 -7.204422354698181152e-02 -1.438918411731719971e-01 7.112347055226564407e-03 -1.488837003707885742e-01 6.647313386201858521e-02 8.871012181043624878e-02 -2.075190842151641846e-01
3.789428621530532837e-02 -1.700256913900375366e-01 -3.030653893947601318e-01 -1.330911554396152496e-02 -1.231461390852928162e-01 9.535279124975204468e-02 2.629555165767669678e-01 -3.342824876308441162e-01 -9.549918025732040405e-02 1.044897586107254028e-01 -1.094395592808723450e-01 3.771273419260978699e-02 1.078451946377754211e-01 -1.219138316810131073e-02 3.348357975482940674e-01 -2.514126896858215332e-02 -4.355065822601318359e-01 9.865929931402206421e-02 7.450725883245468140e-02 -1.792447827756404877e-02 -2.646759152412414551e-01 -6.765880156308412552e-03 3.301903605461120605e-01 1.537462770938873291e-01 2.368431352078914642e-02 -2.381689697504043579e-01 3.259057551622390747e-02 1.385600715875625610e-01 -7.591836154460906982e-02 2.365225926041603088e-02 -3.325636684894561768e-02 -1.466555744409561157e-01
-1.415840983390808105e-01 -2.449296265840530396e-01 -1.323050558567047119e-01 6.802377849817276001e-02 -2.237028479576110840e-01 -1.317106336355209351e-01 -9.877351671457290649e-02 -1.377065330743789673e-01 -1.511923689395189285e-02 1.435290575027465820e-01 -3.630427271127700806e-02 -1.066484004259109497e-01 3.990188241004943848e-01 -1.598476320505142212e-01 7.354323565959930420e-02 -1.819310337305068970e-01 -5.064089298248291016e-01 1.929783821105957031e-01 1.372411251068115234e-01 3.264790028333663940e-02 1.235393807291984558e-01 -2.280275374650955200e-01 2.506834827363491058e-02 -1.317760348320007324e-02 1.675816178321838379e-01 3.706187382340431213e-02 4.020537063479423523e-02 -7.554868608713150024e-02 -3.796838596463203430e-02 -3.864859789609909058e-02 -3.192081451416015625e-01 1.471844613552093506e-01
-1.456854678690433502e-02 -2.115273177623748779e-01 -1.984609067440032959e-01 -1.580740511417388916e-01 -2.838500738143920898e-01 -3.031120598316192627e-01 -2.317605912685394287e-02 -2.729838192462921143e-01 1.492749899625778198e-01 -2.488011717796325684e-01 1.458866000175476074e-01 1.387631446123123169e-01 -5.075613036751747131e-02 1.002534553408622742e-01 1.706725507974624634e-01 5.070878565311431885e-02 -5.220298171043395996e-01 1.883373558521270752e-01 1.320124715566635132e-01 7.382181286811828613e-02 -8.404749631881713867e-02 8.998542279005050659e-02 1.675943732261657715e-01 4.390536621212959290e-02 -4.408626351505517960e-03 -8.357842266559600830e-02 -1.054688990116119385e-01 1.548073142766952515e-01 -1.732996702194213867e-01 2.510122209787368774e-02 6.495195627212524414e-02 1.452546566724777222e-01
9.785194694995880127e-02 5.912742763757705688e-02 -1.737426072359085083e-01 -2.349413633346557617e-01 -3.740957975387573242e-01 -2.001521438360214233e-01 9.955215454101562500e-02 1.440968066453933716e-01 1.199368387460708618e-01 -1.702216863632202148e-01 -1.174039393663406372e-01 -4.897250910289585590e-04 1.346784532070159912e-01 1.625859588384628296e-01 9.956467896699905396e-03 -7.127682119607925415e-02 -4.897196292877197266e-01 -1.773023158311843872e-01 -2.229627817869186401e-01 -8.980554342269897461e-02 1.332439929246902466e-01 1.882939785718917847e-01 2.137203663587570190e-01 -8.584533631801605225e-02 1.338202059268951416e-01 -9.061752818524837494e-03 2.098333984613418579e-01 -1.979856193065643311e-01 -4.852947965264320374e-02 7.294809073209762573e-02 -1.994359344244003296e-01 -1.658347784541547298e-03
8.027511090040206909e-02 1.140771359205245972e-01 -1.594694852828979492e-01 9.152357466518878937e-03 -3.555625677108764648e-01 2.013784348964691162e-01 1.181965693831443787e-03 1.313655376434326172e-01 6.336116045713424683e-02 9.378120303153991699e-02 -1.610738486051559448e-01 -2.141882330179214478e-01 3.444249555468559265e-02 -8.205982297658920288e-02 -1.872466653585433960e-01 3.618678450584411621e-02 -4.399299621582031250e-01 2.693222090601921082e-02 1.611232161521911621e-01 5.720745027065277100e-02 -1.741072349250316620e-02 2.008881866931915283e-01 3.877931535243988037e-01 2.355216443538665771e-01 1.361740231513977051e-01 -1.419142186641693115e-01 -1.260890811681747437e-01 1.312945932149887085e-01 -4.452206939458847046e-02 2.971452474594116211e-01 2.776246890425682068e-02 -9.482389688491821289e-02
-2.545846253633499146e-02 -1.576784700155258179e-01 -6.269823759794235229e-02 -4.598308503627777100e-01 -3.111203312873840332e-01 1.758851855993270874e-01 -3.274242952466011047e-02 -9.075208753347396851e-02 -1.514402180910110474e-01 1.286399662494659424e-01 -2.901683328673243523e-03 -1.680721044540405273e-01 1.819918751716613770e-01 1.424003839492797852e-01 1.402017176151275635e-01 7.979955524206161499e-02 -3.676463961601257324e-01 1.822232006816193461e-04 -1.032782495021820068e-01 1.465155482292175293e-01 -1.421238332986831665e-01 1.680768430233001709e-01 -6.909514218568801880e-02 1.126195862889289856e-01 6.111331284046173096e-02 -1.179354637861251831e-01 -1.074497476220130920e-01 -1.394252330064773560e-01 -5.211828649044036865e-02 4.122803807258605957e-01 -1.427081972360610962e-01 4.804334137588739395e-03
3.849705681204795837e-02 -2.245934903621673584e-01 -1.827243715524673462e-01 3.764919191598892212e-02 -2.893289625644683838e-01 7.839772105216979980e-02 2.234491407871246338e-01 -4.164160788059234619e-02 -5.014467984437942505e-03 1.405408084392547607e-01 -1.661406904458999634e-01 -1.171860471367835999e-01 1.606474667787551880e-01 1.230523362755775452e-01 -1.294127851724624634e-01 4.129802286624908447e-01 -5.340394377708435059e-01 -6.457844376564025879e-02 -1.783473491668701172e-01 1.292249262332916260e-01 -3.451364487409591675e-02 -1.278194505721330643e-02 6.434763967990875244e-02 2.686815708875656128e-02 2.334550023078918457e-02 -3.442158550024032593e-02 -3.390511870384216309e-01 3.502408787608146667e-02 2.787839807569980621e-02 -1.159343775361776352e-02 4.289713129401206970e-02 -1.327808052301406860e-01
1.256232112646102905e-01 -5.172292515635490417e-02 -1.630132049322128296e-01 -5.716050975024700165e-03 -2.257722616195678711e-01 -1.624652296304702759e-01 5.448581650853157043e-02 -2.431653439998626709e-01 9.814065694808959961e-02 4.282903298735618591e-02 1.285058557987213135e-01 2.693198025226593018e-01 8.743177354335784912e-02 3.564985096454620361e-02 -1.067790947854518890e-02 -2.116500735282897949e-01 -3.875626027584075928e-01 2.579044736921787262e-02 -2.012739032506942749e-01 -6.907827407121658325e-02 3.457193449139595032e-02 2.345785684883594513e-02 2.519575655460357666e-01 3.095271289348602295e-01 -4.182716086506843567e-02 -2.974220737814903259e-02 2.262417674064636230e-01 -6.460429728031158447e-02 -3.933586478233337402e-01 6.404160708189010620e-02 -2.868520617485046387e-01 6.954070925712585449e-02
-2.869338914752006531e-02 -1.183149665594100952e-01 3.213904798030853271e-01 -4.527806118130683899e-02 -2.141236215829849243e-01 -1.068978086113929749e-01 3.053540177643299103e-02 -2.592767775058746338e-01 -1.056934427469968796e-02 1.987453401088714600e-01 4.642648622393608093e-02 3.683123737573623657e-02 3.255923511460423470e-03 -2.717424631118774414e-01 2.103076130151748657e-01 3.138133510947227478e-02 -3.960264921188354492e-01 5.034885182976722717e-02 -3.942586183547973633e-01 -2.187237739562988281e-01 2.294369488954544067e-01 5.938838422298431396e-02 1.723102480173110962e-01 -3.132980689406394958e-02 1.550001464784145355e-02 -7.178457826375961304e-02 1.063284203410148621e-01 -1.218601614236831665e-01 -4.315386060625314713e-03 3.085789978504180908e-01 1.182537153363227844e-02 1.256598532199859619e-01
1.567763090133666992e-01 -2.219095528125762939e-01 1.837998032569885254e-01 -3.949460387229919434e-02 -2.574926316738128662e-01 4.732384905219078064e-02 -8.986572921276092529e-02 -1.316061466932296753e-01 1.822921037673950195e-01 -2.937336564064025879e-01 -6.481462717056274414e-02 2.047410905361175537e-01 -1.080205291509628296e-01 -6.366796791553497314e-02 1.025518029928207397e-01 -3.770372597500681877e-03 -3.853607773780822754e-01 9.309141896665096283e-03 -1.372549235820770264e-01 -1.621671915054321289e-01 2.753061056137084961e-01 -1.010794043540954590e-01 9.055133908987045288e-02 1.218337714672088623e-01 1.291021406650543213e-01 2.540566623210906982e-01 -4.444287419319152832e-01 -6.381574273109436035e-02 5.441837385296821594e-02 -7.252345234155654907e-02 -7.491351664066314697e-02 -7.482971251010894775e-02
2.450488954782485962e-01 -1.892975568771362305e-01 -5.702922120690345764e-02 3.818164765834808350e-02 -1.842785775661468506e-01 9.755619615316390991e-02 5.222090706229209900e-02 -9.696391224861145020e-02 -4.040271509438753128e-03 -3.291037380695343018e-01 -1.083673816174268723e-02 -2.969266176223754883e-01 -5.450539663434028625e-02 5.603772588074207306e-03 2.505077421665191650e-01 5.985913425683975220e-02 -5.361629128456115723e-01 -1.911026611924171448e-02 -6.227587163448333740e-02 5.539580434560775757e-02 -8.884321898221969604e-02 6.686435639858245850e-02 2.218728959560394287e-01 3.174984157085418701e-01 1.210763677954673767e-01 -9.285024553537368774e-02 -2.287477403879165649e-01 -4.325969144701957703e-02 -1.743843853473663330e-01 -5.597348511219024658e-02 -7.092538475990295410e-02 -6.799987703561782837e-02
-1.790579855442047119e-01 -1.637545041739940643e-02 -7.652764022350311279e-02 6.243913620710372925e-02 -2.985146641731262207e-01 4.834052547812461853e-02 2.268815040588378906e-01 8.132978528738021851e-02 6.000076979398727417e-02 3.382302820682525635e-01 -5.592435225844383240e-02 2.268694937229156494e-01 2.254766784608364105e-02 1.614528447389602661e-01 1.399755030870437622e-01 -1.976137906312942505e-01 -3.218272924423217773e-01 -1.633068621158599854e-01 1.803553402423858643e-01 5.804199352860450745e-02 4.336589872837066650e-01 2.177131921052932739e-01 1.115441620349884033e-01 -2.595239877700805664e-02 2.370918989181518555e-01 -9.643526747822761536e-03 -9.064935147762298584e-02 -9.410786628723144531e-02 -1.720247119665145874e-01 7.754693180322647095e-02 -1.161246970295906067e-01 1.156581342220306396e-01
1.912019401788711548e-01 -3.501160144805908203e-01 -2.454975247383117676e-02 1.426403820514678955e-01 -1.718815416097640991e-01 1.871148645877838135e-01 1.959090828895568848e-01 -4.946343600749969482e-02 6.673377752304077148e-02 -1.083239242434501648e-01 -5.609832704067230225e-02 -2.235313653945922852e-01 6.018113717436790466e-02 -4.966531414538621902e-03 4.403374195098876953e-01 6.646938621997833252e-02 -3.740457892417907715e-01 -1.205065473914146423e-02 1.146161481738090515e-01 3.934693709015846252e-02 -6.006202101707458496e-02 -6.017921958118677139e-03 2.451442182064056396e-01 2.811262011528015137e-01 4.919698089361190796e-02 -1.085489839315414429e-01 -1.178854703903198242e-01 2.654555439949035645e-02 -1.377350240945816040e-01 1.177764832973480225e-01 -2.049211114645004272e-01 -2.052205801010131836e-01
-1.836219429969787598e-01 -3.432904481887817383e-01 4.624783247709274292e-02 -6.975805759429931641e-02 -2.783851921558380127e-01 8.055652678012847900e-02 -1.605522632598876953e-01 -1.092872954905033112e-02 3.620747327804565430e-01 -2.464952506124973297e-02 -2.782589197158813477e-01 -2.581265382468700409e-02 2.405183166265487671e-01 5.317726754583418369e-04 4.865438118577003479e-02 6.962613016366958618e-02 -2.233011573553085327e-01 -2.140017412602901459e-02 1.226754263043403625e-01 9.350153803825378418e-02 3.505347073078155518e-01 2.234455049037933350e-01 2.344934642314910889e-01 -3.060027398169040680e-02 1.291691213846206665e-01 -2.325272858142852783e-01 -2.381821125745773315e-01 5.300957709550857544e-02 -6.599396467208862305e-02 3.094806522130966187e-02 6.173283606767654419e-02 1.200987622141838074e-01
1.800229996442794800e-01 5.161682516336441040e-02 1.867428421974182129e-01 8.121646195650100708e-02 -2.386317998170852661e-01 -4.521213844418525696e-02 1.790546625852584839e-02 -1.025446355342864990e-01 7.440793514251708984e-02 -3.375409841537475586e-01 -4.976939037442207336e-02 -1.282432675361633301e-01 1.291590183973312378e-01 -2.021453678607940674e-01 -1.808359026908874512e-01 9.463545866310596466e-03 -4.611978530883789062e-01 1.099724099040031433e-01 2.078250497579574585e-01 -8.677387237548828125e-02 -1.986645162105560303e-01 1.456350982189178467e-01 2.036619037389755249e-01 2.249028831720352173e-01 3.633821383118629456e-02 -1.068466752767562866e-01 -1.637310832738876343e-01 1.042557805776596069e-01 -3.078193664550781250e-01 5.399870127439498901e-02 -2.192204296588897705e-01 -2.254821546375751495e-02
-1.004341989755630493e-01 8.920487761497497559e-02 -7.432743906974792480e-02 -9.194126725196838379e-02 -3.144797310233116150e-02 -2.237170189619064331e-01 1.218211054801940918e-01 -1.865209341049194336e-01 2.594316899776458740e-01 2.168678790330886841e-01 -2.054727226495742798e-01 -2.065634280443191528e-01 1.343331933021545410e-01 -6.908442825078964233e-02 1.354064792394638062e-01 -1.764335320331156254e-03 -4.258177876472473145e-01 6.205531582236289978e-02 6.244236230850219727e-02 -2.241416722536087036e-01 -9.416348487138748169e-02 3.306967616081237793e-01 3.654717504978179932e-01 1.305989772081375122e-01 1.558338478207588196e-02 8.955184370279312134e-03 -4.789543524384498596e-02 -2.390783280134201050e-01 1.221527829766273499e-01 -1.543840765953063965e-01 -1.127899661660194397e-01 8.667828887701034546e-02
1.621761769056320190e-01 -5.663067847490310669e-02 4.655268415808677673e-02 -1.565643101930618286e-01 -4.143868088722229004e-01 2.190950661897659302e-01 2.506001889705657959e-01 -9.687654674053192139e-02 -1.377331465482711792e-02 4.678158462047576904e-02 -8.298148959875106812e-02 1.061225757002830505e-01 1.194644421339035034e-01 1.595751941204071045e-01 3.236607834696769714e-02 -2.083912938833236694e-01 -1.388099640607833862e-01 2.759186625480651855e-01 -1.305450052022933960e-01 1.307284086942672729e-01 1.244950965046882629e-01 2.407593429088592529e-01 3.558848425745964050e-02 3.709400892257690430e-01 -1.097775623202323914e-01 9.248734265565872192e-02 -1.982296556234359741e-01 -1.931479275226593018e-01 -1.078701540827751160e-01 -1.405007094144821167e-01 -2.381260395050048828e-01 1.415145099163055420e-01
6.271617859601974487e-02 2.016515098512172699e-02 5.755872000008821487e-03 8.447226136922836304e-02 -1.165185272693634033e-01 1.941648423671722412e-01 1.867363601922988892e-01 -7.359028607606887817e-02 -7.303146272897720337e-02 1.582951396703720093e-01 -3.138129115104675293e-01 1.439410895109176636e-01 1.643001735210418701e-01 1.554152816534042358e-01 -3.816366195678710938e-02 1.094314549118280411e-02 -3.644866049289703369e-01 2.384252101182937622e-02 -2.077016234397888184e-01 -1.917446404695510864e-01 1.724141538143157959e-01 -1.978036016225814819e-02 -4.943786188960075378e-02 2.413843572139739990e-02 2.709247767925262451e-01 -1.098669245839118958e-01 -3.361610472202301025e-01 -1.848469376564025879e-01 -1.125458702445030212e-01 1.368254870176315308e-01 -2.232560664415359497e-01 -3.664305806159973145e-01
-1.988212913274765015e-01 -3.322535157203674316e-01 -1.478141248226165771e-01 -3.890626132488250732e-02 -2.936374247074127197e-01 2.613946795463562012e-01 5.150025244802236557e-03 -1.375344395637512207e-01 -6.219630315899848938e-02 -2.741437554359436035e-01 -1.061588749289512634e-01 6.382374465465545654e-02 1.187933236360549927e-01 -4.732668865472078323e-03 3.379465639591217041e-02 -2.491205781698226929e-01 -4.736057817935943604e-01 -2.186370193958282471e-01 -7.751498371362686157e-02 -1.381423696875572205e-02 -9.825798869132995605e-02 1.635351181030273438e-01 -4.920474812388420105e-02 3.146653175354003906e-01 -1.761786043643951416e-01 -1.306761801242828369e-01 -4.756203293800354004e-02 -8.611133694648742676e-02 3.765360452234745026e-04 6.959449499845504761e-02 4.105935990810394287e-02 -3.254399076104164124e-02
8.413661271333694458e-02 -1.352667212486267090e-01 2.765192687511444092e-01 1.877377033233642578e-01 -2.852320373058319092e-01 -2.734617330133914948e-03 2.781235277652740479e-01 7.017609477043151855e-02 -2.004526928067207336e-02 1.910294294357299805e-01 -1.973900571465492249e-02 2.076536417007446289e-02 -4.509975761175155640e-02 2.677958011627197266e-01 -2.191796153783798218e-02 -5.785166751593351364e-03 -3.857053518295288086e-01 3.282969295978546143e-01 -1.547994315624237061e-01 3.411448001861572266e-02 -1.016120538115501404e-01 1.094863414764404297e-01 3.003932535648345947e-03 -1.668034046888351440e-01 7.451329380273818970e-02 -1.348774135112762451e-01 -1.614948064088821411e-01 -2.586516737937927246e-01 -1.653778254985809326e-01 9.684792160987854004e-02 -2.366376072168350220e-01 2.145350426435470581e-01
-2.777242362499237061e-01 -1.180526018142700195e-01 4.025323316454887390e-02 -2.575668394565582275e-01 -6.880627572536468506e-02 -2.496619522571563721e-01 -4.960776120424270630e-02 -1.239262297749519348e-01 -1.640982776880264282e-01 -4.553739354014396667e-02 -2.440829277038574219e-01 -3.667508363723754883e-01 1.951207518577575684e-01 9.963262081146240234e-02 2.364399582147598267e-01 -2.237385958433151245e-01 -2.799815535545349121e-01 -7.132092863321304321e-02 -6.968146772123873234e-04 -1.648512482643127441e-01 3.986964747309684753e-02 3.313633054494857788e-02 1.539047658443450928e-01 2.556892037391662598e-01 1.971157491207122803e-01 6.755349040031433105e-02 -2.594585716724395752e-01 5.721310153603553772e-02 -1.032356023788452148e-01 1.463817954063415527e-01 -1.493174433708190918e-01 9.081040322780609131e-02
1.730152666568756104e-01 3.367130830883979797e-02 4.314048588275909424e-02 -3.051947057247161865e-02 -4.214843213558197021e-01 -1.480306312441825867e-02 3.369996249675750732e-01 1.191947013139724731e-01 1.120117828249931335e-01 -3.536795973777770996e-01 3.485610336065292358e-02 -2.487098798155784607e-02 9.107460081577301025e-02 1.602381095290184021e-02 5.953815951943397522e-02 -1.745256595313549042e-02 -4.070187509059906006e-01 5.426374822854995728e-02 -1.649645566940307617e-01 -2.199748456478118896e-01 2.535532712936401367e-01 -2.076273560523986816e-01 1.321933865547180176e-01 8.352525532245635986e-03 1.857366412878036499e-01 -1.237625330686569214e-01 -6.230609118938446045e-02 -1.097483932971954346e-01 5.083043500781059265e-02 -5.574007052928209305e-03 -2.666135728359222412e-01 -5.566099658608436584e-03
-4.636760801076889038e-02 -2.746831178665161133e-01 -2.254147678613662720e-01 5.552786216139793396e-02 -2.266533076763153076e-01 -1.038921698927879333e-01 5.041282996535301208e-02 -8.974108844995498657e-03 1.706868261098861694e-01 -2.220806628465652466e-01 1.860223263502120972e-01 2.392035821685567498e-04 -3.044906631112098694e-02 -2.225577086210250854e-01 6.027210038155317307e-03 -2.847792804241180420e-01 -5.476307272911071777e-01 1.747526079416275024e-01 1.947864145040512085e-01 -9.824501723051071167e-02 9.938792139291763306e-02 -3.780096769332885742e-02 1.654622256755828857e-01 -4.796872287988662720e-02 1.774920336902141571e-02 -7.614860683679580688e-02 -1.294142156839370728e-01 -7.512605935335159302e-02 -7.234803587198257446e-02 2.345715463161468506e-01 -1.143585219979286194e-01 1.954611837863922119e-01
-1.021674349904060364e-01 3.591854125261306763e-02 6.527578830718994141e-02 1.905344873666763306e-01 -1.444579660892486572e-01 5.361422151327133179e-02 3.373790681362152100e-01 -2.002527266740798950e-01 8.196236193180084229e-02 -3.149265423417091370e-02 -1.732518523931503296e-01 3.214997649192810059e-01 2.192485332489013672e-01 2.206688225269317627e-01 1.388563066720962524e-01 -2.803093492984771729e-01 -1.392771899700164795e-01 -2.585071139037609100e-02 1.748547405004501343e-01 7.492139935493469238e-02 -1.533965766429901123e-01 3.534363806247711182e-01 6.412780378013849258e-03 5.041152238845825195e-02 5.219153687357902527e-02 -3.073722310364246368e-02 -2.504804730415344238e-01 1.043226048350334167e-01 -3.927930071949958801e-02 3.514642417430877686e-01 -2.107332926243543625e-03 -1.571023613214492798e-01
2.044386565685272217e-01 -6.459303200244903564e-02 7.235487550497055054e-02 -5.504678934812545776e-02 -1.318537741899490356e-01 -1.271508075296878815e-02 -1.724673807621002197e-01 -2.278910279273986816e-01 2.319598570466041565e-02 -2.459602653980255127e-01 -8.254752308130264282e-02 -1.924747228622436523e-01 -1.119145900011062622e-01 -1.345913484692573547e-02 5.311623960733413696e-02 7.197945564985275269e-02 -4.399511814117431641e-01 1.138458251953125000e-01 8.316499739885330200e-02 -5.915939807891845703e-02 -2.267019748687744141e-01 3.134077191352844238e-01 3.301927447319030762e-01 2.135879397392272949e-01 1.391425579786300659e-01 7.236517220735549927e-02 -2.308286875486373901e-01 -1.582611538469791412e-02 -6.789862364530563354e-02 -1.275826804339885712e-02 -2.860558032989501953e-01 -1.871021389961242676e-01
1.079056933522224426e-01 -5.850967764854431152e-02 1.588587462902069092e-02 4.639687761664390564e-02 -2.401153296232223511e-01 1.022535562515258789e-01 1.920159161090850830e-02 -6.718147546052932739e-02 1.084002777934074402e-01 -3.805696666240692139e-01 -1.450907438993453979e-01 -2.609803974628448486e-01 5.474681407213211060e-02 -2.868455946445465088e-01 5.206430330872535706e-02 5.576414242386817932e-02 -4.998312592506408691e-01 -1.865273155272006989e-02 5.211563035845756531e-02 -1.030697524547576904e-01 -1.165736243128776550e-01 1.897426396608352661e-01 1.447062194347381592e-01 2.762538492679595947e-01 6.941510736942291260e-02 -1.834338158369064331e-01 7.713027298450469971e-02 5.747324600815773010e-02 -1.308031380176544189e-01 2.149795591831207275e-01 -2.113926410675048828e-01 -8.119939267635345459e-02
-1.905284970998764038e-01 -4.719597846269607544e-02 6.299149990081787109e-02 2.572668194770812988e-01 -1.809767186641693115e-01 -1.918215304613113403e-01 4.110723733901977539e-01 5.062280967831611633e-02 4.334899131208658218e-03 2.055760025978088379e-01 -1.527949869632720947e-01 1.423751562833786011e-01 5.900838226079940796e-02 -1.528957784175872803e-01 2.180082052946090698e-01 1.636425964534282684e-02 -2.044536620378494263e-01 3.004696685820817947e-03 -2.235492691397666931e-02 3.505085781216621399e-02 4.432240128517150879e-01 1.291592419147491455e-01 1.753778457641601562e-01 2.010243386030197144e-01 6.176075339317321777e-02 -5.387727543711662292e-02 -9.227075427770614624e-02 1.951285079121589661e-02 -1.909085214138031006e-01 9.423477947711944580e-02 -2.238756567239761353e-01 2.253435999155044556e-01
-1.530358940362930298e-01 -2.436196953058242798e-01 1.243314296007156372e-01 1.666714549064636230e-01 -3.162946403026580811e-01 1.833876967430114746e-01 -1.073301061987876892e-01 -1.012658551335334778e-01 -6.237674877047538757e-02 -1.128451377153396606e-01 5.229573696851730347e-03 -1.690447628498077393e-01 -3.252139389514923096e-01 1.550733298063278198e-01 3.565456345677375793e-02 6.480494141578674316e-02 -4.553838074207305908e-01 2.991771884262561798e-02 1.553125381469726562e-01 -1.035532504320144653e-01 -8.644967526197433472e-02 2.356715947389602661e-01 1.656131744384765625e-01 1.120635941624641418e-01 1.967296898365020752e-01 5.360363051295280457e-02 -3.396998643875122070e-01 2.417708188295364380e-02 -1.064983978867530823e-01 -9.862762689590454102e-02 -5.909461528062820435e-02 -9.899264574050903320e-02
-1.921175867319107056e-01 -2.245487868785858154e-01 1.238165888935327530e-02 -7.517101615667343140e-02 -1.812800914049148560e-01 1.988825947046279907e-01 1.550495624542236328e-01 -8.220612257719039917e-02 1.739612594246864319e-02 -2.309024780988693237e-01 -1.041729450225830078e-01 4.878593385219573975e-01 2.232280969619750977e-01 8.196009695529937744e-02 -1.862244009971618652e-01 -1.223097667098045349e-01 -3.040547966957092285e-01 -2.587240561842918396e-02 -5.780071765184402466e-02 -2.431862950325012207e-01 3.379393368959426880e-02 2.845185995101928711e-01 2.316475212574005127e-01 9.762158244848251343e-02 1.276760995388031006e-01 9.966565668582916260e-02 -6.503582745790481567e-02 -1.642840504646301270e-01 -1.081815734505653381e-01 -1.872201263904571533e-02 -1.334866136312484741e-01 8.231893181800842285e-02
-1.025175303220748901e-01 -1.587398201227188110e-01 1.304559260606765747e-01 1.577915064990520477e-02 -1.586136221885681152e-01 -1.119727715849876404e-01 2.456210181117057800e-02 -2.893393337726593018e-01 8.647596836090087891e-02 5.022950470447540283e-02 -1.482218503952026367e-01 1.741244196891784668e-01 3.281897008419036865e-01 6.714793294668197632e-02 -8.587940037250518799e-02 -2.501724660396575928e-01 -2.364376038312911987e-01 2.511085569858551025e-01 -2.333619147539138794e-01 -1.585175544023513794e-01 1.494560092687606812e-01 2.515026330947875977e-01 -1.624900549650192261e-01 6.620655208826065063e-02 -1.950412392616271973e-01 -8.281160145998001099e-02 -3.372981548309326172e-01 7.349386066198348999e-02 3.168836608529090881e-02 1.276062428951263428e-01 -2.661204636096954346e-01 -1.159307658672332764e-01
4.148044809699058533e-02 -1.590303182601928711e-01 -2.834474444389343262e-01 -2.926384098827838898e-02 -1.209026426076889038e-01 -9.274876117706298828e-02 2.671859264373779297e-01 -2.072571069002151489e-01 1.164276972413063049e-01 -9.774450957775115967e-02 3.377072513103485107e-03 -1.038489714264869690e-01 3.461393415927886963e-01 7.546803355216979980e-02 3.489188849925994873e-03 -3.349740803241729736e-02 -2.455950528383255005e-01 2.102143168449401855e-01 3.233931493014097214e-03 9.370606392621994019e-02 9.922205470502376556e-03 3.326973915100097656e-01 1.989631801843643188e-01 -1.012566592544317245e-02 -1.154626626521348953e-02 -4.175927955657243729e-03 -2.694818973541259766e-01 -2.427565008401870728e-01 6.379934400320053101e-02 4.328889846801757812e-01 1.200838480144739151e-02 -8.121693879365921021e-02
-2.660468816757202148e-01 -1.644625663757324219e-01 3.018582463264465332e-01 -8.695153892040252686e-02 -3.057965934276580811e-01 1.088794320821762085e-02 -5.072458833456039429e-02 7.149285078048706055e-02 2.200366929173469543e-02 1.157542914152145386e-01 -3.214260935783386230e-01 -1.543858349323272705e-01 -2.385407313704490662e-02 3.656216859817504883e-01 4.207567870616912842e-02 -9.813675284385681152e-02 -4.354351758956909180e-01 6.855507940053939819e-02 -4.406415391713380814e-03 -4.394385963678359985e-03 -1.996625512838363647e-01 9.811607748270034790e-02 2.356890887022018433e-01 2.141253501176834106e-01 1.476638466119766235e-01 -6.692142039537429810e-02 -1.356990262866020203e-02 -5.548468604683876038e-02 -8.516538888216018677e-02 -5.364499241113662720e-02 -1.670102030038833618e-01 5.189656093716621399e-02
2.803587354719638824e-02 8.320319466292858124e-03 1.596253365278244019e-01 1.754518002271652222e-01 -2.695926427841186523e-01 1.350739449262619019e-01 2.023297995328903198e-01 -1.623370200395584106e-01 -4.850190505385398865e-02 1.369261145591735840e-01 -2.187791764736175537e-01 1.406041830778121948e-01 2.589554153382778168e-02 1.640089005231857300e-01 -1.181574910879135132e-02 -8.192504942417144775e-02 -2.202588170766830444e-01 4.370425641536712646e-01 -1.621799468994140625e-01 4.734545946121215820e-02 1.830011755228042603e-01 2.242564260959625244e-01 1.693992316722869873e-02 -8.875614404678344727e-02 1.575829535722732544e-01 -1.965475231409072876e-01 -9.951530396938323975e-02 -4.187121391296386719e-01 -5.911922827363014221e-02 1.237766966223716736e-01 -1.859916932880878448e-02 1.834457069635391235e-01
-2.648120522499084473e-01 -1.084405407309532166e-01 3.858264684677124023e-01 4.977554082870483398e-02 -2.425618767738342285e-01 9.583547711372375488e-03 -2.968636527657508850e-02 1.505316607654094696e-02 3.396446350961923599e-03 9.797443449497222900e-02 -3.004527390003204346e-01 -2.694128155708312988e-01 8.831521868705749512e-02 1.944711655378341675e-01 9.712961316108703613e-02 -3.149318695068359375e-02 -3.702988922595977783e-01 2.104049175977706909e-02 -5.595674738287925720e-02 4.276106134057044983e-02 -1.777208447456359863e-01 9.010585397481918335e-02 3.359587490558624268e-01 1.822877228260040283e-01 2.397481799125671387e-01 -1.277831792831420898e-01 -1.267892215400934219e-02 -6.162679195404052734e-02 -2.331439107656478882e-01 -2.411240711808204651e-03 -1.689918572083115578e-03 1.333182603120803833e-01
-2.585455179214477539e-01 -1.523384451866149902e-01 2.505934536457061768e-01 1.074108704924583435e-01 -1.004086881875991821e-01 6.864675879478454590e-02 -6.327849626541137695e-02 -9.540173411369323730e-02 -2.759271301329135895e-02 -5.392675101757049561e-02 -4.509761631488800049e-01 -1.900922209024429321e-01 -1.805865317583084106e-01 9.265723079442977905e-02 1.720526218414306641e-01 -1.725272387266159058e-01 -5.067889690399169922e-01 1.122484952211380005e-01 1.962750405073165894e-02 3.408426791429519653e-02 -6.144421547651290894e-02 2.020538002252578735e-01 2.854188084602355957e-01 1.443169414997100830e-01 1.219467446208000183e-01 -7.346843928098678589e-02 -5.873983353376388550e-02 -1.191218122839927673e-01 3.916949778795242310e-02 6.848129630088806152e-02 -1.011095661669969559e-02 -4.307175427675247192e-02
-1.791979819536209106e-01 -9.522253274917602539e-02 -1.434275694191455841e-02 -1.366222351789474487e-01 -1.172243356704711914e-01 -1.107735261321067810e-01 1.172155439853668213e-01 -2.578288018703460693e-01 -1.101048812270164490e-01 -1.392324119806289673e-01 -3.051047027111053467e-01 4.655753728002309799e-03 1.336259841918945312e-01 -3.443345725536346436e-01 -7.468859851360321045e-02 -6.784219294786453247e-02 -1.719983220100402832e-01 1.769185215234756470e-01 -7.943441718816757202e-02 -3.122949004173278809e-01 1.818664837628602982e-03 3.504211828112602234e-02 2.047642022371292114e-01 -9.667830914258956909e-02 1.817673258483409882e-02 -2.051866054534912109e-01 -6.600882858037948608e-02 -1.082591116428375244e-01 -3.229890763759613037e-02 2.632519602775573730e-01 -3.865562677383422852e-01 2.588283419609069824e-01
-6.138515472412109375e-02 -1.292180866003036499e-01 -1.202414408326148987e-01 -2.143897116184234619e-01 -2.993108630180358887e-01 -2.767644822597503662e-01 -1.342169493436813354e-01 6.609270721673965454e-02 -1.443967130035161972e-02 7.087791711091995239e-02 -5.069353431463241577e-02 6.112952157855033875e-02 3.236263990402221680e-01 -1.324423551559448242e-01 2.181685864925384521e-01 -2.903139591217041016e-01 -2.603737115859985352e-01 1.613370031118392944e-01 3.393272683024406433e-02 -1.982461214065551758e-01 1.137097701430320740e-01 7.597783207893371582e-02 3.276022672653198242e-01 1.340763866901397705e-01 3.165121078491210938e-01 4.684979096055030823e-02 -4.705833271145820618e-03 2.155713140964508057e-01 1.640925928950309753e-02 -2.091602655127644539e-03 -1.933628618717193604e-01 6.471627391874790192e-03
-5.248895846307277679e-03 8.948649466037750244e-02 -1.646681576967239380e-01 -6.110799685120582581e-02 -4.949560165405273438e-01 -8.118034154176712036e-02 -1.875894963741302490e-01 -3.673519194126129150e-02 -3.930695727467536926e-02 1.705076545476913452e-02 1.408604234457015991e-01 1.715819835662841797e-01 -1.453183684498071671e-02 1.973356753587722778e-01 2.458484284579753876e-02 4.545053467154502869e-03 -2.594333291053771973e-01 9.287349879741668701e-02 3.189010173082351685e-02 1.368746012449264526e-01 7.991537451744079590e-02 2.595789358019828796e-02 3.144784271717071533e-01 -3.134949132800102234e-02 7.674179226160049438e-02 1.956158727407455444e-01 -1.440175622701644897e-01 -1.190810184925794601e-02 -2.271284610033035278e-01 2.352720052003860474e-01 -4.306626021862030029e-01 -1.484508365392684937e-01
1.468216329813003540e-01 -1.706127226352691650e-01 -8.547089993953704834e-03 1.459764987230300903e-01 -2.925960123538970947e-01 2.886308589950203896e-03 -1.928620785474777222e-02 -5.760833993554115295e-02 -9.588313102722167969e-02 -8.493050187826156616e-02 -1.724008768796920776e-01 -1.649664938449859619e-01 1.206015516072511673e-02 -6.859941780567169189e-02 3.482185602188110352e-01 2.019239962100982666e-02 -5.886214375495910645e-01 -3.630876168608665466e-02 8.635845035314559937e-02 5.879814922809600830e-02 -3.370408713817596436e-01 3.927472606301307678e-02 1.008237078785896301e-01 2.113129645586013794e-01 1.022027581930160522e-01 1.165471151471138000e-01 -1.554753184318542480e-01 -1.276936233043670654e-01 -9.045160561800003052e-02 -8.815861493349075317e-02 9.935922175645828247e-02 -1.406571865081787109e-01
-3.886757194995880127e-01 -2.832412160933017731e-02 1.747788488864898682e-01 -2.824233844876289368e-02 5.582816898822784424e-02 -2.898074984550476074e-01 1.943639218807220459e-01 -7.694787532091140747e-02 1.313980519771575928e-01 -7.463550567626953125e-02 -3.274126350879669189e-01 -2.617904543876647949e-01 1.939194649457931519e-01 -4.278774186968803406e-02 2.522555887699127197e-01 -5.229301378130912781e-02 -3.136416375637054443e-01 8.368823677301406860e-02 3.950221091508865356e-02 -1.294929832220077515e-01 -1.597889363765716553e-01 5.070633441209793091e-02 5.648445338010787964e-02 -3.396850451827049255e-02 1.032025218009948730e-01 7.965093851089477539e-02 -1.167187690734863281e-01 -1.162558495998382568e-01 -2.086645513772964478e-01 3.019490279257297516e-02 -3.611332476139068604e-01 8.033020049333572388e-02
-1.058443859219551086e-01 9.848171472549438477e-02 6.183217093348503113e-02 -2.165180593729019165e-01 -1.985086947679519653e-01 2.838210463523864746e-01 8.592631667852401733e-02 1.190250832587480545e-02 -4.697157815098762512e-02 6.594775617122650146e-02 -7.008841633796691895e-02 2.574479281902313232e-01 1.572787612676620483e-01 -4.956515133380889893e-02 -3.595866262912750244e-02 4.236669093370437622e-02 -4.235162734985351562e-01 -3.838954865932464600e-02 -6.127889454364776611e-02 -3.259514272212982178e-01 1.570266783237457275e-01 1.659552603960037231e-01 3.102182149887084961e-01 1.291649043560028076e-01 3.314765989780426025e-01 2.580676414072513580e-02 -1.917276978492736816e-01 -7.252176105976104736e-02 -4.783435538411140442e-02 7.502817362546920776e-02 -1.769060939550399780e-01 -2.124851793050765991e-01
1.655530631542205811e-01 -2.210255563259124756e-01 5.186624452471733093e-02 3.284420818090438843e-02 -3.406524360179901123e-01 4.738835245370864868e-02 4.551148042082786560e-03 -1.267988383769989014e-01 -1.556174606084823608e-01 -1.100097224116325378e-01 -8.986987173557281494e-02 -2.999592125415802002e-01 7.509895414113998413e-02 -3.961376845836639404e-02 3.193781375885009766e-01 1.406852900981903076e-01 -5.374377369880676270e-01 -1.583794951438903809e-01 -6.127072963863611221e-03 2.163729071617126465e-02 -2.084833681583404541e-01 2.377784810960292816e-02 9.093786031007766724e-02 3.187924027442932129e-01 1.020114962011575699e-02 2.812378294765949249e-02 -1.072644814848899841e-01 -7.731530070304870605e-02 -1.303869634866714478e-01 -1.211285144090652466e-01 -5.927929654717445374e-03 -6.134544685482978821e-02
2.802370488643646240e-01 -8.177454769611358643e-02 2.233952727692667395e-05 -5.014258436858654022e-03 -4.734343588352203369e-01 1.266655325889587402e-01 -2.134649083018302917e-02 -2.344395220279693604e-02 -1.389653384685516357e-01 -3.174280524253845215e-01 -4.224738478660583496e-02 1.134741008281707764e-01 8.263754844665527344e-02 6.395559012889862061e-02 3.461000695824623108e-02 -2.597653865814208984e-02 -2.010445743799209595e-01 1.396598964929580688e-01 1.254372000694274902e-01 -6.204044446349143982e-02 8.966133929789066315e-03 7.329022139310836792e-02 2.805751860141754150e-01 1.989916115999221802e-01 -1.404092926532030106e-02 -2.801999822258949280e-02 3.400679677724838257e-02 -7.221394777297973633e-02 -1.329327076673507690e-01 3.911136388778686523e-01 -2.869933247566223145e-01 -2.498027533292770386e-01
-3.924126550555229187e-02 1.501190215349197388e-01 -3.261860832571983337e-02 -5.641994252800941467e-02 -1.911159157752990723e-01 -3.907242119312286377e-01 3.108340501785278320e-02 1.990713737905025482e-02 7.180111855268478394e-02 -1.343159675598144531e-01 -4.202874898910522461e-01 1.994415819644927979e-01 1.859339177608489990e-01 -9.170122444629669189e-02 2.447376996278762817e-01 -1.138892471790313721e-01 -4.185477793216705322e-01 3.274368355050683022e-03 -1.607509404420852661e-01 -7.850246131420135498e-02 -3.216711282730102539e-01 1.305018812417984009e-01 2.659090757369995117e-01 -5.002801492810249329e-02 -7.354764733463525772e-03 1.381814014166593552e-02 1.020917966961860657e-01 -4.138775542378425598e-02 9.436356276273727417e-02 4.020396247506141663e-02 -2.971535362303256989e-02 3.109797835350036621e-02
-2.150794863700866699e-01 1.141437739133834839e-01 -1.219826638698577881e-01 -3.219187259674072266e-01 -3.403671979904174805e-01 -1.266915723681449890e-02 6.920362263917922974e-02 5.300212278962135315e-02 -1.439902000129222870e-03 1.373796314001083374e-01 -1.797042787075042725e-01 2.001016288995742798e-01 1.519521772861480713e-01 2.467193156480789185e-01 3.664088249206542969e-01 1.735897362232208252e-01 -2.481051087379455566e-01 9.135063737630844116e-02 4.861066490411758423e-02 3.233427181839942932e-02 4.134921357035636902e-02 1.004230752587318420e-01 1.084114424884319305e-02 -7.073033601045608521e-02 8.519385010004043579e-02 1.546353548765182495e-01 -1.999697238206863403e-01 -1.841403692960739136e-01 -3.751674890518188477e-01 -7.104174792766571045e-02 6.499990355223417282e-03 1.338045895099639893e-01
-1.364337652921676636e-01 -2.440676838159561157e-01 -9.787127375602722168e-02 -1.682172864675521851e-01 -1.393701285123825073e-01 -1.454205717891454697e-02 1.409058272838592529e-01 4.095620289444923401e-02 6.531069427728652954e-02 -4.544165357947349548e-02 -6.621543318033218384e-02 -1.133015230298042297e-01 1.933500915765762329e-01 1.675757616758346558e-01 9.268157184123992920e-02 -2.763276174664497375e-02 -1.839556694030761719e-01 2.462968230247497559e-01 -1.626608707010746002e-02 -1.203209310770034790e-01 -1.278587523847818375e-02 3.471617400646209717e-01 8.881178498268127441e-02 8.955501765012741089e-02 -5.536258220672607422e-02 -1.467340439558029175e-01 -3.828438818454742432e-01 -2.342875450849533081e-01 -5.542181059718132019e-02 4.809290468692779541e-01 1.381559222936630249e-01 -1.380534023046493530e-01
-8.543809503316879272e-02 -2.254645973443984985e-01 2.034961283206939697e-01 -2.214228659868240356e-01 -3.481867611408233643e-01 -3.126598894596099854e-02 9.830889292061328888e-03 -1.834846436977386475e-01 -1.581627577543258667e-01 6.582284718751907349e-02 -7.934451103210449219e-02 -1.553697437047958374e-01 2.280840426683425903e-01 5.716694891452789307e-02 2.126144617795944214e-01 2.717322483658790588e-02 -3.190803229808807373e-01 1.569157391786575317e-01 -3.077892959117889404e-01 -2.437435537576675415e-01 -2.308304421603679657e-02 3.873307257890701294e-03 1.824621558189392090e-01 -1.475289911031723022e-01 1.693068146705627441e-01 3.503015264868736267e-02 -1.057984028011560440e-02 2.525003850460052490e-01 2.082407176494598389e-01 -5.390356481075286865e-02 -2.184916138648986816e-01 -1.023806259036064148e-01
2.317426204681396484e-01 -9.252101927995681763e-02 1.441844552755355835e-01 7.461488991975784302e-02 -4.222981333732604980e-01 6.642981618642807007e-02 1.845876276493072510e-01 -1.149960681796073914e-01 1.559913158416748047e-01 -3.041485846042633057e-01 -2.209006547927856445e-01 -9.401713311672210693e-02 1.607658690772950649e-03 -1.199814751744270325e-01 -7.580032572150230408e-03 2.334069274365901947e-02 -4.558911621570587158e-01 2.192709222435951233e-02 1.451867967844009399e-01 2.287312448024749756e-01 -1.187167912721633911e-01 9.857060015201568604e-02 5.210313573479652405e-02 1.981332451105117798e-01 -1.480757594108581543e-01 2.507067658007144928e-02 2.970628999173641205e-02 7.558128796517848969e-03 -1.665911376476287842e-01 2.933671474456787109e-01 -5.384507030248641968e-02 6.442265212535858154e-02
-1.289270222187042236e-01 -1.683293431997299194e-01 1.260714419186115265e-02 1.240223199129104614e-01 -5.665400996804237366e-02 -2.653061449527740479e-01 3.439762592315673828e-01 -2.449639141559600830e-01 -2.514621615409851074e-01 9.344431012868881226e-02 -2.229811549186706543e-01 -1.839374452829360962e-01 -8.868279308080673218e-02 9.979563206434249878e-02 -2.274961583316326141e-02 -6.672716140747070312e-02 -4.707144498825073242e-01 9.867405891418457031e-02 8.630263060331344604e-02 -1.724472641944885254e-01 7.338580489158630371e-02 1.864859163761138916e-01 1.901184469461441040e-01 1.830396205186843872e-01 -1.513856649398803711e-02 8.978589624166488647e-02 -1.359899193048477173e-01 -2.036322802305221558e-01 -3.576491028070449829e-02 -3.645645081996917725e-02 2.019391395151615143e-02 -2.443240582942962646e-01
-1.788295209407806396e-01 -2.947143837809562683e-02 -2.605573534965515137e-01 5.742105841636657715e-02 -1.731299012899398804e-01 7.712618261575698853e-02 2.637356817722320557e-01 7.683740556240081787e-02 1.138076856732368469e-01 1.344123482704162598e-01 -1.918466687202453613e-01 2.388599514961242676e-01 -2.029208280146121979e-02 -3.590910136699676514e-02 -1.071782410144805908e-02 3.098523884546011686e-04 -4.968236684799194336e-01 1.632360517978668213e-01 -1.574440300464630127e-01 -4.411660507321357727e-02 -2.975211665034294128e-02 -1.888393461704254150e-01 -4.041955992579460144e-02 4.997592046856880188e-02 3.086250126361846924e-01 -3.238987550139427185e-02 -2.798138260841369629e-01 -1.624421179294586182e-01 2.274769246578216553e-01 -5.390561418607831001e-04 -3.923788294196128845e-02 -2.504555881023406982e-01
5.875332653522491455e-02 -2.280196696519851685e-01 -1.253149472177028656e-02 -2.902660071849822998e-01 -4.395034611225128174e-01 -4.663945734500885010e-02 1.941105723381042480e-01 7.296580076217651367e-02 9.490874409675598145e-02 -2.466796934604644775e-01 -1.598013341426849365e-01 -5.429692938923835754e-02 1.025338619947433472e-01 -2.961091510951519012e-02 1.493097096681594849e-01 -1.118692457675933838e-01 -3.491124212741851807e-01 -1.329182833433151245e-01 -3.041152358055114746e-01 -2.592019140720367432e-01 1.460135877132415771e-01 1.098352298140525818e-01 1.933564692735671997e-01 -8.256047964096069336e-02 1.005188971757888794e-01 -5.612507835030555725e-02 2.125475406646728516e-01 -2.151825092732906342e-02 8.818639069795608521e-02 -1.754296272993087769e-01 -2.620867826044559479e-02 4.819541797041893005e-02
-8.513236790895462036e-02 5.276438966393470764e-02 -8.048084378242492676e-02 -4.963444545865058899e-02 -2.639675438404083252e-01 2.291091680526733398e-01 1.705503314733505249e-01 2.349308282136917114e-01 -1.887239888310432434e-02 9.381552785634994507e-02 -1.969250440597534180e-01 7.690108567476272583e-02 3.356564044952392578e-01 2.020989656448364258e-01 -1.431094259023666382e-01 -1.704134196043014526e-01 -2.772707939147949219e-01 -1.199483871459960938e-01 1.177160516381263733e-01 -8.410689979791641235e-02 1.204792186617851257e-01 1.050802618265151978e-01 4.792106896638870239e-02 2.199321538209915161e-01 2.713149189949035645e-01 -6.003232672810554504e-03 -1.846453398466110229e-01 -1.523943804204463959e-02 -2.465536147356033325e-01 3.896392583847045898e-01 -7.734181731939315796e-02 -5.207937583327293396e-02
-2.734789624810218811e-02 1.904721371829509735e-02 9.664654731750488281e-02 7.128103077411651611e-02 -1.426504999399185181e-01 -6.272201985120773315e-02 3.170398622751235962e-02 -1.828199923038482666e-01 1.882002055644989014e-01 -3.041022121906280518e-01 -1.602710038423538208e-01 1.571595370769500732e-01 -4.938498139381408691e-03 1.782454401254653931e-01 6.101270020008087158e-02 1.433957219123840332e-01 -2.215077430009841919e-01 3.973286747932434082e-01 9.276517480611801147e-02 -1.479386240243911743e-01 3.182894289493560791e-01 -1.453548967838287354e-01 2.331397831439971924e-01 7.539396733045578003e-02 1.795126497745513916e-01 -2.819597721099853516e-01 -2.820746004581451416e-01 -1.388694643974304199e-01 2.226114645600318909e-02 9.917515516281127930e-02 -2.214879095554351807e-01 -3.905626386404037476e-02
-1.036646142601966858e-01 -3.519658446311950684e-01 3.107410371303558350e-01 2.241788618266582489e-02 -2.142211496829986572e-01 1.239192411303520203e-01 1.751648038625717163e-01 1.448769867420196533e-01 9.432115405797958374e-02 -1.838674992322921753e-01 -2.037877887487411499e-01 2.370308339595794678e-01 1.543164551258087158e-01 -2.041822075843811035e-01 3.870054185390472412e-01 -1.100983321666717529e-01 -2.567313611507415771e-01 1.422470211982727051e-01 -4.120860248804092407e-02 6.312032043933868408e-02 1.132240295410156250e-01 -6.746092438697814941e-02 1.294265538454055786e-01 4.153140820562839508e-03 1.214016452431678772e-01 6.036335602402687073e-03 -3.090192079544067383e-01 -7.560881320387125015e-03 -1.566548347473144531e-01 -1.060739830136299133e-01 -6.761178374290466309e-02 -1.045064851641654968e-01
-1.311767101287841797e-01 1.989780664443969727e-01 -1.174387857317924500e-01 -6.548783928155899048e-02 -2.795272767543792725e-01 2.259860374033451080e-02 3.278668224811553955e-01 -1.736025512218475342e-01 -2.189150750637054443e-01 -2.374198436737060547e-01 4.799880087375640869e-02 5.907202139496803284e-02 1.851710379123687744e-01 -1.998094767332077026e-01 -9.416882693767547607e-02 4.108459129929542542e-02 -2.888402640819549561e-01 -2.705546841025352478e-02 -1.822098493576049805e-01 -2.323485463857650757e-01 -1.063305735588073730e-01 1.330748349428176880e-01 1.227465569972991943e-01 1.188218519091606140e-01 2.353304773569107056e-01 -1.759299188852310181e-01 -2.541483938694000244e-01 -1.532686352729797363e-01 1.212162151932716370e-01 2.416692227125167847e-01 -1.921145468950271606e-01 -4.321154672652482986e-03
1.095583140850067139e-01 -1.237188056111335754e-01 2.158704251050949097e-01 2.513249218463897705e-02 -1.706638038158416748e-01 -1.873546242713928223e-01 1.907989829778671265e-01 -6.610650569200515747e-03 8.538227528333663940e-02 -1.923825033009052277e-02 -3.506660461425781250e-01 6.334423087537288666e-03 -1.587895750999450684e-01 -2.301783859729766846e-01 1.497202664613723755e-01 -3.228836506605148315e-02 -2.939008176326751709e-01 1.425542235374450684e-01 -7.208368927240371704e-02 -1.570068597793579102e-01 9.699402004480361938e-02 -2.694162353873252869e-02 -1.166748255491256714e-01 1.528621912002563477e-01 -4.446989297866821289e-02 -3.617987036705017090e-01 -1.032885611057281494e-01 -2.103982865810394287e-01 -1.417759805917739868e-01 1.840818375349044800e-01 -2.869711518287658691e-01 2.909471690654754639e-01
1.486878003925085068e-02 -1.542335897684097290e-01 -3.504682332277297974e-02 -1.284973472356796265e-01 -2.488242536783218384e-01 -6.837369501590728760e-02 6.783429533243179321e-02 -1.159776300191879272e-01 -5.417264997959136963e-02 -1.345514655113220215e-01 3.344666957855224609e-02 -3.973766267299652100e-01 2.681233584880828857e-01 -1.129803285002708435e-01 2.418889999389648438e-01 -1.370728164911270142e-01 -3.738909661769866943e-01 1.937356963753700256e-02 -1.159098744392395020e-01 -1.700448393821716309e-01 -3.729127049446105957e-01 7.955911755561828613e-02 1.857126951217651367e-01 1.224498152732849121e-01 2.060022801160812378e-01 -2.985375002026557922e-02 -1.508358269929885864e-01 2.078301161527633667e-01 7.752212882041931152e-02 6.843942403793334961e-02 1.554635614156723022e-01 1.002918928861618042e-01
-1.198425367474555969e-01 8.048056811094284058e-02 -5.329141765832901001e-02 5.570687353610992432e-02 1.244400516152381897e-01 -3.925730288028717041e-02 2.162430733442306519e-01 -7.235468178987503052e-02 3.557064756751060486e-02 -3.693371713161468506e-01 -1.145830303430557251e-01 3.298784494400024414e-01 -5.652276799082756042e-02 2.081172913312911987e-01 -5.225813388824462891e-02 5.059778690338134766e-02 -3.747973144054412842e-01 7.965603470802307129e-02 -1.714006662368774414e-01 -5.772955343127250671e-02 1.902348250150680542e-01 3.531064689159393311e-01 3.021594583988189697e-01 9.481371194124221802e-02 9.068191051483154297e-02 9.053889662027359009e-03 -1.366366297006607056e-01 -1.939959377050399780e-01 -2.551787793636322021e-01 5.311791598796844482e-02 -1.322331279516220093e-01 4.524037986993789673e-02
5.943438038229942322e-02 -2.480287849903106689e-01 2.039117217063903809e-01 7.286863029003143311e-02 -1.700922548770904541e-01 5.061164498329162598e-02 -1.201859563589096069e-01 -6.427931040525436401e-02 -1.030424088239669800e-01 1.577341854572296143e-01 -2.616382241249084473e-01 -2.299947477877140045e-02 -8.265026658773422241e-02 1.405300348997116089e-01 -1.546395868062973022e-01 2.925598621368408203e-01 -4.756837785243988037e-01 -9.506206028163433075e-03 -1.199082843959331512e-02 -2.336931079626083374e-01 -6.392829865217208862e-02 7.428958266973495483e-02 2.731831967830657959e-01 1.483001708984375000e-01 -9.568720124661922455e-03 -1.407838314771652222e-01 -2.350472211837768555e-01 9.854261763393878937e-03 -1.291289329528808594e-01 7.866127789020538330e-02 -1.049907431006431580e-01 -3.177009224891662598e-01
-2.256491780281066895e-01 -1.953570395708084106e-01 2.842877507209777832e-01 3.550425916910171509e-02 -1.959803402423858643e-01 -6.873571127653121948e-02 -1.181656867265701294e-01 -9.285795502364635468e-03 2.276108041405677795e-02 8.902988582849502563e-02 -2.753511071205139160e-01 -2.126558683812618256e-02 -1.039431393146514893e-01 3.604947924613952637e-01 2.633995711803436279e-01 -1.330132931470870972e-01 -4.044005870819091797e-01 -1.730358228087425232e-02 6.452516466379165649e-02 3.075877949595451355e-02 -1.533889323472976685e-01 -7.077473215758800507e-03 3.632438480854034424e-01 1.795181483030319214e-01 2.212429940700531006e-01 -4.503639787435531616e-02 -1.563745886087417603e-01 2.011003904044628143e-02 -1.203004792332649231e-01 6.003988534212112427e-02 7.010415196418762207e-02 -5.985554307699203491e-02
-6.495342403650283813e-02 -1.346006542444229126e-01 -1.361883431673049927e-01 9.493913967162370682e-04 -1.225460842251777649e-01 -6.667548790574073792e-03 4.319608211517333984e-01 -1.476671993732452393e-01 9.199751168489456177e-02 1.699159592390060425e-01 -2.574642300605773926e-01 -2.412998862564563751e-02 3.756536245346069336e-01 2.139930725097656250e-01 -6.946863234043121338e-02 8.966290950775146484e-02 -2.222062200307846069e-01 1.167575493454933167e-01 4.797232896089553833e-02 -5.515336617827415466e-02 -4.225977510213851929e-02 2.647289633750915527e-01 -1.925638318061828613e-01 9.245900809764862061e-02 7.622368633747100830e-02 2.376321554183959961e-01 -2.792652323842048645e-02 -8.374715223908424377e-03 -3.717617988586425781e-01 1.819225251674652100e-01 -9.765332937240600586e-02 4.315937310457229614e-02
-1.001782789826393127e-01 -4.063879698514938354e-02 -1.140187010169029236e-01 -2.326391488313674927e-01 -4.157993793487548828e-01 -7.683028280735015869e-02 -2.582462690770626068e-02 -1.411191970109939575e-01 -1.838906854391098022e-01 7.335903588682413101e-03 1.162600368261337280e-01 -7.817552238702774048e-02 3.042793869972229004e-01 1.725433766841888428e-01 1.795051842927932739e-01 -2.216264791786670685e-02 -3.602891862392425537e-01 -1.945263333618640900e-02 -1.120120286941528320e-01 -2.601361870765686035e-01 6.577679514884948730e-02 8.838582038879394531e-02 1.632701754570007324e-01 6.984526664018630981e-02 2.638728916645050049e-01 4.325693845748901367e-02 5.198964104056358337e-02 1.204789504408836365e-01 1.378397196531295776e-01 -2.393761426210403442e-01 -3.043971955776214600e-01 3.866816312074661255e-02
-9.328173473477363586e-03 -2.246071696281433105e-01 -1.851545087993144989e-02 1.186315789818763733e-01 -7.918705046176910400e-02 2.132850885391235352e-01 3.091399967670440674e-01 -7.544495165348052979e-02 -2.967323958873748779e-01 1.001223847270011902e-01 -9.511385113000869751e-02 -2.505514323711395264e-01 4.291241616010665894e-02 -1.099753426387906075e-03 1.374104470014572144e-01 6.158104911446571350e-02 -5.505178570747375488e-01 3.364371955394744873e-01 -8.216980099678039551e-02 3.569307178258895874e-02 -1.727190017700195312e-01 7.898633182048797607e-02 1.391342133283615112e-01 -7.580277323722839355e-02 1.932452432811260223e-02 -1.856314241886138916e-01 -2.447323501110076904e-02 -1.409202069044113159e-01 -1.539935544133186340e-02 1.587470322847366333e-01 -1.304186135530471802e-01 -6.645509600639343262e-02
-2.184120416641235352e-01 -1.987319588661193848e-01 3.413152396678924561e-01 -1.176710426807403564e-01 -2.432936988770961761e-02 -7.424101233482360840e-02 -1.521846354007720947e-01 -3.475342690944671631e-02 -8.705119788646697998e-02 1.867352277040481567e-01 -3.556056916713714600e-01 -9.524163603782653809e-02 7.531762123107910156e-02 1.913781017065048218e-01 2.304466068744659424e-01 -2.229012548923492432e-01 -2.883182466030120850e-01 -1.144267525523900986e-02 -1.853553205728530884e-01 -2.296032607555389404e-01 5.605913326144218445e-02 1.910053491592407227e-01 1.118331551551818848e-01 1.834274530410766602e-01 1.269085407257080078e-01 -5.518413707613945007e-02 -3.713425695896148682e-01 -5.722910538315773010e-02 -8.463691920042037964e-02 -4.388812184333801270e-02 -5.827340856194496155e-02 -2.655384130775928497e-03
-2.613570988178253174e-01 -2.848492376506328583e-02 3.386323451995849609e-01 -4.530218616127967834e-02 5.093095451593399048e-02 -1.015522629022598267e-01 -1.529248505830764771e-01 -1.923972181975841522e-02 -6.275260355323553085e-03 3.664016723632812500e-02 -2.470328062772750854e-01 -1.961506009101867676e-01 1.561221033334732056e-01 2.829824090003967285e-01 2.815140485763549805e-01 -9.990463405847549438e-02 -4.906327426433563232e-01 -4.576975852251052856e-02 -6.440553814172744751e-02 -9.219978749752044678e-02 6.871509552001953125e-02 1.067382767796516418e-01 2.347710579633712769e-01 4.344972595572471619e-02 1.710006147623062134e-01 7.145440578460693359e-02 -2.722027301788330078e-01 -4.709411039948463440e-02 -1.568771153688430786e-01 7.084490358829498291e-02 -1.077147424221038818e-01 4.951946064829826355e-02
-1.080811023712158203e-01 1.627271026372909546e-01 -1.544922962784767151e-02 -2.398322969675064087e-01 -2.704695165157318115e-01 1.343844830989837646e-01 3.303018212318420410e-01 -1.466984897851943970e-01 -2.948676934465765953e-03 -1.112194657325744629e-01 -9.069091826677322388e-02 1.389483064413070679e-01 -2.081787027418613434e-02 5.506317596882581711e-03 6.444992870092391968e-02 7.837419211864471436e-02 -3.817988634109497070e-01 1.765962839126586914e-01 -3.250408172607421875e-02 -2.288377285003662109e-01 -7.993894070386886597e-02 -4.261055961251258850e-02 1.806527674198150635e-01 -2.971952594816684723e-02 2.079485058784484863e-01 -3.086065649986267090e-01 -2.695933878421783447e-01 -9.044376760721206665e-02 -2.145461440086364746e-01 7.531143724918365479e-02 -2.042450159788131714e-01 -2.161341458559036255e-01
-2.088112384080886841e-01 -2.401171773672103882e-01 -6.347606331110000610e-02 -1.200089678168296814e-01 -2.368948459625244141e-01 1.676981449127197266e-01 -3.027367219328880310e-02 -2.726284563541412354e-01 2.952444553375244141e-01 -6.614149361848831177e-02 5.194091051816940308e-02 -6.269724667072296143e-02 -3.950087726116180420e-02 3.154856562614440918e-01 1.885403990745544434e-01 -4.543057829141616821e-02 -1.834921985864639282e-01 -2.768653444945812225e-02 -2.249569296836853027e-01 -1.581076234579086304e-01 -2.396050393581390381e-01 2.245831489562988281e-01 5.706777423620223999e-02 8.627178147435188293e-03 -9.337791800498962402e-02 -4.699732363224029541e-02 -3.076855540275573730e-01 -1.041722893714904785e-01 -1.327934414148330688e-01 2.451019585132598877e-01 -1.205325052142143250e-01 2.324722260236740112e-01
-3.895512819290161133e-01 -8.406456559896469116e-02 1.731565296649932861e-01 -3.505992889404296875e-02 -2.742124795913696289e-01 -1.617021709680557251e-01 -1.251302380114793777e-02 8.747841417789459229e-02 1.290113776922225952e-01 -6.665636901743710041e-04 -1.412394791841506958e-01 2.920341789722442627e-01 1.179853603243827820e-01 -3.199187293648719788e-02 -4.147575050592422485e-02 -1.728104948997497559e-01 -3.538914322853088379e-01 5.983905121684074402e-02 -9.470851719379425049e-02 -3.518629372119903564e-01 -2.588552422821521759e-02 1.579917073249816895e-01 -1.650481671094894409e-01 2.672403752803802490e-01 -5.217214301228523254e-02 -2.892927825450897217e-01 -1.754370480775833130e-01 -9.006641805171966553e-02 -7.041906565427780151e-02 5.925235897302627563e-02 -8.719188719987869263e-02 -7.180115580558776855e-02
-7.396961003541946411e-02 -3.058389723300933838e-01 7.488565891981124878e-02 2.817149162292480469e-01 -3.802041709423065186e-01 7.758998125791549683e-02 9.300432354211807251e-02 8.237850666046142578e-02 -2.575303316116333008e-01 -3.212787443771958351e-03 -1.764811724424362183e-01 2.838455326855182648e-02 -6.338239461183547974e-02 6.685426831245422363e-02 5.552073195576667786e-02 3.038793243467807770e-02 -3.348469734191894531e-01 2.556423544883728027e-01 3.265171870589256287e-02 5.564975738525390625e-02 1.356260627508163452e-01 -5.906532704830169678e-02 2.458700835704803467e-01 -1.321992278099060059e-01 2.289016395807266235e-01 -2.217956036329269409e-01 -2.479545474052429199e-01 6.931456923484802246e-02 -1.397845894098281860e-02 1.293907016515731812e-01 -2.418051809072494507e-01 -1.204138845205307007e-01
-2.236955799162387848e-02 -1.405903846025466919e-01 1.130533888936042786e-01 7.345084100961685181e-02 -1.956128627061843872e-01 5.273864790797233582e-02 3.921395540237426758e-02 -9.374471008777618408e-02 -1.702200472354888916e-01 1.927933394908905029e-01 -4.295051097869873047e-01 -1.463225781917572021e-01 4.351210594177246094e-02 -7.622084766626358032e-02 -1.568358540534973145e-01 2.107209265232086182e-01 -4.628258049488067627e-01 -5.467579513788223267e-02 -7.210846990346908569e-02 -2.207922004163265228e-02 -1.469236165285110474e-01 9.584981203079223633e-02 2.579206228256225586e-01 -2.789521962404251099e-02 -1.531685050576925278e-02 -8.198369294404983521e-02 -1.765342503786087036e-01 9.333199262619018555e-02 -2.882109209895133972e-02 -1.417920291423797607e-01 -1.997454315423965454e-01 -3.644574880599975586e-01
-9.157449007034301758e-02 -1.887560933828353882e-01 1.268829405307769775e-01 8.920758846215903759e-04 -1.877788007259368896e-01 -6.993405520915985107e-02 -1.685603559017181396e-01 -2.188357710838317871e-01 5.359529703855514526e-02 4.419289901852607727e-02 -4.057791829109191895e-01 -2.894095182418823242e-01 5.866756662726402283e-02 1.808722019195556641e-01 4.921732097864151001e-02 -7.944847643375396729e-02 -4.167950451374053955e-01 1.219858378171920776e-01 -1.684322021901607513e-02 -2.930110506713390350e-02 -2.915861606597900391e-01 8.759384602308273315e-02 3.239395916461944580e-01 -2.397503703832626343e-02 2.182050496339797974e-01 -2.801843583583831787e-01 -6.632048636674880981e-02 -4.665292054414749146e-02 -2.821455150842666626e-02 -4.321944341063499451e-02 6.737210787832736969e-03 -4.418104141950607300e-02
1.832865178585052490e-01 1.330351978540420532e-01 2.022521942853927612e-01 -1.741406619548797607e-01 -3.152485191822052002e-01 1.398868858814239502e-01 -9.755425155162811279e-02 -6.113655120134353638e-02 5.213248729705810547e-02 2.105268537998199463e-01 -1.817237213253974915e-02 1.969479471445083618e-01 -7.306030392646789551e-02 2.106737904250621796e-02 9.148149937391281128e-02 3.945886716246604919e-02 -3.771429955959320068e-01 1.820274144411087036e-01 -4.288556519895792007e-03 6.647576391696929932e-02 1.580702066421508789e-01 -1.180145740509033203e-01 7.424999773502349854e-02 2.682437896728515625e-01 1.660015583038330078e-01 -1.367265135049819946e-01 -2.560719847679138184e-01 -2.965669035911560059e-01 -7.547638565301895142e-02 2.601357400417327881e-01 -2.709423303604125977e-01 -2.577676810324192047e-02
-1.124503165483474731e-01 -4.196473211050033569e-02 -2.078045606613159180e-01 -4.630737006664276123e-01 -2.225469350814819336e-01 7.437109202146530151e-02 1.757479310035705566e-01 -8.388861268758773804e-02 -7.746788859367370605e-02 8.763632923364639282e-02 -1.129836440086364746e-01 3.172551223542541265e-04 2.032178826630115509e-02 1.547781974077224731e-01 8.874041587114334106e-02 1.685044616460800171e-01 -4.540511071681976318e-01 4.028271511197090149e-02 2.586624398827552795e-02 -6.202755123376846313e-02 -5.511396378278732300e-02 1.971364468336105347e-01 -3.335960954427719116e-02 1.620428115129470825e-01 6.855173408985137939e-02 -1.683815866708755493e-01 9.457118809223175049e-02 -6.534012407064437866e-02 4.727291688323020935e-02 4.144647717475891113e-01 -2.083239406347274780e-01 5.152176320552825928e-02
1.313284337520599365e-01 1.409127414226531982e-01 7.416166365146636963e-02 -4.075273871421813965e-01 -3.023780882358551025e-01 -1.604033634066581726e-02 1.143577322363853455e-01 -1.279156953096389771e-01 -1.341947317123413086e-01 -1.307726055383682251e-01 -2.475486993789672852e-01 -1.286318898200988770e-01 1.460127383470535278e-01 3.884594142436981201e-02 1.889184862375259399e-01 -2.122184783220291138e-01 -1.541129499673843384e-01 6.567317247390747070e-02 -1.620019823312759399e-01 -2.605868875980377197e-01 1.042555272579193115e-01 3.245219588279724121e-02 2.409646511077880859e-01 8.090239018201828003e-02 2.168764173984527588e-01 -6.206084787845611572e-02 -1.699014753103256226e-01 2.322100549936294556e-01 -1.594243757426738739e-02 -1.560598146170377731e-02 -2.131318747997283936e-01 -2.745048403739929199e-01
6.217238679528236389e-02 -1.646219193935394287e-02 4.875920340418815613e-02 1.097912415862083435e-01 -3.053008615970611572e-01 -5.475722136907279491e-04 4.623626545071601868e-02 2.450489848852157593e-01 1.877364516258239746e-02 5.847286805510520935e-02 -9.371892362833023071e-02 3.835684061050415039e-01 2.023111134767532349e-01 -2.054850161075592041e-01 1.482986509799957275e-01 -3.750307485461235046e-02 -3.150784075260162354e-01 6.901137530803680420e-02 -2.054851055145263672e-01 6.201488152146339417e-02 2.331102490425109863e-01 2.551663219928741455e-01 3.528567850589752197e-01 3.940460830926895142e-02 3.025665283203125000e-01 -1.376469433307647705e-01 -1.547863055020570755e-02 7.523556798696517944e-02 3.024983685463666916e-03 1.235697641968727112e-01 -1.438982039690017700e-01 1.086634621024131775e-01
-2.371393591165542603e-01 -1.063553914427757263e-01 -1.172453537583351135e-01 -1.301282495260238647e-01 1.826592087745666504e-01 -2.569694519042968750e-01 1.421128660440444946e-01 -6.909535080194473267e-02 1.107671856880187988e-02 -1.453412920236587524e-01 -2.533664405345916748e-01 -1.045226529240608215e-01 2.295435369014739990e-01 -1.122526377439498901e-01 2.382343113422393799e-01 2.011488936841487885e-02 -5.392535924911499023e-01 2.050537988543510437e-02 -5.450988188385963440e-02 -3.444411978125572205e-02 3.877964615821838379e-02 2.654748409986495972e-02 2.296785712242126465e-01 2.623084783554077148e-01 -1.005449816584587097e-01 4.115244746208190918e-02 2.478577382862567902e-02 -4.066789895296096802e-02 -1.978487372398376465e-01 -6.039540469646453857e-02 2.698896266520023346e-02 2.861079275608062744e-01
6.797148287296295166e-02 5.905451253056526184e-02 3.008349239826202393e-01 -2.181107103824615479e-01 -1.346549838781356812e-01 4.809728357940912247e-03 1.204524114727973938e-01 -1.330473111011087894e-03 8.883641660213470459e-02 1.821020096540451050e-01 -1.982715874910354614e-01 2.434490323066711426e-01 4.034407902508974075e-03 -2.727230191230773926e-01 9.834342449903488159e-02 5.701805651187896729e-02 -3.212965428829193115e-01 3.768325448036193848e-01 -2.398159205913543701e-01 -2.655626237392425537e-01 -8.011896163225173950e-02 1.086113154888153076e-01 9.621470421552658081e-02 -3.881957009434700012e-02 8.314519375562667847e-02 -4.631851240992546082e-02 5.865693464875221252e-02 5.330180004239082336e-02 -3.235393166542053223e-01 2.380938529968261719e-01 -1.224130243062973022e-01 1.623406261205673218e-02
-9.454739280045032501e-03 -1.269278824329376221e-01 -8.705051988363265991e-02 -2.305762916803359985e-01 -2.803382873535156250e-01 1.412269026041030884e-01 3.578783571720123291e-01 -8.178374916315078735e-02 8.158190548419952393e-02 1.857402920722961426e-01 -1.137915551662445068e-01 -8.193920552730560303e-02 2.698529362678527832e-01 -5.100656673312187195e-02 1.325758397579193115e-01 1.471661683171987534e-02 -2.163851410150527954e-01 6.100242957472801208e-02 -1.978680863976478577e-02 -9.946677833795547485e-02 -3.092415258288383484e-02 2.461578696966171265e-01 -3.169849812984466553e-01 2.415532916784286499e-01 -3.566437214612960815e-02 9.481131285429000854e-02 -2.751304209232330322e-01 4.417484626173973083e-03 -3.485405743122100830e-01 1.416441053152084351e-01 1.641203910112380981e-01 -7.805554196238517761e-03
-2.245342582464218140e-01 2.419080957770347595e-02 -5.943351611495018005e-02 -5.196305736899375916e-02 -1.828547418117523193e-01 -7.421487569808959961e-02 6.651814281940460205e-02 -5.457799881696701050e-02 -3.193350881338119507e-02 1.258769184350967407e-01 -8.131866902112960815e-02 -1.570698916912078857e-01 1.692549437284469604e-01 -1.430514007806777954e-01 -3.001127243041992188e-01 1.142255440354347229e-01 -4.285537898540496826e-01 2.839543819427490234e-01 9.823504090309143066e-02 -5.620608851313591003e-02 1.589544117450714111e-01 2.366930693387985229e-01 3.044061958789825439e-01 2.826951742172241211e-01 6.904053688049316406e-02 -7.019887864589691162e-02 -1.002012044191360474e-01 6.209794804453849792e-02 -5.842028558254241943e-02 2.990535795688629150e-01 8.817008137702941895e-02 -2.021548599004745483e-01
-3.845073878765106201e-01 -6.192150712013244629e-02 1.688786596059799194e-01 1.458288878202438354e-01 -1.720702350139617920e-01 -1.846971549093723297e-02 4.618528857827186584e-02 -3.849974572658538818e-01 1.516657918691635132e-01 -3.489568829536437988e-02 -2.098658978939056396e-01 -8.826986700296401978e-02 -1.362405717372894287e-01 -1.212219148874282837e-01 -3.659612312912940979e-02 -1.576922386884689331e-01 -5.208898782730102539e-01 -5.400841683149337769e-02 -9.873967617750167847e-02 -2.538640517741441727e-03 -2.617111615836620331e-02 -1.109527517110109329e-02 1.015218049287796021e-01 2.566387057304382324e-01 2.182455062866210938e-01 9.233500063419342041e-02 -9.149860590696334839e-02 -1.393301784992218018e-01 1.474925875663757324e-01 -5.224680528044700623e-02 9.440725296735763550e-02 -6.629303097724914551e-02
-1.493207812309265137e-01 -1.275295764207839966e-01 2.804602682590484619e-01 9.255795925855636597e-02 -1.967203170061111450e-01 -1.361923515796661377e-01 -1.744289845228195190e-01 4.419637378305196762e-03 1.382894217967987061e-01 1.890507489442825317e-01 -3.324459791183471680e-01 -2.741850912570953369e-01 -5.406402982771396637e-03 2.301442027091979980e-01 3.682787343859672546e-02 -1.304559558629989624e-01 -4.310308992862701416e-01 1.247415915131568909e-01 -1.426983810961246490e-02 2.627889998257160187e-02 -9.190202504396438599e-02 2.272337675094604492e-01 2.698870599269866943e-01 1.146348640322685242e-01 2.267765849828720093e-01 -2.104296162724494934e-02 -1.869700849056243896e-01 7.100681960582733154e-02 -1.615290045738220215e-01 -1.196640916168689728e-02 -9.042605757713317871e-02 -2.023209817707538605e-03
1.254315078258514404e-01 6.417981535196304321e-02 1.457044035196304321e-01 -2.576614916324615479e-02 -6.989744305610656738e-02 -1.414764225482940674e-01 3.331784307956695557e-01 -1.275503039360046387e-01 3.034549355506896973e-01 1.182208061218261719e-01 -2.391638420522212982e-02 5.286946892738342285e-02 5.259252786636352539e-01 1.671997644007205963e-02 5.355657264590263367e-02 -2.804781794548034668e-01 -3.815769851207733154e-01 1.459157913923263550e-01 -9.343752264976501465e-02 -5.651608109474182129e-02 1.542997732758522034e-02 6.904005259275436401e-02 4.967415705323219299e-02 7.135542482137680054e-02 -7.842272520065307617e-02 9.719321131706237793e-02 2.620937488973140717e-02 1.236790269613265991e-01 -2.583007216453552246e-01 2.171842902898788452e-01 -3.654884174466133118e-02 7.043338380753993988e-03
-1.617926806211471558e-01 -1.849424391984939575e-01 2.667868435382843018e-01 1.015729457139968872e-01 -1.987431943416595459e-01 -8.770759403705596924e-02 -9.630395472049713135e-02 -1.002042070031166077e-01 -9.966056048870086670e-02 1.098999381065368652e-01 -4.764833152294158936e-01 -2.142204493284225464e-01 6.542071700096130371e-02 1.772491782903671265e-01 2.593888342380523682e-02 -1.262156069278717041e-01 -4.334720671176910400e-01 9.398049116134643555e-02 5.250478163361549377e-02 -7.814526557922363281e-02 -1.710287481546401978e-01 2.426619231700897217e-01 1.792973577976226807e-01 1.738698482513427734e-01 2.337826341390609741e-01 -8.230801671743392944e-02 -2.351689897477626801e-02 2.833572030067443848e-02 -1.273973733186721802e-01 -9.410374611616134644e-02 -2.097103861160576344e-04 2.012307383120059967e-02
2.261024266481399536e-01 -1.985082924365997314e-01 -9.907796978950500488e-03 -1.255491375923156738e-01 -3.130720555782318115e-01 1.722504757344722748e-02 2.087492346763610840e-01 -1.991068422794342041e-01 -5.505033582448959351e-02 2.687221765518188477e-01 -1.652884185314178467e-01 1.530425809323787689e-02 -1.509492984041571617e-03 1.482594907283782959e-01 -1.692872941493988037e-01 -1.622626483440399170e-01 -3.185692727565765381e-01 5.381728336215019226e-02 2.778890356421470642e-02 -1.758648753166198730e-01 3.007845878601074219e-01 1.710050851106643677e-01 1.303283870220184326e-01 3.082477152347564697e-01 -3.866846114397048950e-02 7.824247586540877819e-04 1.212455481290817261e-01 -5.682943388819694519e-03 -3.176482915878295898e-01 1.862118393182754517e-01 5.988563224673271179e-02 -9.551995247602462769e-02
1.312905400991439819e-01 -1.465014964342117310e-01 2.433671429753303528e-02 2.165045142173767090e-01 -2.213563174009323120e-01 -3.849790617823600769e-02 2.782913148403167725e-01 -2.722887098789215088e-01 2.816078625619411469e-02 -4.483909308910369873e-01 -1.722668558359146118e-01 -2.484566718339920044e-01 -4.061967134475708008e-02 -1.275202333927154541e-01 2.345044314861297607e-01 -8.192918263375759125e-03 -2.932574450969696045e-01 1.742279678583145142e-01 -5.531273409724235535e-02 3.090989030897617340e-02 -1.669957637786865234e-01 1.222233921289443970e-01 8.681856095790863037e-02 2.185199260711669922e-01 1.028849631547927856e-01 -8.676799386739730835e-02 4.990362003445625305e-02 1.007259115576744080e-01 -1.579669713973999023e-01 1.330132037401199341e-01 -2.259638011455535889e-01 5.099469423294067383e-02
-7.588436454534530640e-02 -6.262992322444915771e-02 3.060394711792469025e-02 1.007796302437782288e-01 -1.726377457380294800e-01 1.917783170938491821e-01 2.476477473974227905e-01 -1.898354142904281616e-01 -1.079158112406730652e-01 -1.184177622199058533e-01 -2.162194401025772095e-01 1.692942678928375244e-01 3.597134053707122803e-01 2.525490820407867432e-01 -6.724024564027786255e-02 -2.241829782724380493e-01 -3.714110255241394043e-01 6.202502548694610596e-02 4.352847114205360413e-02 5.182535387575626373e-03 -1.491589844226837158e-02 -2.764852643013000488e-01 -5.261492449790239334e-03 -2.041841894388198853e-01 1.245230808854103088e-01 9.464779496192932129e-02 -1.961792409420013428e-01 -1.684748232364654541e-01 -9.461818635463714600e-02 2.891240417957305908e-01 5.346929654479026794e-02 -1.319219172000885010e-01
-4.653237387537956238e-02 -1.538771437481045723e-03 4.369932226836681366e-03 2.680456936359405518e-01 -5.547562837600708008e-01 -1.466770768165588379e-01 1.370724141597747803e-01 -1.352592706680297852e-01 -7.573749870061874390e-03 -2.840213775634765625e-01 -1.344563513994216919e-01 2.194886058568954468e-01 1.805922389030456543e-01 -1.032426729798316956e-01 6.252251565456390381e-02 -2.186516225337982178e-01 -1.521005332469940186e-01 -2.435358054935932159e-02 -2.381929159164428711e-01 8.256411552429199219e-02 9.810008853673934937e-02 8.059410005807876587e-02 1.516868174076080322e-01 -1.444001793861389160e-01 3.420670926570892334e-01 1.041951254010200500e-01 1.302018202841281891e-02 -1.292911320924758911e-01 -9.721574187278747559e-02 -1.626333687454462051e-05 -2.084270864725112915e-02 1.254810541868209839e-01
1.108489409089088440e-01 -2.377708107233047485e-01 -5.454416200518608093e-02 -1.223361790180206299e-01 -3.721049427986145020e-01 -2.676109075546264648e-01 1.272425800561904907e-01 -4.036725685000419617e-02 6.501817703247070312e-02 1.202626228332519531e-01 -2.195532768964767456e-01 -2.475851029157638550e-01 -3.014719486236572266e-02 -2.344603985548019409e-01 -3.115567006170749664e-02 -1.494394242763519287e-01 -3.608048856258392334e-01 -1.145036518573760986e-01 1.275148987770080566e-01 -9.190831333398818970e-02 9.785250574350357056e-02 -6.864190101623535156e-02 -1.502398103475570679e-01 3.867927193641662598e-02 2.788376212120056152e-01 -1.240855827927589417e-01 -1.141678988933563232e-01 6.503708660602569580e-02 -1.891326308250427246e-01 -2.871961705386638641e-02 -2.280668616294860840e-01 2.694197893142700195e-01
1.549098547548055649e-02 -5.165886133909225464e-02 1.989773064851760864e-01 3.440522775053977966e-02 -1.161390170454978943e-01 -9.009889513254165649e-02 4.482056498527526855e-01 -1.057421937584877014e-01 3.647851198911666870e-02 1.234957948327064514e-02 -1.079212054610252380e-01 2.454783618450164795e-01 3.065750300884246826e-01 7.876860350370407104e-02 -9.219015389680862427e-02 -9.729547798633575439e-02 -3.756387233734130859e-01 6.829322129487991333e-02 9.543405473232269287e-02 -1.916973441839218140e-01 5.027196183800697327e-02 2.232533395290374756e-01 -3.189479932188987732e-02 1.614303737878799438e-01 3.097780346870422363e-01 2.290144711732864380e-01 1.125091537833213806e-01 1.580724418163299561e-01 -2.412298172712326050e-01 1.153957918286323547e-01 3.650423884391784668e-02 -3.355273231863975525e-02
-1.031385138630867004e-01 -1.445834785699844360e-01 8.764669299125671387e-02 -8.482128381729125977e-03 -4.934069514274597168e-02 1.583839207887649536e-02 2.020959407091140747e-01 -2.776380479335784912e-01 1.635263413190841675e-01 2.516025900840759277e-01 -2.347776740789413452e-01 -5.568834394216537476e-02 2.135967016220092773e-01 -1.455746144056320190e-01 1.106647700071334839e-01 1.652073413133621216e-01 -3.513106405735015869e-01 7.823225855827331543e-02 1.011716350913047791e-01 -3.504658583551645279e-03 -2.538838684558868408e-01 -1.517787203192710876e-02 2.514444291591644287e-01 1.717060953378677368e-01 2.558475732803344727e-01 5.842903628945350647e-02 -1.996180415153503418e-01 -8.737242966890335083e-02 -7.922939211130142212e-02 -3.863159120082855225e-01 -4.375551268458366394e-02 1.204328536987304688e-01
2.438185662031173706e-01 -2.358038574457168579e-01 -6.501480191946029663e-02 -5.022221431136131287e-02 -3.737469613552093506e-01 -3.152767941355705261e-02 -1.969191618263721466e-02 -1.475034803152084351e-01 2.575326561927795410e-01 -5.938458815217018127e-02 -5.354141592979431152e-01 4.535261169075965881e-02 1.032327786087989807e-01 1.407793909311294556e-01 -2.350877597928047180e-02 1.002181544899940491e-01 -3.211888968944549561e-01 2.047427594661712646e-01 1.403687172569334507e-03 5.319646373391151428e-02 9.728325158357620239e-02 1.166193163953721523e-03 1.993476971983909607e-02 -1.465118080377578735e-01 4.880489036440849304e-02 -1.694025099277496338e-01 -2.653083503246307373e-01 7.008912414312362671e-02 -1.203503832221031189e-01 -1.147487685084342957e-01 -2.595609612762928009e-02 4.218406230211257935e-02
1.123836189508438110e-01 -2.259899228811264038e-01 1.226944103837013245e-02 7.203960325568914413e-03 -4.333725273609161377e-01 -3.736341595649719238e-01 1.133315935730934143e-01 -1.766117364168167114e-01 5.991595238447189331e-02 -2.072776407003402710e-01 9.266614913940429688e-02 -1.905226707458496094e-02 9.816486388444900513e-02 -1.483030021190643311e-01 -8.123555034399032593e-02 -1.284764707088470459e-01 -5.376006364822387695e-01 1.775541007518768311e-01 2.545665502548217773e-01 5.949299037456512451e-02 -7.117545604705810547e-02 4.806012846529483795e-03 4.903201013803482056e-02 6.872780621051788330e-02 4.181005433201789856e-02 -1.773842126131057739e-01 8.473192574456334114e-04 4.295847937464714050e-02 -1.289203315973281860e-01 -4.700007382780313492e-03 -2.946731075644493103e-02 -2.713380381464958191e-02
-6.788925826549530029e-02 -2.225511819124221802e-01 -3.519872128963470459e-01 3.251197282224893570e-03 1.248979419469833374e-01 1.842557787895202637e-01 2.811366505920886993e-02 -1.969146877527236938e-01 -1.553255505859851837e-02 1.235276684165000916e-01 -8.818986266851425171e-02 1.157176420092582703e-01 5.706620961427688599e-02 -5.027902126312255859e-02 4.985794723033905029e-01 6.277015805244445801e-02 -5.276699662208557129e-01 1.554604172706604004e-01 8.016756176948547363e-02 -1.059387810528278351e-02 -5.581045895814895630e-02 9.589392691850662231e-02 1.098179668188095093e-01 5.591128766536712646e-02 4.157157614827156067e-02 -1.277777999639511108e-01 3.143211081624031067e-02 -6.571069359779357910e-03 -2.010710835456848145e-01 1.331143081188201904e-02 -1.869213730096817017e-01 8.120658993721008301e-02
2.248375210911035538e-03 -2.482147328555583954e-02 -1.838202029466629028e-01 -7.604021579027175903e-02 -1.152690947055816650e-01 1.710216999053955078e-01 3.949864581227302551e-02 -2.778559923171997070e-01 1.125416010618209839e-01 -1.269942671060562134e-01 -7.119695842266082764e-02 2.380378544330596924e-01 3.634789288043975830e-01 1.591685861349105835e-01 1.867014914751052856e-02 -2.429397255182266235e-01 -4.151149988174438477e-01 1.863141506910324097e-01 -1.046968391165137291e-03 1.329197734594345093e-01 -1.872567683458328247e-01 -1.204517483711242676e-01 1.718622632324695587e-02 -2.416680194437503815e-02 5.575380101799964905e-02 -2.721524052321910858e-02 -1.935725659132003784e-01 -3.440487384796142578e-01 1.754182204604148865e-02 2.943495512008666992e-01 -8.402310311794281006e-03 -9.643234312534332275e-02
-8.577618002891540527e-02 -1.527650207281112671e-01 1.142159327864646912e-01 -7.633737474679946899e-02 -2.829649252817034721e-03 9.397235512733459473e-02 5.566175282001495361e-02 -1.708395332098007202e-01 -1.263516396284103394e-01 -1.483680903911590576e-01 -3.647321462631225586e-01 -2.727338969707489014e-01 7.462259382009506226e-02 1.729060262441635132e-01 2.229211479425430298e-01 -2.753460407257080078e-01 -5.526834130287170410e-01 -1.050297766923904419e-01 1.261212676763534546e-01 -5.820205435156822205e-03 -7.322949916124343872e-02 -2.680390514433383942e-02 5.674050748348236084e-02 2.475554794073104858e-01 -2.734693698585033417e-02 7.562720775604248047e-02 -9.380882978439331055e-02 2.836283668875694275e-02 -1.421878784894943237e-01 2.504327893257141113e-01 -1.895621046423912048e-02 -2.374857291579246521e-02
1.794609427452087402e-01 -5.770934373140335083e-02 7.194826751947402954e-02 1.034385859966278076e-01 -2.828228175640106201e-01 -5.830157082527875900e-03 1.362453848123550415e-01 1.113628037273883820e-02 -1.537454873323440552e-01 -8.850148878991603851e-03 -7.529894262552261353e-02 2.536902427673339844e-01 2.928881645202636719e-01 -7.882875204086303711e-02 -3.943656384944915771e-02 -1.118613034486770630e-02 -2.561306953430175781e-01 1.312774717807769775e-01 7.991776615381240845e-02 1.448792219161987305e-01 2.448476254940032959e-01 3.207901120185852051e-01 1.138686574995517731e-02 9.081810712814331055e-02 3.693288266658782959e-01 -1.008931621909141541e-01 -1.908040344715118408e-01 -2.050580084323883057e-01 8.141200989484786987e-03 1.817251592874526978e-01 1.860278546810150146e-01 2.971072494983673096e-01
4.380518198013305664e-02 -7.838216423988342285e-02 -1.207258785143494606e-03 -4.952542856335639954e-02 -1.120486557483673096e-01 -8.583778142929077148e-02 2.105647921562194824e-01 -2.699008882045745850e-01 9.653241932392120361e-02 -2.542783915996551514e-01 2.722063660621643066e-01 4.333045333623886108e-02 -7.308808714151382446e-02 -9.268531575798988342e-03 1.629738211631774902e-01 -1.079729013144969940e-02 -5.362143516540527344e-01 3.078974783420562744e-01 3.101294301450252533e-02 6.809411197900772095e-02 -5.922807008028030396e-02 -3.474061936140060425e-02 3.044849336147308350e-01 1.147341281175613403e-01 -6.243092566728591919e-02 -9.148162603378295898e-02 -3.171494305133819580e-01 8.220911026000976562e-02 -1.993265599012374878e-01 1.553081907331943512e-02 -1.845773425884544849e-03 1.105523258447647095e-01
3.150747716426849365e-02 -1.012045592069625854e-01 -2.592717111110687256e-02 1.002423688769340515e-01 -1.451210826635360718e-01 2.806779146194458008e-01 4.305566102266311646e-02 -2.440609037876129150e-01 3.198471292853355408e-02 1.373554170131683350e-01 -9.059173986315727234e-03 5.841539800167083740e-02 1.667903810739517212e-01 -1.329748630523681641e-01 2.313671261072158813e-01 6.364174187183380127e-02 -4.336368143558502197e-01 -1.292722225189208984e-01 -1.576385274529457092e-02 -1.970485970377922058e-02 -1.254674792289733887e-01 1.880659312009811401e-01 -8.100307546555995941e-03 7.889766991138458252e-02 -1.413109600543975830e-01 -1.290737241506576538e-01 1.869944296777248383e-02 -4.649430513381958008e-01 -4.004805088043212891e-01 5.723359808325767517e-02 9.109505265951156616e-02 -4.917898774147033691e-02
-2.034678310155868530e-01 -8.007796108722686768e-02 2.386869862675666809e-03 7.893321663141250610e-02 -2.654509842395782471e-01 -1.153581514954566956e-01 -1.084436774253845215e-01 -2.807788252830505371e-01 -1.186757162213325500e-02 9.077612310647964478e-02 -1.948323994874954224e-01 1.445350050926208496e-01 3.016111850738525391e-01 1.169470548629760742e-01 1.798493228852748871e-02 -2.567985951900482178e-01 -2.486786842346191406e-01 1.460900157690048218e-01 -4.220231249928474426e-02 -2.427634745836257935e-01 1.036830991506576538e-01 8.773902058601379395e-02 -3.015540540218353271e-01 1.626576781272888184e-01 -1.516485661268234253e-01 -9.685488790273666382e-02 -2.774362564086914062e-01 -1.862605363130569458e-01 7.975045591592788696e-02 2.474062889814376831e-01 -1.379243582487106323e-01 -1.518665552139282227e-01
[truncated: 3,276,296 more chars]
