# Supplementary material for: The Language of Innovation
Source: PLoS One. 2020 Apr 30;15(4):e0230107. doi: 10.1371/journal.pone.0230107 (PMC7194493; doi:10.1371/journal.pone.0230107)
Supplement: S16 File — (GZ) [file pone.0230107.s016.tar.gz › 1994-1998/V2Run_18_VS_4500_embeddings1994-1998ED32.txt]

-1.680918633937835693e-01 2.779298424720764160e-01 -5.637024063616991043e-03 -5.139062553644180298e-02 -3.126688599586486816e-01 -3.629184141755104065e-02 -1.340131163597106934e-01 1.673348695039749146e-01 1.764950156211853027e-01 1.864925771951675415e-01 1.113924756646156311e-01 -2.245669662952423096e-01 -1.001664400100708008e-01 -1.114335656166076660e-01 -7.770259678363800049e-02 -2.858913242816925049e-01 3.606477379798889160e-02 -5.688082054257392883e-02 -1.579819172620773315e-01 -1.329423934221267700e-01 -6.568645127117633820e-03 6.120066717267036438e-02 -2.183574289083480835e-01 -5.963464081287384033e-02 -4.607120752334594727e-01 -1.150594130158424377e-01 -5.907507240772247314e-02 8.423975110054016113e-02 3.034874200820922852e-01 2.023682147264480591e-01 9.821399301290512085e-02 -1.637688428163528442e-01
9.419277310371398926e-02 2.349254190921783447e-01 3.273302316665649414e-02 1.693316847085952759e-01 -2.611387073993682861e-01 -2.586174905300140381e-01 1.425940394401550293e-01 -1.223822757601737976e-01 9.838049858808517456e-02 3.802882134914398193e-02 -2.622045949101448059e-02 -8.801615983247756958e-02 -7.466984540224075317e-02 -3.303558230400085449e-01 4.625602066516876221e-02 -9.407559782266616821e-02 -1.690073497593402863e-02 -2.157304435968399048e-01 -1.175649166107177734e-01 4.458567593246698380e-03 2.177976667881011963e-01 8.043485693633556366e-03 -1.609754189848899841e-02 2.367889508605003357e-02 -5.636520981788635254e-01 -2.301907241344451904e-01 9.169626235961914062e-02 -2.890616953372955322e-01 6.926494836807250977e-02 -4.577713087201118469e-02 1.060132607817649841e-01 2.777386456727981567e-02
1.045824512839317322e-01 1.790348291397094727e-01 3.639301955699920654e-01 1.668519526720046997e-01 -2.427183240652084351e-01 -3.626850992441177368e-02 -1.244177892804145813e-01 -7.431513071060180664e-02 -9.092261642217636108e-02 -2.716203331947326660e-01 1.425931006669998169e-01 2.193547040224075317e-01 6.877115368843078613e-02 -5.445434153079986572e-02 -1.172553515061736107e-03 -5.804614722728729248e-02 2.855615019798278809e-01 -2.331001311540603638e-01 -7.631666213274002075e-02 -2.287454716861248016e-02 1.945214122533798218e-01 5.337795708328485489e-03 -1.374381035566329956e-02 1.518375277519226074e-01 -3.012570440769195557e-01 -4.001628160476684570e-01 -9.965613484382629395e-02 4.483351111412048340e-02 2.444518953561782837e-01 1.426454633474349976e-01 7.963220030069351196e-02 3.636556863784790039e-02
1.404554098844528198e-01 9.388090670108795166e-02 1.068991944193840027e-01 -3.334493562579154968e-02 -7.162008434534072876e-02 -2.529160380363464355e-01 -7.588413357734680176e-02 -3.451002836227416992e-01 1.555309295654296875e-01 1.965354382991790771e-01 -3.373126685619354248e-02 7.541406899690628052e-02 9.000118821859359741e-02 5.093819275498390198e-02 -3.487721979618072510e-01 -3.174380064010620117e-01 7.873594760894775391e-03 -1.062781438231468201e-01 -3.270629644393920898e-01 -5.832102894783020020e-02 -2.727286890149116516e-03 1.490922458469867706e-02 4.649865441024303436e-03 1.162660792469978333e-01 -7.632265239953994751e-02 -1.149025931954383850e-01 -1.953715458512306213e-02 -3.696196898818016052e-02 2.295028120279312134e-01 4.896240830421447754e-01 -1.141752451658248901e-01 -2.265143021941184998e-02
3.556899726390838623e-02 -2.348703145980834961e-02 2.595414817333221436e-01 2.397260069847106934e-01 -8.653103560209274292e-02 -6.147698685526847839e-02 -9.320875257253646851e-02 1.808839850127696991e-02 5.685521289706230164e-02 -1.087674796581268311e-01 1.989123672246932983e-01 -1.667346805334091187e-02 3.944735601544380188e-02 -1.243924605660140514e-03 1.079482212662696838e-02 -8.891657926142215729e-03 -1.761462241411209106e-01 -1.211715564131736755e-01 4.273070394992828369e-02 1.245413273572921753e-01 -1.521746516227722168e-01 -2.798487432301044464e-02 -2.442328482866287231e-01 2.037502229213714600e-01 -3.760799765586853027e-01 -5.058547854423522949e-01 1.807928234338760376e-01 9.430999867618083954e-03 3.895364403724670410e-01 -1.264210790395736694e-02 -2.204264700412750244e-02 1.605473458766937256e-01
-1.001697499305009842e-02 -2.118906825780868530e-01 2.511282861232757568e-01 1.725642085075378418e-01 -1.612070053815841675e-01 1.446807105094194412e-02 1.794818602502346039e-02 -2.835014164447784424e-01 1.903618723154067993e-01 4.325274378061294556e-02 3.381839394569396973e-02 -3.074856698513031006e-01 -9.388838708400726318e-02 -9.759619832038879395e-02 -4.305302351713180542e-02 4.729639738798141479e-02 -1.578947007656097412e-01 -4.169525504112243652e-01 1.071172878146171570e-01 -8.532121032476425171e-02 1.330588851124048233e-02 -8.108115196228027344e-02 -1.742923557758331299e-01 -2.762083709239959717e-02 -4.981244802474975586e-01 -1.456434726715087891e-01 1.613258719444274902e-01 1.115675047039985657e-01 1.352364569902420044e-01 1.131448522210121155e-01 5.049167573451995850e-02 -4.643803834915161133e-02
1.155368238687515259e-01 1.142174154520034790e-01 2.384271174669265747e-01 1.241539791226387024e-01 -1.570700556039810181e-01 3.018745407462120056e-02 -7.631389796733856201e-02 2.343395166099071503e-02 1.435996443033218384e-01 -9.682363597676157951e-04 1.402882933616638184e-01 -2.546022236347198486e-01 -5.476495251059532166e-02 -1.438547819852828979e-01 5.249396432191133499e-03 -3.177475035190582275e-01 5.858474597334861755e-02 -3.310857713222503662e-01 4.028059169650077820e-02 -1.274397522211074829e-01 6.018672510981559753e-02 5.615241453051567078e-02 -1.740642189979553223e-01 3.129859566688537598e-01 -2.913482189178466797e-01 -4.408379197120666504e-01 -1.327121555805206299e-01 1.483387053012847900e-01 2.756393747404217720e-03 1.889158189296722412e-01 5.130179226398468018e-02 1.283133476972579956e-01
8.036338537931442261e-02 4.340815246105194092e-01 1.107344925403594971e-01 2.175340056419372559e-01 -1.188572496175765991e-01 -1.245573759078979492e-01 -1.433740407228469849e-01 -6.337774544954299927e-02 1.922091543674468994e-01 1.432301551103591919e-01 2.748395204544067383e-01 2.837201952934265137e-01 2.211658060550689697e-01 -1.821649223566055298e-01 -2.773702740669250488e-01 -1.160000711679458618e-01 -7.211425155401229858e-02 -9.966538846492767334e-02 2.354141324758529663e-02 -7.505483925342559814e-02 8.450034074485301971e-03 2.216797918081283569e-01 -5.632218345999717712e-02 1.302468925714492798e-01 -2.176492363214492798e-01 -1.473256349563598633e-01 5.284482613205909729e-02 -6.606670469045639038e-02 2.344336807727813721e-01 -6.027591601014137268e-02 2.524575889110565186e-01 -1.269017010927200317e-01
-6.212214753031730652e-02 2.115392237901687622e-01 3.689237236976623535e-01 -3.571915440261363983e-03 -2.208663970232009888e-01 1.988871768116950989e-02 2.783187665045261383e-02 -1.231350749731063843e-01 2.388964444398880005e-01 1.915318667888641357e-01 5.990822985768318176e-02 -9.246546775102615356e-03 -1.291368901729583740e-01 -3.515442088246345520e-02 -1.492373496294021606e-01 -9.067423641681671143e-02 -2.048034518957138062e-01 -5.532293021678924561e-02 -2.992040812969207764e-01 -1.208190694451332092e-01 2.512376308441162109e-01 1.677116304636001587e-01 1.832451373338699341e-01 2.430979907512664795e-01 -3.295435011386871338e-01 -9.766556322574615479e-02 1.525522558949887753e-03 1.242966484278440475e-02 3.431908488273620605e-01 -1.122420802712440491e-01 1.497476398944854736e-01 1.337207667529582977e-02
1.841196566820144653e-01 -8.600334823131561279e-02 2.399416118860244751e-01 9.986406564712524414e-02 -2.984309196472167969e-01 -1.703294813632965088e-01 -3.618137910962104797e-02 -2.466012388467788696e-01 1.133406683802604675e-01 -2.240044064819812775e-02 2.092511057853698730e-01 1.991287469863891602e-01 1.149516552686691284e-01 4.382206127047538757e-02 -3.334572911262512207e-02 -4.560182392597198486e-01 -5.355624482035636902e-02 -1.155745238065719604e-01 -4.481120780110359192e-02 -2.223585359752178192e-02 1.380660533905029297e-01 1.315256357192993164e-01 9.388262033462524414e-02 2.503911852836608887e-01 -1.912524253129959106e-01 -3.190745115280151367e-01 9.798726998269557953e-03 1.869587451219558716e-01 2.623499929904937744e-01 1.259985864162445068e-01 -1.841417513787746429e-02 -7.001543045043945312e-02
8.090557157993316650e-02 4.341251850128173828e-01 2.227043360471725464e-01 4.180179238319396973e-01 -1.227220743894577026e-01 8.767735958099365234e-02 1.812605410814285278e-01 1.211830228567123413e-01 2.160966992378234863e-01 1.499241031706333160e-02 1.069338321685791016e-01 1.017291694879531860e-01 -6.016786396503448486e-02 -1.218881160020828247e-01 -1.510270312428474426e-02 -3.152829706668853760e-01 -4.586587473750114441e-02 -2.037501931190490723e-01 -2.295386046171188354e-01 -6.715609878301620483e-02 1.039985492825508118e-01 8.783997595310211182e-02 -6.424874812364578247e-02 -2.101178653538227081e-02 -1.872643977403640747e-01 -2.560672163963317871e-02 3.266213536262512207e-01 -4.381132870912551880e-02 1.670013517141342163e-01 -1.256695091724395752e-01 5.814456939697265625e-02 9.080693125724792480e-02
-2.695312956348061562e-03 2.755615711212158203e-01 2.445327937602996826e-01 7.541325688362121582e-02 -4.336564838886260986e-01 -1.120797246694564819e-01 1.758333295583724976e-01 1.475591361522674561e-01 7.455520331859588623e-02 -1.593444943428039551e-01 5.352107062935829163e-02 -8.889372646808624268e-02 -1.179137974977493286e-01 1.003967225551605225e-01 -1.660053431987762451e-01 -3.170011937618255615e-01 -4.107928648591041565e-02 7.328628003597259521e-02 1.377591937780380249e-01 -4.654224030673503876e-03 1.095220819115638733e-01 1.701193600893020630e-01 -2.328426092863082886e-01 1.740889400243759155e-01 -1.931727826595306396e-01 -3.038708269596099854e-01 -5.457549914717674255e-02 2.123357057571411133e-01 2.290629744529724121e-01 -1.696798801422119141e-01 -2.663457579910755157e-02 -1.769539341330528259e-02
-5.896830186247825623e-02 -3.241207078099250793e-02 3.033000528812408447e-01 8.842647075653076172e-02 -3.221496045589447021e-01 -8.365907520055770874e-02 -7.360805757343769073e-03 4.319109022617340088e-02 8.258609473705291748e-02 -6.339777261018753052e-02 5.528804287314414978e-02 1.162581145763397217e-01 -1.745145954191684723e-02 -1.076360866427421570e-01 -2.198373973369598389e-01 -3.385105133056640625e-01 -3.505869954824447632e-02 -2.505070865154266357e-01 -4.312494769692420959e-02 5.901629477739334106e-02 -2.018731087446212769e-01 2.511726319789886475e-02 7.156000286340713501e-02 3.446441590785980225e-01 -2.595438361167907715e-01 -1.642652899026870728e-01 -2.650590837001800537e-01 2.315310090780258179e-01 3.138542175292968750e-01 -5.051217973232269287e-02 6.306675821542739868e-02 -1.512973159551620483e-01
1.392365097999572754e-01 4.515394866466522217e-01 1.225165501236915588e-01 1.686493754386901855e-01 -1.021419316530227661e-01 -1.922667473554611206e-01 -4.973519966006278992e-02 -1.457824409008026123e-01 -5.367370694875717163e-02 1.747674657963216305e-03 1.838885098695755005e-01 3.896899521350860596e-02 -2.157935798168182373e-01 -1.706505566835403442e-02 9.663122147321701050e-02 -3.260534703731536865e-01 -3.237689733505249023e-01 -2.494822740554809570e-01 -1.676273345947265625e-01 1.690656319260597229e-02 1.066308692097663879e-01 -3.642714768648147583e-02 5.377715826034545898e-02 7.390309125185012817e-02 -1.893099695444107056e-01 -1.790870279073715210e-01 2.668200731277465820e-01 -1.054771617054939270e-01 2.602150738239288330e-01 -1.533233970403671265e-01 -5.857979878783226013e-02 -6.254673935472965240e-03
8.502690494060516357e-02 4.392834305763244629e-01 1.142204627394676208e-01 -1.179655343294143677e-01 -1.159161850810050964e-01 -1.703579872846603394e-01 -1.041167974472045898e-01 2.190200537443161011e-01 8.628681302070617676e-02 1.153158396482467651e-01 -2.148585468530654907e-01 -2.217075321823358536e-03 -9.074156731367111206e-02 -6.589359045028686523e-02 -4.822655394673347473e-02 -9.399070404469966888e-03 -5.418025329709053040e-02 -1.825430393218994141e-01 -2.411404401063919067e-01 -1.331300288438796997e-02 2.026213705539703369e-01 2.932436764240264893e-02 1.742851920425891876e-02 3.106201291084289551e-01 -2.276735752820968628e-01 -2.449216693639755249e-01 -8.438955247402191162e-02 4.730697348713874817e-02 4.220994114875793457e-01 -1.105277463793754578e-01 2.064052373170852661e-01 4.702087864279747009e-02
1.319126337766647339e-01 1.903285980224609375e-01 2.697810232639312744e-01 -5.084003880620002747e-02 -1.110363975167274475e-01 -6.539543718099594116e-02 -2.106519043445587158e-01 -6.539347767829895020e-02 -3.572916239500045776e-02 1.156284362077713013e-01 -1.524761468172073364e-01 -7.972422987222671509e-02 1.515809148550033569e-01 -2.269976735115051270e-01 -3.240959942340850830e-01 -3.718075454235076904e-01 1.289409995079040527e-01 -7.011835463345050812e-03 -1.565128415822982788e-01 1.814888268709182739e-01 -7.170002907514572144e-02 -1.712041497230529785e-01 -1.384969055652618408e-01 1.321575604379177094e-02 -1.358951181173324585e-01 -1.256367117166519165e-01 2.328958809375762939e-01 8.712557703256607056e-02 3.844304978847503662e-01 2.152334898710250854e-01 -1.260650902986526489e-01 9.854396432638168335e-02
-1.167945042252540588e-01 6.326315551996231079e-02 2.225621417164802551e-02 4.672104120254516602e-02 -3.230156004428863525e-01 -3.804819658398628235e-02 7.617171853780746460e-02 -1.527028810232877731e-02 1.441047340631484985e-01 -2.460256218910217285e-01 1.143276244401931763e-01 -1.831171661615371704e-01 -1.243707090616226196e-01 -1.158156245946884155e-01 -1.539770513772964478e-01 -3.069070279598236084e-01 1.082448884844779968e-01 -4.982907697558403015e-02 -4.833802208304405212e-02 -9.941881522536277771e-03 -3.602011129260063171e-02 6.809052079916000366e-02 2.647886238992214203e-02 1.059201806783676147e-01 -3.982266187667846680e-01 -4.968609213829040527e-01 -1.922354847192764282e-01 1.856020987033843994e-01 2.631452381610870361e-01 4.608569666743278503e-02 9.211682528257369995e-02 -4.443978145718574524e-02
1.947631239891052246e-01 2.030285149812698364e-01 1.204069033265113831e-01 1.521413177251815796e-01 -1.117668449878692627e-01 -2.281649261713027954e-01 -4.622951615601778030e-03 -1.341098397970199585e-01 1.200198307633399963e-01 1.074859574437141418e-01 -1.206215992569923401e-01 -1.605172306299209595e-01 1.175771355628967285e-01 -3.656301498413085938e-01 -3.264715969562530518e-01 -3.003032207489013672e-01 -1.056713014841079712e-01 2.130005508661270142e-01 -5.920465663075447083e-02 -1.389414072036743164e-01 1.314548701047897339e-01 -8.834781497716903687e-02 -2.001820951700210571e-01 -9.084888547658920288e-02 -2.093766778707504272e-01 -1.628786921501159668e-01 2.560176886618137360e-02 1.073497459292411804e-01 1.451403051614761353e-01 2.256762087345123291e-01 -1.544022262096405029e-01 2.428054362535476685e-01
-9.016315639019012451e-02 1.598415821790695190e-01 1.792640984058380127e-01 9.698884189128875732e-02 -7.039512973278760910e-03 -1.003875359892845154e-01 -6.876957416534423828e-02 -4.812278971076011658e-02 1.090231835842132568e-01 -5.031052604317665100e-02 -1.910483650863170624e-02 -2.611033618450164795e-01 6.055518612265586853e-02 2.578255161643028259e-02 -3.657186329364776611e-01 1.432751305401325226e-02 -8.775062859058380127e-02 -3.490053117275238037e-01 4.296847432851791382e-02 -1.998827606439590454e-01 2.765196561813354492e-02 -1.729338318109512329e-01 -7.222240418195724487e-02 1.591764986515045166e-01 -8.452364057302474976e-02 -4.825716018676757812e-01 3.012841045856475830e-01 1.474619805812835693e-01 2.779271006584167480e-01 -1.682418957352638245e-02 1.360717415809631348e-01 -7.249415665864944458e-02
1.671478897333145142e-01 2.056606300175189972e-02 1.976017802953720093e-01 -2.113531529903411865e-02 -1.464246064424514771e-01 -1.491770595312118530e-01 2.380584925413131714e-02 -5.851143971085548401e-02 2.219003140926361084e-01 1.548924148082733154e-01 -2.144227623939514160e-01 -1.720957905054092407e-01 9.719769656658172607e-02 3.409117087721824646e-02 -4.311769008636474609e-01 -2.811110317707061768e-01 1.881107985973358154e-01 -1.125869676470756531e-01 -2.583571076393127441e-01 2.001878246665000916e-02 -7.852723449468612671e-02 -2.820731513202190399e-02 -2.402595132589340210e-01 1.175800636410713196e-01 -2.744100689888000488e-01 3.512747958302497864e-02 9.970527887344360352e-02 9.517446160316467285e-03 1.873183101415634155e-01 3.621588945388793945e-01 9.012113511562347412e-02 7.369492202997207642e-02
-4.519885405898094177e-03 1.518854051828384399e-01 -4.108407068997621536e-03 1.186988651752471924e-01 7.237035036087036133e-02 1.454143673181533813e-01 7.383294403553009033e-02 -5.813780054450035095e-02 7.191069424152374268e-02 -1.501139998435974121e-01 1.958948373794555664e-01 2.163532422855496407e-03 -6.830467376857995987e-03 9.922493994235992432e-02 -4.677029848098754883e-01 -3.607116043567657471e-01 -8.167885988950729370e-02 -1.224994137883186340e-01 -3.365247249603271484e-01 1.062701642513275146e-01 -6.711024791002273560e-02 -1.953235268592834473e-01 -1.109091937541961670e-01 -3.652010485529899597e-02 -1.166480109095573425e-01 -1.799630671739578247e-01 9.351981431245803833e-02 -1.634908467531204224e-01 2.999450862407684326e-01 3.405171036720275879e-01 1.766823604702949524e-02 -1.120031401515007019e-01
6.764136999845504761e-02 7.990485429763793945e-02 1.877627223730087280e-01 -2.784206718206405640e-02 -5.075710825622081757e-03 -9.837537258863449097e-02 -4.779414832592010498e-02 -1.204824224114418030e-01 1.396699696779251099e-01 1.533524841070175171e-01 -3.250630497932434082e-01 -1.506406664848327637e-01 -2.651386335492134094e-02 -5.177085101604461670e-02 -2.701510190963745117e-01 -2.355860620737075806e-01 1.514192819595336914e-01 -5.016593262553215027e-03 -1.770193725824356079e-01 2.058075219392776489e-01 5.778990685939788818e-03 1.070297695696353912e-02 -1.756809800863265991e-01 2.180971205234527588e-02 -3.984324336051940918e-01 -1.566671133041381836e-01 1.138500031083822250e-02 1.776011101901531219e-02 3.482526242733001709e-01 3.073697686195373535e-01 -2.890326082706451416e-01 -1.099557951092720032e-01
1.928140819072723389e-01 1.834298670291900635e-01 3.755601048469543457e-01 4.724763333797454834e-02 -4.425431489944458008e-01 -4.156476259231567383e-02 3.887436166405677795e-02 -1.890408992767333984e-01 1.242023035883903503e-01 7.463084533810615540e-03 6.991729140281677246e-02 9.331893175840377808e-02 5.391403287649154663e-02 7.657150179147720337e-02 -6.400528550148010254e-02 -1.961521208286285400e-01 -8.567339181900024414e-02 9.002486616373062134e-02 9.986967593431472778e-02 -3.016735017299652100e-01 8.197823911905288696e-02 -6.159759312868118286e-02 -1.538016200065612793e-01 2.563136219978332520e-01 -2.736051380634307861e-01 -2.592513859272003174e-01 7.255996018648147583e-02 1.619144082069396973e-01 2.189307957887649536e-01 7.058135420083999634e-02 1.230493709444999695e-01 1.129619181156158447e-01
-4.392546713352203369e-01 3.124988377094268799e-01 8.858500421047210693e-02 6.847868114709854126e-02 -6.804720312356948853e-02 -2.673438787460327148e-01 -9.162780642509460449e-02 5.962622910737991333e-02 -2.370973862707614899e-02 5.994266830384731293e-03 9.285798668861389160e-02 -5.826969072222709656e-02 -6.677097082138061523e-02 1.317816674709320068e-01 1.207413896918296814e-01 -1.587841063737869263e-01 8.761509507894515991e-02 -3.610595464706420898e-01 -4.434412717819213867e-02 1.300749480724334717e-01 1.387879699468612671e-01 -6.801961362361907959e-02 -2.984793782234191895e-01 1.525940597057342529e-01 -1.993275880813598633e-01 8.167454972863197327e-03 1.446000784635543823e-01 1.255188584327697754e-01 3.140177428722381592e-01 2.143398821353912354e-01 1.416491121053695679e-01 1.766000688076019287e-02
1.751158088445663452e-01 4.421922564506530762e-01 2.201876342296600342e-01 1.451506763696670532e-01 -1.726365387439727783e-01 -1.399311572313308716e-01 5.261000990867614746e-02 -4.285506159067153931e-02 3.128997609019279480e-02 -4.784462228417396545e-02 4.777849465608596802e-02 -7.187056820839643478e-03 -9.329223632812500000e-02 -3.873117733746767044e-03 -3.885889053344726562e-01 2.661743164062500000e-01 -1.000682711601257324e-01 -7.025667279958724976e-02 -1.711000204086303711e-01 -2.159065157175064087e-01 9.772723168134689331e-02 -4.797515273094177246e-02 -1.756932884454727173e-01 9.762755036354064941e-02 -1.860659569501876831e-01 -7.429448515176773071e-02 3.147620856761932373e-01 -4.537644609808921814e-02 2.145313620567321777e-01 1.543209888041019440e-02 2.698755264282226562e-01 -1.030936092138290405e-01
1.928167045116424561e-01 2.445639818906784058e-01 2.024175822734832764e-01 1.629994511604309082e-01 -2.994267344474792480e-01 -1.118063852190971375e-01 5.296639725565910339e-02 -3.824549168348312378e-02 7.526005804538726807e-02 -1.195585727691650391e-01 -9.443626739084720612e-03 -3.380030766129493713e-02 1.398554742336273193e-01 1.999625563621520996e-01 9.392716735601425171e-02 -2.921448945999145508e-01 1.554906666278839111e-01 -2.475763857364654541e-01 -1.768576800823211670e-01 3.779049217700958252e-02 -1.365574449300765991e-01 1.168062817305326462e-02 1.133637651801109314e-01 1.881648451089859009e-01 -1.698108762502670288e-01 -1.212055236101150513e-01 -1.141732111573219299e-01 8.111554384231567383e-02 4.837997853755950928e-01 -7.617307454347610474e-02 2.254181168973445892e-02 -2.557404935359954834e-01
-1.023068092763423920e-02 7.354657351970672607e-02 4.938396215438842773e-01 7.160853594541549683e-02 -1.559863090515136719e-01 -1.213138848543167114e-01 8.057288080453872681e-02 -6.341183930635452271e-02 -3.262934833765029907e-02 -2.009759098291397095e-01 8.830433711409568787e-03 -3.920831531286239624e-02 -9.169089794158935547e-02 8.871891535818576813e-03 2.162871137261390686e-02 -1.238663047552108765e-01 -2.139927297830581665e-01 -4.846962168812751770e-02 -2.363334447145462036e-01 1.727151125669479370e-02 5.496705882251262665e-03 -2.992764711380004883e-01 -2.162036001682281494e-01 -3.702711164951324463e-01 -2.254864275455474854e-01 8.657915890216827393e-02 5.990190058946609497e-02 -1.351369619369506836e-01 3.368157148361206055e-01 1.386469155550003052e-01 -4.021779168397188187e-03 1.947862803936004639e-01
-1.706406623125076294e-01 1.047283932566642761e-01 2.089896053075790405e-01 2.197629958391189575e-01 -3.282663822174072266e-01 -1.629175543785095215e-01 2.835119962692260742e-01 -1.783346384763717651e-01 -4.141800478100776672e-02 7.227673381567001343e-02 -2.643716707825660706e-02 -6.637868285179138184e-02 -1.446938812732696533e-01 -1.142686977982521057e-01 4.159485548734664917e-02 4.482142254710197449e-02 -1.038993224501609802e-01 -3.779489099979400635e-01 -3.175928071141242981e-02 -9.069216251373291016e-02 1.755571961402893066e-01 -4.979988560080528259e-02 5.571192502975463867e-02 1.042354181408882141e-01 9.651580452919006348e-02 -8.632797002792358398e-02 -1.881010830402374268e-01 -1.260192990303039551e-01 1.890499293804168701e-01 5.007265806198120117e-01 -3.403986245393753052e-02 7.668826729059219360e-02
-9.771822392940521240e-02 6.674879789352416992e-02 1.114219129085540771e-01 1.400315165519714355e-01 -9.368739277124404907e-02 -2.297676652669906616e-01 -1.021438688039779663e-01 -1.300236731767654419e-01 3.106440417468547821e-02 5.813385918736457825e-02 1.519795358180999756e-01 6.939184665679931641e-02 -2.010062932968139648e-01 -3.506968170404434204e-02 -1.453692764043807983e-01 -1.352770328521728516e-01 -1.624621599912643433e-01 -3.710334897041320801e-01 -5.026072859764099121e-01 2.087064646184444427e-02 1.561706662178039551e-01 1.973092854022979736e-01 -2.217711359262466431e-01 1.559163909405469894e-03 -1.642191261053085327e-01 1.084344983100891113e-01 1.908939331769943237e-01 1.545309722423553467e-01 2.481431663036346436e-01 2.075825631618499756e-01 -2.398580312728881836e-03 -1.356717348098754883e-01
-9.259272366762161255e-02 4.377916157245635986e-01 1.198511123657226562e-01 4.178473651409149170e-01 -2.177930772304534912e-01 -1.085315570235252380e-01 8.066652342677116394e-03 6.840076297521591187e-02 8.983693271875381470e-02 1.707703061401844025e-02 1.605980843305587769e-01 -2.420576959848403931e-01 -1.491117626428604126e-01 -1.101330295205116272e-01 -1.695085465908050537e-01 -9.817073494195938110e-02 -2.095723710954189301e-02 -3.289737999439239502e-01 -2.285142801702022552e-02 -7.636268436908721924e-02 1.638657599687576294e-01 9.952318668365478516e-02 -9.358377428725361824e-04 -8.203463256359100342e-02 -1.694794744253158569e-01 -1.223078072071075439e-01 7.194616645574569702e-02 8.983752131462097168e-02 2.614546120166778564e-01 -2.138364315032958984e-01 -1.583679169416427612e-01 -1.636129915714263916e-01
5.173780396580696106e-02 -6.423044204711914062e-02 5.935792252421379089e-02 1.059983596205711365e-01 -2.038493901491165161e-01 -1.397014856338500977e-01 -1.076086834073066711e-01 2.808379754424095154e-02 2.495510131120681763e-01 -7.904638350009918213e-02 1.435711681842803955e-01 -1.448176950216293335e-01 -9.765048511326313019e-03 2.810625731945037842e-02 7.638234645128250122e-03 -4.623601585626602173e-02 -2.095930427312850952e-01 -4.115701019763946533e-01 -2.743270248174667358e-03 -1.155981607735157013e-02 4.375087097287178040e-02 -3.031801283359527588e-01 -1.238577887415885925e-01 5.231280997395515442e-02 -3.681192696094512939e-01 -2.639826834201812744e-01 1.650951653718948364e-01 4.079123437404632568e-01 2.429108470678329468e-01 -3.282085806131362915e-02 7.797923684120178223e-02 3.778515756130218506e-02
1.549679785966873169e-01 1.364453732967376709e-01 2.104405611753463745e-01 -1.605456508696079254e-02 -2.535008490085601807e-01 -6.795325130224227905e-02 9.539804607629776001e-02 -4.918557405471801758e-02 5.114922299981117249e-02 -5.116461217403411865e-02 1.992106437683105469e-01 -1.146779581904411316e-01 -2.497753351926803589e-01 4.973267018795013428e-02 -2.082673460245132446e-01 -2.336441278457641602e-01 1.468611508607864380e-01 -2.850260138511657715e-01 -2.777536511421203613e-01 3.635350242257118225e-02 -2.809440717101097107e-02 4.805190861225128174e-02 -9.344867616891860962e-02 2.771716713905334473e-01 -3.181334435939788818e-01 -3.615467846393585205e-01 -1.799087226390838623e-01 7.226128876209259033e-02 1.718508452177047729e-01 -9.899537265300750732e-02 1.380257457494735718e-01 1.170426756143569946e-01
1.842476874589920044e-01 2.570340931415557861e-01 1.885686069726943970e-01 6.141467764973640442e-02 7.367927581071853638e-02 -1.076390072703361511e-01 8.831205219030380249e-02 1.029406711459159851e-01 4.540338367223739624e-02 -1.650255769491195679e-01 -2.633125893771648407e-02 -4.934876342304050922e-04 -4.126215577125549316e-01 -2.112489044666290283e-01 -1.148274689912796021e-01 -1.667434722185134888e-01 -5.650424212217330933e-02 -3.135607764124870300e-02 -1.813144087791442871e-01 3.989554569125175476e-02 1.749712377786636353e-01 1.397068947553634644e-01 1.525473445653915405e-01 4.339982569217681885e-02 -4.307168126106262207e-01 -2.402838617563247681e-01 -9.279152005910873413e-02 2.810493707656860352e-01 3.011747002601623535e-01 3.036657720804214478e-02 4.593349993228912354e-02 2.942110970616340637e-02
1.975634843111038208e-01 2.095999270677566528e-01 1.420007199048995972e-01 7.875984907150268555e-02 1.777358539402484894e-02 -9.074971824884414673e-02 -6.134863011538982391e-03 -1.648993045091629028e-01 5.615633726119995117e-02 -1.672302931547164917e-01 -3.528546914458274841e-02 -1.906653195619583130e-01 -2.312714047729969025e-02 1.739916056394577026e-01 -2.061256766319274902e-01 -3.218133747577667236e-01 -4.911206662654876709e-02 -2.008333243429660797e-02 -2.220572829246520996e-01 -5.217611789703369141e-02 -1.391281485557556152e-01 -2.569486945867538452e-02 -2.399775236845016479e-01 8.449558168649673462e-03 -2.961734533309936523e-01 1.026732847094535828e-01 2.802322506904602051e-01 -8.100695908069610596e-02 2.677655816078186035e-01 4.412389099597930908e-01 -9.475763887166976929e-02 1.344038993120193481e-01
1.014095246791839600e-01 1.159688308835029602e-01 7.023204118013381958e-02 3.002364635467529297e-01 -3.667575716972351074e-01 -1.344710141420364380e-01 2.063338756561279297e-01 -3.576476499438285828e-02 1.205342076718807220e-02 -1.328475624322891235e-01 -3.959864005446434021e-02 8.830191195011138916e-02 8.003055304288864136e-02 -1.687321253120899200e-02 -6.843721866607666016e-02 -3.273751437664031982e-01 1.060895025730133057e-01 -9.869226813316345215e-02 -9.466645121574401855e-02 -1.025961562991142273e-01 -1.049404069781303406e-01 1.850015521049499512e-01 -2.727781608700752258e-02 1.978971064090728760e-01 -1.269479095935821533e-01 -2.187637425959110260e-02 -1.232395246624946594e-01 2.130084633827209473e-01 5.738722681999206543e-01 4.675182513892650604e-03 -7.687616348266601562e-02 3.154937550425529480e-02
2.675218321382999420e-02 1.256880015134811401e-01 -9.664367139339447021e-02 2.776109576225280762e-01 8.693931624293327332e-03 -2.922477126121520996e-01 -2.252346724271774292e-01 -1.026696339249610901e-01 -1.380821783095598221e-02 1.046333312988281250e-01 -2.347468584775924683e-02 5.505302920937538147e-02 5.921509116888046265e-02 -1.950132697820663452e-01 -2.131652534008026123e-01 -1.164134591817855835e-01 6.368066370487213135e-02 -1.941603124141693115e-01 5.118038132786750793e-02 7.887008041143417358e-02 3.094615340232849121e-01 -2.475642561912536621e-01 -3.444691374897956848e-02 1.563362479209899902e-01 -1.948872804641723633e-01 -2.576525509357452393e-01 -4.375036060810089111e-02 1.320679020136594772e-02 4.054822623729705811e-01 -6.652563810348510742e-02 2.055573463439941406e-01 -2.902565598487854004e-01
4.603673517704010010e-02 2.357684671878814697e-01 1.139483600854873657e-01 5.795276537537574768e-02 -1.774326264858245850e-01 -7.697249203920364380e-02 2.048055268824100494e-02 1.427534371614456177e-01 2.528190016746520996e-01 -6.125727295875549316e-02 3.219662010669708252e-01 -6.696322560310363770e-02 -1.125029474496841431e-01 3.429971635341644287e-02 -4.751675575971603394e-02 -1.920296996831893921e-01 1.054448187351226807e-01 -2.487831413745880127e-01 -1.195391789078712463e-01 6.380812823772430420e-02 1.646913588047027588e-01 -6.632869690656661987e-02 8.782727271318435669e-02 2.147626578807830811e-01 -3.187754750251770020e-01 -2.766098380088806152e-01 -3.329518437385559082e-01 2.510155141353607178e-01 3.012476563453674316e-01 -9.984981268644332886e-02 -6.722243875265121460e-02 7.067929208278656006e-02
1.083908230066299438e-02 -6.007384508848190308e-02 4.128606021404266357e-01 2.249506562948226929e-01 -1.444831490516662598e-01 -3.793427050113677979e-01 -2.134689688682556152e-02 1.284936219453811646e-01 1.037976890802383423e-01 2.758375182747840881e-02 -7.232208549976348877e-02 5.897866562008857727e-02 -7.306413352489471436e-02 -3.185647726058959961e-02 -1.943793445825576782e-01 -1.830745488405227661e-01 -5.770811438560485840e-02 1.286175549030303955e-01 2.017263919115066528e-01 3.082259558141231537e-03 2.175766080617904663e-01 -4.783074930310249329e-02 -3.732387721538543701e-01 -3.335273265838623047e-02 -2.360543906688690186e-01 -8.198057115077972412e-02 1.915234625339508057e-01 6.273474544286727905e-03 3.225347995758056641e-01 -1.633701473474502563e-01 -1.134015172719955444e-01 -4.704892635345458984e-02
1.339681148529052734e-01 2.595479190349578857e-01 2.408816069364547729e-01 1.366345733404159546e-01 -3.641678690910339355e-01 1.892898790538311005e-02 -2.424039877951145172e-02 -3.792182728648185730e-02 5.186526477336883545e-02 -7.407169044017791748e-02 1.960397362709045410e-01 -5.317898467183113098e-02 -6.871674209833145142e-02 -4.688033834099769592e-02 -2.167747914791107178e-01 -3.616465926170349121e-01 -1.256768703460693359e-01 -3.131394088268280029e-02 -3.129258379340171814e-02 -5.112780630588531494e-02 -1.873885989189147949e-01 1.231222823262214661e-01 -9.095995873212814331e-02 1.258261650800704956e-01 -4.126007556915283203e-01 -3.204519450664520264e-01 -1.595972031354904175e-01 1.015718206763267517e-01 8.534661680459976196e-02 -8.801341056823730469e-02 -2.739095501601696014e-02 2.227353453636169434e-01
-1.285320892930030823e-02 1.922604888677597046e-01 2.239802926778793335e-01 8.747874945402145386e-02 -2.940781116485595703e-01 -1.272777020931243896e-01 8.986134827136993408e-02 1.352415531873703003e-01 9.504004567861557007e-02 -5.441532284021377563e-02 6.506289541721343994e-02 -1.592033505439758301e-01 -2.221023589372634888e-01 1.505260262638330460e-02 -2.951783835887908936e-01 -2.856239378452301025e-01 4.277328494936227798e-03 -5.644712224602699280e-02 3.256012871861457825e-02 1.274885088205337524e-01 -9.080321341753005981e-02 -4.819630831480026245e-02 1.526852399110794067e-01 3.395745158195495605e-01 -3.750610053539276123e-01 -3.978445529937744141e-01 -1.093910485506057739e-01 1.695839911699295044e-01 6.498607993125915527e-02 4.573242366313934326e-02 2.840296132490038872e-03 -2.134287171065807343e-02
-2.366387993097305298e-01 1.781119704246520996e-01 3.181263506412506104e-01 -9.802429005503654480e-03 -1.138702109456062317e-01 -1.222956478595733643e-01 1.716329008340835571e-01 1.708851009607315063e-01 2.306230217218399048e-01 1.197942793369293213e-01 -1.570246964693069458e-01 -1.484659221023321152e-02 -2.553865909576416016e-01 -1.990280747413635254e-01 -5.928391218185424805e-02 -3.189000487327575684e-01 -1.550584882497787476e-01 -1.107685193419456482e-01 -1.065527722239494324e-01 1.559156924486160278e-01 1.405394375324249268e-01 1.723909564316272736e-02 -2.210542708635330200e-01 -3.894289135932922363e-01 -1.108847185969352722e-01 -7.188642770051956177e-02 -1.807490289211273193e-01 -2.366836415603756905e-03 1.288887113332748413e-01 1.534550189971923828e-01 -1.800951659679412842e-01 8.158539980649948120e-02
5.662127584218978882e-02 2.467732429504394531e-01 -1.295718550682067871e-01 -4.922263324260711670e-02 -2.638742923736572266e-01 -7.347951084375381470e-02 -6.958005577325820923e-02 -8.989816531538963318e-03 -1.023201085627079010e-02 2.338871359825134277e-01 3.350822627544403076e-01 8.061627857387065887e-03 2.280434817075729370e-01 -2.203896790742874146e-01 -1.136749610304832458e-01 -1.269540935754776001e-01 1.307430118322372437e-01 -2.471570372581481934e-01 -1.380124539136886597e-01 -1.300295889377593994e-01 -4.941059276461601257e-02 4.913645610213279724e-02 7.575227320194244385e-02 -1.806664764881134033e-01 -1.879156827926635742e-01 -2.569960951805114746e-01 4.044532477855682373e-01 5.246653780341148376e-02 2.966667413711547852e-01 -9.973497688770294189e-02 -9.786432981491088867e-02 -8.582681417465209961e-02
2.001656219363212585e-02 2.119106426835060120e-02 2.431798428297042847e-01 1.676623374223709106e-01 -2.111463844776153564e-01 -6.496522575616836548e-02 -8.846346288919448853e-02 -6.089790165424346924e-02 1.368551701307296753e-01 -2.724884748458862305e-01 1.795172095298767090e-01 -4.751295596361160278e-02 -1.184484884142875671e-01 1.268080668523907661e-03 -1.129951775074005127e-01 -1.011482626199722290e-01 4.616751149296760559e-02 -3.985950052738189697e-01 -1.443705558776855469e-01 -1.416272670030593872e-02 2.477479726076126099e-02 1.971508562564849854e-01 2.865249477326869965e-02 1.301907747983932495e-01 -2.580544538795948029e-02 -2.062941938638687134e-01 -3.023688495159149170e-01 3.789270520210266113e-01 3.481242358684539795e-01 1.650375872850418091e-01 -1.247876510024070740e-01 -7.436777651309967041e-02
8.298345841467380524e-03 1.922742426395416260e-01 -1.230185702443122864e-01 -6.701776385307312012e-02 -1.089848354458808899e-01 -4.515126720070838928e-02 -7.403950672596693039e-03 -1.037477627396583557e-01 1.923875808715820312e-01 -6.414069235324859619e-02 -5.927534401416778564e-02 2.390588670969009399e-01 1.821144968271255493e-01 3.849457576870918274e-02 1.282925009727478027e-01 -2.310026437044143677e-01 1.277471184730529785e-01 -4.911034926772117615e-02 -1.964271366596221924e-01 2.058957219123840332e-01 -2.919219732284545898e-01 -1.827960759401321411e-01 -2.463484853506088257e-01 2.722478285431861877e-02 -3.642202019691467285e-01 -1.859927549958229065e-02 1.498167961835861206e-01 -1.145438626408576965e-01 3.818133473396301270e-01 3.057317137718200684e-01 -8.255840837955474854e-02 1.339308470487594604e-01
-1.425057053565979004e-01 2.501874268054962158e-01 -1.291218400001525879e-01 7.290310412645339966e-02 -7.637728750705718994e-02 -2.221963368356227875e-02 -1.678983867168426514e-01 5.322165321558713913e-03 5.774269625544548035e-02 1.210485845804214478e-01 1.748528778553009033e-01 -1.495934873819351196e-01 -2.041059285402297974e-01 -6.469167768955230713e-02 -2.498341649770736694e-01 2.149080298840999603e-02 -6.443801522254943848e-02 -4.604265689849853516e-01 -3.465595841407775879e-01 -7.723966147750616074e-03 1.272926032543182373e-01 1.780440211296081543e-01 -2.530215680599212646e-01 4.181134700775146484e-02 -2.040026336908340454e-01 9.883446246385574341e-02 -8.049961924552917480e-02 3.229371085762977600e-02 3.383490443229675293e-01 1.845507472753524780e-01 1.495603173971176147e-01 3.329739719629287720e-02
2.528409957885742188e-01 2.036359012126922607e-01 2.659064829349517822e-01 -3.522016108036041260e-02 -2.298559099435806274e-01 -1.005960330367088318e-01 1.856066472828388214e-02 -2.037638239562511444e-02 1.636964827775955200e-01 1.890748552978038788e-02 -1.094908490777015686e-01 -1.181723829358816147e-02 1.626160293817520142e-01 9.159719944000244141e-02 -2.732636928558349609e-01 -3.161461949348449707e-01 8.490370213985443115e-02 -7.432767003774642944e-02 -4.435471892356872559e-01 1.599638350307941437e-02 -9.854528121650218964e-03 2.829232811927795410e-02 -2.346618846058845520e-02 -1.284168101847171783e-02 -1.502259820699691772e-01 -8.482485264539718628e-02 1.314511448144912720e-01 -7.735755294561386108e-02 1.310545206069946289e-01 4.514279365539550781e-01 -1.499999761581420898e-01 -4.879738390445709229e-02
2.500945031642913818e-01 3.768998980522155762e-01 -1.837112568318843842e-02 1.290160119533538818e-01 -3.374717235565185547e-01 -5.329293757677078247e-02 -1.574541330337524414e-01 -3.093293011188507080e-01 1.800696104764938354e-01 -1.766735464334487915e-01 9.241217374801635742e-02 -9.411783516407012939e-02 -3.246803209185600281e-02 -1.126727685332298279e-01 -3.299508616328239441e-02 -1.027863323688507080e-01 9.694605320692062378e-02 -3.079153783619403839e-02 -1.182287782430648804e-01 1.372912079095840454e-01 2.058811858296394348e-02 2.565176784992218018e-01 7.504549622535705566e-02 -2.948960959911346436e-01 -2.101513594388961792e-01 1.011812314391136169e-01 -4.843909293413162231e-02 2.107141353189945221e-02 3.179574608802795410e-01 1.248580068349838257e-01 1.741494536399841309e-01 1.690350025892257690e-01
1.069824844598770142e-01 3.725702315568923950e-02 3.250327706336975098e-01 1.369192358106374741e-02 -3.559611439704895020e-01 -3.661760985851287842e-01 -5.223479494452476501e-02 -5.545284599065780640e-02 -8.807702362537384033e-02 -5.549617484211921692e-02 4.078081250190734863e-02 1.207343041896820068e-01 -2.579948306083679199e-01 -1.573330312967300415e-01 -1.248581260442733765e-01 -1.119161918759346008e-01 -1.084637194871902466e-01 5.971872061491012573e-02 6.408597528934478760e-02 -3.803049623966217041e-01 1.353967934846878052e-01 8.356460928916931152e-02 -3.518885001540184021e-02 1.231683194637298584e-01 -2.262433320283889771e-01 -1.944501698017120361e-01 2.422453463077545166e-01 1.067834421992301941e-01 2.208787053823471069e-01 6.001125648617744446e-02 4.248838871717453003e-02 -2.217184156179428101e-01
9.974811226129531860e-02 3.174971640110015869e-01 1.518560349941253662e-01 1.930897384881973267e-01 -2.336234003305435181e-01 -6.592717021703720093e-02 -7.475310564041137695e-02 -1.179392412304878235e-01 7.313277572393417358e-02 9.764841198921203613e-02 1.709425002336502075e-01 1.039626658894121647e-03 2.140012085437774658e-01 -2.804868817329406738e-01 2.353779226541519165e-02 -1.677383333444595337e-01 -6.447336822748184204e-02 -1.946368664503097534e-01 -1.575599759817123413e-01 -8.394217491149902344e-02 3.893530666828155518e-01 -1.826449180953204632e-03 -2.865304946899414062e-01 1.597521454095840454e-01 -6.068023294210433960e-02 -1.889415234327316284e-01 2.032057195901870728e-01 1.686732023954391479e-01 2.065860629081726074e-01 5.832004174590110779e-02 1.064676642417907715e-01 -2.313919365406036377e-01
2.349934428930282593e-01 1.301745027303695679e-01 -2.132052555680274963e-02 -7.867174595594406128e-02 -2.249085903167724609e-01 -2.152459174394607544e-01 2.558735944330692291e-02 7.091052085161209106e-02 5.850513651967048645e-02 9.850488603115081787e-02 2.106606364250183105e-01 1.973695494234561920e-02 1.335632801055908203e-01 -1.394967138767242432e-01 -1.384496688842773438e-01 -2.390049397945404053e-01 4.953421279788017273e-02 -4.582861661911010742e-01 -1.672328710556030273e-01 -1.140584126114845276e-01 1.052702963352203369e-01 -4.564034193754196167e-02 9.384321980178356171e-03 3.362663984298706055e-01 -1.371168792247772217e-01 -1.794008910655975342e-01 3.735802769660949707e-01 -5.019189789891242981e-02 2.537462413311004639e-01 -5.862182378768920898e-02 6.023881211876869202e-02 -5.295175313949584961e-02
2.094605378806591034e-02 -2.872547134757041931e-02 1.278980970382690430e-01 2.329851090908050537e-01 -2.916549146175384521e-01 -1.205387189984321594e-01 -4.653633572161197662e-03 -6.747422367334365845e-02 8.395929634571075439e-02 -1.482840329408645630e-01 1.003241166472434998e-01 -2.271469235420227051e-01 -2.039111033082008362e-02 -5.260839313268661499e-02 -3.224870562553405762e-01 -1.126425340771675110e-01 -1.080495491623878479e-01 -7.023869454860687256e-02 -5.080599337816238403e-03 6.122145429253578186e-02 -1.202643811702728271e-01 1.817946732044219971e-01 -6.194021552801132202e-02 2.587658464908599854e-01 -2.742326855659484863e-01 -1.600107252597808838e-01 -3.937547504901885986e-01 2.323975600302219391e-02 4.436008036136627197e-01 8.058637380599975586e-02 -1.045801192522048950e-01 -6.378006190061569214e-02
-1.130991056561470032e-01 1.500354856252670288e-01 -1.849729008972644806e-02 -1.936074346303939819e-02 -3.113175034523010254e-01 4.395667463541030884e-02 3.212188929319381714e-02 1.019372940063476562e-01 7.757335156202316284e-02 3.918879479169845581e-02 1.021951138973236084e-01 -1.563191041350364685e-02 -3.453475832939147949e-01 -3.622341901063919067e-02 -4.567901790142059326e-02 -2.244468480348587036e-01 2.321338206529617310e-01 -3.298519849777221680e-01 -7.632810622453689575e-02 -1.552957743406295776e-01 1.704197227954864502e-01 -3.229211643338203430e-02 -2.615547776222229004e-01 -1.094874888658523560e-01 -8.244854211807250977e-02 -2.980059012770652771e-02 1.068167313933372498e-01 2.040737718343734741e-01 2.978684008121490479e-01 -1.051219478249549866e-01 2.880540192127227783e-01 -3.403192162513732910e-01
1.391208171844482422e-01 9.341499209403991699e-02 1.577665656805038452e-01 1.513349115848541260e-01 -4.359566271305084229e-01 7.707799319177865982e-03 -7.428608834743499756e-02 -1.223490387201309204e-01 1.396901905536651611e-01 -3.086596727371215820e-01 3.790782019495964050e-02 -1.382429897785186768e-01 1.243295744061470032e-01 -6.177778914570808411e-02 -7.025280594825744629e-02 -2.880690991878509521e-01 8.769913576543331146e-03 -2.168455868959426880e-01 1.477524787187576294e-01 -6.725154817104339600e-02 -1.106038019061088562e-01 -3.552014008164405823e-02 3.474931418895721436e-02 2.555360496044158936e-01 -3.205475509166717529e-01 -5.830131471157073975e-02 -2.335142940282821655e-01 1.576572656631469727e-01 2.749787569046020508e-01 1.660447716712951660e-01 -8.136481046676635742e-03 -1.695780605077743530e-01
1.740215271711349487e-01 1.590210348367691040e-01 1.634524911642074585e-01 -7.184538245201110840e-02 -3.261715173721313477e-01 -3.108675964176654816e-02 -2.207037061452865601e-01 1.169605776667594910e-01 -2.131719738245010376e-01 7.189427851699292660e-04 3.801517784595489502e-01 -1.912686526775360107e-01 6.465102732181549072e-02 1.877283751964569092e-01 -2.626295387744903564e-01 -2.048192471265792847e-01 1.408700197935104370e-01 -7.137346267700195312e-02 -4.754842445254325867e-02 -2.562965266406536102e-03 3.217906504869461060e-02 1.518936455249786377e-01 2.433142066001892090e-02 9.113124012947082520e-02 -4.098660647869110107e-01 -1.060235872864723206e-01 -1.470747217535972595e-02 1.233149468898773193e-01 3.225103914737701416e-01 -1.693618483841419220e-03 -8.288486301898956299e-02 -1.294682454317808151e-02
-1.787690818309783936e-01 3.433043062686920166e-01 8.616226911544799805e-02 9.215565025806427002e-02 -2.111000269651412964e-01 -2.446055710315704346e-01 1.329308142885565758e-03 -1.311489492654800415e-01 2.566175349056720734e-02 8.852186053991317749e-02 3.464893996715545654e-02 3.748413547873497009e-02 -2.697717249393463135e-01 3.074880223721265793e-03 -1.287047415971755981e-01 5.434152483940124512e-02 5.372662469744682312e-02 -2.783507406711578369e-01 -1.700738966464996338e-01 5.508852377533912659e-02 8.496704697608947754e-02 1.955149769783020020e-01 -2.829752564430236816e-01 3.118549473583698273e-02 -1.834962368011474609e-01 2.699750065803527832e-01 3.005104064941406250e-01 1.112681552767753601e-01 3.548130989074707031e-01 1.535200178623199463e-01 9.161742031574249268e-02 -5.786381661891937256e-02
1.962914466857910156e-01 4.714757204055786133e-02 3.118613548576831818e-02 2.243503928184509277e-01 -3.308092951774597168e-01 -1.280955076217651367e-01 8.500476181507110596e-02 4.664772003889083862e-02 1.628169417381286621e-01 -2.057718485593795776e-01 1.384326815605163574e-01 -1.567302644252777100e-02 7.812232524156570435e-02 -1.371562629938125610e-01 -4.007601439952850342e-01 -2.684009969234466553e-01 9.826307743787765503e-02 -2.309978604316711426e-01 -5.681058391928672791e-02 7.388800382614135742e-03 -1.172552034258842468e-01 -7.598431780934333801e-03 3.678696230053901672e-02 1.809041500091552734e-01 -3.168566226959228516e-01 -2.957240343093872070e-01 -2.194931954145431519e-01 1.873130798339843750e-01 1.876355409622192383e-01 7.731305062770843506e-02 7.127223070710897446e-03 1.842395029962062836e-02
1.988759189844131470e-01 -2.151495544239878654e-03 1.718009710311889648e-01 1.392492791637778282e-03 -2.146256864070892334e-01 -2.757977843284606934e-01 -1.599524915218353271e-01 -1.037151962518692017e-01 2.093704044818878174e-02 9.303960949182510376e-03 -2.547696232795715332e-01 -2.591394484043121338e-01 -3.194358199834823608e-02 -1.940305829048156738e-01 -3.025699257850646973e-01 -2.505509257316589355e-01 4.038036614656448364e-02 7.981710135936737061e-02 -2.892048358917236328e-01 4.026221111416816711e-02 1.223763227462768555e-01 -3.075505495071411133e-01 -2.102548778057098389e-01 8.567322790622711182e-02 -3.122019469738006592e-01 -1.620537936687469482e-01 1.195467561483383179e-01 3.847462311387062073e-02 2.142128199338912964e-01 8.145713061094284058e-02 -2.070000767707824707e-02 -7.172179874032735825e-03
1.873771995306015015e-01 2.034327685832977295e-01 2.221053689718246460e-01 4.418179858475923538e-03 -3.401838541030883789e-01 -2.484440207481384277e-01 3.396376073360443115e-01 -6.444888561964035034e-02 2.371991276741027832e-01 -1.224828362464904785e-01 9.525556862354278564e-02 2.032504230737686157e-02 -1.153842657804489136e-01 -6.812623888254165649e-02 -3.197979927062988281e-01 -3.529610633850097656e-01 6.135258823633193970e-02 -1.127508431673049927e-01 1.873085200786590576e-01 -1.306061148643493652e-01 -1.661055982112884521e-01 4.546131566166877747e-02 -3.844859823584556580e-02 1.116041541099548340e-01 2.565097063779830933e-02 -3.184093236923217773e-01 -1.040508672595024109e-01 -2.868287824094295502e-02 1.438183784484863281e-01 5.975030735135078430e-02 -3.146957233548164368e-02 -2.217466942965984344e-02
5.010492727160453796e-02 1.487617194652557373e-01 2.007458657026290894e-01 1.473073032684624195e-03 -1.565495878458023071e-01 -1.746967993676662445e-02 -2.280353568494319916e-02 -7.350487634539604187e-03 6.963514536619186401e-02 2.720285654067993164e-01 -1.439674496650695801e-01 -1.823562383651733398e-01 6.839340925216674805e-02 -1.374394749291241169e-03 -2.695975899696350098e-01 -2.964490354061126709e-01 -1.044389829039573669e-01 9.192429482936859131e-02 -4.183713495731353760e-01 2.655723094940185547e-01 -2.625151537358760834e-03 -1.356644928455352783e-01 -1.876646727323532104e-01 2.699458003044128418e-01 -1.863591820001602173e-01 6.610102951526641846e-03 6.164738163352012634e-02 -3.091604914516210556e-03 3.571146428585052490e-01 1.094913855195045471e-01 -1.870841383934020996e-01 8.410453051328659058e-02
1.700234860181808472e-01 1.259053647518157959e-01 2.684877514839172363e-01 2.725020051002502441e-01 -5.048659816384315491e-02 -6.257229018956422806e-03 -5.819087475538253784e-02 -1.505018919706344604e-01 1.437196135520935059e-01 5.261103063821792603e-02 1.391696184873580933e-01 -2.530210018157958984e-01 -4.194918274879455566e-01 -1.648177504539489746e-01 -6.485228240489959717e-02 -2.630703747272491455e-01 9.053152054548263550e-03 -3.132625520229339600e-01 -1.679552532732486725e-02 1.039523854851722717e-01 -1.038541868329048157e-01 1.845968812704086304e-01 3.710347041487693787e-02 2.736460603773593903e-02 -1.729665100574493408e-01 -4.361595213413238525e-02 -5.887448415160179138e-02 -1.258214563131332397e-01 3.326770961284637451e-01 -3.963244706392288208e-02 4.206383973360061646e-02 -2.747523188591003418e-01
1.382340444251894951e-03 1.239600107073783875e-01 1.384679675102233887e-01 9.604904055595397949e-02 -3.715860843658447266e-01 -1.432968378067016602e-01 1.739907450973987579e-02 -1.120099574327468872e-01 5.801456049084663391e-02 -8.927131444215774536e-02 7.029595971107482910e-02 1.473042964935302734e-01 -2.047778964042663574e-01 2.655552327632904053e-02 -2.579654753208160400e-01 -3.649168312549591064e-01 9.447770565748214722e-02 -2.491378188133239746e-01 6.444515287876129150e-02 1.106118112802505493e-01 1.077854931354522705e-01 1.331230998039245605e-02 1.457257866859436035e-01 1.120401322841644287e-01 -2.952300608158111572e-01 -2.999582290649414062e-01 -1.193296983838081360e-01 1.903519779443740845e-01 2.145111709833145142e-01 -1.471694409847259521e-01 6.482255458831787109e-02 2.683220207691192627e-01
6.289602816104888916e-02 3.733123093843460083e-02 1.759023368358612061e-01 -9.320703893899917603e-02 -3.415772616863250732e-01 6.066053733229637146e-02 3.426445182412862778e-03 -1.469254642724990845e-01 1.593594104051589966e-01 1.490978449583053589e-01 -1.111982315778732300e-01 -1.324777211993932724e-02 6.548012793064117432e-02 -2.017374783754348755e-01 -2.920528948307037354e-01 -2.611926198005676270e-01 -8.743593841791152954e-02 1.829431802034378052e-01 -1.943196654319763184e-01 1.622870564460754395e-01 1.280538365244865417e-02 -1.665491610765457153e-01 -1.982800066471099854e-01 5.322874709963798523e-02 -1.381205469369888306e-01 1.407163590192794800e-01 9.745120257139205933e-02 -1.472396496683359146e-02 4.211522042751312256e-01 2.922570705413818359e-01 -2.200223058462142944e-01 -1.391150504350662231e-01
6.223904713988304138e-02 2.166251838207244873e-01 3.559508025646209717e-01 3.814596682786941528e-02 -2.744314372539520264e-01 1.135282069444656372e-01 -3.017882443964481354e-02 -1.707691848278045654e-01 6.657073646783828735e-02 1.614470779895782471e-02 1.597660332918167114e-01 -1.665429677814245224e-03 -1.298657506704330444e-01 3.358392044901847839e-02 -1.292319744825363159e-01 -6.254862248897552490e-02 -3.441669791936874390e-02 -8.561208099126815796e-02 1.636235741898417473e-03 -9.308418631553649902e-02 4.308302421122789383e-03 3.088638186454772949e-01 -1.111050471663475037e-01 2.565096616744995117e-01 -3.479986786842346191e-01 -4.676482975482940674e-01 -1.026632785797119141e-01 1.405517011880874634e-01 1.977356374263763428e-01 1.104323044419288635e-01 5.575682967901229858e-02 -1.367802321910858154e-01
-6.553775817155838013e-02 4.364309906959533691e-01 4.083203673362731934e-01 1.362923830747604370e-01 -1.078969240188598633e-01 -9.039733558893203735e-02 2.497087419033050537e-02 -5.975442379713058472e-02 2.723753266036510468e-02 -3.474062308669090271e-02 1.264897435903549194e-01 -6.134183332324028015e-02 3.095108643174171448e-02 -2.108650058507919312e-01 -7.257683575153350830e-02 -1.874532923102378845e-02 -9.615842998027801514e-02 -2.106406241655349731e-01 6.345806759782135487e-04 1.283944994211196899e-01 1.789733916521072388e-01 2.656370699405670166e-01 -1.940641179680824280e-02 1.687606275081634521e-01 -1.438630372285842896e-01 -2.531577646732330322e-01 3.447313234210014343e-02 2.150794267654418945e-01 2.756814062595367432e-01 8.626235276460647583e-02 2.397792488336563110e-01 -2.201152741909027100e-01
2.322713583707809448e-01 1.473390161991119385e-01 2.544295191764831543e-01 -1.029317453503608704e-01 4.026375338435173035e-02 -1.993016451597213745e-01 -1.579437255859375000e-01 -1.272557228803634644e-01 1.518566161394119263e-02 -7.270386070013046265e-02 -5.517076328396797180e-02 -1.128009334206581116e-01 -2.263354212045669556e-01 9.090211987495422363e-02 -7.316784560680389404e-02 -4.657045006752014160e-01 4.311337694525718689e-02 9.854053705930709839e-02 -2.704884707927703857e-01 -2.357679605484008789e-01 -1.193596981465816498e-03 -7.204128056764602661e-02 -1.646171659231185913e-01 3.831700980663299561e-02 -8.592759817838668823e-02 -3.560276329517364502e-01 -1.211118400096893311e-01 1.156390085816383362e-01 3.321943581104278564e-01 -1.718997023999691010e-03 1.300225704908370972e-01 -7.034730515442788601e-04
-4.248707592487335205e-01 -6.428246386349201202e-03 4.476151615381240845e-02 3.194962143898010254e-01 -1.089446693658828735e-01 -1.669857203960418701e-01 -2.298153378069400787e-02 -8.582179248332977295e-02 2.365532219409942627e-01 -4.798020794987678528e-02 2.669367752969264984e-02 5.994033440947532654e-02 -1.896996945142745972e-01 -3.385874256491661072e-02 -2.643209099769592285e-01 -1.199310645461082458e-02 1.312479078769683838e-01 -2.995752692222595215e-01 -2.057351469993591309e-01 -9.841141849756240845e-02 1.537362933158874512e-01 1.551231592893600464e-01 -3.156012296676635742e-01 -4.730880260467529297e-02 -7.277315855026245117e-02 -2.068768627941608429e-02 3.974225744605064392e-02 1.311552375555038452e-01 3.016735613346099854e-01 2.711024880409240723e-01 -6.098859477788209915e-03 2.096927724778652191e-02
-1.573417931795120239e-01 3.651952147483825684e-01 3.066669404506683350e-01 1.398089826107025146e-01 -3.309645950794219971e-01 -1.476883590221405029e-01 -1.742563098669052124e-01 1.214180840179324150e-03 2.231963425874710083e-01 -2.225698530673980713e-02 2.807000875473022461e-01 -2.502136528491973877e-01 1.391694247722625732e-01 -1.318606287240982056e-01 -1.069375127553939819e-01 -2.644333057105541229e-02 -3.570694476366043091e-02 -6.678471714258193970e-02 -7.811298221349716187e-02 -2.080372422933578491e-01 1.405963301658630371e-01 -9.454832226037979126e-02 -3.188778162002563477e-01 7.641427963972091675e-02 -7.906433194875717163e-02 -9.954172372817993164e-02 2.405402958393096924e-01 1.009934768080711365e-01 -7.740109413862228394e-02 1.627358943223953247e-01 -1.079280823469161987e-01 7.924936711788177490e-02
-3.365525230765342712e-02 4.039084166288375854e-02 -6.535241007804870605e-02 1.630847305059432983e-01 -3.169787228107452393e-01 6.197655573487281799e-03 1.730400510132312775e-02 4.972070083022117615e-02 1.467837393283843994e-01 -3.091163039207458496e-01 -2.553640864789485931e-02 -6.869211792945861816e-02 1.775368303060531616e-01 -1.906355470418930054e-01 -2.104807347059249878e-01 -3.272287249565124512e-01 -9.334906190633773804e-02 -2.434013485908508301e-01 7.486286573112010956e-03 -1.399950589984655380e-02 -5.312076583504676819e-02 1.425204426050186157e-01 4.711173102259635925e-02 1.816002279520034790e-01 -2.735061049461364746e-01 -2.727308273315429688e-01 -7.487720996141433716e-02 6.114602554589509964e-03 4.553174078464508057e-01 9.239724278450012207e-02 -1.381718516349792480e-01 -7.109842449426651001e-02
-1.139447763562202454e-01 2.709083259105682373e-01 2.705540657043457031e-01 1.244445592164993286e-01 -9.510561078786849976e-02 -7.898847758769989014e-02 -2.983170151710510254e-01 9.536143392324447632e-02 -2.181339412927627563e-01 -8.391818404197692871e-02 2.243995815515518188e-01 3.081998601555824280e-02 -1.951546990312635899e-03 -2.952177450060844421e-02 -8.996000885963439941e-02 -7.237304747104644775e-02 -1.585202962160110474e-01 -3.683759272098541260e-01 -1.025789976119995117e-01 -1.365952193737030029e-01 3.231250122189521790e-02 6.716517359018325806e-02 -2.524424493312835693e-01 -1.217462420463562012e-01 -3.521007001399993896e-01 9.600405395030975342e-02 1.321066021919250488e-01 -1.690222322940826416e-01 1.739622354507446289e-01 3.148022592067718506e-01 -6.532100588083267212e-02 -6.689795851707458496e-02
-1.004874333739280701e-01 2.439424544572830200e-01 6.654144823551177979e-02 1.022247225046157837e-01 -4.251793771982192993e-02 -7.049930840730667114e-02 -6.890599429607391357e-02 9.769756346940994263e-02 -2.019109390676021576e-02 1.831406354904174805e-01 -3.006056547164916992e-01 -1.323375999927520752e-01 -1.535735428333282471e-01 1.236198022961616516e-01 1.201710896566510201e-03 -7.514515519142150879e-02 -2.399777919054031372e-01 -2.919523715972900391e-01 -1.456480622291564941e-01 -1.103318179957568645e-03 3.547600209712982178e-01 1.297691464424133301e-01 -6.567834317684173584e-02 -7.950998842716217041e-02 -2.625062763690948486e-01 -8.834093809127807617e-03 1.845951527357101440e-01 1.517689228057861328e-02 4.235299229621887207e-01 9.240253269672393799e-02 -1.643347553908824921e-02 3.150497674942016602e-01
3.069710917770862579e-02 6.319428980350494385e-02 2.097061574459075928e-01 1.387758553028106689e-01 -1.602953672409057617e-01 -2.291776537895202637e-01 6.879982538521289825e-03 1.686259806156158447e-01 9.049145132303237915e-02 3.235335350036621094e-01 -1.215068325400352478e-01 -2.068750411272048950e-01 -4.094316065311431885e-02 -1.571322977542877197e-01 -7.539962977170944214e-02 -1.914609968662261963e-01 -4.744526371359825134e-02 5.748108495026826859e-03 -1.522024273872375488e-01 -1.494589895009994507e-01 -2.615797817707061768e-01 1.772934943437576294e-01 2.659299373626708984e-01 4.244549944996833801e-02 -2.925697863101959229e-01 -8.461809903383255005e-02 -1.507045328617095947e-01 -1.100609675049781799e-01 1.609782278537750244e-01 3.376747667789459229e-01 2.184545546770095825e-01 2.249183058738708496e-01
-3.749459236860275269e-02 1.001778915524482727e-01 2.145063579082489014e-01 1.213897317647933960e-01 -2.311580181121826172e-01 -1.228153426200151443e-02 -1.351506114006042480e-01 -1.721542924642562866e-01 1.923148781061172485e-01 1.210337877273559570e-01 3.103306889533996582e-01 -1.585778146982192993e-01 -9.364607930183410645e-02 1.893587708473205566e-01 -1.451834589242935181e-01 -1.308306902647018433e-01 -1.893354803323745728e-01 -2.928569018840789795e-01 1.506883557885885239e-02 -6.888949126005172729e-02 -1.463333964347839355e-01 -2.269176393747329712e-01 -1.542427986860275269e-01 1.216702610254287720e-01 -3.403943479061126709e-01 -3.761480748653411865e-01 -5.945062637329101562e-02 1.371400505304336548e-01 1.592142134904861450e-01 -1.414813995361328125e-01 3.585363924503326416e-02 -7.733190059661865234e-02
1.651175320148468018e-01 2.322261221706867218e-02 2.352559566497802734e-01 1.922760307788848877e-01 -4.240699708461761475e-01 -1.666500121355056763e-01 6.631278246641159058e-02 -1.721369773149490356e-01 7.377272844314575195e-02 2.262824773788452148e-01 -1.744717657566070557e-01 -8.182764053344726562e-02 -6.664827466011047363e-03 -1.569886356592178345e-01 6.290238350629806519e-02 -1.019102334976196289e-01 2.563961036503314972e-02 -6.988774985074996948e-02 -1.504521816968917847e-01 -8.797344751656055450e-03 -2.745970189571380615e-01 1.810837090015411377e-01 -2.859632968902587891e-01 1.810682266950607300e-01 -1.634309142827987671e-01 -3.626305460929870605e-01 -5.612608045339584351e-02 1.303572654724121094e-01 9.385741502046585083e-02 6.142105907201766968e-02 1.538191586732864380e-01 -1.995611786842346191e-01
-1.597144305706024170e-01 1.607298254966735840e-01 -4.033244773745536804e-02 2.892659008502960205e-01 -3.969536423683166504e-01 -1.085497438907623291e-02 7.012593001127243042e-02 -2.470389753580093384e-01 1.877127587795257568e-01 2.039253264665603638e-01 -8.441945165395736694e-02 -1.456801444292068481e-01 -1.611673384904861450e-01 9.163065999746322632e-02 -1.368309855461120605e-01 -1.520598679780960083e-01 1.011499091982841492e-01 -2.797694206237792969e-01 -5.223558470606803894e-02 4.385457560420036316e-02 2.592929005622863770e-01 -1.064283028244972229e-01 -2.843520939350128174e-01 3.126693889498710632e-02 -1.374718099832534790e-01 8.103346079587936401e-02 1.246022805571556091e-01 9.534786641597747803e-02 3.040887117385864258e-01 -1.432725973427295685e-02 1.769235432147979736e-01 -1.752896159887313843e-01
1.056940481066703796e-01 2.255344241857528687e-01 1.208495423197746277e-01 -2.394112646579742432e-01 -2.436151951551437378e-01 -1.593353450298309326e-01 -1.053468510508537292e-02 -1.747433394193649292e-01 2.344151586294174194e-01 -4.003791511058807373e-02 -1.283594965934753418e-02 7.465706765651702881e-02 -1.042495891451835632e-01 -7.375143468379974365e-02 -3.293588757514953613e-01 -2.776029706001281738e-01 6.528569012880325317e-02 2.361759077757596970e-03 2.204579859972000122e-01 -8.469965308904647827e-02 -1.539649069309234619e-01 8.845517039299011230e-02 -1.072499379515647888e-01 3.179569244384765625e-01 -1.846119314432144165e-01 -3.476802408695220947e-01 -1.404956430196762085e-01 -4.138386622071266174e-02 2.897910177707672119e-01 6.309262663125991821e-02 1.054697204381227493e-03 1.340554654598236084e-01
-4.080885276198387146e-02 1.925578713417053223e-01 2.132622450590133667e-01 -5.933998897671699524e-02 -2.466560006141662598e-01 -4.794752895832061768e-01 -1.464076936244964600e-01 1.055438909679651260e-02 3.246668875217437744e-01 -9.616898000240325928e-02 1.699932105839252472e-02 1.118633076548576355e-01 -7.078179717063903809e-02 4.431064799427986145e-02 -2.633790075778961182e-01 -1.867006570100784302e-01 -2.710189521312713623e-01 -5.355795100331306458e-02 -3.777964711189270020e-01 2.367540746927261353e-01 -1.403573434799909592e-02 1.180117949843406677e-01 -5.272953212261199951e-02 5.255992873571813107e-04 -7.808142900466918945e-02 -8.363742381334304810e-02 -1.026492714881896973e-01 -2.973200567066669464e-02 8.469379693269729614e-02 1.695390194654464722e-01 -9.227292984724044800e-02 1.904451660811901093e-02
4.721170663833618164e-02 3.489106297492980957e-01 3.474697470664978027e-01 4.251620173454284668e-02 -2.819789648056030273e-01 -1.289417594671249390e-01 -1.482597738504409790e-01 -3.697231784462928772e-02 -1.359337475150823593e-02 2.912787720561027527e-02 3.185649216175079346e-02 -1.804126203060150146e-01 1.022469103336334229e-01 -1.156215816736221313e-01 -3.561224415898323059e-02 4.613407328724861145e-02 -1.109374761581420898e-01 -1.105004921555519104e-01 -6.234551966190338135e-02 2.078297883272171021e-01 2.615205347537994385e-01 1.078790947794914246e-01 7.619031518697738647e-02 2.659047245979309082e-01 -2.676232457160949707e-01 -3.354866802692413330e-01 -5.452469736337661743e-02 2.379862517118453979e-01 2.778879404067993164e-01 6.111055612564086914e-02 1.151377484202384949e-01 -7.779427617788314819e-02
-1.140024811029434204e-01 3.659786880016326904e-01 2.358750402927398682e-01 -1.462035328149795532e-01 -1.352842301130294800e-01 -7.177973538637161255e-02 -1.328139454126358032e-01 1.030368953943252563e-01 8.476530015468597412e-02 5.307500436902046204e-02 -8.053058385848999023e-02 9.564010053873062134e-02 1.120992098003625870e-02 -1.671247743070125580e-02 -5.684015899896621704e-02 -3.749943897128105164e-02 2.636412344872951508e-02 -3.036568164825439453e-01 -8.643227070569992065e-02 -2.587382793426513672e-01 3.899328112602233887e-01 -4.219153150916099548e-02 1.242521405220031738e-01 -6.819470226764678955e-02 -3.062748908996582031e-01 1.367736458778381348e-01 1.163107678294181824e-01 -4.186528176069259644e-02 3.174460828304290771e-01 1.822316199541091919e-01 2.838799655437469482e-01 -1.003399565815925598e-01
-1.951260715723037720e-01 2.375502288341522217e-01 9.077602624893188477e-02 6.341262161731719971e-02 -5.412449315190315247e-02 -4.068072140216827393e-02 -9.366988390684127808e-02 -1.083745062351226807e-01 1.887962222099304199e-02 1.233393698930740356e-02 1.411494761705398560e-01 2.031094208359718323e-02 -2.605214118957519531e-01 -2.337805368006229401e-02 -1.906824260950088501e-01 -7.331803441047668457e-02 9.015414118766784668e-02 -3.560148775577545166e-01 -2.955040335655212402e-01 1.241706907749176025e-01 1.902570128440856934e-01 1.559152305126190186e-01 -4.351401627063751221e-01 -1.023170128464698792e-01 -2.781059443950653076e-01 5.048360326327383518e-04 1.776319891214370728e-01 5.577974021434783936e-02 2.969748079776763916e-01 1.853194534778594971e-01 -6.818410009145736694e-02 9.507362847216427326e-04
1.664017140865325928e-01 1.557456403970718384e-01 1.459790021181106567e-01 -1.486512124538421631e-01 -1.314516514539718628e-01 -5.470827966928482056e-02 2.961052954196929932e-02 -3.145106136798858643e-02 8.374321460723876953e-02 7.867432385683059692e-02 -7.502721250057220459e-02 -1.149473711848258972e-01 1.347048282623291016e-01 -2.064933478832244873e-01 -2.011366635560989380e-01 -2.607599496841430664e-01 3.807672485709190369e-02 5.510945990681648254e-02 -4.378753602504730225e-01 2.934882044792175293e-01 2.672246843576431274e-02 -3.282213583588600159e-02 -2.270513772964477539e-01 8.985829353332519531e-02 -1.670066714286804199e-01 -1.046629548072814941e-01 -5.214714258909225464e-02 8.219260722398757935e-02 4.601784348487854004e-01 2.190249264240264893e-01 -7.471309602260589600e-02 -1.543146222829818726e-01
2.119427621364593506e-01 2.344548702239990234e-01 2.227108227089047432e-03 -1.094323247671127319e-01 -2.386626042425632477e-02 -4.021552950143814087e-02 -2.196622081100940704e-02 -1.499885320663452148e-02 3.515850752592086792e-02 -4.136648029088973999e-03 -2.563416361808776855e-01 8.026985451579093933e-03 -7.264683395624160767e-02 9.942576289176940918e-02 -3.560773432254791260e-01 -2.216271758079528809e-01 8.603066205978393555e-02 -1.686406433582305908e-01 -3.586902916431427002e-01 3.200154006481170654e-02 1.123125553131103516e-01 -1.009038239717483521e-01 -3.088531792163848877e-01 3.467238694429397583e-02 -1.345007866621017456e-01 -1.437980681657791138e-01 1.946975588798522949e-01 9.875738620758056641e-02 2.193026840686798096e-01 4.539750516414642334e-01 -2.501114271581172943e-02 -3.133440017700195312e-02
2.706553600728511810e-02 5.754537135362625122e-02 2.556631565093994141e-01 -2.774524909909814596e-04 -2.720786631107330322e-01 -1.845579780638217926e-02 -1.140893101692199707e-01 -2.735102772712707520e-01 5.678930878639221191e-02 6.445955485105514526e-02 -3.344363272190093994e-01 -1.271146088838577271e-01 2.340795248746871948e-01 -1.370319747366011143e-03 -2.369828969240188599e-01 -2.403623759746551514e-01 1.511878967285156250e-01 3.455641120672225952e-02 -1.974941343069076538e-01 9.391529858112335205e-02 1.045610010623931885e-01 -9.312018007040023804e-02 -2.981109917163848877e-01 2.334171719849109650e-02 -2.037245631217956543e-01 -4.256322234869003296e-02 2.946158871054649353e-02 7.176937162876129150e-02 3.567847311496734619e-01 3.175685107707977295e-01 -1.216272939927875996e-03 -7.686848193407058716e-02
2.454181164503097534e-01 1.475215703248977661e-01 1.678587123751640320e-02 -5.279351398348808289e-02 -5.607715845108032227e-01 1.225864738225936890e-01 9.282246232032775879e-02 8.337227255105972290e-02 1.645563989877700806e-01 -9.756694734096527100e-02 5.039852857589721680e-02 1.141143217682838440e-01 -2.870162427425384521e-01 -1.705729663372039795e-01 -3.077773749828338623e-02 -3.568532466888427734e-01 -1.566051989793777466e-01 -8.372625708580017090e-02 8.458073437213897705e-02 -1.135900691151618958e-01 3.390701860189437866e-02 3.543589264154434204e-02 -5.114753544330596924e-02 1.382924914360046387e-01 -3.249362111091613770e-01 -2.160555422306060791e-01 -8.921729028224945068e-02 4.581544175744056702e-02 9.686323255300521851e-02 -3.040244057774543762e-02 1.719588935375213623e-01 4.108089487999677658e-03
1.695881932973861694e-01 1.977681964635848999e-01 1.836051642894744873e-01 6.677012145519256592e-02 -1.009486801922321320e-02 -6.488582491874694824e-02 -1.116234809160232544e-01 -3.004650175571441650e-01 -5.992533173412084579e-03 7.623703777790069580e-02 -1.181334033608436584e-01 -2.196229994297027588e-01 -1.477546691894531250e-01 2.662213444709777832e-01 -2.893786430358886719e-01 -2.451908439397811890e-01 7.788718491792678833e-02 -3.206977993249893188e-02 6.651718914508819580e-02 -2.809863686561584473e-01 1.417714804410934448e-01 -1.937263906002044678e-01 -9.238166362047195435e-02 1.370699554681777954e-01 -1.892748475074768066e-01 -4.094319418072700500e-02 -1.218897253274917603e-01 -2.297957390546798706e-01 2.687861621379852295e-01 2.280202060937881470e-01 9.761872887611389160e-02 -2.606689929962158203e-01
-1.999357789754867554e-01 9.932197630405426025e-02 4.461535066366195679e-02 -2.232790738344192505e-01 7.952914386987686157e-02 -1.382843703031539917e-01 1.279739588499069214e-01 -6.481716036796569824e-02 1.143895089626312256e-01 6.844026036560535431e-03 2.593610286712646484e-01 1.124240234494209290e-01 -3.417414426803588867e-01 -1.940542310476303101e-01 -1.079865023493766785e-01 -1.254947781562805176e-01 5.617251619696617126e-02 -1.394528895616531372e-01 -1.631687879562377930e-01 -2.053669281303882599e-02 1.507994532585144043e-01 -1.706645637750625610e-01 1.494056880474090576e-01 2.283685058355331421e-01 -1.948481202125549316e-01 -3.928609937429428101e-02 1.854784637689590454e-01 2.152945548295974731e-01 4.987475574016571045e-01 1.626375466585159302e-01 7.709737122058868408e-02 -9.107199730351567268e-04
9.426461160182952881e-02 8.860235661268234253e-02 3.450780510902404785e-01 1.445410102605819702e-01 -2.655662894248962402e-01 -2.572683393955230713e-01 1.322053819894790649e-01 -5.098921433091163635e-02 1.544823646545410156e-01 -5.640786513686180115e-02 4.148898646235466003e-02 1.670830100774765015e-01 -3.188959136605262756e-02 -1.725555770099163055e-02 -2.344765812158584595e-01 -1.521272659301757812e-01 4.549995064735412598e-02 2.223710417747497559e-01 1.281111985445022583e-01 -2.516584694385528564e-01 -1.416105497628450394e-02 1.119749024510383606e-01 -1.403812915086746216e-01 1.262182295322418213e-01 -3.272526860237121582e-01 -3.671292960643768311e-01 1.621238589286804199e-01 2.024484276771545410e-01 1.992466598749160767e-01 1.129955798387527466e-01 7.351975142955780029e-02 -6.099452823400497437e-02
3.870097547769546509e-02 3.051222562789916992e-01 1.716639846563339233e-01 1.291138976812362671e-01 8.122471161186695099e-03 1.028921604156494141e-01 2.300400286912918091e-01 -6.749933212995529175e-02 -1.689359173178672791e-02 -1.069439761340618134e-02 -8.126892894506454468e-02 2.442173957824707031e-01 8.508861064910888672e-02 1.175312399864196777e-01 -3.181504309177398682e-01 -3.480050861835479736e-01 -1.394303739070892334e-01 -5.098060145974159241e-02 -3.736287057399749756e-01 1.679490506649017334e-01 -1.110393702983856201e-01 -9.394904971122741699e-02 -1.190671324729919434e-01 1.643958385102450848e-03 -2.138690799474716187e-01 3.124744165688753128e-03 1.571429073810577393e-01 -7.930915802717208862e-03 2.177416682243347168e-01 3.187335729598999023e-01 1.732768863439559937e-01 -7.996305078268051147e-02
2.093819379806518555e-01 9.109669178724288940e-02 -3.828363027423620224e-03 -4.750975221395492554e-02 -1.619137674570083618e-01 -8.456082642078399658e-02 -1.092837005853652954e-01 -2.415758185088634491e-02 1.764792352914810181e-01 2.610439658164978027e-01 -1.749907135963439941e-01 -1.423723250627517700e-01 6.926754117012023926e-02 -1.571457087993621826e-01 -3.047804832458496094e-01 -2.416415661573410034e-01 1.321172267198562622e-01 3.490549570415169001e-04 -2.917292714118957520e-01 1.427784562110900879e-01 -1.454161852598190308e-01 7.128212135285139084e-03 -2.777896225452423096e-01 6.328863557428121567e-03 -2.913117706775665283e-01 -2.592174522578716278e-02 1.208864226937294006e-01 1.081488877534866333e-01 4.050880670547485352e-01 1.837964504957199097e-01 -1.522389501333236694e-01 -1.203816160559654236e-01
2.295716479420661926e-02 -1.850758492946624756e-02 4.106229543685913086e-01 -1.440373715013265610e-02 -1.954596638679504395e-01 2.403605543076992035e-02 -1.635402888059616089e-01 5.846626590937376022e-03 4.119092598557472229e-02 -7.270164322108030319e-03 1.636147312819957733e-02 7.340013515204191208e-03 6.199331209063529968e-02 9.387762099504470825e-02 5.219465494155883789e-02 -1.271591931581497192e-01 1.370820552110671997e-01 -2.990205883979797363e-01 -1.184115782380104065e-01 4.878419637680053711e-02 2.338599115610122681e-01 2.773185372352600098e-01 -1.878798753023147583e-01 1.861446052789688110e-01 -2.268621325492858887e-01 -3.915846347808837891e-01 4.595196619629859924e-02 4.475140944123268127e-02 3.819628953933715820e-01 9.910165518522262573e-02 1.899305135011672974e-01 -6.533469259738922119e-02
1.988441646099090576e-01 7.093454152345657349e-02 1.967805624008178711e-01 6.501547526568174362e-03 -1.318011283874511719e-01 -6.028453260660171509e-02 5.156500637531280518e-02 9.604682028293609619e-02 1.548823267221450806e-01 5.780349671840667725e-02 -7.110477983951568604e-02 -4.036102443933486938e-02 1.060546115040779114e-01 6.454363465309143066e-02 -3.732825517654418945e-01 -1.879568696022033691e-01 1.741938292980194092e-01 1.562176831066608429e-02 -3.705165982246398926e-01 1.164295896887779236e-01 5.700561031699180603e-02 1.433908753097057343e-02 -2.136708348989486694e-01 5.947729572653770447e-03 3.385798260569572449e-02 -8.077899366617202759e-02 4.014843702316284180e-02 -7.977388054132461548e-02 4.780049026012420654e-01 4.027327299118041992e-01 -1.154915466904640198e-01 -9.715530276298522949e-02
7.757960259914398193e-02 1.849126666784286499e-01 4.992058873176574707e-02 2.261733263731002808e-01 -2.473935037851333618e-01 -2.029413729906082153e-01 -1.103910617530345917e-02 -8.282586187124252319e-02 1.946970224380493164e-01 -1.376494020223617554e-01 9.098934382200241089e-02 9.862649440765380859e-02 6.493405252695083618e-02 -7.730716466903686523e-02 2.821757085621356964e-02 -1.399171501398086548e-01 3.241209313273429871e-02 -2.221407592296600342e-01 -1.388506591320037842e-01 -2.740493044257164001e-03 -1.507386714220046997e-01 2.846236340701580048e-03 4.170423373579978943e-02 3.632483184337615967e-01 -3.295727074146270752e-01 -2.192298173904418945e-01 -2.745622694492340088e-01 2.494806945323944092e-01 3.430428802967071533e-01 1.281224489212036133e-01 -1.610675156116485596e-01 -1.044066697359085083e-01
1.478763669729232788e-01 4.106773734092712402e-01 5.219389498233795166e-02 -3.902450203895568848e-02 -3.017468154430389404e-01 -2.391180694103240967e-01 7.650923728942871094e-02 4.680803103838115931e-04 1.025764942169189453e-01 -2.498434334993362427e-01 -6.730935722589492798e-02 -1.318375021219253540e-01 -5.818211287260055542e-02 -2.369547635316848755e-01 -2.171657830476760864e-01 -3.097016736865043640e-02 6.321519147604703903e-03 -3.304125964641571045e-01 8.028266578912734985e-02 2.139850556850433350e-01 6.955780088901519775e-02 1.580598503351211548e-01 1.332656890153884888e-01 -1.970741599798202515e-01 -5.764904990792274475e-02 9.288312494754791260e-02 1.985582858324050903e-01 8.373469114303588867e-02 1.776721328496932983e-01 2.905845940113067627e-01 -1.468119397759437561e-02 1.617479622364044189e-01
1.780221164226531982e-01 6.390000134706497192e-02 1.206542104482650757e-01 6.738852709531784058e-02 -7.589800655841827393e-02 -1.637962162494659424e-01 -1.249186769127845764e-01 5.014683678746223450e-02 2.356201559305191040e-01 3.712455555796623230e-02 -1.444461643695831299e-01 -8.558421581983566284e-02 1.041203215718269348e-01 2.086107991635799408e-02 -3.594711124897003174e-01 -2.915146052837371826e-01 4.804934933781623840e-02 8.356294035911560059e-02 -3.112159073352813721e-01 1.105260625481605530e-01 5.594316497445106506e-02 4.690086003392934799e-03 -1.290292292833328247e-01 8.292903751134872437e-02 -1.033555343747138977e-01 -1.777891665697097778e-01 5.742199346423149109e-02 -1.750873625278472900e-01 3.421871960163116455e-01 4.952580034732818604e-01 -8.378705941140651703e-03 1.135606504976749420e-02
3.314171135425567627e-01 -6.095867976546287537e-02 1.670959889888763428e-01 -1.776173152029514313e-02 -1.079631373286247253e-01 -1.691437512636184692e-02 -3.190490975975990295e-02 -1.236221566796302795e-01 6.323754787445068359e-02 2.782780230045318604e-01 -2.225621640682220459e-01 -7.585477083921432495e-03 1.759629249572753906e-01 1.639733440242707729e-03 -3.348681926727294922e-01 -2.230427265167236328e-01 2.344845561310648918e-03 -1.106675192713737488e-01 -1.693036258220672607e-01 1.701756268739700317e-01 -4.686255380511283875e-02 -1.025259122252464294e-01 -3.245862424373626709e-01 2.650584280490875244e-02 -2.763941287994384766e-01 -1.529234945774078369e-01 8.102797716856002808e-02 3.759628534317016602e-02 3.191254436969757080e-01 3.254972696304321289e-01 8.935812860727310181e-03 -4.263610020279884338e-02
1.740546338260173798e-02 1.835782676935195923e-01 1.928267180919647217e-01 2.614900469779968262e-02 -1.262235343456268311e-01 -3.940980881452560425e-02 -1.122980490326881409e-01 4.168988391757011414e-02 1.441802829504013062e-01 1.881912648677825928e-01 -1.923098117113113403e-01 8.628763258457183838e-02 -8.508249372243881226e-02 1.704143583774566650e-01 6.657055020332336426e-02 -7.872583717107772827e-02 -2.294815033674240112e-01 -3.566142022609710693e-01 2.298851758241653442e-01 -1.971044838428497314e-01 1.094870045781135559e-01 1.875122785568237305e-01 -7.908507436513900757e-02 -1.922889202833175659e-01 1.476649008691310883e-02 -1.919052898883819580e-01 1.925967633724212646e-01 -7.754776626825332642e-02 3.550537824630737305e-01 3.567172586917877197e-01 -2.306780964136123657e-01 -1.294350158423185349e-02
-2.040423452854156494e-01 1.702215075492858887e-01 1.579053699970245361e-01 -3.368901833891868591e-02 -2.879166901111602783e-01 -2.034397125244140625e-01 -5.379937216639518738e-02 1.690127253532409668e-01 1.843247115612030029e-01 2.683291956782341003e-02 -2.250553518533706665e-01 1.396562755107879639e-01 6.971199810504913330e-02 -1.669691801071166992e-01 -9.220094233751296997e-02 -5.935895815491676331e-02 -2.585683465003967285e-01 -2.039799243211746216e-01 3.349911421537399292e-03 -1.517212986946105957e-01 2.908762693405151367e-01 -7.704975455999374390e-02 1.008926331996917725e-01 1.023846864700317383e-01 -3.736755549907684326e-01 2.285418808460235596e-01 1.423008292913436890e-01 -5.114897340536117554e-02 3.157439529895782471e-01 7.154654711484909058e-02 1.772886216640472412e-01 -6.548245251178741455e-02
1.215259432792663574e-01 9.876177459955215454e-02 1.628714799880981445e-01 -4.003241285681724548e-02 -7.603437453508377075e-02 -4.566346108913421631e-01 -8.920702338218688965e-02 1.054409593343734741e-01 6.224630028009414673e-02 1.374788433313369751e-01 5.081727728247642517e-02 -7.207870483398437500e-02 -1.135927885770797729e-01 -5.952857062220573425e-02 -1.360128223896026611e-01 -3.101690113544464111e-01 -8.410223573446273804e-02 7.772631198167800903e-02 -1.447754260152578354e-02 -6.596457213163375854e-02 2.330428808927536011e-01 9.862419217824935913e-02 -1.838800311088562012e-01 -2.926773130893707275e-01 -3.609221279621124268e-01 1.728194765746593475e-02 -7.080671936273574829e-02 1.912942677736282349e-01 3.980706036090850830e-01 -1.258943974971771240e-01 -4.729841835796833038e-03 6.772258877754211426e-02
-1.749072521924972534e-01 3.100757896900177002e-01 1.091303378343582153e-01 3.063073195517063141e-02 -2.239247709512710571e-01 -1.151292175054550171e-01 1.790562085807323456e-02 5.787292029708623886e-03 -1.136638447642326355e-01 2.370896935462951660e-01 -2.067239582538604736e-02 2.602125704288482666e-01 -1.039960905909538269e-01 2.291238307952880859e-02 -2.248859107494354248e-01 1.122370287775993347e-01 -3.814849257469177246e-02 -3.360055387020111084e-01 -4.562538266181945801e-01 -6.521774083375930786e-02 1.493457555770874023e-01 -1.675643622875213623e-01 -1.422490328550338745e-01 -9.901712834835052490e-02 -1.173952445387840271e-01 9.582211822271347046e-02 9.087742120027542114e-02 -1.168677434325218201e-01 2.917140722274780273e-01 1.277808099985122681e-01 5.937492847442626953e-02 -1.668953746557235718e-01
2.496015876531600952e-01 3.247601985931396484e-01 1.675683856010437012e-01 2.520108819007873535e-01 -3.420512974262237549e-01 -2.549777030944824219e-01 -1.928726881742477417e-01 -1.474587619304656982e-01 8.893286809325218201e-03 1.130594015121459961e-01 -5.906482413411140442e-02 1.617554128170013428e-01 -1.015154719352722168e-01 2.028590291738510132e-01 2.706204950809478760e-01 -1.476462036371231079e-01 5.614619329571723938e-02 -1.289191544055938721e-01 -1.520872116088867188e-02 -5.610106140375137329e-02 -2.812796831130981445e-01 6.141648627817630768e-03 -2.498582452535629272e-01 2.163283526897430420e-02 -2.861196100711822510e-01 6.636325269937515259e-02 -8.596815913915634155e-02 -7.823566906154155731e-03 4.764377139508724213e-03 6.392049137502908707e-03 1.199211850762367249e-01 -1.931536495685577393e-01
-1.237429529428482056e-01 4.064502194523811340e-02 -2.180381119251251221e-01 -2.048020660877227783e-01 -4.255588948726654053e-01 -6.769495457410812378e-02 5.778662487864494324e-02 8.872178196907043457e-02 -2.368593122810125351e-03 -8.335196226835250854e-02 6.467081606388092041e-02 -1.551017351448535919e-02 -5.948579683899879456e-02 -3.480954468250274658e-02 -1.759472787380218506e-01 -1.437520533800125122e-01 -6.799263507127761841e-02 -1.033726111054420471e-01 2.512737177312374115e-02 3.588586151599884033e-01 8.026338368654251099e-02 -1.504929661750793457e-01 -3.065447211265563965e-01 -1.828920841217041016e-01 -2.883316576480865479e-01 5.000379681587219238e-02 -1.372372061014175415e-01 -7.082926481962203979e-02 4.229564368724822998e-01 1.173669695854187012e-01 -7.603900134563446045e-02 1.405137330293655396e-01
1.164445132017135620e-01 1.833799295127391815e-03 2.570379078388214111e-01 -4.138306528329849243e-02 -1.870810091495513916e-01 -1.530245989561080933e-01 -1.629368215799331665e-01 -3.024845616891980171e-03 6.686443835496902466e-02 1.796172112226486206e-01 -2.079664468765258789e-01 -2.957119941711425781e-01 3.683764487504959106e-02 -1.119123250246047974e-01 -2.454671859741210938e-01 -2.755765318870544434e-01 -1.316978316754102707e-02 6.872346252202987671e-02 -2.172304391860961914e-01 1.083580404520034790e-01 -2.631817758083343506e-02 6.150792352855205536e-03 -2.843990623950958252e-01 3.085971809923648834e-02 -1.768263578414916992e-01 -1.194255724549293518e-01 1.130046546459197998e-01 -5.521539226174354553e-02 3.404524326324462891e-01 4.048493206501007080e-01 -1.691384464502334595e-01 -4.002663772553205490e-03
1.909370422363281250e-01 5.328100174665451050e-02 1.578008010983467102e-02 8.551967144012451172e-02 -1.177787706255912781e-01 -3.235382139682769775e-01 4.506982490420341492e-02 7.873556017875671387e-02 2.515460848808288574e-01 -7.009188644587993622e-03 -4.772997647523880005e-02 -3.415428847074508667e-02 2.359998077154159546e-01 6.822077929973602295e-02 -3.127113282680511475e-01 -2.798673510551452637e-01 8.015324920415878296e-02 1.776915974915027618e-02 -2.210073173046112061e-01 6.448510289192199707e-02 4.537148773670196533e-02 -1.132778152823448181e-01 -7.845747470855712891e-02 5.655870586633682251e-02 -8.964820206165313721e-02 -1.662767380475997925e-01 1.495718210935592651e-01 -8.494546264410018921e-02 3.060342967510223389e-01 5.223010778427124023e-01 -8.082824945449829102e-02 2.966812811791896820e-02
-2.358514964580535889e-01 3.175569474697113037e-01 2.179656624794006348e-01 2.936031669378280640e-02 -1.954167187213897705e-01 -5.518375895917415619e-03 -3.361530974507331848e-02 9.832378476858139038e-02 1.313735395669937134e-01 -5.321423709392547607e-02 1.653618551790714264e-02 -1.028023362159729004e-01 6.540361791849136353e-02 -3.851109147071838379e-01 -3.469382598996162415e-02 -1.929576881229877472e-02 4.937464743852615356e-02 4.361860826611518860e-02 1.628866046667098999e-02 -1.768929362297058105e-01 2.921486496925354004e-01 1.229893714189529419e-01 5.127562955021858215e-02 1.011837199330329895e-01 -1.458247154951095581e-01 -1.215982362627983093e-01 -1.203535273671150208e-01 4.703395441174507141e-02 5.767668485641479492e-01 1.084000151604413986e-02 1.608432233333587646e-01 -2.026172913610935211e-02
-4.938103631138801575e-02 3.666169047355651855e-01 2.238201647996902466e-01 8.180866390466690063e-02 -2.758053541183471680e-01 -6.924553960561752319e-02 -1.586809605360031128e-01 5.154027789831161499e-02 1.838804781436920166e-01 -5.595519673079252243e-03 -4.398097470402717590e-02 -2.353361994028091431e-02 -1.381516177207231522e-02 1.667907810769975185e-03 -2.394135594367980957e-01 -1.503319740295410156e-01 -2.682717051357030869e-03 -1.363931894302368164e-01 -2.629347145557403564e-01 8.732295595109462738e-03 8.748682588338851929e-02 7.217789441347122192e-02 2.286486774682998657e-01 2.030842602252960205e-01 -2.405803501605987549e-01 -2.325009703636169434e-01 1.708216518163681030e-01 1.841516941785812378e-01 2.207770645618438721e-01 -1.084642782807350159e-01 -3.838565573096275330e-02 3.873059749603271484e-01
-1.634275317192077637e-01 1.871443539857864380e-01 1.515918076038360596e-01 1.581128537654876709e-01 -1.026061475276947021e-01 -2.592581808567047119e-01 1.367071270942687988e-01 2.464133948087692261e-01 4.492126405239105225e-02 -6.047246232628822327e-02 -5.657352507114410400e-02 -1.626278907060623169e-01 -2.709357254207134247e-02 -2.168660610914230347e-01 -3.197448253631591797e-01 -7.653642445802688599e-02 -1.014029979705810547e-01 -2.178843766450881958e-01 -2.449747622013092041e-01 3.160510212182998657e-02 5.959802120923995972e-02 1.354879587888717651e-01 -4.870546758174896240e-01 -3.470262140035629272e-02 -1.488347351551055908e-01 -6.164316087961196899e-02 1.908472180366516113e-01 8.940112590789794922e-02 1.037166491150856018e-01 1.500747501850128174e-01 2.263649255037307739e-01 -8.924117684364318848e-02
-3.359482288360595703e-01 4.232683777809143066e-01 1.257014423608779907e-01 5.665791034698486328e-02 -2.479329854249954224e-01 -1.856259852647781372e-01 7.616207748651504517e-02 -1.337983906269073486e-01 3.427929058670997620e-02 1.261332929134368896e-01 1.432251334190368652e-01 5.650730431079864502e-02 -1.625527590513229370e-01 2.113370597362518311e-01 7.781846076250076294e-02 -4.420577362179756165e-02 4.683731123805046082e-02 -2.791531085968017578e-01 -5.704756826162338257e-02 -2.061521410942077637e-01 1.171020790934562683e-01 -9.773286432027816772e-02 -2.581862807273864746e-01 6.729043088853359222e-03 -5.015559867024421692e-02 1.222532019019126892e-01 -1.071892678737640381e-01 1.723909378051757812e-02 3.443288803100585938e-01 2.741923928260803223e-01 1.837842538952827454e-02 -1.013923510909080505e-01
2.497771978378295898e-01 2.066996991634368896e-01 1.396012455224990845e-01 2.370144128799438477e-01 -2.305675745010375977e-01 9.010438621044158936e-02 -8.017598837614059448e-02 -6.375777721405029297e-02 -9.418468922376632690e-02 -2.121169418096542358e-01 6.796039640903472900e-02 1.067393049597740173e-01 9.347838163375854492e-02 -2.579569220542907715e-01 -8.830010890960693359e-02 -7.539390772581100464e-02 -1.124745700508356094e-02 -5.738509073853492737e-02 -1.258721351623535156e-01 7.245399057865142822e-02 9.543205797672271729e-02 -9.538514912128448486e-02 -1.531329602003097534e-01 1.341170370578765869e-01 -2.669930160045623779e-01 -1.599531471729278564e-01 -7.433880120515823364e-02 1.100601479411125183e-01 5.629313588142395020e-01 -1.681315302848815918e-01 -7.506149262189865112e-02 -1.983729451894760132e-01
1.082686632871627808e-01 2.310789674520492554e-01 1.696550995111465454e-01 -1.205315142869949341e-01 -1.308922022581100464e-01 -1.039224788546562195e-01 -2.193867415189743042e-01 7.777249906212091446e-03 1.357448659837245941e-02 7.706248015165328979e-02 1.826028376817703247e-01 8.430039137601852417e-02 8.030828088521957397e-02 -3.274068832397460938e-01 -7.018728554248809814e-02 -9.781854599714279175e-02 -6.489969044923782349e-02 -3.102143481373786926e-02 -6.490613520145416260e-02 -2.028988897800445557e-01 1.939708739519119263e-01 8.732090890407562256e-02 -1.283788084983825684e-01 2.704091072082519531e-01 -1.088374853134155273e-01 -3.732838332653045654e-01 8.740211278200149536e-02 1.213845461606979370e-01 3.197061121463775635e-01 1.900144666433334351e-01 3.051130473613739014e-01 -2.244001775979995728e-01
3.110932707786560059e-01 8.183033764362335205e-02 3.572944700717926025e-01 5.022837594151496887e-02 -1.304248422384262085e-01 -6.008493527770042419e-02 -2.427771389484405518e-01 5.255716294050216675e-02 2.127969115972518921e-01 -1.378171145915985107e-01 2.645762264728546143e-01 -8.133330196142196655e-02 -4.151914268732070923e-02 -1.730321533977985382e-02 2.412199825048446655e-01 -1.374833192676305771e-02 1.384232789278030396e-01 -1.136966422200202942e-01 -5.071154609322547913e-02 -3.648241749033331871e-03 1.018112599849700928e-01 8.074830472469329834e-02 -3.900880739092826843e-02 1.302604079246520996e-01 -2.511988282203674316e-01 -1.313357353210449219e-01 2.131672799587249756e-01 1.456210017204284668e-01 2.542451620101928711e-01 3.882034420967102051e-01 2.234826683998107910e-01 1.991809532046318054e-02
2.742209434509277344e-01 2.169759273529052734e-01 1.475005894899368286e-01 -8.368437737226486206e-02 -3.886886537075042725e-01 -1.110798269510269165e-01 1.950199455022811890e-01 -5.783443525433540344e-02 2.299636453390121460e-01 -2.019819468259811401e-01 8.901838213205337524e-02 -9.844732284545898438e-02 -2.072642445564270020e-01 -4.787820205092430115e-02 -1.854744702577590942e-01 -3.854181170463562012e-01 -1.195293734781444073e-03 -5.463508516550064087e-02 4.314931854605674744e-02 9.309126995503902435e-03 -1.966852098703384399e-01 -7.232938706874847412e-02 -6.519350409507751465e-02 2.265206873416900635e-01 -9.040211141109466553e-02 -3.408807814121246338e-01 1.438150368630886078e-02 1.565056294202804565e-01 2.105525732040405273e-01 5.744342133402824402e-02 2.876601554453372955e-02 5.223627761006355286e-02
-4.442294687032699585e-02 4.164528250694274902e-01 1.632642932236194611e-03 -1.238554790616035461e-01 -1.006071195006370544e-01 -2.700513303279876709e-01 -2.489999681711196899e-01 1.189644932746887207e-01 3.031441867351531982e-01 1.919797956943511963e-01 9.791585057973861694e-02 5.030409246683120728e-02 6.464575976133346558e-02 -4.572724178433418274e-02 -1.889544874429702759e-01 -1.186457052826881409e-01 -3.245298266410827637e-01 -6.442184001207351685e-02 -1.758986860513687134e-01 2.114025056362152100e-01 6.498125940561294556e-02 -1.940040034241974354e-03 1.869390904903411865e-02 -2.265125364065170288e-01 2.538222633302211761e-02 8.225912228226661682e-03 -1.539155542850494385e-01 -4.814874380826950073e-03 2.895947098731994629e-01 3.018597364425659180e-01 1.127616167068481445e-01 -4.115326330065727234e-03
1.273605525493621826e-01 1.468916386365890503e-01 1.633872836828231812e-01 -8.063559071160852909e-04 -1.492700725793838501e-01 -2.199937999248504639e-01 -2.431442029774188995e-02 -6.524380762130022049e-03 2.607028782367706299e-01 6.269770860671997070e-02 -1.295803189277648926e-01 9.823733940720558167e-03 2.195703089237213135e-01 1.278275698423385620e-01 -2.601758241653442383e-01 -3.021413385868072510e-01 1.274480074644088745e-01 6.896349042654037476e-02 -2.624839544296264648e-01 5.431452766060829163e-02 1.157925277948379517e-02 -1.911435276269912720e-02 -1.703783869743347168e-01 5.159655958414077759e-02 -1.598513275384902954e-01 -7.661213725805282593e-02 7.435368001461029053e-02 -1.057787314057350159e-01 2.040162086486816406e-01 5.676060318946838379e-01 -5.532699078321456909e-02 -1.088128909468650818e-01
-1.663713604211807251e-01 4.518197178840637207e-01 4.496888443827629089e-02 1.238827928900718689e-01 -9.901402890682220459e-02 -9.494280070066452026e-02 -1.351416110992431641e-01 3.675028309226036072e-02 -1.500317305326461792e-01 8.185254037380218506e-02 7.578452676534652710e-02 -3.581348061561584473e-02 8.897085487842559814e-02 -1.128170564770698547e-01 -9.634488821029663086e-02 -8.326642215251922607e-02 -1.131014004349708557e-01 -3.848118484020233154e-01 2.805567905306816101e-02 -2.282858788967132568e-01 1.885301470756530762e-01 -3.384959101676940918e-01 -1.340323090553283691e-01 -1.232936307787895203e-01 -1.072315201163291931e-01 -6.233125925064086914e-02 1.930779367685317993e-01 5.422581359744071960e-02 2.278194278478622437e-01 3.034553527832031250e-01 1.285314112901687622e-01 -1.615892648696899414e-01
2.343785576522350311e-02 2.285649180412292480e-01 2.659515142440795898e-01 3.329494595527648926e-01 -1.010390743613243103e-01 -2.741586975753307343e-02 -1.796916127204895020e-02 9.199232608079910278e-02 1.168153136968612671e-01 1.099427347071468830e-03 3.616069555282592773e-01 -1.655599474906921387e-01 -2.665881514549255371e-01 -2.599665522575378418e-01 7.563607394695281982e-02 -6.318009644746780396e-02 -1.643121987581253052e-01 -2.982231378555297852e-01 -1.099986284971237183e-01 -4.800582677125930786e-02 -9.227151423692703247e-02 5.107698217034339905e-02 2.497143745422363281e-01 1.667260527610778809e-01 -2.636138796806335449e-01 -2.091700024902820587e-02 -1.258503943681716919e-01 -4.985493421554565430e-02 2.380058914422988892e-01 6.850691139698028564e-02 2.069354951381683350e-01 -4.077693074941635132e-02
1.430813223123550415e-01 -2.179204951971769333e-03 3.659330606460571289e-01 1.268776506185531616e-01 -2.176248133182525635e-01 2.795781567692756653e-02 -1.212982535362243652e-01 3.660172969102859497e-02 1.169532015919685364e-01 1.817148029804229736e-01 3.679595887660980225e-01 8.562324196100234985e-02 5.473152920603752136e-02 -2.189898192882537842e-01 6.614047288894653320e-02 -1.729664057493209839e-01 -4.290846362709999084e-02 -6.008363887667655945e-02 -8.742433041334152222e-02 -2.715276181697845459e-01 1.978150308132171631e-01 -7.176519185304641724e-02 -1.120616495609283447e-01 1.322511816397309303e-03 -1.753861904144287109e-01 -2.303477674722671509e-01 1.054591536521911621e-01 4.121538996696472168e-02 2.190910130739212036e-01 1.625174283981323242e-01 3.921266496181488037e-01 -1.489168852567672729e-01
2.151746489107608795e-02 3.642059564590454102e-01 1.447920054197311401e-01 3.958963975310325623e-02 -2.405085265636444092e-01 -2.475649714469909668e-01 -2.264755032956600189e-02 9.896591305732727051e-02 1.998789608478546143e-01 -1.442735493183135986e-01 2.453556805849075317e-01 -2.035883963108062744e-01 -1.641055196523666382e-01 -8.960771560668945312e-02 -1.076900288462638855e-01 -1.458349078893661499e-01 2.820008695125579834e-01 -1.692691445350646973e-01 -7.776904106140136719e-02 -2.416912019252777100e-01 -1.118173599243164062e-01 1.353445202112197876e-01 -8.991134911775588989e-02 3.203155100345611572e-01 -1.847593486309051514e-01 -7.823265343904495239e-02 5.103054642677307129e-02 -3.466257112449966371e-05 2.918621301651000977e-01 -4.064772278070449829e-02 -1.728524565696716309e-01 -1.046856790781021118e-01
-5.668109282851219177e-02 1.361277848482131958e-01 2.523247003555297852e-01 2.552039325237274170e-01 -1.072962656617164612e-01 4.872689023613929749e-03 2.398323267698287964e-01 -1.372603178024291992e-01 1.669051945209503174e-01 -2.368128299713134766e-01 -9.015973657369613647e-02 2.257758826017379761e-01 8.243048191070556641e-02 -2.306467890739440918e-01 -3.873345255851745605e-01 -1.868304312229156494e-01 -8.924410492181777954e-02 -1.946452260017395020e-01 -2.212539017200469971e-01 8.032330870628356934e-02 -2.758740261197090149e-02 -2.356323897838592529e-01 -1.888380348682403564e-01 -1.279008686542510986e-01 -2.063257694244384766e-01 -5.497888848185539246e-02 6.538049876689910889e-02 -4.993059486150741577e-02 5.510723218321800232e-02 1.632952243089675903e-01 -1.031699180603027344e-01 -2.670782208442687988e-01
-1.689697206020355225e-01 1.949684172868728638e-01 3.562732040882110596e-02 -9.008775465190410614e-03 7.581859827041625977e-02 -3.103272020816802979e-01 1.413230597972869873e-01 -8.686412125825881958e-02 2.422118186950683594e-01 4.323164746165275574e-02 3.048126697540283203e-01 8.001611381769180298e-02 -5.226916819810867310e-02 -1.791403740644454956e-01 4.007702320814132690e-02 -1.753529757261276245e-01 1.138946115970611572e-01 -2.146945893764495850e-01 -9.710994362831115723e-02 -1.468978673219680786e-01 -5.311100278049707413e-03 -2.349174618721008301e-01 -1.559345424175262451e-01 -8.459438383579254150e-02 -2.154959738254547119e-01 5.942465271800756454e-03 1.479029376059770584e-02 1.744597554206848145e-01 3.017035424709320068e-01 4.154278635978698730e-01 1.752537935972213745e-01 1.651685833930969238e-01
6.636530160903930664e-02 1.614043861627578735e-01 2.298954278230667114e-01 -6.089514493942260742e-02 -4.979714155197143555e-01 6.267485767602920532e-02 -1.723497956991195679e-01 2.337779402732849121e-01 -4.728324711322784424e-03 1.397716999053955078e-01 1.452599018812179565e-01 -2.993787527084350586e-01 -4.563450440764427185e-02 2.934482134878635406e-02 -1.904311180114746094e-01 3.531726775690913200e-03 2.239848971366882324e-01 -3.016290366649627686e-01 -1.107398606836795807e-02 2.123948931694030762e-02 -3.158419206738471985e-02 4.283272661268711090e-03 1.231770440936088562e-01 1.298198252916336060e-01 -1.143089085817337036e-01 -3.150866925716400146e-01 1.814458817243576050e-01 4.858367517590522766e-02 2.031911760568618774e-01 -3.702142275869846344e-03 -1.255296021699905396e-01 -1.666292101144790649e-01
1.283239126205444336e-01 2.475246638059616089e-01 1.740333586931228638e-01 2.801219522953033447e-01 -6.541541218757629395e-02 1.972198039293289185e-01 -1.289986073970794678e-01 2.107853442430496216e-01 3.303100168704986572e-01 9.250891953706741333e-02 -1.201038658618927002e-01 -2.340292185544967651e-01 -8.099828660488128662e-02 1.307901889085769653e-01 -7.023718208074569702e-02 3.651619330048561096e-02 7.384639233350753784e-02 -7.535687088966369629e-02 6.261222064495086670e-02 1.202443167567253113e-01 8.400159329175949097e-02 -6.952732056379318237e-02 3.589853644371032715e-02 1.655900478363037109e-02 -4.665940403938293457e-01 -3.565538674592971802e-02 -1.243620216846466064e-01 1.300159245729446411e-01 4.294333755970001221e-01 3.492248430848121643e-02 7.873632758855819702e-02 7.952710241079330444e-02
5.893929302692413330e-02 2.128830999135971069e-01 2.680198848247528076e-01 3.612244725227355957e-01 -2.529848814010620117e-01 -1.027298122644424438e-01 3.827892243862152100e-02 3.400347195565700531e-03 3.296982645988464355e-01 -1.927651464939117432e-01 -1.258415728807449341e-01 -1.948172003030776978e-01 -1.382387727499008179e-01 -8.737681806087493896e-02 -7.107387483119964600e-02 5.225628241896629333e-02 1.390265822410583496e-01 -3.420144692063331604e-02 5.421411618590354919e-02 1.869658976793289185e-01 -2.642798935994505882e-03 1.058277264237403870e-01 3.368591666221618652e-01 7.296290714293718338e-03 -1.581869125366210938e-01 -2.063183300197124481e-02 1.821778714656829834e-02 2.604630887508392334e-01 3.622434735298156738e-01 1.428763866424560547e-01 9.803694486618041992e-02 -2.621358633041381836e-02
9.079521149396896362e-02 2.635123729705810547e-01 8.483421057462692261e-02 4.333111271262168884e-02 -2.506463527679443359e-01 2.049758285284042358e-01 1.180212199687957764e-01 -2.850150875747203827e-02 1.117474734783172607e-01 2.348664551973342896e-01 -6.376398354768753052e-02 -8.885560929775238037e-02 -2.543849349021911621e-01 -6.696334481239318848e-02 -9.636455774307250977e-02 -1.898668557405471802e-01 1.429751068353652954e-01 -4.344535171985626221e-01 1.999525353312492371e-02 -1.450748145580291748e-01 1.043172180652618408e-01 -1.582627743482589722e-02 -4.489019215106964111e-01 3.038297966122627258e-02 -6.349969655275344849e-02 -4.127843677997589111e-02 1.701565235853195190e-01 -1.130108311772346497e-01 1.546036750078201294e-01 1.752383820712566376e-02 2.744163870811462402e-01 -9.131945669651031494e-02
1.141967177391052246e-01 1.950977891683578491e-01 2.967596799135208130e-02 4.368000924587249756e-01 -2.084901928901672363e-01 -8.863063901662826538e-02 -1.993417590856552124e-01 1.155306622385978699e-01 -4.176226258277893066e-02 1.168010085821151733e-01 9.015935659408569336e-02 -6.223027408123016357e-02 -3.889418542385101318e-01 -9.284321218729019165e-02 1.353015303611755371e-01 -2.724967300891876221e-01 3.410056978464126587e-02 -1.093365997076034546e-01 1.325725764036178589e-02 1.368903666734695435e-01 1.928107347339391708e-03 2.053178846836090088e-01 -1.560576558113098145e-01 -3.646022174507379532e-03 -2.706598639488220215e-01 -8.483085036277770996e-02 -3.177479505538940430e-01 2.652645707130432129e-01 1.386023163795471191e-01 2.604031004011631012e-02 -1.234953477978706360e-02 5.086088180541992188e-02
1.726026833057403564e-01 1.127480790019035339e-01 2.220906019210815430e-01 -1.962413489818572998e-01 -4.075668454170227051e-01 -1.198396552354097366e-02 -1.665474325418472290e-01 -8.189173787832260132e-02 -1.172228604555130005e-01 1.789545565843582153e-01 2.963894605636596680e-01 -1.546628028154373169e-01 9.934734553098678589e-02 -1.225553303956985474e-01 -1.090857237577438354e-01 -1.664212644100189209e-01 2.016464620828628540e-01 -1.898609995841979980e-01 5.605936050415039062e-02 -2.177039533853530884e-02 -3.540778532624244690e-02 8.690591901540756226e-02 3.808189928531646729e-02 1.833297014236450195e-01 -4.300334751605987549e-01 -2.194084823131561279e-01 1.182099524885416031e-02 4.737077653408050537e-02 2.066587358713150024e-01 1.927265971899032593e-01 -6.858041137456893921e-02 -5.239403620362281799e-02
-1.592993885278701782e-01 2.467533349990844727e-01 -1.022464781999588013e-01 1.714623719453811646e-01 -2.955641448497772217e-01 -1.082524843513965607e-02 -8.034323155879974365e-02 -2.166271060705184937e-01 4.479408264160156250e-02 1.759886890649795532e-01 -1.099346056580543518e-01 8.045810461044311523e-02 -1.043822988867759705e-01 -5.512896552681922913e-02 5.833686143159866333e-02 -1.789720952510833740e-01 1.379201859235763550e-01 -2.809021472930908203e-01 -1.137767806649208069e-01 -1.601606160402297974e-01 7.016509026288986206e-02 -1.081085875630378723e-01 -4.503120481967926025e-01 4.154468700289726257e-02 -9.451881796121597290e-02 2.757717855274677277e-02 1.887255609035491943e-01 4.545792564749717712e-02 4.589276313781738281e-01 6.373268365859985352e-02 9.350793063640594482e-02 6.064625456929206848e-02
-2.128869742155075073e-01 2.996128201484680176e-01 4.106766283512115479e-01 -4.479883611202239990e-02 -1.777442544698715210e-01 -1.977603286504745483e-01 -1.643763296306133270e-02 -1.134489104151725769e-01 -1.482935901731252670e-02 6.243909522891044617e-02 2.949557602405548096e-01 -2.258089333772659302e-01 -1.388878375291824341e-01 -1.363618522882461548e-01 -1.304084062576293945e-01 -2.573996782302856445e-01 1.570942997932434082e-01 -2.540234029293060303e-01 -1.309289596974849701e-02 -2.646388411521911621e-01 -1.312714666128158569e-01 6.897554546594619751e-02 -1.616972535848617554e-01 2.827945351600646973e-01 -5.865899845957756042e-02 -2.441757544875144958e-02 4.931804537773132324e-02 -1.866517215967178345e-02 2.224237471818923950e-01 -2.994831447722390294e-05 -2.086831256747245789e-02 5.392235144972801208e-02
-9.061292558908462524e-02 7.914943993091583252e-02 2.299182415008544922e-01 5.265850424766540527e-01 -1.969113051891326904e-01 -2.396771311759948730e-01 -1.008000448346138000e-01 3.007440641522407532e-02 6.180225685238838196e-02 1.381652206182479858e-01 -6.778444349765777588e-02 -1.119998544454574585e-01 2.466729655861854553e-02 3.785127075389027596e-03 -2.440609782934188843e-01 7.436318695545196533e-02 -3.165371716022491455e-02 -2.841705381870269775e-01 -1.420066952705383301e-01 2.376368269324302673e-02 4.424419626593589783e-02 -6.411088258028030396e-02 -4.178345799446105957e-01 1.949461922049522400e-02 -1.519651114940643311e-01 1.694662868976593018e-01 1.789755970239639282e-01 -1.576279252767562866e-01 1.971271261572837830e-02 2.203326076269149780e-01 -2.870179899036884308e-02 -1.873719133436679840e-02
3.179887235164642334e-01 2.301357686519622803e-01 9.155229665338993073e-03 -2.416419088840484619e-01 -1.074861139059066772e-01 -3.145384788513183594e-02 -1.216070726513862610e-02 -2.231587171554565430e-01 4.104635864496231079e-02 1.198252290487289429e-01 -1.149268373847007751e-01 -1.897918730974197388e-01 -1.692041009664535522e-02 6.636255234479904175e-02 -1.968722194433212280e-01 -4.641380906105041504e-01 8.494756370782852173e-02 -9.482601284980773926e-02 -2.880959808826446533e-01 5.218008160591125488e-02 5.141021683812141418e-02 -1.070009022951126099e-01 -1.363663375377655029e-01 -1.626620069146156311e-02 -2.283985167741775513e-01 8.379236608743667603e-02 -7.986865006387233734e-03 -2.490084059536457062e-02 2.623041868209838867e-01 3.581059575080871582e-01 -7.563209533691406250e-02 -5.739007890224456787e-02
1.291745752096176147e-01 -8.259493857622146606e-02 2.780556976795196533e-01 2.283607274293899536e-01 -3.810212910175323486e-01 -2.254699468612670898e-01 -2.261959202587604523e-02 3.748734593391418457e-01 1.092761754989624023e-01 -4.733905568718910217e-02 -1.762398481369018555e-01 -2.036767899990081787e-01 -1.998741030693054199e-01 6.304643303155899048e-02 -1.630244255065917969e-01 -7.568575441837310791e-02 -4.234027862548828125e-02 -7.819926738739013672e-02 4.558116570115089417e-02 -2.105285078287124634e-01 -2.657448053359985352e-01 -2.397576421499252319e-01 2.651296369731426239e-02 2.339486032724380493e-02 -1.664047390222549438e-01 1.657478809356689453e-01 -8.325043320655822754e-02 -1.070740148425102234e-01 2.057402282953262329e-01 1.327955126762390137e-01 1.238715574145317078e-01 -1.203647479414939880e-01
-9.673891216516494751e-02 1.325118392705917358e-01 3.017153739929199219e-01 2.173049598932266235e-01 -2.722536921501159668e-01 -1.305696927011013031e-02 -1.738221794366836548e-01 1.213081628084182739e-01 5.929355323314666748e-02 6.230964884161949158e-02 4.122372716665267944e-02 -1.170371286571025848e-02 1.178501024842262268e-01 -2.859613895416259766e-01 -1.376404911279678345e-01 -1.229414492845535278e-01 1.026812195777893066e-02 -1.372518111020326614e-02 -2.146501392126083374e-01 -1.205864846706390381e-01 2.614477276802062988e-01 -6.616628915071487427e-02 -2.113132029771804810e-01 -1.713366620242595673e-02 -3.052198886871337891e-01 -1.389257907867431641e-01 -7.230199128389358521e-02 -4.366277158260345459e-02 3.600867986679077148e-01 -2.591139972209930420e-01 1.780592948198318481e-01 -2.235150486230850220e-01
1.738183498382568359e-01 2.233244478702545166e-01 1.155653744935989380e-01 2.887015938758850098e-01 -4.501922130584716797e-01 -1.388529837131500244e-01 -7.863426208496093750e-02 -2.586621344089508057e-01 -2.578931860625743866e-02 1.073092445731163025e-01 -1.230778321623802185e-01 1.173661351203918457e-01 4.279500246047973633e-02 -1.679648458957672119e-01 -9.620667248964309692e-02 -1.659072786569595337e-01 3.622677177190780640e-02 -1.699491888284683228e-01 -4.734029062092304230e-03 -2.629224061965942383e-01 -1.525378972291946411e-01 8.715053647756576538e-02 -1.296575069427490234e-01 1.496059596538543701e-01 3.154397010803222656e-02 -4.252735078334808350e-01 -1.221632808446884155e-01 1.406717300415039062e-01 1.341761369258165359e-02 1.776882559061050415e-01 -4.188385233283042908e-02 -2.765468508005142212e-02
1.534000784158706665e-01 1.058190986514091492e-01 9.957308322191238403e-02 6.268539931625127792e-03 -7.534068822860717773e-02 -8.655669540166854858e-02 -9.253725409507751465e-02 -3.388551413081586361e-04 2.463927716016769409e-01 7.147999107837677002e-02 -1.154703497886657715e-01 -9.349758177995681763e-02 1.334267407655715942e-01 1.117542944848537445e-02 -4.332114458084106445e-01 -2.672072350978851318e-01 5.007033795118331909e-02 7.212789356708526611e-02 -3.689173758029937744e-01 -2.356426790356636047e-02 1.249761506915092468e-02 -3.098635189235210419e-02 3.975624963641166687e-02 4.540570080280303955e-02 -1.495378613471984863e-01 -9.384486824274063110e-02 1.117757409811019897e-01 6.323592364788055420e-02 3.453185260295867920e-01 4.931343495845794678e-01 -7.312831282615661621e-02 -6.429015845060348511e-02
1.137564927339553833e-01 4.066859483718872070e-01 9.135430678725242615e-03 1.255428642034530640e-01 -1.877696663141250610e-01 1.156167034059762955e-02 -1.385938823223114014e-01 -2.547522261738777161e-02 4.929755255579948425e-02 1.024166867136955261e-01 1.975667625665664673e-01 1.488021463155746460e-01 1.376170068979263306e-01 3.848303109407424927e-02 4.653700813651084900e-02 6.938873231410980225e-02 -3.941134512424468994e-01 -1.418562084436416626e-01 -2.435681223869323730e-02 1.254569292068481445e-01 2.276889830827713013e-01 8.675578236579895020e-02 -1.021595969796180725e-01 -1.419577598571777344e-01 -3.188271522521972656e-01 -3.972171247005462646e-01 1.647742986679077148e-01 -1.609674468636512756e-02 2.269092351198196411e-01 5.275268480181694031e-02 1.566757261753082275e-01 -4.099342599511146545e-02
-9.834537655115127563e-02 -1.317722648382186890e-01 3.483001291751861572e-01 1.218051463365554810e-01 -3.586958944797515869e-01 -9.847401827573776245e-02 7.370980829000473022e-02 -1.291761249303817749e-01 -7.128842920064926147e-02 -1.569980755448341370e-02 -4.627997428178787231e-02 -1.817763298749923706e-01 1.047412306070327759e-01 1.781016588211059570e-01 -2.880410552024841309e-01 -2.273302972316741943e-01 2.303535640239715576e-01 -1.905304789543151855e-01 -3.457779809832572937e-02 -9.987051784992218018e-02 -7.999281585216522217e-02 1.883133798837661743e-01 -1.189247937873005867e-03 1.855117976665496826e-01 -4.117987453937530518e-01 -2.514614760875701904e-01 -4.883051384240388870e-03 3.151657804846763611e-02 1.773999482393264771e-01 9.954448044300079346e-02 3.256246447563171387e-02 -7.351915538311004639e-02
2.838156223297119141e-01 2.381219714879989624e-02 -4.818039759993553162e-02 -4.385262727737426758e-03 -1.915935426950454712e-01 -2.774226106703281403e-02 3.749271929264068604e-01 -4.485145956277847290e-02 3.915084302425384521e-01 1.064766496419906616e-01 4.903189837932586670e-02 1.387067977339029312e-02 -4.172492325305938721e-01 -8.929123729467391968e-02 -1.500005722045898438e-01 -1.438965946435928345e-01 -5.682967230677604675e-02 4.384206980466842651e-02 6.653077155351638794e-02 -4.812105000019073486e-02 7.512159645557403564e-02 -7.982175052165985107e-02 -8.472243696451187134e-02 6.805171072483062744e-02 -2.529588937759399414e-01 -2.272794209420681000e-02 3.526024818420410156e-01 2.906011044979095459e-02 3.077108561992645264e-01 1.206303462386131287e-01 2.576977573335170746e-02 -9.325011819601058960e-02
1.546612828969955444e-01 2.008273005485534668e-01 1.629262268543243408e-01 1.136433705687522888e-01 3.319154307246208191e-02 7.679792121052742004e-03 1.393441557884216309e-01 -8.257560431957244873e-02 7.343456149101257324e-02 -4.365667700767517090e-02 -2.467337436974048615e-02 2.407570369541645050e-02 2.152031213045120239e-01 6.855545192956924438e-02 -3.086502850055694580e-01 -3.065438568592071533e-01 -1.280398070812225342e-01 -3.486051559448242188e-01 -3.662765920162200928e-01 2.037056833505630493e-01 -7.234171032905578613e-02 -1.603415906429290771e-01 3.669559489935636520e-03 2.217217348515987396e-02 -8.823810517787933350e-02 6.724646687507629395e-02 9.603623300790786743e-02 1.332440823316574097e-01 2.396946251392364502e-01 3.239797949790954590e-01 1.155772060155868530e-01 -2.451073080301284790e-01
-1.753068119287490845e-01 4.415746405720710754e-02 -8.828793466091156006e-02 2.569594681262969971e-01 -5.194218754768371582e-01 -2.262481674551963806e-02 -1.252662837505340576e-01 1.131754219532012939e-01 -1.309160292148590088e-01 2.089835256338119507e-01 2.753850519657135010e-01 -4.807462170720100403e-02 -1.705488413572311401e-01 2.833038009703159332e-02 -2.023367136716842651e-01 7.649206370115280151e-02 -6.965676695108413696e-02 -1.444408297538757324e-01 1.954753138124942780e-02 -2.275598496198654175e-01 -1.020860671997070312e-01 5.762734636664390564e-02 1.879317015409469604e-01 1.166371107101440430e-01 -1.150490492582321167e-01 8.672127127647399902e-02 -5.896597355604171753e-02 1.278409659862518311e-01 2.947005331516265869e-01 1.770032942295074463e-01 2.236499935388565063e-01 -1.723963916301727295e-01
6.408584117889404297e-02 3.764762282371520996e-01 -3.225411474704742432e-02 3.498170673847198486e-01 -1.522341966629028320e-01 1.442395383492112160e-03 5.118609219789505005e-02 -1.610406786203384399e-01 2.164419591426849365e-01 -2.220806926488876343e-01 -2.419967390596866608e-02 -1.732377707958221436e-01 -1.791872680187225342e-01 -3.257815241813659668e-01 9.471198916435241699e-02 -1.318863928318023682e-01 1.198372617363929749e-01 -4.359951242804527283e-02 -8.052962273359298706e-02 5.619100108742713928e-02 1.090099290013313293e-01 1.369130611419677734e-01 6.338889896869659424e-02 -1.391236782073974609e-01 -2.570925094187259674e-02 3.597035829443484545e-04 1.618122011423110962e-01 2.779788374900817871e-01 3.403883576393127441e-01 2.462956756353378296e-01 1.054657176136970520e-01 1.263850927352905273e-01
3.377459943294525146e-02 3.368643820285797119e-01 5.375475436449050903e-02 2.316434085369110107e-01 -3.028950095176696777e-01 6.504230946302413940e-02 1.011317297816276550e-01 8.825063705444335938e-03 -1.857208460569381714e-01 1.368153542280197144e-01 1.065132468938827515e-01 -2.229298353195190430e-01 -4.898586124181747437e-02 1.102911960333585739e-02 -2.323735319077968597e-02 -1.113343285396695137e-03 4.942267015576362610e-02 -8.500583469867706299e-02 5.627605691552162170e-02 5.799496546387672424e-02 3.836090490221977234e-02 -1.804005503654479980e-01 -9.485168009996414185e-02 2.638271749019622803e-01 1.033125519752502441e-01 -1.586494909133762121e-04 -1.713881939649581909e-01 -1.570637822151184082e-01 4.265171587467193604e-01 4.481092393398284912e-01 1.962978392839431763e-02 1.691125333309173584e-01
-4.078668057918548584e-01 3.316145241260528564e-01 1.995827108621597290e-01 7.918200641870498657e-02 -1.238620132207870483e-01 -3.684723973274230957e-01 -6.674103438854217529e-02 -8.913886547088623047e-02 3.249841183423995972e-02 -2.181022800505161285e-02 8.438381552696228027e-02 5.966461822390556335e-02 -9.404162317514419556e-02 2.193695399910211563e-03 8.336247992701828480e-04 -7.918566465377807617e-02 9.925227612257003784e-02 -2.911227345466613770e-01 6.439595669507980347e-02 -7.147739827632904053e-02 3.129001557826995850e-01 7.336083799600601196e-04 -1.579215377569198608e-01 1.533336192369461060e-01 -7.336572557687759399e-02 2.011803351342678070e-02 8.978414535522460938e-02 1.065860241651535034e-01 2.781737744808197021e-01 3.292697668075561523e-01 6.467427313327789307e-02 -1.460127830505371094e-01
-3.041206598281860352e-01 4.914236366748809814e-01 4.192738980054855347e-02 2.103840112686157227e-01 -1.149732097983360291e-01 -1.766706705093383789e-01 -1.051735132932662964e-02 6.210946664214134216e-02 3.752262517809867859e-02 1.161784976720809937e-01 1.713356077671051025e-01 -1.498873811215162277e-02 -9.530067443847656250e-02 -1.330759823322296143e-01 1.215576305985450745e-01 -1.121848151087760925e-01 2.070575766265392303e-02 -3.761373460292816162e-01 1.152191758155822754e-01 -1.529181599617004395e-01 6.159672141075134277e-02 8.194331079721450806e-02 -4.790472611784934998e-02 -2.996996231377124786e-02 -1.322304755449295044e-01 8.842843770980834961e-02 1.587184816598892212e-01 1.500465814024209976e-02 2.266397327184677124e-01 3.931781053543090820e-01 1.302408874034881592e-01 -8.395007252693176270e-02
8.851178735494613647e-02 -3.928459808230400085e-02 -6.772193312644958496e-02 2.623485326766967773e-01 -1.907126009464263916e-01 -8.943710476160049438e-02 -1.258955895900726318e-01 3.410256654024124146e-02 1.061254143714904785e-01 -2.770300805568695068e-01 -3.581985831260681152e-02 1.548300776630640030e-02 2.957095950841903687e-02 -1.610761135816574097e-01 -1.089938431978225708e-01 -3.566079735755920410e-01 -7.118474692106246948e-02 -1.137265637516975403e-01 -1.673939079046249390e-01 3.113650158047676086e-02 -9.059823304414749146e-02 1.419412344694137573e-01 -1.781263947486877441e-01 2.947904467582702637e-01 -3.902435302734375000e-01 -1.136977970600128174e-01 -7.947956770658493042e-02 1.133154332637786865e-01 4.331579506397247314e-01 2.800968848168849945e-02 3.365379199385643005e-02 -1.803667098283767700e-01
-1.560599505901336670e-01 2.012455612421035767e-01 8.284808695316314697e-02 1.200039908289909363e-01 -1.923049837350845337e-01 -2.750983275473117828e-02 -3.822737559676170349e-02 1.257263273000717163e-01 2.183469086885452271e-01 1.274358928203582764e-01 4.657322913408279419e-02 -6.382628809660673141e-03 -4.734434783458709717e-01 1.353223174810409546e-01 1.546669844537973404e-02 -2.230139672756195068e-01 8.642949163913726807e-02 -3.590981364250183105e-01 -1.202522665262222290e-01 -1.294129639863967896e-01 1.494182795286178589e-01 -5.750940367579460144e-02 -3.419721722602844238e-01 2.009911388158798218e-01 -2.375489473342895508e-02 1.253321617841720581e-01 7.228724658489227295e-02 1.401504725217819214e-01 2.393160611391067505e-01 -4.494080785661935806e-03 2.132207304239273071e-01 -7.624343037605285645e-02
5.910504609346389771e-03 -1.495690345764160156e-01 1.708238124847412109e-01 -1.175834462046623230e-01 -1.308798491954803467e-01 -3.619680404663085938e-01 -7.320503890514373779e-02 5.759412422776222229e-03 6.128874421119689941e-02 -9.251370094716548920e-03 -9.748621284961700439e-02 6.251303106546401978e-02 -1.870766878128051758e-01 -1.694132983684539795e-01 -2.541439831256866455e-01 -1.944332569837570190e-01 -7.639467716217041016e-02 1.111656352877616882e-01 -3.958084061741828918e-02 -2.431729584932327271e-01 2.201593518257141113e-01 -1.348493099212646484e-01 -1.607045829296112061e-01 -1.865067631006240845e-01 -3.589411675930023193e-01 -6.882895529270172119e-02 5.787295475602149963e-02 -9.619056247174739838e-03 4.592125415802001953e-01 6.068670004606246948e-02 1.225052680820226669e-02 1.995334327220916748e-01
-8.225536346435546875e-02 2.233422100543975830e-01 1.047301217913627625e-01 1.505203843116760254e-01 -5.719553306698799133e-02 -1.055576205253601074e-01 -2.082544416189193726e-01 -1.446876525878906250e-01 1.456940453499555588e-02 8.328168839216232300e-02 1.564074307680130005e-01 -5.515742301940917969e-02 -2.256027460098266602e-01 1.041822284460067749e-01 -1.822357773780822754e-01 -1.187270954251289368e-01 9.147916734218597412e-02 -3.854097425937652588e-01 -2.739458978176116943e-01 9.941913932561874390e-02 1.235839873552322388e-01 2.556241489946842194e-02 -3.901056945323944092e-01 -6.506990641355514526e-02 -1.234103590250015259e-01 5.862945318222045898e-02 2.659812867641448975e-01 1.784830838441848755e-01 3.336457908153533936e-01 1.828751415014266968e-01 -5.815973877906799316e-02 6.083857268095016479e-02
3.024612367153167725e-02 1.595325022935867310e-01 2.490015029907226562e-01 3.255391120910644531e-02 -3.154165744781494141e-01 -1.948611885309219360e-01 1.183017268776893616e-01 -8.796586096286773682e-02 4.278483614325523376e-02 -3.836048766970634460e-02 1.276314556598663330e-01 2.770941331982612610e-02 9.563377499580383301e-02 5.418039485812187195e-02 -1.391566246747970581e-01 -2.077632695436477661e-01 -1.320129632949829102e-01 -3.930801153182983398e-02 -1.117094233632087708e-01 -2.264833450317382812e-01 -1.158767659217119217e-02 -6.615231186151504517e-02 -2.024626135826110840e-01 2.114791721105575562e-01 -1.981049776077270508e-01 -6.155980229377746582e-01 -5.544212460517883301e-02 1.801169216632843018e-01 5.913668870925903320e-02 1.171126216650009155e-01 2.895601093769073486e-02 -1.080064103007316589e-01
1.571329087018966675e-01 1.754424571990966797e-01 1.491475254297256470e-01 3.347565978765487671e-02 -6.849378347396850586e-02 1.228635013103485107e-02 -8.618174493312835693e-02 -2.484121173620223999e-01 2.844805270433425903e-02 -1.444490551948547363e-01 -2.426014989614486694e-01 4.317100718617439270e-02 -1.143700256943702698e-01 8.949986100196838379e-02 -1.432253569364547729e-01 -4.063034653663635254e-01 3.762716054916381836e-02 -2.583937346935272217e-01 1.399323493242263794e-01 -6.978318840265274048e-02 1.588224768638610840e-01 5.375050008296966553e-02 -3.916693031787872314e-01 1.225072741508483887e-01 4.940518364310264587e-02 -1.923019625246524811e-02 9.377987124025821686e-03 -1.592175215482711792e-01 3.491026163101196289e-01 3.417837023735046387e-01 3.793148696422576904e-02 2.383139915764331818e-02
5.340702459216117859e-02 3.135157227516174316e-01 2.603413760662078857e-01 -2.251832485198974609e-01 -2.566461563110351562e-01 -2.595548331737518311e-01 4.499574005603790283e-02 -2.204994559288024902e-01 1.502804011106491089e-01 -4.955309256911277771e-02 2.102410048246383667e-01 6.893953680992126465e-02 1.710896342992782593e-01 4.348634276539087296e-03 -1.906311511993408203e-01 7.528649270534515381e-02 8.947202563285827637e-02 -3.127770721912384033e-01 -2.108010649681091309e-02 -4.422278702259063721e-02 1.290039420127868652e-01 -6.247214972972869873e-02 -1.997130960226058960e-01 -9.012078493833541870e-02 -3.397051244974136353e-02 -2.129356861114501953e-01 3.773284852504730225e-01 1.292569469660520554e-02 1.147257387638092041e-01 2.686079442501068115e-01 -9.573535062372684479e-04 -7.618692703545093536e-03
2.637396752834320068e-01 1.116654053330421448e-01 4.205071553587913513e-02 7.200657576322555542e-02 -1.622236520051956177e-01 -4.349077120423316956e-02 -1.983831264078617096e-02 -1.036264896392822266e-01 1.645518541336059570e-01 -3.389719128608703613e-02 -1.653170883655548096e-01 1.117667108774185181e-01 1.117770522832870483e-01 1.695593595504760742e-01 -3.452775478363037109e-01 -2.427453994750976562e-01 -1.121074408292770386e-01 -1.400964409112930298e-01 -3.158817589282989502e-01 1.040010824799537659e-01 -4.329191520810127258e-02 -1.350282430648803711e-01 -1.083725690841674805e-01 7.483556866645812988e-02 -1.133623495697975159e-01 7.646776735782623291e-02 3.643620386719703674e-02 -1.060649305582046509e-01 3.014371097087860107e-01 5.127291083335876465e-01 -7.018053531646728516e-02 -1.185066774487495422e-01
-4.513562470674514771e-02 1.783262044191360474e-01 1.583027243614196777e-01 3.059115707874298096e-01 -1.659098565578460693e-01 -1.355774551630020142e-01 6.792461872100830078e-02 -7.254850119352340698e-02 -2.130802534520626068e-02 -9.226351231336593628e-02 -4.868043959140777588e-02 -4.296332970261573792e-02 -1.898480057716369629e-01 -1.216784417629241943e-01 2.621955871582031250e-01 7.483000308275222778e-02 1.017231047153472900e-01 -1.385252624750137329e-01 -2.300051450729370117e-01 -1.431877762079238892e-01 -1.178410127758979797e-01 9.519647806882858276e-02 6.938952021300792694e-03 6.796809285879135132e-02 -1.274695247411727905e-01 -2.761717140674591064e-01 -8.349917083978652954e-02 3.043351322412490845e-02 5.647264122962951660e-01 1.662472486495971680e-01 -2.043283581733703613e-01 -1.846075356006622314e-01
-1.634201109409332275e-01 9.765923768281936646e-02 1.137233301997184753e-01 2.253316342830657959e-01 -2.387955635786056519e-01 -3.492837846279144287e-01 6.993022561073303223e-02 1.830059736967086792e-01 2.200210988521575928e-01 2.497629970312118530e-01 -2.318949252367019653e-01 -1.263430416584014893e-01 -6.016424298286437988e-02 -1.028269827365875244e-01 -2.364715188741683960e-01 -2.247942835092544556e-01 1.704450845718383789e-01 -4.603111650794744492e-03 3.449606522917747498e-02 -4.864793270826339722e-02 -2.004168182611465454e-01 1.826560646295547485e-01 1.854853928089141846e-01 2.299807034432888031e-02 -2.276629060506820679e-01 -2.898953557014465332e-01 -1.549310982227325439e-01 9.155246615409851074e-02 1.927034705877304077e-01 1.276914775371551514e-01 8.998782932758331299e-02 1.028902903199195862e-01
2.418056130409240723e-02 1.491278707981109619e-01 7.785211503505706787e-02 -9.226351976394653320e-02 -4.365032613277435303e-01 -2.940756082534790039e-01 5.324929952621459961e-02 2.322653830051422119e-01 1.503916084766387939e-01 -1.950228400528430939e-02 -1.651501283049583435e-02 1.350142806768417358e-01 8.334819972515106201e-02 6.463779509067535400e-02 5.485151708126068115e-02 -2.112961858510971069e-01 -2.446624934673309326e-01 -8.189580403268337250e-03 -2.396624088287353516e-01 -1.744264811277389526e-01 4.050647318363189697e-01 9.578338265419006348e-02 -9.677278250455856323e-02 -9.657578170299530029e-02 -2.331074476242065430e-01 -2.132658809423446655e-01 3.023173101246356964e-02 1.621450036764144897e-01 2.097021937370300293e-01 -8.542856574058532715e-02 -2.338351123034954071e-02 -9.972754120826721191e-02
1.257421076297760010e-01 -2.825314924120903015e-02 1.424772888422012329e-01 1.950497329235076904e-01 -2.223836183547973633e-01 9.302429109811782837e-02 -3.124974966049194336e-01 1.869746893644332886e-01 1.843314766883850098e-01 6.580353528261184692e-02 9.325326234102249146e-02 -6.917047314345836639e-03 6.880030035972595215e-02 -1.949641108512878418e-01 -1.004378348588943481e-01 7.762817200273275375e-03 -1.353145092725753784e-01 -1.206135675311088562e-01 -6.982427090406417847e-02 -3.871497809886932373e-01 1.796455234289169312e-01 1.541095227003097534e-02 -2.441333979368209839e-01 3.453809022903442383e-01 -2.381207793951034546e-01 -1.959496289491653442e-01 8.787519484758377075e-02 1.117363870143890381e-01 2.747691869735717773e-01 1.086734533309936523e-01 7.384080439805984497e-02 -1.652187854051589966e-01
-7.301087956875562668e-03 -3.042409755289554596e-02 5.986461788415908813e-02 3.027214705944061279e-01 -4.260926544666290283e-01 3.336220979690551758e-02 2.265725843608379364e-02 8.711981773376464844e-02 1.459361147135496140e-02 -1.868205368518829346e-01 2.632936090230941772e-02 3.443711251020431519e-02 1.121240183711051941e-01 3.607455641031265259e-02 -1.905899494886398315e-01 -2.118330448865890503e-01 6.536864489316940308e-02 -1.263547986745834351e-01 -1.937738209962844849e-01 1.815589144825935364e-02 -1.365595310926437378e-01 4.228575900197029114e-02 9.989078342914581299e-02 1.128595247864723206e-01 -3.821354806423187256e-01 -2.432105541229248047e-01 -8.302032947540283203e-02 1.488722860813140869e-01 3.973323404788970947e-01 -5.116794258356094360e-02 7.635910809040069580e-02 -2.813113927841186523e-01
-7.300683856010437012e-02 2.303397655487060547e-01 6.698799878358840942e-02 2.326816320419311523e-01 -1.970757991075515747e-01 4.969490109942853451e-04 4.115946590900421143e-02 -1.017939746379852295e-01 -3.521968051791191101e-02 1.719772815704345703e-01 6.024774909019470215e-02 -2.109024822711944580e-01 -2.597357332706451416e-01 3.179942443966865540e-02 6.039467826485633850e-02 -3.922101557254791260e-01 1.805713623762130737e-01 -1.865566670894622803e-01 1.210433095693588257e-01 -1.340706795454025269e-01 2.221742868423461914e-01 -2.570699751377105713e-01 -2.513372004032135010e-01 -4.728031530976295471e-02 -1.896662712097167969e-01 5.409300327301025391e-02 1.836023330688476562e-01 1.427108049392700195e-01 2.810505926609039307e-01 6.226768717169761658e-02 2.359987646341323853e-01 -1.216065809130668640e-01
2.251340001821517944e-01 2.083850055932998657e-01 1.452137380838394165e-01 -1.595159247517585754e-02 -1.519245952367782593e-01 -2.197246700525283813e-01 4.715676233172416687e-02 -2.754632197320461273e-02 1.301727294921875000e-01 1.442064940929412842e-01 3.548848442733287811e-03 -2.957176044583320618e-02 1.580604910850524902e-01 1.124794706702232361e-01 -3.634280860424041748e-01 -1.928236782550811768e-01 8.915562927722930908e-02 6.391973234713077545e-03 -3.385979235172271729e-01 1.015796884894371033e-01 -8.237676322460174561e-02 -5.040655657649040222e-02 -1.583530902862548828e-01 -1.312224008142948151e-02 -1.311266422271728516e-01 -6.236724182963371277e-02 1.326122786849737167e-02 -1.386785879731178284e-02 2.202989757061004639e-01 5.517575740814208984e-01 -9.722281247377395630e-02 -1.152367889881134033e-01
1.556611210107803345e-01 1.516406089067459106e-01 2.679054066538810730e-02 -9.727466106414794922e-02 -1.627765893936157227e-01 -1.992191821336746216e-01 1.252158544957637787e-02 6.442462652921676636e-02 2.467719912528991699e-01 1.783871278166770935e-02 -4.832793399691581726e-02 -7.278259377926588058e-03 2.255468964576721191e-01 3.437443450093269348e-02 -2.643762528896331787e-01 -3.178292512893676758e-01 -8.977042511105537415e-03 3.680528700351715088e-02 -3.715401887893676758e-01 4.552450776100158691e-02 -5.082353204488754272e-02 -9.153673797845840454e-02 -1.203545480966567993e-01 1.570253260433673859e-02 -1.296820342540740967e-01 -1.347490549087524414e-01 1.117198690772056580e-01 8.740777848288416862e-04 2.654067575931549072e-01 5.437019467353820801e-01 -6.080348789691925049e-02 -3.295848146080970764e-02
-3.181242942810058594e-02 2.770904302597045898e-01 1.742909699678421021e-01 2.349088191986083984e-01 -1.675380915403366089e-01 -2.126372233033180237e-02 8.950676769018173218e-02 2.046020925045013428e-01 4.005073755979537964e-02 2.453332990407943726e-01 -1.842151880264282227e-01 -2.448527514934539795e-01 -6.382164359092712402e-02 -1.029760316014289856e-01 -1.054831072688102722e-01 -2.018748670816421509e-01 -1.282305717468261719e-01 -3.399767875671386719e-01 1.482037175446748734e-02 2.126058489084243774e-01 -1.372677367180585861e-02 -4.372414946556091309e-01 8.320135064423084259e-03 8.944392204284667969e-02 1.512053906917572021e-01 -7.606763392686843872e-02 -1.746026277542114258e-01 2.151401787996292114e-01 1.245772987604141235e-01 1.761431992053985596e-01 -1.151410024613142014e-02 -8.385308086872100830e-02
1.500342935323715210e-01 2.463032901287078857e-01 1.384300291538238525e-01 8.703326433897018433e-02 -3.671905100345611572e-01 -2.098350375890731812e-01 -1.577950119972229004e-01 -4.403427243232727051e-02 8.480084687471389771e-02 1.215875241905450821e-02 2.709634602069854736e-01 -2.856258451938629150e-01 -1.872453987598419189e-01 -2.414405643939971924e-01 -1.392232328653335571e-01 -1.589119285345077515e-01 2.612398862838745117e-01 -9.726157784461975098e-02 2.770567499101161957e-02 -6.793022900819778442e-02 -1.877128630876541138e-01 1.183267589658498764e-02 -9.564425051212310791e-02 2.473563849925994873e-01 -1.788443922996520996e-01 -1.112252622842788696e-01 3.160221129655838013e-02 9.633111208677291870e-02 2.600686550140380859e-01 -8.519975841045379639e-02 -2.534536719322204590e-01 3.860601410269737244e-02
7.518273591995239258e-02 2.194965779781341553e-01 6.990534067153930664e-02 -4.887146130204200745e-02 -1.313702166080474854e-01 7.251229137182235718e-02 -9.589450061321258545e-02 -2.247607409954071045e-01 1.520570181310176849e-02 9.739135205745697021e-02 1.101507246494293213e-02 4.525180533528327942e-02 3.743298351764678955e-03 1.276078373193740845e-01 -3.055506646633148193e-01 -4.312120378017425537e-01 1.871790736913681030e-02 -3.517572581768035889e-02 -3.135890960693359375e-01 -2.948495186865329742e-02 -6.552772969007492065e-02 -2.678637206554412842e-01 -1.052003586664795876e-03 -1.191292107105255127e-01 -1.970614194869995117e-01 1.109962761402130127e-01 5.557498335838317871e-02 2.570397593080997467e-02 1.875228732824325562e-01 4.908890128135681152e-01 -9.569633007049560547e-02 -1.339625865221023560e-01
-2.824332192540168762e-02 2.379418909549713135e-01 -1.475259363651275635e-01 3.892269730567932129e-01 -1.966236904263496399e-02 -2.655582502484321594e-02 -2.127144858241081238e-02 -2.541322726756334305e-03 1.310709118843078613e-01 -1.164071932435035706e-01 -1.294000819325447083e-02 2.529542148113250732e-01 3.316289931535720825e-02 9.799804538488388062e-02 -2.433451563119888306e-01 -1.850969940423965454e-01 -2.740107476711273193e-01 -3.733286857604980469e-01 -3.884850144386291504e-01 -1.323474049568176270e-01 -1.088564004749059677e-02 -1.672067493200302124e-02 -1.744975894689559937e-01 8.209734410047531128e-02 -2.062893509864807129e-01 9.687156975269317627e-02 5.720288679003715515e-02 7.900010794401168823e-03 2.029956579208374023e-01 2.167097479104995728e-01 3.527884557843208313e-02 -5.949850380420684814e-02
8.304126560688018799e-02 6.228741630911827087e-02 1.918353736400604248e-01 3.463811576366424561e-01 -1.045540198683738708e-01 8.926354348659515381e-02 3.263742476701736450e-02 9.518175572156906128e-02 -6.720258295536041260e-02 -1.121884658932685852e-01 3.174645453691482544e-02 2.611589618027210236e-02 -1.339179929345846176e-02 6.085423287004232407e-03 -2.537572383880615234e-01 -3.738813102245330811e-01 1.424243897199630737e-01 -8.392016589641571045e-02 -2.579902708530426025e-01 -9.020320326089859009e-02 -1.511279642581939697e-01 -6.900211423635482788e-02 1.440818905830383301e-01 2.798289060592651367e-01 -3.406381309032440186e-01 -2.483641803264617920e-01 1.309942733496427536e-02 1.756017953157424927e-01 3.759217858314514160e-01 3.388872370123863220e-02 8.672161959111690521e-03 -1.659968495368957520e-02
-2.586246430873870850e-01 1.154852882027626038e-01 -1.008229982107877731e-02 1.983751505613327026e-01 -2.424720972776412964e-01 -3.413179218769073486e-01 -5.421911552548408508e-02 -1.103302538394927979e-01 1.280250400304794312e-01 -1.577870547771453857e-02 6.049583852291107178e-02 -5.593423917889595032e-02 9.697315841913223267e-02 -2.110878974199295044e-01 -2.349362075328826904e-01 -5.960480496287345886e-02 -1.090073436498641968e-01 5.802631005644798279e-02 -1.858196258544921875e-01 2.383528053760528564e-01 -2.339818514883518219e-03 2.154956609010696411e-01 -2.238618433475494385e-01 -1.601445674896240234e-01 -2.255238592624664307e-01 -1.718132644891738892e-01 1.124657243490219116e-01 7.828748971223831177e-02 1.282727122306823730e-01 2.740260958671569824e-01 3.663176596164703369e-01 9.768307209014892578e-03
1.098449006676673889e-01 1.690183728933334351e-01 -1.482499949634075165e-02 3.761715888977050781e-01 -5.614774674177169800e-02 -4.854307696223258972e-02 -4.238547384738922119e-02 -4.580061510205268860e-02 1.928874105215072632e-01 -2.053273655474185944e-02 1.204566359519958496e-01 2.084277570247650146e-01 -2.256268560886383057e-01 -1.766875237226486206e-01 -7.267535477876663208e-02 -3.272074162960052490e-01 -8.715414255857467651e-02 -3.824020922183990479e-01 6.572227180004119873e-02 1.113979741930961609e-01 1.684801131486892700e-01 -5.559834465384483337e-02 1.467360407114028931e-01 1.162398234009742737e-01 4.942611977458000183e-02 -1.216160412877798080e-02 -2.512439787387847900e-01 8.594410866498947144e-02 2.624815702438354492e-01 2.355867922306060791e-01 1.471435874700546265e-01 -2.489209920167922974e-01
-3.423473611474037170e-02 3.402012586593627930e-01 -9.170014411211013794e-02 6.356278061866760254e-02 -2.366706281900405884e-01 9.405570477247238159e-02 9.789975732564926147e-02 7.913691550493240356e-02 2.171524316072463989e-01 -7.110597938299179077e-02 -1.676426827907562256e-01 -9.654520452022552490e-02 2.247026376426219940e-02 2.335009165108203888e-02 -1.180307716131210327e-01 2.750361524522304535e-02 -2.832751572132110596e-01 -1.423246413469314575e-01 2.095253914594650269e-01 -1.298010796308517456e-01 -4.157339408993721008e-02 1.191630065441131592e-01 8.230853080749511719e-02 -1.665807366371154785e-01 -8.581317216157913208e-02 -3.184455931186676025e-01 2.084041982889175415e-01 2.865142002701759338e-02 3.396477103233337402e-01 4.259144365787506104e-01 -2.372793154790997505e-03 -1.518726646900177002e-01
-5.521536245942115784e-02 1.355469375848770142e-01 2.181197553873062134e-01 1.005245521664619446e-01 -5.035321712493896484e-01 1.249511726200580597e-03 2.389620617032051086e-02 -7.193502038717269897e-02 9.213161468505859375e-02 -8.479065448045730591e-02 2.802820801734924316e-01 -3.859027847647666931e-02 -2.309884727001190186e-01 -1.031802520155906677e-01 -4.861272871494293213e-02 -3.086882233619689941e-01 1.869091838598251343e-01 -3.679612278938293457e-02 -1.110657900571823120e-01 -2.973282244056463242e-03 -1.149177700281143188e-01 5.884575098752975464e-02 -3.844649344682693481e-02 2.617083489894866943e-01 -2.052356302738189697e-01 -3.088170289993286133e-01 1.718556694686412811e-02 1.379537731409072876e-01 2.481088042259216309e-01 6.707612425088882446e-03 1.230698637664318085e-02 2.244643718004226685e-01
6.669935770332813263e-03 1.604946888983249664e-02 4.197247028350830078e-01 1.809171736240386963e-01 -1.164646819233894348e-01 -3.708612918853759766e-02 1.301138997077941895e-01 1.891366019845008850e-02 1.908841729164123535e-01 8.203315734863281250e-02 1.684350669384002686e-01 1.447537690401077271e-01 1.022452339529991150e-01 -1.720589995384216309e-01 -2.856631577014923096e-01 1.006030663847923279e-02 6.031052395701408386e-02 -1.679381281137466431e-01 -1.689975112676620483e-01 6.621968001127243042e-02 1.483034044504165649e-01 7.495753467082977295e-02 -1.926825195550918579e-01 4.260220099240541458e-03 -8.251117169857025146e-02 1.058773323893547058e-01 5.778071284294128418e-02 -1.838646829128265381e-01 1.875142753124237061e-01 5.434798002243041992e-01 -1.587802320718765259e-01 6.220255047082901001e-02
3.138592243194580078e-01 1.661547422409057617e-01 2.954089343547821045e-01 3.074935376644134521e-01 -1.522987931966781616e-01 -1.759036183357238770e-01 1.310719549655914307e-01 -1.320894658565521240e-01 -9.951025247573852539e-03 2.239749878644943237e-01 -2.772611565887928009e-02 2.515487074851989746e-01 3.935446590185165405e-02 1.709696501493453979e-01 -7.471249252557754517e-02 6.325647234916687012e-02 3.683531284332275391e-02 -1.328023374080657959e-01 -9.803123772144317627e-02 -2.408817261457443237e-01 -8.646244555711746216e-02 5.142147466540336609e-02 -2.010940760374069214e-01 4.886426404118537903e-02 1.274070516228675842e-02 -2.375600636005401611e-01 -1.023692544549703598e-02 1.429541558027267456e-01 4.802346527576446533e-01 -6.870273500680923462e-03 -2.997557818889617920e-02 -1.862829737365245819e-02
1.175498962402343750e-01 2.865437269210815430e-01 1.791776865720748901e-01 4.247114956378936768e-01 3.328569931909441948e-03 6.400919985026121140e-03 -2.532660365104675293e-01 -1.601955741643905640e-01 1.920364350080490112e-01 -2.580794040113687515e-03 1.282542347908020020e-01 -9.251927584409713745e-02 -3.313877284526824951e-01 -2.011268883943557739e-01 -1.680616885423660278e-01 -2.372292578220367432e-01 -1.256646215915679932e-01 -1.848901063203811646e-01 2.089169993996620178e-02 -1.335922330617904663e-01 3.506786748766899109e-02 -1.995617151260375977e-02 2.346321791410446167e-01 -9.281847625970840454e-03 -1.628082394599914551e-01 8.759637176990509033e-02 -7.705761492252349854e-02 -4.502903204411268234e-03 2.213813960552215576e-01 1.324349790811538696e-01 -1.333793848752975464e-01 -2.356770634651184082e-01
-1.078521534800529480e-01 3.220413327217102051e-01 1.469235122203826904e-01 1.770230531692504883e-01 -1.856102049350738525e-01 6.670631468296051025e-02 -1.215889602899551392e-01 -9.048892185091972351e-03 4.853674173355102539e-01 -4.624905996024608612e-03 1.205102503299713135e-01 4.761436581611633301e-02 9.288035333156585693e-02 -1.669561415910720825e-01 -6.364386528730392456e-02 -6.492316722869873047e-02 -1.032541021704673767e-01 -3.192927688360214233e-03 -1.211271509528160095e-01 -1.184355244040489197e-01 2.352524399757385254e-01 -7.286032289266586304e-02 -1.095231175422668457e-01 2.899133861064910889e-01 -2.705276608467102051e-01 -6.241528689861297607e-02 -1.409887075424194336e-01 -1.946811974048614502e-01 3.341824412345886230e-01 -7.860303670167922974e-02 5.109417438507080078e-02 -1.715034544467926025e-01
-1.304958909749984741e-01 2.202912122011184692e-01 1.353913098573684692e-01 2.923653423786163330e-01 -7.269724458456039429e-02 -1.867091059684753418e-01 -1.393473744392395020e-01 -8.844830095767974854e-02 9.373603761196136475e-02 1.228969171643257141e-01 2.624670565128326416e-01 -3.552139550447463989e-02 -2.326166629791259766e-01 -1.134963259100914001e-01 -2.218069881200790405e-01 -1.616636365652084351e-01 -1.851799935102462769e-01 -3.414139747619628906e-01 -4.123302400112152100e-01 -1.197128966450691223e-01 2.463983297348022461e-01 7.529644668102264404e-02 -1.003743559122085571e-01 -1.489637643098831177e-01 -1.384885609149932861e-01 -1.376952826976776123e-01 5.832690745592117310e-02 -1.472024917602539062e-01 -2.930585667490959167e-02 1.389953494071960449e-01 9.665112197399139404e-02 1.741076447069644928e-02
1.060038805007934570e-01 2.526524066925048828e-01 3.037905693054199219e-01 -1.089465394616127014e-01 -1.379981040954589844e-01 -1.223964765667915344e-01 -2.513484060764312744e-01 -5.153429810889065266e-04 1.555076986551284790e-01 -9.131059050559997559e-02 7.044906914234161377e-02 1.164609789848327637e-01 1.642405986785888672e-02 -2.219426035881042480e-01 -3.274757266044616699e-01 -2.533159852027893066e-01 -2.152443230152130127e-01 -1.868925541639328003e-01 -2.683573663234710693e-01 2.888300120830535889e-01 6.061197444796562195e-02 1.402939110994338989e-02 -1.661904305219650269e-01 -3.024773113429546356e-02 -1.363967061042785645e-01 4.334640875458717346e-02 2.187659740447998047e-01 1.395323574542999268e-01 1.265692804008722305e-02 3.004707992076873779e-01 4.603319242596626282e-02 -4.595863446593284607e-02
1.823852583765983582e-02 2.034366130828857422e-01 2.472566962242126465e-01 5.711404234170913696e-02 -2.230684757232666016e-01 -1.342496275901794434e-01 1.855785027146339417e-03 2.270454764366149902e-01 1.938621699810028076e-02 -1.271547079086303711e-01 1.067952662706375122e-01 -6.725253164768218994e-02 -1.431449651718139648e-01 4.291311651468276978e-02 8.640366047620773315e-02 -1.556285619735717773e-01 -1.823915839195251465e-01 -1.487291008234024048e-01 2.540225684642791748e-01 -3.032756745815277100e-01 1.295353919267654419e-01 1.716293022036552429e-02 -1.855120211839675903e-01 1.481264270842075348e-02 -1.696311533451080322e-01 -1.327040195465087891e-01 1.227663755416870117e-01 -3.066039681434631348e-01 3.452949225902557373e-01 4.302770644426345825e-02 1.838077157735824585e-01 -3.378324806690216064e-01
2.010522186756134033e-01 1.011565402150154114e-01 7.174790650606155396e-02 2.733918093144893646e-02 -8.833444863557815552e-02 -1.242442578077316284e-01 4.311344400048255920e-02 -2.953620441257953644e-02 2.539039254188537598e-01 1.484204381704330444e-01 -1.188460513949394226e-01 -9.571150876581668854e-03 2.114075124263763428e-01 1.594260782003402710e-01 -1.727037429809570312e-01 -3.329819738864898682e-01 1.467324607074260712e-02 -2.407176047563552856e-02 -3.440962135791778564e-01 5.306434817612171173e-03 5.009079724550247192e-02 -4.701417684555053711e-02 -9.122484922409057617e-02 -1.510664448142051697e-02 -2.519190609455108643e-01 -9.916532039642333984e-02 1.331193000078201294e-01 -8.402071893215179443e-02 2.816090583801269531e-01 5.422921776771545410e-01 -3.936335816979408264e-02 2.116976492106914520e-02
1.594969630241394043e-01 1.146962717175483704e-01 9.037381410598754883e-02 6.097512319684028625e-03 -3.321674466133117676e-01 -9.672022610902786255e-02 1.119753941893577576e-01 -1.398455798625946045e-01 7.005419582128524780e-02 1.540686339139938354e-01 5.027904734015464783e-02 -2.130433917045593262e-01 -8.332496881484985352e-02 -1.927510797977447510e-01 -1.875576227903366089e-01 -6.548552215099334717e-02 2.109821327030658722e-02 -1.226460859179496765e-01 -2.080005109310150146e-01 2.326910346746444702e-01 -1.334187835454940796e-01 -3.141980469226837158e-01 -3.956456482410430908e-01 -2.603856325149536133e-01 -1.730992943048477173e-01 6.019701436161994934e-02 -1.603326350450515747e-01 -1.787079125642776489e-01 2.335361987352371216e-01 1.190401315689086914e-01 8.713729679584503174e-02 1.414448767900466919e-01
-3.855785354971885681e-02 3.601435422897338867e-01 1.975715011358261108e-01 1.979637891054153442e-01 -2.637108266353607178e-01 -7.181481271982192993e-02 1.959759145975112915e-01 7.117728888988494873e-02 -3.280731737613677979e-01 1.582466959953308105e-01 4.698671773076057434e-02 2.369133569300174713e-02 6.817942112684249878e-02 7.816743105649948120e-02 -2.498205602169036865e-01 4.912161827087402344e-02 -2.140854299068450928e-02 -2.813405096530914307e-01 -1.017994210124015808e-01 1.174824759364128113e-01 1.703300178050994873e-01 -1.186660006642341614e-01 -1.492740660905838013e-01 -2.117262333631515503e-01 1.548111252486705780e-02 -2.120185643434524536e-01 -2.048867754638195038e-02 1.526585966348648071e-02 3.050703704357147217e-01 1.723711639642715454e-01 1.348162535578012466e-03 2.806792855262756348e-01
-1.826776713132858276e-01 3.406521677970886230e-01 1.210293024778366089e-01 4.411712288856506348e-02 -1.316244006156921387e-01 -2.783422470092773438e-01 -2.424321323633193970e-02 2.918649315834045410e-01 -1.295770555734634399e-01 2.167367562651634216e-02 2.434347756206989288e-02 -9.889142960309982300e-02 -1.993293017148971558e-01 2.448410354554653168e-02 -1.239911168813705444e-01 -3.887310624122619629e-01 -1.278227120637893677e-01 -2.227631211280822754e-02 8.968099951744079590e-02 1.075963973999023438e-01 -1.338954716920852661e-01 4.441186413168907166e-02 8.160944283008575439e-02 -3.289801180362701416e-01 -1.548313796520233154e-01 -4.479737952351570129e-02 -9.084530174732208252e-02 6.027261540293693542e-02 1.280073225498199463e-01 3.451377451419830322e-01 -6.121277436614036560e-02 2.657210826873779297e-01
-1.400221437215805054e-01 1.840259581804275513e-01 -1.291691232472658157e-02 1.392551958560943604e-01 -1.068368926644325256e-01 -3.043929040431976318e-01 7.470315694808959961e-02 -3.399497866630554199e-01 -5.306617356836795807e-03 -2.169827669858932495e-01 3.592928126454353333e-02 -2.212190330028533936e-01 -7.311323285102844238e-02 1.260327547788619995e-01 2.155507542192935944e-02 -3.390617072582244873e-01 -2.776525542140007019e-02 -2.366699837148189545e-02 -1.906829178333282471e-01 -1.445472240447998047e-01 1.234894096851348877e-01 -5.796758458018302917e-02 -3.500724136829376221e-01 1.085590571165084839e-01 -2.163467109203338623e-01 2.807180397212505341e-02 -1.035320535302162170e-01 8.632574975490570068e-02 1.405932307243347168e-01 4.114824533462524414e-01 1.813516952097415924e-02 3.239415213465690613e-02
-1.376971751451492310e-01 1.505246460437774658e-01 1.317446529865264893e-01 1.260499358177185059e-01 6.949875503778457642e-02 -3.807587921619415283e-02 9.815251454710960388e-03 1.521211117506027222e-01 2.782552242279052734e-01 5.670815706253051758e-02 2.187250414863228798e-03 1.657802909612655640e-01 -1.450401172041893005e-02 1.832861304283142090e-01 1.866787672042846680e-01 -2.810590267181396484e-01 -2.682326734066009521e-01 -4.163377881050109863e-01 4.668288677930831909e-02 -2.085149288177490234e-02 1.634069383144378662e-01 -1.586937159299850464e-01 -1.653400361537933350e-01 3.514108806848526001e-02 -2.846822142601013184e-01 -7.126063853502273560e-02 -1.352782696485519409e-01 7.034466415643692017e-02 3.751997053623199463e-01 -5.626211315393447876e-02 2.149294912815093994e-01 1.094495728611946106e-01
-7.935211062431335449e-02 3.563596308231353760e-01 1.317132711410522461e-01 -1.893770545721054077e-01 -2.034257352352142334e-01 -1.688034236431121826e-01 -6.728715449571609497e-02 1.377990394830703735e-01 1.858552992343902588e-01 1.108821704983711243e-01 -8.842600136995315552e-02 3.690964356064796448e-02 1.302118748426437378e-01 -2.490057498216629028e-01 -2.750833630561828613e-01 -1.702237725257873535e-01 -2.108081430196762085e-01 -2.660785568878054619e-03 -8.344968408346176147e-02 1.278609968721866608e-03 8.484587073326110840e-02 -6.220708787441253662e-02 -2.747982442378997803e-01 -2.848802506923675537e-01 -2.988933920860290527e-01 1.276394724845886230e-01 4.506821185350418091e-02 4.269764944911003113e-02 3.089322447776794434e-01 1.829960383474826813e-02 2.361040860414505005e-01 1.808765344321727753e-02
4.061477631330490112e-02 -4.798508435487747192e-02 3.496049642562866211e-01 3.043916523456573486e-01 -3.118195831775665283e-01 -1.452578753232955933e-01 -9.382405318319797516e-03 1.969298720359802246e-01 -1.118330508470535278e-01 -1.501217484474182129e-02 -2.795555628836154938e-02 2.270757853984832764e-01 -2.290620207786560059e-01 1.435687690973281860e-01 -1.863685101270675659e-01 -2.473866343498229980e-01 -2.952269464731216431e-02 -3.306334465742111206e-02 -1.045551225543022156e-01 -2.210372313857078552e-02 -2.125913649797439575e-01 1.544063985347747803e-01 8.711820095777511597e-02 7.074400782585144043e-02 -8.253171294927597046e-02 4.468973353505134583e-02 1.224449425935745239e-01 2.618667483329772949e-01 1.909651607275009155e-01 2.245405316352844238e-01 3.338202536106109619e-01 6.452888995409011841e-02
-1.362542659044265747e-01 4.298002123832702637e-01 1.223786100745201111e-01 9.265112876892089844e-02 -1.000870615243911743e-01 -1.855862289667129517e-01 -9.341678768396377563e-02 2.168572321534156799e-02 -1.792419105768203735e-01 1.966155618429183960e-01 -7.691705226898193359e-02 1.061236485838890076e-01 -2.404684387147426605e-02 -7.845170795917510986e-02 -1.251841336488723755e-01 -1.696610264480113983e-02 -1.713917404413223267e-01 -3.534466028213500977e-01 1.467922478914260864e-01 -1.991996318101882935e-01 1.784890592098236084e-01 -2.403925508260726929e-01 -2.759853601455688477e-01 -5.120282992720603943e-02 -3.247349262237548828e-01 -7.005976513028144836e-03 2.035633623600006104e-01 1.872736662626266479e-01 6.348346918821334839e-02 1.661241948604583740e-01 -1.662156730890274048e-02 -1.046596914529800415e-01
2.856040298938751221e-01 1.437389850616455078e-01 4.320428967475891113e-01 -5.152312666177749634e-02 -3.276275992393493652e-01 -2.230662703514099121e-01 5.926368758082389832e-02 -1.160252243280410767e-01 4.441397637128829956e-02 -1.191912442445755005e-01 1.017789244651794434e-01 -1.130277570337057114e-02 -5.656131356954574585e-02 4.448306187987327576e-02 -1.940333396196365356e-01 -5.712376162409782410e-02 4.060967639088630676e-02 -1.072858124971389771e-01 1.124641075730323792e-01 -2.803058326244354248e-01 -3.045702725648880005e-02 -8.600719273090362549e-02 -9.563295543193817139e-02 2.169037610292434692e-01 -2.664913833141326904e-01 -3.032651841640472412e-01 1.188958901911973953e-02 9.908418357372283936e-02 2.366592139005661011e-01 6.257557123899459839e-02 -2.443980276584625244e-01 -1.134123094379901886e-02
-2.319765985012054443e-01 3.094353675842285156e-01 8.311256021261215210e-02 3.449649214744567871e-01 -3.588115572929382324e-01 -5.458770692348480225e-02 1.893072575330734253e-01 7.742581516504287720e-02 -2.534182928502559662e-02 1.256645470857620239e-01 1.996263861656188965e-01 9.098614752292633057e-02 3.253792226314544678e-02 3.595907613635063171e-02 -1.512356847524642944e-01 -1.085397079586982727e-01 -1.540304869413375854e-01 -2.755317389965057373e-01 1.269302815198898315e-01 1.282262057065963745e-01 1.764015555381774902e-01 -2.048658728599548340e-01 -1.002693548798561096e-01 1.986064761877059937e-01 -5.341996625065803528e-02 2.431586571037769318e-02 -1.078369095921516418e-01 -1.422673612833023071e-01 1.037952452898025513e-01 3.849092125892639160e-01 1.923055574297904968e-02 -2.861234592273831367e-03
2.216519415378570557e-01 2.968967854976654053e-01 9.130037575960159302e-02 1.111050993204116821e-01 -2.288591414690017700e-01 -2.687964439392089844e-01 -1.256837844848632812e-01 6.643808446824550629e-03 2.443574517965316772e-01 1.085387989878654480e-01 1.032009199261665344e-01 1.828479170799255371e-01 1.341026723384857178e-01 1.053284704685211182e-01 -2.957090735435485840e-01 3.920616954565048218e-02 1.311399638652801514e-01 -4.316420108079910278e-02 -1.644867956638336182e-01 8.118754625320434570e-02 1.323852241039276123e-01 -6.479042023420333862e-02 -1.464806497097015381e-01 1.156741455197334290e-01 -1.991467177867889404e-01 -1.757307723164558411e-02 1.873267441987991333e-01 -4.224514961242675781e-02 1.698179394006729126e-01 4.517289996147155762e-01 -2.207834869623184204e-01 1.358908973634243011e-02
1.085764244198799133e-01 -1.603600233793258667e-01 1.613410413265228271e-01 1.931340694427490234e-01 -3.418115973472595215e-01 -5.608892813324928284e-02 -3.535088908392935991e-04 4.301862046122550964e-02 -3.160528466105461121e-02 -1.433844715356826782e-01 -5.682314932346343994e-02 -1.646465063095092773e-01 -4.015935212373733521e-02 -4.731951653957366943e-02 -1.290890425443649292e-01 -3.650571703910827637e-01 7.475474476814270020e-02 -1.460946202278137207e-01 -1.967177987098693848e-01 2.969309501349925995e-02 -4.033341631293296814e-02 -3.349194675683975220e-02 1.564576178789138794e-01 2.285376340150833130e-01 -4.528886079788208008e-01 -1.137336865067481995e-01 -3.654079511761665344e-02 2.340689748525619507e-01 3.351832926273345947e-01 2.799078263342380524e-02 -8.623337745666503906e-02 -1.759303361177444458e-01
-3.493452072143554688e-01 2.873150706291198730e-01 -2.690404187887907028e-03 3.244234919548034668e-01 -8.714908361434936523e-02 -3.584282100200653076e-01 -1.483575254678726196e-01 -3.229635767638683319e-03 -1.336033344268798828e-01 -1.417396515607833862e-01 3.016860485076904297e-01 4.912920296192169189e-02 -2.160333544015884399e-01 -1.619137451052665710e-02 -1.849711686372756958e-01 -1.971731632947921753e-01 -2.256321348249912262e-02 2.123216399922966957e-03 -1.643004268407821655e-01 -1.343770176172256470e-01 1.968087702989578247e-01 -9.402588009834289551e-02 -1.686584800481796265e-01 1.719652414321899414e-01 -5.858743935823440552e-02 -1.089275404810905457e-01 5.646200478076934814e-02 9.469205886125564575e-02 2.472948729991912842e-01 1.983868777751922607e-01 -1.974130980670452118e-03 -3.931682184338569641e-02
2.593572735786437988e-01 -9.498141705989837646e-02 1.738501340150833130e-01 1.992716789245605469e-01 -3.836278915405273438e-01 -2.111080847680568695e-02 4.742867872118949890e-02 1.726214587688446045e-01 2.953141927719116211e-01 2.747140079736709595e-02 1.247315183281898499e-01 -4.758948832750320435e-02 2.125322073698043823e-02 -7.641986012458801270e-02 7.354012876749038696e-02 -3.297039866447448730e-01 7.081588357686996460e-02 -1.985651403665542603e-01 6.420885771512985229e-02 -8.691291324794292450e-03 -1.908257976174354553e-02 3.243514336645603180e-03 3.448776155710220337e-02 6.128006055951118469e-02 -1.776241958141326904e-01 -3.158994019031524658e-01 -3.318790495395660400e-01 1.468770503997802734e-01 3.257996439933776855e-01 5.165699124336242676e-02 -1.178144011646509171e-02 -1.481571942567825317e-01
3.332194089889526367e-01 1.725136786699295044e-01 2.846281826496124268e-01 3.011000454425811768e-01 -2.829907834529876709e-01 -5.032412707805633545e-02 -2.640878558158874512e-01 1.209874153137207031e-01 -1.363634504377841949e-02 2.603228092193603516e-01 -1.127110943198204041e-01 -9.860426932573318481e-02 -1.472579240798950195e-01 -8.959163725376129150e-02 -2.065708786249160767e-01 -1.030123084783554077e-01 7.208721339702606201e-02 -7.370965182781219482e-02 -3.797126933932304382e-02 -2.864408493041992188e-01 5.362764745950698853e-02 -3.036671318113803864e-02 1.408602390438318253e-02 -1.299759298563003540e-01 -2.207057476043701172e-01 -3.913414776325225830e-01 6.604823470115661621e-02 9.945986419916152954e-02 9.711717069149017334e-02 -5.788635835051536560e-02 2.549668028950691223e-02 -5.100048333406448364e-02
1.388765573501586914e-01 1.163211241364479065e-01 1.780666112899780273e-01 3.443383052945137024e-02 -3.284028917551040649e-02 -2.242499440908432007e-01 -2.214671112596988678e-02 -5.336655676364898682e-02 1.066265776753425598e-01 3.350767539814114571e-03 -1.523988097906112671e-01 -9.513380378484725952e-02 1.053607240319252014e-01 1.570263057947158813e-01 -3.127032816410064697e-01 -4.366794824600219727e-01 2.454392798244953156e-02 -3.431594371795654297e-02 -2.440202087163925171e-01 4.678526893258094788e-02 2.220930531620979309e-02 -9.332043677568435669e-02 -2.243480980396270752e-01 -7.147144526243209839e-02 -1.046796441078186035e-01 -1.012283563613891602e-01 7.658640295267105103e-02 1.617074012756347656e-01 2.447968125343322754e-01 5.057029724121093750e-01 -9.823068231344223022e-02 -7.078672200441360474e-02
-2.491943985223770142e-01 3.881477713584899902e-01 1.287260949611663818e-01 -2.321158051490783691e-01 -1.834344863891601562e-01 -3.288640379905700684e-01 1.879700645804405212e-02 2.283762022852897644e-02 5.625569820404052734e-02 -6.020231544971466064e-02 -4.036578163504600525e-02 -8.358220756053924561e-02 3.026896622031927109e-03 -1.751432716846466064e-01 -9.249376505613327026e-02 -1.890570223331451416e-01 -1.097343955188989639e-02 1.070872228592634201e-02 -2.108258605003356934e-01 6.855255458503961563e-03 8.858019486069679260e-03 1.696895621716976166e-02 -2.314489483833312988e-01 -1.392861306667327881e-01 -1.169570609927177429e-01 1.844707727432250977e-01 -1.837623566389083862e-01 -1.338009089231491089e-01 4.330456256866455078e-01 2.278533428907394409e-01 -1.381166428327560425e-01 8.813255280256271362e-02
4.098226130008697510e-01 2.157994210720062256e-01 3.443415760993957520e-01 3.447757102549076080e-03 -1.114281341433525085e-01 -2.139509469270706177e-01 -2.075699567794799805e-01 1.150107756257057190e-02 -5.985505878925323486e-02 -1.245803013443946838e-02 -1.570519804954528809e-01 -1.812796741724014282e-01 -4.585588350892066956e-02 -2.773534320294857025e-02 -1.558133661746978760e-01 -1.233083903789520264e-01 6.056784838438034058e-02 -1.961847692728042603e-01 1.385350972414016724e-01 -2.594078481197357178e-01 1.356424987316131592e-01 5.800743028521537781e-02 1.243604463525116444e-03 -5.945758894085884094e-02 -3.236941099166870117e-01 -8.886132389307022095e-02 -4.172408208250999451e-02 -5.367440730333328247e-02 3.103518187999725342e-01 1.100056096911430359e-01 -2.370581179857254028e-01 1.612759977579116821e-01
1.319148540496826172e-01 1.970524191856384277e-01 -3.869292512536048889e-02 1.296459287405014038e-01 -4.032886028289794922e-01 -1.259681880474090576e-01 8.500951528549194336e-02 8.809047751128673553e-03 9.847021847963333130e-02 1.400161385536193848e-01 2.305693477392196655e-01 7.005751132965087891e-02 9.556452184915542603e-02 -2.420994490385055542e-01 1.266728490591049194e-01 -1.387414336204528809e-01 -1.133740097284317017e-01 -3.725299835205078125e-01 5.505817756056785583e-02 5.227094516158103943e-02 1.898522973060607910e-01 -1.473127454519271851e-01 -9.943287819623947144e-02 3.359538316726684570e-01 3.964698687195777893e-02 8.998773992061614990e-02 -4.658926278352737427e-02 -1.573129594326019287e-01 1.653089076280593872e-01 3.747241199016571045e-01 -8.270250260829925537e-02 1.316743623465299606e-02
3.763707354664802551e-02 -1.208096370100975037e-02 2.531849741935729980e-01 2.037657350301742554e-01 -2.420297265052795410e-01 -1.576428264379501343e-01 -8.685276657342910767e-02 -1.378359645605087280e-01 -8.711826056241989136e-02 7.335354387760162354e-02 1.110857948660850525e-01 3.770645707845687866e-02 1.513298898935317993e-01 7.002593576908111572e-02 -1.758477389812469482e-01 -3.096891939640045166e-01 1.398976445198059082e-01 -1.455932557582855225e-01 -1.805965155363082886e-01 -7.647671550512313843e-02 -1.479511559009552002e-01 -1.917739212512969971e-02 1.886071413755416870e-01 2.288997359573841095e-02 -4.007364809513092041e-01 -1.197921931743621826e-01 -1.130302175879478455e-01 1.233095824718475342e-01 4.627538919448852539e-01 -7.074888050556182861e-02 -1.524020880460739136e-01 -1.363664716482162476e-01
-1.532827615737915039e-01 1.457518041133880615e-01 -1.051098406314849854e-01 6.878422200679779053e-02 -1.104225814342498779e-01 -1.101145893335342407e-01 -4.137647151947021484e-02 -1.170663833618164062e-01 -2.890014089643955231e-02 4.807587713003158569e-02 1.462189247831702232e-03 9.943644516170024872e-03 -4.915628954768180847e-02 -5.098530650138854980e-02 -2.693998217582702637e-01 -1.595230549573898315e-01 -1.057458072900772095e-01 -3.576211631298065186e-01 -4.143325686454772949e-01 -3.628948330879211426e-02 1.159391552209854126e-01 1.912263594567775726e-02 -4.854990243911743164e-01 -1.121904477477073669e-01 -3.059365749359130859e-01 -2.809040062129497528e-02 1.323988288640975952e-01 1.011556312441825867e-01 2.434277683496475220e-01 1.610656380653381348e-01 6.897343695163726807e-02 -8.477935940027236938e-02
3.354949504137039185e-02 1.797498464584350586e-01 -4.837466031312942505e-02 1.736363768577575684e-01 -3.409600555896759033e-01 2.195810675621032715e-01 -1.010614857077598572e-01 5.176547169685363770e-02 8.136969804763793945e-02 1.931858062744140625e-01 8.804666996002197266e-02 2.016259878873825073e-01 -1.233513504266738892e-01 -2.342718988656997681e-01 -1.756534725427627563e-01 -5.813697353005409241e-02 5.211784504354000092e-03 -4.409611523151397705e-01 -7.426393777132034302e-02 -1.933381259441375732e-01 -7.018771022558212280e-02 9.503053873777389526e-02 1.147047802805900574e-01 -6.900440901517868042e-02 3.536009415984153748e-02 -2.016141265630722046e-01 3.439580202102661133e-01 -1.235081925988197327e-01 2.478833049535751343e-01 2.018740475177764893e-01 -7.432086765766143799e-02 8.720382302999496460e-02
7.640697062015533447e-02 7.597460597753524780e-02 3.959167301654815674e-01 -4.970659315586090088e-02 -9.322495013475418091e-02 -9.736001491546630859e-02 -1.423906683921813965e-01 7.448017597198486328e-02 3.751741349697113037e-01 -7.079341262578964233e-02 2.791171073913574219e-01 9.587187319993972778e-02 -6.608135998249053955e-02 7.433960679918527603e-03 -5.085464194416999817e-02 4.711101204156875610e-02 -6.222546473145484924e-02 -2.745201885700225830e-01 1.240617558360099792e-01 -1.496244966983795166e-01 8.429067581892013550e-02 -5.995822325348854065e-02 -1.367394775152206421e-01 8.951978385448455811e-02 -2.611483037471771240e-01 -3.003758192062377930e-01 1.972268074750900269e-01 1.286938041448593140e-01 1.754764914512634277e-01 1.611859947443008423e-01 3.046206235885620117e-01 -1.587748378515243530e-01
5.052071809768676758e-02 3.352980315685272217e-01 1.247876808047294617e-01 9.143450297415256500e-03 -1.175775825977325439e-01 -4.091193154454231262e-02 9.265191853046417236e-02 8.216962218284606934e-02 5.590010061860084534e-02 -1.340066790580749512e-01 4.649375006556510925e-02 2.047782540321350098e-01 -3.437208831310272217e-01 -2.478905767202377319e-01 -7.803118228912353516e-02 2.230244874954223633e-02 -2.959091365337371826e-01 -7.013484835624694824e-02 -1.185691729187965393e-01 -2.318978011608123779e-01 3.256961330771446228e-02 -4.360914528369903564e-01 -1.829094886779785156e-01 -6.627688556909561157e-02 -2.114608138799667358e-01 -1.027004048228263855e-01 -9.915116243064403534e-03 1.221478171646595001e-02 3.350493013858795166e-01 -5.059942137449979782e-03 -9.741973131895065308e-02 -1.431367844343185425e-01
-3.328529372811317444e-02 2.794712483882904053e-01 3.881190717220306396e-01 8.918567001819610596e-02 -2.975142747163772583e-02 1.411540955305099487e-01 -1.126273795962333679e-01 1.122912839055061340e-01 1.919167190790176392e-01 4.008079320192337036e-02 1.079419255256652832e-02 -1.080999523401260376e-01 -1.065746694803237915e-01 -1.069026812911033630e-02 -2.622675150632858276e-02 8.213375508785247803e-02 6.011446937918663025e-02 -1.542994678020477295e-01 1.623070985078811646e-02 -3.095022588968276978e-02 -7.317089289426803589e-02 1.373677998781204224e-01 1.178252995014190674e-01 6.020733341574668884e-02 -5.389384627342224121e-01 -1.560242623090744019e-01 -1.794368773698806763e-01 5.288830399513244629e-02 4.065309762954711914e-01 7.255904376506805420e-02 1.981598287820816040e-01 1.303041726350784302e-01
-9.959286451339721680e-02 2.117002308368682861e-01 1.057129278779029846e-01 5.369391292333602905e-02 -1.245491951704025269e-01 -3.013499677181243896e-01 -1.933653205633163452e-01 9.021339565515518188e-02 4.091368615627288818e-01 -6.437777774408459663e-04 1.866475939750671387e-01 9.072652459144592285e-02 -1.702195033431053162e-02 1.259853783994913101e-02 -3.616506457328796387e-01 -1.585946045815944672e-02 -2.573350667953491211e-01 5.238818377256393433e-02 -2.488497644662857056e-01 2.711343765258789062e-01 5.431250855326652527e-02 2.371375821530818939e-02 -1.696520745754241943e-01 -7.991440594196319580e-02 -1.078881621360778809e-01 9.809224866330623627e-03 7.448896765708923340e-02 -2.211020141839981079e-02 2.605856657028198242e-01 2.828524410724639893e-01 1.671797186136245728e-01 2.609074674546718597e-02
-3.729776293039321899e-02 3.154470324516296387e-01 3.584103882312774658e-01 1.666909158229827881e-01 -1.515475511550903320e-01 4.099751263856887817e-02 -1.770441420376300812e-02 1.380059719085693359e-01 2.404605001211166382e-01 1.364314556121826172e-01 -1.259252727031707764e-01 -3.327534720301628113e-02 -7.524931430816650391e-02 -1.641582995653152466e-01 -5.133589357137680054e-02 -9.078395366668701172e-02 2.124065309762954712e-01 -2.682741582393646240e-01 -8.397341519594192505e-02 -9.763983637094497681e-02 8.973497897386550903e-02 3.021922521293163300e-02 -3.395530954003334045e-02 7.245770841836929321e-02 -3.924736082553863525e-01 -2.510987520217895508e-01 -1.827873140573501587e-01 2.343238294124603271e-01 2.857359349727630615e-01 -1.605983823537826538e-01 -6.687780842185020447e-03 -6.090156268328428268e-03
-2.977723181247711182e-01 2.531247735023498535e-01 6.322336196899414062e-02 1.695417463779449463e-01 -3.799219727516174316e-01 -1.684603244066238403e-01 1.917473375797271729e-01 1.415566056966781616e-01 4.590725991874933243e-03 7.106660306453704834e-02 1.872180104255676270e-01 -4.853660613298416138e-02 -9.451719373464584351e-02 1.066970154643058777e-01 1.987687870860099792e-02 -1.225732043385505676e-01 -1.919967979192733765e-01 -2.457915544509887695e-01 -5.419003218412399292e-02 -5.417750030755996704e-02 2.503795921802520752e-01 -1.617050170898437500e-01 -1.388915181159973145e-01 1.475883424282073975e-01 7.819915562868118286e-02 7.647836580872535706e-03 -1.458509713411331177e-01 -1.332644075155258179e-01 2.961964309215545654e-01 3.410749733448028564e-01 8.895765990018844604e-02 1.285889148712158203e-01
1.577910035848617554e-01 3.118609078228473663e-02 2.679920494556427002e-01 2.531682848930358887e-01 -4.071888923645019531e-01 -1.022871434688568115e-01 -1.514662653207778931e-01 2.365968935191631317e-02 1.487237513065338135e-01 -2.752147987484931946e-02 1.576035320758819580e-01 -2.219428569078445435e-01 -1.335148662328720093e-01 -7.636241614818572998e-02 2.945175170898437500e-01 2.109618159011006355e-03 1.341010481119155884e-01 -9.258528798818588257e-02 -9.588068723678588867e-02 2.083983123302459717e-01 2.917279743996914476e-05 -2.209676206111907959e-01 -9.811905026435852051e-02 7.992718368768692017e-02 -9.043334424495697021e-02 7.074146531522274017e-03 5.145932361483573914e-02 3.269881010055541992e-01 2.190770208835601807e-01 2.375604957342147827e-01 -1.332247108221054077e-01 2.169689685106277466e-01
8.717198669910430908e-02 1.965357363224029541e-01 2.946136593818664551e-01 2.147894538938999176e-02 -3.004237413406372070e-01 -1.633529067039489746e-01 -1.826032064855098724e-02 -7.492308318614959717e-02 1.798674762248992920e-01 -9.543154388666152954e-02 3.324721455574035645e-01 -1.100322157144546509e-01 -1.886607855558395386e-01 -1.649095118045806885e-01 -6.444642692804336548e-02 -3.121571838855743408e-01 1.352527588605880737e-01 -5.650175362825393677e-02 3.983641415834426880e-02 1.435813605785369873e-01 -3.690715432167053223e-01 -2.178838662803173065e-02 -1.298158764839172363e-01 1.718555986881256104e-01 -1.061547696590423584e-01 -1.592435389757156372e-01 1.451185941696166992e-01 -6.714863330125808716e-02 2.644576132297515869e-01 -5.414137616753578186e-02 -1.701077818870544434e-01 1.561346799135208130e-01
5.954864621162414551e-02 3.736293613910675049e-01 2.380257397890090942e-01 6.332273781299591064e-02 -3.420648723840713501e-02 1.792398467659950256e-02 6.016206368803977966e-02 1.223145946860313416e-01 1.305488403886556625e-02 -1.242339685559272766e-01 -3.878310695290565491e-02 1.756782829761505127e-01 -4.366711154580116272e-02 -1.533720493316650391e-01 -2.366947531700134277e-01 -1.270548999309539795e-01 -5.923734605312347412e-02 -2.855196595191955566e-01 -4.330690801143646240e-01 6.103430315852165222e-02 -1.584778279066085815e-01 -3.101999163627624512e-01 -1.576069891452789307e-01 4.257584735751152039e-02 -2.445615381002426147e-01 -1.118894293904304504e-01 -1.089844331145286560e-01 -1.429328918457031250e-01 -4.355762153863906860e-02 2.044052332639694214e-01 8.194277994334697723e-03 -2.405608296394348145e-01
1.101799979805946350e-01 1.628844290971755981e-01 1.884248554706573486e-01 -1.489090919494628906e-01 -4.194985032081604004e-01 -9.642410278320312500e-02 1.321980804204940796e-01 2.740862406790256500e-02 1.806953400373458862e-01 -1.433967649936676025e-01 4.972802475094795227e-02 -1.444828957319259644e-01 -5.606644600629806519e-02 -1.970029771327972412e-01 -1.074826121330261230e-01 -2.213967293500900269e-01 1.213684398680925369e-02 -1.610222607851028442e-01 1.375288609415292740e-02 1.670480370521545410e-01 -2.640503942966461182e-01 1.938364095985889435e-02 -1.952207833528518677e-01 2.984682619571685791e-01 -8.930739015340805054e-02 -3.887892961502075195e-01 -3.154309839010238647e-02 -2.858828194439411163e-02 3.270321786403656006e-01 1.017710566520690918e-02 4.001622647047042847e-02 -4.587112343870103359e-04
1.395916789770126343e-01 -2.199799288064241409e-03 4.187529385089874268e-01 1.157575547695159912e-01 -2.933492660522460938e-01 -1.305512040853500366e-01 -5.937115103006362915e-02 -1.047154441475868225e-01 1.085836216807365417e-01 2.145433332771062851e-03 1.581643819808959961e-01 8.485081605613231659e-03 5.654738843441009521e-02 1.980801522731781006e-01 -1.135474964976310730e-01 -7.118671387434005737e-02 -8.937465399503707886e-02 1.632333919405937195e-02 -1.754385977983474731e-01 -2.285532206296920776e-01 1.414752900600433350e-01 1.135038118809461594e-02 -2.567018568515777588e-01 2.524957656860351562e-01 -3.086554408073425293e-01 -3.666532337665557861e-01 2.451957575976848602e-02 2.263827174901962280e-01 1.978612691164016724e-01 9.167944639921188354e-02 4.701083153486251831e-02 6.715483963489532471e-02
2.489826977252960205e-01 1.350867301225662231e-01 2.291224300861358643e-01 3.143280744552612305e-02 -1.933125406503677368e-01 -9.928014129400253296e-02 4.825213458389043808e-03 5.121960490942001343e-02 -8.380136638879776001e-02 1.636003851890563965e-01 4.567443430423736572e-01 -2.762671411037445068e-01 -1.907946616411209106e-01 -4.349532723426818848e-02 2.120755612850189209e-02 -1.038099154829978943e-01 1.832852363586425781e-01 -4.168992340564727783e-01 -7.659974507987499237e-03 5.997619405388832092e-02 4.372712224721908569e-02 5.327817052602767944e-02 9.047561138868331909e-02 8.664974942803382874e-03 -3.617076873779296875e-01 -1.274223718792200089e-02 6.685046851634979248e-02 2.092493474483489990e-01 1.074367612600326538e-01 1.411332339048385620e-01 1.155702993273735046e-01 -4.573138896375894547e-03
-3.377209901809692383e-01 2.724363207817077637e-01 2.392707169055938721e-01 2.423940040171146393e-02 -6.638765335083007812e-02 -2.481077462434768677e-01 -4.120860248804092407e-02 -1.341823786497116089e-01 3.462780267000198364e-02 1.084065511822700500e-01 3.421902511036023498e-05 9.237518906593322754e-02 1.059487909078598022e-01 -8.730235695838928223e-02 6.302422843873500824e-03 -1.279530078172683716e-01 5.016554892063140869e-02 -3.942748308181762695e-01 -5.537215992808341980e-02 -1.398245245218276978e-01 1.985762715339660645e-01 6.064763665199279785e-02 -3.423585295677185059e-01 -1.028706654906272888e-01 -2.862217426300048828e-01 5.606512725353240967e-02 1.858346760272979736e-01 1.964379101991653442e-02 2.820281386375427246e-01 1.831370294094085693e-01 1.052783206105232239e-01 -1.258434355258941650e-01
1.227963250130414963e-02 1.952709257602691650e-01 -7.512661814689636230e-02 1.845971494913101196e-01 -1.831628084182739258e-01 -3.769356906414031982e-01 -3.609615936875343323e-02 -7.124961167573928833e-02 4.593246057629585266e-02 -1.320811659097671509e-01 4.490561410784721375e-02 5.204724892973899841e-02 -1.665196567773818970e-01 1.418599635362625122e-01 -7.862872630357742310e-02 -8.703615749254822731e-04 -1.508976221084594727e-01 -3.302673101425170898e-01 -2.688512802124023438e-01 4.412139579653739929e-02 -2.307670935988426208e-02 -9.077517688274383545e-02 -3.958562612533569336e-01 -2.542579360306262970e-02 1.110694091767072678e-02 2.078956812620162964e-01 9.468547254800796509e-02 1.660573668777942657e-02 4.477871358394622803e-01 1.260545551776885986e-01 1.291480362415313721e-01 -6.172532960772514343e-02
7.113086432218551636e-02 1.819814592599868774e-01 7.632182538509368896e-02 2.127077728509902954e-01 -9.480471163988113403e-02 -2.715196646749973297e-02 1.346886856481432915e-03 7.143334299325942993e-02 9.701457619667053223e-02 -5.290962290018796921e-03 -1.006332412362098694e-01 -3.253589197993278503e-02 1.499584317207336426e-01 -2.782337963581085205e-01 -2.145546078681945801e-01 -2.238163203001022339e-01 -1.307090520858764648e-01 -1.071333661675453186e-01 6.949830055236816406e-02 -1.348800659179687500e-01 3.915538191795349121e-01 -4.188097268342971802e-02 -2.336583882570266724e-01 1.464573293924331665e-01 -1.921706497669219971e-01 -2.626805603504180908e-01 -2.001410536468029022e-02 7.331923395395278931e-02 3.871300518512725830e-01 -3.991416841745376587e-02 -9.390069544315338135e-02 -3.529627323150634766e-01
1.935658454895019531e-01 5.415873974561691284e-02 1.626702398061752319e-01 1.121082007884979248e-01 -1.294369548559188843e-01 -8.615582436323165894e-02 -3.073810935020446777e-01 -2.653074078261852264e-02 -7.511267438530921936e-03 1.432269066572189331e-01 -1.979562938213348389e-01 -1.480802595615386963e-01 1.317759901285171509e-01 -7.516247779130935669e-02 -3.219774663448333740e-01 -2.770237624645233154e-01 2.971890009939670563e-02 1.476473920047283173e-02 -2.535471618175506592e-01 9.017922915518283844e-03 -4.238357394933700562e-02 -5.438529327511787415e-02 -3.240841925144195557e-01 6.514778733253479004e-02 -2.475570589303970337e-01 -3.487960994243621826e-02 -1.467080116271972656e-01 8.097965270280838013e-02 3.287096619606018066e-01 3.304584026336669922e-01 -1.695193052291870117e-01 5.028343759477138519e-03
2.979820072650909424e-01 1.660251170396804810e-01 3.779235854744911194e-02 1.695140153169631958e-01 -4.896924793720245361e-01 -3.302919566631317139e-01 -6.899715960025787354e-02 1.574903875589370728e-01 3.120187669992446899e-03 6.604664027690887451e-02 6.143544241786003113e-02 9.303188323974609375e-02 -1.258707493543624878e-01 -3.110885806381702423e-02 -2.848057448863983154e-01 -5.800808966159820557e-02 -4.736994206905364990e-02 4.412193223834037781e-02 1.199473962187767029e-01 -3.258834183216094971e-01 2.179753631353378296e-01 -2.554496191442012787e-02 -2.798318676650524139e-02 -4.882171005010604858e-02 -1.474413722753524780e-01 -2.558625042438507080e-01 1.306620985269546509e-01 1.952644586563110352e-01 1.219178065657615662e-01 6.057644262909889221e-02 -8.857457339763641357e-02 -1.097160130739212036e-01
8.744043856859207153e-02 4.173091948032379150e-01 -1.131550669670104980e-01 2.143400534987449646e-02 -3.293969035148620605e-01 -1.816591322422027588e-01 1.936762034893035889e-01 -7.167571038007736206e-02 -2.142929881811141968e-01 6.178840994834899902e-02 7.321934401988983154e-02 1.593999713659286499e-01 -2.493904978036880493e-01 3.659073635935783386e-02 -1.227102652192115784e-01 -4.885417595505714417e-02 -1.314092129468917847e-01 6.045348197221755981e-02 4.333123564720153809e-02 -4.130880907177925110e-02 1.093041226267814636e-01 -1.692693531513214111e-01 4.625982046127319336e-02 2.401065975427627563e-01 1.955600082874298096e-02 -1.348811984062194824e-01 -2.123000770807266235e-01 4.641237482428550720e-02 3.250204622745513916e-01 3.189385831356048584e-01 2.455161362886428833e-01 3.112898766994476318e-02
-2.313435226678848267e-01 -7.848645746707916260e-02 1.049076914787292480e-01 5.852363631129264832e-02 -3.000768125057220459e-01 -6.843291223049163818e-02 -2.015066891908645630e-02 1.145568490028381348e-01 6.087894737720489502e-02 2.039361298084259033e-01 -1.170487329363822937e-01 -2.025974169373512268e-02 -1.459706872701644897e-01 -2.423559874296188354e-02 -2.967611253261566162e-01 -5.216654539108276367e-01 1.578444838523864746e-01 -1.386001706123352051e-01 -2.548594586551189423e-02 9.995204955339431763e-02 -4.628222808241844177e-02 2.412670999765396118e-01 2.887886464595794678e-01 -1.103649064898490906e-01 -1.309704333543777466e-01 -1.326210349798202515e-01 1.184245478361845016e-02 -3.455231338739395142e-02 2.598179578781127930e-01 2.370582818984985352e-01 7.886878214776515961e-03 -7.477468252182006836e-02
1.569607853889465332e-01 -5.297827720642089844e-02 3.854563534259796143e-01 -1.699670590460300446e-02 -3.403494060039520264e-01 -5.779451504349708557e-02 1.034059301018714905e-01 -1.913516968488693237e-02 4.547699540853500366e-02 -9.428578615188598633e-02 -3.564624488353729248e-02 4.750237613916397095e-02 5.471531301736831665e-02 2.443480789661407471e-01 3.460720926523208618e-02 -8.563336730003356934e-02 1.340034604072570801e-01 -5.511654913425445557e-02 -4.583504796028137207e-02 1.870915852487087250e-02 8.997804671525955200e-02 -5.888038873672485352e-02 -2.151276022195816040e-01 3.079276978969573975e-01 -4.776030778884887695e-01 -2.614797055721282959e-01 7.147498428821563721e-02 8.546108752489089966e-02 2.848744094371795654e-01 1.385482549667358398e-01 1.041506752371788025e-01 -1.074510812759399414e-01
-7.501749694347381592e-02 1.373750567436218262e-01 9.071680158376693726e-02 1.438755169510841370e-02 -2.863337397575378418e-01 -6.988093256950378418e-02 -1.335127502679824829e-01 -1.216264367103576660e-01 1.171776726841926575e-01 -1.421947777271270752e-01 2.447514086961746216e-01 -2.361643910408020020e-01 -1.205778867006301880e-01 1.232262402772903442e-01 -7.339478284120559692e-02 -4.162818565964698792e-02 -8.284692466259002686e-02 -2.182860076427459717e-01 -1.854887418448925018e-02 3.183862194418907166e-02 -1.336938049644231796e-02 -1.239128559827804565e-01 -1.778125613927841187e-01 2.763357758522033691e-01 -2.947311401367187500e-01 -5.684849619865417480e-01 4.063979256898164749e-03 1.656350195407867432e-01 1.656268984079360962e-01 1.017564535140991211e-01 7.545311748981475830e-02 -2.738163247704505920e-02
3.014344274997711182e-01 2.439005821943283081e-01 6.076511740684509277e-02 1.162594109773635864e-01 -5.991683900356292725e-02 -1.300183981657028198e-01 3.613724187016487122e-02 -8.591356873512268066e-02 9.243226610124111176e-03 6.903830915689468384e-02 1.186992600560188293e-01 2.892451547086238861e-02 -4.440263211727142334e-01 -7.903841137886047363e-02 3.154601529240608215e-02 -2.707779109477996826e-01 -4.182619159109890461e-04 -1.020361930131912231e-01 1.380235701799392700e-01 -2.058826945722103119e-02 5.619924515485763550e-02 -1.059970185160636902e-01 6.677231192588806152e-02 8.816961199045181274e-02 -5.684850215911865234e-01 -1.697861030697822571e-02 2.177091687917709351e-01 -1.900893822312355042e-02 7.044618576765060425e-02 5.011125281453132629e-02 2.127217203378677368e-01 -1.590616554021835327e-01
-3.070013411343097687e-02 3.534401059150695801e-01 3.936181068420410156e-01 2.459868192672729492e-01 -1.719929277896881104e-01 5.112594738602638245e-02 -3.132927417755126953e-02 3.224353194236755371e-01 1.447408199310302734e-01 2.191267907619476318e-02 7.809512317180633545e-04 4.198860377073287964e-02 -1.360575258731842041e-01 -7.119772583246231079e-02 4.769216105341911316e-02 -1.848864257335662842e-01 -2.453721314668655396e-01 -1.747497320175170898e-01 6.132680550217628479e-02 1.282130479812622070e-01 -1.897889524698257446e-01 -3.107089698314666748e-01 5.827235430479049683e-02 2.054555155336856842e-02 1.512713450938463211e-02 1.420899480581283569e-01 -1.338872909545898438e-01 3.361142799258232117e-02 2.350137829780578613e-01 2.396324425935745239e-01 -6.171842664480209351e-02 1.872398257255554199e-01
-1.221292912960052490e-01 -5.282645672559738159e-02 1.433010548353195190e-01 -1.961325295269489288e-02 -2.432559728622436523e-01 -4.584994167089462280e-02 -1.760965436697006226e-01 -1.017047017812728882e-01 2.600126266479492188e-01 1.061815991997718811e-01 3.271080851554870605e-01 -2.077726870775222778e-01 -1.196116209030151367e-01 4.646532982587814331e-02 -1.723670363426208496e-01 -1.190839409828186035e-01 -1.341173499822616577e-01 -1.323800981044769287e-01 1.294350028038024902e-01 9.919291362166404724e-03 -1.474413182586431503e-02 -1.648478806018829346e-01 -2.912586927413940430e-01 -4.123851656913757324e-02 -3.277141153812408447e-01 -3.352898061275482178e-01 1.822203099727630615e-01 3.101568222045898438e-01 1.354055106639862061e-01 1.438173800706863403e-01 -2.820635680109262466e-03 1.216773837804794312e-01
8.837846666574478149e-02 -1.306617707014083862e-01 -1.312903501093387604e-02 1.396290510892868042e-01 -2.880409061908721924e-01 -4.233126714825630188e-02 -2.156323045492172241e-01 -1.501646786928176880e-01 3.624671697616577148e-01 4.784630611538887024e-02 2.420296370983123779e-01 7.819352298974990845e-02 -2.418744936585426331e-02 1.051292046904563904e-01 -2.058522850275039673e-01 -1.134737357497215271e-01 -2.034485340118408203e-02 -2.460270076990127563e-01 1.481937468051910400e-01 -2.002447396516799927e-01 -5.828853324055671692e-02 -1.927944272756576538e-01 -2.242040187120437622e-01 1.091203317046165466e-01 -3.307823836803436279e-01 -2.141291201114654541e-01 2.538511455059051514e-01 7.016678899526596069e-02 2.195317596197128296e-01 9.286445379257202148e-02 1.085481122136116028e-01 1.319535523653030396e-01
1.506995707750320435e-01 5.143487360328435898e-03 8.640372753143310547e-02 1.544184833765029907e-01 -3.260880708694458008e-01 2.279213815927505493e-01 -2.353191524744033813e-01 3.735917508602142334e-01 -1.558048874139785767e-01 -9.591716527938842773e-02 6.900957971811294556e-02 -1.078899279236793518e-01 -2.780328989028930664e-01 -1.739879548549652100e-01 -8.740183711051940918e-02 2.513778582215309143e-02 4.380084574222564697e-02 -2.450864464044570923e-01 -8.156914263963699341e-03 -7.669132947921752930e-02 -8.685525506734848022e-02 3.867920115590095520e-02 5.755653604865074158e-02 7.202842086553573608e-02 -1.474589407444000244e-01 -1.774893254041671753e-01 -1.291170809417963028e-02 5.354239791631698608e-02 4.660280346870422363e-01 2.587577104568481445e-01 -2.870522066950798035e-02 1.689867861568927765e-02
-1.839970797300338745e-01 2.545756399631500244e-01 5.068312957882881165e-02 2.900702357292175293e-01 -1.249989271163940430e-01 -1.731963753700256348e-01 -4.825421795248985291e-02 1.206551939249038696e-01 -2.853294648230075836e-02 3.940960019826889038e-02 2.539583742618560791e-01 -9.352400153875350952e-02 -2.971731722354888916e-01 -5.137836560606956482e-02 -1.309400051832199097e-01 -9.240945428609848022e-02 -9.179937094449996948e-02 -3.300155699253082275e-01 -3.678896725177764893e-01 8.829642832279205322e-02 5.401229113340377808e-02 2.271443009376525879e-01 -3.122613430023193359e-01 -6.495279259979724884e-03 -2.111406028270721436e-01 -1.215634942054748535e-01 1.495400518178939819e-01 -1.502468287944793701e-01 2.011223435401916504e-01 1.869532838463783264e-02 -4.729770496487617493e-02 2.217998029664158821e-03
-8.337394893169403076e-02 2.399848997592926025e-01 3.194274306297302246e-01 -1.410747468471527100e-01 -1.824299842119216919e-01 -1.433094125241041183e-02 -1.072228848934173584e-01 -1.410922873765230179e-02 1.694173812866210938e-01 -4.097603261470794678e-02 -1.952230781316757202e-01 2.304593771696090698e-01 -6.522885989397764206e-03 -1.276814937591552734e-02 -4.963710159063339233e-02 -1.654759347438812256e-01 -3.316559270024299622e-02 -1.891902983188629150e-01 -2.490731030702590942e-01 -3.222765773534774780e-02 3.083414137363433838e-01 4.171606153249740601e-02 1.021637022495269775e-01 1.670872978866100311e-02 -1.775356978178024292e-01 -8.054044097661972046e-02 1.641536951065063477e-01 -2.365565448999404907e-01 5.075989961624145508e-01 -8.015077561140060425e-02 5.337544530630111694e-02 -1.460839360952377319e-01
-7.059004157781600952e-02 2.108848392963409424e-01 4.030244946479797363e-01 1.909211575984954834e-01 -1.860598623752593994e-01 -3.036166913807392120e-02 -1.102524846792221069e-01 9.235344827175140381e-02 1.603423357009887695e-01 2.582162246108055115e-02 3.881368413567543030e-02 2.036835998296737671e-01 -8.492589741945266724e-02 -5.052939429879188538e-02 1.251239925622940063e-01 -2.957079410552978516e-01 3.452765941619873047e-02 -1.161552383564412594e-03 -5.499795824289321899e-02 3.623837828636169434e-01 3.666245192289352417e-02 -7.510421425104141235e-02 -7.419911772012710571e-02 2.611211240291595459e-01 -3.229547664523124695e-02 -1.551319062709808350e-01 9.965760260820388794e-02 -7.809846103191375732e-02 2.534855604171752930e-01 1.461273580789566040e-01 8.850905299186706543e-02 -4.029994904994964600e-01
1.914189010858535767e-01 -4.534254595637321472e-02 1.270993202924728394e-01 6.085896119475364685e-02 -1.463235914707183838e-01 2.797870635986328125e-01 -2.594987750053405762e-01 1.749642044305801392e-01 -4.439840838313102722e-02 8.788997679948806763e-02 5.257857590913772583e-02 -1.527357697486877441e-01 -3.684085309505462646e-01 -1.477312296628952026e-01 -1.091012656688690186e-01 -1.502616703510284424e-01 -1.602254360914230347e-01 -4.214059710502624512e-01 -5.482007190585136414e-02 -8.308123052120208740e-02 1.115406677126884460e-01 -2.226264774799346924e-02 1.003789007663726807e-01 2.579928189516067505e-02 -1.189757883548736572e-02 -1.782377511262893677e-01 6.113263964653015137e-02 1.807271689176559448e-01 3.770332038402557373e-01 2.593679726123809814e-01 -3.486527875065803528e-02 1.375063695013523102e-02
-8.538041263818740845e-02 1.713427156209945679e-01 3.686243891716003418e-01 2.225364297628402710e-01 1.402486711740493774e-01 6.014765426516532898e-02 5.534886568784713745e-02 -3.354565799236297607e-02 9.267095476388931274e-02 1.670522093772888184e-01 7.282852381467819214e-02 2.237301021814346313e-01 8.270242810249328613e-02 -4.753409698605537415e-02 -2.220468819141387939e-01 -9.769857674837112427e-02 -2.273944579064846039e-02 -2.790338993072509766e-01 -1.877140998840332031e-01 2.635404653847217560e-02 8.905936777591705322e-02 -1.465212702751159668e-01 -3.459053933620452881e-01 1.995948515832424164e-02 -2.290998846292495728e-01 6.019966304302215576e-02 -8.783262223005294800e-02 -6.847568321973085403e-03 2.581464648246765137e-01 3.563605248928070068e-01 -2.097820788621902466e-01 1.593631058931350708e-01
1.775927096605300903e-01 1.635736674070358276e-01 2.662597596645355225e-01 2.764583751559257507e-02 -3.351653814315795898e-01 8.628895506262779236e-03 -1.170995086431503296e-01 2.243509739637374878e-01 -4.277394711971282959e-02 1.607611328363418579e-01 3.159579932689666748e-01 -4.814013093709945679e-02 -9.139905869960784912e-02 -4.831902217119932175e-03 -1.427670717239379883e-01 -8.906658738851547241e-02 2.679650187492370605e-01 -3.860417604446411133e-01 -1.522442139685153961e-02 -2.139080464839935303e-01 1.948981732130050659e-01 -1.274324208498001099e-01 8.357926458120346069e-02 -9.434982202947139740e-03 -3.437996804714202881e-01 -1.679717004299163818e-01 1.292421817779541016e-01 -2.340992540121078491e-02 4.248070716857910156e-02 1.542520821094512939e-01 -6.102043762803077698e-02 7.726710289716720581e-02
-1.527713611721992493e-02 2.896272540092468262e-01 9.927669912576675415e-02 1.825302988290786743e-01 -1.472514867782592773e-01 -5.548507347702980042e-02 -1.055319905281066895e-01 4.780639708042144775e-02 3.213668987154960632e-02 1.016442477703094482e-01 1.222938150167465210e-01 5.353670939803123474e-02 1.225907653570175171e-01 1.544310450553894043e-01 -2.765283286571502686e-01 6.909677386283874512e-02 -2.736391723155975342e-01 -1.804452389478683472e-01 -4.692186135798692703e-03 -3.918660432100296021e-02 2.691028118133544922e-01 2.932121753692626953e-01 2.221805900335311890e-01 1.163786053657531738e-01 -2.127490043640136719e-01 -3.435261845588684082e-01 7.047268748283386230e-02 -1.212231740355491638e-01 2.508963346481323242e-01 2.753683030605316162e-01 1.025913283228874207e-01 -1.506301015615463257e-01
-9.016215056180953979e-02 1.363550573587417603e-01 1.197442784905433655e-01 7.770275231450796127e-03 -2.198468893766403198e-01 2.613494992256164551e-01 -1.429675519466400146e-01 2.016498148441314697e-01 -1.723669320344924927e-01 1.874882280826568604e-01 -1.029668226838111877e-01 1.390948053449392319e-02 -2.341462224721908569e-01 -8.185940235853195190e-02 -1.364349424839019775e-01 -2.907505631446838379e-01 -1.519316732883453369e-01 -4.540764391422271729e-01 -6.219160184264183044e-02 -4.595905914902687073e-02 -1.713757365942001343e-01 -2.239223122596740723e-01 -4.959597811102867126e-02 6.624607741832733154e-02 6.217822805047035217e-02 -2.710706591606140137e-01 -1.010717973113059998e-01 -1.050780434161424637e-02 3.322752118110656738e-01 -3.453575074672698975e-02 1.134111881256103516e-01 -8.405865728855133057e-02
-1.102035045623779297e-01 2.634356915950775146e-01 1.428278982639312744e-01 1.178829371929168701e-01 -1.497232019901275635e-01 -1.068855002522468567e-01 5.564012005925178528e-02 6.364502757787704468e-02 -1.416598409414291382e-01 -1.002448797225952148e-01 1.210797727108001709e-01 3.681159391999244690e-02 -2.537852153182029724e-02 -1.044391095638275146e-01 -2.366978675127029419e-01 -5.637584254145622253e-02 -9.339972399175167084e-03 -4.078889489173889160e-01 -3.293119668960571289e-01 -7.487519830465316772e-02 8.813168853521347046e-02 1.701284795999526978e-01 -4.466093778610229492e-01 -3.722077235579490662e-02 -1.525018960237503052e-01 9.112264961004257202e-03 1.273314654827117920e-01 9.195804595947265625e-02 2.125022709369659424e-01 2.960346043109893799e-01 1.572260111570358276e-01 -5.188514292240142822e-02
-2.244814187288284302e-01 2.198456674814224243e-01 1.102276816964149475e-01 2.247656434774398804e-01 -3.032839596271514893e-01 -1.100144088268280029e-01 3.263342007994651794e-02 -1.002708449959754944e-01 1.383610069751739502e-01 1.548731327056884766e-01 9.867350757122039795e-02 9.309804439544677734e-02 -1.832234561443328857e-01 3.503800928592681885e-02 4.707868676632642746e-03 -3.115663230419158936e-01 4.584341309964656830e-03 -3.737644255161285400e-01 8.517875522375106812e-02 -8.311487734317779541e-02 1.245907768607139587e-01 -8.174484223127365112e-02 -3.230058848857879639e-01 1.099854931235313416e-01 -2.679240517318248749e-02 1.730814427137374878e-01 2.779553532600402832e-01 1.376016288995742798e-01 2.095961868762969971e-01 1.552568227052688599e-01 1.836534440517425537e-01 -9.393655508756637573e-02
1.058267205953598022e-01 1.463282555341720581e-01 2.980448305606842041e-01 1.549047976732254028e-01 -1.202419102191925049e-01 -2.252866923809051514e-01 2.817931026220321655e-02 -1.170391440391540527e-01 7.422894984483718872e-02 2.442609816789627075e-01 -1.993190199136734009e-01 1.326714903116226196e-01 -1.034416183829307556e-01 -5.674953386187553406e-02 1.501556634902954102e-01 -2.327794283628463745e-01 1.619307845830917358e-01 -5.513820052146911621e-02 -1.454670876264572144e-01 -3.081159591674804688e-01 -2.316289395093917847e-01 6.842170841991901398e-03 -1.437254250049591064e-01 2.065984457731246948e-01 -1.259410828351974487e-01 -2.137023359537124634e-01 4.052229598164558411e-02 3.269166052341461182e-01 3.140010535717010498e-01 1.179089844226837158e-01 -1.292977780103683472e-01 -6.425652652978897095e-03
6.903816014528274536e-02 1.259920001029968262e-01 1.651669293642044067e-01 1.837282627820968628e-01 -3.827929794788360596e-01 8.733019232749938965e-02 -9.026490151882171631e-02 -2.919037640094757080e-01 2.294970601797103882e-01 1.789920628070831299e-01 -7.277610898017883301e-02 1.206082627177238464e-01 -2.538232803344726562e-01 1.487010717391967773e-01 2.147248983383178711e-01 -8.141734451055526733e-02 1.214642748236656189e-01 -1.677028834819793701e-01 -1.611268222332000732e-01 -6.971465423703193665e-03 1.452082246541976929e-01 -2.422225922346115112e-01 -8.534615486860275269e-02 -1.124918907880783081e-01 -2.382586747407913208e-01 -1.745065748691558838e-01 -1.084235608577728271e-01 2.608031928539276123e-01 -1.272425204515457153e-01 2.005252689123153687e-01 1.651160418987274170e-01 -8.800791203975677490e-02
-9.766171686351299286e-03 4.330588281154632568e-01 9.641478955745697021e-02 2.395785599946975708e-01 -2.230665981769561768e-01 7.907775044441223145e-02 -9.499569982290267944e-02 -2.660094574093818665e-02 -2.565302886068820953e-02 3.000079654157161713e-02 -1.081824004650115967e-01 8.958921581506729126e-02 -1.322511881589889526e-01 7.552333921194076538e-02 -1.651510000228881836e-01 -1.498862951993942261e-01 8.330039680004119873e-02 1.178576983511447906e-02 -1.470061093568801880e-01 6.238207221031188965e-02 4.571249708533287048e-02 -1.407199800014495850e-01 6.753075122833251953e-02 1.807894110679626465e-01 -5.357118844985961914e-01 -2.665491700172424316e-01 -1.082896590232849121e-01 1.187989264726638794e-01 2.554317414760589600e-01 -1.960705071687698364e-01 3.203687816858291626e-02 7.346124947071075439e-02
-3.275991082191467285e-01 1.880448497831821442e-02 1.282669454813003540e-01 3.393022343516349792e-02 -9.989986568689346313e-02 -2.975283563137054443e-01 2.623392045497894287e-01 -2.823158167302608490e-02 3.505340218544006348e-02 -9.759807586669921875e-02 2.505479156970977783e-01 -1.271637380123138428e-01 -2.479941248893737793e-01 -1.294437348842620850e-01 -6.577141582965850830e-02 -1.731776399537920952e-03 2.107636183500289917e-01 -1.014170944690704346e-01 1.209469139575958252e-02 -7.830169796943664551e-02 -1.595276296138763428e-01 -2.050579488277435303e-01 2.564099244773387909e-02 3.501942008733749390e-02 -3.059536814689636230e-01 -8.284163661301136017e-03 2.290554344654083252e-01 1.775823086500167847e-01 3.515352904796600342e-01 3.115427196025848389e-01 6.875678896903991699e-02 3.012505918741226196e-02
8.511354774236679077e-02 2.607176899909973145e-01 1.150955930352210999e-01 4.074255526065826416e-01 -1.691605448722839355e-01 -1.249009668827056885e-01 4.463434219360351562e-03 -5.603165552020072937e-02 1.509292572736740112e-01 3.566591069102287292e-02 4.090553820133209229e-01 -1.897664666175842285e-01 -1.250454485416412354e-01 -7.590905576944351196e-02 1.327928528189659119e-02 -1.278186216950416565e-02 7.032360136508941650e-02 -4.423471987247467041e-01 5.474698171019554138e-02 -1.077535897493362427e-01 -4.914335906505584717e-02 -2.169714681804180145e-02 2.038661688566207886e-01 6.954903900623321533e-02 -9.423428773880004883e-02 -1.318483501672744751e-01 -1.417963802814483643e-01 1.002214625477790833e-01 3.272321224212646484e-01 7.298751920461654663e-02 1.253136098384857178e-01 1.360037364065647125e-03
9.535062313079833984e-02 6.520066410303115845e-02 2.599208652973175049e-01 -9.748364239931106567e-02 -1.352403312921524048e-01 -2.078987956047058105e-01 -1.871468275785446167e-01 3.633239120244979858e-02 8.483836799860000610e-02 -6.112009659409523010e-02 -1.501907706260681152e-01 -1.294948756694793701e-01 1.500737369060516357e-01 -2.876737415790557861e-01 -2.998895645141601562e-01 -2.117397040128707886e-01 1.045915335416793823e-01 6.760939955711364746e-02 -3.072075843811035156e-01 1.281777322292327881e-01 4.254812002182006836e-02 -1.085754930973052979e-01 -1.816252022981643677e-01 8.287761360406875610e-02 -2.550850510597229004e-01 -1.003169193863868713e-01 -4.886611551046371460e-02 4.032651335000991821e-02 3.595709204673767090e-01 3.382656276226043701e-01 -1.290541440248489380e-01 4.633018001914024353e-02
1.932953596115112305e-01 1.391802728176116943e-01 1.821696162223815918e-01 8.015377074480056763e-02 1.416189372539520264e-01 -1.561006009578704834e-01 1.191607564687728882e-01 -9.526250883936882019e-03 -9.430103935301303864e-03 -1.089685186743736267e-01 2.610390074551105499e-02 -5.008733645081520081e-02 -2.285184115171432495e-01 1.068206280469894409e-01 -1.068325340747833252e-01 -3.808112442493438721e-01 1.941208243370056152e-01 6.720263510942459106e-03 -5.124847963452339172e-02 -1.177805587649345398e-01 2.696033716201782227e-01 -1.876975446939468384e-01 -3.853935301303863525e-01 1.639439910650253296e-01 -1.524256467819213867e-01 -1.575943380594253540e-01 -1.278272122144699097e-01 -7.527273893356323242e-02 3.809911310672760010e-01 1.626986414194107056e-01 1.680190265178680420e-01 -4.740593954920768738e-02
3.067990839481353760e-01 -5.044000688940286636e-03 1.708765625953674316e-01 4.201591014862060547e-01 -2.214788049459457397e-01 -1.411885023117065430e-01 -1.987794190645217896e-01 8.845469355583190918e-02 1.255763918161392212e-01 1.418677568435668945e-01 -2.166789025068283081e-01 2.321995561942458153e-03 -3.120954930782318115e-01 -1.111272051930427551e-01 -9.505194425582885742e-02 -1.947325170040130615e-01 -1.347577273845672607e-01 -6.610640138387680054e-02 -2.229198217391967773e-01 -1.303478479385375977e-01 -3.000176250934600830e-01 2.949223108589649200e-02 2.880935184657573700e-02 4.224948957562446594e-02 -3.032099902629852295e-01 -8.860297501087188721e-02 7.599583361297845840e-03 6.812020391225814819e-02 -1.058278232812881470e-01 1.776516139507293701e-01 -8.137464523315429688e-03 1.192167550325393677e-01
1.627460867166519165e-01 2.088170349597930908e-01 2.399662286043167114e-01 4.011066257953643799e-02 -3.401887714862823486e-01 -3.959884941577911377e-01 -2.410088032484054565e-01 1.128923818469047546e-01 6.141538918018341064e-02 1.414739638566970825e-01 -4.060826823115348816e-02 -8.266303688287734985e-02 -2.570799589157104492e-01 -3.064321540296077728e-02 -1.676785051822662354e-01 -4.994877800345420837e-02 -3.192820353433489799e-03 -2.564870938658714294e-02 8.097757399082183838e-02 -4.129408895969390869e-01 6.413105130195617676e-02 3.594024479389190674e-02 2.525679171085357666e-01 -4.338134545832872391e-03 -1.288799643516540527e-01 -2.176818251609802246e-01 1.373295336961746216e-01 1.506895273923873901e-01 1.548095792531967163e-01 9.513368457555770874e-02 -1.083402261137962341e-01 1.290441490709781647e-02
-5.231902003288269043e-02 1.541665643453598022e-01 -2.097435295581817627e-03 1.151718106120824814e-02 -2.364222556352615356e-01 7.971670478582382202e-02 7.645363360643386841e-02 2.387275099754333496e-01 2.045945972204208374e-01 -6.313760764896869659e-03 -7.858774065971374512e-02 -2.336703091859817505e-01 -3.365754336118698120e-02 1.516732871532440186e-01 6.578835099935531616e-02 -1.387478262186050415e-01 -2.237636148929595947e-01 -2.380632460117340088e-01 4.962198063731193542e-02 -2.377209812402725220e-01 2.000245302915573120e-01 1.510401070117950439e-02 -4.165146499872207642e-02 -8.446053415536880493e-02 -1.483687162399291992e-01 -2.822761535644531250e-01 3.639693930745124817e-02 -7.849454134702682495e-02 2.024216502904891968e-01 4.234960377216339111e-01 -3.364007174968719482e-01 -2.009633332490921021e-01
-1.389902979135513306e-01 3.025172054767608643e-01 6.771826744079589844e-02 1.756439656019210815e-01 -7.504012435674667358e-02 -1.147872656583786011e-01 -1.196825783699750900e-02 -4.396975040435791016e-02 -1.875893585383892059e-02 -2.733054757118225098e-01 1.286253891885280609e-02 4.636391624808311462e-02 -2.698113918304443359e-01 3.024639189243316650e-01 -3.137113526463508606e-02 -4.437417685985565186e-01 2.126244306564331055e-01 7.707074284553527832e-02 -6.547535955905914307e-02 -1.971781998872756958e-01 1.965996064245700836e-02 -8.723095059394836426e-03 -3.503319621086120605e-01 -8.897624164819717407e-02 -1.502143889665603638e-01 -8.153805136680603027e-02 -1.681828349828720093e-01 2.216217108070850372e-02 1.670155823230743408e-01 2.838447988033294678e-01 1.739648729562759399e-02 -3.357144072651863098e-02
-2.442521601915359497e-02 2.246832847595214844e-01 -8.524074405431747437e-02 3.573822975158691406e-02 -5.531972274184226990e-03 -2.113177180290222168e-01 -2.201965302228927612e-01 -7.680728286504745483e-02 1.377879679203033447e-01 -1.083868071436882019e-01 1.805735975503921509e-01 1.268906444311141968e-01 -1.038115695118904114e-01 -1.387528628110885620e-01 -1.909011453390121460e-01 -3.581801056861877441e-02 -1.416847575455904007e-02 -1.714831143617630005e-01 3.732122853398323059e-02 -1.669474989175796509e-01 -3.454112112522125244e-01 -3.737796545028686523e-01 -1.202029585838317871e-01 1.552912443876266479e-01 -1.951505839824676514e-01 1.807629503309726715e-02 -3.507984802126884460e-02 1.430667191743850708e-01 2.378396391868591309e-01 3.566395938396453857e-01 2.973516583442687988e-01 7.325880229473114014e-02
-3.161584436893463135e-01 4.931496977806091309e-01 1.991136074066162109e-01 -6.669611670076847076e-03 -1.894987374544143677e-01 -1.166438013315200806e-01 -9.306386858224868774e-02 5.457516014575958252e-02 2.005271315574645996e-01 2.251969426870346069e-01 2.842888981103897095e-02 7.021395862102508545e-02 6.469211727380752563e-02 -1.021765097975730896e-01 -6.018391996622085571e-02 -2.941617369651794434e-01 -3.319397270679473877e-01 3.408600343391299248e-03 4.096828924957662821e-04 7.535208016633987427e-02 2.128541655838489532e-02 4.679621383547782898e-02 -2.040498256683349609e-01 -1.401434242725372314e-01 -3.993299230933189392e-02 1.495517045259475708e-01 -1.614263206720352173e-01 -1.766682863235473633e-01 2.088127881288528442e-01 2.198888063430786133e-01 -3.697512671351432800e-02 1.468543428927659988e-02
2.879813313484191895e-01 2.683720588684082031e-01 2.219567894935607910e-01 2.009860873222351074e-01 -2.906107604503631592e-01 -1.752490848302841187e-01 5.365085671655833721e-04 -2.106549590826034546e-01 -1.131260246038436890e-01 -5.764681473374366760e-02 5.039554089307785034e-02 -2.055381089448928833e-01 -9.375309199094772339e-02 -8.241710811853408813e-02 4.478466138243675232e-02 -1.206831410527229309e-01 -1.451502591371536255e-01 -1.058190613985061646e-01 -1.310852169990539551e-02 -1.778192222118377686e-01 -1.757788360118865967e-01 1.590031534433364868e-01 -1.279477775096893311e-01 1.662474870681762695e-01 -2.156213670969009399e-02 -3.849767148494720459e-01 4.094256553798913956e-03 2.384971380233764648e-01 2.596756070852279663e-02 3.610618114471435547e-01 -3.155599534511566162e-02 -3.048884309828281403e-02
-1.026867330074310303e-01 -1.671467125415802002e-01 -2.146153897047042847e-02 3.836268782615661621e-01 -2.496807724237442017e-01 -2.504683434963226318e-01 -5.175587534904479980e-02 3.397140502929687500e-01 -5.180291458964347839e-02 1.085047274827957153e-01 2.383635006844997406e-02 2.393123954534530640e-01 -3.402495384216308594e-01 -3.130699321627616882e-02 2.508173510432243347e-02 -1.728722006082534790e-01 -1.007242575287818909e-01 -3.385313451290130615e-01 -9.837834537029266357e-02 6.442201882600784302e-02 9.234015643596649170e-02 -1.397753506898880005e-01 1.851410977542400360e-02 -9.959828108549118042e-02 -1.102649047970771790e-01 -4.661787673830986023e-02 1.445303261280059814e-01 -6.950729340314865112e-02 3.106593787670135498e-01 1.654470860958099365e-01 -6.350562721490859985e-02 -7.936106622219085693e-02
2.321848273277282715e-01 2.631590701639652252e-02 2.537224888801574707e-01 2.520330548286437988e-01 1.018511876463890076e-01 -1.258531957864761353e-01 -1.450038105249404907e-01 1.559943426400423050e-02 5.184393376111984253e-03 -9.646834805607795715e-03 5.009658262133598328e-02 -8.926712721586227417e-02 -1.534329727292060852e-02 1.183917298913002014e-01 -7.396326214075088501e-02 -3.467282056808471680e-01 2.665594592690467834e-02 4.176198318600654602e-02 7.128024846315383911e-02 -8.801033347845077515e-02 -3.003879077732563019e-02 5.148943047970533371e-03 -2.677863836288452148e-01 7.640866935253143311e-02 -1.336024403572082520e-01 -3.498512506484985352e-01 -5.454222485423088074e-02 -2.668975889682769775e-01 4.299627542495727539e-01 1.611031591892242432e-01 3.120591640472412109e-01 -5.534379184246063232e-02
1.159841790795326233e-01 1.923016160726547241e-01 1.487247794866561890e-01 2.242906242609024048e-01 -2.966423630714416504e-01 -4.203328862786293030e-02 1.731746941804885864e-01 2.012042254209518433e-01 2.714162878692150116e-02 -1.272575184702873230e-02 1.058929786086082458e-01 -1.421494595706462860e-02 -2.165985703468322754e-01 3.125404007732868195e-03 1.527081578969955444e-01 -8.606481552124023438e-02 -5.358397215604782104e-02 4.754192382097244263e-02 2.906834483146667480e-01 -9.202509373426437378e-02 9.740810841321945190e-02 4.954549018293619156e-03 5.392111837863922119e-02 -3.155531883239746094e-01 -1.960899829864501953e-01 -2.473797798156738281e-01 7.106164842844009399e-02 -2.616629004478454590e-01 3.944339752197265625e-01 2.003675103187561035e-01 -3.333024680614471436e-02 -2.164441794157028198e-01
8.143371343612670898e-02 2.920054793357849121e-01 1.897410899400711060e-01 -7.500362396240234375e-02 1.369611173868179321e-01 -6.161568686366081238e-02 1.003227829933166504e-01 -9.888437390327453613e-02 2.434883415699005127e-01 -8.743319660425186157e-02 -2.999802120029926300e-02 -3.991337493062019348e-02 2.705054543912410736e-02 -1.938646882772445679e-01 -4.967070743441581726e-02 -2.396727651357650757e-01 9.878278523683547974e-02 -1.649946570396423340e-01 3.194864839315414429e-02 2.018489874899387360e-02 1.727602183818817139e-01 -3.459353446960449219e-01 -3.303451538085937500e-01 -6.726576387882232666e-02 -2.896571457386016846e-01 9.970348328351974487e-02 -1.573903411626815796e-01 -1.358639150857925415e-01 3.723362684249877930e-01 2.652066648006439209e-01 1.539128087460994720e-02 -9.256849437952041626e-02
-1.705082952976226807e-01 3.995548188686370850e-01 3.858048235997557640e-03 2.926828265190124512e-01 -2.938769757747650146e-01 -2.134239971637725830e-01 -1.297607552260160446e-02 -1.162664666771888733e-01 1.236633956432342529e-01 3.225924074649810791e-01 -4.923542030155658722e-03 -1.212423145771026611e-01 -2.941570281982421875e-01 3.208418935537338257e-02 2.463218122720718384e-01 -2.326345071196556091e-02 1.268267482519149780e-01 -2.549992501735687256e-01 -3.402761369943618774e-02 1.103250309824943542e-02 8.412045426666736603e-03 2.345137484371662140e-02 -1.962090283632278442e-01 1.628854721784591675e-01 1.146115660667419434e-01 -1.049549579620361328e-01 -4.104863852262496948e-03 1.792870163917541504e-01 1.571487933397293091e-01 2.262749820947647095e-01 1.150015890598297119e-01 -6.062922254204750061e-02
-2.585209533572196960e-02 2.997384369373321533e-01 2.215470224618911743e-01 2.033337205648422241e-02 4.693736881017684937e-02 9.168680757284164429e-02 -5.437419749796390533e-03 -3.384040668606758118e-02 2.736221253871917725e-01 1.712152212858200073e-01 -3.300793468952178955e-02 -1.441363692283630371e-01 -2.708767056465148926e-01 1.076553165912628174e-01 -1.938822120428085327e-01 -5.795716866850852966e-02 8.282270282506942749e-02 -3.822200000286102295e-01 1.780138164758682251e-02 -1.791521906852722168e-01 5.158590897917747498e-02 2.381033599376678467e-01 1.949202716350555420e-01 -1.460117567330598831e-02 -3.055582344532012939e-01 1.447441708296537399e-02 -5.290598049759864807e-02 3.506091423332691193e-03 3.554201126098632812e-01 1.115222796797752380e-01 -2.151331156492233276e-01 -1.785797923803329468e-01
-1.636476218700408936e-01 3.090889453887939453e-01 3.514825403690338135e-01 1.422547847032546997e-01 -2.430897802114486694e-01 -6.599261611700057983e-02 -5.541488900780677795e-02 1.078538671135902405e-01 -1.006975620985031128e-01 2.286245971918106079e-01 -9.534090757369995117e-02 -5.390881560742855072e-03 1.825254112482070923e-01 -5.680519342422485352e-02 -3.862676024436950684e-02 -1.640074253082275391e-01 1.537138074636459351e-01 -1.797397285699844360e-01 -1.485970020294189453e-01 -5.868511274456977844e-02 1.441390663385391235e-01 1.033121719956398010e-01 1.967074275016784668e-01 7.842296361923217773e-02 -3.097969293594360352e-01 -8.397757261991500854e-02 -8.222736418247222900e-02 2.435490936040878296e-01 4.272678196430206299e-01 -9.581932425498962402e-02 -2.248919568955898285e-03 2.635157480835914612e-02
1.463073957711458206e-02 8.769878000020980835e-02 2.166522443294525146e-01 1.176412180066108704e-01 -4.526093900203704834e-01 -2.334934175014495850e-01 1.448979601263999939e-02 3.981353715062141418e-02 1.235422939062118530e-01 -1.590658575296401978e-01 2.088752388954162598e-01 -1.964650750160217285e-01 5.915179848670959473e-02 1.655501872301101685e-02 -1.126922369003295898e-01 -4.166724383831024170e-01 2.248696833848953247e-01 -2.979792281985282898e-02 -1.677346825599670410e-01 -4.950080439448356628e-02 -1.320440769195556641e-01 -8.185441046953201294e-02 -3.666432201862335205e-02 3.367539346218109131e-01 -1.540723145008087158e-01 -1.647988408803939819e-01 -8.959428966045379639e-02 1.261207014322280884e-01 2.210492044687271118e-01 2.803908474743366241e-02 1.342726498842239380e-02 1.080952435731887817e-01
1.565720140933990479e-01 1.165938898921012878e-01 3.454006016254425049e-01 -6.438551843166351318e-02 -3.263872265815734863e-01 -7.994016259908676147e-02 -9.735909104347229004e-02 2.278680950403213501e-01 -8.991012722253799438e-02 1.910866051912307739e-02 2.801406681537628174e-01 -1.913977563381195068e-01 -3.417137637734413147e-02 9.002381563186645508e-02 9.272674471139907837e-02 -6.300371140241622925e-02 1.243688091635704041e-01 -2.153865694999694824e-01 9.048196673393249512e-02 4.594346135854721069e-02 2.590197883546352386e-02 -2.190915122628211975e-02 2.206019759178161621e-01 1.829992085695266724e-01 -3.035837411880493164e-01 -1.715773344039916992e-01 2.497531920671463013e-01 1.528162807226181030e-01 3.475257754325866699e-01 1.707295924425125122e-01 -7.531693577766418457e-02 1.825702190399169922e-02
6.034092232584953308e-02 2.076303660869598389e-01 5.906684696674346924e-02 1.964110136032104492e-01 -3.770738244056701660e-01 -8.631151169538497925e-02 -1.377694904804229736e-01 -2.868838608264923096e-02 6.760980933904647827e-02 3.797936439514160156e-01 5.191821977496147156e-02 6.223174743354320526e-03 -3.823983669281005859e-01 9.514324367046356201e-03 3.788443803787231445e-01 -1.396016925573348999e-01 8.897823095321655273e-02 -1.272170841693878174e-01 -2.888941466808319092e-01 -1.590237393975257874e-02 -6.803035736083984375e-02 -1.582021266222000122e-02 -8.469017595052719116e-02 1.212937086820602417e-01 -6.458102911710739136e-02 4.739847034215927124e-02 2.490324340760707855e-02 8.532515913248062134e-02 1.019821316003799438e-01 3.021972775459289551e-01 1.691365092992782593e-01 -4.049616679549217224e-02
-2.507757768034934998e-02 -7.109380513429641724e-02 -3.502832353115081787e-02 -3.771666437387466431e-02 -2.169529348611831665e-01 -1.633339822292327881e-01 -1.089635044336318970e-01 -1.424745284020900726e-02 3.986595571041107178e-01 -5.587261170148849487e-02 2.296995818614959717e-01 -1.612457819283008575e-02 -5.471870303153991699e-03 4.773360863327980042e-02 -3.278064727783203125e-01 -6.084564328193664551e-02 -5.964436382055282593e-02 -1.535577327013015747e-01 2.445012927055358887e-01 3.840099647641181946e-02 -9.900613874197006226e-02 -1.195218712091445923e-01 -1.225841194391250610e-01 1.237841472029685974e-01 -3.650317192077636719e-01 -2.139870375394821167e-01 2.129595130681991577e-01 5.319764837622642517e-02 3.221168518066406250e-01 4.672228544950485229e-02 3.064452111721038818e-01 8.603738248348236084e-02
-1.415090560913085938e-01 2.895099520683288574e-01 1.205971017479896545e-01 2.207998745143413544e-02 -9.711465239524841309e-02 -3.452768176794052124e-02 -2.167929857969284058e-01 1.162173599004745483e-02 -8.488034829497337341e-03 -1.088866032660007477e-02 2.409492582082748413e-01 -1.798790395259857178e-01 2.944336459040641785e-02 5.987780541181564331e-02 -1.922203451395034790e-01 6.806677579879760742e-02 -1.231310740113258362e-01 -1.813066303730010986e-01 -3.237948417663574219e-01 -1.836425215005874634e-01 -1.319822072982788086e-01 6.146997585892677307e-02 -3.872926533222198486e-01 1.539749056100845337e-01 -3.342358767986297607e-01 -2.318695187568664551e-01 1.650906652212142944e-01 -1.680249869823455811e-01 1.305775344371795654e-01 1.600432842969894409e-01 -7.640544325113296509e-02 -1.891117990016937256e-01
-2.280545234680175781e-01 4.149764180183410645e-01 1.388403773307800293e-01 8.765188604593276978e-02 -1.566917896270751953e-01 1.457562483847141266e-02 1.829481124877929688e-02 1.309878826141357422e-01 -1.851388663053512573e-01 1.221892163157463074e-01 -7.054269313812255859e-02 3.930156584829092026e-03 -4.365064203739166260e-02 3.763601183891296387e-02 -1.046366766095161438e-01 -9.222178906202316284e-02 -1.408891230821609497e-01 -4.042986929416656494e-01 -4.786073416471481323e-02 -4.942410066723823547e-02 3.159280121326446533e-01 -8.067928254604339600e-02 -1.889735274016857147e-02 -8.137983828783035278e-02 -3.748782575130462646e-01 2.825571969151496887e-02 4.161659255623817444e-02 -2.005457878112792969e-01 3.031285703182220459e-01 1.371099203824996948e-01 1.378276348114013672e-01 1.236521452665328979e-01
-1.659484654664993286e-01 3.069664537906646729e-01 -5.717184767127037048e-02 2.219014316797256470e-01 -3.766415715217590332e-01 2.726487116888165474e-03 1.257721334695816040e-01 -2.363942116498947144e-01 1.471633464097976685e-01 2.139057368040084839e-01 -2.620851062238216400e-02 -9.301066398620605469e-03 -2.981147766113281250e-01 1.001620292663574219e-01 2.109509892761707306e-02 -2.409382164478302002e-01 -9.396355599164962769e-03 -2.762094438076019287e-01 7.797017693519592285e-02 -7.578244805335998535e-02 1.066445261240005493e-01 7.576648890972137451e-02 -3.708356022834777832e-01 -3.561208769679069519e-02 -6.398826371878385544e-03 7.647823542356491089e-02 -8.398416452109813690e-03 -7.532132416963577271e-02 2.688558995723724365e-01 1.743898093700408936e-01 1.401819437742233276e-01 -9.212141484022140503e-02
4.250564798712730408e-02 4.958530664443969727e-01 2.306251414120197296e-02 3.225881457328796387e-01 -1.033959537744522095e-01 8.938755840063095093e-02 3.904027491807937622e-02 2.450759708881378174e-02 -5.066397786140441895e-02 2.628315798938274384e-02 3.038216233253479004e-01 -1.765033900737762451e-01 -5.591228604316711426e-02 -5.970696359872817993e-02 3.740026429295539856e-02 -7.018007338047027588e-02 -8.644919842481613159e-02 -2.215628027915954590e-01 -8.402519673109054565e-02 -1.741157472133636475e-01 2.401044666767120361e-01 1.122212931513786316e-01 4.723876714706420898e-02 3.440949693322181702e-02 -2.071971297264099121e-01 1.202201470732688904e-02 -1.639529317617416382e-01 1.148439571261405945e-01 4.604448080062866211e-01 4.956897348165512085e-02 -1.336403340101242065e-01 -6.417396664619445801e-02
5.416490882635116577e-02 4.599066078662872314e-02 3.067979514598846436e-01 2.935272753238677979e-01 -3.328717648983001709e-01 -8.496864885091781616e-02 1.005053445696830750e-01 2.808125019073486328e-01 -1.089742314070463181e-02 2.152107656002044678e-01 -2.374927140772342682e-02 4.106746613979339600e-02 -1.768177449703216553e-01 -6.990431994199752808e-02 1.342893987894058228e-01 -2.169793993234634399e-01 1.325921416282653809e-01 1.033873558044433594e-01 -3.372456878423690796e-02 -3.994299843907356262e-02 -2.310712337493896484e-01 1.914613991975784302e-01 2.342275343835353851e-02 -1.349838823080062866e-01 -2.400857806205749512e-01 -6.296136230230331421e-02 3.096572868525981903e-02 1.984892487525939941e-01 2.849551141262054443e-01 2.978362143039703369e-01 1.425765007734298706e-01 1.603701561689376831e-01
-1.082764416933059692e-01 1.719118058681488037e-01 1.117198094725608826e-01 8.137905597686767578e-02 -3.848784044384956360e-02 -3.501311242580413818e-01 -1.671818196773529053e-01 -1.021679565310478210e-01 9.887412935495376587e-02 1.823688596487045288e-01 1.024518907070159912e-01 -1.619571447372436523e-02 -1.551847346127033234e-02 1.588289393112063408e-03 -2.990299463272094727e-01 -3.322360515594482422e-01 -3.585901856422424316e-02 -3.300640881061553955e-01 -6.728439778089523315e-02 2.306602746248245239e-01 -4.995720461010932922e-03 9.698643535375595093e-02 -4.603561758995056152e-01 -8.945142477750778198e-02 -9.579055011272430420e-02 1.265687346458435059e-01 1.790764629840850830e-01 9.593550860881805420e-02 1.702751815319061279e-01 7.035151124000549316e-02 -1.501146107912063599e-01 -5.528502538800239563e-02
1.114338040351867676e-01 3.294010087847709656e-02 -6.530170142650604248e-02 3.132568001747131348e-01 -3.457891643047332764e-01 -1.913802176713943481e-01 5.077229812741279602e-02 5.372797325253486633e-02 1.042609885334968567e-01 -1.130390688776969910e-01 -2.748443558812141418e-02 1.045400723814964294e-01 -3.837757743895053864e-03 -1.164710521697998047e-01 -1.978427171707153320e-01 -1.484584510326385498e-01 -5.816493183374404907e-02 -2.347213923931121826e-01 2.907877601683139801e-02 1.544772367924451828e-02 -5.322383344173431396e-02 -5.087980628013610840e-01 -1.962833553552627563e-01 -1.554228514432907104e-01 1.352864503860473633e-01 -1.769767403602600098e-01 -3.110099136829376221e-01 -1.004306748509407043e-01 2.058043926954269409e-01 1.582747697830200195e-01 -4.166752472519874573e-02 -5.306373909115791321e-02
1.312940269708633423e-01 2.424979209899902344e-01 3.406513035297393799e-01 1.945490688085556030e-01 -1.309614330530166626e-01 2.228405028581619263e-01 4.301501438021659851e-02 8.344081044197082520e-02 2.942726612091064453e-01 2.788961678743362427e-02 -1.220752894878387451e-01 -7.333001494407653809e-02 -1.031445413827896118e-01 6.781614571809768677e-02 6.249726563692092896e-02 -1.007730066776275635e-01 1.100634969770908356e-02 -1.560220420360565186e-01 7.968367636203765869e-02 9.922926127910614014e-02 1.143291369080543518e-01 9.811101108789443970e-02 -7.646996527910232544e-02 6.250101327896118164e-02 -5.139943361282348633e-01 -1.829926110804080963e-02 -1.347791999578475952e-01 1.262764185667037964e-01 3.572871387004852295e-01 -3.230075584724545479e-03 8.379249274730682373e-02 2.259576618671417236e-01
1.629156917333602905e-01 2.562140524387359619e-01 2.045192122459411621e-01 1.680360874161124229e-03 -2.334999144077301025e-01 3.828726336359977722e-02 5.137768015265464783e-02 9.684254974126815796e-02 2.354906648397445679e-01 3.712903708219528198e-02 7.253999263048171997e-02 -2.429244294762611389e-02 1.305119991302490234e-01 -3.187545761466026306e-02 -1.348550468683242798e-01 -6.996282190084457397e-02 -5.016912519931793213e-02 -5.203049778938293457e-01 -5.116350203752517700e-02 -3.854107558727264404e-01 9.476204216480255127e-02 1.742181777954101562e-01 -9.710744954645633698e-03 -1.902769356966018677e-01 -9.085587412118911743e-02 -1.092788856476545334e-02 7.515903562307357788e-02 -6.136557087302207947e-02 2.611066102981567383e-01 1.506793051958084106e-01 -2.921523153781890869e-01 -1.055605709552764893e-02
6.050220504403114319e-02 -2.635447867214679718e-02 6.864214781671762466e-03 1.919021904468536377e-01 -1.618157178163528442e-01 -1.872517019510269165e-01 -4.065401479601860046e-02 1.122895404696464539e-01 3.431767597794532776e-02 1.321672648191452026e-01 2.222125232219696045e-02 -1.582338511943817139e-01 -1.122510954737663269e-01 -1.216117069125175476e-01 6.396444886922836304e-02 -3.010488450527191162e-01 -5.939078330993652344e-02 -2.092823386192321777e-01 -1.130776554346084595e-01 -3.502095118165016174e-02 -1.554503738880157471e-01 -2.121118009090423584e-01 -3.742785453796386719e-01 -2.330872416496276855e-01 -2.245356589555740356e-01 -9.504760056734085083e-02 -2.217034846544265747e-01 -2.890937924385070801e-01 2.629014253616333008e-01 9.089602530002593994e-02 -7.980315387248992920e-02 3.407898843288421631e-01
-3.389573469758033752e-02 3.343479931354522705e-01 8.561251312494277954e-02 8.415957540273666382e-02 -2.518715858459472656e-01 -1.019995063543319702e-01 -1.154596433043479919e-01 -8.324878290295600891e-03 7.797909528017044067e-02 -5.815880373120307922e-02 1.280407756567001343e-01 5.648646503686904907e-02 2.853229045867919922e-01 -2.306167185306549072e-01 -8.758678287267684937e-02 -1.148435920476913452e-01 -1.084550935775041580e-02 -1.986552774906158447e-01 -6.532457470893859863e-02 -2.430142648518085480e-02 2.293087989091873169e-01 1.543350517749786377e-01 -3.130724728107452393e-01 1.192983165383338928e-01 -1.454419344663619995e-01 -9.004675783216953278e-03 2.277032285928726196e-01 -1.555040627717971802e-01 3.753428757190704346e-01 1.748451888561248779e-01 2.510654926300048828e-01 -1.899091452360153198e-01
-1.183739006519317627e-01 4.582079648971557617e-01 1.696148812770843506e-01 -5.687781795859336853e-02 -2.645204067230224609e-01 -6.574724614620208740e-02 9.095185995101928711e-02 5.751650780439376831e-02 1.212661266326904297e-01 2.315340042114257812e-01 -2.014900892972946167e-01 -1.636744886636734009e-01 -2.964518368244171143e-01 -2.522226572036743164e-01 -4.457252565771341324e-03 -3.460438847541809082e-01 -1.987116485834121704e-01 -1.189531534910202026e-01 -1.966179115697741508e-03 -6.605777144432067871e-02 -1.457822918891906738e-01 -6.385855376720428467e-02 -1.239304691553115845e-01 -9.815452992916107178e-02 1.041465252637863159e-01 2.955088019371032715e-02 -1.314321309328079224e-01 3.020196594297885895e-02 2.364279180765151978e-01 5.629805102944374084e-02 -1.999159753322601318e-01 1.179823726415634155e-01
5.716586485505104065e-02 4.764553904533386230e-02 1.824547350406646729e-01 2.184486240148544312e-01 -2.511916458606719971e-01 8.674509823322296143e-02 9.724650532007217407e-03 -3.764832392334938049e-02 6.595414131879806519e-02 1.316743530333042145e-02 -6.496855616569519043e-02 4.831950645893812180e-03 5.102840438485145569e-02 -9.666047245264053345e-02 -2.423319518566131592e-01 -3.426996469497680664e-01 2.158878743648529053e-01 -2.137925177812576294e-01 -3.664426133036613464e-02 5.072510987520217896e-02 7.327225059270858765e-03 1.320624817162752151e-02 4.490007832646369934e-02 8.625523746013641357e-02 -4.401172995567321777e-01 -2.634928822517395020e-01 -1.231241878122091293e-02 2.991420924663543701e-01 3.749963939189910889e-01 -1.232277154922485352e-01 -1.091794595122337341e-01 -1.342550069093704224e-01
8.970014005899429321e-02 1.991099864244461060e-01 -1.480036526918411255e-01 2.582283318042755127e-01 -4.568981826305389404e-01 -6.572117656469345093e-02 -8.052947372198104858e-02 -3.144139796495437622e-02 2.147168368101119995e-01 3.532155752182006836e-01 1.067306697368621826e-01 1.308640688657760620e-01 -1.022615134716033936e-01 -1.258065551519393921e-01 3.342158198356628418e-01 -1.595603078603744507e-01 1.569476276636123657e-01 -2.285184413194656372e-01 -2.754941582679748535e-01 -3.736690431833267212e-02 3.178732842206954956e-02 -1.347367316484451294e-01 -4.164560139179229736e-02 9.254742413759231567e-02 -1.033472046256065369e-01 -6.466661393642425537e-02 -8.036106824874877930e-02 1.656231880187988281e-01 9.429160505533218384e-02 1.952311843633651733e-01 2.030995674431324005e-02 2.381643839180469513e-02
-2.659628689289093018e-01 2.033146321773529053e-01 -2.599798142910003662e-02 5.111112073063850403e-02 -8.026253432035446167e-02 -2.108427435159683228e-01 1.235561668872833252e-01 -1.265666186809539795e-01 2.536510229110717773e-01 2.663477696478366852e-02 9.847755730152130127e-02 3.285242244601249695e-02 -1.670991182327270508e-01 -1.395767778158187866e-01 -9.330283850431442261e-02 -6.910557299852371216e-02 3.479454219341278076e-01 -3.540246188640594482e-01 7.602326571941375732e-02 -1.082829311490058899e-01 -1.874855011701583862e-01 -4.369113221764564514e-02 -1.850719600915908813e-01 -8.925443887710571289e-02 -1.524087041616439819e-01 -2.223186939954757690e-02 1.438331305980682373e-01 -6.131166592240333557e-02 3.255169093608856201e-01 3.346752226352691650e-01 1.982801705598831177e-01 1.308091729879379272e-01
2.415884286165237427e-01 3.275997340679168701e-01 5.103323981165885925e-02 -1.422690004110336304e-01 -4.577421247959136963e-01 -1.343581229448318481e-01 2.698870897293090820e-01 1.610022410750389099e-02 1.784595549106597900e-01 -1.585873365402221680e-01 4.204069450497627258e-02 1.967076063156127930e-01 -1.402238905429840088e-01 -1.377194672822952271e-01 -2.016488164663314819e-01 -3.221735060214996338e-01 7.295856624841690063e-02 -9.910680353641510010e-02 2.577768862247467041e-01 5.741133540868759155e-02 -9.134280681610107422e-02 -3.913693130016326904e-02 -1.027841642498970032e-01 1.616753935813903809e-01 -1.442069411277770996e-01 -1.001885607838630676e-01 2.562736533582210541e-02 2.028970718383789062e-01 8.322145044803619385e-02 6.370760500431060791e-02 1.009667515754699707e-01 -7.027861475944519043e-02
1.118652373552322388e-01 3.091155588626861572e-01 2.403681874275207520e-01 2.923802435398101807e-01 3.321104124188423157e-02 -1.738695353269577026e-01 -8.165347576141357422e-02 -9.045418351888656616e-02 1.491022258996963501e-01 -2.121662162244319916e-02 2.369731515645980835e-01 -1.800156831741333008e-01 -3.545214831829071045e-01 -2.244771420955657959e-01 -8.636052906513214111e-02 -3.716317415237426758e-01 8.203358948230743408e-02 -2.649404406547546387e-01 5.431371927261352539e-02 -8.080381900072097778e-02 3.462982550263404846e-02 7.000230252742767334e-02 2.056691646575927734e-01 -2.478918060660362244e-03 -1.941152513027191162e-01 -9.906382858753204346e-02 5.001811310648918152e-02 7.081909477710723877e-02 1.755729913711547852e-01 1.072312444448471069e-01 -9.032747894525527954e-02 -1.711657941341400146e-01
2.977377176284790039e-01 1.841912269592285156e-01 1.344604939222335815e-01 7.860259711742401123e-02 -1.213088408112525940e-01 -3.651863634586334229e-01 -1.034237518906593323e-01 1.053973436355590820e-01 1.142067909240722656e-01 -6.413929164409637451e-03 2.452083677053451538e-01 1.421548277139663696e-01 1.076103821396827698e-01 1.075244788080453873e-02 -2.234604805707931519e-01 -1.653866469860076904e-01 6.306096166372299194e-02 -4.844547063112258911e-02 -2.821222245693206787e-01 1.157183870673179626e-01 9.609013795852661133e-02 3.534382954239845276e-02 -4.678826406598091125e-02 1.592069119215011597e-01 -3.221148848533630371e-01 2.675243094563484192e-02 1.285419613122940063e-01 -9.430927783250808716e-02 1.734865605831146240e-01 3.949611783027648926e-01 -2.088612467050552368e-01 6.286344677209854126e-02
2.459588497877120972e-01 1.795025616884231567e-01 2.661567926406860352e-01 1.042988896369934082e-01 -2.199084758758544922e-01 -2.356749176979064941e-01 -7.502133399248123169e-02 -8.085843175649642944e-02 1.384561806917190552e-01 -8.301999419927597046e-02 1.650253236293792725e-01 -2.808572649955749512e-01 -1.251380890607833862e-01 -2.409975230693817139e-01 -1.027785018086433411e-01 -1.638692170381546021e-01 2.390509843826293945e-01 -2.228124290704727173e-01 3.933680430054664612e-02 -1.761851459741592407e-01 -5.526217445731163025e-02 -1.405499316751956940e-02 -1.467573195695877075e-01 1.878105401992797852e-01 -1.549057215452194214e-01 -1.964022815227508545e-01 1.742299646139144897e-01 1.418356597423553467e-01 3.338999152183532715e-01 -1.230738162994384766e-01 -1.589457839727401733e-01 -4.218745604157447815e-02
-2.250128537416458130e-01 1.285899728536605835e-01 8.195460587739944458e-02 8.017683029174804688e-02 -1.091247498989105225e-01 -4.213825762271881104e-01 -4.561783745884895325e-02 1.246708333492279053e-01 1.407833211123943329e-02 -1.130345985293388367e-01 -2.906111627817153931e-02 -4.341911152005195618e-02 4.405827820301055908e-02 -1.458519846200942993e-01 -3.283994197845458984e-01 -8.553539216518402100e-02 -2.614109590649604797e-02 -2.498829662799835205e-01 -2.970804870128631592e-01 1.362169235944747925e-01 1.251830067485570908e-02 1.133708879351615906e-01 -3.777439892292022705e-01 -1.409220099449157715e-01 -1.788578033447265625e-01 -9.255998581647872925e-02 1.379368901252746582e-01 7.745672017335891724e-02 2.656127512454986572e-01 2.004445791244506836e-01 1.629729270935058594e-01 -1.007206588983535767e-01
1.604304760694503784e-01 1.735188066959381104e-01 6.989857554435729980e-02 -1.105435267090797424e-01 -2.679672241210937500e-01 -1.276035308837890625e-01 3.080285526812076569e-02 6.455355882644653320e-02 3.644656017422676086e-02 9.343626908957958221e-03 4.830726683139801025e-01 -1.528369337320327759e-01 -9.204216301441192627e-02 -2.690454758703708649e-02 5.984899122267961502e-03 -5.764282122254371643e-02 3.056052923202514648e-01 -4.002667665481567383e-01 -8.627011626958847046e-02 -7.768151909112930298e-02 1.129066478461027145e-02 -7.143320888280868530e-02 -5.937155336141586304e-02 5.548612773418426514e-02 -4.562907218933105469e-01 -1.166214644908905029e-01 7.173949480056762695e-02 -1.022408008575439453e-01 1.076113432645797729e-01 7.864616066217422485e-02 1.375003010034561157e-01 -1.008081957697868347e-01
-1.085280701518058777e-01 1.045386940240859985e-01 3.624691963195800781e-01 2.125856727361679077e-01 -2.917949855327606201e-01 -4.882146418094635010e-02 -4.434482753276824951e-02 1.915704756975173950e-01 2.926940321922302246e-01 1.677090823650360107e-01 -2.227972000837326050e-01 4.691764339804649353e-02 -2.139613777399063110e-01 5.417118221521377563e-02 2.870669066905975342e-01 -1.905837953090667725e-01 -9.592438489198684692e-02 -2.999131381511688232e-01 -8.532639592885971069e-02 1.734398156404495239e-01 -1.479496210813522339e-01 -1.206846535205841064e-01 1.493785437196493149e-02 -1.167773231863975525e-01 -5.857485905289649963e-02 -1.520735863596200943e-02 -4.816493764519691467e-02 2.654422521591186523e-01 1.761876046657562256e-01 5.730308964848518372e-02 1.938405483961105347e-01 7.922564446926116943e-02
-6.311378628015518188e-02 3.996439576148986816e-01 9.455528855323791504e-02 6.506631523370742798e-02 -4.328768849372863770e-01 4.200385417789220810e-03 -4.119853302836418152e-02 3.366882354021072388e-02 2.614500820636749268e-01 4.271712154150009155e-02 -4.640246182680130005e-02 2.896044217050075531e-02 -1.728855073451995850e-01 -1.058380007743835449e-01 -7.222785800695419312e-02 -3.642757236957550049e-02 1.873152405023574829e-01 2.367605268955230713e-02 -2.053770869970321655e-01 -6.217634677886962891e-02 1.651269346475601196e-01 1.280253976583480835e-01 1.950451545417308807e-02 3.158583343029022217e-01 -3.995359539985656738e-01 -1.336165666580200195e-01 -1.714627817273139954e-02 1.644152998924255371e-01 1.447259634733200073e-01 -2.098868368193507195e-03 -2.430099993944168091e-02 2.454418390989303589e-01
-2.537460997700691223e-02 3.602164685726165771e-01 -1.785989664494991302e-02 1.246316656470298767e-01 -3.185144066810607910e-02 -1.864211857318878174e-01 1.214493140578269958e-01 -2.240948528051376343e-01 -5.130036920309066772e-02 1.031404659152030945e-01 4.392688721418380737e-02 -1.366431117057800293e-01 -1.872682869434356689e-01 1.033825948834419250e-01 -2.114615589380264282e-01 -1.062358543276786804e-01 6.747517269104719162e-03 -1.305560916662216187e-01 -1.287061423063278198e-01 2.683993279933929443e-01 -6.409650295972824097e-02 4.007360339164733887e-02 -3.706359565258026123e-01 -2.693535387516021729e-01 -2.502816021442413330e-01 2.440127171576023102e-02 5.961411818861961365e-02 3.017838597297668457e-01 2.083289176225662231e-01 1.073713600635528564e-01 -1.519110891968011856e-02 -2.881460189819335938e-01
2.620431482791900635e-01 1.270744204521179199e-01 2.808630764484405518e-01 1.073121130466461182e-01 -2.312616109848022461e-01 -1.533009856939315796e-01 5.069388449192047119e-02 5.118668824434280396e-02 1.477353274822235107e-01 -5.008276179432868958e-02 2.691608071327209473e-01 -6.789020448923110962e-02 5.338667705655097961e-02 -2.873791158199310303e-01 1.455560699105262756e-02 2.494395896792411804e-02 3.840644657611846924e-02 1.112841442227363586e-01 -5.750938504934310913e-02 -5.226417258381843567e-02 1.584199965000152588e-01 1.798375993967056274e-01 -6.917053461074829102e-02 -1.141645833849906921e-01 -9.012824296951293945e-02 -3.030403852462768555e-01 2.778455913066864014e-01 6.063898280262947083e-02 3.031091392040252686e-01 3.748979866504669189e-01 2.094262540340423584e-01 -5.178309231996536255e-02
9.350338578224182129e-02 1.700005531311035156e-01 2.593003809452056885e-01 -5.467830225825309753e-02 -2.111310958862304688e-01 -1.343203634023666382e-01 -8.421511389315128326e-03 2.039295136928558350e-01 -8.606597781181335449e-02 1.024235114455223083e-01 2.273668199777603149e-01 -5.244960263371467590e-02 1.902375668287277222e-01 3.263523569330573082e-03 -5.107606574892997742e-02 -3.098061382770538330e-01 1.570024341344833374e-01 -2.967638373374938965e-01 1.414936408400535583e-02 1.343389898538589478e-01 -7.244129478931427002e-02 1.595603674650192261e-01 -1.555245816707611084e-01 2.215320467948913574e-01 -1.849514245986938477e-01 -3.170465826988220215e-01 -2.582089900970458984e-01 2.287903577089309692e-01 2.532169222831726074e-01 1.586627215147018433e-01 -5.238856002688407898e-02 -1.753929886035621166e-03
-2.643971145153045654e-01 2.809841036796569824e-01 7.410146296024322510e-02 1.121399253606796265e-01 -3.924192115664482117e-02 -3.272980451583862305e-01 5.959360674023628235e-02 -1.467191874980926514e-01 1.930762082338333130e-02 1.551471650600433350e-01 2.394952178001403809e-01 -2.971405088901519775e-01 -2.344389259815216064e-02 -1.049151197075843811e-01 -7.340807467699050903e-02 -2.102969735860824585e-01 2.157526314258575439e-01 -1.680389642715454102e-01 2.690169494599103928e-03 -1.535057723522186279e-01 -5.436936765909194946e-02 -1.252645552158355713e-01 -1.810432821512222290e-01 2.520871758460998535e-01 -5.196708813309669495e-02 -3.266843855381011963e-01 1.008097231388092041e-01 1.326410770416259766e-01 2.964556217193603516e-01 1.064327731728553772e-01 1.170635372400283813e-01 -6.813983619213104248e-02
-3.447356075048446655e-02 3.951838612556457520e-01 1.368384957313537598e-01 -3.266281262040138245e-02 -2.336042225360870361e-01 6.270916759967803955e-02 -5.741751752793788910e-03 8.925259858369827271e-02 2.864902839064598083e-02 1.838330551981925964e-02 -4.056901484727859497e-02 -1.208071932196617126e-01 -7.846377044916152954e-02 1.270452439785003662e-01 -1.237850114703178406e-01 -2.859065234661102295e-01 1.700566560029983521e-01 -1.206758469343185425e-01 -1.378374397754669189e-01 -1.328093409538269043e-01 7.879844307899475098e-02 1.002206206321716309e-01 -3.490988165140151978e-02 3.501838147640228271e-01 -4.559191465377807617e-01 -1.304387897253036499e-01 -4.684596508741378784e-02 1.568286418914794922e-01 2.570685446262359619e-01 -2.567508071660995483e-02 1.938633471727371216e-01 2.082623988389968872e-01
7.529352605342864990e-02 5.335027724504470825e-02 2.778358161449432373e-01 4.538988322019577026e-02 -3.718570172786712646e-01 -1.490647494792938232e-01 -1.101488396525382996e-01 -1.759767532348632812e-01 2.012098431587219238e-01 -3.311565518379211426e-02 3.795650973916053772e-02 -8.816936612129211426e-02 5.696522444486618042e-02 1.939994245767593384e-01 -1.174446418881416321e-01 -7.405159622430801392e-02 2.103551290929317474e-02 -1.858332194387912750e-02 -7.526564598083496094e-02 -1.286801695823669434e-01 4.068015143275260925e-02 6.268681585788726807e-02 -2.292481064796447754e-01 2.864743173122406006e-01 -2.595785856246948242e-01 -5.313428640365600586e-01 5.425640568137168884e-02 4.370671138167381287e-02 1.790827512741088867e-01 1.397711932659149170e-01 1.595225632190704346e-01 -5.335116386413574219e-02
3.233461678028106689e-01 1.481755524873733521e-01 2.099342346191406250e-01 4.822370409965515137e-02 -1.014524605125188828e-02 -2.310816794633865356e-01 -1.199789717793464661e-01 -9.144371002912521362e-02 -1.200311407446861267e-01 -1.045502051711082458e-01 -1.875091940164566040e-01 -3.623904287815093994e-02 -2.405629754066467285e-01 4.024581611156463623e-02 -7.187371701002120972e-02 -4.393300414085388184e-01 -1.107201911509037018e-02 -4.294176399707794189e-02 -4.493208974599838257e-02 -1.582064181566238403e-01 -7.856408506631851196e-02 -1.460862159729003906e-01 -3.471891283988952637e-01 -8.580080419778823853e-02 -1.582563817501068115e-01 2.088972032070159912e-01 -6.864994764328002930e-02 -1.411622315645217896e-01 3.185433745384216309e-01 2.255558222532272339e-01 3.443630412220954895e-02 8.511718362569808960e-03
1.400353014469146729e-01 2.159147411584854126e-01 3.315955400466918945e-01 6.255532056093215942e-02 2.382326871156692505e-02 -3.458137810230255127e-01 -1.732317507266998291e-01 1.248788684606552124e-01 3.074700534343719482e-01 9.401454031467437744e-02 7.680959999561309814e-02 9.685083478689193726e-02 1.013320609927177429e-01 1.016940474510192871e-01 -2.449942380189895630e-01 -1.755221188068389893e-01 9.968043304979801178e-03 -9.293577820062637329e-02 -2.020588070154190063e-01 1.504099369049072266e-01 1.078838184475898743e-01 1.005237456411123276e-02 -1.325611174106597900e-01 6.990025192499160767e-02 -3.312200009822845459e-01 3.365400806069374084e-02 7.116346806287765503e-02 -1.048328801989555359e-01 1.367883831262588501e-01 3.829300701618194580e-01 -1.563954353332519531e-01 -3.101108781993389130e-02
2.752978801727294922e-01 2.396772652864456177e-01 2.334260940551757812e-02 3.177832067012786865e-01 -9.137135348282754421e-04 -1.455412507057189941e-01 -2.778628468513488770e-01 1.237835921347141266e-02 2.276449352502822876e-01 -8.949502371251583099e-03 1.969299465417861938e-01 -7.182399183511734009e-02 -4.709782302379608154e-01 -4.158342257142066956e-02 -5.329230427742004395e-02 -3.401464819908142090e-01 -9.037046134471893311e-02 -1.377194374799728394e-01 8.069490641355514526e-02 -8.295631408691406250e-02 2.404432296752929688e-01 4.071366041898727417e-02 3.538196161389350891e-02 1.307864952832460403e-02 -1.938715428113937378e-01 8.071239292621612549e-02 2.269403263926506042e-02 -4.438579455018043518e-02 1.568890661001205444e-01 1.494080871343612671e-01 -8.581029623746871948e-02 -1.626419574022293091e-01
1.807314306497573853e-01 1.534176915884017944e-01 1.370619088411331177e-01 3.357769548892974854e-01 -1.619480252265930176e-01 -6.145176663994789124e-02 9.610216319561004639e-02 2.196961641311645508e-02 -5.651630088686943054e-02 2.010491937398910522e-01 1.489963680505752563e-01 -1.356807500123977661e-01 1.662028878927230835e-01 -4.522548615932464600e-02 -2.448944002389907837e-01 -8.783258497714996338e-02 2.223935723304748535e-01 -1.416498869657516479e-01 -2.667180597782135010e-01 7.360116578638553619e-04 3.808348625898361206e-02 -7.453981786966323853e-02 1.181026622653007507e-01 2.029791623353958130e-01 -4.867815673351287842e-01 -7.812894135713577271e-02 2.106413990259170532e-02 1.960572302341461182e-01 2.471093088388442993e-01 -7.482589036226272583e-02 1.949382424354553223e-01 3.925816714763641357e-02
9.821595251560211182e-02 2.058654278516769409e-01 -6.315311789512634277e-02 1.101366952061653137e-01 1.092581730335950851e-02 4.412477090954780579e-02 1.184213533997535706e-01 -1.071562990546226501e-01 -1.074168086051940918e-01 -1.292685326188802719e-02 5.718183144927024841e-02 1.502111405134201050e-01 7.644339650869369507e-02 -1.511328481137752533e-02 -4.596105813980102539e-01 -2.799400985240936279e-01 -2.367452979087829590e-01 -3.364315330982208252e-01 -1.761706918478012085e-01 1.346196979284286499e-01 -7.747354358434677124e-02 -7.865639775991439819e-02 3.299396857619285583e-02 -7.681741565465927124e-02 -3.015145361423492432e-01 9.410046786069869995e-02 1.861035823822021484e-01 6.050183624029159546e-02 2.343979626893997192e-01 3.286005258560180664e-01 -8.452204614877700806e-02 -1.592667400836944580e-01
-3.033463060855865479e-01 4.524143040180206299e-01 7.576649636030197144e-02 3.425245359539985657e-02 -8.056496083736419678e-02 -1.315056681632995605e-01 -1.871127337217330933e-01 3.446842730045318604e-02 -1.388168632984161377e-01 6.454940885305404663e-02 6.250518560409545898e-02 5.644898489117622375e-02 8.990285545587539673e-02 -8.588563650846481323e-02 -5.937041714787483215e-02 3.721126168966293335e-02 -9.444986283779144287e-02 -4.020013213157653809e-01 1.032638102769851685e-01 -1.730340421199798584e-01 -2.887644432485103607e-02 -1.277283728122711182e-01 -2.674699723720550537e-01 -2.755351178348064423e-02 -2.350876629352569580e-01 -1.040401011705398560e-01 1.233407184481620789e-01 -7.650630176067352295e-02 2.470495104789733887e-01 3.374345302581787109e-01 8.368807286024093628e-02 -1.259869635105133057e-01
1.957596540451049805e-01 2.969072163105010986e-01 2.818522974848747253e-02 -9.611738473176956177e-02 -1.218980997800827026e-01 -1.561597138643264771e-01 -1.563173346221446991e-02 2.515097856521606445e-01 1.258580684661865234e-01 1.301982067525386810e-02 1.056834235787391663e-01 -2.268855869770050049e-01 -1.387947052717208862e-01 3.185240784659981728e-03 7.608201354742050171e-03 -1.539313495159149170e-01 -4.240881651639938354e-02 -2.875892519950866699e-01 8.441464602947235107e-02 -2.494260519742965698e-01 1.757694035768508911e-01 2.588188648223876953e-01 -1.011470146477222443e-02 -4.790828004479408264e-02 -2.995706200599670410e-01 8.124114573001861572e-02 1.084747835993766785e-01 3.606131672859191895e-02 3.991334736347198486e-01 1.352686285972595215e-01 -3.125737905502319336e-01 1.482470519840717316e-02
-1.984239071607589722e-01 1.449485570192337036e-01 8.302307128906250000e-02 1.014984678477048874e-02 -1.519407890737056732e-02 -3.663712739944458008e-01 1.871269941329956055e-01 9.799757041037082672e-03 6.468372792005538940e-02 -8.449923992156982422e-02 2.389101833105087280e-01 5.132226273417472839e-02 -2.878393828868865967e-01 -9.035917371511459351e-02 -1.050319522619247437e-01 -7.566846907138824463e-02 1.960390657186508179e-01 -2.593493163585662842e-01 -2.608553878962993622e-02 -6.216354668140411377e-02 -2.049695700407028198e-01 -3.298842608928680420e-01 -2.221235819160938263e-02 5.093221738934516907e-02 -1.142101436853408813e-01 -8.963625878095626831e-02 1.287465691566467285e-01 5.615071579813957214e-02 3.819448947906494141e-01 2.800620198249816895e-01 2.341897487640380859e-01 1.050779130309820175e-02
5.803307890892028809e-02 2.155314087867736816e-01 2.409974187612533569e-01 2.400504052639007568e-01 -4.283115565776824951e-01 -1.997730880975723267e-02 5.021092295646667480e-02 1.855640858411788940e-01 7.718827575445175171e-02 6.919037550687789917e-02 -7.777564227581024170e-02 1.491856426000595093e-01 -1.676047742366790771e-01 5.738838389515876770e-02 2.839035540819168091e-02 -1.727221906185150146e-01 7.497210055589675903e-02 1.997165828943252563e-01 -2.054022401571273804e-01 -4.088201373815536499e-02 -2.676344513893127441e-01 2.829342782497406006e-01 5.455134436488151550e-02 -9.124504774808883667e-02 -2.206077128648757935e-01 -3.912238404154777527e-02 -6.663012504577636719e-02 1.481813341379165649e-01 2.130254209041595459e-01 3.020733296871185303e-01 1.647907495498657227e-01 1.409414559602737427e-01
-3.882412612438201904e-01 1.742776930332183838e-01 1.387090086936950684e-01 4.285374879837036133e-01 -3.676155209541320801e-01 8.049960434436798096e-02 -5.304359365254640579e-03 -1.086485385894775391e-01 -3.591733798384666443e-02 -4.847170412540435791e-02 2.286274731159210205e-01 -4.472419992089271545e-02 -7.180448621511459351e-02 9.005696326494216919e-02 -7.463418692350387573e-02 -1.939805001020431519e-01 -1.094577163457870483e-01 -1.526059657335281372e-01 -3.590716049075126648e-02 -7.732933759689331055e-02 1.256688088178634644e-01 -2.211294323205947876e-01 -8.118739724159240723e-02 1.504581570625305176e-01 -6.747376173734664917e-02 7.246515899896621704e-02 -2.520282566547393799e-01 -1.054830104112625122e-01 1.606308370828628540e-01 2.961948513984680176e-01 -4.735283926129341125e-02 1.072333604097366333e-01
-1.540624257177114487e-02 -7.559419423341751099e-02 5.543657392263412476e-02 2.414136379957199097e-02 -2.137828171253204346e-01 -1.422613710165023804e-01 -4.772340878844261169e-02 1.405284255743026733e-01 4.507510960102081299e-01 -7.779693603515625000e-02 2.363288402557373047e-01 -1.123697683215141296e-01 -1.882163286209106445e-01 2.770068347454071045e-01 -1.819066256284713745e-01 -1.524028368294239044e-02 1.246842276304960251e-02 -5.009889230132102966e-02 1.762324571609497070e-01 -9.107930213212966919e-02 -1.086285151541233063e-02 -1.476238369941711426e-01 -2.717334330081939697e-01 2.343474775552749634e-01 -3.154917955398559570e-01 -9.938520938158035278e-02 1.766719818115234375e-01 2.428334020078182220e-02 3.007713854312896729e-01 1.845139563083648682e-01 8.839469403028488159e-02 1.140719801187515259e-01
-1.425537914037704468e-01 1.524436473846435547e-01 1.598540842533111572e-01 1.186255589127540588e-01 -2.375088632106781006e-01 -1.138378158211708069e-01 -2.573981415480375290e-03 -7.344490289688110352e-02 6.882815808057785034e-02 -1.384318768978118896e-01 4.969645291566848755e-02 3.912515938282012939e-02 -1.490775346755981445e-01 -7.456740736961364746e-02 -2.809145450592041016e-01 2.751012332737445831e-02 1.045244336128234863e-01 -4.916536808013916016e-01 -4.116386175155639648e-01 -9.037470072507858276e-02 1.372986584901809692e-01 6.215895339846611023e-02 -3.365619182586669922e-01 -9.285441040992736816e-02 -1.039895191788673401e-01 -5.233886092901229858e-02 5.246035382151603699e-02 2.159235328435897827e-01 1.564065366983413696e-01 1.457902938127517700e-01 1.515816897153854370e-01 -1.385780982673168182e-02
1.090994253754615784e-01 2.326374500989913940e-01 2.442239522933959961e-01 2.284645736217498779e-01 -2.946380898356437683e-02 -6.187323853373527527e-02 -1.444650292396545410e-01 -9.983428567647933960e-02 1.739721186459064484e-02 -1.473843008279800415e-01 -2.984408140182495117e-01 -2.363306134939193726e-01 -1.402757912874221802e-01 1.279075294733047485e-01 -2.779217362403869629e-01 -4.001110196113586426e-01 2.326502092182636261e-02 -1.128531545400619507e-01 1.298321038484573364e-01 -1.456765234470367432e-01 1.366752833127975464e-01 -2.227300852537155151e-01 -2.958712875843048096e-01 1.232179179787635803e-01 -4.799868911504745483e-02 6.667305715382099152e-03 -3.640376031398773193e-02 1.181795820593833923e-02 2.125181406736373901e-01 1.122732982039451599e-01 2.383795976638793945e-01 -7.428158074617385864e-02
-9.100695699453353882e-02 2.291709929704666138e-01 1.078023910522460938e-01 4.235351085662841797e-01 -3.631180524826049805e-01 4.607674200087785721e-03 2.042704820632934570e-01 -1.024723947048187256e-01 1.355759352445602417e-01 1.099171340465545654e-01 3.139042854309082031e-02 1.282095164060592651e-01 6.741522252559661865e-02 -9.638525545597076416e-02 1.877988427877426147e-01 2.215600758790969849e-02 -2.059900909662246704e-01 2.400692924857139587e-02 -1.109215840697288513e-01 1.193838790059089661e-01 4.195183143019676208e-02 -1.502839475870132446e-01 -6.051173806190490723e-02 1.820659190416336060e-01 6.134799867868423462e-02 -1.281228959560394287e-01 -1.424465775489807129e-01 -1.530062258243560791e-01 4.315590858459472656e-01 1.352943480014801025e-01 1.982350349426269531e-01 1.678301244974136353e-01
-6.016593053936958313e-02 7.886359840631484985e-02 1.679711393080651760e-03 4.381555318832397461e-02 -2.716301977634429932e-01 5.635930970311164856e-02 2.712248563766479492e-01 1.112544834613800049e-01 1.028148829936981201e-01 1.153680533170700073e-01 -9.330999106168746948e-02 -2.788593769073486328e-01 -1.066207587718963623e-01 1.051455214619636536e-01 -3.526236116886138916e-01 3.232290223240852356e-02 -3.427749276161193848e-01 1.082007884979248047e-01 -4.737175628542900085e-02 6.130356714129447937e-02 -1.097247842699289322e-02 -5.996153876185417175e-02 -1.163260042667388916e-01 -3.055424094200134277e-01 -2.339952886104583740e-01 -2.208020538091659546e-01 -1.205598935484886169e-01 1.347101926803588867e-01 3.939372599124908447e-01 1.558076441287994385e-01 -7.511600852012634277e-02 8.640683256089687347e-03
4.687578603625297546e-02 -1.222422346472740173e-01 2.572551742196083069e-02 7.378375530242919922e-02 -4.895432889461517334e-01 -1.060126721858978271e-01 -2.355116158723831177e-01 -7.763999514281749725e-03 -1.270730793476104736e-01 1.681827008724212646e-01 -2.996306419372558594e-01 8.708786219358444214e-03 -3.004581630229949951e-01 -1.332661360502243042e-01 7.666714489459991455e-02 -2.073687314987182617e-01 5.752945691347122192e-02 -7.303678989410400391e-02 -7.493528723716735840e-02 8.363249897956848145e-02 6.652763485908508301e-02 -5.425045639276504517e-02 2.569425292313098907e-02 1.966022998094558716e-01 -1.426558792591094971e-01 -2.030596882104873657e-01 -1.362749934196472168e-01 1.546213626861572266e-01 1.975087523460388184e-01 2.641228139400482178e-01 3.128531873226165771e-01 -2.210811153054237366e-02
-1.940525919198989868e-01 2.970702052116394043e-01 -6.869393587112426758e-02 -2.863142825663089752e-02 -2.764671146869659424e-01 -7.072382420301437378e-02 -2.183140516281127930e-01 -9.911037981510162354e-02 2.379513084888458252e-01 1.140377223491668701e-01 -6.266911979764699936e-03 1.434268895536661148e-02 -1.512387245893478394e-01 -2.008065953850746155e-02 -8.300583064556121826e-02 -2.195295095443725586e-01 2.214155718684196472e-02 -3.201297819614410400e-01 -5.162669112905859947e-04 1.372262537479400635e-01 1.914785951375961304e-01 3.659581020474433899e-02 -3.986501991748809814e-01 1.408356726169586182e-01 -3.818000108003616333e-02 1.253569424152374268e-01 2.740255892276763916e-01 2.546456456184387207e-01 2.577571272850036621e-01 1.229991465806961060e-01 6.262037158012390137e-02 -1.563574373722076416e-02
-3.387312591075897217e-01 1.007699891924858093e-01 4.732672497630119324e-02 3.810580819845199585e-02 -1.735610663890838623e-01 -3.613160550594329834e-01 -2.101080864667892456e-01 -2.060513645410537720e-01 3.188683688640594482e-01 -1.765002459287643433e-01 -1.004057452082633972e-01 1.767134666442871094e-02 -6.729917228221893311e-02 -1.550804227590560913e-01 -1.602308750152587891e-01 -1.374049186706542969e-01 -1.703093945980072021e-01 -9.706028550863265991e-02 -3.367148637771606445e-01 -3.939370810985565186e-02 -9.761614352464675903e-02 1.401209086179733276e-01 -1.377127915620803833e-01 4.433092847466468811e-02 -1.351238191127777100e-01 2.887733839452266693e-02 -9.793756529688835144e-03 1.178954844363033772e-03 2.549019753932952881e-01 1.752981692552566528e-01 2.971755266189575195e-01 -3.358713909983634949e-02
1.689323633909225464e-01 1.119918748736381531e-01 3.947316110134124756e-01 3.928278386592864990e-01 -3.499016165733337402e-01 -2.692792713642120361e-01 -9.923771023750305176e-02 3.985411673784255981e-02 -1.714164577424526215e-02 1.848638355731964111e-01 8.968628942966461182e-02 9.062258154153823853e-02 -6.024705246090888977e-02 7.308698259294033051e-03 -8.739587664604187012e-02 -2.084618359804153442e-01 8.338827639818191528e-02 1.144436150789260864e-01 -2.996056713163852692e-02 -1.504587978124618530e-01 -3.083863258361816406e-01 1.542737483978271484e-01 -1.380939632654190063e-01 -9.140191972255706787e-02 -2.116414755582809448e-01 -4.069228097796440125e-02 -5.616039037704467773e-03 2.493984848260879517e-01 -9.845122694969177246e-03 1.060984358191490173e-01 1.301079988479614258e-01 -1.001877412199974060e-01
4.565503075718879700e-02 4.390934407711029053e-01 1.800493150949478149e-01 1.030920892953872681e-01 -1.977015435695648193e-01 -3.013518080115318298e-02 1.441187113523483276e-01 3.746514320373535156e-01 5.927537754178047180e-02 7.394817471504211426e-02 -2.205219119787216187e-02 -6.026418507099151611e-02 -1.488506048917770386e-01 -2.702247500419616699e-01 -8.941239118576049805e-02 -1.045470535755157471e-01 -2.103238701820373535e-01 -3.644603118300437927e-02 1.621540039777755737e-01 2.064946740865707397e-01 4.345960542559623718e-02 -3.497143685817718506e-01 -3.137206658720970154e-02 2.715866640210151672e-02 -1.682955399155616760e-02 7.819244265556335449e-02 -2.240787148475646973e-01 1.810713261365890503e-01 2.749974429607391357e-01 1.670684516429901123e-01 -1.393328234553337097e-02 1.423013862222433090e-02
2.669722735881805420e-01 2.131968140602111816e-01 -1.757162436842918396e-02 -1.154173761606216431e-01 -2.743908166885375977e-01 -2.224986553192138672e-01 3.791682720184326172e-01 2.458926290273666382e-01 1.919435411691665649e-01 1.174917519092559814e-01 2.163325697183609009e-01 9.856790304183959961e-02 -3.322904407978057861e-01 -1.596384346485137939e-01 -1.045494824647903442e-01 9.034748189151287079e-03 9.318473190069198608e-02 3.241256251931190491e-02 1.924943029880523682e-01 1.273601204156875610e-01 -8.626545965671539307e-02 2.630116976797580719e-02 -1.028064340353012085e-01 1.480937600135803223e-01 -1.462252438068389893e-01 -5.792792141437530518e-02 3.438903018832206726e-02 8.847261965274810791e-02 3.477429449558258057e-01 1.056805849075317383e-01 -3.235926479101181030e-02 -1.265244334936141968e-01
1.714315265417098999e-01 1.421244144439697266e-01 1.728334724903106689e-01 -8.018882945179939270e-03 -4.566041827201843262e-01 -1.542499512434005737e-01 3.135695680975914001e-02 2.107366770505905151e-01 7.745629549026489258e-02 -7.015814632177352905e-02 5.235217139124870300e-02 6.100283563137054443e-02 -1.633566617965698242e-01 -1.215354055166244507e-01 -1.418097913265228271e-01 -2.661794722080230713e-01 -1.611030399799346924e-01 -5.052115023136138916e-02 2.039405852556228638e-01 3.162849321961402893e-02 -7.159328460693359375e-02 -6.494002789258956909e-02 9.311155974864959717e-02 -5.422676354646682739e-02 -2.930256128311157227e-01 -3.375228643417358398e-01 -3.123211264610290527e-01 1.474111676216125488e-01 1.131725385785102844e-01 -5.495698377490043640e-02 2.513477504253387451e-01 -5.371342971920967102e-02
-2.520922720432281494e-01 5.095261335372924805e-01 1.795589923858642578e-01 -2.972335182130336761e-02 1.026823520660400391e-01 1.444992050528526306e-02 1.523466408252716064e-02 -9.514882229268550873e-03 1.698740273714065552e-01 -1.800488308072090149e-02 2.724246121942996979e-02 -4.608662426471710205e-02 -1.581734046339988708e-02 -1.067497059702873230e-01 -1.213401034474372864e-01 -2.388626635074615479e-01 -8.678826689720153809e-02 -1.504746526479721069e-01 -1.164903417229652405e-01 5.097660422325134277e-02 -8.292327076196670532e-02 -2.228014171123504639e-01 -1.681899130344390869e-01 -3.292286768555641174e-03 -1.153114959597587585e-01 1.790915280580520630e-01 -2.852870821952819824e-01 1.077051013708114624e-01 2.828393578529357910e-01 3.244837224483489990e-01 -6.176225841045379639e-02 2.419500201940536499e-01
-9.976731240749359131e-02 3.586224317550659180e-01 1.729297786951065063e-01 2.145300209522247314e-01 7.962605357170104980e-02 1.066318247467279434e-02 2.051000148057937622e-01 -6.698364764451980591e-02 1.642526239156723022e-01 -1.865671873092651367e-01 -1.301580965518951416e-01 2.260363101959228516e-01 -1.217237487435340881e-01 -2.148938924074172974e-01 -2.247237116098403931e-01 -1.707949340343475342e-01 -7.002059370279312134e-02 -2.255136817693710327e-01 -3.919608592987060547e-01 2.174740843474864960e-02 -1.172095015645027161e-01 -2.486655265092849731e-01 -9.912168234586715698e-02 9.633468836545944214e-02 -5.746489763259887695e-02 -1.574296802282333374e-01 -5.834388080984354019e-03 -1.100247129797935486e-01 2.317450642585754395e-01 1.969047784805297852e-01 -1.471478790044784546e-01 -5.581263080239295959e-02
1.084247529506683350e-01 2.849268913269042969e-01 2.888045310974121094e-01 3.105467855930328369e-01 -2.478538602590560913e-01 1.512418221682310104e-02 -2.197879999876022339e-01 -3.476868942379951477e-02 1.265500783920288086e-01 2.520248889923095703e-01 -6.930574774742126465e-02 1.442862153053283691e-01 -1.951607018709182739e-01 -6.627547740936279297e-02 1.820247471332550049e-01 -1.483415067195892334e-01 1.809494793415069580e-01 -2.063202112913131714e-02 -1.978558450937271118e-01 9.491544216871261597e-02 -1.256380677223205566e-01 5.797877535223960876e-02 -1.389462202787399292e-01 2.116351425647735596e-01 -1.324229314923286438e-02 -2.290336042642593384e-01 9.724431484937667847e-02 1.807669550180435181e-02 2.104734182357788086e-01 6.136018410325050354e-02 8.189944922924041748e-02 -3.626471757888793945e-01
2.433524280786514282e-01 1.613023132085800171e-01 1.564303487539291382e-01 -3.398790583014488220e-02 -3.316836953163146973e-01 3.705510199069976807e-01 -1.366274952888488770e-01 2.439911812543869019e-01 3.934605792164802551e-02 -6.676857173442840576e-02 -2.674303762614727020e-02 -5.925562977790832520e-02 -2.414498031139373779e-01 -1.903172582387924194e-01 -2.112157493829727173e-01 -6.965308636426925659e-02 -3.801640495657920837e-02 -2.685901820659637451e-01 -1.114640980958938599e-01 -2.003658562898635864e-01 7.688713818788528442e-02 8.245438337326049805e-02 2.309547737240791321e-02 -3.414664790034294128e-02 1.872089877724647522e-02 1.088974531739950180e-02 -1.135294791311025620e-02 2.639674544334411621e-01 2.427810132503509521e-01 2.465280741453170776e-01 -1.693677902221679688e-01 -2.239474505186080933e-01
-2.336024194955825806e-01 2.608229033648967743e-02 1.524539012461900711e-02 2.803722918033599854e-01 -1.879937052726745605e-01 -5.598359555006027222e-02 -6.600232422351837158e-02 3.808012977242469788e-02 1.479241997003555298e-02 -1.608487665653228760e-01 2.094225399196147919e-02 9.183073043823242188e-02 -6.700678914785385132e-02 -1.501482576131820679e-01 -2.306992858648300171e-01 2.144495025277137756e-03 9.315805137157440186e-02 -3.963904380798339844e-01 -1.404349952936172485e-01 -9.420082904398441315e-03 2.851301729679107666e-01 1.183166652917861938e-01 -3.415925502777099609e-01 -1.801258027553558350e-01 -2.265963405370712280e-01 6.666365265846252441e-02 7.411283999681472778e-02 1.915301531553268433e-01 3.499543964862823486e-01 2.323386371135711670e-01 2.379594370722770691e-02 -3.711267933249473572e-02
-1.550525426864624023e-01 4.080579578876495361e-01 1.060643568634986877e-01 2.679777145385742188e-01 -4.680493846535682678e-02 -8.955518901348114014e-02 1.133643165230751038e-01 -5.503990873694419861e-02 -1.060638725757598877e-01 5.289960280060768127e-02 2.904726192355155945e-02 -1.431972682476043701e-01 -1.261324062943458557e-02 -8.418427780270576477e-03 -1.002488583326339722e-01 9.662152267992496490e-03 -1.503817290067672729e-01 -1.581605821847915649e-01 -3.619572520256042480e-01 1.436042189598083496e-01 -1.306915655732154846e-02 -1.168898195028305054e-01 -3.633850812911987305e-01 -1.454566866159439087e-01 -1.186127588152885437e-01 -6.262509524822235107e-02 -7.512593269348144531e-02 2.022281587123870850e-01 1.725254356861114502e-01 2.824268341064453125e-01 -1.772648841142654419e-02 -3.374072015285491943e-01
2.595335431396961212e-02 2.937855720520019531e-01 3.820184618234634399e-02 4.566892981529235840e-02 -3.082032203674316406e-01 -1.041964441537857056e-01 -1.605002731084823608e-01 9.934172034263610840e-02 2.355019897222518921e-01 3.747171023860573769e-03 -3.809737414121627808e-02 -2.035555057227611542e-02 -2.589716613292694092e-01 1.267601847648620605e-01 -2.564076781272888184e-01 -2.239258587360382080e-01 2.250190824270248413e-01 1.112014707177877426e-02 -6.759044528007507324e-02 1.000808924436569214e-01 5.058749765157699585e-02 1.000987216830253601e-01 7.575871050357818604e-02 2.768280506134033203e-01 -5.010595321655273438e-01 -1.366771012544631958e-01 -2.428401447832584381e-02 -6.157973036170005798e-02 2.108858078718185425e-01 -1.543015241622924805e-01 2.185229212045669556e-02 9.196014702320098877e-02
-1.954852193593978882e-01 2.153233438730239868e-01 -3.929587453603744507e-02 1.546836048364639282e-01 -4.444357156753540039e-01 3.319166600704193115e-02 1.928609423339366913e-02 -1.037481427192687988e-01 1.380837708711624146e-01 5.396749451756477356e-02 6.409103423357009888e-02 6.879146397113800049e-02 -2.887087166309356689e-01 1.040533632040023804e-01 6.834647059440612793e-02 -2.329782843589782715e-01 1.086710616946220398e-01 -2.721111178398132324e-01 -2.854258939623832703e-02 -8.557134121656417847e-02 1.800928860902786255e-01 6.460122764110565186e-02 -4.310662150382995605e-01 6.254920363426208496e-02 -1.218354478478431702e-01 1.883253268897533417e-02 1.140286773443222046e-01 -9.588371217250823975e-02 3.093582689762115479e-01 6.237320229411125183e-02 1.856622993946075439e-01 -6.673650443553924561e-02
-1.146611645817756653e-01 2.091486006975173950e-01 6.720757484436035156e-02 -1.278086751699447632e-01 1.030158028006553650e-01 5.467390175908803940e-03 1.270975172519683838e-01 3.747138753533363342e-02 3.617228865623474121e-01 8.869858831167221069e-02 7.702856510877609253e-02 6.762052327394485474e-02 6.871604919433593750e-02 -1.677070409059524536e-01 -3.370706364512443542e-02 -2.170759886503219604e-01 -4.892843216657638550e-02 -6.976117193698883057e-02 -2.345424443483352661e-01 -2.584803849458694458e-02 -9.214176982641220093e-02 -1.970916539430618286e-01 -1.054057776927947998e-01 -1.935989595949649811e-02 -2.720692157745361328e-01 1.562219560146331787e-01 1.221442967653274536e-01 5.835104361176490784e-02 5.402654409408569336e-01 3.329838812351226807e-01 4.653532989323139191e-03 1.497931033372879028e-01
-1.286420822143554688e-01 8.165533095598220825e-02 -8.347868919372558594e-02 1.964738517999649048e-01 -3.005747497081756592e-01 -2.535315454006195068e-01 -3.500716015696525574e-02 -7.352924346923828125e-02 1.116000041365623474e-01 -6.383942812681198120e-02 -1.152025461196899414e-01 -1.389661729335784912e-01 1.544142663478851318e-01 -1.039217337965965271e-01 -8.589984476566314697e-02 -1.078527793288230896e-01 6.499262526631355286e-03 -2.375377118587493896e-01 -1.887700557708740234e-01 -4.933581873774528503e-02 -2.303350120782852173e-01 -3.599500283598899841e-03 6.668304651975631714e-02 3.296867311000823975e-01 -1.976231187582015991e-01 -2.436556965112686157e-01 -2.841046452522277832e-01 1.659602373838424683e-01 4.244774878025054932e-01 1.009712517261505127e-01 -8.010740578174591064e-02 5.452862381935119629e-02
-2.777066826820373535e-01 1.803178787231445312e-01 1.033242885023355484e-02 -1.958122849464416504e-02 -6.164374202489852905e-02 -1.687311083078384399e-01 1.368057727813720703e-01 -1.389615237712860107e-01 1.277353316545486450e-01 3.935809060931205750e-02 2.060991227626800537e-01 1.938645914196968079e-02 -1.794364303350448608e-01 -8.025839179754257202e-02 -1.292370706796646118e-01 -1.418910473585128784e-01 1.649180948734283447e-01 -1.304907649755477905e-01 -1.437797844409942627e-01 -7.784930616617202759e-02 -1.287544816732406616e-01 -3.735306859016418457e-01 -6.380290538072586060e-02 2.954637818038463593e-02 -2.431276440620422363e-01 5.468823015689849854e-03 1.231379061937332153e-01 1.772587001323699951e-01 2.569706737995147705e-01 3.580359816551208496e-01 3.714715838432312012e-01 1.159343644976615906e-01
1.068998426198959351e-01 1.766838133335113525e-01 1.656440459191799164e-02 3.752496093511581421e-02 -3.280006945133209229e-01 -6.887926720082759857e-03 1.457707732915878296e-01 3.725256025791168213e-02 -4.961423575878143311e-02 -2.983253076672554016e-02 1.909660696983337402e-01 -1.903185397386550903e-01 -7.445800304412841797e-02 -8.714027702808380127e-02 1.419998053461313248e-02 -3.922667354345321655e-02 -2.014485895633697510e-01 -5.068259686231613159e-02 -1.140678673982620239e-02 5.810526385903358459e-02 2.561753243207931519e-02 -3.239112794399261475e-01 -8.441832661628723145e-02 3.407231867313385010e-01 -5.916959419846534729e-02 -7.030816376209259033e-02 -4.334709048271179199e-01 -9.259364008903503418e-02 3.774893283843994141e-01 2.887581884860992432e-01 8.684341609477996826e-02 -1.438716948032379150e-01
9.939336031675338745e-02 3.482095003128051758e-01 2.988554239273071289e-01 -1.177098676562309265e-01 -1.860393136739730835e-01 -2.241001129150390625e-01 1.992582827806472778e-01 2.867395244538784027e-02 1.238626167178153992e-01 -1.679001003503799438e-01 5.600554123520851135e-02 6.813047081232070923e-02 -1.277099102735519409e-01 1.850811019539833069e-02 -3.089928440749645233e-02 -7.391015440225601196e-02 -2.024846971035003662e-01 -1.355379372835159302e-01 -1.355710923671722412e-01 -2.458862513303756714e-01 1.944874823093414307e-01 -8.329246938228607178e-02 -1.462431997060775757e-01 2.430127412080764771e-01 -3.368743956089019775e-01 -2.561100721359252930e-01 2.441006749868392944e-01 7.584253698587417603e-02 1.061060726642608643e-01 4.705658555030822754e-02 1.639512181282043457e-01 -1.333435624837875366e-01
2.420002967119216919e-02 8.043348789215087891e-02 -3.217228874564170837e-02 -1.739716380834579468e-01 -4.134445786476135254e-01 -2.100717276334762573e-02 1.246715486049652100e-01 -8.217816799879074097e-02 1.878560334444046021e-02 1.165897026658058167e-01 -7.191062904894351959e-03 -2.233362011611461639e-02 -2.212671339511871338e-01 -1.124128624796867371e-01 -8.686032146215438843e-02 -1.475155353546142578e-02 -1.562083214521408081e-01 4.388276487588882446e-03 -2.871662378311157227e-01 1.271566897630691528e-01 -2.134194597601890564e-02 -1.974086761474609375e-01 -3.730726838111877441e-01 -2.637909352779388428e-01 -2.299797534942626953e-01 -8.631650358438491821e-02 -1.667780429124832153e-01 -4.981626942753791809e-02 3.622015118598937988e-01 1.665334701538085938e-01 -1.382910311222076416e-01 2.101933211088180542e-01
-1.483555231243371964e-02 1.212535947561264038e-01 9.730624407529830933e-02 2.321940809488296509e-01 -2.439371645450592041e-01 -2.299193441867828369e-01 -9.028501063585281372e-02 2.216146141290664673e-01 8.130285888910293579e-02 2.583130002021789551e-01 2.173879593610763550e-01 1.052893698215484619e-01 4.212118685245513916e-02 -4.628413170576095581e-02 -1.170821711421012878e-01 1.400678753852844238e-01 -2.635032683610916138e-02 -2.179716676473617554e-01 1.927693956531584263e-03 -4.000025689601898193e-01 3.695587813854217529e-02 1.646354198455810547e-01 -7.308110594749450684e-02 -5.306565761566162109e-02 -3.504079282283782959e-01 -1.172252893447875977e-01 -1.338523179292678833e-01 -1.501501947641372681e-01 3.550186157226562500e-01 -6.800480186939239502e-02 7.726325094699859619e-02 1.570946723222732544e-01
2.828810736536979675e-02 4.416625946760177612e-02 1.946601420640945435e-01 2.118699848651885986e-01 -4.597559869289398193e-01 1.102713495492935181e-01 -1.285452097654342651e-01 -8.082089573144912720e-02 -1.024880930781364441e-01 9.355262666940689087e-02 -4.919639229774475098e-02 1.212543398141860962e-01 -3.791404366493225098e-01 2.826205268502235413e-02 -1.508671492338180542e-01 -6.033056974411010742e-02 4.026936367154121399e-02 -1.318047381937503815e-02 1.058224774897098541e-02 1.070131361484527588e-01 -2.323554009199142456e-01 2.572456300258636475e-01 1.223401650786399841e-01 -1.238069981336593628e-01 -1.033556461334228516e-01 -8.106311783194541931e-03 1.796816140413284302e-01 1.140646561980247498e-01 2.368300706148147583e-01 3.794676363468170166e-01 1.512262076139450073e-01 1.331691592931747437e-01
1.938399225473403931e-01 2.760561183094978333e-02 3.917243778705596924e-01 2.351985871791839600e-01 -9.934348054230213165e-03 -1.024433374404907227e-01 -1.722044199705123901e-01 -8.579923212528228760e-02 -1.221659407019615173e-01 -8.191743493080139160e-02 1.658068299293518066e-01 -5.409990623593330383e-02 -1.732082813978195190e-01 -1.484854817390441895e-01 -4.688199236989021301e-02 -1.298298537731170654e-01 5.784735828638076782e-02 1.505579054355621338e-01 -1.797198504209518433e-02 -1.085097566246986389e-01 1.299156695604324341e-01 6.124653667211532593e-02 -7.202275842428207397e-02 2.579213976860046387e-01 -1.792801320552825928e-01 -9.794344753026962280e-02 -1.028812211006879807e-02 -4.672235250473022461e-02 4.368235468864440918e-01 3.302942216396331787e-01 3.282458186149597168e-01 1.806436921469867229e-03
-2.356243729591369629e-01 2.638922631740570068e-01 -1.476341336965560913e-01 2.193039059638977051e-01 -9.399359114468097687e-03 -9.063951671123504639e-02 -1.794864088296890259e-01 5.049704760313034058e-02 -5.101257562637329102e-02 2.649806626141071320e-02 -2.317912504076957703e-02 2.305834591388702393e-01 -5.982780456542968750e-02 -1.038578525185585022e-01 -2.740070223808288574e-01 -1.449702680110931396e-01 1.527392417192459106e-01 -4.570274651050567627e-01 -1.817444860935211182e-01 9.596000425517559052e-03 1.289490610361099243e-01 8.661215752363204956e-02 7.912758737802505493e-03 -1.589407026767730713e-01 -3.424566984176635742e-01 1.136995479464530945e-02 -6.765209138393402100e-02 4.340663179755210876e-02 3.905197083950042725e-01 -1.883298531174659729e-02 6.960613653063774109e-03 -5.342268943786621094e-02
1.368669718503952026e-01 7.245025783777236938e-02 4.234277307987213135e-01 2.294620499014854431e-02 -2.265961170196533203e-01 -3.415232896804809570e-01 8.669368922710418701e-02 4.800094291567802429e-02 1.163262948393821716e-01 1.460977047681808472e-01 -1.933570951223373413e-01 -4.362260922789573669e-02 -2.470342814922332764e-01 1.397550920955836773e-03 -3.771704733371734619e-01 -1.066650152206420898e-01 1.023745979182422161e-03 -1.971787810325622559e-01 -5.723781511187553406e-02 -3.381492197513580322e-01 -2.424884214997291565e-02 -5.028191953897476196e-02 -4.875295609235763550e-02 -1.084821596741676331e-01 2.331417985260486603e-02 -9.340671449899673462e-02 -3.121159970760345459e-01 7.192772626876831055e-02 2.051735371351242065e-01 -1.394608523696660995e-03 4.182709380984306335e-02 9.941438212990760803e-03
2.874923869967460632e-02 -6.160049512982368469e-02 4.269036948680877686e-01 1.988982111215591431e-01 -3.541863262653350830e-01 -3.097801208496093750e-01 -1.569952964782714844e-01 4.270794242620468140e-02 2.025329172611236572e-01 9.528031223453581333e-04 1.490237116813659668e-01 -2.306216508150100708e-01 -2.395617775619029999e-02 -1.180464997887611389e-01 2.831015884876251221e-01 -7.969890534877777100e-02 1.474411189556121826e-01 -3.074751934036612511e-03 8.137221634387969971e-02 -1.290931850671768188e-01 -3.821469098329544067e-02 5.669907480478286743e-02 -1.147623807191848755e-01 2.300504967570304871e-02 -2.350501865148544312e-01 -1.231339350342750549e-01 -9.633139520883560181e-02 -5.755318701267242432e-02 3.698970973491668701e-01 5.006482824683189392e-02 -9.471248090267181396e-02 -1.164186596870422363e-01
-1.698171943426132202e-01 2.835869193077087402e-01 1.986276656389236450e-01 9.757190942764282227e-02 -1.387170404195785522e-01 -4.666436463594436646e-03 -2.587396502494812012e-01 1.566304862499237061e-01 -1.655689477920532227e-01 7.731004804372787476e-02 1.398330032825469971e-01 -4.653897508978843689e-02 1.681363880634307861e-01 -1.750248968601226807e-01 -1.732533723115921021e-01 -6.186278909444808960e-02 -6.859724223613739014e-02 -3.763667643070220947e-01 -1.956222802400588989e-01 -1.490112543106079102e-01 1.200199592858552933e-02 -4.034680128097534180e-02 -1.902769356966018677e-01 -3.143303468823432922e-02 -2.953425645828247070e-01 -2.511922642588615417e-02 2.857141792774200439e-01 -4.809453710913658142e-02 1.941210925579071045e-01 2.611569762229919434e-01 -2.417141944169998169e-01 3.545260801911354065e-02
-2.542973160743713379e-01 4.761660695075988770e-01 2.420911565423011780e-02 1.098422110080718994e-01 -2.548570930957794189e-01 -8.157999813556671143e-02 7.078808546066284180e-02 -3.604114800691604614e-02 -8.315292000770568848e-02 -1.262697428464889526e-01 -5.017996579408645630e-02 -1.435575485229492188e-01 -2.660292685031890869e-01 1.450716555118560791e-01 2.067144773900508881e-02 -1.727056652307510376e-01 9.405841678380966187e-02 -8.816929906606674194e-02 -1.209666579961776733e-01 6.672105193138122559e-02 1.037182062864303589e-01 -1.089924350380897522e-01 -3.645431399345397949e-01 -1.299532353878021240e-01 -2.083945423364639282e-01 1.393964141607284546e-01 -1.229997426271438599e-01 1.746752262115478516e-01 2.231978625059127808e-01 1.751814037561416626e-01 -1.473102420568466187e-01 -1.764790415763854980e-01
1.626611202955245972e-01 1.601392030715942383e-01 2.363655716180801392e-01 5.982284247875213623e-02 -1.961958855390548706e-01 -3.841103240847587585e-02 -1.427330672740936279e-01 -1.742219626903533936e-01 2.101375609636306763e-01 1.239494979381561279e-01 2.497944086790084839e-01 -2.581832744181156158e-02 6.248326227068901062e-02 -1.137732714414596558e-01 -7.792434841394424438e-02 7.093915343284606934e-02 -4.922335967421531677e-02 -1.627693772315979004e-01 9.372425824403762817e-02 1.197135820984840393e-01 2.646695375442504883e-01 1.902111023664474487e-01 -8.349619805812835693e-02 3.238143622875213623e-01 -1.822785437107086182e-01 -1.990796178579330444e-01 1.897731870412826538e-01 1.761773377656936646e-01 3.016867041587829590e-01 2.865769565105438232e-01 1.191486641764640808e-01 -2.233355343341827393e-01
-2.720061242580413818e-01 1.257921159267425537e-01 -1.482424288988113403e-01 1.490405052900314331e-01 -7.811533659696578979e-02 -7.260112464427947998e-02 1.169322337955236435e-02 2.746539376676082611e-02 1.081618070602416992e-01 1.831127554178237915e-01 1.096293330192565918e-01 1.388497054576873779e-01 -2.034748196601867676e-01 -2.932536900043487549e-01 5.048817023634910583e-02 -7.259675860404968262e-02 1.988572627305984497e-02 4.357815906405448914e-02 2.926293946802616119e-02 3.150151968002319336e-01 9.293074905872344971e-02 6.246682722121477127e-03 -3.884030580520629883e-01 2.014243304729461670e-01 -1.239057704806327820e-01 -6.372912228107452393e-02 -8.469260297715663910e-03 2.452586404979228973e-02 3.372557759284973145e-01 3.807607293128967285e-01 8.680380135774612427e-02 2.305611521005630493e-01
3.089604899287223816e-02 1.121073439717292786e-01 1.480013877153396606e-01 2.077775448560714722e-01 -2.423702478408813477e-01 -2.357545122504234314e-02 -2.870618551969528198e-02 -6.782308965921401978e-02 1.766090653836727142e-02 -9.068573266267776489e-02 -7.638791203498840332e-02 3.842854173853993416e-03 1.675030961632728577e-02 -2.766633592545986176e-02 -1.084123179316520691e-01 -2.733306586742401123e-01 1.895620524883270264e-01 -1.545860320329666138e-01 2.024250775575637817e-01 7.107368856668472290e-02 5.995621904730796814e-02 1.207599937915802002e-01 9.115307033061981201e-02 8.225370198488235474e-02 -4.398824572563171387e-01 -1.353498548269271851e-01 -2.540645003318786621e-01 1.562978774309158325e-01 4.014878571033477783e-01 3.931272774934768677e-02 -2.354419678449630737e-01 -3.109800517559051514e-01
1.525202095508575439e-01 -6.726142764091491699e-02 2.049751877784729004e-01 1.470270007848739624e-01 -4.820440411567687988e-01 -3.394310474395751953e-01 -7.559181004762649536e-02 -1.126633957028388977e-01 1.498261094093322754e-01 -1.871706843376159668e-01 3.077756613492965698e-02 3.395651280879974365e-02 7.356196641921997070e-03 -1.341671943664550781e-01 1.298261284828186035e-01 -1.780261993408203125e-01 -3.434264287352561951e-02 -1.491665244102478027e-01 7.884585112333297729e-02 -8.165236562490463257e-02 -3.655807673931121826e-02 1.066956147551536560e-01 -5.068820342421531677e-02 -3.887026757001876831e-02 -2.013749182224273682e-01 -1.964144408702850342e-01 -3.525063991546630859e-01 1.881008744239807129e-01 3.300939500331878662e-01 1.220972687005996704e-01 1.380518451333045959e-02 -2.150476910173892975e-02
-1.136358082294464111e-01 3.390341401100158691e-01 -5.996928084641695023e-04 -9.116411209106445312e-02 -1.534134298563003540e-01 -2.004927396774291992e-01 -3.514017164707183838e-02 2.361721396446228027e-01 1.875154823064804077e-01 -2.215895652770996094e-01 -1.499338746070861816e-01 -5.483629927039146423e-02 -6.817389279603958130e-02 -4.952934011816978455e-02 -1.445201933383941650e-01 9.118267893791198730e-02 -1.561369746923446655e-02 -1.247047632932662964e-01 -2.295182645320892334e-01 4.760080948472023010e-02 2.730626463890075684e-01 -7.193692028522491455e-02 -4.397953301668167114e-02 -3.277055025100708008e-01 -2.619928121566772461e-01 7.154703885316848755e-02 1.497394591569900513e-02 1.072544679045677185e-01 4.731362462043762207e-01 1.464878022670745850e-01 -8.024968206882476807e-03 7.976976782083511353e-02
1.127569079399108887e-01 1.989527493715286255e-01 1.475054174661636353e-01 -7.728748023509979248e-02 -2.623768746852874756e-01 -9.663683921098709106e-02 -6.776638329029083252e-02 2.685595154762268066e-01 3.734542801976203918e-02 2.476936727762222290e-01 2.554811537265777588e-01 -1.671740412712097168e-01 1.658424884080886841e-01 -1.698360890150070190e-01 -1.307864636182785034e-01 -1.550365090370178223e-01 2.317880839109420776e-01 -3.545247614383697510e-01 -8.415125310420989990e-02 2.491709217429161072e-02 2.508937418460845947e-01 -8.961886167526245117e-02 -8.781427145004272461e-02 -3.268501022830605507e-03 -3.153715431690216064e-01 -2.558462321758270264e-01 1.732950061559677124e-01 1.733438228257000446e-03 1.974149197340011597e-01 -4.779917746782302856e-02 -9.779840707778930664e-02 5.650857463479042053e-03
-9.784209728240966797e-02 2.499650269746780396e-01 1.822473406791687012e-01 1.326583921909332275e-01 -2.611600756645202637e-01 -1.637802720069885254e-01 1.414121240377426147e-01 4.897081851959228516e-02 -2.142344266176223755e-01 3.758172988891601562e-01 -2.714978903532028198e-02 -4.589949175715446472e-02 -2.122200839221477509e-02 2.114069759845733643e-01 7.654645293951034546e-02 -1.932197958230972290e-01 1.105296239256858826e-02 -1.963058263063430786e-01 2.642910480499267578e-01 -1.916507929563522339e-01 -2.067533507943153381e-02 5.280940979719161987e-02 -8.566280454397201538e-02 1.171517968177795410e-01 -1.693782657384872437e-01 7.163450866937637329e-02 -2.654038965702056885e-01 2.662006616592407227e-01 3.429349064826965332e-01 8.146737515926361084e-02 -2.906894683837890625e-02 -1.080130189657211304e-01
5.859107524156570435e-02 1.839977800846099854e-01 1.896656751632690430e-01 1.114552542567253113e-01 -6.484039872884750366e-02 -1.884565353393554688e-01 -2.780075669288635254e-01 -1.522620394825935364e-02 2.240294665098190308e-01 3.662881441414356232e-03 -7.609963882714509964e-03 1.489348411560058594e-01 5.263034626841545105e-02 2.619784139096736908e-02 -2.267582565546035767e-01 -6.154229864478111267e-02 6.247929856181144714e-02 7.681342959403991699e-02 -4.426415562629699707e-01 5.713370814919471741e-02 4.593079164624214172e-02 9.672707319259643555e-02 -3.468879759311676025e-01 -1.708083748817443848e-01 -3.076016008853912354e-01 2.480377256870269775e-02 1.373030990362167358e-01 -3.721124678850173950e-02 3.202101588249206543e-01 2.583817243576049805e-01 -9.577549248933792114e-02 -4.538140073418617249e-02
1.068489626049995422e-01 2.012036591768264771e-01 2.251780927181243896e-01 -7.757511734962463379e-02 -1.724616438150405884e-01 -2.683256566524505615e-01 -1.378598064184188843e-02 -6.945766042917966843e-03 2.050328850746154785e-01 1.737526655197143555e-01 -3.908897340297698975e-01 -1.342305988073348999e-01 1.730941236019134521e-01 -2.471739649772644043e-01 -2.550442516803741455e-01 -1.799139976501464844e-01 -7.493365556001663208e-02 2.390765771269798279e-02 -2.249282002449035645e-01 4.195110127329826355e-02 -7.112394273281097412e-02 -1.125995293259620667e-01 -2.698580026626586914e-01 4.490295052528381348e-02 -9.555255621671676636e-02 -1.589439511299133301e-01 2.149265557527542114e-01 -2.378766611218452454e-02 1.302310675382614136e-01 3.260090947151184082e-01 -3.753947466611862183e-02 3.103123232722282410e-02
-1.198672354221343994e-01 1.553802341222763062e-01 5.170914158225059509e-02 2.480953633785247803e-01 -2.140810340642929077e-01 -4.939161241054534912e-02 -7.277389615774154663e-02 -1.678146235644817352e-02 4.810139071196317673e-03 -1.059461981058120728e-01 6.499373167753219604e-02 -8.676131814718246460e-02 5.467672646045684814e-02 -1.637154370546340942e-01 -2.605133056640625000e-01 -1.112333908677101135e-01 3.503956645727157593e-02 -4.732723534107208252e-01 -3.422311842441558838e-01 -8.597391098737716675e-02 -3.663104027509689331e-02 1.376265585422515869e-01 -3.405554294586181641e-01 -4.206457734107971191e-02 -3.141756728291511536e-02 -3.858699277043342590e-02 8.695549517869949341e-02 2.476255297660827637e-01 1.548340320587158203e-01 2.184211164712905884e-01 2.761200666427612305e-01 5.784778669476509094e-02
1.708547621965408325e-01 7.652278989553451538e-02 7.656358182430267334e-02 2.217316068708896637e-02 -9.885410964488983154e-02 -1.396707147359848022e-01 -9.318903088569641113e-02 1.243174225091934204e-01 2.540977597236633301e-01 7.267670333385467529e-02 -1.117838248610496521e-01 -3.538050875067710876e-02 2.787461280822753906e-01 -3.001529723405838013e-03 -3.601842820644378662e-01 -3.127731382846832275e-01 1.721049658954143524e-02 -2.930326387286186218e-02 -2.491334378719329834e-01 -6.732516735792160034e-02 -1.951193623244762421e-02 -1.542068365961313248e-02 -1.498297303915023804e-01 -3.570807352662086487e-02 -1.360129714012145996e-01 -2.103797346353530884e-01 4.234044253826141357e-02 -1.175425425171852112e-01 2.393197566270828247e-01 5.040005445480346680e-01 -1.818670481443405151e-01 -3.853838145732879639e-02
2.104491144418716431e-01 1.363964676856994629e-01 1.398928314447402954e-01 1.866654455661773682e-01 -4.281884133815765381e-01 -7.827822118997573853e-02 1.263829171657562256e-01 -1.599358171224594116e-01 -3.252813220024108887e-02 1.004668027162551880e-01 -5.230187624692916870e-02 -5.269953049719333649e-03 5.879621952772140503e-02 -6.767654418945312500e-02 2.584553696215152740e-02 -2.673604488372802734e-01 -8.690757304430007935e-02 -7.312694936990737915e-02 -1.717960238456726074e-01 -3.224379718303680420e-01 -1.484167128801345825e-01 -2.323123067617416382e-02 -2.820719406008720398e-02 1.204028874635696411e-01 1.667725853621959686e-02 -3.319776952266693115e-01 -1.189079880714416504e-01 3.787917494773864746e-01 2.686523497104644775e-01 1.073670834302902222e-01 -7.389837503433227539e-02 -1.267054378986358643e-01
9.397015720605850220e-02 1.468159258365631104e-01 1.296702027320861816e-01 5.238079652190208435e-02 -3.178031146526336670e-01 -1.960115879774093628e-01 -2.283673547208309174e-02 -2.238981425762176514e-01 -1.625170409679412842e-01 2.768809497356414795e-01 8.464295417070388794e-02 1.431557834148406982e-01 -1.038874089717864990e-01 -6.809306889772415161e-02 -1.530808210372924805e-01 -8.931056410074234009e-02 -1.553164720535278320e-01 -1.514679789543151855e-01 8.714054524898529053e-02 2.811141610145568848e-01 5.440772324800491333e-02 -1.107727587223052979e-01 -7.553192973136901855e-02 1.477857977151870728e-01 2.025799304246902466e-01 -4.469788819551467896e-02 -9.993950277566909790e-02 -1.226214244961738586e-01 4.277432262897491455e-01 3.131881654262542725e-01 1.742987036705017090e-01 1.626674085855484009e-01
1.335753202438354492e-01 9.529259800910949707e-02 1.795798838138580322e-01 3.500472009181976318e-02 -3.339509367942810059e-01 -1.274711042642593384e-01 1.490865796804428101e-01 3.405706584453582764e-02 -9.611560404300689697e-02 -9.895295649766921997e-02 1.068839430809020996e-01 -2.310995757579803467e-02 1.961560845375061035e-01 -1.302368342876434326e-01 1.496890000998973846e-02 -2.841480970382690430e-01 2.261907607316970825e-01 -1.173338294029235840e-01 -2.573175728321075439e-01 2.710192650556564331e-02 -1.624561548233032227e-01 1.987831592559814453e-01 -2.490247972309589386e-02 2.453448325395584106e-01 -2.901962697505950928e-01 -1.860496997833251953e-01 -1.848708689212799072e-01 1.429919451475143433e-01 3.204972445964813232e-01 1.818356364965438843e-01 1.307547241449356079e-01 -1.900621503591537476e-01
-6.682116538286209106e-02 2.174836993217468262e-01 4.200152754783630371e-01 1.597548872232437134e-01 -3.520713746547698975e-01 -1.067523732781410217e-01 -2.338904142379760742e-01 1.965020410716533661e-02 -4.090540111064910889e-02 1.410959661006927490e-01 6.080489978194236755e-02 1.392920166254043579e-01 -1.905284076929092407e-01 1.260652095079421997e-01 -7.244069874286651611e-02 -9.426379948854446411e-02 9.122160077095031738e-02 -4.835386294871568680e-03 -7.254491001367568970e-02 -1.038629487156867981e-01 -3.962498009204864502e-01 1.205300241708755493e-01 1.557096987962722778e-01 -2.230686694383621216e-01 -6.354413926601409912e-02 -2.583007514476776123e-01 7.236072421073913574e-02 1.403584629297256470e-01 1.668651700019836426e-01 1.864047646522521973e-01 5.460619553923606873e-02 1.168102249503135681e-01
-4.648154228925704956e-02 1.996355503797531128e-01 1.242216452956199646e-01 -8.523005247116088867e-02 1.827875711023807526e-02 -1.421158667653799057e-02 1.452853828668594360e-01 8.708421885967254639e-02 3.006061911582946777e-01 -2.572788856923580170e-02 -1.300857216119766235e-01 1.868965476751327515e-01 4.425717517733573914e-02 1.088512986898422241e-01 2.923746407032012939e-01 -2.180071324110031128e-01 -1.534368991851806641e-01 -3.588852584362030029e-01 7.931905239820480347e-02 -1.498853266239166260e-01 5.645253509283065796e-02 -5.527333542704582214e-02 -7.138249278068542480e-02 1.774573326110839844e-02 -3.690523207187652588e-01 -1.143042370676994324e-01 3.106181882321834564e-02 4.319231957197189331e-02 4.557271897792816162e-01 1.132312566041946411e-01 1.444780528545379639e-01 1.736013591289520264e-01
2.682681977748870850e-01 2.487097233533859253e-01 1.520582735538482666e-01 1.423403620719909668e-01 -1.271095722913742065e-01 -2.027563899755477905e-01 -1.535181608051061630e-02 -2.127979137003421783e-02 2.013297230005264282e-01 1.796598732471466064e-01 -7.392700761556625366e-02 -1.925446279346942902e-02 2.353688925504684448e-01 9.130670875310897827e-02 -2.283017039299011230e-01 -3.009005784988403320e-01 1.375850439071655273e-01 -4.705843329429626465e-02 -2.466571331024169922e-01 -2.111748047173023224e-02 3.953931108117103577e-02 -1.290112882852554321e-01 -7.160490751266479492e-02 -1.003902778029441833e-01 -5.313197150826454163e-02 -7.850267738103866577e-02 -1.092943269759416580e-02 -8.780541270971298218e-02 1.543212980031967163e-01 5.617389678955078125e-01 -7.076643407344818115e-02 5.254457145929336548e-02
-1.113313958048820496e-01 1.442802399396896362e-01 1.109823137521743774e-01 -8.295103907585144043e-02 -1.842570602893829346e-01 -2.347971349954605103e-01 8.619634062051773071e-02 4.056536257266998291e-01 1.637670584022998810e-02 2.679342925548553467e-01 -1.170914545655250549e-01 -2.172130495309829712e-01 -1.341181397438049316e-01 -6.826519384048879147e-04 -1.257049888372421265e-01 -3.629019856452941895e-01 1.745305657386779785e-01 -8.945892751216888428e-02 -9.703790396451950073e-02 -6.129837408661842346e-02 -1.948452740907669067e-01 -7.832965999841690063e-02 8.232945948839187622e-02 -2.247048765420913696e-01 -9.550000727176666260e-02 -9.699560701847076416e-02 -1.283424496650695801e-01 1.511479495093226433e-03 2.533985078334808350e-01 3.154712319374084473e-01 1.891160607337951660e-01 2.408989891409873962e-02
-2.855747751891613007e-02 1.037010774016380310e-01 9.825651347637176514e-02 9.476134181022644043e-02 -3.519024252891540527e-01 -1.751565188169479370e-01 6.958876270800828934e-03 -1.359086483716964722e-01 -5.357086658477783203e-02 1.583528816699981689e-01 1.876074075698852539e-02 -2.441773265600204468e-01 -1.567539423704147339e-01 -1.584577411413192749e-01 7.609816640615463257e-02 -4.070185422897338867e-01 -1.375564932823181152e-01 -1.648910641670227051e-01 -1.094723865389823914e-01 -1.917027123272418976e-02 -1.610435694456100464e-01 -2.549959123134613037e-01 -3.238069713115692139e-01 -2.292062640190124512e-01 -1.484994590282440186e-01 -8.244939148426055908e-02 -8.841313421726226807e-02 -1.922325193881988525e-01 2.212221920490264893e-01 -3.351740166544914246e-02 -8.053037524223327637e-02 2.252357453107833862e-01
-2.401967346668243408e-01 4.693057537078857422e-01 2.738858461380004883e-01 2.695921659469604492e-01 -1.953077688813209534e-02 -5.184062290936708450e-03 9.224501252174377441e-02 -1.311357766389846802e-01 -4.592666402459144592e-02 3.342276811599731445e-02 -3.501177066937088966e-03 -1.649530977010726929e-01 -2.273393236100673676e-02 9.872838109731674194e-02 -2.543080747127532959e-01 6.800921261310577393e-02 3.354317322373390198e-02 -1.302215605974197388e-01 -1.476353257894515991e-01 2.346913963556289673e-01 -8.158431947231292725e-02 -7.196749746799468994e-02 -3.109661936759948730e-01 -2.063232809305191040e-01 -2.363859713077545166e-01 -3.411707654595375061e-02 -5.787438154220581055e-02 1.651647835969924927e-01 1.350930631160736084e-01 2.224208712577819824e-01 -5.513364449143409729e-02 -1.836967170238494873e-01
-1.067963242530822754e-01 1.629900783300399780e-01 6.052725017070770264e-02 1.766297072172164917e-01 9.749715775251388550e-02 -2.656818926334381104e-01 -1.423335373401641846e-01 1.287534385919570923e-01 1.779526323080062866e-01 8.670195937156677246e-02 -3.222045721486210823e-03 1.200148090720176697e-01 6.237138435244560242e-02 -1.419333182275295258e-02 -2.770872116088867188e-01 -1.611609160900115967e-01 -2.123211324214935303e-01 -2.318410389125347137e-02 -3.812304139137268066e-01 1.999334394931793213e-01 2.324543595314025879e-01 6.230705231428146362e-02 -1.271262615919113159e-01 -4.233947768807411194e-02 -2.753407657146453857e-01 5.791726335883140564e-02 1.922283768653869629e-01 1.699565351009368896e-02 2.786815464496612549e-01 3.193526268005371094e-01 1.122955828905105591e-01 -1.852896809577941895e-01
1.348018795251846313e-01 1.046103090047836304e-01 2.415698468685150146e-01 -6.186984479427337646e-02 -3.986487388610839844e-01 -7.332821190357208252e-02 5.282754823565483093e-02 -5.449381843209266663e-02 3.869876563549041748e-01 -1.777213960886001587e-01 1.732163280248641968e-01 -6.512822955846786499e-02 -1.064482852816581726e-01 -2.928432077169418335e-02 -2.337642610073089600e-01 -3.317655622959136963e-01 1.086928769946098328e-01 -1.038125306367874146e-01 1.438723951578140259e-01 1.783966422080993652e-01 -1.341636627912521362e-01 3.017152473330497742e-02 -3.013645410537719727e-01 9.352422505617141724e-02 -6.587801128625869751e-02 -2.571054995059967041e-01 3.819152712821960449e-02 1.573813110589981079e-01 1.509978324174880981e-01 3.623662516474723816e-02 -1.018954515457153320e-01 1.462540626525878906e-01
-4.141454994678497314e-01 3.579191863536834717e-01 -5.975340679287910461e-02 -1.987772993743419647e-02 -1.196388974785804749e-01 -1.412352770566940308e-01 -3.819723206106573343e-04 -1.324987709522247314e-01 1.857202798128128052e-01 4.520720243453979492e-02 2.045933157205581665e-01 -4.510049894452095032e-02 -8.125601708889007568e-02 -1.426807194948196411e-01 1.364571787416934967e-02 -1.412888318300247192e-01 1.706661432981491089e-01 -1.549550592899322510e-01 -1.257994920015335083e-01 -6.459187716245651245e-02 5.007924512028694153e-02 -1.030196323990821838e-01 -1.376916319131851196e-01 9.538881480693817139e-03 -1.837112307548522949e-01 8.331990242004394531e-02 2.375693172216415405e-01 1.766287386417388916e-01 2.852215468883514404e-01 4.109344780445098877e-01 1.167032122611999512e-01 1.399431377649307251e-01
2.779994606971740723e-01 4.095677658915519714e-02 2.480007857084274292e-01 -1.489343643188476562e-01 -3.096643835306167603e-02 -2.590610682964324951e-01 -1.203876803629100323e-03 -6.092659756541252136e-02 3.014155030250549316e-01 -9.263872355222702026e-02 -2.175849489867687225e-02 1.759904623031616211e-02 -1.470433920621871948e-01 3.245316743850708008e-01 -5.055529996752738953e-03 -1.466110050678253174e-01 -2.621775306761264801e-02 -1.620274223387241364e-02 7.026698440313339233e-02 -4.312176629900932312e-02 1.935609877109527588e-01 1.253680586814880371e-01 -1.994059383869171143e-01 1.322558224201202393e-01 -2.231066673994064331e-01 -4.057132005691528320e-01 -1.217553690075874329e-01 -1.519503891468048096e-01 3.256485462188720703e-01 1.675958782434463501e-01 7.884038239717483521e-02 -7.784782350063323975e-02
1.833874732255935669e-01 2.779727578163146973e-01 2.775256037712097168e-01 2.958447635173797607e-01 -2.717518210411071777e-01 6.326879560947418213e-02 -1.148730143904685974e-01 1.235598176717758179e-01 2.445136159658432007e-01 5.217972770333290100e-02 -1.806745678186416626e-01 1.363088637590408325e-01 -2.770837843418121338e-01 -2.298673242330551147e-02 -4.886670410633087158e-02 9.900809824466705322e-02 5.353305861353874207e-02 -1.929456442594528198e-01 1.035373955965042114e-01 1.965358704328536987e-01 2.741741575300693512e-02 6.613582372665405273e-02 -2.320316247642040253e-02 -5.174146965146064758e-03 -2.084207832813262939e-01 -1.745736151933670044e-01 -1.083964258432388306e-01 1.767890006303787231e-01 3.672383129596710205e-01 -3.745139762759208679e-02 -9.882792830467224121e-02 2.385994046926498413e-01
-1.496236473321914673e-01 4.056099653244018555e-01 9.492520987987518311e-02 2.515817284584045410e-01 -3.992809355258941650e-02 -1.475242227315902710e-01 -3.228489458560943604e-01 2.246462926268577576e-02 3.872702419757843018e-01 -1.371328160166740417e-02 -6.483241915702819824e-02 -1.726883798837661743e-01 2.282878458499908447e-01 -2.581464648246765137e-01 -1.047628670930862427e-01 6.027865782380104065e-02 -9.096778184175491333e-02 2.559802494943141937e-02 -5.687437951564788818e-02 1.584853790700435638e-02 7.876506447792053223e-02 2.134469896554946899e-01 -4.679419100284576416e-02 1.997546106576919556e-01 -1.820803880691528320e-01 -1.907743215560913086e-01 5.168838892132043839e-03 -5.626620259135961533e-03 2.867380082607269287e-01 1.759896427392959595e-01 7.519823312759399414e-02 2.042433246970176697e-02
1.436457037925720215e-01 6.961692124605178833e-02 2.966609597206115723e-01 2.384919971227645874e-01 -1.918623298406600952e-01 8.675653487443923950e-02 -1.365203857421875000e-01 -2.777910418808460236e-02 4.758075475692749023e-01 -4.392309859395027161e-02 -8.175998926162719727e-02 1.173378750681877136e-01 -2.624360322952270508e-01 5.001946538686752319e-02 -6.959154456853866577e-02 -1.309217810630798340e-01 4.936650022864341736e-02 -2.250664532184600830e-01 -1.924319379031658173e-02 2.093062698841094971e-01 5.848473310470581055e-02 9.402517974376678467e-02 8.850730210542678833e-02 -9.122738242149353027e-02 -4.005253612995147705e-01 -1.633270978927612305e-01 -1.679243743419647217e-01 1.255907416343688965e-01 2.370117157697677612e-01 -8.640714734792709351e-02 -2.218023128807544708e-02 5.351452156901359558e-02
1.922870874404907227e-01 -1.879919320344924927e-02 1.192929297685623169e-01 -1.347395032644271851e-01 -3.062468767166137695e-01 8.508023619651794434e-02 -1.233817711472511292e-01 8.441716432571411133e-02 -8.916829526424407959e-02 1.038483455777168274e-01 4.411966502666473389e-01 -1.881894320249557495e-01 -1.817513406276702881e-01 3.933818265795707703e-02 -1.859079450368881226e-01 -1.198064163327217102e-01 1.331520825624465942e-01 -4.154210686683654785e-01 -6.284934282302856445e-02 9.283829480409622192e-02 6.535031646490097046e-02 -1.296775192022323608e-01 6.899164617061614990e-02 9.700526297092437744e-02 -2.713942527770996094e-01 -1.091913282871246338e-01 1.308095306158065796e-01 2.260454371571540833e-02 3.541943430900573730e-01 3.790693357586860657e-02 6.598143279552459717e-02 -4.512635990977287292e-02
5.015991628170013428e-02 6.115507334470748901e-02 4.684395715594291687e-02 1.801735609769821167e-01 -1.777373552322387695e-01 -1.864025592803955078e-01 -1.617726534605026245e-01 -5.607060343027114868e-02 2.077609300613403320e-01 -5.641259253025054932e-02 1.812710613012313843e-01 -8.992492407560348511e-02 2.522126436233520508e-01 7.150272279977798462e-02 -3.695156872272491455e-01 -1.185709461569786072e-01 -4.268599450588226318e-01 -3.428870141506195068e-01 -1.008347421884536743e-01 -1.737305074930191040e-01 -5.853838101029396057e-02 -9.055797755718231201e-02 -2.805937826633453369e-01 -1.366036534309387207e-01 -1.748052984476089478e-01 -3.674372285604476929e-02 1.276259869337081909e-01 1.362923979759216309e-01 1.756169646978378296e-01 -1.174663286656141281e-02 4.399419203400611877e-02 8.933820575475692749e-02
-1.094676330685615540e-01 3.192380666732788086e-01 1.256931573152542114e-04 -1.229106038808822632e-01 -1.639879196882247925e-01 -1.501480340957641602e-01 4.291433095932006836e-02 2.034842222929000854e-01 5.586204677820205688e-02 -8.574687689542770386e-02 -1.494282633066177368e-01 2.524374127388000488e-01 -2.510238252580165863e-02 -1.714746654033660889e-01 2.234737388789653778e-02 -6.014387682080268860e-02 -1.792269051074981689e-01 7.074949145317077637e-02 -1.944344341754913330e-01 -2.214008718729019165e-01 2.285474240779876709e-01 1.142746284604072571e-01 5.215842649340629578e-02 -1.824049353599548340e-01 -4.595326185226440430e-01 -1.137007102370262146e-01 -5.730034038424491882e-02 3.384283557534217834e-02 3.688748180866241455e-01 1.647116988897323608e-01 1.237295195460319519e-01 -1.239614710211753845e-01
2.486242949962615967e-01 1.567657887935638428e-01 -8.348254859447479248e-02 1.931701153516769409e-01 -3.316305577754974365e-01 -6.314029544591903687e-02 7.474100589752197266e-02 -6.901781260967254639e-02 1.721085309982299805e-01 1.224778741598129272e-01 -8.056735247373580933e-02 -1.060835644602775574e-01 1.383621245622634888e-01 1.605417430400848389e-01 -1.549165695905685425e-01 -5.372590944170951843e-02 -1.887114495038986206e-01 -2.269919663667678833e-01 3.161700442433357239e-02 -4.052869081497192383e-01 -1.013999432325363159e-02 -4.737833514809608459e-02 -1.689465250819921494e-03 -3.735888004302978516e-01 -1.762850433588027954e-01 -2.073056548833847046e-01 8.563964068889617920e-02 -1.510768830776214600e-01 3.245398104190826416e-01 6.254830211400985718e-02 5.097053945064544678e-02 -2.192295901477336884e-02
-1.535561233758926392e-01 1.955067068338394165e-01 -2.366713993251323700e-02 2.027522623538970947e-01 -2.458411306142807007e-01 -3.256719326600432396e-03 -4.144492745399475098e-02 -1.402700096368789673e-01 -1.414573006331920624e-02 7.229706645011901855e-02 1.302498877048492432e-01 4.596852511167526245e-02 -1.600236296653747559e-01 -1.006805524230003357e-02 -2.480314075946807861e-01 -7.382792979478836060e-02 1.741731166839599609e-02 -5.729939341545104980e-01 -3.243317902088165283e-01 7.116991281509399414e-02 1.110217943787574768e-01 2.192118465900421143e-01 -2.506268322467803955e-01 -7.670437544584274292e-02 -1.728507876396179199e-01 -4.622026532888412476e-02 1.487732827663421631e-01 1.147724092006683350e-01 2.251730859279632568e-01 9.384757280349731445e-02 -5.014797672629356384e-02 -1.411041710525751114e-02
2.272869087755680084e-02 2.246415615081787109e-01 2.324549853801727295e-01 4.005740955471992493e-02 -1.381942480802536011e-01 2.484511816874146461e-03 -3.716651499271392822e-01 -5.615923181176185608e-02 1.481593698263168335e-01 6.733770016580820084e-03 8.658487349748611450e-02 4.577635973691940308e-02 -1.003102632239460945e-03 -3.843052983283996582e-01 -6.133521720767021179e-02 -1.269106417894363403e-01 -2.066137790679931641e-01 -4.592938348650932312e-02 -2.793104574084281921e-02 5.753913149237632751e-02 1.662245541810989380e-01 2.351618558168411255e-02 -1.572285890579223633e-01 2.398155033588409424e-01 4.354493226855993271e-03 -1.169142276048660278e-01 -1.058389693498611450e-01 8.777290582656860352e-02 2.663339972496032715e-01 2.195273637771606445e-01 9.480112046003341675e-02 -4.624125957489013672e-01
-1.696185171604156494e-01 3.969061672687530518e-01 7.149285078048706055e-02 -7.894151844084262848e-03 -3.028670847415924072e-01 -3.096889555454254150e-01 -1.563050746917724609e-01 1.201593205332756042e-01 3.027940094470977783e-01 1.054552793502807617e-01 5.352551862597465515e-02 1.286361217498779297e-01 8.901752531528472900e-02 5.391359329223632812e-02 -2.305341809988021851e-01 -7.461281865835189819e-02 -3.404444754123687744e-01 -1.520616840571165085e-02 -2.717952132225036621e-01 2.456590086221694946e-01 2.111870422959327698e-02 -4.777006432414054871e-02 3.310368047095835209e-04 -1.929131448268890381e-01 -3.347724676132202148e-02 1.882467977702617645e-02 -8.794182911515235901e-03 -1.305892597883939743e-02 2.126241475343704224e-01 2.221753001213073730e-01 -5.567990988492965698e-02 2.372255921363830566e-02
-3.870374560356140137e-01 4.862849712371826172e-01 1.545945405960083008e-01 1.241733226925134659e-02 -2.621876299381256104e-01 -2.296122610569000244e-01 3.969377651810646057e-02 -2.237756177783012390e-02 7.651496678590774536e-02 6.731036305427551270e-02 1.211469322443008423e-01 -3.537747077643871307e-03 -1.532849669456481934e-01 1.581916362047195435e-01 1.498747020959854126e-01 -1.261874586343765259e-01 5.372974276542663574e-02 -1.997407823801040649e-01 2.031985297799110413e-02 -6.012972071766853333e-02 1.188667938113212585e-01 -7.765792310237884521e-02 -1.440778523683547974e-01 8.331763744354248047e-02 6.933449208736419678e-02 1.622242182493209839e-01 -4.423281177878379822e-02 -8.167384192347526550e-03 3.354331254959106445e-01 3.036423921585083008e-01 1.246297061443328857e-01 -7.802569121122360229e-02
1.921860128641128540e-01 1.920182555913925171e-01 2.969949319958686829e-02 -5.628379434347152710e-02 -2.638351619243621826e-01 1.189294308423995972e-01 -3.732953220605850220e-02 -1.891105324029922485e-01 2.148681282997131348e-01 6.164864078164100647e-02 1.617930531501770020e-01 9.544420987367630005e-02 -1.462099254131317139e-01 2.533156573772430420e-01 1.151876822113990784e-01 -1.219975128769874573e-01 -4.711020365357398987e-02 -3.221452534198760986e-01 -3.279010951519012451e-02 1.451739221811294556e-01 -2.999970223754644394e-03 -1.545251756906509399e-01 -2.751027643680572510e-01 -9.309045225381851196e-02 -2.467502504587173462e-01 -6.227490678429603577e-02 -2.721345722675323486e-01 2.609108686447143555e-01 -1.044411212205886841e-02 2.685873508453369141e-01 2.545638680458068848e-01 -1.481635272502899170e-01
-1.330966800451278687e-01 3.298326730728149414e-01 2.058356702327728271e-01 9.580537676811218262e-02 -3.257340192794799805e-01 2.388054877519607544e-02 1.142485532909631729e-02 9.274827688932418823e-02 3.996896445751190186e-01 -3.206444531679153442e-02 2.719569504261016846e-01 -7.154729217290878296e-02 -2.165718674659729004e-01 -2.136915922164916992e-01 -1.038020998239517212e-01 -1.155501678586006165e-01 2.916691899299621582e-01 1.302497833967208862e-01 5.348284170031547546e-02 -1.106882020831108093e-01 -9.262883663177490234e-02 -3.199873864650726318e-02 -2.112002223730087280e-01 6.101643666625022888e-02 -1.506364047527313232e-01 -2.288176417350769043e-01 -1.611640155315399170e-01 5.339961498975753784e-03 2.032334357500076294e-01 -3.471362218260765076e-02 -1.526480317115783691e-01 8.970452845096588135e-02
-3.508076071739196777e-01 2.904995083808898926e-01 -2.827367046847939491e-03 6.431902199983596802e-02 -2.495442926883697510e-01 -1.718923896551132202e-01 -2.697980403900146484e-01 -1.398723572492599487e-01 9.049667418003082275e-02 -3.908511996269226074e-02 -5.721766501665115356e-02 -9.346361272037029266e-03 -1.400005072355270386e-01 7.861801981925964355e-02 -8.561036735773086548e-02 -1.390901654958724976e-01 2.420136034488677979e-01 -1.854111850261688232e-01 6.846958398818969727e-02 3.693110868334770203e-02 9.995976090431213379e-02 6.168029084801673889e-02 -3.075016438961029053e-01 2.097894437611103058e-02 -1.185457035899162292e-01 1.353143453598022461e-01 3.194635510444641113e-01 1.367905884981155396e-01 3.878716528415679932e-01 1.448602080345153809e-01 3.573856502771377563e-02 -7.112182676792144775e-02
7.337560504674911499e-02 1.587899476289749146e-01 -8.246060460805892944e-02 -5.951976403594017029e-02 -2.003707140684127808e-01 1.404509991407394409e-01 5.116940289735794067e-02 1.192083433270454407e-01 1.843705326318740845e-01 -8.644948899745941162e-02 -1.121090203523635864e-01 1.161958873271942139e-01 3.023605979979038239e-02 -9.224800392985343933e-03 -6.920834630727767944e-02 -2.734675705432891846e-01 -3.391067981719970703e-01 -3.249641060829162598e-01 1.721299290657043457e-01 -9.677694737911224365e-02 1.311527043581008911e-01 -1.128240209072828293e-02 1.506118178367614746e-01 -2.411611974239349365e-01 -1.832035183906555176e-01 -3.032649755477905273e-01 1.505282521247863770e-01 8.231423050165176392e-02 2.502898275852203369e-01 3.806394934654235840e-01 -7.764384895563125610e-02 -8.920845389366149902e-02
-1.168186068534851074e-01 3.907092213630676270e-01 5.734451860189437866e-02 3.174336850643157959e-01 -3.384012961760163307e-03 -1.977045275270938873e-02 -2.074438780546188354e-01 -9.916082024574279785e-02 1.199718639254570007e-01 -9.767568111419677734e-02 -1.364177558571100235e-02 -1.223604846745729446e-02 -6.551952660083770752e-02 -2.326003611087799072e-01 -1.960589438676834106e-01 -7.508279383182525635e-02 -1.286593228578567505e-01 -3.664554059505462646e-01 -7.952581346035003662e-02 1.294625271111726761e-02 2.535952627658843994e-01 2.059892863035202026e-01 2.300006151199340820e-02 -1.350487470626831055e-01 -2.535343170166015625e-01 6.345997005701065063e-02 2.267414778470993042e-01 1.223454698920249939e-01 2.967657446861267090e-01 1.917215883731842041e-01 3.692812519147992134e-03 8.523832261562347412e-02
-1.480921357870101929e-01 1.045421883463859558e-01 2.490727901458740234e-01 1.886137127876281738e-01 -5.681540966033935547e-01 -9.246738255023956299e-02 7.706172019243240356e-02 -7.222176343202590942e-02 -1.720298267900943756e-02 1.992966085672378540e-01 1.774285733699798584e-01 -1.373079717159271240e-01 -1.649193763732910156e-01 3.040382452309131622e-02 -9.590546041727066040e-02 1.191623434424400330e-01 -3.004389815032482147e-02 -9.146972000598907471e-02 1.533678025007247925e-01 5.232759937644004822e-02 1.899434179067611694e-01 1.747244223952293396e-02 1.316064894199371338e-01 2.341725490987300873e-02 -1.099346652626991272e-01 1.533956527709960938e-01 -2.844591140747070312e-01 -1.656061708927154541e-01 1.889872699975967407e-01 2.946524918079376221e-01 2.006079442799091339e-02 -1.687457710504531860e-01
-5.262446403503417969e-02 1.781277805566787720e-01 1.029610857367515564e-01 3.430817425251007080e-01 -1.852621436119079590e-01 -2.114615738391876221e-01 -3.123858571052551270e-01 9.123642742633819580e-02 -2.718261778354644775e-01 -5.087392777204513550e-02 2.016113400459289551e-01 -1.382085215300321579e-02 9.060519188642501831e-02 -7.446122914552688599e-02 -2.366597056388854980e-01 -1.430901437997817993e-01 -5.739868804812431335e-02 -2.249277234077453613e-01 -1.175957918167114258e-02 -6.732098013162612915e-02 7.452500518411397934e-03 -1.477059572935104370e-01 -2.996813952922821045e-01 -1.280072331428527832e-01 -1.701282411813735962e-01 1.052135229110717773e-01 2.712972760200500488e-01 -1.045575663447380066e-01 1.921549141407012939e-01 2.595315277576446533e-01 -7.123089581727981567e-02 -1.554640233516693115e-01
2.243567109107971191e-01 2.198863923549652100e-01 2.192646414041519165e-01 6.886830180883407593e-02 -1.185990199446678162e-01 -2.730188667774200439e-01 -7.205649465322494507e-02 -7.600803859531879425e-03 1.252918094396591187e-01 -4.061287734657526016e-03 1.831404566764831543e-01 9.300198405981063843e-02 1.871509701013565063e-01 2.111426740884780884e-02 -3.735263645648956299e-01 -7.789748907089233398e-02 4.191654548048973083e-02 -6.201007217168807983e-02 -1.225067377090454102e-01 5.644682422280311584e-02 1.957938075065612793e-01 -1.343918889760971069e-01 -8.080421015620231628e-03 -2.920528315007686615e-02 -2.810142934322357178e-01 -8.659689873456954956e-02 1.661650538444519043e-01 -7.864820212125778198e-02 1.320544630289077759e-01 4.853096902370452881e-01 -2.473585903644561768e-01 -1.216922700405120850e-02
-1.588476896286010742e-01 1.488902121782302856e-01 5.169941484928131104e-02 -8.596257865428924561e-02 -3.503779172897338867e-01 3.089613467454910278e-02 -1.194798275828361511e-01 -5.756009742617607117e-02 2.265970855951309204e-01 8.653023093938827515e-02 9.881912916898727417e-02 -2.334408313035964966e-01 -2.934439480304718018e-02 1.175436228513717651e-01 -1.523104906082153320e-01 7.967032492160797119e-02 -5.081941187381744385e-02 -1.041253432631492615e-01 1.013545468449592590e-01 -1.393785774707794189e-01 -1.783090978860855103e-01 -2.403525263071060181e-01 -2.133264094591140747e-01 2.601397633552551270e-01 -3.590908050537109375e-01 -3.278508782386779785e-01 2.051963806152343750e-01 4.602892324328422546e-02 2.355360835790634155e-01 1.569515615701675415e-01 5.947234854102134705e-02 1.540746390819549561e-01
2.139467559754848480e-02 2.293975353240966797e-01 1.526942402124404907e-01 2.172145992517471313e-01 -1.683511584997177124e-02 -1.425687223672866821e-01 -7.266008853912353516e-02 -6.224078685045242310e-02 3.712257742881774902e-01 1.905171549879014492e-03 2.159883081912994385e-01 -5.557812005281448364e-02 2.700353562831878662e-01 1.324908137321472168e-01 -2.577675879001617432e-01 -1.287169009447097778e-01 -1.604114919900894165e-01 -3.525508642196655273e-01 -5.418414250016212463e-02 -1.370987296104431152e-01 2.255989760160446167e-01 -2.412493973970413208e-01 -1.097105965018272400e-01 -4.446305707097053528e-02 -3.284025788307189941e-01 -6.074153631925582886e-02 8.629707992076873779e-02 -1.056606024503707886e-01 1.178231555968523026e-03 4.388366639614105225e-02 2.221391946077346802e-01 9.661171585321426392e-02
-4.710209369659423828e-02 1.886851787567138672e-01 -2.340151816606521606e-01 2.557495236396789551e-01 -1.745657026767730713e-01 1.818522461690008640e-03 -2.922790348529815674e-01 -2.130314856767654419e-01 1.013866215944290161e-01 1.944768615067005157e-02 7.448146585375070572e-03 6.787032634019851685e-02 -1.138175502419471741e-01 -1.947469413280487061e-01 -1.350032687187194824e-01 -3.692359328269958496e-01 -1.246972531080245972e-01 -1.515061557292938232e-01 8.414904028177261353e-02 -9.528885781764984131e-02 3.642500042915344238e-01 1.484196074306964874e-02 3.543278202414512634e-02 -3.513358533382415771e-02 -2.830728292465209961e-01 1.188104227185249329e-01 2.148607000708580017e-02 -5.296023190021514893e-02 3.034457564353942871e-01 1.748264394700527191e-02 -2.630615532398223877e-01 -1.039684563875198364e-01
-1.320185810327529907e-01 1.175398901104927063e-01 4.194169044494628906e-01 1.331605911254882812e-01 -2.535291612148284912e-01 6.174158677458763123e-02 -3.070023097097873688e-02 9.060893952846527100e-02 2.816466987133026123e-01 6.977926194667816162e-02 -1.700391769409179688e-01 -1.660403311252593994e-01 -1.219529509544372559e-01 -2.857656478881835938e-01 3.021087497472763062e-03 -4.920893162488937378e-02 -2.503924369812011719e-01 -1.610628664493560791e-01 4.242361709475517273e-02 -2.021244144998490810e-04 -1.246472671627998352e-01 -2.116037905216217041e-01 -9.865427855402231216e-04 1.044173166155815125e-01 -1.981408298015594482e-01 1.534998882561922073e-02 -3.148971796035766602e-01 2.912569940090179443e-01 1.600345969200134277e-01 1.415244638919830322e-01 7.506458461284637451e-02 1.476957201957702637e-01
2.911623567342758179e-02 1.866696476936340332e-01 -2.781715989112854004e-02 1.960554905235767365e-02 -2.654146254062652588e-01 -8.471465855836868286e-02 5.895194038748741150e-02 -1.445887535810470581e-01 4.321666434407234192e-03 -7.862889766693115234e-02 -4.447969049215316772e-02 3.002064861357212067e-02 1.989623904228210449e-01 8.994548767805099487e-02 1.623060852289199829e-01 -1.483168900012969971e-01 4.048204794526100159e-02 -2.702952623367309570e-01 4.699770733714103699e-02 -3.274645656347274780e-02 -1.707531213760375977e-01 -3.834108412265777588e-01 -3.243031799793243408e-01 -4.766947031021118164e-02 -3.311774879693984985e-02 -5.117827653884887695e-02 -3.376030027866363525e-01 -1.736132204532623291e-01 4.437029659748077393e-01 1.256142109632492065e-01 -2.112592570483684540e-03 -1.843191385269165039e-01
-7.048381865024566650e-02 2.504461407661437988e-01 2.460304796695709229e-01 -9.090980887413024902e-02 -1.857873350381851196e-01 -2.728922963142395020e-01 -2.688137590885162354e-01 3.628421574831008911e-02 1.486983299255371094e-01 1.633772999048233032e-01 8.816103637218475342e-02 1.211879104375839233e-01 -1.503221094608306885e-01 1.040386706590652466e-01 -2.516368329524993896e-01 -1.520222872495651245e-01 -2.079886943101882935e-01 -8.060029149055480957e-02 -4.118246138095855713e-01 2.556084394454956055e-01 -1.280377358198165894e-01 -2.305277995765209198e-02 -2.048094868659973145e-01 8.485349267721176147e-02 -1.062722951173782349e-01 3.290240094065666199e-02 8.422005176544189453e-02 -1.799453794956207275e-01 4.095376282930374146e-02 2.546248733997344971e-01 1.298272907733917236e-01 -6.208809092640876770e-02
8.246418088674545288e-02 1.898116767406463623e-01 4.195888042449951172e-01 1.071260198950767517e-01 -2.022584229707717896e-01 -2.665546536445617676e-01 -8.554121106863021851e-02 -4.562070220708847046e-02 2.278213053941726685e-01 5.838922411203384399e-02 -1.322148460894823074e-02 1.872437149286270142e-01 2.380904406309127808e-01 -2.481045871973037720e-01 1.236375793814659119e-01 -6.908872723579406738e-02 -8.932361006736755371e-02 -3.095464222133159637e-02 1.451330780982971191e-01 -1.515532433986663818e-01 1.353772133588790894e-01 -4.003759846091270447e-02 -8.883693069219589233e-02 2.132757939398288727e-02 -2.300470918416976929e-01 -2.176760286092758179e-01 1.938884519040584564e-02 1.518891602754592896e-01 4.366903305053710938e-01 -1.271392405033111572e-02 1.534002274274826050e-01 6.665390450507402420e-03
-1.649347692728042603e-01 4.193364679813385010e-01 2.921987771987915039e-01 2.671792507171630859e-01 -5.096290633082389832e-02 -7.460809499025344849e-02 2.054353952407836914e-01 -1.404131799936294556e-01 1.437963638454675674e-02 -2.365315705537796021e-02 1.543103717267513275e-02 -1.032941937446594238e-01 -1.719707623124122620e-02 1.206054836511611938e-01 -1.931248605251312256e-01 3.808611258864402771e-02 3.935924731194972992e-03 -1.312553137540817261e-01 -3.086859583854675293e-01 2.079517096281051636e-01 -1.169124618172645569e-01 -3.400396183133125305e-02 -2.808948755264282227e-01 -1.081060171127319336e-01 -1.949431896209716797e-01 7.262601703405380249e-02 -9.586062282323837280e-02 3.739982098340988159e-02 1.897002011537551880e-01 2.339375168085098267e-01 -1.400950402021408081e-01 -2.818672358989715576e-01
5.857144296169281006e-02 9.192553162574768066e-02 -1.921968907117843628e-02 3.094426989555358887e-01 -2.054532468318939209e-01 -1.917524188756942749e-01 3.238933533430099487e-02 5.216230824589729309e-02 1.899517029523849487e-01 1.350561827421188354e-01 5.629561375826597214e-03 1.982282996177673340e-01 -5.152040123939514160e-01 -3.220435976982116699e-02 -1.981776505708694458e-01 -1.910589486360549927e-01 -2.191845476627349854e-01 -2.828551083803176880e-02 2.190146893262863159e-01 -4.436533153057098389e-02 -4.221026226878166199e-02 -3.993287682533264160e-02 1.325491070747375488e-01 2.200984954833984375e-01 -1.077002063393592834e-01 -3.721458092331886292e-02 2.467301189899444580e-01 -1.990570574998855591e-01 1.962126344442367554e-01 1.837203353643417358e-01 1.279905140399932861e-01 -5.533797293901443481e-02
5.997054278850555420e-02 3.243910968303680420e-01 2.877655327320098877e-01 2.606519758701324463e-01 -6.813859939575195312e-02 5.233501270413398743e-02 -2.900871932506561279e-01 4.213129729032516479e-02 2.932729423046112061e-01 -3.885125368833541870e-02 5.342979356646537781e-02 -7.314677536487579346e-02 -2.651835680007934570e-01 -7.432873547077178955e-02 9.412346780300140381e-02 -1.268063187599182129e-01 2.305089533329010010e-01 -2.790308892726898193e-01 6.058067828416824341e-02 3.958814218640327454e-02 -6.685837358236312866e-02 -1.076122298836708069e-01 -9.693033993244171143e-02 -8.614049106836318970e-02 -2.041790783405303955e-01 -3.428317308425903320e-01 -3.090957701206207275e-01 -2.467796206474304199e-02 1.049969643354415894e-01 6.990475952625274658e-02 7.860245555639266968e-02 -6.364788860082626343e-02
-1.473005264997482300e-01 4.040563106536865234e-01 1.065325289964675903e-01 3.101280331611633301e-01 -9.147186763584613800e-03 -2.943330705165863037e-01 -5.182295665144920349e-02 9.581404924392700195e-02 1.851620674133300781e-01 5.177259072661399841e-02 7.388971745967864990e-02 4.814945161342620850e-02 2.195305563509464264e-02 1.031320914626121521e-02 -1.623756289482116699e-01 -1.588523685932159424e-01 -4.138655960559844971e-02 -3.343165516853332520e-01 4.180372133851051331e-02 -8.041071891784667969e-02 -9.164500981569290161e-03 2.414691746234893799e-01 3.303591534495353699e-02 -1.830162256956100464e-01 -2.376477271318435669e-01 -8.656010031700134277e-02 1.109575182199478149e-01 -1.005572732537984848e-03 4.217678904533386230e-01 -1.352203488349914551e-01 -9.672939032316207886e-02 1.245670989155769348e-01
7.781511545181274414e-02 2.294156700372695923e-01 1.701686829328536987e-01 2.582026720046997070e-01 -1.410352587699890137e-01 1.360656917095184326e-01 -6.677102297544479370e-02 -1.411391198635101318e-01 2.138154953718185425e-02 2.019953429698944092e-01 -7.666030526161193848e-02 -7.061371952295303345e-02 -4.465050622820854187e-02 7.105151563882827759e-02 -3.234759867191314697e-01 -2.802130579948425293e-01 1.709592491388320923e-01 -1.199875250458717346e-01 -1.193761229515075684e-01 -8.103694021701812744e-02 -5.582018289715051651e-03 4.058976098895072937e-02 1.730912327766418457e-01 7.034079730510711670e-02 -4.217523336410522461e-01 -2.263497710227966309e-01 7.092712074518203735e-02 2.683083415031433105e-01 3.080000877380371094e-01 -1.623493432998657227e-01 1.104667708277702332e-01 -9.215439204126596451e-04
5.908723920583724976e-02 5.962233617901802063e-02 2.736931741237640381e-01 1.422275155782699585e-01 -1.846171915531158447e-01 1.311254054307937622e-01 2.021125257015228271e-01 -9.771605022251605988e-03 2.716679573059082031e-01 7.028689235448837280e-02 -6.907000392675399780e-02 -4.583608731627464294e-02 -1.500524282455444336e-01 -2.290554642677307129e-01 -2.494065761566162109e-01 7.399494946002960205e-02 3.641220182180404663e-02 -1.896661221981048584e-01 1.511204093694686890e-01 1.675128787755966187e-01 5.130413919687271118e-02 8.422020822763442993e-02 7.959531992673873901e-02 -5.851988121867179871e-02 -3.720485568046569824e-01 -2.326784133911132812e-01 -2.713696062564849854e-01 1.303589195013046265e-01 4.170757532119750977e-01 6.505738943815231323e-02 -1.096916478127241135e-02 9.020522981882095337e-02
3.375072479248046875e-01 9.152561426162719727e-02 1.566977202892303467e-01 1.227355822920799255e-01 -2.847705185413360596e-01 7.631652802228927612e-02 2.142577022314071655e-01 -1.124644353985786438e-01 -2.706585917621850967e-03 2.049166113138198853e-01 5.526634398847818375e-03 2.895659506320953369e-01 -2.646468579769134521e-01 -2.137215137481689453e-01 -2.809594012796878815e-02 -1.569214463233947754e-01 1.202912926673889160e-01 2.406954765319824219e-02 1.089946851134300232e-01 -2.531159520149230957e-01 -2.356876581907272339e-01 2.060499787330627441e-02 -1.338275521993637085e-01 8.333737403154373169e-02 -2.575564086437225342e-01 -1.329308301210403442e-01 -3.845589980483055115e-02 2.039586752653121948e-01 2.059584408998489380e-01 2.198483794927597046e-01 4.227288812398910522e-02 -1.848435550928115845e-01
1.565940082073211670e-01 3.574036359786987305e-01 3.282005488872528076e-01 2.681679129600524902e-01 -1.480768322944641113e-01 -1.567221879959106445e-01 -5.707049369812011719e-02 -4.004105925559997559e-03 1.351665705442428589e-01 -9.294723160564899445e-03 -1.880639605224132538e-02 -1.415133923292160034e-01 -4.025013744831085205e-01 5.900483950972557068e-02 -2.960009276866912842e-01 -1.445318907499313354e-01 -4.017881304025650024e-02 -6.069179251790046692e-02 -6.940116733312606812e-02 6.814559549093246460e-02 3.168904483318328857e-01 -4.865327104926109314e-02 2.382571548223495483e-01 5.736616998910903931e-02 -1.678647398948669434e-01 -7.754309475421905518e-02 3.761859610676765442e-02 7.583867013454437256e-02 2.046244889497756958e-01 -1.471937596797943115e-01 -1.384382247924804688e-01 -6.289783120155334473e-02
-8.340243995189666748e-02 4.698711931705474854e-01 1.371383517980575562e-01 1.035981550812721252e-01 -2.084164470434188843e-01 -1.087854057550430298e-01 1.791948974132537842e-01 -8.471982181072235107e-02 1.739944890141487122e-02 1.835734993219375610e-01 -2.025533467531204224e-02 -1.940907090902328491e-01 -8.772028982639312744e-02 -1.277614384889602661e-01 7.974496483802795410e-02 -3.952094018459320068e-01 -6.069529429078102112e-02 -8.967943489551544189e-02 -5.857485160231590271e-02 -3.271860629320144653e-02 -7.503896951675415039e-02 1.459451578557491302e-02 -3.417175412178039551e-01 -3.293603062629699707e-01 -3.189386427402496338e-02 1.032023206353187561e-01 -1.364363729953765869e-01 -2.219736203551292419e-02 2.298644334077835083e-01 7.862259447574615479e-02 -1.830645054578781128e-01 1.374280601739883423e-01
-1.206404343247413635e-01 2.226909399032592773e-01 2.324974834918975830e-01 3.001579269766807556e-02 -2.571416199207305908e-01 -9.888102114200592041e-02 1.766572147607803345e-01 2.038839757442474365e-01 2.412268705666065216e-02 -4.457266256213188171e-02 -1.698154658079147339e-01 1.859326064586639404e-01 -5.364353209733963013e-02 -1.201469451189041138e-01 8.182518184185028076e-02 -1.789211183786392212e-01 -8.662958443164825439e-02 -1.854394376277923584e-01 -2.475225031375885010e-01 -2.137164771556854248e-01 4.086849391460418701e-01 -8.560196310281753540e-02 -5.962014663964509964e-03 -1.571460664272308350e-01 -3.477227985858917236e-01 -1.150140464305877686e-01 8.613077551126480103e-02 -2.927258983254432678e-02 2.466856837272644043e-01 5.673224478960037231e-02 1.166400685906410217e-01 -2.054676115512847900e-01
-2.126434147357940674e-01 4.143004119396209717e-01 9.363068640232086182e-02 4.634127765893936157e-02 -2.194179296493530273e-01 -1.830499768257141113e-01 -1.135945543646812439e-01 -1.852168701589107513e-02 -8.341302722692489624e-02 1.145500466227531433e-01 -7.933835685253143311e-02 5.477366223931312561e-02 7.424169778823852539e-02 -1.836652308702468872e-01 -1.035718843340873718e-01 -1.067819148302078247e-01 -2.053511142730712891e-01 -3.405199050903320312e-01 2.042736858129501343e-01 -1.324074715375900269e-01 1.361550539731979370e-01 -2.970297932624816895e-01 -2.222226560115814209e-01 -7.967850565910339355e-02 -2.843097150325775146e-01 -1.495359186083078384e-02 2.327947914600372314e-01 1.558548305183649063e-02 1.385816186666488647e-01 1.943676024675369263e-01 5.778857320547103882e-02 -1.043218374252319336e-01
-7.416866719722747803e-02 1.333294212818145752e-01 -1.135411113500595093e-01 1.825015246868133545e-01 2.440138161182403564e-02 -2.722206115722656250e-01 -1.092314347624778748e-02 -2.409015037119388580e-02 1.504945158958435059e-01 -8.082760125398635864e-02 1.950000412762165070e-02 2.679949998855590820e-01 -1.098332554101943970e-01 -1.297259032726287842e-01 -2.568199336528778076e-01 -1.806892603635787964e-01 2.513280510902404785e-01 -3.222495317459106445e-01 4.910594224929809570e-02 -1.549429893493652344e-01 -2.692317068576812744e-01 -3.905754387378692627e-01 -1.430102139711380005e-01 7.973925024271011353e-02 -1.158132404088973999e-01 -1.467019617557525635e-01 -1.120694652199745178e-01 8.325725048780441284e-02 2.100195586681365967e-01 2.489665895700454712e-01 1.256648898124694824e-01 6.826373934745788574e-02
2.078478597104549408e-02 1.445799469947814941e-01 -9.966027736663818359e-02 4.788061603903770447e-02 -3.218429982662200928e-01 -3.466046601533889771e-02 5.403635278344154358e-02 -4.354699701070785522e-02 1.003843918442726135e-01 1.924309879541397095e-01 4.765731468796730042e-02 -1.953261792659759521e-01 -1.245509907603263855e-01 -5.795465037226676941e-02 2.269865246489644051e-03 -3.024894893169403076e-01 -1.722875684499740601e-01 -2.661026716232299805e-01 7.672633975744247437e-02 -1.096068546175956726e-01 1.844651252031326294e-01 4.398914426565170288e-02 -4.875882267951965332e-01 -3.681169077754020691e-02 -1.557548195123672485e-01 5.001429095864295959e-02 1.863516867160797119e-01 1.153814867138862610e-01 2.381508797407150269e-01 7.894741743803024292e-02 3.262972235679626465e-01 -1.458055227994918823e-01
8.151093125343322754e-02 1.272954046726226807e-01 1.521108448505401611e-01 9.578684717416763306e-02 -4.801724478602409363e-02 -5.289846062660217285e-01 5.163537338376045227e-02 2.969942986965179443e-02 -7.127290964126586914e-02 2.303824871778488159e-01 -7.255525887012481689e-02 1.301483362913131714e-01 -6.699869036674499512e-02 2.395173758268356323e-01 -1.150318458676338196e-01 -7.994896918535232544e-02 -2.188425213098526001e-01 9.766856580972671509e-02 7.504127919673919678e-02 -3.030429184436798096e-01 -2.315916679799556732e-02 -3.347699716687202454e-02 5.615312140434980392e-03 1.434563547372817993e-01 -2.083885222673416138e-01 -1.852935850620269775e-01 -8.024923503398895264e-02 3.346204757690429688e-02 4.806465804576873779e-01 5.220952257513999939e-02 -1.276184921152889729e-03 3.296337276697158813e-02
2.952630817890167236e-01 3.200468420982360840e-01 8.269210904836654663e-02 1.063286811113357544e-01 -2.401090264320373535e-01 -2.040121704339981079e-01 -1.246742345392704010e-02 -2.041472643613815308e-01 1.800436675548553467e-01 -4.362919330596923828e-01 -8.051936514675617218e-03 -1.079615205526351929e-02 -1.490717381238937378e-01 -9.934103488922119141e-02 -1.535799801349639893e-01 -3.273396939039230347e-02 6.227000430226325989e-02 -2.348680645227432251e-01 -8.664804697036743164e-02 1.148668825626373291e-01 1.407901793718338013e-01 1.568287163972854614e-01 1.709276624023914337e-02 -2.438027858734130859e-01 -8.341159671545028687e-02 1.071768850088119507e-01 7.318456470966339111e-02 8.719213306903839111e-02 3.286524415016174316e-01 1.902232766151428223e-01 6.535404175519943237e-02 8.763980120420455933e-02
-2.501517999917268753e-03 3.557393848896026611e-01 2.967960238456726074e-01 8.608718961477279663e-02 -2.406331747770309448e-01 -7.351084798574447632e-02 -3.945829346776008606e-02 9.147454053163528442e-02 1.349322348833084106e-01 -9.607065469026565552e-02 1.005498394370079041e-01 -1.388848274946212769e-01 -2.282644510269165039e-01 -7.596811652183532715e-02 -7.819737656973302364e-04 -2.518500089645385742e-01 -3.009564280509948730e-01 -1.671953797340393066e-01 1.497214734554290771e-01 -2.571038007736206055e-01 1.052365452051162720e-01 1.319821476936340332e-01 9.234891086816787720e-02 -3.195129632949829102e-01 -1.971915960311889648e-01 3.514288365840911865e-02 6.297127157449722290e-02 -1.898621618747711182e-01 6.590983271598815918e-02 2.693511247634887695e-01 1.088374629616737366e-01 -1.074256151914596558e-01
9.270511567592620850e-03 2.807851433753967285e-01 1.639351844787597656e-01 1.267224997282028198e-01 -2.423808425664901733e-01 1.525282263755798340e-01 -1.732844859361648560e-01 2.893969975411891937e-02 1.124247536063194275e-01 2.408800087869167328e-02 6.623104959726333618e-02 -1.137664020061492920e-01 1.056504547595977783e-01 1.133674755692481995e-01 -1.841581612825393677e-01 1.019716560840606689e-01 -1.937637776136398315e-01 -7.476992160081863403e-02 -8.048133552074432373e-02 -4.826761409640312195e-02 3.080358505249023438e-01 2.897395789623260498e-01 -9.948222339153289795e-02 7.161480840295553207e-03 -1.976016759872436523e-01 -3.816699385643005371e-01 -1.057179346680641174e-01 -1.705636829137802124e-01 2.867030501365661621e-01 2.175353467464447021e-01 2.344739884138107300e-01 -1.271863430738449097e-01
-5.444996431469917297e-02 -1.589680276811122894e-02 1.558229029178619385e-01 2.582275867462158203e-01 -3.034388720989227295e-01 -4.106326699256896973e-01 -1.447856426239013672e-01 -3.860785067081451416e-02 -4.938146844506263733e-02 2.045153677463531494e-01 3.666964173316955566e-02 3.889227658510208130e-02 -1.940660774707794189e-01 -6.046117842197418213e-02 2.837906032800674438e-02 -4.313277006149291992e-01 -2.086890488862991333e-01 -5.930212140083312988e-02 -1.362860854715108871e-02 -2.107945233583450317e-01 7.067172974348068237e-02 -2.725622653961181641e-01 -1.195092648267745972e-01 -5.973690748214721680e-02 1.248572394251823425e-01 8.775100111961364746e-02 -1.226462074555456638e-03 -4.553753510117530823e-02 2.923389375209808350e-01 9.394239634275436401e-02 1.751601845026016235e-01 -9.070392698049545288e-02
1.014198409393429756e-03 8.405312895774841309e-02 2.071828991174697876e-01 2.054500877857208252e-01 -1.302158981561660767e-01 2.266127429902553558e-02 1.725502163171768188e-01 1.376746594905853271e-01 8.236311376094818115e-02 -1.095813438296318054e-01 6.698754429817199707e-02 -2.184635549783706665e-01 1.195344626903533936e-01 2.425473928451538086e-02 -4.306544363498687744e-02 -5.650959908962249756e-02 -1.641262620687484741e-01 -2.554053068161010742e-01 2.388644963502883911e-02 -2.978307195007801056e-02 -2.536651194095611572e-01 -2.991391718387603760e-01 -8.809895813465118408e-02 -3.641803860664367676e-01 -2.012410461902618408e-01 -2.460328787565231323e-01 -2.784662246704101562e-01 -5.744823720306158066e-04 3.456718921661376953e-01 6.173563748598098755e-02 2.142614126205444336e-01 -1.226533427834510803e-01
1.162019073963165283e-01 3.634706735610961914e-01 1.608419567346572876e-01 -1.019385010004043579e-01 -3.078381121158599854e-01 8.560495078563690186e-02 -8.947829902172088623e-02 -4.010310024023056030e-02 1.627873256802558899e-02 -1.302143326029181480e-03 1.024687513709068298e-01 1.103526726365089417e-01 1.293070167303085327e-01 1.267604380846023560e-01 -1.323273926973342896e-01 -2.753149569034576416e-01 2.050032615661621094e-01 -2.704598307609558105e-01 1.004075258970260620e-01 2.220357656478881836e-01 -4.377039521932601929e-02 1.354262530803680420e-01 -6.950122863054275513e-02 -1.493896543979644775e-02 -1.002835780382156372e-01 -4.094376266002655029e-01 -1.328975409269332886e-01 2.438134998083114624e-01 1.209808513522148132e-01 2.552123367786407471e-01 -1.379336714744567871e-01 6.254343688488006592e-02
-4.821640998125076294e-02 2.560919523239135742e-01 2.787590026855468750e-01 2.828345596790313721e-01 -4.471170157194137573e-02 -2.172431498765945435e-01 -5.465142801403999329e-02 8.084423094987869263e-02 -1.333261579275131226e-01 -1.818727552890777588e-01 6.474698334932327271e-02 -2.392043732106685638e-02 -1.143499687314033508e-01 -6.217529997229576111e-02 -2.946123182773590088e-01 -7.737226784229278564e-02 -2.074137926101684570e-01 -2.535024583339691162e-01 -1.247612610459327698e-01 4.115470871329307556e-02 5.935725942254066467e-02 1.006340458989143372e-01 -3.906457424163818359e-01 3.295490518212318420e-03 -1.264848932623863220e-02 -3.643160685896873474e-02 2.886536419391632080e-01 -7.620638608932495117e-02 1.559967249631881714e-01 2.616945803165435791e-01 2.141337990760803223e-01 -1.738816648721694946e-01
3.803280293941497803e-01 1.078568026423454285e-01 -6.147690117359161377e-02 -1.515510492026805878e-02 -3.730720281600952148e-01 -1.809584945440292358e-01 2.030988410115242004e-02 5.365235731005668640e-02 7.171663641929626465e-02 4.961308464407920837e-02 4.044846445322036743e-02 8.221819251775741577e-02 -4.166598021984100342e-01 -1.583168655633926392e-01 -3.736854717135429382e-02 -3.458328172564506531e-02 1.300238519906997681e-01 2.680497802793979645e-02 -7.381878793239593506e-02 1.954862326383590698e-01 -1.010014712810516357e-01 7.516998052597045898e-02 3.571788966655731201e-02 1.097298488020896912e-01 -1.285346746444702148e-01 -3.743529319763183594e-02 -7.514076679944992065e-02 7.324784994125366211e-02 2.240303307771682739e-01 3.145289719104766846e-01 3.837796151638031006e-01 -1.772851943969726562e-01
-2.494627833366394043e-01 2.595374882221221924e-01 2.381044775247573853e-01 2.177429348230361938e-01 -8.726294338703155518e-02 -1.348254382610321045e-01 -1.574473530054092407e-01 1.284105777740478516e-01 -2.875328660011291504e-01 -1.681430824100971222e-02 7.110168039798736572e-02 -3.515522554516792297e-02 1.216520443558692932e-01 -1.193807870149612427e-01 -2.598859965801239014e-01 -9.701545536518096924e-02 -6.281696259975433350e-02 -2.823213636875152588e-01 -1.235624477267265320e-01 -1.100915446877479553e-01 4.157193377614021301e-02 -2.589992620050907135e-02 -3.097518980503082275e-01 -1.791052818298339844e-01 -1.500209420919418335e-01 -1.490749716758728027e-01 2.385837286710739136e-01 -9.750310331583023071e-03 2.218377888202667236e-01 3.166118264198303223e-01 6.108669564127922058e-02 -8.707369118928909302e-02
1.306001245975494385e-01 4.468861594796180725e-02 3.771364390850067139e-01 -1.143454983830451965e-01 -2.147763669490814209e-01 -7.362099736928939819e-02 6.320855021476745605e-02 -8.105066418647766113e-02 2.887630760669708252e-01 1.248029395937919617e-01 3.202030062675476074e-01 -3.837002813816070557e-02 -2.420229613780975342e-01 6.121977791190147400e-02 -1.734655201435089111e-01 -2.562996149063110352e-01 -1.611202768981456757e-02 -1.118435338139533997e-01 1.550855338573455811e-01 1.606021225452423096e-01 -2.429727017879486084e-01 7.414089143276214600e-02 -3.530367314815521240e-01 1.174504309892654419e-01 -2.459494583308696747e-02 -1.585962474346160889e-01 7.137567549943923950e-02 1.592111736536026001e-01 1.592495292425155640e-01 1.051269248127937317e-01 2.374038659036159515e-02 2.090694010257720947e-01
-4.133652523159980774e-02 1.480831354856491089e-01 -4.222523421049118042e-02 1.874675452709197998e-01 -8.771260082721710205e-02 -1.830693036317825317e-01 -3.607615455985069275e-02 -7.537586987018585205e-02 1.232912391424179077e-01 -3.123299032449722290e-02 8.825886249542236328e-02 -3.690417855978012085e-02 -1.573223471641540527e-01 -1.063314825296401978e-01 -1.977144032716751099e-01 -8.842762559652328491e-02 2.771552093327045441e-02 -5.571917891502380371e-01 -2.502877414226531982e-01 7.164425402879714966e-02 3.088326565921306610e-02 2.217328548431396484e-01 -3.070421516895294189e-01 -7.586387451738119125e-03 -1.538729071617126465e-01 1.648642495274543762e-02 2.233538627624511719e-01 2.839932441711425781e-01 2.439123839139938354e-01 1.681103706359863281e-01 -1.185844540596008301e-01 -5.644440650939941406e-02
2.407718300819396973e-01 2.539558708667755127e-01 2.183709442615509033e-01 7.593091577291488647e-02 -1.456748247146606445e-01 -2.296705543994903564e-01 -4.176169261336326599e-02 -1.206477805972099304e-01 1.053966954350471497e-01 1.128303408622741699e-01 -6.655329465866088867e-02 -3.947557136416435242e-02 -1.272785216569900513e-01 -1.435640454292297363e-01 -1.609541177749633789e-01 -7.275991886854171753e-02 -1.651118546724319458e-01 1.544964220374822617e-02 -1.815502792596817017e-01 -7.136893272399902344e-02 -1.123534664511680603e-01 -1.497391611337661743e-01 -3.808728456497192383e-01 -3.496645390987396240e-01 -2.569130063056945801e-01 1.680134087800979614e-01 -9.370499104261398315e-02 -2.254954278469085693e-01 3.066210150718688965e-01 1.145074367523193359e-01 -4.735608398914337158e-02 -6.939087808132171631e-02
1.128159388899803162e-01 5.120499059557914734e-02 -8.561841398477554321e-02 2.340397238731384277e-01 -6.168792247772216797e-01 4.621154512278735638e-04 -1.717623472213745117e-01 -3.978573903441429138e-02 -7.338531315326690674e-02 1.494237333536148071e-01 2.254247963428497314e-01 -1.139745190739631653e-01 -1.472965925931930542e-01 1.733171790838241577e-01 8.025623112916946411e-02 -8.646044880151748657e-03 -9.847380965948104858e-02 -7.203127443790435791e-02 -2.593564987182617188e-01 -9.812529385089874268e-02 -2.276265621185302734e-02 -6.042209267616271973e-02 1.511555761098861694e-01 -3.212395682930946350e-02 -1.269133538007736206e-01 -1.191394552588462830e-01 -5.416733212769031525e-03 -1.103520859032869339e-02 2.042450457811355591e-01 1.346691846847534180e-01 2.043313980102539062e-01 -3.305533826351165771e-01
1.223229691386222839e-01 2.717767059803009033e-01 3.225683569908142090e-01 1.917828321456909180e-01 -8.751444518566131592e-02 2.240602374076843262e-01 -4.746406152844429016e-02 -6.924378871917724609e-02 3.344117701053619385e-01 1.013948768377304077e-01 -2.246135771274566650e-01 1.201751232147216797e-01 -5.870743468403816223e-02 4.444219172000885010e-03 2.320712199434638023e-03 -3.176846355199813843e-02 7.341627776622772217e-02 -2.666700482368469238e-01 1.231129840016365051e-01 2.919304557144641876e-02 1.625162549316883087e-03 1.270231883972883224e-02 1.875368952751159668e-01 1.089449524879455566e-01 -5.055800080299377441e-01 -1.708549074828624725e-02 -4.572773724794387817e-02 5.167141184210777283e-02 2.934062182903289795e-01 1.342412233352661133e-01 -2.300244197249412537e-02 9.450774639844894409e-02
-1.500731855630874634e-01 6.217294186353683472e-02 3.047167062759399414e-01 -1.289792805910110474e-01 -3.226419985294342041e-01 -1.595880240201950073e-01 -1.831790804862976074e-01 2.363839447498321533e-01 1.114555150270462036e-01 -1.021418347954750061e-01 2.860592305660247803e-02 1.622310280799865723e-01 -1.339299529790878296e-01 -9.373360127210617065e-02 -3.397221118211746216e-02 -1.195247620344161987e-01 1.148565784096717834e-01 -3.750114142894744873e-01 -2.486563175916671753e-01 1.536197029054164886e-02 -5.052848905324935913e-02 8.687940984964370728e-02 -2.000623494386672974e-01 -2.032773941755294800e-01 4.037153720855712891e-02 -2.101542055606842041e-01 1.824940741062164307e-01 -1.799868196249008179e-01 1.561098396778106689e-01 2.877354323863983154e-01 -1.364233791828155518e-01 -9.145382791757583618e-02
6.568736582994461060e-02 2.205426841974258423e-01 5.295036360621452332e-02 2.669904530048370361e-01 -3.901932537555694580e-01 -6.061840802431106567e-02 3.114030510187149048e-02 2.192064821720123291e-01 6.044640205800533295e-03 5.979387089610099792e-02 6.363072246313095093e-02 -8.173732459545135498e-02 6.363518536090850830e-02 -2.928760051727294922e-01 1.284011155366897583e-01 1.517456024885177612e-01 4.142253845930099487e-02 -3.416901528835296631e-01 1.275854744017124176e-02 2.012711912393569946e-01 1.461115777492523193e-01 -1.486330330371856689e-01 -1.427778452634811401e-01 2.784423232078552246e-01 5.799116566777229309e-03 -1.598438471555709839e-01 -5.866059288382530212e-02 6.750049442052841187e-02 2.516970932483673096e-01 3.546345829963684082e-01 -6.672532297670841217e-03 -3.303689882159233093e-02
1.259860545396804810e-01 1.786183267831802368e-01 9.948989748954772949e-02 -1.409204900264739990e-01 4.470978304743766785e-02 -9.709663689136505127e-02 4.829472675919532776e-02 -8.162247389554977417e-02 -9.025513380765914917e-02 1.034307759255170822e-02 -2.050303108990192413e-02 -1.339712738990783691e-01 1.567870825529098511e-01 1.344151347875595093e-01 -2.761680483818054199e-01 -2.733148336410522461e-01 2.735647931694984436e-02 -1.326655596494674683e-01 -1.638721972703933716e-01 -5.594625324010848999e-02 1.525523606687784195e-02 -2.277080565690994263e-01 -1.187081113457679749e-01 -8.316002786159515381e-02 -3.644993305206298828e-01 3.576862812042236328e-02 -9.600095450878143311e-03 -1.327710002660751343e-01 2.956027388572692871e-01 5.649427771568298340e-01 1.246728003025054932e-02 4.271023347973823547e-02
6.836419552564620972e-02 3.472886681556701660e-01 6.861060857772827148e-02 9.846864640712738037e-02 -1.004654564894735813e-03 -1.140813305974006653e-01 1.383084356784820557e-01 -1.661079376935958862e-02 -8.675876073539257050e-03 2.800740599632263184e-01 1.803063154220581055e-01 -1.045842189341783524e-03 1.105043441057205200e-01 1.069860383868217468e-01 1.970058381557464600e-01 -2.342593967914581299e-01 1.332737356424331665e-01 -3.162940442562103271e-01 1.109987571835517883e-01 -1.407163441181182861e-01 -9.522300097160041332e-04 1.274396479129791260e-01 -9.134294837713241577e-02 1.847602128982543945e-01 -2.549859881401062012e-01 -1.844529360532760620e-01 -3.139140307903289795e-01 1.277172416448593140e-01 3.261323869228363037e-01 2.609039545059204102e-01 -3.194280201569199562e-03 -5.033271387219429016e-02
-1.936992108821868896e-01 9.945147670805454254e-03 -3.851592540740966797e-03 -2.706154482439160347e-03 -2.839206159114837646e-01 -2.514815926551818848e-01 -3.193798661231994629e-02 -2.510545551776885986e-01 9.076782315969467163e-02 2.121948599815368652e-01 1.018564105033874512e-01 1.401308476924896240e-01 -1.678360849618911743e-01 4.752414301037788391e-02 -1.887227296829223633e-01 -3.209927082061767578e-01 2.532106041908264160e-01 -4.036081433296203613e-01 -6.379140168428421021e-02 -9.479051828384399414e-02 -5.651048570871353149e-02 -8.895820379257202148e-02 -1.995859444141387939e-01 -1.903612352907657623e-02 -1.255611032247543335e-01 1.273613423109054565e-01 3.469784930348396301e-02 -6.181891262531280518e-02 3.024472892284393311e-01 -2.765654772520065308e-02 2.679973840713500977e-01 -9.824820607900619507e-02
1.609154790639877319e-01 2.037135660648345947e-01 1.373707354068756104e-01 2.549090087413787842e-01 -3.647073507308959961e-01 -1.283973641693592072e-02 1.146498769521713257e-01 1.602739393711090088e-01 -6.669618934392929077e-02 1.095927953720092773e-01 -3.805264458060264587e-02 -1.960231661796569824e-01 -4.016998410224914551e-01 1.480200290679931641e-01 -1.189224049448966980e-01 1.016245186328887939e-01 -1.842155009508132935e-01 -2.578246295452117920e-01 -2.304461598396301270e-01 7.975886762142181396e-02 -2.388434410095214844e-01 1.158553808927536011e-01 1.993401441723108292e-03 -1.235335767269134521e-01 -8.799562603235244751e-02 -2.414726614952087402e-01 1.712282896041870117e-01 -1.663275510072708130e-01 5.812821909785270691e-03 1.404763460159301758e-01 1.540096402168273926e-01 -2.329394593834877014e-02
4.463825374841690063e-02 3.750629723072052002e-01 1.007699370384216309e-01 2.028521597385406494e-01 -7.494980935007333755e-03 -3.798446059226989746e-01 -8.862291276454925537e-02 -2.107746601104736328e-01 1.396849006414413452e-01 7.380381971597671509e-02 5.834848061203956604e-02 1.196730881929397583e-02 -1.235247850418090820e-01 -2.034616470336914062e-01 -2.776058316230773926e-01 -5.926811322569847107e-02 -1.170240789651870728e-01 -3.078085184097290039e-01 -2.921911478042602539e-01 5.641354620456695557e-02 1.445365399122238159e-01 9.255979210138320923e-02 -1.570102870464324951e-01 -3.059150464832782745e-02 -1.915134489536285400e-01 1.094658486545085907e-02 1.353203803300857544e-01 1.010094210505485535e-02 1.396721452474594116e-01 7.128885388374328613e-02 -2.276421934366226196e-01 -2.449633032083511353e-01
5.663927644491195679e-02 2.644720375537872314e-01 1.360420882701873779e-02 2.210686057806015015e-01 -1.182397380471229553e-01 -1.455779224634170532e-01 -8.588589727878570557e-02 -2.094838954508304596e-02 8.055688440799713135e-02 -1.682073473930358887e-01 1.365556418895721436e-01 6.558001786470413208e-02 -1.334967911243438721e-01 -1.433477699756622314e-01 -2.851427793502807617e-01 -3.543540835380554199e-02 -1.612568087875843048e-02 -5.642037987709045410e-01 -3.117505311965942383e-01 3.087452147156000137e-03 -9.767987579107284546e-02 1.451456993818283081e-01 -2.588033974170684814e-01 -9.457225352525711060e-02 -1.438164114952087402e-01 7.808057218790054321e-02 1.249084621667861938e-01 9.517835080623626709e-02 1.676494777202606201e-01 1.914003193378448486e-01 8.089261502027511597e-02 1.053445041179656982e-01
1.711392104625701904e-01 1.385808736085891724e-01 3.593244031071662903e-02 8.154163509607315063e-02 -3.526168763637542725e-01 -1.340349465608596802e-01 2.038693055510520935e-02 -8.810034953057765961e-03 1.263642609119415283e-01 2.657134234905242920e-01 -7.402935624122619629e-02 3.150298492982983589e-03 -1.681323647499084473e-01 -1.834327727556228638e-01 4.500804841518402100e-02 1.617477238178253174e-01 3.037749044597148895e-02 -3.813008591532707214e-02 -9.338542819023132324e-02 2.900929450988769531e-01 -1.924197375774383545e-01 -3.468587994575500488e-01 -1.914774775505065918e-01 1.164369564503431320e-02 -8.106667548418045044e-02 -8.024010062217712402e-02 -9.278097748756408691e-02 2.295208871364593506e-01 1.248253285884857178e-01 3.675078153610229492e-01 3.096323907375335693e-01 -9.166384488344192505e-02
1.147997006773948669e-02 3.322972357273101807e-01 1.822759509086608887e-01 -6.143853068351745605e-02 -1.565212905406951904e-01 -2.347780466079711914e-01 -2.932258248329162598e-01 -4.023070260882377625e-02 2.365243434906005859e-02 -8.907584100961685181e-02 1.070993021130561829e-01 1.437665075063705444e-01 -3.193558752536773682e-02 -4.553726315498352051e-02 -3.162246048450469971e-01 -8.875686675310134888e-02 1.556303538382053375e-02 -1.337758302688598633e-01 -3.496666848659515381e-01 3.277517259120941162e-01 2.112212330102920532e-01 2.152466922998428345e-01 -7.073331624269485474e-02 1.153364107012748718e-01 -2.572083659470081329e-02 -1.554476022720336914e-01 7.308349758386611938e-02 8.688446134328842163e-02 1.481359004974365234e-01 1.523745357990264893e-01 1.562418881803750992e-02 -3.056571185588836670e-01
3.009139895439147949e-01 1.455519199371337891e-01 2.299757301807403564e-01 2.626430988311767578e-01 -2.669181227684020996e-01 -1.182336434721946716e-01 -1.105192080140113831e-01 1.128515601158142090e-01 6.335927546024322510e-02 2.940198481082916260e-01 -1.205131858587265015e-01 -7.276677642948925495e-04 -2.656386792659759521e-01 -2.187326252460479736e-01 -3.008571863174438477e-01 2.780508995056152344e-02 3.307930007576942444e-02 -9.852386265993118286e-02 -4.542553797364234924e-02 -2.991268634796142578e-01 -5.254975706338882446e-02 1.240592226386070251e-01 8.423247188329696655e-02 1.027747020125389099e-01 -4.006537050008773804e-02 -2.514688670635223389e-01 1.388548314571380615e-01 2.826865911483764648e-01 7.294947654008865356e-02 1.414427310228347778e-01 -9.628922492265701294e-02 6.894704699516296387e-02
-1.605770736932754517e-01 -1.568393707275390625e-01 3.214723765850067139e-01 1.562320590019226074e-01 -3.280098140239715576e-01 2.596695423126220703e-01 -2.325754053890705109e-02 -8.586130291223526001e-02 1.355756819248199463e-01 1.302694678306579590e-01 -2.485943585634231567e-01 1.803809404373168945e-01 -1.179289445281028748e-01 -2.009698897600173950e-01 -5.792184267193078995e-03 -3.507705330848693848e-01 -1.577091366052627563e-01 -2.260868847370147705e-01 -1.675800532102584839e-01 -1.597347408533096313e-01 -5.947141721844673157e-02 -8.496858179569244385e-02 1.330079436302185059e-01 -1.028617918491363525e-01 -1.667708605527877808e-01 -1.039143875241279602e-01 1.251274645328521729e-01 -1.216652095317840576e-01 1.516038775444030762e-01 2.020596563816070557e-01 5.869066342711448669e-02 -1.641174703836441040e-01
1.056718304753303528e-01 3.165388703346252441e-01 -2.218947932124137878e-02 -3.049949184060096741e-02 -3.568052053451538086e-01 4.164129495620727539e-02 -1.203168183565139771e-01 1.979415714740753174e-01 1.240327656269073486e-01 -6.688110879622399807e-04 -9.599784016609191895e-02 -1.977062672376632690e-01 -1.492211669683456421e-01 9.867925941944122314e-02 -6.138333678245544434e-02 -1.347430646419525146e-01 -6.279846280813217163e-02 -2.954257428646087646e-01 1.103924959897994995e-01 -2.041388899087905884e-01 8.344797044992446899e-02 2.049234509468078613e-01 -1.732443869113922119e-01 -1.810806840658187866e-01 -2.135736495256423950e-01 1.141000241041183472e-01 1.903887838125228882e-01 -2.202184200286865234e-01 3.711857199668884277e-01 1.905489712953567505e-01 -2.383908955380320549e-03 1.121901720762252808e-01
2.049553543329238892e-01 1.218439340591430664e-01 1.761626303195953369e-01 1.231067851185798645e-01 -8.682361990213394165e-02 -2.228446006774902344e-01 -1.517250668257474899e-02 5.636242032051086426e-02 2.743316292762756348e-01 6.617625802755355835e-02 2.496951520442962646e-01 1.269104927778244019e-01 1.511333137750625610e-01 5.043338239192962646e-02 -3.582391440868377686e-01 5.811990238726139069e-03 -6.971174851059913635e-03 6.318983435630798340e-02 -1.339283138513565063e-01 -4.897667467594146729e-02 1.852063983678817749e-01 -3.268488124012947083e-02 -1.056460291147232056e-01 -1.582303456962108612e-02 -2.293243408203125000e-01 -7.476952672004699707e-02 1.622310727834701538e-01 1.416957974433898926e-01 1.644110679626464844e-01 4.992124736309051514e-01 -2.440396547317504883e-01 -1.139057725667953491e-01
1.909778118133544922e-01 1.039547845721244812e-01 7.194390147924423218e-02 7.430692017078399658e-02 -5.188874006271362305e-01 -3.316865861415863037e-02 -2.013368010520935059e-01 1.592448800802230835e-01 1.519742012023925781e-01 1.172473356127738953e-01 -1.327003985643386841e-01 1.518731564283370972e-01 -1.122967824339866638e-01 -1.007017642259597778e-01 2.376832216978073120e-01 7.878800481557846069e-02 8.817921578884124756e-02 -3.396867513656616211e-01 1.014218330383300781e-01 8.045379817485809326e-02 -7.092753425240516663e-03 -2.136678248643875122e-01 -1.724613644182682037e-02 2.730791270732879639e-01 -4.014454036951065063e-02 -1.678271293640136719e-01 -6.330068409442901611e-02 9.328103065490722656e-02 3.105172812938690186e-01 1.331734806299209595e-01 -9.775949269533157349e-02 1.269595772027969360e-01
1.423175483942031860e-01 2.199058085680007935e-01 2.743735611438751221e-01 1.822107583284378052e-01 -1.270210891962051392e-01 -3.628205955028533936e-01 3.860309720039367676e-03 8.618795126676559448e-02 1.442006528377532959e-01 1.794613152742385864e-01 1.876515746116638184e-01 -1.295213866978883743e-02 1.856043785810470581e-01 2.085615396499633789e-01 -2.105989456176757812e-01 -1.769205778837203979e-01 9.813770651817321777e-02 1.788175106048583984e-02 -2.709407210350036621e-01 -4.247952252626419067e-02 1.582787930965423584e-01 -3.336071595549583435e-02 -1.223919391632080078e-01 9.674791991710662842e-02 -2.275857478380203247e-01 8.206304162740707397e-02 1.415762007236480713e-01 -4.043498635292053223e-02 1.778754293918609619e-01 3.853783309459686279e-01 -1.715481579303741455e-01 -1.567859947681427002e-02
9.717044234275817871e-02 3.217728734016418457e-01 2.501466274261474609e-01 -3.302042186260223389e-02 -1.552494168281555176e-01 -2.422523349523544312e-01 -1.146841347217559814e-01 5.182720348238945007e-02 3.864507973194122314e-01 5.421125330030918121e-03 -1.259474456310272217e-02 1.554706990718841553e-01 7.608018815517425537e-02 6.412962079048156738e-02 -2.736555933952331543e-01 -1.554296761751174927e-01 -1.166580542922019958e-01 -6.035825982689857483e-02 -3.203413188457489014e-01 2.150763422250747681e-01 1.158396899700164795e-01 -3.226527944207191467e-02 -1.477155685424804688e-01 1.160493567585945129e-01 -1.583665758371353149e-01 7.013248652219772339e-02 1.764010190963745117e-01 3.851931914687156677e-02 8.745032548904418945e-02 3.835034072399139404e-01 -8.628866076469421387e-02 3.789278864860534668e-02
9.463023161515593529e-04 1.454524099826812744e-01 1.779918968677520752e-01 -1.700431257486343384e-01 1.835976243019104004e-01 -1.536804903298616409e-02 2.417476624250411987e-01 -1.022417191416025162e-02 1.437238305807113647e-01 -1.746377907693386078e-02 9.017014503479003906e-02 -9.531417489051818848e-02 -1.506032496690750122e-01 -2.406578212976455688e-01 1.738569587469100952e-01 -2.817588448524475098e-01 -2.488006055355072021e-01 -2.643268704414367676e-01 -1.082498431205749512e-01 -1.004433706402778625e-01 -2.315464466810226440e-01 -2.226534672081470490e-02 9.063116461038589478e-02 -4.981653764843940735e-02 -2.089415192604064941e-01 -1.414671242237091064e-01 7.623724639415740967e-02 2.100924961268901825e-02 3.919703066349029541e-01 2.953010797500610352e-01 2.428846955299377441e-01 9.604872763156890869e-02
3.425807058811187744e-01 9.656312316656112671e-02 9.219395369291305542e-02 -4.547036811709403992e-02 6.701782345771789551e-02 -3.369332849979400635e-01 1.795580610632896423e-03 -1.315167099237442017e-01 5.539517477154731750e-02 -8.036057651042938232e-02 -1.878394931554794312e-01 -7.693054527044296265e-02 -1.912762969732284546e-01 5.885674804449081421e-02 -1.587233543395996094e-01 -3.255859911441802979e-01 5.332797393202781677e-02 -2.595326304435729980e-01 8.492740802466869354e-03 -6.898441165685653687e-02 -2.110776305198669434e-02 -1.097034960985183716e-01 -3.425107896327972412e-01 -1.339982170611619949e-02 -1.438790857791900635e-01 7.066089659929275513e-02 -1.492414176464080811e-01 1.059613376855850220e-01 3.025566637516021729e-01 2.620091736316680908e-01 2.737367451190948486e-01 7.830073684453964233e-02
1.564910560846328735e-01 2.095673233270645142e-02 -6.605244427919387817e-02 2.542708814144134521e-01 -1.310571730136871338e-01 -3.852663189172744751e-02 -2.277689278125762939e-01 -2.576309442520141602e-01 -8.478225022554397583e-02 2.199063748121261597e-01 1.469699740409851074e-01 3.311125561594963074e-02 -2.465959340333938599e-01 -1.736045777797698975e-01 -1.076699495315551758e-01 -2.779134213924407959e-01 -1.287235617637634277e-01 -1.534588914364576340e-02 1.880023032426834106e-01 3.676663385704159737e-03 1.841484308242797852e-01 -9.525257162749767303e-03 7.288118451833724976e-02 4.610165208578109741e-02 -2.320527732372283936e-01 1.130762621760368347e-01 -8.857901394367218018e-02 -4.641920328140258789e-02 4.994640052318572998e-01 7.793744653463363647e-02 1.399780660867691040e-01 -2.564212679862976074e-01
-1.134524121880531311e-01 3.129400014877319336e-01 2.989817261695861816e-01 1.370813995599746704e-01 -1.739206165075302124e-01 -2.237887680530548096e-01 -2.042540721595287323e-02 3.097344748675823212e-02 -6.294716894626617432e-02 -9.125490486621856689e-02 -7.620968669652938843e-02 -4.423187673091888428e-02 3.751680999994277954e-02 -1.088289842009544373e-01 -3.006403744220733643e-01 -1.074652820825576782e-01 -1.588268429040908813e-01 -1.250748187303543091e-01 -3.166767060756683350e-01 -1.147014263551682234e-04 1.566517800092697144e-01 8.493091911077499390e-02 -4.534308016300201416e-01 -1.432813983410596848e-02 7.147899828851222992e-03 -9.376461617648601532e-03 1.973149329423904419e-01 1.858152821660041809e-02 1.331479102373123169e-01 2.191111594438552856e-01 2.362830489873886108e-01 -1.561210155487060547e-01
2.183781750500202179e-02 1.118429005146026611e-01 -6.756675243377685547e-02 -2.020318806171417236e-01 -1.186621040105819702e-01 -4.102632030844688416e-02 7.771468907594680786e-02 -4.309197515249252319e-02 2.370318323373794556e-01 4.574307706207036972e-03 9.245030581951141357e-02 1.113353893160820007e-01 -2.225533686578273773e-02 -4.682009667158126831e-02 -6.412730365991592407e-02 -3.081239163875579834e-01 1.298523135483264923e-02 6.423968821763992310e-02 -3.914649784564971924e-01 -9.645395725965499878e-02 -2.824194729328155518e-01 -2.016599327325820923e-01 -1.035440713167190552e-01 -3.783562779426574707e-02 -3.827350735664367676e-01 8.186601847410202026e-02 -4.864440485835075378e-02 -1.953132003545761108e-01 3.708719909191131592e-01 3.086339533329010010e-01 -1.135104745626449585e-01 1.651838421821594238e-02
2.103395015001296997e-01 3.507789969444274902e-01 3.626568317413330078e-01 1.703104525804519653e-01 -1.361326724290847778e-01 -7.780420780181884766e-02 -1.200375892221927643e-02 -9.200328588485717773e-02 1.446107923984527588e-01 4.512375220656394958e-02 -8.254996687173843384e-02 -1.376608619466423988e-03 -1.393727213144302368e-01 -5.264663696289062500e-02 -3.026743531227111816e-01 -7.697306573390960693e-02 4.707251116633415222e-02 -6.478993594646453857e-02 5.034850165247917175e-02 6.044691428542137146e-02 2.002875059843063354e-01 4.050651937723159790e-02 2.937455177307128906e-01 -5.801984295248985291e-02 -2.265119701623916626e-01 -2.125820368528366089e-01 -9.621377289295196533e-02 2.447624206542968750e-01 3.879098892211914062e-01 -4.168159887194633484e-02 -1.140338703989982605e-01 1.208435520529747009e-01
-6.800285726785659790e-02 2.397079616785049438e-01 2.747277915477752686e-01 6.272004544734954834e-02 -1.229133382439613342e-01 -2.763557136058807373e-01 6.859453022480010986e-02 2.164635993540287018e-02 -1.870452761650085449e-01 -1.675231307744979858e-01 -2.080651558935642242e-02 -1.115686967968940735e-01 -3.023570403456687927e-02 -2.175080180168151855e-01 -2.304763495922088623e-01 3.675407543778419495e-02 -7.395332306623458862e-02 -7.649178802967071533e-02 -3.566733598709106445e-01 -5.644860491156578064e-02 1.162391528487205505e-02 1.507546603679656982e-01 -4.025573134422302246e-01 -2.196901850402355194e-02 -1.455054432153701782e-01 -2.725303359329700470e-02 1.672752350568771362e-01 -3.706858679652214050e-02 1.977911144495010376e-01 3.361033797264099121e-01 1.923192739486694336e-01 -1.255596876144409180e-01
-6.677965074777603149e-02 5.059315636754035950e-02 -3.125591948628425598e-02 5.028491616249084473e-01 1.137546300888061523e-01 -6.765846908092498779e-02 -3.396661579608917236e-01 -3.998258337378501892e-02 1.189411431550979614e-01 2.184264548122882843e-02 4.669216647744178772e-02 1.474834829568862915e-01 -1.628104895353317261e-01 -1.534515321254730225e-01 5.245847254991531372e-02 -2.447082698345184326e-01 -4.483306035399436951e-02 -2.625634372234344482e-01 -4.940426349639892578e-02 -1.520778145641088486e-02 9.693413227796554565e-02 1.717214882373809814e-01 -1.318529099225997925e-01 -2.161804214119911194e-02 -2.716490626335144043e-01 8.640655875205993652e-02 -6.706438213586807251e-02 4.429133981466293335e-02 4.293679893016815186e-01 1.664824932813644409e-01 -2.313055656850337982e-02 -1.507559567689895630e-01
1.214879974722862244e-01 6.132073700428009033e-02 1.155233904719352722e-01 -5.278035625815391541e-02 -1.472961604595184326e-01 -1.859247684478759766e-01 6.273632496595382690e-02 -1.456699222326278687e-01 1.953822793439030647e-03 1.843640655279159546e-01 -2.454939857125282288e-02 -5.228248611092567444e-02 -2.772348932921886444e-02 -2.608970999717712402e-01 -1.935437470674514771e-01 -4.308935999870300293e-01 9.843247011303901672e-03 1.807146817445755005e-01 -2.230717986822128296e-01 1.398995816707611084e-01 1.787728369235992432e-01 -1.989223212003707886e-01 -2.855299115180969238e-01 -5.670074000954627991e-02 -2.143149077892303467e-01 -1.624194346368312836e-02 -5.616089329123497009e-02 1.145184040069580078e-01 4.380813241004943848e-01 -3.101095929741859436e-02 7.048208266496658325e-02 1.896508932113647461e-01
2.224075198173522949e-01 2.102239876985549927e-01 -3.203086182475090027e-02 1.336351037025451660e-01 -2.931025922298431396e-01 7.035249471664428711e-02 6.170772761106491089e-02 1.601329892873764038e-01 -2.333896979689598083e-02 7.801138330250978470e-03 7.535403221845626831e-02 3.649905920028686523e-01 -2.434599846601486206e-01 -1.300858408212661743e-01 -1.871199905872344971e-01 -3.361021876335144043e-01 -5.165916308760643005e-02 2.189373038709163666e-02 2.303365617990493774e-01 -1.504482775926589966e-01 3.704759478569030762e-02 -1.459982097148895264e-01 -2.291185967624187469e-02 7.143341749906539917e-02 -2.895289063453674316e-01 -2.778922915458679199e-01 3.125181049108505249e-02 6.456632167100906372e-02 1.109067201614379883e-01 1.319428682327270508e-01 3.168621063232421875e-01 -3.339265938848257065e-03
1.024652719497680664e-01 2.359022796154022217e-01 1.258041858673095703e-01 9.238382801413536072e-03 -3.108042776584625244e-01 -9.093579649925231934e-02 -1.889407634735107422e-01 3.763552010059356689e-02 2.203980088233947754e-01 8.898889273405075073e-02 -2.320747673511505127e-01 -2.685873508453369141e-01 -1.772266477346420288e-01 9.237239509820938110e-02 -6.334507465362548828e-02 -5.538908019661903381e-02 -8.475591987371444702e-02 -3.992865383625030518e-01 -5.742216855287551880e-02 -1.315116300247609615e-03 2.802986800670623779e-01 6.961990147829055786e-02 1.478623300790786743e-01 -3.459549844264984131e-01 -4.520203918218612671e-02 -6.231898441910743713e-02 1.627154350280761719e-01 -1.538089066743850708e-01 2.595832049846649170e-01 1.424784064292907715e-01 3.415174037218093872e-02 -8.158278465270996094e-02
1.273708194494247437e-01 3.240335583686828613e-01 1.367468237876892090e-01 -1.024105101823806763e-01 1.002627536654472351e-01 7.027907669544219971e-02 -1.713778525590896606e-01 -1.365035213530063629e-02 5.655663087964057922e-02 -8.838257938623428345e-02 -1.420536041259765625e-01 -1.537944562733173370e-02 7.395301759243011475e-02 1.757782399654388428e-01 -1.513962894678115845e-01 -3.890785276889801025e-01 -4.863229393959045410e-02 5.463376175612211227e-03 -6.018757820129394531e-02 -7.396867126226425171e-02 3.143400847911834717e-01 -1.876685768365859985e-01 -2.494257837533950806e-01 9.786589443683624268e-02 -2.364978492259979248e-01 -2.730488181114196777e-01 -2.247955799102783203e-01 8.315605670213699341e-02 2.831504046916961670e-01 1.517961323261260986e-01 1.607360988855361938e-01 -1.692660748958587646e-01
-2.064469307661056519e-01 -1.624095812439918518e-02 -2.026005834341049194e-01 1.695080250501632690e-01 -2.342435568571090698e-01 -5.276319384574890137e-02 2.939482592046260834e-02 -1.186380833387374878e-01 1.336532980203628540e-01 1.043660007417201996e-02 1.964520066976547241e-01 -3.656510263681411743e-02 -1.211140006780624390e-01 8.614579588174819946e-02 -1.764970719814300537e-01 3.256715834140777588e-02 -7.138817012310028076e-02 -3.257983624935150146e-01 -2.962448596954345703e-01 -8.595985919237136841e-02 1.355907320976257324e-01 2.342625260353088379e-01 -3.671964108943939209e-01 -1.264291256666183472e-02 -2.793668806552886963e-01 -1.566900461912155151e-01 2.039925195276737213e-02 5.760221928358078003e-02 2.362897694110870361e-01 3.466212153434753418e-01 2.777312695980072021e-02 6.934582442045211792e-02
-2.407308816909790039e-01 4.642426669597625732e-01 1.736348420381546021e-01 -5.107214301824569702e-02 -1.821378469467163086e-01 -2.555790841579437256e-01 -1.084159687161445618e-01 1.070104166865348816e-01 2.498297244310379028e-01 8.750155568122863770e-02 8.654881268739700317e-03 3.810082376003265381e-02 4.303842410445213318e-02 -4.300279542803764343e-02 -1.113736927509307861e-01 -3.582401946187019348e-02 -3.488849997520446777e-01 -8.421006798744201660e-02 -1.169424951076507568e-01 2.893851697444915771e-01 -2.646384574472904205e-02 2.680705860257148743e-02 -1.924687922000885010e-01 -7.142908126115798950e-02 -1.023489013314247131e-01 7.539474219083786011e-02 -2.973846532404422760e-02 -1.507653445005416870e-01 3.074741959571838379e-01 2.592935264110565186e-01 -1.033080145716667175e-01 3.264671936631202698e-02
-4.187491536140441895e-02 1.441080719232559204e-01 2.666915357112884521e-01 1.843401640653610229e-01 -3.181441500782966614e-02 1.040771454572677612e-01 -5.315658822655677795e-02 6.494832783937454224e-02 3.262425363063812256e-01 2.497420608997344971e-01 1.106575690209865570e-02 1.202558651566505432e-01 2.297997102141380310e-02 -2.579914033412933350e-01 4.413994401693344116e-02 1.777966916561126709e-01 1.248085424304008484e-01 -1.647629886865615845e-01 8.585210889577865601e-02 1.796967387199401855e-01 6.652744859457015991e-02 2.147403657436370850e-01 -1.179484874010086060e-01 -1.237663552165031433e-01 -4.743089377880096436e-01 -2.641209065914154053e-01 -4.470424354076385498e-02 5.497372895479202271e-02 1.897116303443908691e-01 1.828816980123519897e-01 -8.934936672449111938e-02 -1.735650300979614258e-01
2.531949281692504883e-01 2.041029781103134155e-01 3.269196450710296631e-01 1.908351182937622070e-01 1.513872593641281128e-01 -2.856070399284362793e-01 -2.640547230839729309e-02 -3.830211982131004333e-02 -1.595808565616607666e-01 1.622841954231262207e-01 3.828046470880508423e-02 -6.586342304944992065e-02 -2.109706699848175049e-01 2.262898087501525879e-01 -1.099532544612884521e-01 -4.639251530170440674e-02 -3.776920586824417114e-02 3.739861026406288147e-02 -8.404533565044403076e-02 -2.082693129777908325e-01 6.607192009687423706e-02 -1.848224899731576443e-03 -3.118263781070709229e-01 2.173918336629867554e-01 -2.395959645509719849e-01 -1.831368803977966309e-01 -2.178208082914352417e-01 5.658665299415588379e-02 3.034814596176147461e-01 1.425906121730804443e-01 -2.447381801903247833e-02 1.413097977638244629e-01
2.337125092744827271e-01 2.313188165426254272e-01 1.796131879091262817e-01 2.440629154443740845e-01 -2.624733448028564453e-01 -1.641491055488586426e-02 -2.163495309650897980e-02 1.577238738536834717e-01 9.898096323013305664e-02 -1.272715255618095398e-02 -1.347010135650634766e-01 7.266958802938461304e-02 -2.321200221776962280e-01 6.327804177999496460e-02 -5.320017784833908081e-02 -7.778297364711761475e-02 1.221857592463493347e-01 6.725998222827911377e-02 2.956863865256309509e-02 2.093868851661682129e-01 -1.920006573200225830e-01 2.343721836805343628e-01 1.947582960128784180e-01 -8.482838422060012817e-02 -2.425152808427810669e-01 2.078900486230850220e-01 -2.699236385524272919e-03 1.898704171180725098e-01 4.485456347465515137e-01 2.074968665838241577e-01 9.664320945739746094e-02 1.123270168900489807e-01
2.248521521687507629e-02 3.582236170768737793e-01 9.806869179010391235e-02 1.561315059661865234e-01 -2.888557016849517822e-01 7.792522013187408447e-02 -1.832839101552963257e-01 -1.326671987771987915e-01 2.676348388195037842e-01 -7.145231124013662338e-03 1.667074114084243774e-01 9.778166189789772034e-03 -1.881335377693176270e-01 -3.860000893473625183e-02 1.424694657325744629e-01 -5.955218337476253510e-03 6.702953577041625977e-02 -3.232833445072174072e-01 2.421563304960727692e-02 -9.175518900156021118e-02 -1.342361718416213989e-01 -2.197763323783874512e-02 -9.942936897277832031e-02 -3.697034716606140137e-02 -1.034152209758758545e-01 -4.078124165534973145e-01 -2.380753010511398315e-01 8.203139901161193848e-02 1.919118165969848633e-01 -5.236274749040603638e-02 1.102018430829048157e-01 -3.158983290195465088e-01
-4.603828862309455872e-02 2.929951548576354980e-01 3.589682281017303467e-01 -7.459326088428497314e-02 -2.959476411342620850e-01 1.716266274452209473e-01 7.589468359947204590e-02 3.272605827078223228e-03 1.006550416350364685e-01 -1.371837873011827469e-02 3.418273627758026123e-01 -7.217773050069808960e-02 -6.584859639406204224e-02 -1.699922233819961548e-01 -2.711030542850494385e-01 -1.900608539581298828e-01 1.367778033018112183e-01 1.734445095062255859e-01 8.171171694993972778e-02 -2.095149010419845581e-01 -1.909148246049880981e-01 -6.861918419599533081e-02 -4.058995842933654785e-02 5.133812502026557922e-02 -7.795793563127517700e-02 -2.676603496074676514e-01 -1.209931299090385437e-01 1.688072532415390015e-01 1.449175179004669189e-01 2.695604264736175537e-01 -4.373362660408020020e-02 -1.354106813669204712e-01
-6.952854804694652557e-03 4.094308316707611084e-01 2.442226186394691467e-02 3.411965966224670410e-01 -1.128766834735870361e-01 -1.645784229040145874e-01 -5.381923541426658630e-02 -2.747448533773422241e-02 -9.188742935657501221e-02 6.199413910508155823e-02 4.302672296762466431e-02 1.361499279737472534e-01 -3.760153055191040039e-02 -5.075172055512666702e-03 6.495337188243865967e-02 -8.115161210298538208e-02 -2.419497072696685791e-02 -9.202538430690765381e-02 -2.862479090690612793e-01 -1.763566583395004272e-01 -1.544988993555307388e-02 1.491039991378784180e-01 2.281135469675064087e-01 -7.668217271566390991e-02 -3.478986024856567383e-01 -1.363594681024551392e-01 -9.257961809635162354e-02 1.447266433387994766e-02 4.467108845710754395e-01 -1.332044973969459534e-02 -2.362022697925567627e-01 -1.431830972433090210e-01
-4.752920195460319519e-02 9.457697719335556030e-02 1.347835659980773926e-01 3.301804065704345703e-01 -2.770733237266540527e-01 -1.595848053693771362e-01 2.708698809146881104e-01 1.450890600681304932e-01 3.994834125041961670e-01 1.942124366760253906e-01 2.120022624731063843e-01 1.012496650218963623e-02 5.665124580264091492e-02 -2.161786854267120361e-01 -2.462443150579929352e-02 -1.214007213711738586e-01 5.561822652816772461e-02 -1.869865804910659790e-01 -4.215599223971366882e-02 1.235407143831253052e-01 -1.526981294155120850e-01 -2.674667835235595703e-01 -9.531559795141220093e-02 -9.143302589654922485e-02 1.174882054328918457e-01 2.246896773576736450e-01 -2.983876038342714310e-03 1.143093034625053406e-01 2.991645336151123047e-01 1.408629417419433594e-01 1.118317153304815292e-02 -5.553284659981727600e-02
-6.206699833273887634e-02 1.867940127849578857e-01 -4.489462822675704956e-02 1.659053862094879150e-01 -6.322310119867324829e-02 -7.797148078680038452e-02 -2.566983178257942200e-02 -1.461261883378028870e-03 1.344394776970148087e-02 1.814038120210170746e-02 -2.613213360309600830e-01 -8.417262881994247437e-02 -3.540827333927154541e-02 3.591414168477058411e-02 -2.907814681529998779e-01 -3.735376596450805664e-01 6.018301099538803101e-02 -1.366486698389053345e-01 4.584262520074844360e-02 9.778891690075397491e-04 1.666288524866104126e-01 7.496184110641479492e-02 -5.107033252716064453e-01 3.135282918810844421e-02 -1.986692100763320923e-01 8.852675557136535645e-02 3.811275959014892578e-02 -3.337111175060272217e-01 1.732927411794662476e-01 3.007433712482452393e-01 -3.649379685521125793e-02 -1.302025020122528076e-01
9.993880242109298706e-02 3.433448970317840576e-01 2.933759391307830811e-01 2.021545916795730591e-01 -3.274773061275482178e-01 -1.323682814836502075e-01 -8.509706705808639526e-02 7.677057385444641113e-02 1.130033805966377258e-01 3.410525321960449219e-01 -8.251979202032089233e-02 -1.151023656129837036e-01 -2.504368722438812256e-01 -1.532631814479827881e-01 -4.879688844084739685e-02 -1.440076390281319618e-03 -6.817052513360977173e-02 3.271873295307159424e-02 -2.252097129821777344e-01 -3.346775770187377930e-01 1.322758793830871582e-01 1.430140286684036255e-01 -6.678010523319244385e-02 7.063094526529312134e-02 -2.109122872352600098e-01 -1.928355097770690918e-01 -2.498643994331359863e-01 3.070898354053497314e-02 -1.324623636901378632e-02 4.177898913621902466e-02 2.234740927815437317e-02 -7.903748750686645508e-02
-1.221958175301551819e-01 4.307827651500701904e-01 1.668994575738906860e-01 2.369525134563446045e-01 -6.320122629404067993e-02 -1.505461037158966064e-01 -3.638509809970855713e-01 -1.660844534635543823e-01 2.302118241786956787e-01 -1.273982375860214233e-01 8.312412351369857788e-02 -7.076381705701351166e-03 2.716701030731201172e-01 -5.456228181719779968e-02 -1.444226056337356567e-01 -5.102641880512237549e-02 -3.719593212008476257e-02 -2.315449295565485954e-03 -1.747164726257324219e-01 8.242285251617431641e-02 7.182653993368148804e-02 6.369241327047348022e-02 -1.129967346787452698e-02 3.301016241312026978e-02 -3.632393181324005127e-01 -1.267841309309005737e-01 -1.026372518390417099e-02 -1.501770466566085815e-01 2.880091071128845215e-01 4.726782441139221191e-02 2.174187600612640381e-01 1.266868412494659424e-02
2.272229790687561035e-01 2.978592514991760254e-01 2.580066323280334473e-01 1.696562767028808594e-01 -1.145047619938850403e-01 -2.841339409351348877e-01 -1.301708221435546875e-01 4.024883359670639038e-02 2.670226395130157471e-01 3.410241333767771721e-03 1.160752400755882263e-01 1.882854253053665161e-01 1.745607703924179077e-01 1.933425292372703552e-02 -1.285614520311355591e-01 -2.525339424610137939e-01 1.345366388559341431e-01 -7.039517909288406372e-02 -2.220678627490997314e-01 -3.617005422711372375e-02 2.140317857265472412e-01 5.000649765133857727e-02 -1.350591331720352173e-01 6.517323106527328491e-02 -1.422179937362670898e-01 2.135554701089859009e-02 9.002145379781723022e-02 -6.195697933435440063e-02 9.767808020114898682e-02 4.366316795349121094e-01 -2.070252597332000732e-01 1.891635730862617493e-02
8.362751454114913940e-02 1.751859635114669800e-01 -4.469956457614898682e-02 2.629521302878856659e-02 -2.413084059953689575e-01 -2.696368284523487091e-02 8.742524683475494385e-02 3.576476871967315674e-01 -7.849052548408508301e-02 2.072914838790893555e-01 -6.601520627737045288e-02 7.264792174100875854e-02 -1.024272963404655457e-01 1.622915416955947876e-01 -1.572175621986389160e-01 -4.047182798385620117e-01 -9.104967862367630005e-02 -2.813434302806854248e-01 -3.927101939916610718e-02 -2.155365496873855591e-01 -1.589162796735763550e-01 7.947739213705062866e-02 2.448958903551101685e-01 -5.023704841732978821e-02 -1.108864098787307739e-01 -1.502357870340347290e-01 1.967166513204574585e-01 -1.454765326343476772e-03 1.427890509366989136e-01 3.637531101703643799e-01 1.543184369802474976e-01 -3.752519935369491577e-02
2.603246271610260010e-01 1.693765521049499512e-01 2.555834949016571045e-01 9.626889973878860474e-02 1.168778464198112488e-01 5.854759737849235535e-02 -1.395611166954040527e-01 8.566130697727203369e-02 2.970933914184570312e-03 -8.567378669977188110e-02 -1.275997459888458252e-01 1.483532320708036423e-02 -9.473899006843566895e-02 9.832470118999481201e-02 -1.945224106311798096e-01 -2.986288666725158691e-01 -1.258822530508041382e-01 -1.073614880442619324e-01 6.762168556451797485e-02 -2.428281903266906738e-01 1.488137394189834595e-01 -9.154371172189712524e-02 -1.752507090568542480e-01 2.511122822761535645e-01 -1.543692797422409058e-01 -6.794974952936172485e-02 -2.358368933200836182e-01 -1.946199983358383179e-01 4.585456252098083496e-01 1.914979964494705200e-01 1.402797549962997437e-01 -1.085020527243614197e-01
-1.919752657413482666e-01 3.054350614547729492e-01 1.275947391986846924e-01 1.015783101320266724e-01 -1.463500708341598511e-01 -1.873290091753005981e-01 -1.366953700780868530e-01 2.039221525192260742e-01 3.676740452647209167e-03 3.064370714128017426e-02 -3.664344176650047302e-02 1.318699419498443604e-01 2.236483097076416016e-01 -1.856198757886886597e-01 1.210296750068664551e-01 4.755571857094764709e-02 -2.375221550464630127e-01 -3.302147388458251953e-01 2.545403316617012024e-02 1.396077126264572144e-01 2.354577481746673584e-01 1.647122018039226532e-02 -2.303138077259063721e-01 1.364408135414123535e-01 -1.995531618595123291e-01 -1.940455520525574684e-03 1.367308795452117920e-01 -1.347684264183044434e-01 4.198387563228607178e-01 1.978457868099212646e-01 -1.545229461044073105e-02 -1.047033444046974182e-02
1.784235537052154541e-01 1.908182054758071899e-01 3.869166970252990723e-02 6.674942374229431152e-02 -1.865894645452499390e-01 -2.343140393495559692e-01 8.709401637315750122e-02 -5.388680100440979004e-02 1.413821429014205933e-01 1.276891827583312988e-01 3.681989386677742004e-02 -8.751584589481353760e-02 1.787888705730438232e-01 2.533358037471771240e-01 -3.382712602615356445e-01 -2.940376698970794678e-01 1.280523836612701416e-01 7.762189954519271851e-02 -3.538666367530822754e-01 3.182202950119972229e-02 2.413117885589599609e-02 -6.315864622592926025e-02 -4.467934370040893555e-02 7.323914207518100739e-03 -2.426556944847106934e-01 -2.233968973159790039e-01 6.928552407771348953e-03 -1.396298259496688843e-01 1.218607872724533081e-01 3.872622549533843994e-01 -1.332273036241531372e-01 -1.306627392768859863e-01
1.823694854974746704e-01 1.954233944416046143e-01 2.096469327807426453e-02 1.658127158880233765e-01 -1.374165117740631104e-01 -2.395847141742706299e-01 -1.394485831260681152e-01 -8.571068756282329559e-03 1.123830974102020264e-01 4.727737233042716980e-02 -7.442194223403930664e-02 6.945759057998657227e-02 1.660132110118865967e-01 3.713198751211166382e-02 -2.560924291610717773e-01 -2.398888766765594482e-01 1.797822862863540649e-01 1.124840006232261658e-01 -2.713245153427124023e-01 -5.251383036375045776e-02 -6.004292890429496765e-02 5.933175235986709595e-02 -6.314221024513244629e-02 -7.440657168626785278e-02 -2.119514942169189453e-01 -1.246858984231948853e-01 -6.044238805770874023e-02 -1.229132190346717834e-01 2.357902824878692627e-01 5.569803714752197266e-01 -1.726758480072021484e-01 1.210251748561859131e-01
-1.198095381259918213e-01 4.613600969314575195e-01 2.277298718690872192e-01 2.277128845453262329e-01 -2.375277578830718994e-01 1.646430417895317078e-02 -5.958924442529678345e-02 8.898595720529556274e-02 6.388128735125064850e-03 9.698019921779632568e-02 1.296326965093612671e-01 -7.830140739679336548e-02 -2.293272614479064941e-01 -2.952311336994171143e-01 3.438701108098030090e-02 -5.619997903704643250e-02 -3.664296120405197144e-02 -2.080973833799362183e-01 -1.248975545167922974e-01 -1.095308549702167511e-02 2.426376007497310638e-02 8.772065490484237671e-02 1.185686364769935608e-01 1.162992045283317566e-01 -3.509951829910278320e-01 -1.378285884857177734e-01 -2.059984952211380005e-02 -9.425190091133117676e-02 3.658566474914550781e-01 -1.247090399265289307e-01 1.229793950915336609e-01 -1.103620380163192749e-01
-6.195631343871355057e-03 1.655160039663314819e-01 -2.399568706750869751e-01 3.409972488880157471e-01 -2.193911671638488770e-01 -2.057177945971488953e-02 8.290120400488376617e-03 -8.204219862818717957e-03 4.095336496829986572e-01 -5.798114463686943054e-02 -1.891404986381530762e-01 1.147752404212951660e-01 -4.973689839243888855e-02 2.176536805927753448e-02 -2.924724109470844269e-02 -6.869164854288101196e-02 -3.288684487342834473e-01 -3.660722449421882629e-02 4.516410827636718750e-02 -2.431991249322891235e-01 8.772184699773788452e-02 -9.668081067502498627e-03 2.873152494430541992e-02 -1.746948659420013428e-01 -1.760606318712234497e-01 -2.994211614131927490e-01 7.331151515245437622e-02 1.126000285148620605e-02 1.669807583093643188e-01 3.768671154975891113e-01 1.459144800901412964e-02 -1.240114644169807434e-01
-1.227479726076126099e-01 -1.438831444829702377e-02 4.897969663143157959e-01 2.479042708873748779e-01 -2.625820338726043701e-01 4.924454912543296814e-02 -1.586038917303085327e-01 2.163712829351425171e-01 1.835226714611053467e-01 1.874726712703704834e-01 -6.448566168546676636e-02 1.558257639408111572e-02 8.714029937982559204e-02 -1.742719262838363647e-01 -1.026914492249488831e-01 -1.193495616316795349e-01 -1.305639594793319702e-01 -2.983377873897552490e-01 -2.291278541088104248e-01 8.482240140438079834e-02 -1.785293668508529663e-01 -2.070618718862533569e-01 1.073004007339477539e-01 -2.094354778528213501e-01 -4.823561012744903564e-02 -1.584913767874240875e-02 -1.454029232263565063e-01 1.069749370217323303e-01 1.845481097698211670e-01 9.745451062917709351e-02 -8.410438895225524902e-02 -1.495900899171829224e-01
-1.230188533663749695e-01 5.066004395484924316e-01 1.299694478511810303e-01 1.132412776350975037e-01 -1.906626522541046143e-01 1.280495151877403259e-02 -2.144950479269027710e-01 -6.972485035657882690e-02 1.895869076251983643e-01 -3.886951832100749016e-03 1.756698787212371826e-01 -1.246890984475612640e-02 9.008374810218811035e-02 -2.531699538230895996e-01 -2.325864881277084351e-02 3.372333478182554245e-03 -8.923390507698059082e-02 -3.524685651063919067e-02 -9.369464963674545288e-02 9.310530871152877808e-02 -2.140833437442779541e-02 -3.238281235098838806e-02 -5.177788063883781433e-02 2.267783880233764648e-01 1.075029894709587097e-01 -2.325246185064315796e-01 -8.728323876857757568e-02 1.815498322248458862e-01 2.862137854099273682e-01 8.870364725589752197e-02 2.587901651859283447e-01 -3.551814854145050049e-01
-1.722789555788040161e-01 2.683055400848388672e-01 2.368393689393997192e-01 6.376774609088897705e-02 -1.023366972804069519e-01 -1.188459172844886780e-01 -3.418178260326385498e-01 -2.230637818574905396e-01 1.954012364149093628e-01 -1.920362934470176697e-02 -7.979582250118255615e-02 -1.428693830966949463e-01 2.941270470619201660e-01 9.180837869644165039e-02 8.064405061304569244e-03 -6.898573786020278931e-02 -7.509214431047439575e-02 -1.335822343826293945e-01 -1.854524314403533936e-01 1.805658042430877686e-01 2.478374242782592773e-01 8.620772510766983032e-02 -6.394548714160919189e-02 5.189187824726104736e-02 -3.116582632064819336e-01 -1.872249096632003784e-01 1.283699423074722290e-01 -1.202836483716964722e-01 3.029960989952087402e-01 1.338353604078292847e-01 2.050997912883758545e-01 -2.921893075108528137e-02
6.808134913444519043e-02 2.627595365047454834e-01 1.044022813439369202e-01 8.923060446977615356e-02 -8.914097398519515991e-02 -2.438732385635375977e-01 -2.333356887102127075e-01 -1.269115786999464035e-02 2.225906997919082642e-01 1.424302607774734497e-01 1.895326375961303711e-02 -8.445818722248077393e-02 1.953543573617935181e-01 1.904241442680358887e-01 -1.586463004350662231e-01 -5.860850960016250610e-02 1.536018699407577515e-01 -1.417889147996902466e-01 -2.272059470415115356e-01 1.103922501206398010e-01 2.101770341396331787e-01 -1.445160806179046631e-01 -1.738432347774505615e-01 8.060797303915023804e-02 -2.968356609344482422e-01 -1.267052441835403442e-01 2.918783128261566162e-01 -6.520184874534606934e-02 1.435734182596206665e-01 3.445419669151306152e-01 -2.367296367883682251e-01 -8.259171992540359497e-02
2.597307264804840088e-01 2.486235052347183228e-01 1.560068577527999878e-01 2.778229415416717529e-01 -1.508208215236663818e-01 1.849533468484878540e-01 -1.294260770082473755e-01 -1.286487430334091187e-01 2.959362268447875977e-01 1.678789779543876648e-02 2.670775055885314941e-01 5.032243579626083374e-02 -2.764771580696105957e-01 -4.447667673230171204e-02 4.029953852295875549e-03 -1.482309494167566299e-02 2.034921757876873016e-02 -2.971096336841583252e-01 6.343271583318710327e-02 1.749851405620574951e-01 3.161570057272911072e-02 -1.863737702369689941e-01 9.565424174070358276e-03 1.199418026953935623e-02 -8.181445300579071045e-02 1.266945619136095047e-02 -2.476803511381149292e-01 -4.499452561140060425e-02 3.927987515926361084e-01 2.530842460691928864e-02 -1.469710618257522583e-01 -1.803105622529983521e-01
-1.854800432920455933e-01 2.402590364217758179e-01 2.639855742454528809e-01 3.450160324573516846e-01 -8.353977650403976440e-02 -8.821853995323181152e-02 6.225358322262763977e-02 9.753256291151046753e-02 1.059964373707771301e-01 4.925461951643228531e-03 7.512446492910385132e-02 -5.067991837859153748e-02 -2.417807132005691528e-01 -1.350870132446289062e-01 -2.925682812929153442e-02 -1.973654925823211670e-01 -2.185338735580444336e-01 -4.271810501813888550e-02 1.234919279813766479e-01 -9.855066984891891479e-02 3.396724537014961243e-02 -1.211896389722824097e-01 2.198061197996139526e-01 -3.742702305316925049e-01 -3.015959560871124268e-01 -1.634333282709121704e-01 2.196184843778610229e-01 -1.820938140153884888e-01 1.901442855596542358e-01 1.172500699758529663e-01 1.088847592473030090e-01 -1.241541653871536255e-01
2.536893784999847412e-01 4.392851591110229492e-01 5.308313667774200439e-02 -3.152600303292274475e-02 7.091949880123138428e-02 -1.137950420379638672e-01 -9.262640029191970825e-02 -9.413354098796844482e-02 6.002045236527919769e-03 -2.020663619041442871e-01 -8.307326585054397583e-02 -1.378124952316284180e-01 -2.386716427281498909e-03 1.888277232646942139e-01 -1.514199227094650269e-01 -4.113682210445404053e-01 2.817866951227188110e-02 -8.340354263782501221e-02 -8.405843749642372131e-03 -1.422652453184127808e-01 1.081273034214973450e-01 8.771676570177078247e-02 -1.217545419931411743e-01 3.745524212718009949e-02 -2.742481231689453125e-01 4.495681077241897583e-02 -3.225876688957214355e-01 9.952104836702346802e-02 3.575700521469116211e-01 1.609966903924942017e-01 8.276683278381824493e-03 1.212582085281610489e-02
1.421008855104446411e-01 6.632518768310546875e-02 2.963533401489257812e-01 2.644387483596801758e-01 -2.469342350959777832e-01 -4.489263892173767090e-01 -1.277203708887100220e-01 -9.313970059156417847e-02 2.042682170867919922e-01 -1.791892573237419128e-02 -1.106657460331916809e-01 -2.423248812556266785e-02 -6.114108860492706299e-02 -6.475757062435150146e-02 1.696159094572067261e-01 -1.294960826635360718e-01 1.037601158022880554e-01 5.695984885096549988e-02 1.089388057589530945e-01 -3.566335653886198997e-03 -1.561843305826187134e-01 1.232464164495468140e-01 -1.271415501832962036e-01 4.053555428981781006e-02 -1.609634608030319214e-01 -1.200731098651885986e-01 -2.719328403472900391e-01 2.416564524173736572e-01 3.745654225349426270e-01 1.264429092407226562e-01 9.749269485473632812e-02 -7.663146127015352249e-03
2.077985927462577820e-02 2.180045396089553833e-01 1.502050906419754028e-01 -5.917677283287048340e-02 -2.227201312780380249e-01 -8.816346526145935059e-02 6.472966074943542480e-02 1.867903172969818115e-01 1.515621785074472427e-02 1.164188235998153687e-01 1.768672280013561249e-02 2.778689861297607422e-01 1.282845158129930496e-02 8.403291553258895874e-02 -2.970836162567138672e-01 -1.492499858140945435e-01 -1.668464243412017822e-01 -1.355015337467193604e-01 -1.987035274505615234e-01 -1.585470438003540039e-01 -2.795994579792022705e-01 -2.616263329982757568e-01 -4.359541535377502441e-01 -9.345324337482452393e-02 -1.394708305597305298e-01 3.976726531982421875e-02 2.656868658959865570e-02 -4.176730662584304810e-02 3.412163853645324707e-01 -3.568969294428825378e-02 6.774582713842391968e-02 1.358146667480468750e-01
-1.212612446397542953e-02 -7.942746579647064209e-02 2.805470824241638184e-01 1.079328134655952454e-01 -2.924235723912715912e-02 1.499516796320676804e-02 1.770304143428802490e-02 2.899940013885498047e-01 2.932941019535064697e-01 -1.489534676074981689e-01 -1.084846183657646179e-01 1.017316132783889771e-01 -1.122813299298286438e-01 -4.527810961008071899e-02 -1.001695841550827026e-01 -3.140777647495269775e-01 -2.004571557044982910e-01 -2.901691198348999023e-01 7.652497291564941406e-02 -1.008916795253753662e-01 2.748698554933071136e-02 -2.910902798175811768e-01 -5.963950976729393005e-02 -1.362940669059753418e-01 -3.028741478919982910e-01 -1.696833074092864990e-01 -1.632913947105407715e-01 1.759131103754043579e-01 2.238644510507583618e-01 6.887329276651144028e-03 2.919376194477081299e-01 4.972286894917488098e-02
-2.398370020091533661e-02 1.257791966199874878e-01 -1.202143430709838867e-01 -4.063060134649276733e-02 -2.045325934886932373e-01 -1.638787239789962769e-01 5.235110595822334290e-02 2.187545597553253174e-01 1.654267311096191406e-02 2.471847683191299438e-01 -1.422110199928283691e-01 2.044613286852836609e-02 -1.767159104347229004e-01 9.861519932746887207e-02 -8.098936080932617188e-02 -5.259433984756469727e-01 -3.499070182442665100e-02 -2.461338043212890625e-01 -1.486881673336029053e-01 -1.209422126412391663e-01 -4.349780455231666565e-02 2.654005885124206543e-01 2.102892845869064331e-01 -1.090975999832153320e-01 -1.573240160942077637e-01 -1.256972551345825195e-01 9.848212450742721558e-02 -1.054872944951057434e-01 2.900931835174560547e-01 2.212738096714019775e-01 1.133618876338005066e-01 -8.794437348842620850e-02
2.603797800838947296e-02 3.502908945083618164e-01 1.378608196973800659e-01 7.668142765760421753e-02 -1.479310393333435059e-01 -1.066514551639556885e-01 -7.392951846122741699e-02 1.048106104135513306e-01 1.401487290859222412e-01 -9.161324799060821533e-02 -1.173005923628807068e-01 -7.698346674442291260e-02 -2.126009911298751831e-01 1.190422475337982178e-02 -1.867409646511077881e-01 -2.599237300455570221e-02 -1.849947497248649597e-03 -1.503737121820449829e-01 -9.751398116350173950e-02 2.315388619899749756e-01 -9.506538510322570801e-03 1.563862264156341553e-01 -2.241664007306098938e-02 -4.366458952426910400e-01 -1.508023291826248169e-01 9.461476653814315796e-02 8.526011370122432709e-03 -9.034508466720581055e-02 4.278288781642913818e-01 5.902038887143135071e-02 3.380097746849060059e-01 1.768351644277572632e-01
9.282423555850982666e-02 2.041570544242858887e-01 2.874288856983184814e-01 -1.633219234645366669e-02 -1.636837273836135864e-01 -1.374667137861251831e-01 -2.235492169857025146e-01 -6.367195397615432739e-02 3.138871490955352783e-01 8.990950882434844971e-03 8.131817728281021118e-02 9.533941000699996948e-02 -3.599391505122184753e-02 -5.595501884818077087e-02 -2.166359722614288330e-01 -1.538469940423965454e-01 -3.533732593059539795e-01 -1.658738404512405396e-02 -3.477447330951690674e-01 3.344530165195465088e-01 -1.420277059078216553e-01 -1.428247392177581787e-01 -9.708825498819351196e-02 -4.627149179577827454e-02 -1.363165974617004395e-01 5.089828372001647949e-02 1.114087700843811035e-01 -2.111129611730575562e-01 1.835163235664367676e-01 1.560262143611907959e-01 1.297418475151062012e-01 1.211976930499076843e-01
1.817108243703842163e-01 1.320944279432296753e-01 1.861008107662200928e-01 1.668086946010589600e-01 -1.650692522525787354e-01 -2.625111639499664307e-01 -2.115396112203598022e-01 -4.203376919031143188e-02 8.844429999589920044e-02 9.446260333061218262e-02 2.413691878318786621e-01 -1.148685887455940247e-01 2.695052623748779297e-01 1.613252311944961548e-01 -1.901584267616271973e-01 -1.759048849344253540e-01 -5.606471002101898193e-02 3.378496738150715828e-03 -2.272023409605026245e-01 1.102185025811195374e-01 2.407262623310089111e-01 -1.650191098451614380e-01 -1.142062619328498840e-01 -2.151612378656864166e-02 -2.620645165443420410e-01 -8.180925995111465454e-02 1.420339494943618774e-01 -1.521176286041736603e-02 1.571526527404785156e-01 4.198590815067291260e-01 -1.675277203321456909e-01 -2.574494807049632072e-03
7.381518185138702393e-02 -2.454535476863384247e-02 1.594479829072952271e-01 1.356177777051925659e-01 -2.507538497447967529e-01 -8.416685461997985840e-02 -2.409285679459571838e-02 2.602588236331939697e-01 -1.300913095474243164e-01 3.085215091705322266e-01 7.722517009824514389e-03 -2.914257943630218506e-01 -2.782244086265563965e-01 -1.935232989490032196e-02 -2.219354957342147827e-01 -3.109598159790039062e-01 1.903596669435501099e-01 -1.519381701946258545e-01 -2.666345238685607910e-01 -6.842619925737380981e-02 -2.355637550354003906e-01 -9.177700430154800415e-02 -6.960495561361312866e-02 -1.944047212600708008e-01 7.863803952932357788e-02 -8.386733382940292358e-02 -2.526845037937164307e-02 -8.725483715534210205e-02 3.370924293994903564e-01 6.185912713408470154e-02 9.264273196458816528e-02 4.317674785852432251e-02
1.363839060068130493e-01 2.637142539024353027e-01 2.399271577596664429e-01 5.412290617823600769e-02 -1.140594854950904846e-01 -3.738745152950286865e-01 -1.156211569905281067e-01 7.767169922590255737e-02 2.044688314199447632e-01 6.490985304117202759e-02 5.498684197664260864e-02 5.264565721154212952e-02 2.449899315834045410e-01 1.500923484563827515e-01 -3.588430881500244141e-01 -2.467070817947387695e-01 -5.852926149964332581e-02 -6.335499882698059082e-02 -2.009326666593551636e-01 8.186854422092437744e-02 1.019349694252014160e-01 -1.037117838859558105e-01 -1.316283941268920898e-01 4.207847267389297485e-02 -2.374714761972427368e-01 -8.291547745466232300e-02 1.794651597738265991e-01 -6.859724968671798706e-02 5.911861732602119446e-02 3.080315887928009033e-01 -1.867537200450897217e-01 -1.642399728298187256e-01
-2.373751550912857056e-01 2.228810191154479980e-01 1.915998309850692749e-01 2.667996287345886230e-02 -2.381224781274795532e-01 -2.398059964179992676e-01 -6.481711566448211670e-02 1.134374290704727173e-01 -5.959079787135124207e-02 2.946191132068634033e-01 -5.586535483598709106e-02 -4.430108144879341125e-02 -2.671113610267639160e-01 1.810251176357269287e-01 -8.331294357776641846e-02 -3.420197367668151855e-01 7.232598960399627686e-02 -6.394673883914947510e-02 1.138068810105323792e-01 9.898582845926284790e-02 -7.373540848493576050e-02 -2.094092965126037598e-01 1.786838173866271973e-01 -3.475958406925201416e-01 2.829755283892154694e-02 -1.239466294646263123e-01 -5.765577778220176697e-02 -1.364651173353195190e-01 1.175585240125656128e-01 3.153216242790222168e-01 -7.240948826074600220e-02 -1.053215786814689636e-01
-8.088362216949462891e-02 5.496626719832420349e-02 4.852468147873878479e-02 4.023921787738800049e-01 -2.249897420406341553e-01 -2.483587563037872314e-01 -1.083493381738662720e-01 -3.328172490000724792e-03 -8.994182199239730835e-02 -3.164036944508552551e-02 1.628401726484298706e-01 5.216906592249870300e-02 -8.617161959409713745e-02 1.108375117182731628e-01 -2.954233586788177490e-01 7.633242011070251465e-02 -2.002858184278011322e-02 -4.054907858371734619e-01 -1.640745997428894043e-01 -1.267277002334594727e-01 1.934955455362796783e-02 -8.580658584833145142e-02 -3.831493258476257324e-01 -7.687625288963317871e-02 -1.608792394399642944e-01 1.269080638885498047e-01 1.464775949716567993e-01 -5.281445011496543884e-02 2.040841281414031982e-01 1.918729543685913086e-01 -4.574029892683029175e-02 -1.895331293344497681e-01
1.893000304698944092e-01 7.657296955585479736e-02 1.324382275342941284e-01 2.691201120615005493e-02 -3.139612376689910889e-01 3.204220235347747803e-01 -2.720648944377899170e-01 2.153140306472778320e-01 -6.765953451395034790e-02 5.721405893564224243e-02 -1.028068065643310547e-01 -1.587033122777938843e-01 -1.975371986627578735e-01 -1.751821190118789673e-01 -2.186015248298645020e-01 -1.588170528411865234e-01 9.595316648483276367e-02 -1.341026723384857178e-01 4.504948109388351440e-02 -8.682188391685485840e-02 4.840483888983726501e-02 -6.868372112512588501e-02 1.411155760288238525e-01 8.257299661636352539e-02 -5.272551253437995911e-02 -1.243193075060844421e-02 1.172051057219505310e-01 2.210917472839355469e-01 4.662030935287475586e-01 2.201618105173110962e-01 -1.727135777473449707e-01 -1.844110339879989624e-02
3.208944201469421387e-01 7.886545360088348389e-02 1.514304429292678833e-01 3.751748502254486084e-01 -3.421885371208190918e-01 -4.280001670122146606e-02 1.134273111820220947e-01 -1.931889653205871582e-01 -3.074466623365879059e-02 8.085411787033081055e-02 -4.807716235518455505e-02 -3.668070212006568909e-02 9.407395869493484497e-02 -4.240449890494346619e-02 -1.301380991935729980e-01 -1.531942486763000488e-01 -2.767871506512165070e-02 -2.458777651190757751e-02 -6.135360151529312134e-02 -2.264351695775985718e-01 -1.808212250471115112e-01 -1.044057011604309082e-01 -1.744698882102966309e-01 4.325092956423759460e-02 2.115949429571628571e-02 -3.626019358634948730e-01 -1.132392212748527527e-01 3.051203191280364990e-01 3.177162408828735352e-01 1.216516867280006409e-01 -7.029714435338973999e-02 -7.047352939844131470e-02
-1.604367345571517944e-01 3.949347510933876038e-02 1.226769946515560150e-02 1.936277449131011963e-01 -4.394388571381568909e-02 -8.119511604309082031e-02 1.114011630415916443e-01 -2.132703512907028198e-01 7.071124017238616943e-02 -8.158587664365768433e-02 4.361366853117942810e-02 -1.933040469884872437e-01 -1.110557615756988525e-01 -7.931248098611831665e-02 -3.315650671720504761e-02 -1.588567197322845459e-01 2.269146889448165894e-01 -7.210548967123031616e-02 -1.232713013887405396e-01 -1.441820710897445679e-02 -3.681179508566856384e-02 -3.934611380100250244e-01 -1.824817992746829987e-02 8.672726899385452271e-02 -2.687572836875915527e-01 1.311885658651590347e-02 2.349855005741119385e-01 3.299501240253448486e-01 2.946801781654357910e-01 3.442615270614624023e-01 2.827996909618377686e-01 -1.217615902423858643e-01
-3.677342459559440613e-02 6.815081834793090820e-02 2.419141530990600586e-01 6.848252564668655396e-02 -2.682565450668334961e-01 -2.911965250968933105e-01 -1.547069251537322998e-01 3.656680285930633545e-01 7.170388847589492798e-02 2.800702750682830811e-01 -2.176272124052047729e-01 -3.834067657589912415e-02 -1.145845055580139160e-01 5.590284988284111023e-02 -6.024283543229103088e-02 -4.168239235877990723e-01 1.766355782747268677e-01 -3.545680642127990723e-02 7.342992722988128662e-02 -6.858651340007781982e-02 -1.397103965282440186e-01 5.876324698328971863e-02 1.129332855343818665e-01 1.033319234848022461e-01 -2.672562189400196075e-02 -9.616218507289886475e-02 -1.358769927173852921e-02 6.569416821002960205e-02 1.404616534709930420e-01 3.535062372684478760e-01 1.897540092468261719e-01 7.890877872705459595e-02
5.725398287177085876e-02 2.777697145938873291e-01 4.677960574626922607e-01 -1.688401699066162109e-01 -8.380373567342758179e-02 -1.137267500162124634e-01 -1.775519549846649170e-01 -2.818626165390014648e-01 2.234728336334228516e-01 1.329513043165206909e-01 1.775906234979629517e-01 1.026362553238868713e-02 -3.974143788218498230e-02 5.616639927029609680e-02 -5.088043212890625000e-02 1.890912503004074097e-01 -2.168446220457553864e-02 -1.555530726909637451e-01 -1.171965450048446655e-01 9.836857207119464874e-04 -1.233905553817749023e-02 -2.441899329423904419e-01 -2.379970699548721313e-01 -3.192573785781860352e-02 -2.334927916526794434e-01 -7.013104110956192017e-02 2.092214673757553101e-01 -1.133718267083168030e-01 3.472943603992462158e-01 4.180566221475601196e-02 7.232187781482934952e-03 -6.809061765670776367e-02
-1.233097016811370850e-01 2.231556326150894165e-01 2.018310576677322388e-01 -7.654256373643875122e-02 -2.452131807804107666e-01 4.789804294705390930e-02 -6.271294504404067993e-02 -4.444152116775512695e-02 5.642160773277282715e-02 -2.693207748234272003e-02 2.539755105972290039e-01 -2.796339392662048340e-01 -5.462064221501350403e-02 8.615062385797500610e-02 -8.327332884073257446e-02 -2.046804316341876984e-02 -4.588282480835914612e-02 -1.523001492023468018e-01 -4.656860139220952988e-03 -1.821632087230682373e-01 -1.205152496695518494e-01 -2.609044313430786133e-01 -2.731456756591796875e-01 2.566381394863128662e-01 -3.249059319496154785e-01 -4.040443003177642822e-01 1.408556103706359863e-01 2.159024775028228760e-01 1.498288959264755249e-01 1.164399608969688416e-01 5.101411044597625732e-02 1.587982475757598877e-02
-2.554584443569183350e-01 1.602516323328018188e-01 -5.120712518692016602e-02 1.659996211528778076e-01 -3.615233600139617920e-01 -1.514270305633544922e-01 -4.678060114383697510e-02 -2.229033112525939941e-01 1.741159260272979736e-01 7.364557683467864990e-02 -1.061815768480300903e-01 4.793446045368909836e-03 -1.076571643352508545e-01 -8.614736795425415039e-02 1.334163919091224670e-02 -1.484830379486083984e-01 8.990480750799179077e-02 -2.967408001422882080e-01 -5.541327223181724548e-02 5.046907439827919006e-02 5.051062256097793579e-02 -1.055326219648122787e-02 -3.882875442504882812e-01 -5.403333157300949097e-02 -1.027388498187065125e-01 1.015045344829559326e-01 1.588920354843139648e-01 1.850817203521728516e-01 3.616391122341156006e-01 1.341587007045745850e-01 2.999818921089172363e-01 8.870412409305572510e-02
1.261733919382095337e-01 3.153418898582458496e-01 1.306773424148559570e-01 2.232549525797367096e-02 -2.283594310283660889e-01 -1.166423931717872620e-01 -3.486706689000129700e-02 1.137261018157005310e-01 -1.419548839330673218e-01 -5.166750401258468628e-02 -2.673076838254928589e-02 1.256999969482421875e-01 -1.863131821155548096e-01 -1.268671602010726929e-01 -1.274701207876205444e-01 -4.315014556050300598e-02 -2.712346613407135010e-01 -3.089006245136260986e-01 1.411689817905426025e-01 -9.700845181941986084e-02 1.838524639606475830e-01 -3.831211328506469727e-01 -3.161922395229339600e-01 -8.896084874868392944e-02 -3.093019425868988037e-01 3.067074576392769814e-03 1.568602025508880615e-01 2.265803515911102295e-01 2.800802886486053467e-02 6.294900923967361450e-02 -1.600214093923568726e-02 -1.244250014424324036e-01
2.377396523952484131e-01 9.674307703971862793e-02 3.915504738688468933e-02 -2.629646332934498787e-03 -1.693273633718490601e-01 2.416679859161376953e-01 -9.915421903133392334e-02 2.038274854421615601e-01 -5.162283778190612793e-02 9.538482874631881714e-02 -1.170805394649505615e-01 -3.288975730538368225e-02 -2.526307404041290283e-01 -2.003040537238121033e-02 -2.019418776035308838e-01 -1.900294870138168335e-01 -6.800822168588638306e-02 -3.348037600517272949e-01 2.120888605713844299e-02 -1.900990307331085205e-01 1.629088073968887329e-01 -7.701863348484039307e-02 1.097680032253265381e-01 1.275155693292617798e-01 -1.792218834161758423e-01 -1.275657955557107925e-02 1.247906684875488281e-01 2.784384414553642273e-02 4.216337502002716064e-01 1.679542511701583862e-01 -2.837466299533843994e-01 -2.779330313205718994e-01
6.882602721452713013e-02 1.871889680624008179e-01 1.086566746234893799e-01 5.027784779667854309e-02 -1.229965910315513611e-01 8.249519020318984985e-02 8.396144211292266846e-02 -9.363037347793579102e-02 6.199097260832786560e-02 -6.440267711877822876e-02 -9.803955443203449249e-03 1.250956356525421143e-01 5.399092286825180054e-02 1.153579428791999817e-01 -3.538205921649932861e-01 -1.880610436201095581e-01 -2.034884840250015259e-01 -3.247328400611877441e-01 -3.236795067787170410e-01 1.414300501346588135e-01 -4.063858836889266968e-02 -5.008225888013839722e-02 -6.183669343590736389e-02 -6.651463359594345093e-02 -1.763784885406494141e-01 1.517655253410339355e-01 1.399798244237899780e-01 -1.027561277151107788e-01 2.300664037466049194e-01 5.240316390991210938e-01 -4.264694638550281525e-03 -1.083261370658874512e-01
6.624870002269744873e-02 1.842781752347946167e-01 1.970815509557723999e-01 2.596167922019958496e-01 -4.368231892585754395e-01 -2.884059250354766846e-01 -1.436856538057327271e-01 1.412715464830398560e-01 1.377398222684860229e-01 -2.221498079597949982e-02 1.092540472745895386e-01 -4.492628946900367737e-02 -1.518287360668182373e-01 5.374726280570030212e-02 3.135510683059692383e-01 -2.875198721885681152e-01 2.785784900188446045e-01 1.180022396147251129e-02 -1.641068607568740845e-01 7.088899146765470505e-04 -1.943561583757400513e-01 6.425976753234863281e-02 -2.505530044436454773e-02 -1.448374427855014801e-02 -7.368133962154388428e-02 -1.364006698131561279e-01 -1.613876968622207642e-01 2.173415869474411011e-01 1.644030362367630005e-01 1.282481700181961060e-01 -8.729042857885360718e-02 6.812238693237304688e-02
-4.762928467243909836e-03 2.152181416749954224e-01 3.964430466294288635e-02 1.564370542764663696e-01 -3.569533228874206543e-01 7.303234934806823730e-02 -2.970724133774638176e-03 -4.105627164244651794e-02 2.183713614940643311e-01 5.223912745714187622e-02 1.369769126176834106e-01 1.335000842809677124e-01 -1.819492727518081665e-01 1.113649979233741760e-01 4.310905933380126953e-02 -1.974476575851440430e-01 5.731660872697830200e-02 -3.479115068912506104e-01 -3.141513839364051819e-02 -6.358373444527387619e-03 2.362751811742782593e-01 -1.163033619523048401e-01 -5.050398111343383789e-01 -3.739438019692897797e-03 -6.290200352668762207e-02 2.105747722089290619e-02 1.599187962710857391e-02 -8.942958898842334747e-03 2.283798754215240479e-01 2.385352365672588348e-02 2.674513161182403564e-01 -2.025832086801528931e-01
-3.258769586682319641e-02 6.304068118333816528e-02 2.351507991552352905e-01 -4.939097445458173752e-03 -2.934007942676544189e-01 -7.006630301475524902e-02 6.883752346038818359e-02 2.284823060035705566e-01 1.484374701976776123e-01 7.738494873046875000e-02 2.424633204936981201e-01 8.224239945411682129e-02 -2.793151736259460449e-01 -9.151812642812728882e-02 -2.420302629470825195e-01 1.588063836097717285e-01 -9.078498184680938721e-02 -4.827873781323432922e-02 -2.993772029876708984e-01 -3.859036788344383240e-02 1.953846365213394165e-01 -1.825529932975769043e-01 6.011471152305603027e-02 -7.375779002904891968e-02 -3.084647357463836670e-01 5.874875187873840332e-02 2.477671205997467041e-01 -2.361206859350204468e-01 2.891231179237365723e-01 1.932976767420768738e-02 -1.653891950845718384e-01 -1.365146338939666748e-01
-3.961412608623504639e-02 -1.288033425807952881e-01 3.021898567676544189e-01 2.324668616056442261e-01 -3.893279433250427246e-01 2.269603013992309570e-01 -2.385388463735580444e-01 5.696394667029380798e-02 1.050433292984962463e-01 2.251575142145156860e-02 -1.318749338388442993e-01 1.016754359006881714e-01 -3.137766569852828979e-02 -9.073159098625183105e-02 1.483430038206279278e-03 -4.334162473678588867e-01 -1.553162187337875366e-01 -3.859496712684631348e-01 -2.236176133155822754e-01 -1.423593163490295410e-01 -8.097878098487854004e-02 7.091888692229986191e-04 -3.379235044121742249e-02 -1.260137706995010376e-01 -1.480994075536727905e-01 7.093504816293716431e-02 -5.710080638527870178e-02 -5.915857106447219849e-02 1.418647021055221558e-01 1.119462922215461731e-01 -2.191616594791412354e-02 -5.581616237759590149e-02
[truncated: 3,276,252 more chars]
