# Supplementary material for: The Language of Innovation
Source: PLoS One. 2020 Apr 30;15(4):e0230107. doi: 10.1371/journal.pone.0230107 (PMC7194493; doi:10.1371/journal.pone.0230107)
Supplement: S16 File — (GZ) [file pone.0230107.s016.tar.gz › 1994-1998/V2Run_2_VS_4500_embeddings1994-1998ED32.txt]

9.064152091741561890e-02 2.332400679588317871e-01 -4.992970079183578491e-02 2.900589443743228912e-02 -3.208284080028533936e-01 1.426734328269958496e-01 -2.085205316543579102e-01 -2.099214792251586914e-01 -1.175563782453536987e-01 -2.691196501255035400e-01 8.534438163042068481e-02 -2.856788635253906250e-01 -1.908674687147140503e-01 -1.365242749452590942e-01 -9.463194757699966431e-02 -9.622637182474136353e-02 -3.531762361526489258e-01 1.268456727266311646e-01 -2.475431375205516815e-02 -2.041367627680301666e-02 -1.338450610637664795e-01 -1.500156819820404053e-01 -1.879994571208953857e-01 -2.326163947582244873e-01 -1.661794930696487427e-01 1.040936782956123352e-01 2.430845610797405243e-02 -2.569549344480037689e-02 -2.267117798328399658e-01 9.275306016206741333e-02 -2.822713851928710938e-01 -1.538919657468795776e-01
4.640169441699981689e-02 2.066769152879714966e-01 -2.546425461769104004e-01 -5.873829871416091919e-02 -5.647277235984802246e-01 4.508667439222335815e-02 -2.031011134386062622e-01 -1.636704057455062866e-01 -2.826351225376129150e-01 -1.337813585996627808e-01 8.539573103189468384e-02 -1.342117637395858765e-01 -9.281448274850845337e-02 1.645357012748718262e-01 5.775969848036766052e-02 2.643210291862487793e-01 -9.416299313306808472e-02 2.925777733325958252e-01 -2.328193560242652893e-02 -7.329244911670684814e-02 -1.369345337152481079e-01 8.007236570119857788e-02 1.225310713052749634e-01 1.924562081694602966e-02 -9.103214368224143982e-03 -3.483534604310989380e-02 -1.083723232150077820e-01 -1.104006469249725342e-01 -1.022725999355316162e-01 1.350645720958709717e-01 1.934920102357864380e-01 -1.832403540611267090e-01
-1.393817067146301270e-01 2.067205160856246948e-01 -9.531378746032714844e-02 5.015851184725761414e-02 -4.275757372379302979e-01 -6.772330403327941895e-02 -9.481147676706314087e-02 -2.700338661670684814e-01 -2.021960765123367310e-01 -3.751544058322906494e-01 3.217659145593643188e-02 1.130152940750122070e-01 9.083019569516181946e-03 1.381078809499740601e-01 1.324209384620189667e-02 3.056349456310272217e-01 2.773846499621868134e-02 2.247584424912929535e-02 -1.053636521100997925e-01 -9.477376937866210938e-02 1.232214793562889099e-01 -2.299715578556060791e-01 -1.098280251026153564e-01 9.790047258138656616e-02 2.813913524150848389e-01 3.174962401390075684e-01 1.749404370784759521e-01 -1.051955595612525940e-01 9.590868651866912842e-02 -5.168372392654418945e-02 2.514392510056495667e-02 5.928846448659896851e-02
7.454457227140665054e-03 1.667504459619522095e-01 1.062900051474571228e-01 6.510477513074874878e-02 -3.207787871360778809e-01 1.944489181041717529e-01 -8.839359879493713379e-02 -1.805104464292526245e-01 1.375410892069339752e-02 -4.022488370537757874e-02 3.132428824901580811e-01 -2.220651805400848389e-01 -2.379047274589538574e-01 -4.645778983831405640e-02 -2.288644015789031982e-01 3.562544882297515869e-01 1.162791401147842407e-01 -1.194793358445167542e-01 2.291255593299865723e-01 -2.345757931470870972e-01 8.171950280666351318e-02 -1.233898699283599854e-01 -1.599607057869434357e-02 -2.257435172796249390e-01 -7.471478730440139771e-02 2.806960046291351318e-01 4.393070563673973083e-02 8.527613431215286255e-02 -5.815646052360534668e-02 7.815658301115036011e-02 -2.537705302238464355e-01 -1.108919680118560791e-01
-2.273569107055664062e-01 3.666411340236663818e-01 5.105058848857879639e-02 1.672670096158981323e-01 -4.603287577629089355e-01 -8.789392560720443726e-02 -1.669440418481826782e-01 -3.877574503421783447e-01 7.590711582452058792e-03 -1.853300333023071289e-01 9.870661050081253052e-02 1.414997726678848267e-01 -9.627905674278736115e-03 -8.813017606735229492e-02 -1.384863816201686859e-02 6.233203038573265076e-02 -2.610439658164978027e-01 9.694194048643112183e-02 -1.240709349513053894e-01 5.243362486362457275e-02 5.947357043623924255e-02 -1.690591722726821899e-01 -1.766946166753768921e-01 8.671635389328002930e-02 -3.683436289429664612e-02 1.140528470277786255e-01 -9.579695016145706177e-02 7.551709562540054321e-02 -2.637415230274200439e-01 -5.213278159499168396e-02 1.798414438962936401e-01 -9.449591487646102905e-02
-3.216209113597869873e-01 1.422184258699417114e-01 -8.094749599695205688e-02 4.451705515384674072e-01 -3.829768896102905273e-01 1.211953759193420410e-01 1.692961715161800385e-02 -3.008535206317901611e-01 -3.519281744956970215e-01 3.059339709579944611e-02 -3.520934656262397766e-02 1.008658409118652344e-01 -9.017860866151750088e-04 -2.777822129428386688e-02 -6.943683326244354248e-02 -1.286838501691818237e-01 5.624242499470710754e-02 5.052765831351280212e-02 -7.493259012699127197e-02 -5.036759003996849060e-02 -2.097859680652618408e-01 9.374796599149703979e-02 -1.158616170287132263e-01 -1.947555989027023315e-01 7.099644839763641357e-02 2.581512331962585449e-01 -1.541102230548858643e-01 3.095856122672557831e-02 -2.012181431055068970e-01 7.082578539848327637e-02 2.525402233004570007e-03 -3.414907678961753845e-02
-2.407529577612876892e-02 3.505586087703704834e-01 -8.525580167770385742e-02 1.139907091856002808e-01 -5.687594413757324219e-01 8.334580808877944946e-02 -5.310239270329475403e-02 -2.642974555492401123e-01 1.279967129230499268e-01 -2.047367393970489502e-01 -2.043990492820739746e-01 -5.017160251736640930e-02 -1.621124595403671265e-01 -1.073803529143333435e-01 -6.839454919099807739e-02 1.771578490734100342e-01 4.346924647688865662e-02 5.946764349937438965e-02 -7.258041761815547943e-03 1.835901886224746704e-01 -7.573855668306350708e-02 -1.324001997709274292e-01 -8.653158694505691528e-02 -1.487653516232967377e-02 3.241884410381317139e-01 1.363824456930160522e-01 -9.849947690963745117e-02 -1.603808701038360596e-01 -1.449875682592391968e-01 -2.804025448858737946e-02 -1.349678188562393188e-01 -8.593071252107620239e-02
-8.696879446506500244e-02 1.071539446711540222e-01 -1.855609416961669922e-01 -1.408329457044601440e-01 -6.682370901107788086e-01 -5.324194207787513733e-02 -1.229851320385932922e-01 -1.598948538303375244e-01 -3.818132355809211731e-02 -3.253436088562011719e-01 9.890355169773101807e-02 -1.458677202463150024e-01 6.698943674564361572e-02 7.852803915739059448e-02 -5.872616916894912720e-02 1.006522476673126221e-01 -2.161407768726348877e-01 -2.783061861991882324e-01 6.163462251424789429e-02 -1.032082960009574890e-01 -1.371001601219177246e-01 3.633268177509307861e-02 -9.763696044683456421e-02 2.475715614855289459e-02 6.165535375475883484e-02 2.622198313474655151e-02 -5.012824386358261108e-02 1.599795520305633545e-01 1.657164543867111206e-01 1.516285687685012817e-01 4.129388183355331421e-02 1.427692919969558716e-01
-1.798342019319534302e-01 -2.839542925357818604e-02 -2.656903564929962158e-01 1.707650125026702881e-01 -6.530023217201232910e-01 6.362029910087585449e-02 -1.754244118928909302e-01 -6.352302432060241699e-02 -1.479552406817674637e-02 -1.706632524728775024e-01 1.196645051240921021e-01 -1.114974245429039001e-01 -1.861908137798309326e-01 5.624942854046821594e-02 -9.663760662078857422e-02 2.377717383205890656e-02 1.670514196157455444e-01 9.487099200487136841e-02 2.498907148838043213e-01 1.652702093124389648e-01 -2.587578631937503815e-02 -8.654379844665527344e-02 -1.540131121873855591e-01 7.885958254337310791e-02 -3.743769228458404541e-02 2.947949245572090149e-02 1.792492461390793324e-03 5.242723971605300903e-02 1.622681319713592529e-01 1.664023399353027344e-01 2.707910239696502686e-01 2.942987531423568726e-02
-9.884712845087051392e-02 2.760550975799560547e-01 -4.253332037478685379e-03 1.439866870641708374e-01 -4.880232810974121094e-01 -2.707494050264358521e-02 -7.709334045648574829e-02 -7.934478111565113068e-03 -7.907106727361679077e-02 -2.271212041378021240e-01 -4.237585701048374176e-03 1.383075416088104248e-01 -9.225870668888092041e-02 -1.529035419225692749e-01 -1.421998739242553711e-01 -4.898123443126678467e-02 7.344204932451248169e-02 1.087913438677787781e-01 1.705497056245803833e-01 4.482154175639152527e-02 8.425194770097732544e-03 -4.218239188194274902e-01 -3.212841749191284180e-01 3.386216983199119568e-02 1.399330198764801025e-01 2.144201844930648804e-01 8.323203772306442261e-02 5.832415074110031128e-02 -5.333021655678749084e-02 -1.565171629190444946e-01 3.124010562896728516e-02 2.862968444824218750e-01
1.480687707662582397e-01 6.634482741355895996e-02 -3.384053707122802734e-01 4.116268083453178406e-02 -4.477712810039520264e-01 -9.615882486104965210e-02 -1.910711526870727539e-01 -7.839547842741012573e-02 -1.600763350725173950e-01 -2.155210971832275391e-01 1.619159728288650513e-01 -1.908029466867446899e-01 -1.626652330160140991e-01 -1.345422212034463882e-02 2.934805303812026978e-02 -2.301466464996337891e-02 4.401379451155662537e-02 -1.527560055255889893e-01 4.683863744139671326e-02 -1.722984313964843750e-01 -2.374894767999649048e-01 1.163728833198547363e-01 -2.572752833366394043e-01 -9.387732297182083130e-02 -7.569185644388198853e-02 2.196479886770248413e-01 -3.789846226572990417e-02 -2.238534837961196899e-01 -1.620796136558055878e-02 1.253219544887542725e-01 3.071073293685913086e-01 -1.562992185354232788e-01
3.293719142675399780e-02 3.514119088649749756e-01 -8.219277486205101013e-03 -2.263664826750755310e-02 -4.345719814300537109e-01 1.957294046878814697e-01 -3.314023911952972412e-01 -8.394201099872589111e-02 1.609792187809944153e-02 -1.567318290472030640e-01 -8.241555094718933105e-02 -1.619618088006973267e-01 -8.178494870662689209e-02 -2.349715977907180786e-01 -7.020260393619537354e-02 2.113195806741714478e-01 -1.913766264915466309e-01 -1.102910339832305908e-01 -1.333546489477157593e-01 1.062004268169403076e-01 1.389695107936859131e-01 -7.775982469320297241e-02 -3.577020764350891113e-01 5.373121052980422974e-02 -3.409513086080551147e-02 2.106460779905319214e-01 7.510031014680862427e-02 -2.085948586463928223e-01 8.541532605886459351e-02 -4.386167600750923157e-02 1.529376953840255737e-01 -1.148174982517957687e-02
1.950176060199737549e-01 3.560765683650970459e-01 -8.377165347337722778e-02 9.522147476673126221e-02 -4.541971683502197266e-01 2.522964775562286377e-01 -1.240518763661384583e-01 -3.871850371360778809e-01 -2.924748137593269348e-02 -4.011646285653114319e-02 -7.775416970252990723e-02 -1.734748855233192444e-02 1.031098738312721252e-01 -4.075507074594497681e-02 -6.431996822357177734e-02 1.266975998878479004e-01 -1.983335316181182861e-01 1.528599113225936890e-01 1.454285234212875366e-01 1.101240292191505432e-01 -4.194546490907669067e-02 -2.089658677577972412e-01 -1.541968137025833130e-01 6.391493976116180420e-02 1.414291113615036011e-01 2.736148834228515625e-01 1.042488589882850647e-02 2.108230590820312500e-01 9.562714397907257080e-02 -4.535811394453048706e-02 4.351492505520582199e-03 1.504642218351364136e-01
9.827730059623718262e-02 6.990117020905017853e-03 -2.285025417804718018e-01 -3.506003413349390030e-03 -6.073362827301025391e-01 -7.910749316215515137e-02 -1.073504537343978882e-01 7.508945465087890625e-02 -2.899378240108489990e-01 -1.416296064853668213e-01 2.588354051113128662e-01 -3.197782337665557861e-01 -1.700614541769027710e-01 -2.892727218568325043e-02 1.282728016376495361e-01 -3.568081557750701904e-02 1.927180141210556030e-01 -3.333323169499635696e-03 8.692649006843566895e-02 2.171746827661991119e-02 -1.335351169109344482e-01 2.130327001214027405e-02 -7.654357701539993286e-02 -2.762584201991558075e-02 1.822618544101715088e-01 1.204318627715110779e-01 -1.968359649181365967e-01 -1.543155014514923096e-01 -4.021083004772663116e-03 -1.139395758509635925e-01 -2.437189966440200806e-02 -1.759761720895767212e-01
-1.136050820350646973e-01 -1.049230322241783142e-01 -2.443186342716217041e-01 1.960248872637748718e-02 -3.874127268791198730e-01 6.188897415995597839e-03 -2.120934873819351196e-01 -5.388817936182022095e-02 -1.830786168575286865e-01 -4.777270853519439697e-01 1.555417031049728394e-01 -1.316802352666854858e-01 -2.306165695190429688e-01 -3.920872509479522705e-02 3.907211497426033020e-02 1.614330559968948364e-01 4.974238574504852295e-03 1.490241140127182007e-01 1.773071587085723877e-01 3.457649648189544678e-01 -2.468518912792205811e-02 2.623160742223262787e-02 -2.187301367521286011e-01 -9.568878263235092163e-02 -1.812113821506500244e-01 1.200451254844665527e-01 -9.162246435880661011e-02 -3.621944040060043335e-02 -9.277255088090896606e-02 5.231586471199989319e-02 7.547636330127716064e-02 -1.640002578496932983e-01
2.275902032852172852e-01 1.807158887386322021e-01 1.517890691757202148e-01 -9.311171621084213257e-02 -2.842475175857543945e-01 1.530527770519256592e-01 -2.466189414262771606e-01 -6.499938666820526123e-02 -1.968386620283126831e-01 -3.336580693721771240e-01 3.081205189228057861e-01 -1.651701778173446655e-01 -5.893858894705772400e-02 1.373430807143449783e-02 -3.002305626869201660e-01 5.821368098258972168e-02 -8.489097654819488525e-02 -4.497019574046134949e-02 2.552874684333801270e-01 -1.240528523921966553e-01 1.952752768993377686e-01 -1.432920992374420166e-01 -2.268680334091186523e-01 -2.414313852787017822e-01 -1.335460096597671509e-01 1.191105809994041920e-03 -1.209170520305633545e-01 1.537003368139266968e-01 -7.465965300798416138e-02 -6.617247313261032104e-02 1.021666899323463440e-01 1.019831076264381409e-01
-7.472066208720207214e-03 3.905329108238220215e-01 -3.041402436792850494e-02 6.876237690448760986e-03 -4.925841987133026123e-01 1.114491075277328491e-01 -3.002665340900421143e-01 -2.061618864536285400e-01 5.896663665771484375e-02 -1.294338237494230270e-02 -6.748616695404052734e-02 -1.344751119613647461e-01 -8.973526954650878906e-02 3.981785848736763000e-02 -4.988296329975128174e-02 1.837359964847564697e-01 -1.093007177114486694e-01 -7.671823725104331970e-03 1.238898485898971558e-01 1.683238297700881958e-01 -1.658317297697067261e-01 -3.027891814708709717e-01 -1.134439110755920410e-01 -5.483228713274002075e-02 8.664860576391220093e-02 3.125590384006500244e-01 2.286228984594345093e-01 -1.777050830423831940e-02 -1.313755959272384644e-01 -3.979832679033279419e-02 -1.044720783829689026e-01 -9.098187834024429321e-02
1.754244416952133179e-01 2.265051305294036865e-01 1.542151346802711487e-02 -1.427453905344009399e-01 -2.912275791168212891e-01 2.066717445850372314e-01 -3.391028940677642822e-01 -1.076014060527086258e-02 -3.140374720096588135e-01 -2.435362190008163452e-01 1.264967024326324463e-01 -2.151910513639450073e-01 -1.006142273545265198e-01 -1.769262999296188354e-01 -2.216069698333740234e-01 3.147693276405334473e-01 -2.429641783237457275e-03 1.381584405899047852e-01 -7.782727479934692383e-02 -1.646603941917419434e-01 1.454996913671493530e-01 4.284403752535581589e-03 5.031815916299819946e-02 -9.934031963348388672e-02 1.141266748309135437e-01 -5.103149265050888062e-02 -4.770009592175483704e-02 1.170701999217271805e-02 -2.384441643953323364e-01 1.839552074670791626e-01 1.208310127258300781e-01 1.887629479169845581e-01
-4.014157354831695557e-01 2.566524446010589600e-01 -1.781903952360153198e-01 6.641354411840438843e-02 -4.435071349143981934e-01 1.482925610616803169e-03 -2.791714072227478027e-01 -3.821507692337036133e-01 -9.280311316251754761e-02 1.065681353211402893e-01 1.520823091268539429e-01 2.233454212546348572e-02 -1.952682584524154663e-01 1.203827187418937683e-01 1.565642654895782471e-01 -3.872198984026908875e-02 6.938948482275009155e-02 -1.753864884376525879e-01 -9.185686707496643066e-02 -3.082323819398880005e-02 2.601909078657627106e-02 1.829189807176589966e-01 -2.262287773191928864e-02 8.366543799638748169e-02 4.454866051673889160e-02 2.553109228610992432e-01 6.603615731000900269e-02 -5.358400568366050720e-02 -1.214011684060096741e-01 -9.043914824724197388e-02 1.763647049665451050e-02 9.841310977935791016e-02
2.083015441894531250e-01 5.352009087800979614e-02 -5.238704010844230652e-02 -1.089874431490898132e-01 -1.479414850473403931e-01 1.310584992170333862e-01 -3.807073831558227539e-01 -1.922769397497177124e-01 1.653845794498920441e-02 -2.587428390979766846e-01 1.404690593481063843e-01 -2.281749695539474487e-01 -3.696521222591400146e-01 3.772501135244965553e-03 -3.012094795703887939e-01 2.377746999263763428e-01 2.178755123168230057e-03 -2.957885712385177612e-02 1.395548880100250244e-01 -2.332225292921066284e-01 2.313083559274673462e-01 -1.478770673274993896e-01 -4.399881139397621155e-02 -2.083696275949478149e-01 -7.431381940841674805e-02 2.863921225070953369e-01 8.403015322983264923e-03 5.868529900908470154e-02 -3.015897423028945923e-02 1.554672140628099442e-02 6.649298220872879028e-02 -5.577693134546279907e-02
7.312072813510894775e-02 1.273046433925628662e-01 -1.068614944815635681e-01 8.641137182712554932e-02 -2.741251885890960693e-01 2.239595055580139160e-01 -7.615589350461959839e-02 -4.240649640560150146e-01 8.070301264524459839e-02 -3.947693482041358948e-02 1.387031525373458862e-01 1.639376133680343628e-01 -1.665432453155517578e-01 -1.609494090080261230e-01 -1.507408916950225830e-01 9.110212326049804688e-02 -1.457774937152862549e-01 -2.366876155138015747e-01 5.844077840447425842e-02 -2.902414202690124512e-01 2.141882628202438354e-01 -1.574327796697616577e-02 -1.673118323087692261e-01 -4.019761681556701660e-01 1.385463178157806396e-01 1.648366451263427734e-01 8.832283318042755127e-03 2.251782640814781189e-02 -6.257990002632141113e-02 2.256033420562744141e-01 1.930293813347816467e-02 -8.373194187879562378e-02
2.337024956941604614e-01 -4.072388261556625366e-02 1.424801647663116455e-01 8.557944744825363159e-02 -1.968351900577545166e-01 2.197129726409912109e-01 -3.768664300441741943e-01 -1.229507103562355042e-01 -3.141930401325225830e-01 -1.171850338578224182e-01 2.537320554256439209e-01 -1.682720780372619629e-01 -1.666290163993835449e-01 -1.470822095870971680e-01 -2.760791182518005371e-01 1.589913964271545410e-01 8.638741075992584229e-02 -7.993463426828384399e-02 6.545778363943099976e-02 -2.123886346817016602e-01 8.087881654500961304e-02 -2.372192889451980591e-01 -1.043766438961029053e-01 -1.413404494524002075e-01 -2.219588756561279297e-01 2.763809263706207275e-01 -3.978306427597999573e-02 6.782151758670806885e-02 -1.221155673265457153e-01 5.278457701206207275e-02 8.478163927793502808e-02 4.736038297414779663e-02
-1.636192053556442261e-01 2.027947902679443359e-01 -9.263353794813156128e-02 1.718715876340866089e-01 -6.351996064186096191e-01 1.731005758047103882e-01 -1.754883229732513428e-01 -6.900668609887361526e-03 -1.449100226163864136e-01 -6.718779355287551880e-02 -9.212297201156616211e-02 -1.051558330655097961e-01 -1.729344576597213745e-01 -1.254674345254898071e-01 -9.202353656291961670e-02 3.261371329426765442e-02 4.149124491959810257e-03 -7.320107892155647278e-03 -2.222973853349685669e-01 1.177089139819145203e-01 1.143140718340873718e-01 -2.528157234191894531e-01 -1.172280982136726379e-01 1.528632342815399170e-01 1.433001458644866943e-01 1.409728974103927612e-01 -6.148804724216461182e-02 -5.248477309942245483e-02 -1.435102224349975586e-01 1.058336161077022552e-02 1.022907197475433350e-01 2.718614041805267334e-01
5.859423056244850159e-02 1.590241193771362305e-01 3.513721376657485962e-02 3.849047049880027771e-02 -2.983348369598388672e-01 -2.692336142063140869e-01 -2.925189733505249023e-01 -1.918557882308959961e-01 -3.251920640468597412e-01 -1.212781369686126709e-01 3.095960915088653564e-01 -9.070080518722534180e-02 -2.837081849575042725e-01 -3.504188731312751770e-02 4.778361693024635315e-02 -1.557183265686035156e-01 -4.735995549708604813e-03 2.270544692873954773e-02 -2.167945206165313721e-01 2.290035784244537354e-01 1.840807646512985229e-01 -5.909774824976921082e-02 2.296929247677326202e-02 -1.541909724473953247e-01 7.086419314146041870e-02 1.029098704457283020e-01 -2.985819876194000244e-01 1.231343075633049011e-01 1.426465809345245361e-01 1.686360239982604980e-01 -1.447276026010513306e-01 2.433882467448711395e-02
-9.686883538961410522e-02 9.777905046939849854e-02 -2.456155866384506226e-01 -3.206236660480499268e-02 -5.954223275184631348e-01 -4.871146008372306824e-02 3.822581097483634949e-02 -2.869252264499664307e-01 -9.599944204092025757e-02 -2.614490389823913574e-01 2.812011241912841797e-01 -6.769320368766784668e-02 4.711108654737472534e-02 -9.647733718156814575e-02 1.951473206281661987e-02 -2.229800820350646973e-01 -1.203595995903015137e-01 -8.116953819990158081e-02 1.322944760322570801e-01 -1.656586378812789917e-01 1.994575858116149902e-01 1.536706238985061646e-01 -1.242782399058341980e-01 7.604020833969116211e-02 -4.533749818801879883e-02 9.865552932024002075e-02 -1.605126261711120605e-01 -7.980695366859436035e-02 -4.113053902983665466e-02 1.451495476067066193e-02 2.403896749019622803e-01 4.359360784292221069e-02
1.215821579098701477e-01 2.311480045318603516e-01 -1.214950457215309143e-01 1.510190814733505249e-01 -3.173179030418395996e-01 -7.475782930850982666e-02 8.633603155612945557e-02 -3.204451799392700195e-01 4.437468887772411108e-04 -1.544401198625564575e-01 3.249164819717407227e-01 -1.276895403861999512e-01 -9.326566755771636963e-02 7.126468420028686523e-02 4.242255818098783493e-03 1.656633317470550537e-01 9.130781143903732300e-02 -1.905625760555267334e-01 5.502055212855339050e-02 1.554523035883903503e-02 -1.726813614368438721e-01 -3.314039409160614014e-01 -2.906183004379272461e-01 -5.640156194567680359e-02 2.704535238444805145e-02 3.061088621616363525e-01 1.780966371297836304e-01 5.629182234406471252e-02 5.306224524974822998e-02 2.218984812498092651e-02 1.064684092998504639e-01 2.676994800567626953e-01
-1.303605083376169205e-02 -1.677528768777847290e-02 -3.318957984447479248e-01 2.075455635786056519e-01 -2.466859817504882812e-01 3.909023404121398926e-01 -4.171410501003265381e-01 3.495754301548004150e-02 -2.820148169994354248e-01 -8.623088151216506958e-02 -5.876184627413749695e-02 1.468885093927383423e-01 -2.616573497653007507e-02 -1.302457600831985474e-01 -8.480452001094818115e-02 -1.508169900625944138e-02 1.643988192081451416e-01 -3.174479305744171143e-02 -7.134055346250534058e-02 -1.661908924579620361e-01 2.667763531208038330e-01 -4.290265962481498718e-02 -1.371516734361648560e-01 -5.693048611283302307e-02 1.029445789754390717e-03 8.886007219552993774e-02 -4.577388614416122437e-02 -4.004007577896118164e-02 1.106061320751905441e-02 4.188800603151321411e-02 -3.103556632995605469e-01 -2.340243607759475708e-01
-2.080940827727317810e-02 1.569593697786331177e-01 -8.652424067258834839e-02 1.072842627763748169e-01 -1.159150749444961548e-01 -1.192261353135108948e-01 -1.247889026999473572e-01 -2.348878607153892517e-02 -3.285687565803527832e-01 1.466290187090635300e-02 2.891022562980651855e-01 3.239350914955139160e-01 -1.968833655118942261e-01 7.386756688356399536e-02 -3.002640902996063232e-01 8.899518847465515137e-02 -1.252878159284591675e-01 3.437278792262077332e-02 -6.073046103119850159e-02 2.638703286647796631e-01 -6.730012129992246628e-03 3.501652926206588745e-02 -1.248503029346466064e-01 -9.150360524654388428e-02 2.058626711368560791e-01 4.939391911029815674e-01 7.534795999526977539e-02 4.134089127182960510e-02 3.262059018015861511e-02 3.541099652647972107e-02 -8.236326277256011963e-02 -2.343180924654006958e-01
8.248040080070495605e-02 -3.971381857991218567e-02 -2.269256860017776489e-01 1.831886619329452515e-01 -4.432092607021331787e-01 2.903334796428680420e-02 -3.767950236797332764e-01 -2.023379653692245483e-01 -1.135229393839836121e-01 -1.196864321827888489e-01 1.704585850238800049e-01 6.276097893714904785e-02 -1.657209694385528564e-01 -1.305495388805866241e-03 2.812493406236171722e-02 -4.819105565547943115e-02 -1.957613676786422729e-01 -1.937432885169982910e-01 9.265773743391036987e-02 -5.048755556344985962e-03 -2.642845734953880310e-02 2.935530431568622589e-02 2.403393238782882690e-01 -1.878963857889175415e-01 -2.428082376718521118e-02 3.315359354019165039e-01 -1.241429075598716736e-01 5.215118080377578735e-02 9.304641932249069214e-02 1.954906284809112549e-01 -2.607803046703338623e-01 -1.138975918292999268e-01
2.577091157436370850e-01 1.456842422485351562e-01 -2.070158720016479492e-01 2.130422182381153107e-02 -4.911506474018096924e-01 -6.288453191518783569e-02 -4.813768714666366577e-02 -3.255957663059234619e-01 -2.291112989187240601e-01 -3.068065941333770752e-01 1.529808044433593750e-01 1.215946152806282043e-01 -1.894579827785491943e-01 -3.372323140501976013e-02 1.880128309130668640e-02 7.720767054706811905e-03 1.190451905131340027e-01 4.910977184772491455e-02 4.616046696901321411e-02 1.497412472963333130e-01 -2.607339322566986084e-01 1.915512047708034515e-02 -6.738473474979400635e-02 -1.247763484716415405e-01 5.746454373002052307e-02 1.713593155145645142e-01 -1.480034738779067993e-01 -2.079138159751892090e-02 2.640810012817382812e-01 -7.004617154598236084e-02 1.452966183423995972e-01 -1.137028932571411133e-01
-1.813291311264038086e-01 3.605090379714965820e-01 -5.203806608915328979e-02 3.023537695407867432e-01 -3.452605009078979492e-01 1.887288242578506470e-01 -1.019359901547431946e-01 -3.069232106208801270e-01 -2.345269322395324707e-01 -1.318840682506561279e-01 8.259014040231704712e-02 2.275775372982025146e-01 -3.030227683484554291e-02 1.007076650857925415e-01 2.589710988104343414e-02 -1.800719834864139557e-02 -4.688616469502449036e-02 1.614452339708805084e-02 -1.174097135663032532e-01 1.333088278770446777e-01 -2.322039157152175903e-01 1.875890195369720459e-01 -3.657284379005432129e-02 1.470951139926910400e-01 -6.027880683541297913e-02 2.689192593097686768e-01 -7.187272608280181885e-02 2.047942578792572021e-01 -7.554680854082107544e-02 1.694062165915966034e-02 -2.556074857711791992e-01 7.859948091208934784e-03
-6.743951141834259033e-02 3.497348725795745850e-01 -1.712456196546554565e-01 1.390034556388854980e-01 -3.486266136169433594e-01 9.169571846723556519e-02 -8.821839094161987305e-02 -1.801553368568420410e-01 -9.653326869010925293e-02 -1.998726278543472290e-01 -5.294689908623695374e-02 -1.192915663123130798e-01 -5.614668875932693481e-02 -1.395336911082267761e-02 -3.583119437098503113e-02 1.781047433614730835e-01 -8.511356264352798462e-02 1.568193286657333374e-01 2.903887927532196045e-01 2.624534964561462402e-01 -1.959977149963378906e-01 -1.562983989715576172e-01 -2.561336755752563477e-01 7.065086625516414642e-03 3.882082551717758179e-02 4.311424493789672852e-01 -6.451833248138427734e-02 -8.439160883426666260e-02 -5.442736670374870300e-02 3.669441118836402893e-02 3.451494872570037842e-02 -1.842045336961746216e-01
1.809556633234024048e-01 1.256493180990219116e-01 -3.322961628437042236e-01 9.052301943302154541e-02 -4.529725909233093262e-01 9.799531102180480957e-02 -1.111491918563842773e-01 -1.816705912351608276e-01 2.598107792437076569e-03 -3.694343566894531250e-01 7.017827779054641724e-02 1.127736344933509827e-01 4.523726925253868103e-02 3.624992817640304565e-02 -4.300277307629585266e-02 9.090398252010345459e-02 2.122290432453155518e-01 2.554046809673309326e-01 -2.275190316140651703e-03 4.109378457069396973e-01 4.777555167675018311e-02 6.056263297796249390e-02 -1.139165014028549194e-01 -1.800439655780792236e-01 4.981013014912605286e-02 1.384369134902954102e-01 1.164431124925613403e-01 -4.493439570069313049e-02 -6.161813810467720032e-02 -5.627359077334403992e-02 1.364370733499526978e-01 1.086665093898773193e-01
1.728784888982772827e-01 2.392230331897735596e-01 -1.014281436800956726e-02 3.085290081799030304e-02 -1.407204866409301758e-01 8.727013319730758667e-02 -4.520354270935058594e-01 -3.619483113288879395e-01 3.870714828372001648e-02 9.072072803974151611e-02 2.945071160793304443e-01 -1.432321071624755859e-01 -2.175334393978118896e-01 -1.563717275857925415e-01 -1.795821636915206909e-01 1.366093903779983521e-01 -1.079087331891059875e-01 -3.811316937208175659e-02 1.044144574552774429e-02 -2.461422234773635864e-01 9.046443551778793335e-02 1.027514860033988953e-01 3.711785748600959778e-02 -2.477013170719146729e-01 4.644656181335449219e-02 1.462691873311996460e-01 -9.341827780008316040e-02 1.397679597139358521e-01 -2.035766988992691040e-01 7.775941491127014160e-02 -1.085848361253738403e-01 2.074713259935379028e-01
2.738065123558044434e-01 2.823245227336883545e-01 -3.195234015583992004e-02 2.070503979921340942e-01 -2.462778538465499878e-01 9.524288028478622437e-02 -2.901044487953186035e-01 -3.145895898342132568e-01 1.360139548778533936e-01 -2.206541150808334351e-01 2.463221102952957153e-01 -1.649513468146324158e-02 -2.185910642147064209e-01 -1.553133968263864517e-02 1.892600767314434052e-02 7.833135128021240234e-02 4.235128313302993774e-02 -1.121423617005348206e-01 1.412718892097473145e-01 2.290175706148147583e-01 -3.398337587714195251e-02 -3.170765340328216553e-01 -2.344080954790115356e-01 1.964935511350631714e-01 -4.660763370338827372e-04 1.079016849398612976e-01 -1.051114499568939209e-02 6.000121310353279114e-02 1.630447357892990112e-01 -4.861171543598175049e-02 6.682886183261871338e-02 1.874482929706573486e-01
1.417597942054271698e-02 -6.287306547164916992e-02 -1.955236345529556274e-01 -9.985074400901794434e-02 -4.946974515914916992e-01 6.225902214646339417e-02 -5.636800453066825867e-02 -9.128942340612411499e-02 -1.785891950130462646e-01 -3.783457577228546143e-01 8.741567283868789673e-02 1.468953043222427368e-01 -4.075606912374496460e-02 2.162552773952484131e-01 1.159680560231208801e-01 -3.344441205263137817e-02 -1.968885809183120728e-01 1.073521748185157776e-01 9.386262297630310059e-02 -6.337846070528030396e-02 2.924764901399612427e-02 -1.411107077728956938e-04 4.247888922691345215e-03 -1.982935816049575806e-01 3.757714331150054932e-01 2.858950197696685791e-01 3.591953590512275696e-02 2.407165765762329102e-01 -1.927840057760477066e-03 -1.027899212203919888e-03 9.375568479299545288e-02 1.612437218427658081e-01
1.912044547498226166e-02 1.882940828800201416e-01 -2.327682524919509888e-01 -1.963242888450622559e-02 -4.295329153537750244e-01 -1.120399869978427887e-02 -1.841415911912918091e-01 -2.402587831020355225e-01 -7.078745961189270020e-02 -1.486222743988037109e-01 -1.022870093584060669e-01 4.906456172466278076e-02 9.847316145896911621e-02 1.485298853367567062e-02 -3.580483421683311462e-02 2.270555347204208374e-01 8.239371329545974731e-02 -1.606426388025283813e-02 -1.480595115572214127e-02 8.771429955959320068e-02 -1.920985579490661621e-01 -2.223182767629623413e-01 -2.977070510387420654e-01 -1.123876720666885376e-01 -6.578435003757476807e-02 4.750252962112426758e-01 1.058395504951477051e-01 -4.677098244428634644e-03 1.289642006158828735e-01 -2.102995365858078003e-01 -3.710039192810654640e-03 -1.612889021635055542e-01
7.565663754940032959e-02 1.054964512586593628e-01 5.067968741059303284e-03 -1.311898976564407349e-01 -4.290876686573028564e-01 2.179623395204544067e-01 -2.877810597419738770e-01 -5.007980763912200928e-02 -1.253304630517959595e-01 -1.991365402936935425e-01 2.626744844019412994e-02 8.147298358380794525e-03 -1.928825676441192627e-01 -1.499541103839874268e-01 9.127391129732131958e-02 -8.649955689907073975e-02 -9.951386600732803345e-02 1.342030763626098633e-01 -3.852694928646087646e-01 -3.115018904209136963e-01 2.496279776096343994e-01 -1.151777803897857666e-01 -2.618854641914367676e-01 -4.852551501244306564e-03 -9.000152349472045898e-02 1.501670330762863159e-01 1.316597759723663330e-01 6.699977070093154907e-02 -8.565689623355865479e-02 5.139818415045738220e-02 1.260515004396438599e-01 1.463885456323623657e-01
-3.883624449372291565e-03 3.297137916088104248e-01 -1.017038971185684204e-01 -5.071829631924629211e-02 -5.381942391395568848e-01 8.233328163623809814e-02 -3.039133548736572266e-01 -9.385886043310165405e-02 6.136807799339294434e-02 5.319104343652725220e-02 -9.616204537451267242e-03 -3.244407102465629578e-02 -6.110404804348945618e-02 3.102396614849567413e-03 -4.012610763311386108e-02 2.502881288528442383e-01 -1.470739394426345825e-01 1.144946962594985962e-01 9.052354842424392700e-02 1.486860066652297974e-01 4.282916337251663208e-02 -2.222674787044525146e-01 -3.503015041351318359e-01 9.721634536981582642e-02 -1.899447990581393242e-03 3.028935194015502930e-01 -1.403255164623260498e-01 -4.736654832959175110e-02 -7.136676460504531860e-02 8.002216368913650513e-02 1.669051945209503174e-01 -5.947259068489074707e-02
3.251594305038452148e-02 2.788186967372894287e-01 -1.865421831607818604e-01 2.149732038378715515e-02 -5.667097568511962891e-01 1.582517325878143311e-01 -1.298802942037582397e-01 -1.241953819990158081e-01 1.184446588158607483e-01 -5.265043675899505615e-02 8.309479057788848877e-02 -1.430442482233047485e-01 1.195064261555671692e-01 -1.428993046283721924e-01 -6.150233745574951172e-02 1.868263632059097290e-01 -6.872437149286270142e-02 1.515196114778518677e-01 5.586818233132362366e-02 2.880798280239105225e-01 -1.224614679813385010e-02 -2.093354016542434692e-01 -1.765546500682830811e-01 1.048278138041496277e-01 -1.310671567916870117e-01 3.609388470649719238e-01 4.640016704797744751e-02 -4.910337179899215698e-02 -1.276210695505142212e-01 -8.621913939714431763e-02 -1.178348436951637268e-01 1.843981258571147919e-02
-1.932159252464771271e-02 1.253287196159362793e-01 -2.614092230796813965e-01 -9.073115140199661255e-02 -9.099217504262924194e-02 -3.448027372360229492e-02 -3.896066546440124512e-01 -1.121799498796463013e-01 -2.482927739620208740e-01 -1.055985614657402039e-01 2.131755650043487549e-01 1.147452183067798615e-02 -2.513906061649322510e-01 -1.262267380952835083e-01 -1.437343307770788670e-03 -1.455520093441009521e-02 5.654605850577354431e-02 3.397192358970642090e-01 3.561512567102909088e-03 4.760165885090827942e-02 2.721737623214721680e-01 -1.041695252060890198e-01 -1.856627017259597778e-01 -1.438400894403457642e-01 -2.399898767471313477e-01 1.784058101475238800e-02 7.156705856323242188e-02 -2.387170791625976562e-01 -1.306042969226837158e-01 2.965285778045654297e-01 -1.570557951927185059e-01 -1.585434228181838989e-01
-5.817193537950515747e-02 5.040457844734191895e-01 -1.059078648686408997e-01 2.028298564255237579e-02 -4.127894639968872070e-01 4.212626814842224121e-02 2.616456449031829834e-01 -2.740076184272766113e-01 -2.594769001007080078e-01 -3.434371948242187500e-02 4.835454747080802917e-02 -1.389105319976806641e-01 -1.736817210912704468e-01 4.829486086964607239e-02 -3.246000036597251892e-02 4.922382906079292297e-02 3.623958304524421692e-02 6.303808838129043579e-02 1.033298373222351074e-01 -1.729137599468231201e-01 -2.393186539411544800e-01 1.183502469211816788e-02 4.518720880150794983e-02 -2.735609412193298340e-01 8.287926763296127319e-02 4.130374640226364136e-02 1.291251480579376221e-01 -1.181178987026214600e-01 1.502707153558731079e-01 2.095022201538085938e-01 7.967835292220115662e-03 5.666369572281837463e-02
4.875922575592994690e-02 2.344942390918731689e-01 1.052662134170532227e-01 1.654023677110671997e-01 -4.311905205249786377e-01 -3.594604507088661194e-02 -3.574785888195037842e-01 -2.982503473758697510e-01 4.266600310802459717e-02 9.009682387113571167e-02 1.105582490563392639e-01 8.160886168479919434e-02 -5.127208679914474487e-02 1.075351610779762268e-01 -1.277820765972137451e-01 1.083999574184417725e-01 5.381881445646286011e-02 8.171686530113220215e-02 -6.036170199513435364e-02 9.641386568546295166e-02 -1.505891084671020508e-01 -2.789862155914306641e-01 -8.280163258314132690e-02 1.483232248574495316e-02 2.358615398406982422e-01 2.770631015300750732e-01 1.106820479035377502e-01 -2.791683748364448547e-02 3.321627676486968994e-01 1.357008069753646851e-01 2.960907854139804840e-02 1.549004614353179932e-01
2.354355901479721069e-01 2.696797847747802734e-01 -2.251197397708892822e-02 2.634292542934417725e-01 -7.298716902732849121e-02 3.164724707603454590e-01 -3.128640949726104736e-01 -2.598971426486968994e-01 -8.905252814292907715e-02 -1.411001086235046387e-01 3.180049955844879150e-01 1.180818080902099609e-01 -2.136156558990478516e-01 2.591099739074707031e-01 5.395431816577911377e-02 8.460521697998046875e-02 -7.509613037109375000e-02 -1.067866664379835129e-02 4.784457385540008545e-02 -6.932104378938674927e-02 1.806972324848175049e-01 -1.258450187742710114e-02 9.942489862442016602e-02 -1.796333193778991699e-01 -1.355239003896713257e-01 9.832965582609176636e-02 -1.183388456702232361e-01 2.910451292991638184e-01 -1.458390802145004272e-01 -8.038329333066940308e-02 -9.353513270616531372e-02 -1.193425878882408142e-01
6.924071907997131348e-02 -8.889216184616088867e-02 -2.815010845661163330e-01 2.243797332048416138e-01 -4.061973989009857178e-01 -1.598869115114212036e-01 -2.475551068782806396e-01 -3.008476495742797852e-01 -1.823204606771469116e-01 -8.056580275297164917e-02 2.000540494918823242e-01 9.068206697702407837e-02 -2.724469602108001709e-01 -1.623318940401077271e-01 9.456372261047363281e-02 -1.915269494056701660e-01 -7.756511867046356201e-02 6.736540794372558594e-02 5.577759072184562683e-02 -8.480662852525711060e-02 -5.107108876109123230e-02 -1.339786648750305176e-01 1.682038605213165283e-01 -2.130804657936096191e-01 -3.028987534344196320e-02 1.935735195875167847e-01 -7.922042161226272583e-02 -2.635780349373817444e-02 5.866003036499023438e-02 1.268534064292907715e-01 -3.142717778682708740e-01 4.910166189074516296e-02
1.415203064680099487e-01 -3.371706698089838028e-03 -5.350681394338607788e-02 1.542799621820449829e-01 -2.790098488330841064e-01 2.106909304857254028e-01 -3.438786864280700684e-01 -3.319307863712310791e-01 1.626716740429401398e-02 -1.409974396228790283e-01 1.599967479705810547e-01 -2.428955286741256714e-01 -1.123850643634796143e-01 -3.312287479639053345e-02 -1.066489145159721375e-01 2.364903092384338379e-01 2.938857488334178925e-02 -1.361897289752960205e-01 2.724971473217010498e-01 -2.891043722629547119e-01 2.425403743982315063e-01 -1.133291721343994141e-01 -1.142695546150207520e-01 -1.114108711481094360e-01 -4.363976046442985535e-02 2.844087183475494385e-01 2.595340088009834290e-02 1.652738004922866821e-01 -9.046318382024765015e-02 -9.414605051279067993e-02 -1.115023419260978699e-01 4.699067771434783936e-02
1.447720080614089966e-01 1.233349218964576721e-01 -2.027416527271270752e-01 1.701453030109405518e-01 -2.114661037921905518e-01 4.226676002144813538e-02 -3.430987596511840820e-01 -4.703528583049774170e-01 -1.059372797608375549e-01 1.429504435509443283e-02 -1.367181260138750076e-02 -2.677520215511322021e-01 1.946201771497726440e-01 -2.099188268184661865e-01 -9.342586994171142578e-02 6.908407807350158691e-02 1.720593571662902832e-01 1.862035840749740601e-01 3.812986239790916443e-02 -1.241310089826583862e-01 -2.971509397029876709e-01 -1.088000908493995667e-01 -1.698153913021087646e-01 -1.634321957826614380e-01 -1.582277119159698486e-01 4.749632626771926880e-02 1.559395529329776764e-02 -4.062123596668243408e-02 1.282584369182586670e-01 2.099259644746780396e-01 3.621444478631019592e-02 -4.166332259774208069e-02
-1.023675873875617981e-02 1.487947255373001099e-01 -8.853192441165447235e-03 5.257037281990051270e-02 -4.677889347076416016e-01 3.686303645372390747e-02 -1.031709536910057068e-01 -1.650151163339614868e-01 -1.894549876451492310e-01 -4.679264128208160400e-01 -1.286439746618270874e-01 -8.900293707847595215e-02 -2.726691365242004395e-01 -7.059104740619659424e-02 -1.646068692207336426e-01 -1.398494839668273926e-01 7.853031158447265625e-02 1.124518588185310364e-01 -1.869774907827377319e-01 6.265061348676681519e-02 9.961663931608200073e-02 2.851965837180614471e-02 -2.070594206452369690e-02 1.018197983503341675e-01 -5.683052539825439453e-02 1.995281279087066650e-01 5.398574844002723694e-02 3.452946618199348450e-02 -2.469386309385299683e-01 -5.243549868464469910e-02 2.197975069284439087e-01 2.704290151596069336e-01
-2.441004067659378052e-01 -3.289680182933807373e-02 -2.553412020206451416e-01 -7.701186090707778931e-02 -4.990977942943572998e-01 7.310990244150161743e-02 -1.147752702236175537e-01 -1.963258832693099976e-01 -3.341743946075439453e-01 -3.137226998805999756e-01 -9.532732889056205750e-03 -4.881087318062782288e-02 -3.162773847579956055e-01 -1.333185192197561264e-02 1.445168256759643555e-01 -7.009607553482055664e-02 -1.190708205103874207e-01 -1.399838328361511230e-01 4.866895079612731934e-02 -5.892281234264373779e-02 -5.515744537115097046e-02 -1.664981842041015625e-01 -2.578947320580482483e-02 -1.016974896192550659e-01 3.156288564205169678e-01 1.120490059256553650e-01 -1.443237662315368652e-01 4.930921643972396851e-02 1.889135874807834625e-02 7.438467442989349365e-02 2.114666812121868134e-02 1.750936731696128845e-02
-1.017241403460502625e-01 3.637748658657073975e-01 -1.595872938632965088e-01 -2.101240009069442749e-01 -3.722421824932098389e-01 -1.224697604775428772e-01 1.473836451768875122e-01 -3.482644557952880859e-01 -1.089733541011810303e-01 -8.546400070190429688e-02 1.487579494714736938e-01 -4.032354652881622314e-01 -1.412494629621505737e-01 1.124474853277206421e-01 2.010196745395660400e-01 7.879075407981872559e-02 -7.707460224628448486e-02 1.190742626786231995e-01 6.352615356445312500e-02 -1.988995820283889771e-01 6.124025955796241760e-02 -4.601603746414184570e-02 -8.675071597099304199e-02 7.225849200040102005e-03 1.165477000176906586e-02 2.903792262077331543e-01 6.924805790185928345e-02 -1.391684710979461670e-01 1.109654270112514496e-02 8.258454501628875732e-02 1.155594084411859512e-02 1.230832710862159729e-01
1.457005441188812256e-01 2.387010306119918823e-01 1.357345096766948700e-02 2.026319317519664764e-02 -4.947237074375152588e-01 2.327872663736343384e-01 -2.465846091508865356e-01 -3.562193512916564941e-01 1.979774683713912964e-01 6.440203636884689331e-02 1.763330698013305664e-01 1.511955410242080688e-01 -9.527554363012313843e-02 -4.679078701883554459e-03 1.188144609332084656e-01 1.719171702861785889e-01 -5.904011428356170654e-02 -3.703866899013519287e-02 -1.529051922261714935e-02 1.921048760414123535e-01 1.573486179113388062e-01 -3.104887902736663818e-01 -1.464250832796096802e-01 -4.040669649839401245e-02 9.332176297903060913e-02 2.212271094322204590e-01 1.219601649791002274e-02 1.039900556206703186e-01 7.283330196514725685e-04 7.897636294364929199e-02 6.458213902078568935e-04 1.530065089464187622e-01
7.636290509253740311e-03 -9.426407516002655029e-02 -3.477682471275329590e-01 1.348950117826461792e-01 -3.098978996276855469e-01 9.014524519443511963e-02 4.864274337887763977e-02 -1.928493976593017578e-01 -3.786678314208984375e-01 -1.565890312194824219e-01 -6.545323133468627930e-02 -9.165006875991821289e-02 -1.475360840559005737e-01 1.284376382827758789e-01 -3.212323039770126343e-02 -2.809205651283264160e-01 1.672704666852951050e-01 2.804326638579368591e-02 -3.633112460374832153e-02 1.316310912370681763e-01 -5.921928212046623230e-02 -1.238307282328605652e-01 -2.986484766006469727e-02 -1.114991381764411926e-01 -1.796054244041442871e-01 3.694654405117034912e-01 -1.886216700077056885e-01 -2.366901934146881104e-01 2.216580063104629517e-01 3.655846044421195984e-02 -9.276293218135833740e-02 1.018698140978813171e-01
6.337110698223114014e-02 2.568261623382568359e-01 1.251069456338882446e-02 1.616739332675933838e-01 -3.890082240104675293e-01 4.000056385993957520e-01 -3.483393415808677673e-02 -3.328621983528137207e-01 3.457841649651527405e-02 -1.142154820263385773e-02 3.486488014459609985e-02 1.445432193577289581e-02 -1.096603348851203918e-01 -7.437931746244430542e-02 -3.375752270221710205e-02 8.527207374572753906e-02 -2.507115527987480164e-02 -7.455712556838989258e-02 -8.306713774800300598e-03 1.358795464038848877e-01 -2.500780485570430756e-02 -3.901125192642211914e-01 -3.335203528404235840e-01 -4.836449772119522095e-02 3.324216902256011963e-01 1.810638308525085449e-01 7.637283951044082642e-02 3.183294832706451416e-02 4.231563210487365723e-02 -2.804635465145111084e-02 -6.238734349608421326e-02 6.289833039045333862e-02
-2.124865204095840454e-01 3.643108606338500977e-01 -4.636802896857261658e-02 -8.093185722827911377e-02 -4.068253338336944580e-01 -2.864098548889160156e-02 1.947482861578464508e-02 -3.253308832645416260e-01 -1.072167307138442993e-01 -1.218395605683326721e-01 6.305055320262908936e-02 -4.421675577759742737e-02 -7.972747087478637695e-02 9.156219661235809326e-02 -1.345903873443603516e-01 1.459414958953857422e-01 -4.671619087457656860e-02 9.718763828277587891e-02 2.150360196828842163e-01 2.777322828769683838e-01 1.736754477024078369e-01 -2.597296833992004395e-01 -9.724283963441848755e-02 3.215119615197181702e-02 -9.926668554544448853e-02 1.790553629398345947e-01 1.766682565212249756e-01 -2.526859343051910400e-01 1.767693907022476196e-01 -1.252160370349884033e-01 -1.504311524331569672e-02 1.649569869041442871e-01
2.027212530374526978e-01 -3.751344606280326843e-02 -3.310182094573974609e-01 1.540358215570449829e-01 -3.524609804153442383e-01 -3.098948001861572266e-01 -2.093832045793533325e-01 -3.120757937431335449e-01 -3.252235651016235352e-01 -3.808443993330001831e-02 2.716544866561889648e-01 -1.730425357818603516e-01 -9.478693455457687378e-02 8.865286409854888916e-02 -3.310646861791610718e-02 -1.023861840367317200e-01 -1.086347103118896484e-01 4.013590142130851746e-02 -8.999019861221313477e-02 1.990919187664985657e-02 1.438481509685516357e-01 -4.243608936667442322e-02 2.352040261030197144e-01 -1.058485358953475952e-01 7.854562997817993164e-02 1.446198672056198120e-01 -5.888210237026214600e-02 -7.912295311689376831e-02 3.896129503846168518e-02 2.160935550928115845e-01 -1.587764769792556763e-01 4.642976075410842896e-02
1.860034093260765076e-02 3.481563925743103027e-01 -6.054202094674110413e-02 1.476524323225021362e-01 -4.276787936687469482e-01 2.264014333486557007e-01 -2.025619894266128540e-01 -1.707949638366699219e-01 6.897933036088943481e-02 -2.502267248928546906e-02 1.317259073257446289e-01 -3.535690158605575562e-02 -1.090738102793693542e-01 6.662061810493469238e-02 -2.961632423102855682e-02 2.326842844486236572e-01 -5.216622352600097656e-02 1.621568202972412109e-01 1.580972969532012939e-01 2.819432020187377930e-01 -2.408412098884582520e-02 -3.955154120922088623e-01 -1.495777666568756104e-01 3.568943217396736145e-02 1.914157569408416748e-01 2.371571809053421021e-01 -4.191285744309425354e-02 1.382520794868469238e-01 3.851749747991561890e-02 -9.454786777496337891e-02 -1.071305721998214722e-01 5.872529000043869019e-02
1.599118411540985107e-01 2.523293197154998779e-01 -1.663510948419570923e-01 1.995521597564220428e-02 -1.641572713851928711e-01 3.658324778079986572e-01 -1.173629686236381531e-01 -1.326049566268920898e-01 -2.368334531784057617e-01 -2.682549953460693359e-01 1.896826624870300293e-01 -1.699985712766647339e-01 -2.096989899873733521e-01 -2.441902011632919312e-01 -2.542663812637329102e-01 1.107087880373001099e-01 1.725721359252929688e-01 2.802927233278751373e-02 2.422393262386322021e-01 -2.340789139270782471e-01 6.610921770334243774e-02 -1.662645488977432251e-01 -1.486288309097290039e-01 -1.090307161211967468e-01 2.367527969181537628e-02 1.600580662488937378e-02 1.913377898745238781e-03 7.560849189758300781e-02 -4.815656226128339767e-03 6.890680640935897827e-02 2.161439806222915649e-01 2.214705348014831543e-01
4.416449368000030518e-02 3.707033991813659668e-01 -5.495935678482055664e-02 -6.717463582754135132e-02 -4.282299876213073730e-01 2.073244154453277588e-01 -2.093281745910644531e-01 -2.344203181564807892e-02 -8.803012780845165253e-03 -8.078663796186447144e-02 -1.696283370256423950e-02 -1.088958755135536194e-01 1.809623390436172485e-01 4.181231185793876648e-02 -1.692175269126892090e-01 -6.598418951034545898e-02 -2.052663825452327728e-02 2.678742073476314545e-02 1.048284471035003662e-01 1.617673933506011963e-01 1.291145086288452148e-01 -1.563581824302673340e-01 -2.943716049194335938e-01 -1.984398216009140015e-01 1.513189375400543213e-01 3.623469173908233643e-01 -1.133727729320526123e-01 -4.566518589854240417e-02 -2.530770003795623779e-01 -6.754598021507263184e-02 1.506484746932983398e-01 1.739092320203781128e-01
1.915360689163208008e-01 6.525899469852447510e-02 -7.125938683748245239e-02 1.922500431537628174e-01 -2.428788542747497559e-01 9.169793874025344849e-02 -2.342315018177032471e-01 -1.097651943564414978e-01 -1.127530559897422791e-01 -3.885078430175781250e-01 1.504640877246856689e-01 -1.406518556177616119e-02 -1.174295134842395782e-02 -1.698498874902725220e-01 -3.938269019126892090e-01 6.405051797628402710e-02 1.453336626291275024e-01 -5.136725306510925293e-02 2.250104993581771851e-01 -1.362101137638092041e-01 2.702542841434478760e-01 -2.819001078605651855e-01 -2.919555269181728363e-02 -2.160523682832717896e-01 -7.679513096809387207e-02 6.823725998401641846e-02 -1.539904158562421799e-02 2.001059800386428833e-01 -2.269151210784912109e-01 8.066078275442123413e-02 1.236108317971229553e-02 -7.788342237472534180e-02
1.816262304782867432e-01 1.246998980641365051e-01 -6.146652624011039734e-02 -1.124589219689369202e-01 -5.115656256675720215e-01 -1.323519647121429443e-01 -2.542802095413208008e-01 -2.934292852878570557e-01 1.106452103704214096e-02 -3.551549464464187622e-02 1.569757461547851562e-01 -1.106790173798799515e-02 -1.679684221744537354e-01 1.113323941826820374e-01 -8.761211298406124115e-03 -8.965474367141723633e-02 3.903223946690559387e-02 7.937468588352203369e-03 3.865158557891845703e-02 2.647911608219146729e-01 -1.848948299884796143e-01 3.109097853302955627e-02 -3.555848300457000732e-01 -1.054447218775749207e-01 2.022524923086166382e-01 -8.165461570024490356e-02 -2.106681317090988159e-01 -1.176075562834739685e-01 1.055868193507194519e-01 -1.953718662261962891e-01 -5.212801322340965271e-02 1.626701205968856812e-01
8.012126386165618896e-02 2.461015433073043823e-01 5.210766941308975220e-02 -3.885286673903465271e-02 -4.727103710174560547e-01 9.397438913583755493e-02 -2.445810735225677490e-01 -2.222089618444442749e-01 -2.975801564753055573e-02 -1.075831055641174316e-01 -9.237454831600189209e-02 -2.610260248184204102e-01 -1.988320238888263702e-02 -4.862256348133087158e-02 -3.205158561468124390e-02 2.004320323467254639e-01 1.285790055990219116e-01 1.751152873039245605e-01 2.238571941852569580e-01 1.992751061916351318e-01 7.225181162357330322e-02 -1.027732342481613159e-01 -4.018593728542327881e-01 1.115033552050590515e-01 1.389839351177215576e-01 1.610446870326995850e-01 5.143635720014572144e-02 7.531556487083435059e-02 -3.882393240928649902e-02 -1.675333678722381592e-01 4.371938481926918030e-02 -2.060009390115737915e-01
2.537248432636260986e-01 -1.249351911246776581e-02 -3.498927876353263855e-02 1.512581259012222290e-01 -1.382297873497009277e-01 2.003843039274215698e-01 -1.465841084718704224e-01 4.894649982452392578e-02 -2.565233707427978516e-01 -3.871493935585021973e-01 3.926036953926086426e-01 -5.545867979526519775e-02 -2.838284522294998169e-02 -6.940023601055145264e-02 -1.995232850313186646e-01 3.764439001679420471e-02 8.809702098369598389e-02 1.177900135517120361e-01 3.569742739200592041e-01 -3.937409073114395142e-02 2.182050794363021851e-01 -7.611283659934997559e-02 -1.252423822879791260e-01 -1.757684499025344849e-01 2.731145732104778290e-02 2.429166734218597412e-01 -7.933744043111801147e-02 1.870740652084350586e-01 -1.862760633230209351e-01 1.261106282472610474e-01 3.510924801230430603e-02 -7.060565799474716187e-02
-2.012727111577987671e-01 1.815998703241348267e-01 9.907311946153640747e-02 1.070860475301742554e-01 -4.985585212707519531e-01 1.078127231448888779e-02 -1.096157655119895935e-01 -1.913664489984512329e-01 -8.539751917123794556e-02 -2.847992479801177979e-01 -5.070791393518447876e-02 -1.707948446273803711e-01 4.972145706415176392e-02 -2.070107161998748779e-01 -9.225590527057647705e-02 3.410576283931732178e-01 1.322968006134033203e-01 -1.160631608217954636e-02 -4.367452859878540039e-02 1.536147594451904297e-01 5.125860217958688736e-03 -2.511573433876037598e-01 -2.017300575971603394e-01 9.890184551477432251e-02 1.022412553429603577e-01 2.713806033134460449e-01 -2.896899171173572540e-02 -9.383580647408962250e-03 -2.047885209321975708e-01 1.567870378494262695e-01 -9.614246338605880737e-02 9.734741412103176117e-03
-1.578893810510635376e-01 8.225065469741821289e-02 -1.948925703763961792e-01 -2.361784726381301880e-01 -4.894388318061828613e-01 -1.111225262284278870e-01 -2.136047631502151489e-01 -3.678037226200103760e-01 9.741704910993576050e-03 -3.573624491691589355e-01 5.789145082235336304e-02 3.985607251524925232e-02 -9.318544715642929077e-02 -1.630025655031204224e-01 -2.836926467716693878e-02 -1.237404998391866684e-02 -4.477858543395996094e-03 4.438098985701799393e-03 -5.056719109416007996e-02 1.034898906946182251e-01 -1.377550363540649414e-01 -1.116782873868942261e-01 -2.041927427053451538e-01 3.982638567686080933e-02 3.039223551750183105e-01 5.676463246345520020e-02 3.034615330398082733e-02 -3.760786354541778564e-02 2.477272786200046539e-02 2.417320311069488525e-01 3.424299508333206177e-02 -1.630955338478088379e-01
-1.064724996685981750e-01 2.948492765426635742e-01 -1.440501660108566284e-01 -6.507758051156997681e-02 -2.488107830286026001e-01 2.996574342250823975e-01 -3.533195257186889648e-01 -1.140173673629760742e-01 4.467008262872695923e-02 -1.541195362806320190e-01 1.501269936561584473e-01 -3.765783738344907761e-03 -2.933689951896667480e-01 8.109549432992935181e-02 -1.362541764974594116e-01 1.356632709503173828e-01 1.069658845663070679e-01 2.821926958858966827e-02 -7.059611845761537552e-03 -1.113677546381950378e-01 -2.106735408306121826e-01 -5.957905203104019165e-02 3.475954756140708923e-02 -1.483867466449737549e-01 5.241946130990982056e-02 1.911290287971496582e-01 -6.196728721261024475e-02 -2.309611737728118896e-01 -8.392581343650817871e-02 4.630568623542785645e-02 1.080764532089233398e-01 4.428478181362152100e-01
1.585978418588638306e-01 -2.498584799468517303e-02 -2.843141257762908936e-01 2.318584024906158447e-01 -3.101769089698791504e-01 -4.433199390769004822e-02 -2.117481827735900879e-01 -3.576255738735198975e-01 -1.268933713436126709e-01 1.183986440300941467e-01 1.880334019660949707e-01 5.911281332373619080e-02 -9.543697535991668701e-02 -6.102944537997245789e-02 -1.797843575477600098e-01 -2.810738086700439453e-01 -7.060530781745910645e-02 4.165308177471160889e-02 9.565571323037147522e-03 9.365970641374588013e-02 1.208409816026687622e-01 -2.034333720803260803e-02 1.291978806257247925e-01 -1.450511664152145386e-01 2.187231322750449181e-03 3.054653406143188477e-01 -1.884755641222000122e-01 1.641513705253601074e-01 1.663316786289215088e-01 2.862364947795867920e-01 -4.148596152663230896e-02 2.003973424434661865e-01
-1.413810253143310547e-01 3.765397369861602783e-01 -1.635217666625976562e-01 9.761128574609756470e-02 -3.546677231788635254e-01 7.728866487741470337e-02 -3.117102682590484619e-01 -3.627884089946746826e-01 -2.176429480314254761e-01 -4.930331185460090637e-02 -6.978929042816162109e-02 -1.860442906618118286e-01 -1.336371004581451416e-01 -1.088851392269134521e-01 -1.253803446888923645e-02 -4.005708545446395874e-02 -2.046224661171436310e-03 -3.284261226654052734e-01 9.780580550432205200e-02 7.721525430679321289e-02 8.649678528308868408e-02 -6.939294282346963882e-03 1.669567972421646118e-01 2.361126430332660675e-02 -4.475793801248073578e-03 1.491372585296630859e-01 -1.423359215259552002e-01 2.064453065395355225e-01 1.819954961538314819e-01 -7.934902608394622803e-02 -2.427747286856174469e-02 -1.901433914899826050e-01
8.796747773885726929e-02 2.477466464042663574e-01 -8.478632569313049316e-02 1.394836306571960449e-01 -4.105548858642578125e-01 1.447438597679138184e-01 -1.596963852643966675e-01 -1.405447125434875488e-01 3.296235501766204834e-01 -1.284244209527969360e-01 1.975556463003158569e-01 2.705216407775878906e-02 -2.751786708831787109e-01 -6.975246220827102661e-02 -1.629620641469955444e-01 9.606464207172393799e-02 -1.362074017524719238e-01 1.223362013697624207e-01 9.331335127353668213e-02 4.845235124230384827e-02 -6.769417971372604370e-02 -3.163823187351226807e-01 -1.970250755548477173e-01 -6.080253422260284424e-02 2.805186510086059570e-01 1.812119483947753906e-01 1.546426415443420410e-01 2.208387255668640137e-01 7.778629660606384277e-02 2.595936879515647888e-02 5.285965651273727417e-02 -5.193948373198509216e-02
1.111551597714424133e-01 3.446266353130340576e-01 2.561512961983680725e-02 -7.113701105117797852e-02 -4.747461080551147461e-01 -1.741275787353515625e-01 -3.357855677604675293e-01 -4.835432395339012146e-02 -1.760107874870300293e-01 -8.808742463588714600e-02 2.469896674156188965e-01 1.437974721193313599e-01 -2.720050513744354248e-01 -1.451879143714904785e-01 2.172243595123291016e-02 -2.090928256511688232e-01 -1.219189167022705078e-01 -1.159713491797447205e-01 3.159418702125549316e-02 -1.224109381437301636e-01 9.662095457315444946e-02 2.296369709074497223e-02 2.796389721333980560e-02 -9.648000821471214294e-03 1.791369915008544922e-01 9.310018271207809448e-02 1.030842140316963196e-01 2.881428599357604980e-02 2.170881330966949463e-01 1.304999142885208130e-01 -2.346033602952957153e-01 -7.901012897491455078e-02
-1.255259364843368530e-01 -3.134022234007716179e-03 -2.407418638467788696e-01 3.200647830963134766e-01 -3.471447825431823730e-01 -4.569807648658752441e-02 -3.466727733612060547e-01 -1.496469322592020035e-02 -1.977321058511734009e-01 -1.490244083106517792e-02 2.708033323287963867e-01 -3.651295229792594910e-02 -1.491902470588684082e-01 -1.744628995656967163e-01 2.898781932890415192e-02 4.361065849661827087e-02 -1.531224995851516724e-01 2.613671123981475830e-01 -1.719959196634590626e-03 1.065334007143974304e-01 1.041375994682312012e-01 1.576125472784042358e-01 -8.848516643047332764e-02 -2.316480726003646851e-01 -1.119487583637237549e-01 1.597519963979721069e-01 2.420164942741394043e-01 -2.164044231176376343e-01 1.741487681865692139e-01 -1.163081377744674683e-01 -1.429703086614608765e-01 5.802010744810104370e-02
9.415601938962936401e-02 1.538877338171005249e-01 -8.748557418584823608e-02 -8.156321942806243896e-02 -1.945278048515319824e-01 -4.274635016918182373e-02 -4.059570133686065674e-01 -3.737647235393524170e-01 -2.677534818649291992e-01 6.030594184994697571e-02 -3.612726181745529175e-02 -9.145256876945495605e-02 -1.891756206750869751e-01 -4.995281621813774109e-02 -3.242397308349609375e-02 1.215647906064987183e-01 1.124614477157592773e-01 6.928455550223588943e-03 7.284254580736160278e-02 -5.665531847625970840e-03 -1.088533475995063782e-01 -8.074852637946605682e-03 -1.796634197235107422e-01 -7.678902149200439453e-02 -2.025042027235031128e-01 1.083027198910713196e-01 4.082263112068176270e-01 1.575491973198950291e-03 -3.751563429832458496e-01 -4.285448789596557617e-02 -1.120629012584686279e-01 1.649816036224365234e-01
-2.975128293037414551e-01 3.485174477100372314e-01 1.281816214323043823e-01 9.883470833301544189e-02 -4.373815655708312988e-01 6.899702548980712891e-02 -2.329697310924530029e-01 -3.078863620758056641e-01 -1.773422211408615112e-01 1.194698214530944824e-01 1.058908104896545410e-01 -1.029182001948356628e-01 -7.616764307022094727e-02 -1.003988832235336304e-01 -8.065244555473327637e-02 7.545302063226699829e-02 2.283615432679653168e-02 6.397050619125366211e-02 -1.431082189083099365e-01 1.268279850482940674e-01 -1.211373284459114075e-01 -5.425940454006195068e-02 -2.983374297618865967e-01 1.881184279918670654e-01 1.200778335332870483e-01 1.958706974983215332e-01 -1.746736317873001099e-01 8.701230585575103760e-02 -1.909825764596462250e-02 -1.124449819326400757e-01 -5.278039351105690002e-02 -1.822949796915054321e-01
1.096791252493858337e-01 2.223778367042541504e-01 3.621888905763626099e-02 1.034153401851654053e-01 -3.122779130935668945e-01 -3.313549980521202087e-02 -3.281179964542388916e-01 -1.438288241624832153e-01 -1.833297163248062134e-01 -1.921159774065017700e-01 7.102218456566333771e-03 1.352954655885696411e-02 3.435616195201873779e-02 -4.373842105269432068e-02 -5.641511827707290649e-02 -8.196841925382614136e-02 -1.804557442665100098e-01 3.150252625346183777e-02 1.821103692054748535e-01 1.646009087562561035e-01 -1.145156994462013245e-01 -1.584124565124511719e-01 -1.673205643892288208e-01 1.159543618559837341e-01 1.812433600425720215e-01 2.460686117410659790e-01 1.291175633668899536e-01 -8.171354234218597412e-02 -2.039861232042312622e-01 3.991822898387908936e-01 9.308753162622451782e-02 3.405407071113586426e-01
6.258270144462585449e-02 8.107417821884155273e-02 -1.937276870012283325e-01 -2.540959045290946960e-02 -1.432189196348190308e-01 -1.405215542763471603e-02 -1.287309080362319946e-01 -2.817690372467041016e-01 -3.982381224632263184e-01 -1.999395042657852173e-01 2.130572944879531860e-01 -1.109960451722145081e-01 -3.680403903126716614e-02 1.657686233520507812e-01 -2.434341311454772949e-01 1.874909549951553345e-02 -1.243319138884544373e-01 -1.857503876090049744e-02 -2.846904397010803223e-01 2.108238637447357178e-01 2.936850860714912415e-02 1.707592308521270752e-01 1.257438957691192627e-01 -1.019018962979316711e-01 -8.514954149723052979e-02 3.744440674781799316e-01 -7.827914506196975708e-02 -1.059517189860343933e-01 1.447976082563400269e-01 2.086590975522994995e-01 -2.483732551336288452e-01 3.753936663269996643e-02
-2.659997157752513885e-02 4.142836630344390869e-01 -6.903449445962905884e-02 -4.233682155609130859e-02 -4.886088967323303223e-01 2.807025015354156494e-01 -1.276817172765731812e-01 -1.494917459785938263e-02 2.762878872454166412e-02 -7.927996665239334106e-02 1.915567964315414429e-01 -1.918318718671798706e-01 1.137061640620231628e-01 -3.743616491556167603e-02 -6.046617776155471802e-02 1.878403425216674805e-01 4.689244925975799561e-02 -9.267983585596084595e-02 -6.712958216667175293e-02 -4.598047584295272827e-02 1.218357682228088379e-02 -1.242628768086433411e-01 -1.784991472959518433e-01 -8.270294964313507080e-02 7.623399794101715088e-02 3.570064306259155273e-01 -6.508899480104446411e-02 -7.008896023035049438e-02 -3.125785291194915771e-01 1.779430806636810303e-01 9.869322180747985840e-02 -2.811781130731105804e-03
-2.783676423132419586e-02 6.802074611186981201e-02 -1.272335946559906006e-01 -3.707024455070495605e-02 -3.946247398853302002e-01 2.838497161865234375e-01 -2.135874629020690918e-01 -9.049158543348312378e-02 -6.914108991622924805e-02 -4.770045354962348938e-02 2.676238715648651123e-01 -1.118289530277252197e-01 -2.251534461975097656e-01 1.690115183591842651e-01 -2.717233449220657349e-02 4.920116439461708069e-02 1.656223684549331665e-01 -2.965330146253108978e-02 2.551769912242889404e-01 -1.352682560682296753e-01 1.634081602096557617e-01 -2.248105704784393311e-01 5.885203182697296143e-02 9.145960211753845215e-03 -1.776890307664871216e-01 1.299861222505569458e-01 3.253185749053955078e-01 8.439869433641433716e-02 9.574607014656066895e-02 2.595145404338836670e-01 -2.056024819612503052e-01 -2.014974504709243774e-01
-2.938289046287536621e-01 8.704620599746704102e-02 -3.199848234653472900e-01 -2.146740444004535675e-02 -4.354031682014465332e-01 -3.280292451381683350e-02 -2.027241587638854980e-01 -3.190769851207733154e-01 -1.090977862477302551e-01 -2.615487277507781982e-01 -3.893968835473060608e-02 8.853846043348312378e-02 -1.097653508186340332e-01 -1.574463695287704468e-01 7.842062413692474365e-02 1.578093469142913818e-01 6.058526411652565002e-02 -2.039107121527194977e-02 1.344791948795318604e-01 3.146833479404449463e-01 -9.641038253903388977e-03 -1.101100817322731018e-01 -2.097538411617279053e-01 8.406254462897777557e-03 2.622680068016052246e-01 1.165976095944643021e-02 1.675535738468170166e-01 -4.823310766369104385e-03 -1.050093322992324829e-01 1.349776089191436768e-01 -7.204244285821914673e-02 -5.643932893872261047e-02
-2.590644955635070801e-01 2.501154877245426178e-02 -7.639769464731216431e-02 5.737460032105445862e-02 -4.307324588298797607e-01 -1.098545491695404053e-01 -1.057847514748573303e-01 -8.792061358690261841e-02 -2.316074967384338379e-01 -3.263030350208282471e-01 8.438991010189056396e-02 -1.387449353933334351e-01 -2.402949929237365723e-01 -2.888799412176012993e-03 -2.442432343959808350e-01 -1.420353204011917114e-01 4.534958675503730774e-02 3.165713548660278320e-01 -1.276257168501615524e-02 1.032410785555839539e-01 1.569479107856750488e-01 1.277803182601928711e-01 -1.052823215723037720e-01 -3.328685760498046875e-01 -1.849013566970825195e-02 3.102854453027248383e-02 1.057544052600860596e-01 6.067525967955589294e-02 2.792239785194396973e-01 1.034073159098625183e-01 3.967121243476867676e-02 -1.419237721711397171e-02
1.066035926342010498e-01 2.757963165640830994e-02 -2.006096094846725464e-01 1.669188737869262695e-01 -3.460570573806762695e-01 -1.892499811947345734e-02 -2.403217852115631104e-01 -2.253473997116088867e-01 -2.042195498943328857e-01 -3.157665133476257324e-01 3.826805949211120605e-01 1.222792789340019226e-01 -1.858627647161483765e-01 -9.120018035173416138e-02 7.964976131916046143e-02 -1.570088267326354980e-01 -7.052270323038101196e-02 -3.013728559017181396e-02 6.370499730110168457e-02 -4.484381154179573059e-02 2.668207325041294098e-02 -1.075933873653411865e-01 8.100482821464538574e-02 -2.524245083332061768e-01 -6.831566244363784790e-02 2.434825599193572998e-01 -2.259948700666427612e-01 5.571423470973968506e-02 1.458076387643814087e-01 2.129988521337509155e-01 -1.818499565124511719e-01 4.587651416659355164e-02
1.227788478136062622e-01 -7.317362818866968155e-03 4.088827595114707947e-02 2.039536386728286743e-01 -1.969406008720397949e-01 1.509329527616500854e-01 -9.906145930290222168e-02 -1.499616056680679321e-01 -3.026051223278045654e-01 -3.442873954772949219e-01 1.530607342720031738e-01 -8.729215711355209351e-02 -8.990855515003204346e-02 -1.285146027803421021e-01 -1.767506152391433716e-01 1.489317417144775391e-01 -9.764423966407775879e-02 5.193991959095001221e-02 2.823013067245483398e-01 -1.884610801935195923e-01 1.763522773981094360e-01 -2.823652625083923340e-01 -8.844296634197235107e-02 -3.379398286342620850e-01 -1.667845696210861206e-01 8.126935362815856934e-02 -5.316064134240150452e-02 -1.299403887242078781e-02 -3.370045721530914307e-01 8.811526745557785034e-02 8.318892121315002441e-02 -5.088891461491584778e-02
9.171014279127120972e-02 -8.536890149116516113e-02 -1.178491488099098206e-01 -3.637740761041641235e-02 -2.640306353569030762e-01 2.374358922243118286e-01 -3.242702484130859375e-01 -1.903318017721176147e-01 -1.102008223533630371e-01 -1.432767361402511597e-01 4.218040406703948975e-01 -5.283800140023231506e-02 -1.783291697502136230e-01 4.857927560806274414e-02 -1.636950075626373291e-01 1.464833468198776245e-01 -6.224714964628219604e-02 -1.860885471105575562e-01 1.037802547216415405e-01 -3.103126287460327148e-01 1.201735734939575195e-01 3.236303105950355530e-02 -2.637812495231628418e-02 -1.647383570671081543e-01 9.850060939788818359e-02 2.336816787719726562e-01 -1.639390438795089722e-01 3.215534090995788574e-01 -1.260870546102523804e-01 7.273907959461212158e-02 -1.257712021470069885e-02 -3.171483799815177917e-02
1.873789131641387939e-01 1.941156224347651005e-04 -1.571966260671615601e-01 5.968919768929481506e-02 -5.293776467442512512e-02 9.478560835123062134e-02 -1.978591829538345337e-01 -2.177399992942810059e-01 -1.528042554855346680e-01 -2.449569553136825562e-01 3.729639053344726562e-01 -1.320810019969940186e-01 -1.370734721422195435e-01 1.254219375550746918e-02 -2.385923713445663452e-01 2.136778980493545532e-01 -1.174758467823266983e-02 3.126488626003265381e-02 2.730044722557067871e-01 -1.441425830125808716e-01 1.819827705621719360e-01 -1.608770340681076050e-01 -1.161954253911972046e-01 -2.118927836418151855e-01 -2.159173190593719482e-01 2.336783558130264282e-01 -1.482668370008468628e-01 3.681387379765510559e-02 -1.973045319318771362e-01 2.884580008685588837e-02 2.110249698162078857e-01 2.327195107936859131e-01
2.431831806898117065e-01 2.170833349227905273e-01 1.835136674344539642e-02 1.266859751194715500e-02 -4.748850762844085693e-01 2.601560652256011963e-01 -8.599358797073364258e-02 -5.846024304628372192e-02 -2.621714770793914795e-01 -2.822804823517799377e-02 -1.738386303186416626e-01 3.781505674123764038e-02 -1.944727152585983276e-01 9.011586010456085205e-02 9.920197725296020508e-02 2.087876796722412109e-01 -1.348062753677368164e-01 -2.556313760578632355e-02 6.337421387434005737e-02 1.484599709510803223e-01 8.775356411933898926e-02 8.176898211240768433e-02 -3.426233530044555664e-01 1.165452077984809875e-01 7.087122648954391479e-02 3.437012732028961182e-01 -1.161274462938308716e-01 2.717143669724464417e-02 -1.682236492633819580e-01 -8.053974807262420654e-02 1.270843446254730225e-01 -1.005934551358222961e-01
-1.423743069171905518e-01 5.737306084483861923e-03 1.657122820615768433e-01 6.269858777523040771e-02 -1.341918855905532837e-01 1.697585135698318481e-01 -1.877045780420303345e-01 -2.140159159898757935e-01 -2.953685224056243896e-01 -6.271180510520935059e-02 8.875080943107604980e-02 -7.730425894260406494e-02 -2.776006758213043213e-01 1.656382232904434204e-01 -2.305202186107635498e-01 9.689778089523315430e-02 -1.462842673063278198e-01 1.209822967648506165e-01 -4.654678329825401306e-02 -2.239654213190078735e-01 -1.939163953065872192e-01 -2.133268415927886963e-01 1.563320122659206390e-02 -3.714315891265869141e-01 1.683644950389862061e-01 2.280417680740356445e-01 -1.426191031932830811e-01 7.967188209295272827e-02 -1.314868032932281494e-01 -1.754489094018936157e-01 -5.982834100723266602e-02 2.828784883022308350e-01
7.996327430009841919e-02 8.940518647432327271e-02 -2.639546394348144531e-01 6.489407271146774292e-02 -3.911039233207702637e-01 -1.933051198720932007e-01 5.082793161273002625e-02 -1.717607229948043823e-01 1.493581384420394897e-01 -5.328668281435966492e-02 1.565925925970077515e-01 -1.117289066314697266e-01 -2.304951250553131104e-01 7.505791634321212769e-02 -9.083455055952072144e-02 -1.929387748241424561e-01 2.129976451396942139e-01 1.160984262824058533e-01 -1.087742298841476440e-01 1.009792461991310120e-01 3.736781179904937744e-01 -3.303959369659423828e-01 -1.126241460442543030e-01 -2.075681537389755249e-01 -7.699331641197204590e-02 1.561030298471450806e-01 -2.990512251853942871e-01 5.604402720928192139e-02 2.087434753775596619e-02 -1.054866015911102295e-01 3.482125699520111084e-02 -4.289058595895767212e-02
-6.075840070843696594e-02 2.394913882017135620e-01 -2.107540816068649292e-01 1.404677480459213257e-01 -4.603002667427062988e-01 2.156637459993362427e-01 -2.018818631768226624e-02 -8.337352424860000610e-02 -7.334855943918228149e-02 -2.532379031181335449e-01 -3.715770691633224487e-02 -1.399740725755691528e-01 -1.903408765792846680e-01 -1.655023843050003052e-01 -7.237204909324645996e-02 -7.987789809703826904e-02 -1.648701261729001999e-03 6.522605568170547485e-02 -2.047075778245925903e-01 -9.961895644664764404e-02 8.754808455705642700e-03 -3.093544840812683105e-01 -2.279534786939620972e-01 1.066298410296440125e-01 1.163417547941207886e-01 2.146466374397277832e-01 1.315410137176513672e-01 -2.405145466327667236e-01 -2.419403642416000366e-01 2.275235950946807861e-02 1.631449460983276367e-01 8.782048523426055908e-02
6.452543288469314575e-02 4.282635077834129333e-02 1.096268221735954285e-01 2.354446798563003540e-01 -1.937015950679779053e-01 1.136360969394445419e-02 -3.069370388984680176e-01 -3.156354427337646484e-01 4.516707360744476318e-02 -4.383936896920204163e-02 3.398738801479339600e-01 6.807915866374969482e-02 -1.649498939514160156e-01 8.863179828040301800e-04 -1.922501921653747559e-01 -4.649085178971290588e-02 5.914871767163276672e-02 -1.495084017515182495e-01 1.617334634065628052e-01 -1.828022748231887817e-01 3.081108033657073975e-01 -4.641003161668777466e-02 -2.268216907978057861e-01 -4.047392904758453369e-01 2.189615219831466675e-01 2.418668568134307861e-02 1.237098965793848038e-02 7.048375904560089111e-02 -2.440913580358028412e-02 1.055301949381828308e-01 -1.579621136188507080e-01 -1.285075247287750244e-01
3.848069906234741211e-01 2.538322471082210541e-02 3.664186224341392517e-02 9.751872718334197998e-02 -2.120722830295562744e-01 1.892489641904830933e-01 -2.579577267169952393e-01 -8.698115497827529907e-02 -1.162008494138717651e-01 -3.102923929691314697e-01 2.970407903194427490e-01 -1.534169763326644897e-01 -2.171576023101806641e-01 -1.119219288229942322e-01 -2.308304607868194580e-01 1.971951872110366821e-01 -1.648180633783340454e-01 1.004410255700349808e-02 1.360931843519210815e-01 -2.695588469505310059e-01 1.011199727654457092e-01 -1.708890050649642944e-01 -1.641518920660018921e-01 -1.327232420444488525e-01 -1.756594628095626831e-01 1.910132467746734619e-01 1.078241989016532898e-01 1.534767150878906250e-01 -5.384484678506851196e-02 -3.048490732908248901e-02 4.484347626566886902e-02 3.633969649672508240e-02
-2.915324866771697998e-01 2.075074762105941772e-01 -3.325140774250030518e-01 2.312778532505035400e-01 -4.437859952449798584e-01 -2.149311006069183350e-01 -4.373801499605178833e-02 -1.935608685016632080e-01 -1.092367470264434814e-01 -3.104646801948547363e-01 7.315003126859664917e-02 -1.654811948537826538e-02 -1.149586215615272522e-01 -6.265937536954879761e-02 1.133627593517303467e-01 1.365116089582443237e-01 -3.622006997466087341e-02 -6.536652334034442902e-03 3.551130741834640503e-02 -8.174783550202846527e-03 -2.373753301799297333e-02 -2.692936062812805176e-01 -7.837276905775070190e-02 1.426225006580352783e-01 6.646776944398880005e-02 1.984993815422058105e-01 1.669104248285293579e-01 -9.508538246154785156e-02 -1.071483939886093140e-01 2.404334954917430878e-02 -2.082124948501586914e-01 1.562694311141967773e-01
8.860751241445541382e-02 -8.027599751949310303e-02 -2.727041207253932953e-02 9.532973170280456543e-02 -2.916812002658843994e-01 2.503289878368377686e-01 -4.196841716766357422e-01 -6.411658972501754761e-02 -2.112674526870250702e-02 -1.012929454445838928e-01 2.843112945556640625e-01 -8.037380129098892212e-02 -2.159438878297805786e-01 -1.842009872198104858e-01 -1.651346236467361450e-01 2.266377359628677368e-01 -7.656951993703842163e-02 -7.528480887413024902e-02 4.008513391017913818e-01 -1.633762419223785400e-01 2.103442847728729248e-01 -1.250930130481719971e-01 -1.763198077678680420e-01 -1.370642930269241333e-01 2.825436927378177643e-02 2.212682366371154785e-01 6.422114558517932892e-03 8.808106929063796997e-02 -8.513252437114715576e-02 -8.958638459444046021e-02 -4.312924668192863464e-02 -8.559262007474899292e-02
1.138447970151901245e-01 1.086038500070571899e-01 1.790792047977447510e-01 1.283496469259262085e-01 -3.157005906105041504e-01 7.452561706304550171e-02 -2.048109769821166992e-01 -2.981726825237274170e-01 4.315306991338729858e-02 -2.985352277755737305e-01 1.980745494365692139e-01 8.262521028518676758e-02 5.785313621163368225e-02 9.427268803119659424e-02 -8.097729086875915527e-02 3.524446487426757812e-02 -6.959438323974609375e-03 -6.801288574934005737e-02 1.673045605421066284e-01 1.512304991483688354e-01 -7.484593987464904785e-02 -3.752697408199310303e-01 -3.293168842792510986e-01 -9.009453654289245605e-02 1.461609154939651489e-01 3.697521686553955078e-01 -2.141747437417507172e-02 4.639750719070434570e-02 1.272457838058471680e-01 -4.458479955792427063e-02 1.507217288017272949e-01 1.158770918846130371e-01
-5.547208338975906372e-02 1.527113616466522217e-01 -2.677779793739318848e-01 1.743687242269515991e-01 -2.323564440011978149e-01 -2.271272838115692139e-01 -3.515682816505432129e-01 -2.339463382959365845e-01 -1.504657566547393799e-01 -4.358422011137008667e-02 1.107809022068977356e-01 -1.829718798398971558e-01 1.921416521072387695e-01 4.866752773523330688e-02 -2.649970352649688721e-01 -2.022807598114013672e-01 1.707094460725784302e-01 8.720708638429641724e-02 1.846444457769393921e-01 -1.230121329426765442e-01 1.281227078288793564e-02 6.085570529103279114e-02 -1.217274218797683716e-01 -3.620058000087738037e-01 -6.235247477889060974e-02 7.944985479116439819e-02 2.517479062080383301e-01 -1.795589327812194824e-01 -2.169077843427658081e-02 1.000688001513481140e-01 1.194709613919258118e-01 -2.418636716902256012e-02
2.680240012705326080e-02 1.058735921978950500e-01 8.991924673318862915e-02 1.072481051087379456e-01 -2.430178821086883545e-01 3.411144614219665527e-01 -3.950884938240051270e-01 -2.389195859432220459e-01 -7.608376443386077881e-02 -1.189043000340461731e-01 2.335511595010757446e-01 -1.880609542131423950e-01 -1.576369404792785645e-01 -1.106096729636192322e-01 -2.966865599155426025e-01 2.377209216356277466e-01 -5.568392947316169739e-02 -4.967375472187995911e-02 2.927647829055786133e-01 -2.776378095149993896e-01 1.661436408758163452e-01 -4.943054541945457458e-02 -1.050671637058258057e-01 -1.346030235290527344e-01 4.368778690695762634e-02 1.185251995921134949e-01 7.520534098148345947e-02 8.890263736248016357e-02 -1.182382330298423767e-01 -2.171087265014648438e-02 4.190496355295181274e-02 -1.230529844760894775e-01
8.843947201967239380e-02 3.506363555788993835e-02 -1.356136240065097809e-02 1.010199338197708130e-01 -3.647323325276374817e-02 2.184572517871856689e-01 -3.301596641540527344e-01 -2.399602979421615601e-01 -1.083706542849540710e-01 -2.822394967079162598e-01 4.184775352478027344e-01 -1.811747997999191284e-01 -2.322430312633514404e-01 -3.741292282938957214e-02 -3.263524770736694336e-01 2.434435784816741943e-01 -2.828436531126499176e-02 9.859361499547958374e-02 5.429785326123237610e-02 -2.329435050487518311e-01 1.191816553473472595e-01 -1.698290109634399414e-01 -1.993651241064071655e-01 -1.376712173223495483e-01 -2.023078799247741699e-01 6.846356391906738281e-02 -5.483242496848106384e-02 1.417580991983413696e-01 -1.841806620359420776e-02 -1.678067073225975037e-02 2.694258280098438263e-02 -7.013797760009765625e-02
5.453140661120414734e-02 -2.901850827038288116e-02 -1.434839814901351929e-01 1.659701466560363770e-01 -3.955023586750030518e-01 -2.852873206138610840e-01 -1.489475816488265991e-01 1.482241004705429077e-01 -1.966369003057479858e-01 -1.663788855075836182e-01 -5.739014968276023865e-02 -2.049796879291534424e-01 -3.066931664943695068e-01 -5.156257655471563339e-03 -2.389149516820907593e-01 -6.991650909185409546e-02 1.243244111537933350e-02 9.666977822780609131e-02 3.273550868034362793e-01 -7.569792866706848145e-02 -9.589599072933197021e-02 1.116759777069091797e-01 -3.958848118782043457e-02 -8.482387661933898926e-02 1.973200440406799316e-01 1.561927795410156250e-01 2.400530725717544556e-01 -1.267938017845153809e-01 -4.661879315972328186e-02 -5.004688352346420288e-02 -3.219577968120574951e-01 1.342362724244594574e-02
-1.280736625194549561e-01 7.934131659567356110e-03 -1.255658417940139771e-01 1.700530350208282471e-01 -5.055279731750488281e-01 1.475370302796363831e-02 -1.395442634820938110e-01 9.130552411079406738e-03 -2.971470952033996582e-01 -2.453646957874298096e-01 2.132847905158996582e-02 -8.717063814401626587e-02 -1.987604051828384399e-01 1.598270088434219360e-01 -4.664440453052520752e-02 -1.332692950963973999e-01 -8.369784802198410034e-02 2.495333403348922729e-01 5.254039540886878967e-02 -5.395960761234164238e-04 2.228266894817352295e-01 1.475837677717208862e-01 -1.993247568607330322e-01 -1.999189853668212891e-01 -1.080847308039665222e-01 -2.168350480496883392e-02 9.659255295991897583e-02 2.902670204639434814e-01 2.712610065937042236e-01 1.020313128829002380e-01 -1.601575873792171478e-02 -9.394615143537521362e-02
2.134228050708770752e-01 1.910567283630371094e-01 5.617576837539672852e-02 -3.120162338018417358e-02 -3.891722261905670166e-01 2.160030305385589600e-01 -4.674229323863983154e-01 5.211949814110994339e-03 -6.845543533563613892e-02 -2.606198787689208984e-01 5.837608873844146729e-02 7.336482405662536621e-02 -2.472836375236511230e-01 -1.204027757048606873e-01 -1.349506378173828125e-01 -3.336653858423233032e-02 9.947069734334945679e-02 3.303878903388977051e-01 -1.388024389743804932e-01 -3.061561100184917450e-02 5.969095975160598755e-02 4.154832288622856140e-02 -1.417603492736816406e-01 -1.892423033714294434e-01 -1.769026070833206177e-01 -1.492107957601547241e-01 4.412693530321121216e-02 1.218738406896591187e-01 -7.373994588851928711e-02 -2.238342538475990295e-02 3.155482560396194458e-02 2.075570076704025269e-01
7.052304595708847046e-02 3.268507868051528931e-02 -1.896475702524185181e-01 9.507720172405242920e-02 -3.454348444938659668e-01 -8.943013101816177368e-02 6.857563857920467854e-05 -1.975789368152618408e-01 -2.626921832561492920e-01 -1.264925450086593628e-01 1.882836073637008667e-01 1.737871579825878143e-02 -3.547928333282470703e-01 -3.264070153236389160e-01 -1.954227536916732788e-01 -6.136811524629592896e-02 -6.461445987224578857e-02 -1.393092125654220581e-01 -2.769748307764530182e-02 -3.619694337248802185e-02 1.491259783506393433e-01 -7.402832061052322388e-02 3.566913679242134094e-02 -3.604080080986022949e-01 -9.967531263828277588e-02 -9.633857756853103638e-02 -1.819458266254514456e-04 -1.211555376648902893e-01 1.008710712194442749e-01 3.065913617610931396e-01 -1.958594471216201782e-01 -1.627344787120819092e-01
1.642509698867797852e-01 8.487320505082607269e-03 7.832365483045578003e-02 1.262733014300465584e-03 -1.587219536304473877e-01 1.205679252743721008e-01 -1.967013627290725708e-01 -3.400456607341766357e-01 -2.929845452308654785e-01 -1.756796091794967651e-01 -4.395545274019241333e-02 -2.294725775718688965e-01 -1.840390264987945557e-01 -1.613391041755676270e-01 -1.573262512683868408e-01 -4.242479801177978516e-02 -4.150278121232986450e-02 -8.261482417583465576e-02 -3.297505080699920654e-01 1.718045324087142944e-01 -1.780010163784027100e-01 -1.305126100778579712e-01 -1.994703114032745361e-01 1.251685060560703278e-02 1.187008917331695557e-01 -6.435333937406539917e-02 4.484822228550910950e-02 -3.057084381580352783e-01 -1.479525268077850342e-01 3.728996217250823975e-01 -7.003651559352874756e-02 2.047753892838954926e-03
1.719096302986145020e-01 3.003265559673309326e-01 -5.469501614570617676e-01 1.574878990650177002e-01 -8.751897513866424561e-02 1.953027397394180298e-01 -1.262030601501464844e-01 9.596307575702667236e-02 -2.911140918731689453e-01 -1.151303052902221680e-01 2.552695870399475098e-01 -1.223520711064338684e-01 4.498241841793060303e-02 -1.232658773660659790e-01 -9.787594527006149292e-02 -4.464395716786384583e-02 -1.880611032247543335e-01 7.657915353775024414e-02 2.026262879371643066e-01 3.259984031319618225e-02 -4.509650170803070068e-03 -3.775668516755104065e-02 -1.366694122552871704e-01 1.993263140320777893e-02 -1.016446948051452637e-01 1.753840744495391846e-01 -3.326578810811042786e-02 -1.115955188870429993e-01 -6.345374137163162231e-02 2.000330090522766113e-01 -2.265741676092147827e-01 1.566186994314193726e-01
3.174711465835571289e-01 7.433667033910751343e-02 6.515157967805862427e-02 1.352339982986450195e-01 -2.383560538291931152e-01 2.583029270172119141e-01 -3.892300724983215332e-01 -3.391109406948089600e-02 -5.894528329372406006e-02 -2.112245857715606689e-01 2.878523766994476318e-01 -1.659231781959533691e-01 -2.426097989082336426e-01 -6.293762475252151489e-02 -3.228980004787445068e-01 1.466156989336013794e-01 9.224356710910797119e-02 1.049219146370887756e-01 2.515854239463806152e-01 -1.674596816301345825e-01 5.452577397227287292e-02 -2.675580680370330811e-01 -1.268290877342224121e-01 -1.547190099954605103e-01 -5.158982425928115845e-02 3.065390698611736298e-02 -4.701008275151252747e-02 7.658743113279342651e-02 -9.223955124616622925e-02 -6.121359765529632568e-03 4.633848369121551514e-02 1.001637615263462067e-02
-2.244905941188335419e-02 9.660210460424423218e-02 7.740097492933273315e-02 1.264625340700149536e-01 -2.449041604995727539e-01 2.569736838340759277e-01 -3.845448791980743408e-01 -2.749101817607879639e-01 1.878196001052856445e-02 -2.799681127071380615e-01 1.646327078342437744e-01 -1.552098989486694336e-01 -2.612308263778686523e-01 -1.536024063825607300e-01 -1.734156608581542969e-01 1.384423226118087769e-01 7.525677233934402466e-02 -1.177457347512245178e-01 3.686889410018920898e-01 -2.721910774707794189e-01 1.339450925588607788e-01 2.681007981300354004e-02 -1.623531728982925415e-01 -4.116285964846611023e-02 2.831091731786727905e-02 1.466943025588989258e-01 -2.493824437260627747e-02 -2.918961457908153534e-02 -9.393411874771118164e-02 1.079200301319360733e-03 -1.261601299047470093e-01 -1.513841748237609863e-01
-1.498977392911911011e-01 3.023123368620872498e-02 -3.153274357318878174e-01 2.196329981088638306e-01 -2.477068006992340088e-01 1.260318756103515625e-01 -2.201221138238906860e-01 -2.335143685340881348e-01 -1.600344032049179077e-01 -3.129071593284606934e-01 9.812187403440475464e-02 8.721213787794113159e-02 -2.318082153797149658e-01 5.720850825309753418e-02 2.263246327638626099e-01 -1.163272112607955933e-01 -3.190532326698303223e-01 6.950456649065017700e-02 9.621358662843704224e-02 1.457956284284591675e-01 -1.285953223705291748e-01 -1.709537021815776825e-02 -3.753608465194702148e-01 -5.743167549371719360e-02 4.970631003379821777e-02 -5.114595592021942139e-02 3.919454663991928101e-02 -1.001659557223320007e-01 1.635710448026657104e-01 1.060650423169136047e-01 1.802875995635986328e-01 -2.959104999899864197e-02
-1.181142870336771011e-03 2.221571505069732666e-01 -2.221558541059494019e-01 1.268213391304016113e-01 -4.167776405811309814e-01 -5.486605316400527954e-02 -1.097830012440681458e-01 -1.562033146619796753e-01 -2.564724348485469818e-02 -3.401015102863311768e-01 5.066382139921188354e-02 -2.138552814722061157e-01 -2.969689108431339264e-02 6.575839221477508545e-02 -1.671044379472732544e-01 1.625572443008422852e-01 -2.199670486152172089e-02 1.448813676834106445e-01 7.717306911945343018e-02 2.657654285430908203e-01 1.192751750349998474e-01 9.703921526670455933e-02 -2.815549671649932861e-01 2.507734894752502441e-01 -6.026383023709058762e-03 1.054600775241851807e-01 3.035749197006225586e-01 2.322969026863574982e-02 5.524523556232452393e-02 1.680181026458740234e-01 8.762064576148986816e-02 -2.029274851083755493e-01
-1.472676694393157959e-01 -2.497634664177894592e-02 -1.076871752738952637e-01 -3.875358775258064270e-02 -4.707584977149963379e-01 2.395468354225158691e-01 -2.667441368103027344e-01 -1.779578775167465210e-01 -3.067257404327392578e-01 8.827859535813331604e-03 3.666538894176483154e-01 -1.180827766656875610e-01 -2.322205901145935059e-01 -6.904867291450500488e-02 1.966896280646324158e-02 -1.997821927070617676e-01 -1.481368094682693481e-01 -1.116347238421440125e-01 1.331881582736968994e-01 3.090192750096321106e-02 1.359454095363616943e-01 1.052765250205993652e-01 1.896250993013381958e-01 -1.030912101268768311e-01 1.195006631314754486e-02 8.882606029510498047e-02 -3.925325348973274231e-02 3.200097382068634033e-02 -3.527360409498214722e-02 2.620823979377746582e-01 -4.421975091099739075e-02 1.717736572027206421e-01
-1.099246833473443985e-02 6.352481991052627563e-02 -1.636856049299240112e-01 1.347529888153076172e-01 -5.084638297557830811e-02 -1.206976594403386116e-03 -1.932072788476943970e-01 -3.479056060314178467e-01 -4.364510178565979004e-01 1.440362189896404743e-03 4.730125069618225098e-01 -1.481601148843765259e-01 -2.194247692823410034e-01 1.139738224446773529e-02 -1.155810505151748657e-01 -1.228755190968513489e-01 -3.082445636391639709e-02 1.044271290302276611e-01 -1.547375470399856567e-01 2.406099587678909302e-01 3.508849442005157471e-02 -1.395314633846282959e-01 -9.747868776321411133e-02 -1.419932991266250610e-01 1.408575475215911865e-01 -2.252332679927349091e-02 -1.869641840457916260e-01 -5.993279814720153809e-02 2.285258024930953979e-01 2.924187853932380676e-02 -3.308489918708801270e-02 -1.410466432571411133e-01
-9.731097519397735596e-02 7.831411808729171753e-02 -1.748699098825454712e-01 -8.958378434181213379e-02 -3.215504586696624756e-01 1.527479197829961777e-02 -1.803269535303115845e-01 -2.960072159767150879e-01 5.043587088584899902e-02 -2.526220679283142090e-01 3.402949273586273193e-01 -1.094394549727439880e-01 -9.973508864641189575e-02 1.683215200901031494e-01 9.637025743722915649e-02 1.296951919794082642e-01 -1.322398483753204346e-01 3.540511475875973701e-03 -1.755810901522636414e-02 3.309080600738525391e-01 1.062408313155174255e-01 -1.887550055980682373e-01 -1.921039819717407227e-01 2.424722909927368164e-02 2.345887422561645508e-01 4.971927031874656677e-02 1.908903568983078003e-01 3.013036847114562988e-01 -1.238339990377426147e-01 -1.229412332177162170e-01 9.518103301525115967e-02 1.659772098064422607e-01
-3.179778754711151123e-01 -3.620793810114264488e-03 -2.615480720996856689e-01 4.143346101045608521e-02 -3.957976698875427246e-01 4.987395927309989929e-02 -4.567330330610275269e-02 -2.747639417648315430e-01 -2.774688005447387695e-01 -4.872152209281921387e-01 -6.273060292005538940e-02 -2.396891564130783081e-01 -1.158925294876098633e-01 -7.967476546764373779e-02 -3.045327775180339813e-02 -4.929494857788085938e-02 -7.294081896543502808e-02 -1.744007617235183716e-01 1.360718160867691040e-01 -4.632147029042243958e-02 -4.068665951490402222e-02 -1.707104593515396118e-01 -1.380145698785781860e-01 -1.415280532091856003e-02 1.976039260625839233e-01 4.484764114022254944e-02 3.475425392389297485e-02 9.531942196190357208e-03 -7.608041912317276001e-02 -7.122176140546798706e-02 9.802191518247127533e-03 1.827047318220138550e-01
-9.201037138700485229e-02 1.075583100318908691e-01 -8.162432163953781128e-02 -2.961624041199684143e-02 -6.115223765373229980e-01 -2.842852845788002014e-02 -3.061372414231300354e-02 -3.476372063159942627e-01 -9.523341804742813110e-02 -1.785155385732650757e-01 9.839811176061630249e-02 7.699014991521835327e-02 8.749732375144958496e-02 -5.753520876169204712e-02 -7.414294779300689697e-02 2.159924618899822235e-02 1.048201322555541992e-01 9.436877816915512085e-02 -1.144852638244628906e-01 -1.966841816902160645e-01 -8.362342417240142822e-02 -4.135388731956481934e-01 4.280054569244384766e-02 1.168947368860244751e-01 -1.039640828967094421e-01 4.212166368961334229e-02 5.120380595326423645e-02 -1.179057359695434570e-01 9.518765658140182495e-02 -1.237916424870491028e-01 -2.172895073890686035e-01 1.910457909107208252e-01
3.840776160359382629e-02 4.195509254932403564e-01 -4.593433812260627747e-02 1.379531323909759521e-01 -3.401226997375488281e-01 3.041715025901794434e-01 -3.161587715148925781e-01 -2.360165491700172424e-02 -1.482672393321990967e-01 -2.918012253940105438e-02 1.031563729047775269e-01 -1.349596828222274780e-01 1.578030437231063843e-01 7.460692524909973145e-02 -1.647763550281524658e-01 5.047630518674850464e-02 -3.152803704142570496e-02 -7.643459737300872803e-02 6.532310694456100464e-02 2.865375876426696777e-01 4.964135959744453430e-02 -2.080165594816207886e-01 -2.573748826980590820e-01 1.667656935751438141e-02 9.599915146827697754e-02 2.663379013538360596e-01 -1.078749597072601318e-01 -1.878756731748580933e-01 -1.450257301330566406e-01 -9.482397884130477905e-02 1.266012042760848999e-01 4.675990343093872070e-02
1.963002793490886688e-02 1.797394901514053345e-01 -2.086910158395767212e-01 -1.783248335123062134e-01 -2.731848061084747314e-01 1.294037252664566040e-01 -4.070883691310882568e-01 -2.265908718109130859e-01 -1.492981761693954468e-01 -8.319411426782608032e-02 2.601145803928375244e-01 1.409437041729688644e-02 -2.307743951678276062e-02 9.917421638965606689e-02 -9.938292205333709717e-03 -4.409589618444442749e-02 -2.172394990921020508e-01 1.215009838342666626e-01 2.866110205650329590e-01 -1.488907337188720703e-01 7.462735474109649658e-02 -1.093486249446868896e-01 -1.311035305261611938e-01 -7.767096161842346191e-02 1.050648652017116547e-02 -1.743995547294616699e-01 2.786220312118530273e-01 1.371157169342041016e-01 8.772333711385726929e-02 7.236573100090026855e-02 -3.223809897899627686e-01 -1.523186564445495605e-01
8.109439909458160400e-02 -3.983251005411148071e-02 8.633909747004508972e-03 1.535720378160476685e-01 -3.110886216163635254e-01 2.702548801898956299e-01 -3.253064155578613281e-01 -2.643098533153533936e-01 5.688476935029029846e-02 -2.414568513631820679e-01 1.719853878021240234e-01 -2.453979551792144775e-01 -2.184799313545227051e-01 -6.411030143499374390e-02 -1.843486875295639038e-01 2.245719581842422485e-01 8.157690614461898804e-02 -1.180348992347717285e-01 3.016967773437500000e-01 -2.064281702041625977e-01 2.055691629648208618e-01 -2.375228330492973328e-02 -1.139412075281143188e-01 -1.021935641765594482e-01 2.146199345588684082e-02 1.599591523408889771e-01 -1.154798492789268494e-01 7.767773419618606567e-02 -1.473454833030700684e-01 4.332654923200607300e-02 -2.128937244415283203e-01 -1.689172722399234772e-02
1.745629683136940002e-02 2.734623253345489502e-01 -5.617898330092430115e-02 3.368749842047691345e-02 -3.117905557155609131e-01 -6.117286905646324158e-02 -6.327603757381439209e-02 -1.615473031997680664e-01 -2.547885775566101074e-01 -2.266615778207778931e-01 2.845282554626464844e-01 4.905191250145435333e-03 -2.788542211055755615e-01 -2.169516868889331818e-03 -2.783209383487701416e-01 -1.975264102220535278e-01 4.727495089173316956e-02 -3.098394162952899933e-02 -4.532012715935707092e-02 -1.718548387289047241e-01 1.419279873371124268e-01 2.172823697328567505e-01 -4.331531375646591187e-02 -4.468546062707901001e-02 3.412135243415832520e-01 5.088102445006370544e-02 -4.199378937482833862e-02 -1.725246012210845947e-02 2.667801976203918457e-01 1.744932383298873901e-01 -1.095015332102775574e-01 -2.394813299179077148e-01
2.276547700166702271e-01 7.473228126764297485e-02 -3.189532458782196045e-01 -2.253310531377792358e-01 -4.485243558883666992e-01 -1.747994571924209595e-01 -1.042311042547225952e-01 -2.843575775623321533e-01 -6.286949664354324341e-02 3.088724799454212189e-03 2.361625134944915771e-01 4.319329187273979187e-02 -1.079283431172370911e-01 1.756025254726409912e-01 -6.605859100818634033e-02 5.285138264298439026e-02 -2.115211263298988342e-02 1.264716684818267822e-01 -1.246781125664710999e-01 3.473094850778579712e-02 -3.424231708049774170e-01 -1.340973824262619019e-01 -1.895954757928848267e-01 2.172987908124923706e-01 -4.011607542634010315e-02 4.962072148919105530e-02 -1.655058120377361774e-03 -9.686813503503799438e-02 1.157354190945625305e-01 -1.943549811840057373e-01 -1.047043353319168091e-01 -1.679435223340988159e-01
-2.158905416727066040e-01 1.843909360468387604e-02 -1.010701134800910950e-01 8.097659051418304443e-02 -4.626488387584686279e-01 1.555946748703718185e-02 -8.120762556791305542e-02 -2.275653481483459473e-01 -4.450358748435974121e-01 -2.987190783023834229e-01 -7.619314640760421753e-02 -1.320935338735580444e-01 -3.004331588745117188e-01 4.305779561400413513e-02 1.774120755726471543e-04 -6.854959577322006226e-02 -7.702593505382537842e-02 -1.887488365173339844e-01 -4.742630571126937866e-02 -1.714179068803787231e-01 -1.522818952798843384e-01 -2.484304755926132202e-01 -1.243992820382118225e-01 1.114221960306167603e-01 -1.470731645822525024e-01 3.670341148972511292e-02 9.375275112688541412e-03 9.411586076021194458e-02 4.724072758108377457e-03 -1.149635612964630127e-01 5.134919658303260803e-02 1.498862653970718384e-01
6.298239529132843018e-02 4.833460748195648193e-01 -2.991467341780662537e-02 -1.726928800344467163e-01 -3.920665681362152100e-01 2.790069207549095154e-02 -1.692495197057723999e-01 -1.994834095239639282e-01 -1.040203422307968140e-01 -2.503054141998291016e-01 1.453645676374435425e-01 -1.036552637815475464e-01 -1.131146550178527832e-01 7.955399155616760254e-02 8.137448132038116455e-02 -2.248435020446777344e-01 1.511839926242828369e-01 1.708074361085891724e-01 -8.681502193212509155e-02 1.195419952273368835e-01 -1.197602376341819763e-01 -1.863192915916442871e-01 -1.257343143224716187e-01 -2.134865149855613708e-02 6.672050803899765015e-03 3.555049598217010498e-01 2.007674239575862885e-02 9.034533053636550903e-02 2.062251418828964233e-01 7.321976125240325928e-02 6.681436300277709961e-02 2.410302311182022095e-02
2.104342877864837646e-01 1.286192685365676880e-01 -7.142396271228790283e-02 1.752483695745468140e-01 -2.520538568496704102e-01 2.369675040245056152e-02 -2.457087785005569458e-01 -2.226487994194030762e-01 -2.496338039636611938e-01 -1.450628042221069336e-01 7.950651645660400391e-02 1.024655625224113464e-01 -1.489013135433197021e-01 2.447039075195789337e-02 6.405360996723175049e-02 2.324825972318649292e-01 -1.106337383389472961e-01 -3.292174935340881348e-01 5.160614103078842163e-02 -1.205579265952110291e-01 4.566766619682312012e-01 1.597931049764156342e-02 -1.514833718538284302e-01 -3.003083765506744385e-01 -8.195266872644424438e-02 -1.420020498335361481e-02 2.079441474052146077e-04 -1.139525026082992554e-01 1.588105261325836182e-01 1.947539001703262329e-01 -6.727772951126098633e-02 -2.965156361460685730e-02
1.595357507467269897e-01 2.432868182659149170e-01 -2.605548202991485596e-01 1.761387288570404053e-01 -2.390199750661849976e-01 -1.218682993203401566e-02 -1.151847168803215027e-01 -9.973160177469253540e-02 -1.583611816167831421e-01 -1.387592852115631104e-01 -9.772197343409061432e-03 -6.677021086215972900e-02 -3.247800171375274658e-01 1.516432762145996094e-01 -5.888355150818824768e-02 9.493699297308921814e-03 2.141925990581512451e-01 1.337939947843551636e-01 -1.012019291520118713e-01 -1.574588567018508911e-02 1.425460427999496460e-01 -1.957293748855590820e-01 1.401236001402139664e-02 -3.236088454723358154e-01 8.043794333934783936e-02 2.403929829597473145e-01 -3.348901271820068359e-01 2.996780276298522949e-01 -3.061098232865333557e-02 5.040952563285827637e-02 -1.605316698551177979e-01 -1.474747210741043091e-01
-5.470787733793258667e-02 3.935807943344116211e-01 1.059466600418090820e-01 -1.469985693693161011e-01 -4.625868797302246094e-01 -3.782518580555915833e-02 1.097026690840721130e-01 -2.714762091636657715e-01 -2.702443599700927734e-01 -8.432307094335556030e-02 -3.865412250161170959e-02 1.016301438212394714e-01 -2.889156341552734375e-01 4.206939414143562317e-02 1.161124706268310547e-01 4.661102220416069031e-02 2.833421528339385986e-02 1.686923764646053314e-02 2.465283423662185669e-01 1.831316202878952026e-01 2.935144491493701935e-02 -1.388147175312042236e-01 -2.391151338815689087e-01 -6.870363838970661163e-03 -8.583385497331619263e-02 2.178080826997756958e-01 1.603497713804244995e-01 -1.288603842258453369e-01 5.927996337413787842e-02 4.846427962183952332e-02 -1.283968538045883179e-01 -1.517430394887924194e-01
8.309448510408401489e-02 -1.134547665715217590e-01 -1.833254992961883545e-01 4.286644756793975830e-01 -4.478790163993835449e-01 -2.232852950692176819e-02 -1.736333519220352173e-01 -2.403308451175689697e-01 -1.167724132537841797e-01 -1.535514146089553833e-01 2.030346542596817017e-01 1.042674332857131958e-01 9.038496762514114380e-02 1.299652010202407837e-01 -2.787837758660316467e-02 1.304348409175872803e-01 2.301812171936035156e-01 1.122560501098632812e-01 1.143622621893882751e-01 3.392627090215682983e-02 -7.718445360660552979e-02 -2.851906698197126389e-03 -3.795885145664215088e-01 1.454814970493316650e-01 1.274724453687667847e-01 8.033812046051025391e-03 1.305854320526123047e-01 -6.275338679552078247e-02 -1.630137264728546143e-01 -9.815867245197296143e-02 1.307361945509910583e-02 -1.303244233131408691e-01
9.243074804544448853e-02 5.242976546287536621e-02 5.371590331196784973e-02 1.334290802478790283e-01 -3.584143817424774170e-01 -1.158140823245048523e-01 -2.289246320724487305e-01 -4.714123606681823730e-01 -4.156652465462684631e-02 -1.266270130872726440e-01 9.839393198490142822e-02 -9.935791045427322388e-02 3.180111646652221680e-01 2.211591899394989014e-01 -1.926719397306442261e-02 -7.591538876295089722e-02 -4.986621439456939697e-02 2.568460404872894287e-01 -8.222924917936325073e-02 7.573280483484268188e-02 -8.390298485755920410e-02 -1.688559055328369141e-01 -3.689292371273040771e-01 -2.043957710266113281e-01 -2.596955187618732452e-02 -2.203693985939025879e-02 1.777547746896743774e-01 8.282480388879776001e-02 -1.341169327497482300e-01 3.720551356673240662e-02 1.925772428512573242e-02 -6.531048566102981567e-02
1.781927235424518585e-02 -1.049432680010795593e-01 -2.404744029045104980e-01 -6.958676129579544067e-02 -2.878713607788085938e-01 -5.128061026334762573e-02 -3.251145780086517334e-02 -1.582149714231491089e-01 -2.014298588037490845e-01 -3.211959600448608398e-01 -1.118398308753967285e-01 -3.177043795585632324e-01 -2.280643880367279053e-01 -2.400570735335350037e-02 -2.956068813800811768e-01 -1.353428512811660767e-01 -8.831516653299331665e-02 2.378337271511554718e-02 -8.101072907447814941e-02 2.420199476182460785e-02 -6.875815801322460175e-03 9.044376201927661896e-03 1.129665225744247437e-01 -6.816212087869644165e-02 -9.006797522306442261e-02 4.137954711914062500e-01 -2.306734323501586914e-01 -2.601824700832366943e-01 5.823424085974693298e-02 3.923273086547851562e-02 -2.451226413249969482e-01 -2.500152774155139923e-02
2.073863744735717773e-01 -2.941349707543849945e-02 -1.552379876375198364e-01 -8.781570196151733398e-02 -3.683204948902130127e-01 -7.640311494469642639e-03 -3.802598416805267334e-01 -2.925564646720886230e-01 -3.574389219284057617e-02 1.408275514841079712e-01 2.125265449285507202e-02 -7.383666187524795532e-02 -1.184223815798759460e-01 2.401780933141708374e-01 -5.679990351200103760e-02 7.255466189235448837e-03 1.276484876871109009e-01 1.356321200728416443e-02 1.092854365706443787e-01 3.480012714862823486e-01 -2.018770873546600342e-01 -9.270993620157241821e-02 -2.352726906538009644e-01 5.660136416554450989e-02 2.949555218219757080e-01 2.043873667716979980e-01 1.667293757200241089e-01 -7.716446369886398315e-02 8.707013912498950958e-03 3.883663937449455261e-02 2.131537348031997681e-02 1.855021119117736816e-01
-1.905611753463745117e-01 3.446731567382812500e-01 6.260547786951065063e-02 -1.452722698450088501e-01 -4.791035652160644531e-01 -7.507231831550598145e-02 1.098394766449928284e-01 -2.330736964941024780e-01 -1.115659400820732117e-01 -1.017872244119644165e-01 -6.230668351054191589e-02 -3.512469679117202759e-02 -1.691887527704238892e-01 8.267299085855484009e-02 -1.315168738365173340e-01 1.327221840620040894e-01 6.410576403141021729e-02 2.594541609287261963e-01 2.395765185356140137e-01 1.499193608760833740e-01 2.294374443590641022e-02 -3.184100687503814697e-01 -8.668042719364166260e-03 -4.422406107187271118e-02 1.066867187619209290e-01 3.185750544071197510e-01 7.034473121166229248e-02 -4.088180884718894958e-02 -2.188038313761353493e-03 9.415794909000396729e-02 -1.050190031528472900e-01 1.592854559421539307e-01
-3.324839053675532341e-03 -1.255750656127929688e-02 -1.831487864255905151e-01 1.003028266131877899e-02 -2.650343477725982666e-01 -2.309170365333557129e-02 -7.670241594314575195e-02 -1.751176714897155762e-01 -5.363851785659790039e-01 -1.920125260949134827e-02 1.273349523544311523e-01 -2.693440318107604980e-01 -1.153444871306419373e-01 1.243280470371246338e-01 -1.984201520681381226e-01 -1.792006939649581909e-01 -7.626177277415990829e-03 3.821393102407455444e-02 -1.373029351234436035e-01 1.187577545642852783e-01 9.475960396230220795e-03 1.451373696327209473e-01 6.938105821609497070e-02 -2.487668693065643311e-01 1.234707310795783997e-01 3.390135467052459717e-01 -1.747125238180160522e-01 5.125573650002479553e-02 -8.939763903617858887e-02 1.681921780109405518e-01 -2.250933647155761719e-01 9.579231590032577515e-02
-1.020617410540580750e-01 4.302327930927276611e-01 -1.360880285501480103e-01 7.869870960712432861e-02 -4.579777121543884277e-01 4.427456110715866089e-02 -1.136750504374504089e-01 -9.976352006196975708e-02 -2.685627713799476624e-02 -2.144459486007690430e-01 2.129576951265335083e-01 -2.204848527908325195e-01 -4.188542440533638000e-02 1.060571521520614624e-02 -3.001161105930805206e-02 -3.292227089405059814e-01 2.639856040477752686e-01 -5.028066411614418030e-02 3.207720071077346802e-02 2.373222410678863525e-01 -6.377192214131355286e-03 -2.294954657554626465e-01 4.323130846023559570e-02 4.031677544116973877e-02 2.182407528162002563e-01 1.707539111375808716e-01 -9.565443545579910278e-02 -6.023991852998733521e-02 8.554813265800476074e-02 3.811003267765045166e-02 -5.739737302064895630e-02 -7.721915841102600098e-02
1.317951977252960205e-01 1.483163535594940186e-01 9.963297098875045776e-02 -4.083847254514694214e-02 -1.805079728364944458e-01 3.457726538181304932e-02 -2.298319935798645020e-01 -4.605276286602020264e-01 -2.621048986911773682e-01 -3.181025385856628418e-01 3.179185986518859863e-01 3.076618909835815430e-02 -1.781989932060241699e-01 -5.648029223084449768e-02 -3.886699676513671875e-02 -1.732081174850463867e-01 -2.556171715259552002e-01 -1.370452791452407837e-01 6.528142839670181274e-02 1.294427961111068726e-01 1.104076206684112549e-01 9.035315364599227905e-02 2.061519771814346313e-01 -1.364868432283401489e-01 -2.520027756690979004e-02 1.283417642116546631e-01 5.816837400197982788e-02 -7.806198298931121826e-02 8.244539797306060791e-02 2.399852722883224487e-01 -5.817220360040664673e-02 -1.760945022106170654e-01
1.825437843799591064e-01 -1.612197458744049072e-01 -1.143643283285200596e-03 -5.033419653773307800e-02 -2.065539360046386719e-01 2.268313020467758179e-01 -2.528927922248840332e-01 -1.381528526544570923e-01 -7.475025206804275513e-02 -1.349149197340011597e-01 1.626696884632110596e-01 -1.917435079813003540e-01 -2.206455171108245850e-01 -5.008175224065780640e-02 -3.168970644474029541e-01 1.774989813566207886e-01 -7.818960398435592651e-02 -1.930929347872734070e-02 9.144031256437301636e-02 -2.742833793163299561e-01 1.670093536376953125e-01 -1.516413539648056030e-01 -1.259204298257827759e-01 -2.590909600257873535e-01 -3.607793152332305908e-02 2.171183824539184570e-01 -1.015062928199768066e-01 3.035604357719421387e-01 -2.200875282287597656e-01 -4.720911756157875061e-02 -2.549068629741668701e-01 1.909472979605197906e-02
-1.119181215763092041e-01 5.546793341636657715e-02 -1.937348246574401855e-01 -1.624616421759128571e-02 -2.259060293436050415e-01 3.647180274128913879e-02 -1.680324673652648926e-01 -4.306946396827697754e-01 -1.435407251119613647e-01 1.290566325187683105e-01 -1.424971073865890503e-01 2.237357050180435181e-01 -1.922802031040191650e-01 2.297156453132629395e-01 -2.943586111068725586e-01 2.594072818756103516e-01 7.502520829439163208e-02 2.222694903612136841e-01 1.623479127883911133e-01 2.060604244470596313e-01 2.622663378715515137e-01 1.579651683568954468e-01 -1.700246036052703857e-01 -5.375105142593383789e-02 -1.030216515064239502e-01 2.519198460504412651e-03 -1.298631131649017334e-01 -8.808986842632293701e-02 -8.117603510618209839e-02 -1.339875906705856323e-01 3.630992770195007324e-02 1.367923766374588013e-01
-1.736094653606414795e-01 1.002711802721023560e-02 -1.956390142440795898e-01 6.563900411128997803e-02 -4.860654771327972412e-01 3.472431749105453491e-02 -2.775624096393585205e-01 -1.291926205158233643e-01 1.578174531459808350e-02 -3.809656798839569092e-01 -4.657680168747901917e-03 -4.327836260199546814e-02 -4.571736752986907959e-01 2.131252139806747437e-01 -4.123556241393089294e-02 -6.932478572707623243e-05 -2.050796151161193848e-01 -8.368601649999618530e-02 2.027567848563194275e-02 5.124147608876228333e-02 5.353462696075439453e-02 -1.139764115214347839e-01 8.733490481972694397e-03 -2.165626734495162964e-02 -3.317010030150413513e-02 8.028413169085979462e-03 9.849636256694793701e-02 2.452984601259231567e-01 2.040031552314758301e-02 -1.266921758651733398e-01 1.910416185855865479e-01 -8.298617787659168243e-03
2.559953331947326660e-01 8.084512501955032349e-02 1.583644002676010132e-01 9.812400490045547485e-02 -4.300952553749084473e-01 -1.390542555600404739e-02 -1.702919602394104004e-01 -9.931302070617675781e-02 -1.005616411566734314e-01 -3.601715266704559326e-01 2.662003785371780396e-02 1.051499992609024048e-01 -2.461378462612628937e-02 -1.995108127593994141e-01 -8.301897346973419189e-02 -4.069427773356437683e-02 5.777634680271148682e-02 -1.503496915102005005e-01 9.029827266931533813e-02 2.614827454090118408e-01 -7.717517018318176270e-02 -2.561429440975189209e-01 -3.045756183564662933e-02 4.939169064164161682e-02 8.774454146623611450e-02 3.409869670867919922e-01 1.815030872821807861e-01 -1.662774533033370972e-01 -2.869302630424499512e-01 1.372599452733993530e-01 -3.760262578725814819e-02 6.384761631488800049e-02
2.165578305721282959e-01 7.675527036190032959e-02 8.262743242084980011e-03 9.768956899642944336e-02 -2.924378216266632080e-01 2.216726541519165039e-01 -3.315565586090087891e-01 -2.257114201784133911e-01 -2.085303328931331635e-02 -1.497006714344024658e-01 2.422411441802978516e-01 -1.197387054562568665e-01 -1.696606576442718506e-01 -6.200557202100753784e-02 -2.217420786619186401e-01 2.246151864528656006e-01 1.726136170327663422e-02 -3.727414831519126892e-02 2.799180448055267334e-01 -3.909653127193450928e-01 1.203537285327911377e-01 -1.326363384723663330e-01 -9.908367693424224854e-02 -1.499438732862472534e-01 6.145569682121276855e-02 1.903932839632034302e-01 -1.242989487946033478e-02 9.573627263307571411e-02 -2.336072027683258057e-01 -2.546773478388786316e-02 -7.603065669536590576e-02 -7.956203818321228027e-02
-1.037836354225873947e-02 2.326848208904266357e-01 -1.285602450370788574e-01 4.240944236516952515e-02 -5.170615315437316895e-01 -2.493233680725097656e-01 -4.478076472878456116e-02 -4.574760794639587402e-02 -1.785135567188262939e-01 -2.935649454593658447e-01 1.014597564935684204e-01 -7.575916498899459839e-02 -3.388992846012115479e-01 -2.185190469026565552e-01 1.790864206850528717e-02 1.776548027992248535e-01 -1.315938085317611694e-01 6.831640750169754028e-02 1.730970479547977448e-02 1.186254899948835373e-02 -3.556355461478233337e-02 1.851890087127685547e-01 -1.844831109046936035e-01 5.586433690041303635e-03 2.037956416606903076e-01 -9.828352183103561401e-02 -2.162606567144393921e-01 -1.164913475513458252e-01 -9.401766955852508545e-02 1.948317736387252808e-01 -1.175005510449409485e-01 3.254461660981178284e-02
-9.053753316402435303e-02 1.728542149066925049e-01 -1.159262657165527344e-01 2.942656874656677246e-01 -3.888873457908630371e-01 8.114756643772125244e-02 -3.827967122197151184e-02 -3.252022862434387207e-01 -1.230364665389060974e-01 -6.199466437101364136e-02 -5.444991961121559143e-02 -3.772573778405785561e-03 -2.915554046630859375e-01 -2.736986055970191956e-02 4.563027247786521912e-02 2.199262678623199463e-01 4.513773322105407715e-02 1.483009457588195801e-01 1.115024462342262268e-01 2.837722189724445343e-02 1.280574649572372437e-01 -4.535278677940368652e-01 -1.037091463804244995e-01 2.050327658653259277e-01 3.391789272427558899e-02 2.231259346008300781e-01 1.827413290739059448e-01 -1.188390552997589111e-01 3.285866975784301758e-02 1.416398212313652039e-02 1.625418663024902344e-01 -1.968279667198657990e-02
2.273788750171661377e-01 2.561901509761810303e-01 4.372686892747879028e-02 1.552157551050186157e-01 -4.107744097709655762e-01 5.479823425412178040e-02 -1.647842377424240112e-01 -4.994700476527214050e-02 9.440221637487411499e-02 6.122719123959541321e-02 2.222855091094970703e-01 -1.755549758672714233e-01 -6.815477460622787476e-02 7.389697432518005371e-02 -1.071018427610397339e-01 -2.946631610393524170e-01 -4.297120124101638794e-02 2.631675302982330322e-01 -1.378206610679626465e-01 6.522122025489807129e-02 3.624150156974792480e-01 7.119610905647277832e-02 -2.609301209449768066e-01 2.128182798624038696e-01 -1.083044335246086121e-01 1.862539649009704590e-01 -1.774022877216339111e-01 -1.184144392609596252e-01 -8.331372588872909546e-02 3.305578231811523438e-02 5.026208981871604919e-02 8.581733703613281250e-02
9.392810612916946411e-02 1.864660717546939850e-02 1.058613359928131104e-01 2.200399339199066162e-01 -2.685459852218627930e-01 6.206676736474037170e-02 -2.390348464250564575e-01 -2.341018766164779663e-01 -9.786414355039596558e-02 1.208828836679458618e-01 2.495010048151016235e-01 8.975280076265335083e-02 -2.080168426036834717e-01 1.830328851938247681e-01 -3.196656331419944763e-02 -6.286011636257171631e-02 -1.288866400718688965e-01 -2.848840951919555664e-01 3.166163861751556396e-01 -2.245567888021469116e-01 2.052395045757293701e-01 2.460758201777935028e-03 -1.187016665935516357e-01 -4.221035242080688477e-01 1.437357515096664429e-01 1.333154886960983276e-01 -2.225420996546745300e-02 1.005151681602001190e-02 -1.407722830772399902e-01 1.379574835300445557e-01 -7.931297272443771362e-02 -7.167506031692028046e-03
5.421650409698486328e-02 -1.747003048658370972e-01 -6.155972555279731750e-02 2.357969433069229126e-01 -2.282181233167648315e-01 -2.629328966140747070e-01 1.834702678024768829e-02 -2.064183205366134644e-01 -2.882630825042724609e-01 -7.526379078626632690e-02 -2.472854591906070709e-02 9.884336963295936584e-03 -4.779864549636840820e-01 1.267128735780715942e-01 -1.320609599351882935e-01 -8.496751077473163605e-03 -1.707713901996612549e-01 5.560328438878059387e-02 -1.680607497692108154e-01 -1.827797107398509979e-02 -6.409411132335662842e-02 -2.788069844245910645e-01 -1.349345743656158447e-01 -5.442288517951965332e-02 -1.608371138572692871e-01 1.228956133127212524e-01 -2.191238338127732277e-03 -1.254671812057495117e-01 -3.406067192554473877e-01 -4.522396624088287354e-02 -7.383557409048080444e-02 -2.177316397428512573e-01
2.434727251529693604e-01 2.189323008060455322e-01 -9.090881794691085815e-03 1.328224688768386841e-01 -1.915917247533798218e-01 -1.490892767906188965e-01 -3.686347305774688721e-01 -4.587386250495910645e-01 -1.950836330652236938e-01 -7.223875820636749268e-02 2.397715859115123749e-02 -1.928237527608871460e-01 1.236335784196853638e-01 1.587213724851608276e-01 -2.025478519499301910e-02 -1.524650305509567261e-01 -7.863954454660415649e-02 6.211318075656890869e-02 1.277782116085290909e-02 1.182084754109382629e-01 -2.326414883136749268e-01 -5.479413270950317383e-02 -2.328467518091201782e-01 -3.789351284503936768e-01 -2.408581599593162537e-02 -7.556297630071640015e-02 -1.613661199808120728e-01 -2.339842915534973145e-02 9.422867000102996826e-02 -5.070819705724716187e-02 2.781004644930362701e-02 2.047303505241870880e-02
-1.409687101840972900e-01 2.842514216899871826e-01 -7.641882449388504028e-02 -6.197733059525489807e-02 -7.523778080940246582e-02 -1.182120293378829956e-01 -2.024273872375488281e-01 -4.256780818104743958e-02 -3.143361508846282959e-01 7.368922233581542969e-02 2.665818035602569580e-01 1.033543348312377930e-01 -3.205471932888031006e-01 1.979566961526870728e-01 -4.056544005870819092e-01 5.675212666392326355e-02 -2.775719165802001953e-01 -6.528388708829879761e-02 5.117213353514671326e-02 7.627938687801361084e-02 4.225978255271911621e-02 -1.452018171548843384e-01 -2.663654983043670654e-01 -1.505972295999526978e-01 1.484453082084655762e-01 1.779796630144119263e-01 -3.763638809323310852e-02 -1.130944490432739258e-02 3.777801990509033203e-02 -1.728923618793487549e-01 1.103637069463729858e-01 -1.628630161285400391e-01
-6.315931677818298340e-02 1.808562427759170532e-01 -1.650831103324890137e-01 -5.176428332924842834e-02 -2.266131490468978882e-01 -1.987834125757217407e-01 -2.856920361518859863e-01 -3.285027742385864258e-01 -2.568624019622802734e-01 -1.785073429346084595e-01 2.608295381069183350e-01 -1.497004777193069458e-01 -3.524289727210998535e-01 -1.019708579406142235e-03 6.453365087509155273e-03 -1.125618964433670044e-01 -1.007887069135904312e-02 7.711276412010192871e-02 -2.218843698501586914e-01 1.598274260759353638e-01 9.676589071750640869e-02 -9.804118424654006958e-02 -3.720166534185409546e-02 -1.364680379629135132e-01 2.708524763584136963e-01 1.389215141534805298e-01 -1.408367305994033813e-01 1.825551241636276245e-01 2.181867063045501709e-01 2.960724383592605591e-02 -7.582823932170867920e-02 -8.888816833496093750e-02
1.813340783119201660e-01 7.767596840858459473e-02 -1.659477055072784424e-01 1.409393697977066040e-01 -3.239491581916809082e-01 -2.701090872287750244e-01 -3.471381366252899170e-01 -2.259401828050613403e-01 -3.955795168876647949e-01 -6.535491347312927246e-02 8.530687540769577026e-02 -2.077082246541976929e-01 -2.881683111190795898e-01 3.717049211263656616e-02 -5.328929796814918518e-02 -1.704981178045272827e-01 -1.964793913066387177e-02 2.496315166354179382e-02 -2.207272946834564209e-01 -6.519456952810287476e-02 -3.425891697406768799e-02 7.678009569644927979e-02 -5.551619082689285278e-02 -2.091852277517318726e-01 1.465935856103897095e-01 6.226755678653717041e-02 2.635088982060551643e-03 8.187457174062728882e-02 2.130471169948577881e-01 -5.274073779582977295e-02 -1.002946197986602783e-01 -1.962730884552001953e-01
-1.124892570078372955e-02 1.111620366573333740e-01 -1.903018057346343994e-01 7.474898546934127808e-02 -4.459596574306488037e-01 1.896175891160964966e-01 -2.930458486080169678e-01 -2.248127460479736328e-01 1.010442972183227539e-01 -8.663143962621688843e-02 2.696933150291442871e-01 5.185573175549507141e-02 -5.840423330664634705e-02 4.139932990074157715e-02 -5.645634606480598450e-02 1.653952151536941528e-01 -2.642608880996704102e-01 -7.166697829961776733e-02 1.785891205072402954e-01 1.620649248361587524e-01 2.564722485840320587e-02 -3.984979689121246338e-01 -8.656981587409973145e-02 -1.096811331808567047e-02 1.927298456430435181e-01 4.444984719157218933e-02 2.032716274261474609e-01 1.825324743986129761e-01 5.891179665923118591e-02 -1.246526315808296204e-01 1.116721555590629578e-01 1.471477653831243515e-02
1.771137267351150513e-01 -9.564171731472015381e-02 -2.202445715665817261e-01 -4.306368902325630188e-02 -2.769278585910797119e-01 -6.437446922063827515e-02 -6.058789417147636414e-02 -2.768260538578033447e-01 -2.330095022916793823e-01 -1.723715364933013916e-01 5.247372016310691833e-02 -1.521525233983993530e-01 -2.789532542228698730e-01 9.738761186599731445e-02 -7.884690165519714355e-02 -2.296575158834457397e-01 -6.122547760605812073e-02 2.879564464092254639e-02 -1.420763432979583740e-01 2.926569581031799316e-01 4.252083227038383484e-02 2.683011814951896667e-02 -1.567411273717880249e-01 1.312576979398727417e-02 -7.650468498468399048e-02 3.159439861774444580e-01 -3.311051428318023682e-01 -1.711004078388214111e-01 2.277698367834091187e-01 1.913903951644897461e-01 -1.397319287061691284e-01 -3.902601078152656555e-02
3.368883579969406128e-02 1.053146496415138245e-01 -1.841508299112319946e-01 -3.356821835041046143e-02 -4.021260142326354980e-01 4.036087095737457275e-01 -1.190326958894729614e-01 -1.322844922542572021e-01 -1.659674197435379028e-01 -1.998850107192993164e-01 1.462877690792083740e-01 -4.811555892229080200e-02 -2.898030169308185577e-02 -1.251749992370605469e-01 -1.979262977838516235e-01 -2.157074213027954102e-02 5.873848497867584229e-02 2.406763434410095215e-01 -1.307363808155059814e-01 -1.356429755687713623e-01 3.723923861980438232e-01 8.539461344480514526e-02 -1.530208140611648560e-01 -8.712350577116012573e-02 -8.797727525234222412e-02 8.050704374909400940e-03 -5.043023452162742615e-02 -2.620684914290904999e-02 -1.293740421533584595e-02 -1.168164052069187164e-02 1.381024122238159180e-01 3.805886209011077881e-01
1.998357325792312622e-01 5.333754047751426697e-02 -1.248821541666984558e-01 1.472003161907196045e-01 -3.645660579204559326e-01 -1.728570461273193359e-01 -3.425383195281028748e-02 -3.188167512416839600e-01 -3.413096964359283447e-01 -8.507665246725082397e-02 2.582680284976959229e-01 -1.634971797466278076e-01 -1.127672567963600159e-01 -1.697238534688949585e-02 7.711987942457199097e-02 -1.764805614948272705e-01 -5.235715955495834351e-02 -4.108250513672828674e-02 1.256099939346313477e-01 -2.438426762819290161e-02 -2.019312418997287750e-02 -9.345645457506179810e-02 1.056161373853683472e-01 -2.618266940116882324e-01 -4.442538321018218994e-02 3.600215017795562744e-01 -1.631320267915725708e-01 1.545905768871307373e-01 1.482558846473693848e-01 1.776657253503799438e-01 -1.730828881263732910e-01 1.087983325123786926e-01
-1.655393540859222412e-01 1.946723163127899170e-01 -8.384342305362224579e-03 5.086693167686462402e-02 -4.556666016578674316e-01 1.647882163524627686e-01 -1.186709012836217880e-02 -2.144116014242172241e-01 -2.119500562548637390e-02 -1.631934195756912231e-01 -2.950615435838699341e-02 -9.947254508733749390e-02 -1.823971867561340332e-01 -2.738441526889801025e-01 -1.746800690889358521e-01 7.632649689912796021e-02 2.020920440554618835e-02 -1.273517906665802002e-01 -3.814598917961120605e-02 1.205332726240158081e-01 3.575082123279571533e-02 -9.739983826875686646e-02 -2.393885850906372070e-01 2.024120986461639404e-01 2.428566813468933105e-01 4.257781505584716797e-01 -3.207667917013168335e-02 -4.782200977206230164e-02 -2.141816318035125732e-01 9.143435955047607422e-02 1.658711433410644531e-01 4.140419140458106995e-02
-1.305537968873977661e-01 -6.901039183139801025e-02 3.622811753302812576e-03 -8.476870507001876831e-02 -1.781689673662185669e-01 6.849282234907150269e-02 -9.626777470111846924e-02 -2.233332246541976929e-01 -2.075349986553192139e-01 -1.773045361042022705e-01 3.104920983314514160e-01 -2.949231266975402832e-01 -2.039134055376052856e-01 4.800758883357048035e-02 -2.037281095981597900e-01 3.088736534118652344e-01 -1.686203628778457642e-01 1.589770019054412842e-01 3.740838170051574707e-02 -2.914428524672985077e-02 1.199386641383171082e-01 4.800069704651832581e-02 3.745988756418228149e-02 -3.042764365673065186e-01 9.199722111225128174e-02 2.808482944965362549e-01 -2.831951677799224854e-01 -1.331122070550918579e-01 4.943876340985298157e-02 -1.350350230932235718e-01 -7.038594689220190048e-03 2.531991600990295410e-01
-1.076092198491096497e-01 3.033859431743621826e-01 -1.783803105354309082e-01 2.635994367301464081e-02 -4.657147824764251709e-01 9.714689850807189941e-02 -4.739280417561531067e-02 -1.918898373842239380e-01 -1.302579343318939209e-01 -1.607488840818405151e-01 2.627031505107879639e-01 6.756881624460220337e-02 -1.015843898057937622e-01 5.498297885060310364e-02 -1.357884984463453293e-02 1.126470714807510376e-01 1.668761074542999268e-01 -1.227767914533615112e-01 8.406430482864379883e-03 -2.078822553157806396e-01 2.307126522064208984e-01 5.776738375425338745e-02 1.741539686918258667e-01 1.892152577638626099e-01 9.924145787954330444e-02 2.846342027187347412e-01 -2.045954763889312744e-01 9.048604220151901245e-02 2.618362605571746826e-01 3.453323245048522949e-02 -3.695265948772430420e-02 1.868998855352401733e-01
1.101501211524009705e-01 3.932870924472808838e-02 -2.110680192708969116e-02 1.177698969841003418e-01 -1.235450804233551025e-01 1.486096233129501343e-01 -2.287351936101913452e-01 -4.333485662937164307e-01 -9.622886776924133301e-02 3.422904759645462036e-02 2.990342378616333008e-01 -1.294203549623489380e-01 -2.019136101007461548e-01 2.831500954926013947e-02 -2.836693823337554932e-01 2.757476270198822021e-01 1.429713610559701920e-02 -1.242926567792892456e-01 1.886197924613952637e-01 -3.894767165184020996e-01 2.435050755739212036e-01 -1.244329288601875305e-01 -1.931502297520637512e-02 -1.287854611873626709e-01 1.122605279088020325e-01 1.712154746055603027e-01 -5.046775564551353455e-02 7.719702273607254028e-02 -6.396462768316268921e-02 -7.236610352993011475e-02 -1.101450771093368530e-01 -1.154295727610588074e-01
2.162053138017654419e-01 2.459006756544113159e-02 1.081854403018951416e-01 -1.787379267625510693e-03 -3.189595341682434082e-01 6.146267056465148926e-02 -1.031643673777580261e-01 -2.057572305202484131e-01 -1.506075114011764526e-01 -2.944341301918029785e-01 3.839464187622070312e-01 1.696312874555587769e-01 -1.656833291053771973e-01 1.668432801961898804e-01 -4.450144246220588684e-03 -1.276257336139678955e-01 -1.339467521756887436e-02 -3.189786151051521301e-02 -3.231192007660865784e-02 8.582249283790588379e-02 -1.124631315469741821e-01 -3.438301980495452881e-01 -2.856689393520355225e-01 4.196484759449958801e-02 -6.885842885822057724e-03 2.120576947927474976e-01 7.279050350189208984e-02 -1.269347816705703735e-01 3.028279542922973633e-01 1.283977478742599487e-01 1.321720033884048462e-01 9.676551073789596558e-02
2.289135903120040894e-01 1.687871962785720825e-01 -8.388852328062057495e-02 -4.626506194472312927e-02 -2.963497936725616455e-01 -8.507102727890014648e-02 -3.709279596805572510e-01 -2.593639492988586426e-01 -3.399093747138977051e-01 7.125584874302148819e-03 -5.499935895204544067e-02 3.625603392720222473e-02 -1.094500944018363953e-01 1.579160839319229126e-01 1.304085366427898407e-02 1.182893812656402588e-01 1.055833250284194946e-01 7.342886179685592651e-02 6.868254393339157104e-02 1.324160546064376831e-01 7.003635913133621216e-02 -7.111795246601104736e-02 -2.489480674266815186e-01 -2.072048559784889221e-02 -3.197016716003417969e-01 3.143928572535514832e-02 3.154180943965911865e-01 -8.929116278886795044e-02 -2.490898668766021729e-01 3.705001622438430786e-02 -8.477253466844558716e-02 2.158337682485580444e-01
-1.377473175525665283e-01 7.651444524526596069e-02 -6.632472574710845947e-02 1.321166753768920898e-01 -4.464722871780395508e-01 1.719194799661636353e-01 -9.228273481130599976e-02 -2.940287068486213684e-02 -2.478211075067520142e-01 -1.442491412162780762e-01 -6.512495875358581543e-02 -1.529577076435089111e-01 -4.950610399246215820e-01 7.597521692514419556e-02 9.340046346187591553e-02 5.190211534500122070e-02 1.306175738573074341e-01 2.287313491106033325e-01 -7.775522768497467041e-02 -3.602486103773117065e-02 1.788057088851928711e-01 2.113067805767059326e-01 -2.988500297069549561e-01 1.764634437859058380e-02 1.283066440373659134e-02 -2.083243988454341888e-02 -5.656725540757179260e-02 -3.716881200671195984e-02 6.683728098869323730e-02 2.940146028995513916e-01 -9.233592078089714050e-03 6.134125590324401855e-02
-2.684180438518524170e-01 5.497863516211509705e-03 8.400581032037734985e-02 1.083802357316017151e-01 -4.697950780391693115e-01 1.148579642176628113e-01 -4.635857790708541870e-02 -2.911940813064575195e-01 -2.027868926525115967e-01 -3.544622063636779785e-01 -5.052395537495613098e-02 -1.175919547677040100e-01 -2.849420309066772461e-01 1.207713875919580460e-02 6.701526045799255371e-02 -1.707513183355331421e-01 -2.035153806209564209e-01 -7.799148559570312500e-02 -1.058599911630153656e-02 -2.859041560441255569e-03 -6.382374465465545654e-02 -6.165284290909767151e-02 -2.680421471595764160e-01 8.844954520463943481e-02 1.754661202430725098e-01 -5.158088356256484985e-02 8.098801970481872559e-02 1.547228842973709106e-01 -1.501325890421867371e-02 -2.760848701000213623e-01 -1.148696243762969971e-01 -3.725004196166992188e-02
1.068720966577529907e-01 2.180070430040359497e-01 -5.878840386867523193e-02 2.720266580581665039e-01 -3.803906142711639404e-01 -4.946104809641838074e-02 -4.480177164077758789e-02 -2.759508192539215088e-01 7.718127220869064331e-02 -1.190350353717803955e-01 3.840415552258491516e-02 -1.285272091627120972e-01 -1.371590048074722290e-01 9.678037464618682861e-02 -1.082799881696701050e-01 2.727143168449401855e-01 -2.648808062076568604e-01 3.253956884145736694e-02 1.548983156681060791e-01 2.147148251533508301e-01 6.141104735434055328e-03 -3.935950100421905518e-01 -9.403619170188903809e-02 -3.111778758466243744e-02 1.927950531244277954e-01 1.700846254825592041e-01 2.210091650485992432e-01 2.174379825592041016e-01 -6.957613676786422729e-02 -4.304803162813186646e-02 -4.410655051469802856e-02 9.463196247816085815e-02
-2.763843722641468048e-02 -5.432703532278537750e-03 -2.078440785408020020e-01 -2.910438925027847290e-02 -3.313091695308685303e-01 -4.141686949878931046e-03 -1.016216725111007690e-01 -2.479175180196762085e-01 -3.044697344303131104e-01 3.991318121552467346e-02 1.972675323486328125e-02 -3.337033092975616455e-01 -2.705179154872894287e-01 1.186118498444557190e-01 -1.029099598526954651e-01 -1.034906953573226929e-01 8.097954094409942627e-03 8.702874928712844849e-02 -2.612738013267517090e-01 1.255024373531341553e-01 9.937323629856109619e-02 -6.955941766500473022e-02 -5.361635237932205200e-02 -1.681285500526428223e-01 1.041819527745246887e-01 3.863019049167633057e-01 -2.752313315868377686e-01 -1.116457730531692505e-01 1.650847494602203369e-01 -1.454826146364212036e-01 -1.482453197240829468e-01 5.283105000853538513e-02
1.074161604046821594e-01 1.345328800380229950e-02 2.712697023525834084e-03 1.127761974930763245e-01 -2.217629402875900269e-01 2.476998269557952881e-01 -3.880212008953094482e-01 -3.096776008605957031e-01 5.609659478068351746e-02 -1.143799871206283569e-01 2.435971349477767944e-01 -1.763372719287872314e-01 -1.456576734781265259e-01 -1.954752206802368164e-02 -3.063076734542846680e-01 1.151966601610183716e-01 4.608346521854400635e-02 -2.119348347187042236e-01 2.838359177112579346e-01 -2.736795842647552490e-01 1.453049182891845703e-01 -5.240803211927413940e-02 -9.523820132017135620e-02 -1.069364771246910095e-01 -2.393725514411926270e-02 2.622681558132171631e-01 3.319706022739410400e-02 1.530011743307113647e-01 -1.035237014293670654e-01 5.888367071747779846e-02 -1.248119622468948364e-01 -1.127064973115921021e-01
6.084943190217018127e-02 5.678203329443931580e-02 -2.512773871421813965e-02 1.234104111790657043e-01 -2.332753539085388184e-01 3.280830085277557373e-01 -3.012246489524841309e-01 -2.716607749462127686e-01 1.050286926329135895e-03 -1.242129504680633545e-01 2.212551683187484741e-01 -2.602837681770324707e-01 -2.280855178833007812e-01 -9.393341839313507080e-02 -1.922010779380798340e-01 1.326493173837661743e-01 -4.345721751451492310e-02 -2.193530350923538208e-01 3.052886426448822021e-01 -2.221716940402984619e-01 1.682235002517700195e-01 -7.977298647165298462e-02 -5.337756499648094177e-02 -7.645021378993988037e-02 -3.561675176024436951e-02 1.158968135714530945e-01 -1.796986348927021027e-02 1.049315482378005981e-01 -3.364694416522979736e-01 2.591523341834545135e-02 -1.400724351406097412e-01 -8.743509650230407715e-02
9.595515578985214233e-02 -6.038130074739456177e-02 -1.667065471410751343e-01 -3.016757965087890625e-01 -1.916881501674652100e-01 2.342544496059417725e-03 -9.006185829639434814e-02 -2.285967580974102020e-03 -2.308068871498107910e-01 1.215499714016914368e-01 2.768707275390625000e-01 1.899619698524475098e-01 -2.625387907028198242e-01 2.333380095660686493e-02 -1.759870201349258423e-01 1.982037723064422607e-02 -1.249830797314643860e-01 2.288858294486999512e-01 6.403837352991104126e-02 3.499454632401466370e-02 -6.706366688013076782e-02 -1.360257416963577271e-01 -4.602559208869934082e-01 3.061770275235176086e-02 1.988963223993778229e-02 4.175904691219329834e-01 -1.571367084980010986e-01 -1.377002149820327759e-01 3.513091430068016052e-02 2.330793254077434540e-02 -1.090764850378036499e-01 -2.534531243145465851e-02
1.611493974924087524e-01 4.248025715351104736e-01 5.731754377484321594e-02 -1.899236291646957397e-01 -4.299989640712738037e-01 7.269870489835739136e-02 -2.003650069236755371e-01 -1.169857978820800781e-01 -1.207681447267532349e-01 -2.776486277580261230e-01 1.883057653903961182e-01 -1.897969692945480347e-01 8.605510741472244263e-02 1.461370736360549927e-01 -2.134503796696662903e-03 -1.207064688205718994e-01 2.288753837347030640e-01 3.557666763663291931e-02 -2.897623181343078613e-02 1.166054308414459229e-01 -7.585792988538742065e-02 -2.964009642601013184e-01 -1.930805146694183350e-01 8.069235086441040039e-02 3.994910418987274170e-02 2.383113950490951538e-01 -6.231952086091041565e-02 -1.316655613481998444e-02 1.230681613087654114e-01 -1.248926892876625061e-01 -3.431075066328048706e-02 -6.210974603891372681e-02
1.853645592927932739e-01 -7.979832589626312256e-03 1.759905368089675903e-01 -5.724029615521430969e-02 -1.990532726049423218e-01 1.069390475749969482e-01 -1.359851062297821045e-01 -2.597198784351348877e-01 -1.159836538136005402e-02 -7.874743640422821045e-02 3.097397685050964355e-01 8.833960443735122681e-02 -2.371354103088378906e-01 1.128553971648216248e-02 -1.842766702175140381e-01 1.925817430019378662e-01 5.867287889122962952e-02 -9.270156174898147583e-02 3.274617716670036316e-02 -2.384883761405944824e-01 2.884797751903533936e-01 -1.954812109470367432e-01 -5.299541726708412170e-02 -1.949187815189361572e-01 1.312982439994812012e-01 3.431799709796905518e-01 -6.334278732538223267e-03 2.113770544528961182e-01 -2.783868908882141113e-01 6.043992564082145691e-02 -2.513824105262756348e-01 2.323894575238227844e-02
1.192012615501880646e-02 -4.992579296231269836e-02 -7.062532752752304077e-02 1.261119097471237183e-01 -4.114425182342529297e-01 -8.253350853919982910e-02 -1.689448654651641846e-01 -4.143591523170471191e-01 -6.434403359889984131e-02 1.186041608452796936e-01 2.994234561920166016e-01 1.465848530642688274e-03 -1.885836124420166016e-01 -6.489695608615875244e-02 7.641503214836120605e-02 -9.684392064809799194e-02 -2.356506586074829102e-01 -7.936908304691314697e-02 -1.680274754762649536e-01 -3.394275009632110596e-01 1.426639705896377563e-01 -3.216775506734848022e-02 -1.324852462857961655e-02 -3.061349093914031982e-01 -1.814132928848266602e-01 2.324280738830566406e-01 3.711140528321266174e-02 7.359303999692201614e-03 1.056121885776519775e-01 9.572387486696243286e-02 -2.550429664552211761e-02 -8.598977327346801758e-02
1.425161361694335938e-01 3.336747288703918457e-01 -1.529417932033538818e-01 1.910539418458938599e-01 -4.207599163055419922e-01 -6.605464965105056763e-02 -1.315845847129821777e-01 -5.617435276508331299e-02 -1.904462873935699463e-01 -4.202638566493988037e-02 8.323906362056732178e-02 -2.428138256072998047e-01 -4.582865536212921143e-02 4.232553392648696899e-02 8.394466713070869446e-03 2.511583268642425537e-01 -1.928902864456176758e-01 2.593026496469974518e-03 1.197173669934272766e-01 2.158695310354232788e-01 6.537021696567535400e-02 -3.974578678607940674e-01 -1.739427447319030762e-01 -2.105093933641910553e-02 1.020107641816139221e-01 3.290269151329994202e-02 2.100563794374465942e-01 1.999531984329223633e-01 1.244148984551429749e-01 -1.440713703632354736e-01 -6.628371775150299072e-02 9.113681316375732422e-02
-1.434135586023330688e-01 -8.967854082584381104e-02 5.930652376264333725e-03 -1.260338118299841881e-03 -4.091584980487823486e-01 4.220331460237503052e-02 -1.486656814813613892e-01 -1.188432499766349792e-01 -8.356556296348571777e-02 3.214795514941215515e-02 2.912271320819854736e-01 -1.259280145168304443e-01 -1.013886854052543640e-01 7.346732169389724731e-02 -1.676426380872726440e-01 -2.435142695903778076e-01 -1.502250134944915771e-01 1.322254985570907593e-01 5.494996905326843262e-02 8.127753436565399170e-02 1.959174722433090210e-01 -3.884609788656234741e-02 1.114779114723205566e-01 -2.483021169900894165e-01 8.905450999736785889e-02 1.256247013807296753e-01 1.780383586883544922e-01 2.829208672046661377e-01 -1.021481975913047791e-01 4.728025197982788086e-01 -1.151217296719551086e-01 -8.851111680269241333e-02
4.450574517250061035e-01 -7.020701467990875244e-02 -2.006820440292358398e-01 -5.491841584444046021e-02 -2.991262674331665039e-01 -3.398358076810836792e-02 -4.210871830582618713e-02 -2.134323120117187500e-01 -2.013091742992401123e-01 -7.066977024078369141e-02 6.327234208583831787e-02 2.097177058458328247e-01 -1.078017130494117737e-01 1.752424985170364380e-02 -2.336165904998779297e-01 -1.047081947326660156e-01 -9.164395928382873535e-02 5.161583796143531799e-02 -1.655144691467285156e-01 7.050793617963790894e-02 -2.250840663909912109e-01 -1.460465192794799805e-01 -3.153527081012725830e-01 -1.518316715955734253e-01 3.140299916267395020e-01 8.419000357389450073e-02 2.906107343733310699e-02 1.721590906381607056e-01 1.130227372050285339e-01 -1.792302131652832031e-01 -1.224104166030883789e-01 1.038493439555168152e-01
8.068826049566268921e-02 3.334571421146392822e-02 -1.813026964664459229e-01 3.838461935520172119e-01 -4.350172579288482666e-01 -3.027821779251098633e-01 -9.635057300329208374e-02 -9.510932862758636475e-02 -1.672148853540420532e-01 7.400653511285781860e-02 -4.451422765851020813e-02 -1.552695035934448242e-01 -2.317332327365875244e-01 -8.389060944318771362e-02 -2.512787580490112305e-01 2.060785144567489624e-01 -4.340073838829994202e-02 1.485812515020370483e-01 5.483342334628105164e-02 -3.293409347534179688e-01 6.768848001956939697e-02 1.088628843426704407e-01 -1.089459508657455444e-01 -6.240306422114372253e-02 1.332209259271621704e-01 1.111931502819061279e-01 1.513734608888626099e-01 -1.161828357726335526e-02 -1.662381738424301147e-01 -1.694840490818023682e-01 -3.328745439648628235e-02 -9.375713765621185303e-02
6.477320939302444458e-02 5.081419944763183594e-01 -1.156963258981704712e-01 -5.653388425707817078e-02 -3.815808594226837158e-01 1.293498277664184570e-01 -1.659972667694091797e-01 -1.500334590673446655e-01 -6.362937390804290771e-02 -9.019881486892700195e-02 -1.610282212495803833e-01 -2.062165588140487671e-01 -8.887332677841186523e-02 -7.285241968929767609e-03 -2.733051776885986328e-02 -6.042605638504028320e-02 -6.396502256393432617e-02 1.038598939776420593e-01 1.219939738512039185e-01 2.259676456451416016e-01 -5.633221194148063660e-02 -3.478412628173828125e-01 -2.358932495117187500e-01 1.425557881593704224e-01 6.220331788063049316e-02 1.798131614923477173e-01 1.227306723594665527e-01 2.513771690428256989e-02 -9.570503979921340942e-02 9.595453739166259766e-02 -9.143351763486862183e-02 -2.367359399795532227e-01
1.110704913735389709e-01 1.590556055307388306e-01 -4.216165468096733093e-02 1.087678372859954834e-01 -2.784292101860046387e-01 2.531078085303306580e-02 -1.692191511392593384e-01 -6.118602678179740906e-02 -2.713471949100494385e-01 -1.412664353847503662e-02 1.706516444683074951e-01 5.535566061735153198e-02 -2.399401217699050903e-01 -1.392716169357299805e-01 -7.570859044790267944e-02 2.229577004909515381e-01 -9.191814064979553223e-02 -3.525792434811592102e-02 4.279601275920867920e-01 -2.854479253292083740e-01 1.582787334918975830e-01 -1.704238951206207275e-01 -1.115403920412063599e-01 1.236734613776206970e-01 3.012109734117984772e-02 3.095699250698089600e-01 -1.784171611070632935e-01 1.556403189897537231e-01 8.153451234102249146e-02 1.745895594358444214e-01 -9.232760965824127197e-02 -2.125625312328338623e-01
-5.184424296021461487e-02 1.563387573696672916e-03 1.357397902756929398e-02 8.956088870763778687e-02 -2.460248172283172607e-01 -1.182758063077926636e-01 -2.402902543544769287e-01 -8.830743841826915741e-03 -1.494292765855789185e-01 -3.257912099361419678e-01 4.045002758502960205e-01 -8.583965152502059937e-02 -9.912190586328506470e-02 1.419116109609603882e-01 -9.001927077770233154e-02 8.178819715976715088e-02 7.942843437194824219e-02 3.793727140873670578e-03 -2.049258649349212646e-01 1.582049727439880371e-01 8.270407095551490784e-03 -2.592391669750213623e-01 -2.425009161233901978e-01 2.087167650461196899e-01 -2.370822429656982422e-02 1.624397635459899902e-01 1.475350856781005859e-01 -4.509132355451583862e-02 -1.912488192319869995e-01 1.352161634713411331e-02 -3.365679457783699036e-02 4.253527820110321045e-01
2.740685641765594482e-01 -1.201389506459236145e-01 -8.327946811914443970e-02 -1.576658487319946289e-01 -4.653850495815277100e-01 -6.908253580331802368e-02 -2.391390949487686157e-01 -2.954813838005065918e-01 9.596478939056396484e-02 -1.495385617017745972e-01 1.912100017070770264e-01 -1.416895631700754166e-02 -1.589245051145553589e-01 7.581274211406707764e-02 -9.182578325271606445e-02 3.234678134322166443e-02 7.225728034973144531e-02 1.395220756530761719e-01 -1.158430278301239014e-01 8.239109069108963013e-02 5.280413315631449223e-04 1.111936718225479126e-01 -2.771836817264556885e-01 -7.769167423248291016e-02 3.854369819164276123e-01 1.196876317262649536e-01 6.917716003954410553e-03 -1.308997720479965210e-01 1.416383981704711914e-01 -2.333998680114746094e-01 -7.395425438880920410e-02 6.155122071504592896e-02
-2.199393510818481445e-01 -8.307646960020065308e-02 -2.556979954242706299e-01 3.143899440765380859e-01 -4.603456556797027588e-01 1.127544492483139038e-01 -4.039733707904815674e-01 -1.096839457750320435e-01 -1.174649968743324280e-01 -2.640958428382873535e-01 -2.981049008667469025e-02 -1.228101924061775208e-01 -7.007233798503875732e-04 1.387147326022386551e-02 2.198203839361667633e-02 -6.627251207828521729e-02 -2.149730622768402100e-01 -2.272758819162845612e-02 1.051455587148666382e-01 1.616352349519729614e-01 -1.014896109700202942e-01 4.008777812123298645e-02 -1.860647797584533691e-01 -1.707387417554855347e-01 6.582987308502197266e-02 7.339479774236679077e-02 -1.464846283197402954e-01 2.069220095872879028e-01 1.070808097720146179e-01 -2.672019181773066521e-03 1.727068275213241577e-01 3.428579866886138916e-02
1.257798671722412109e-01 -5.967037379741668701e-02 -1.869449019432067871e-01 -5.223959311842918396e-02 -5.445013642311096191e-01 9.729855507612228394e-02 -1.932644098997116089e-01 -2.145038098096847534e-01 -1.941703259944915771e-01 -1.414931267499923706e-01 2.682270705699920654e-01 -8.785600960254669189e-02 -1.337775141000747681e-01 4.881000518798828125e-02 -7.426149398088455200e-02 -1.266634762287139893e-01 -8.192878216505050659e-02 -1.828764081001281738e-01 1.890553832054138184e-01 2.018422819674015045e-02 -2.030121088027954102e-01 -1.347494125366210938e-01 2.559530436992645264e-01 -4.754753317683935165e-03 -1.063445582985877991e-01 1.437496840953826904e-01 -4.593148827552795410e-02 -4.875024408102035522e-02 2.342367023229598999e-01 1.154592558741569519e-01 -5.718371272087097168e-02 -2.554744184017181396e-01
-8.953381329774856567e-02 -3.535239025950431824e-02 3.913313150405883789e-02 1.372451335191726685e-01 -4.323624074459075928e-01 1.743187457323074341e-01 -1.225577071309089661e-01 -2.138307988643646240e-01 -3.988396376371383667e-02 -3.447278439998626709e-01 3.436215519905090332e-01 7.384613156318664551e-02 -2.709993422031402588e-01 -4.018693417310714722e-02 -7.862146198749542236e-02 -3.105588816106319427e-02 8.317151665687561035e-02 -5.187343433499336243e-02 1.655714511871337891e-01 -1.266403049230575562e-01 2.385425567626953125e-01 -2.380547523498535156e-01 1.841591745615005493e-01 -1.090578883886337280e-01 6.926183402538299561e-02 -1.148675233125686646e-01 9.661576151847839355e-02 1.287172883749008179e-01 9.552287310361862183e-02 1.773824840784072876e-01 -2.629814445972442627e-01 -7.466479670256376266e-03
-7.705418020486831665e-02 -2.168912440538406372e-02 -2.725449623540043831e-03 -6.090236455202102661e-02 -4.196881055831909180e-01 -1.081505939364433289e-01 -4.049376398324966431e-02 -1.161150336265563965e-01 -2.501055002212524414e-01 -3.304679989814758301e-01 1.008890345692634583e-01 -2.800525426864624023e-01 -3.103405833244323730e-01 5.456606298685073853e-02 -5.165557190775871277e-02 -7.566698640584945679e-02 -1.880686730146408081e-01 1.235945075750350952e-01 -2.077802568674087524e-01 -1.335223764181137085e-01 4.016711562871932983e-02 1.527602225542068481e-01 -1.471969038248062134e-01 -1.514375209808349609e-02 2.079086937010288239e-02 3.459068834781646729e-01 4.987802356481552124e-02 1.382336318492889404e-01 -1.173426508903503418e-01 -3.194954693317413330e-01 3.054035268723964691e-02 -4.376241564750671387e-02
9.211293607950210571e-02 1.002339199185371399e-01 3.835793957114219666e-02 1.363804638385772705e-01 -2.301450073719024658e-01 2.305019199848175049e-01 -3.078021407127380371e-01 -3.770184814929962158e-01 -2.805647812783718109e-02 -1.976539492607116699e-01 2.203583419322967529e-01 -2.051472812891006470e-01 -1.201126351952552795e-01 -6.101345643401145935e-02 -2.118152827024459839e-01 1.393716037273406982e-01 7.382147014141082764e-03 -6.686834245920181274e-02 3.025587201118469238e-01 -2.576336860656738281e-01 9.034413099288940430e-02 -2.721337834373116493e-03 -6.194934993982315063e-02 -1.613334268331527710e-01 -8.340939134359359741e-02 2.403774708509445190e-01 -1.380580514669418335e-01 1.551676094532012939e-01 -1.994438767433166504e-01 2.448165044188499451e-02 -1.710173636674880981e-01 -1.658282130956649780e-01
1.547254323959350586e-01 8.116258680820465088e-02 -4.046142995357513428e-01 -7.583181560039520264e-02 -1.701942384243011475e-01 2.588571310043334961e-01 -9.945806860923767090e-02 -8.726191520690917969e-02 -3.246133923530578613e-01 -2.789320647716522217e-01 1.728621497750282288e-02 2.027951776981353760e-01 8.676306158304214478e-02 -3.671319410204887390e-02 -1.795193403959274292e-01 9.760169684886932373e-02 -9.442229568958282471e-02 5.057437717914581299e-02 1.356670856475830078e-01 2.651474811136722565e-02 4.138342440128326416e-01 -8.513385802507400513e-02 -8.547607809305191040e-02 -1.874143630266189575e-01 -7.735525071620941162e-02 1.083160787820816040e-01 -1.405055373907089233e-01 1.106167286634445190e-01 -1.528907418251037598e-01 -4.308883845806121826e-02 -2.903317511081695557e-01 2.370028756558895111e-02
-2.311792783439159393e-02 1.851797997951507568e-01 -2.983020842075347900e-01 2.973473370075225830e-01 -1.827721893787384033e-01 3.744092583656311035e-02 -6.998646259307861328e-02 2.800453640520572662e-02 -5.292980670928955078e-01 7.808022201061248779e-03 4.360460340976715088e-01 1.391248255968093872e-01 -2.388090491294860840e-01 -1.312102079391479492e-01 -1.850193291902542114e-01 -2.725561207626014948e-04 -1.170363202691078186e-01 7.337936758995056152e-02 1.395267695188522339e-01 1.798457652330398560e-01 5.653620138764381409e-02 -1.275973320007324219e-01 3.181753680109977722e-02 -1.330340802669525146e-01 -6.385313719511032104e-02 8.055055886507034302e-02 8.368059247732162476e-02 3.810000419616699219e-02 1.402109675109386444e-02 -7.946110516786575317e-02 8.910435438156127930e-02 8.090262115001678467e-02
-2.577921561896800995e-02 -1.397488117218017578e-01 -1.981182098388671875e-01 -1.695896983146667480e-01 -4.730268940329551697e-02 -2.706473134458065033e-02 -3.118815720081329346e-01 -2.867902219295501709e-01 -3.369297981262207031e-01 -4.946120455861091614e-02 2.456581443548202515e-01 -4.346083477139472961e-02 -2.047742456197738647e-01 1.328097749501466751e-02 -1.580059081315994263e-01 -2.172528803348541260e-01 1.204304024577140808e-01 3.326687812805175781e-01 1.087184250354766846e-01 9.594783186912536621e-02 1.377234607934951782e-01 -8.765153586864471436e-02 -2.917635142803192139e-01 1.155715584754943848e-01 -2.502463161945343018e-01 -9.621928445994853973e-03 1.806086450815200806e-01 2.211950719356536865e-01 -8.868902176618576050e-02 -5.105023086071014404e-02 -7.672360539436340332e-02 6.982257217168807983e-02
-3.560635074973106384e-02 7.325651496648788452e-02 -2.600997090339660645e-01 2.367017325013875961e-03 -1.612031608819961548e-01 3.246429264545440674e-01 -2.627965211868286133e-01 -1.607858538627624512e-01 -2.021678090095520020e-01 1.299424767494201660e-01 3.798559904098510742e-01 -3.599945306777954102e-01 -1.027930676937103271e-01 3.415088728070259094e-02 -4.042943194508552551e-02 1.279393434524536133e-01 -1.982135139405727386e-02 -1.285092681646347046e-01 -1.022209078073501587e-01 -5.142945796251296997e-03 -9.006098262034356594e-04 -2.386049479246139526e-01 7.755920290946960449e-02 -2.848986089229583740e-01 2.022740691900253296e-01 2.859058678150177002e-01 -1.207098662853240967e-01 -3.959615156054496765e-02 8.863033726811408997e-03 -3.124314732849597931e-02 -1.354157775640487671e-01 -9.137163311243057251e-02
2.226878516376018524e-02 -7.880248129367828369e-02 -1.732815057039260864e-01 4.771346971392631531e-02 -3.030198812484741211e-01 2.044635713100433350e-01 -3.083621561527252197e-01 -9.575664997100830078e-02 -1.364935338497161865e-01 5.558121949434280396e-02 1.489010155200958252e-01 -3.087581694126129150e-02 -3.024196922779083252e-01 -2.509445846080780029e-01 -3.067046403884887695e-02 -1.831689290702342987e-02 -5.906935781240463257e-02 3.243883326649665833e-02 -3.077994287014007568e-01 7.740391418337821960e-03 -2.081759274005889893e-01 8.022633939981460571e-02 -4.385501742362976074e-01 1.277954429388046265e-01 -1.268741041421890259e-01 -2.000946737825870514e-02 -2.556553781032562256e-01 7.267132401466369629e-02 8.827530592679977417e-02 -1.767775230109691620e-02 -1.979444026947021484e-01 -1.742356419563293457e-01
1.938969641923904419e-02 1.076602712273597717e-01 -3.540292382240295410e-01 -1.509477645158767700e-01 -3.401225507259368896e-01 2.051833868026733398e-01 -2.280908375978469849e-01 2.105087414383888245e-02 -2.737042903900146484e-01 -2.451185882091522217e-01 2.626571357250213623e-01 -1.482267975807189941e-01 -1.810773760080337524e-01 6.929443776607513428e-02 4.980607703328132629e-02 -8.090069144964218140e-02 2.570230700075626373e-02 1.644410341978073120e-01 2.109766751527786255e-01 -1.613939255475997925e-01 1.361303478479385376e-01 1.694917529821395874e-01 -2.320339530706405640e-01 -1.381901353597640991e-01 -9.998889267444610596e-02 -8.290182799100875854e-02 -7.873651385307312012e-02 5.686195194721221924e-02 -7.133053988218307495e-02 3.028115630149841309e-01 -1.011098846793174744e-01 7.294263690710067749e-02
3.485523760318756104e-01 -1.632416099309921265e-01 -1.884777694940567017e-01 1.174554601311683655e-01 -3.911978900432586670e-01 -8.437187969684600830e-02 -1.255824863910675049e-01 -2.829002141952514648e-01 -1.191785559058189392e-01 -4.243088886141777039e-02 -2.207747697830200195e-01 1.374369561672210693e-01 -1.698144227266311646e-01 7.902148179709911346e-03 -2.891096174716949463e-01 2.314557507634162903e-02 1.333589106798171997e-01 5.170756578445434570e-02 2.355016767978668213e-01 4.635997489094734192e-02 -7.868302613496780396e-02 -1.748374402523040771e-01 -8.933751285076141357e-02 1.278210282325744629e-01 -6.823816150426864624e-02 3.620576113462448120e-02 1.126819923520088196e-01 2.066758871078491211e-01 -3.391502499580383301e-01 -1.507175993174314499e-02 -1.320943534374237061e-01 1.292534321546554565e-01
-6.563991308212280273e-02 1.422497630119323730e-01 4.128371924161911011e-02 -1.772403866052627563e-01 -4.404239952564239502e-01 -1.205149572342634201e-03 -1.066874191164970398e-01 -1.435505002737045288e-01 -3.840745091438293457e-01 -3.102849721908569336e-01 1.380999684333801270e-01 -3.711611032485961914e-02 -1.562790870666503906e-01 -8.560707792639732361e-03 -2.776232659816741943e-01 -2.830808460712432861e-01 2.454292774200439453e-02 -1.477670818567276001e-01 -9.198945760726928711e-02 -1.144541800022125244e-01 1.401254236698150635e-01 2.445651292800903320e-01 -1.004104167222976685e-01 -6.036384031176567078e-02 1.019171029329299927e-01 -5.564343929290771484e-02 -2.166358232498168945e-01 4.221730306744575500e-02 1.494433730840682983e-01 4.064560309052467346e-02 -1.428157240152359009e-01 -1.633353531360626221e-01
-1.605040431022644043e-01 2.212814688682556152e-01 -9.772693738341331482e-03 3.426317498087882996e-02 -4.385100901126861572e-01 1.833860129117965698e-01 -2.990951538085937500e-01 -1.306919157505035400e-01 -1.397468745708465576e-01 -4.216766729950904846e-02 7.199849933385848999e-02 -9.138608723878860474e-02 -1.679647713899612427e-01 -1.589498519897460938e-01 8.014808595180511475e-02 -1.063615158200263977e-01 1.502019464969635010e-01 1.373672336339950562e-01 -1.063895151019096375e-01 1.851825118064880371e-01 3.407681360840797424e-02 -3.718123733997344971e-01 -1.707310378551483154e-01 1.352765560150146484e-01 5.679288879036903381e-02 3.477499485015869141e-01 -1.698447391390800476e-02 -4.951535910367965698e-02 -1.623599827289581299e-01 -6.855589896440505981e-02 1.334509104490280151e-01 1.892768889665603638e-01
1.879571937024593353e-02 2.083818465471267700e-01 -1.362756043672561646e-01 -5.333697795867919922e-02 -2.025910913944244385e-01 -2.099959403276443481e-01 -1.926921904087066650e-01 -1.785898208618164062e-01 -4.458027780055999756e-01 5.453880503773689270e-02 2.750571668148040771e-01 6.590525805950164795e-02 -1.642714738845825195e-01 -1.248024180531501770e-01 -4.269348680973052979e-01 -1.919983923435211182e-01 -1.650030463933944702e-01 1.056533604860305786e-01 -3.661036491394042969e-02 1.325231492519378662e-01 7.791191339492797852e-02 -1.569988429546356201e-01 -7.497473061084747314e-02 6.449720263481140137e-02 1.732067316770553589e-01 1.648612320423126221e-01 -6.380922347307205200e-02 1.065893750637769699e-02 1.742321252822875977e-01 -1.056547909975051880e-01 1.202312037348747253e-01 -1.486542522907257080e-01
4.922229051589965820e-02 1.678705513477325439e-01 5.695126205682754517e-02 5.626209080219268799e-02 -3.353402912616729736e-01 -3.798079863190650940e-02 -3.764085173606872559e-01 -2.963100969791412354e-01 1.215465515851974487e-01 -1.062759459018707275e-01 2.707280516624450684e-01 -5.771143361926078796e-02 -1.930796205997467041e-01 -1.217338219285011292e-01 -8.009359240531921387e-02 1.973694264888763428e-01 -1.650559529662132263e-02 -8.052431046962738037e-02 4.106014072895050049e-01 -6.969668716192245483e-02 2.085375040769577026e-01 -1.150535605847835541e-02 1.129238121211528778e-02 1.393729746341705322e-01 -1.199135631322860718e-01 2.759186029434204102e-01 -1.286064684391021729e-01 6.149400770664215088e-02 -1.140885949134826660e-01 1.639001667499542236e-01 -1.581766903400421143e-01 1.836077868938446045e-02
2.485174536705017090e-01 3.211872577667236328e-01 7.805106788873672485e-02 2.267432659864425659e-01 -4.122013747692108154e-01 1.208036765456199646e-01 -7.660669833421707153e-02 -1.855900734663009644e-01 -5.057974718511104584e-03 -9.941667318344116211e-02 2.088267914950847626e-02 -7.086847443133592606e-03 -1.979790627956390381e-01 5.095831677317619324e-02 -3.052145428955554962e-02 2.100635915994644165e-01 -2.205023616552352905e-01 2.586463838815689087e-02 2.117663770914077759e-01 2.633031308650970459e-01 8.751238882541656494e-02 -2.058104574680328369e-01 -3.248067200183868408e-01 2.253258973360061646e-02 1.002763137221336365e-01 1.127789989113807678e-01 2.872662246227264404e-01 1.121705677360296249e-02 1.397896260023117065e-01 -7.076212018728256226e-02 -5.804075673222541809e-02 5.181441083550453186e-02
1.153705418109893799e-01 3.958958014845848083e-02 -2.481909692287445068e-01 -1.170392334461212158e-01 -3.456016778945922852e-01 -8.301824331283569336e-02 -2.493571788072586060e-01 -2.862054109573364258e-01 2.859315602108836174e-03 -1.276617497205734253e-01 2.583485245704650879e-01 -7.032734155654907227e-02 -2.873542010784149170e-01 -9.706014394760131836e-02 -2.149783968925476074e-01 -1.490063965320587158e-01 7.695519179105758667e-02 -1.946884989738464355e-01 -1.097338050603866577e-01 2.093234062194824219e-01 2.160344570875167847e-01 -3.085351176559925079e-02 8.370400965213775635e-02 -1.915301829576492310e-01 2.575943768024444580e-01 2.321288585662841797e-01 -8.868961781263351440e-02 9.197136014699935913e-02 6.498522311449050903e-02 -3.531543910503387451e-02 1.532064676284790039e-01 -1.857172399759292603e-01
8.779843896627426147e-02 2.615890800952911377e-01 -2.835451997816562653e-02 -7.770391553640365601e-02 -4.264910817146301270e-01 1.068990379571914673e-01 -2.398351877927780151e-01 -1.758468300104141235e-01 -2.093867063522338867e-01 -1.166483387351036072e-02 -4.919541254639625549e-02 1.241337135434150696e-01 -1.348842587321996689e-02 8.803957700729370117e-02 -1.088454155251383781e-03 1.126708313822746277e-01 -6.369855999946594238e-02 1.305980831384658813e-01 1.613788753747940063e-01 1.457219570875167847e-01 -2.422382086515426636e-01 -4.312785267829895020e-01 -3.416929244995117188e-01 -9.041001647710800171e-02 1.689247488975524902e-01 3.108568303287029266e-02 4.458731412887573242e-02 1.248669922351837158e-01 -1.532827168703079224e-01 -7.951651513576507568e-02 -1.094944104552268982e-01 1.610268801450729370e-01
-4.457115754485130310e-02 1.008019223809242249e-01 8.724357932806015015e-03 -5.929933115839958191e-02 -5.215233564376831055e-01 1.620714217424392700e-01 -2.922449819743633270e-02 -1.389628499746322632e-01 -3.415189683437347412e-01 -1.287609040737152100e-01 1.023593097925186157e-01 -1.065456718206405640e-01 -2.535701394081115723e-01 2.795569598674774170e-01 -3.363647684454917908e-02 6.160628423094749451e-02 8.815696835517883301e-02 -7.313588634133338928e-03 -3.755957004614174366e-04 2.089570909738540649e-01 -1.884945631027221680e-01 -5.200177431106567383e-02 5.049137026071548462e-02 -6.910847499966621399e-03 1.926332116127014160e-01 -9.097964316606521606e-02 3.321690261363983154e-01 -1.268695946782827377e-02 -2.965116500854492188e-01 -3.841041773557662964e-02 -8.473072201013565063e-02 1.365467756986618042e-01
2.470802702009677887e-02 1.336201280355453491e-01 6.004773080348968506e-02 1.261488795280456543e-01 -2.194489985704421997e-01 2.957175970077514648e-01 -3.667229115962982178e-01 -2.301738113164901733e-01 -2.735655941069126129e-02 -2.063025385141372681e-01 2.181413769721984863e-01 -1.753619462251663208e-01 -1.485607475042343140e-01 -8.616048097610473633e-02 -3.106551766395568848e-01 1.385818868875503540e-01 -1.551590301096439362e-02 -8.621872216463088989e-02 1.370915323495864868e-01 -3.661547303199768066e-01 1.384577006101608276e-01 -8.609317243099212646e-02 -4.330046847462654114e-02 -1.767888814210891724e-01 1.904181204736232758e-03 3.007121682167053223e-01 -9.495963901281356812e-02 1.628763377666473389e-01 -1.255854964256286621e-01 6.832055002450942993e-02 -5.820638313889503479e-02 4.513162374496459961e-02
1.722456961870193481e-01 4.323612526059150696e-02 -4.303219914436340332e-01 -2.078753113746643066e-01 -2.471850216388702393e-01 2.063121944665908813e-01 -4.357596039772033691e-01 -8.574560284614562988e-02 -2.251607477664947510e-01 1.087211519479751587e-01 3.084253370761871338e-01 -4.746310040354728699e-02 -4.603642225265502930e-02 -7.815974950790405273e-02 -9.868482500314712524e-02 -8.861649781465530396e-02 -8.565441519021987915e-02 1.471387296915054321e-01 1.170396804809570312e-01 -8.114222437143325806e-02 1.163742393255233765e-01 -2.280805110931396484e-01 -4.718891158699989319e-02 -2.804760634899139404e-01 -1.705401241779327393e-01 1.779634319245815277e-02 -1.153841707855463028e-02 6.798823177814483643e-02 -6.680537760257720947e-02 6.231940165162086487e-02 -7.617516070604324341e-02 -9.706193953752517700e-02
-8.849196881055831909e-02 1.820983737707138062e-01 1.111719906330108643e-01 -1.777547448873519897e-01 -2.669310569763183594e-01 4.199519380927085876e-02 -1.559670716524124146e-01 -2.133797109127044678e-02 7.509794831275939941e-02 -3.937594592571258545e-01 2.076493352651596069e-01 -1.511818021535873413e-01 -2.495642155408859253e-01 8.310621976852416992e-02 -2.446588277816772461e-01 -1.208060537464916706e-03 1.895217299461364746e-01 3.652818799018859863e-01 -1.478894203901290894e-01 -1.394223142415285110e-02 7.222211919724941254e-03 -1.324616670608520508e-01 -1.473021805286407471e-01 -3.040456175804138184e-01 8.521734178066253662e-02 -1.378022972494363785e-02 2.942299246788024902e-01 -1.348498910665512085e-01 -1.268041878938674927e-01 -5.187106505036354065e-02 -7.051090896129608154e-02 -4.943291470408439636e-02
2.782789245247840881e-02 9.859541803598403931e-02 -8.366861939430236816e-02 -1.282314062118530273e-01 -3.313365280628204346e-01 -1.686403602361679077e-01 -6.235169619321823120e-02 2.577649615705013275e-02 -3.871487379074096680e-01 -4.615856707096099854e-02 1.871282011270523071e-01 1.291308850049972534e-01 3.999826032668352127e-03 7.431646436452865601e-02 -3.707038760185241699e-01 -2.463717013597488403e-02 -8.012686669826507568e-02 4.137230571359395981e-03 -1.716049015522003174e-01 5.483122542500495911e-02 8.035619556903839111e-02 -5.763302743434906006e-02 -3.013294041156768799e-01 6.914719194173812866e-02 5.090247094631195068e-02 3.325517475605010986e-01 1.417036540806293488e-02 2.661696076393127441e-01 5.114286020398139954e-02 2.571136951446533203e-01 1.319179236888885498e-01 -2.478018552064895630e-01
2.194288372993469238e-01 2.750746607780456543e-01 -1.095048189163208008e-01 8.355408161878585815e-02 -3.337273299694061279e-01 -1.713228523731231689e-01 -8.884207159280776978e-02 -3.025930225849151611e-01 -3.381762653589248657e-02 -2.135991156101226807e-01 2.693701386451721191e-01 -1.514389812946319580e-01 -3.784202411770820618e-02 1.784977614879608154e-01 -1.057742759585380554e-01 2.023364752531051636e-01 -1.029121950268745422e-01 8.964707702398300171e-02 1.482865512371063232e-01 1.184435859322547913e-01 4.395371302962303162e-02 -3.606516718864440918e-01 -1.297346353530883789e-01 1.519992500543594360e-01 3.212619200348854065e-02 1.988605782389640808e-02 2.112003862857818604e-01 2.132497355341911316e-02 2.095716446638107300e-02 -2.438202351331710815e-01 7.026823610067367554e-02 2.268315553665161133e-01
7.431878149509429932e-02 9.533629752695560455e-03 -2.314805239439010620e-01 5.450597032904624939e-02 -3.756269216537475586e-01 2.570297196507453918e-02 -1.307586133480072021e-01 -2.113612294197082520e-01 -3.058337271213531494e-01 -9.427282214164733887e-02 3.930722177028656006e-01 -2.943831309676170349e-02 -1.112322732806205750e-01 -1.242248564958572388e-01 -8.861587941646575928e-02 -1.601123511791229248e-01 -1.118592321872711182e-01 -5.501522496342658997e-02 -2.702613919973373413e-02 -1.416641622781753540e-01 7.765574753284454346e-02 2.907213568687438965e-02 1.659707576036453247e-01 -3.248009085655212402e-01 -5.085548758506774902e-02 2.515749633312225342e-01 -1.090581864118576050e-01 1.658437401056289673e-02 -8.005624264478683472e-02 3.118602335453033447e-01 -2.151628285646438599e-01 1.046684831380844116e-01
-6.584244966506958008e-02 6.688579171895980835e-02 -1.940657943487167358e-02 -6.998351216316223145e-02 -3.477916717529296875e-01 -1.378448754549026489e-01 2.411648631095886230e-01 -4.272175729274749756e-01 -3.745018541812896729e-01 1.172708231024444103e-03 -2.484424039721488953e-02 -4.964532703161239624e-02 -2.805811762809753418e-01 1.128529459238052368e-01 -3.336200714111328125e-01 -8.607216179370880127e-03 -9.596697986125946045e-02 2.526945471763610840e-01 1.887106001377105713e-01 -1.190279051661491394e-01 -2.012947052717208862e-01 5.585847049951553345e-02 9.790878742933273315e-02 -8.444384485483169556e-02 -1.586253009736537933e-02 1.275176405906677246e-01 8.277276158332824707e-02 3.780352696776390076e-02 -9.433070570230484009e-02 2.675995929166674614e-03 -6.651364266872406006e-02 -1.943855881690979004e-01
-2.739514708518981934e-01 1.552962958812713623e-01 2.285020239651203156e-02 1.354416161775588989e-01 -6.432463526725769043e-01 8.481468260288238525e-02 -2.232559770345687866e-01 -2.688675522804260254e-01 -1.271926611661911011e-01 -1.233212500810623169e-01 -1.014183983206748962e-01 4.897078499197959900e-02 -1.251948624849319458e-01 5.241630598902702332e-02 1.274080127477645874e-01 -1.321399807929992676e-01 1.589543744921684265e-02 -9.316763281822204590e-02 -1.617734879255294800e-01 -1.338709741830825806e-01 9.058294445276260376e-02 -1.655930727720260620e-01 -2.071752101182937622e-01 1.855281442403793335e-01 -7.957562059164047241e-02 9.929119050502777100e-02 -1.725980341434478760e-01 -1.150102615356445312e-01 -6.388307549059391022e-03 1.430707797408103943e-02 -1.299846917390823364e-01 1.861003786325454712e-02
2.036836184561252594e-02 6.305827200412750244e-02 -1.813542991876602173e-01 7.766571640968322754e-02 -4.356548190116882324e-01 9.840177744626998901e-02 6.295818090438842773e-02 -7.023029774427413940e-02 -1.044757142663002014e-01 -3.014327287673950195e-01 3.789914399385452271e-02 1.015405803918838501e-01 -1.565696448087692261e-01 1.059340015053749084e-01 -1.044298633933067322e-01 -8.818432688713073730e-02 -1.111763566732406616e-01 1.195879653096199036e-02 1.290433388203382492e-02 -9.357288479804992676e-02 4.585355818271636963e-01 1.914951056241989136e-01 -2.764361202716827393e-01 -1.506361663341522217e-01 -5.050321295857429504e-02 -8.864183910191059113e-03 -2.538344562053680420e-01 -3.020547628402709961e-01 -7.344378530979156494e-02 -1.683189347386360168e-02 -9.606060385704040527e-02 -1.992725282907485962e-01
-8.239754289388656616e-02 3.023511916399002075e-02 -1.129011139273643494e-01 3.822112977504730225e-01 -4.750839471817016602e-01 -8.173868805170059204e-02 -1.414434909820556641e-01 -2.235201895236968994e-01 -1.246216986328363419e-02 -3.465632498264312744e-01 9.268534928560256958e-02 5.971838533878326416e-02 1.149690710008144379e-02 1.341105997562408447e-01 9.342113137245178223e-02 1.471485048532485962e-01 1.726554781198501587e-01 2.033145874738693237e-01 9.229965507984161377e-02 2.543888092041015625e-01 -1.964293867349624634e-01 -4.478473216295242310e-03 -2.870448529720306396e-01 -9.268435835838317871e-02 -9.026164561510086060e-02 7.803079485893249512e-02 9.167115058517083526e-05 -1.942557282745838165e-02 -1.514407545328140259e-01 6.197067350149154663e-02 -1.744928359985351562e-01 -6.625258922576904297e-02
-1.048570573329925537e-01 2.985339984297752380e-02 -1.451859325170516968e-01 1.357934176921844482e-01 -3.270502984523773193e-01 2.764602005481719971e-01 -2.268823087215423584e-01 -2.626281380653381348e-01 -1.776614040136337280e-01 -5.971373245120048523e-02 2.302814424037933350e-01 -3.367152065038681030e-02 -8.186623454093933105e-02 1.913920044898986816e-02 -1.409206632524728775e-02 -1.137611567974090576e-01 -1.622287034988403320e-01 -2.922261133790016174e-02 3.036170601844787598e-01 -1.159696951508522034e-01 2.127544730901718140e-01 -6.899274140596389771e-02 -1.639919169247150421e-02 4.295865818858146667e-02 -5.218512564897537231e-02 3.487173840403556824e-02 3.573988378047943115e-01 1.576134711503982544e-01 1.381373703479766846e-01 3.559748828411102295e-01 -2.121823132038116455e-01 5.452280119061470032e-02
-8.599818497896194458e-02 6.415999680757522583e-02 -7.458554953336715698e-02 9.006834030151367188e-02 -5.371476411819458008e-01 6.633768207393586636e-04 -2.351188957691192627e-01 -8.871622383594512939e-02 -1.068689376115798950e-01 -2.703504860401153564e-01 9.580518305301666260e-02 3.164509311318397522e-02 -1.274079829454421997e-01 3.536182045936584473e-01 3.085556672886013985e-03 2.172694951295852661e-01 1.228894218802452087e-01 4.731580987572669983e-02 -7.199126295745372772e-03 4.082414209842681885e-01 1.671470468863844872e-03 -4.123376682400703430e-02 -3.406726717948913574e-01 8.984120190143585205e-02 -2.259832434356212616e-02 -3.678691014647483826e-02 1.373760402202606201e-01 7.234223932027816772e-02 2.007462456822395325e-02 6.941166706383228302e-03 -4.059784859418869019e-02 -4.465212672948837280e-02
-5.167132988572120667e-02 7.785765081644058228e-02 -2.358396202325820923e-01 1.731837354600429535e-02 -1.370945274829864502e-01 -2.709991335868835449e-01 -2.093375027179718018e-01 -5.594168230891227722e-02 -4.832165241241455078e-01 1.189771667122840881e-02 2.753589153289794922e-01 3.686923533678054810e-02 -1.585283279418945312e-01 -4.993642866611480713e-02 -3.259813785552978516e-01 -4.656551405787467957e-02 -1.728976964950561523e-01 1.047352701425552368e-01 -1.666380763053894043e-01 1.616511642932891846e-01 2.318402677774429321e-01 -1.044693663716316223e-01 -1.096586138010025024e-01 -2.945071272552013397e-02 1.397391855716705322e-01 2.989730238914489746e-01 6.156861409544944763e-02 -8.746063709259033203e-02 4.810771346092224121e-02 -1.130400896072387695e-01 -3.190473187714815140e-03 -2.037379890680313110e-01
1.734592616558074951e-01 2.190559357404708862e-01 -1.328722387552261353e-01 -1.823754757642745972e-01 -1.899926662445068359e-01 -8.113982528448104858e-02 -2.116242349147796631e-01 -1.349738389253616333e-01 -1.561101377010345459e-01 7.093816995620727539e-02 2.723164483904838562e-02 -9.436225146055221558e-02 -1.470238715410232544e-01 2.350890785455703735e-01 -1.709204465150833130e-01 -6.507128477096557617e-03 4.269904270768165588e-02 -8.464866131544113159e-02 -2.932053804397583008e-02 -6.255548913031816483e-03 -3.043871186673641205e-02 -2.769491672515869141e-01 -4.166569411754608154e-01 -9.404861927032470703e-02 2.627112567424774170e-01 1.845516711473464966e-01 2.616261839866638184e-01 2.215260267257690430e-01 -2.222977280616760254e-01 2.450050860643386841e-01 1.364211924374103546e-02 -1.412376910448074341e-01
5.875704810023307800e-02 5.773966312408447266e-01 -1.905265301465988159e-01 -7.387145608663558960e-02 -2.784465551376342773e-01 2.381387799978256226e-01 -2.540966272354125977e-01 -3.894866406917572021e-01 1.745633780956268311e-02 -6.191115826368331909e-02 8.833412826061248779e-02 -6.369741261005401611e-02 9.969522804021835327e-02 1.703820675611495972e-01 2.609666995704174042e-02 -2.144946306943893433e-01 -8.093963563442230225e-02 5.543343722820281982e-02 3.741022571921348572e-02 1.346934586763381958e-01 1.438455749303102493e-02 -2.402756363153457642e-01 -1.410361826419830322e-01 3.732074797153472900e-02 -7.571495324373245239e-02 1.242433935403823853e-01 -1.038151793181896210e-02 -1.340179741382598877e-01 -4.067778214812278748e-02 8.013521879911422729e-02 4.293036460876464844e-02 -1.081366017460823059e-01
1.018636003136634827e-01 -5.514045059680938721e-02 -1.167339757084846497e-01 7.376589626073837280e-02 -4.510800242424011230e-01 -5.258405208587646484e-02 -1.833974272012710571e-01 -2.130790054798126221e-01 -1.382468193769454956e-01 -9.773151949048042297e-03 2.428025007247924805e-01 7.072401046752929688e-02 6.354114157147705555e-04 9.684428572654724121e-02 3.384130448102951050e-02 1.932771503925323486e-01 2.466041408479213715e-02 -9.373057633638381958e-02 1.197063699364662170e-01 -3.216623961925506592e-01 4.954236149787902832e-01 -5.610580369830131531e-02 -3.656449541449546814e-02 -2.659350633621215820e-01 9.220453351736068726e-02 7.546521723270416260e-02 -4.727456346154212952e-02 -2.606613934040069580e-01 -4.681138321757316589e-02 9.407722204923629761e-02 -3.025005944073200226e-02 -8.380278199911117554e-02
9.969266504049301147e-02 4.948586225509643555e-01 -6.998202949762344360e-02 -3.469294682145118713e-02 -3.607244491577148438e-01 2.944136857986450195e-01 -1.518915593624114990e-01 -2.485257834196090698e-01 -1.288359910249710083e-01 -7.188241183757781982e-02 3.564225137233734131e-02 -8.661504834890365601e-02 1.280983835458755493e-01 7.112222164869308472e-02 -1.661460250616073608e-01 1.504829823970794678e-01 -8.183992654085159302e-02 -1.024797186255455017e-01 7.406688481569290161e-02 1.755225658416748047e-01 1.070280745625495911e-01 -2.023902833461761475e-01 -1.460771262645721436e-01 1.248922850936651230e-02 1.211414709687232971e-01 2.939029037952423096e-01 -1.520510017871856689e-01 1.088735926896333694e-02 -1.835365891456604004e-01 1.554292887449264526e-01 1.587302833795547485e-01 2.110071666538715363e-02
-2.651658952236175537e-01 2.837065458297729492e-01 1.577175036072731018e-02 2.610363066196441650e-01 -4.804539084434509277e-01 9.334519505500793457e-02 -1.699075996875762939e-01 -1.472489237785339355e-01 -1.045738235116004944e-01 -1.199417188763618469e-01 -7.724902778863906860e-02 -7.786519080400466919e-02 -3.220811188220977783e-01 -2.245708853006362915e-01 -1.756067425012588501e-01 1.058144122362136841e-01 -7.790980488061904907e-02 -6.263487786054611206e-02 -1.835944503545761108e-01 -6.163414195179939270e-02 6.788059324026107788e-02 -1.093751117587089539e-01 -2.733297348022460938e-01 2.393289357423782349e-01 1.386094689369201660e-01 1.233114302158355713e-01 -1.956041716039180756e-02 -4.082545172423124313e-03 -4.825039580464363098e-02 8.008599281311035156e-03 6.739186495542526245e-02 1.390887200832366943e-01
-5.750555917620658875e-02 2.846327722072601318e-01 -6.622321158647537231e-02 -1.199722513556480408e-01 -5.663675665855407715e-01 -3.484023809432983398e-01 -2.548526786267757416e-02 -1.254798322916030884e-01 -1.478883773088455200e-01 9.756605327129364014e-02 -4.608862847089767456e-02 5.473513901233673096e-02 -1.366961896419525146e-01 3.399627208709716797e-01 -1.187452580779790878e-02 6.898402934893965721e-04 7.595872879028320312e-02 2.317863516509532928e-03 1.641065925359725952e-01 1.396747529506683350e-01 -5.691539123654365540e-02 -2.343470752239227295e-01 -1.553113907575607300e-01 -1.181000471115112305e-01 -9.423128329217433929e-03 2.029853612184524536e-01 -9.605839848518371582e-02 -1.447786539793014526e-01 7.098530977964401245e-02 3.308033943176269531e-02 -1.735933572053909302e-01 1.060430034995079041e-01
-5.221178755164146423e-02 1.530527919530868530e-01 -1.707969307899475098e-01 1.243518386036157608e-02 -4.070835411548614502e-01 -1.680886372923851013e-02 -2.626424431800842285e-01 -3.384990096092224121e-01 -2.226877659559249878e-01 -7.917883247137069702e-02 1.735548526048660278e-01 -2.176863998174667358e-01 -2.173139899969100952e-01 5.132099613547325134e-02 6.097501516342163086e-02 -2.286125272512435913e-01 -9.064443409442901611e-02 1.554968953132629395e-02 -1.000760793685913086e-01 -2.828434109687805176e-02 1.868485361337661743e-01 1.132074594497680664e-01 3.253928944468498230e-02 -2.436713874340057373e-01 1.882435083389282227e-01 1.624072901904582977e-02 -1.634080857038497925e-01 7.334078103303909302e-02 2.917548418045043945e-01 1.924285739660263062e-01 -1.948018223047256470e-01 -2.092317491769790649e-02
1.037048995494842529e-01 -1.757100373506546021e-01 -2.530422210693359375e-01 1.440785080194473267e-01 -1.876579970121383667e-01 -1.343288719654083252e-01 -2.770830392837524414e-01 -1.565382778644561768e-01 -2.183634042739868164e-01 -1.646406650543212891e-01 4.142993092536926270e-01 -5.879391729831695557e-02 -1.682313345372676849e-02 -1.978582516312599182e-02 -4.669905826449394226e-02 -2.327212095260620117e-01 1.159475445747375488e-01 -1.683904789388179779e-03 -5.680812522768974304e-02 -1.788584515452384949e-02 2.331797778606414795e-01 -6.914889812469482422e-02 -3.886692225933074951e-03 -1.878401488065719604e-01 8.116699755191802979e-02 3.377278447151184082e-01 -7.428562641143798828e-02 -2.374227046966552734e-01 3.677723556756973267e-02 2.392615824937820435e-01 -1.839053034782409668e-01 -1.604245603084564209e-01
-7.814037054777145386e-02 -1.449448056519031525e-02 -2.263134717941284180e-01 5.174570530652999878e-02 -3.971126973628997803e-01 1.330215632915496826e-01 -2.245228141546249390e-01 -1.881229579448699951e-01 -1.604011952877044678e-01 -4.399934113025665283e-01 -2.013027481734752655e-02 -1.677378118038177490e-01 -2.889052033424377441e-01 1.623088307678699493e-02 2.057251781225204468e-01 2.019691839814186096e-02 -2.375924885272979736e-01 9.812974929809570312e-02 1.531747281551361084e-01 1.780261402018368244e-03 2.014289610087871552e-02 5.144001916050910950e-02 -1.764065474271774292e-01 -4.713023826479911804e-02 2.269621044397354126e-01 6.265182793140411377e-02 1.378668248653411865e-01 2.319896072149276733e-01 -2.384685352444648743e-02 -1.890597045421600342e-01 5.421194434165954590e-02 1.040088310837745667e-01
1.916379928588867188e-01 1.593086309731006622e-02 -8.084823191165924072e-02 1.162733137607574463e-01 -1.336505711078643799e-01 2.155568003654479980e-01 -3.312945067882537842e-01 -9.881279617547988892e-02 -1.545256376266479492e-01 -2.970528304576873779e-01 3.645180463790893555e-01 -2.071452438831329346e-01 -2.429126054048538208e-01 -6.065941229462623596e-02 -3.814853429794311523e-01 2.131362855434417725e-01 1.811118423938751221e-02 -5.223971605300903320e-02 1.654470860958099365e-01 -2.542518377304077148e-01 8.788952976465225220e-02 -2.391802705824375153e-02 -9.914651513099670410e-02 -7.750841230154037476e-02 4.626858606934547424e-02 1.205802112817764282e-01 -9.211064875125885010e-02 1.565981805324554443e-01 -1.337147951126098633e-01 9.273251146078109741e-02 -5.709596350789070129e-02 1.376157552003860474e-01
-1.520791742950677872e-02 1.381296366453170776e-01 2.095664143562316895e-01 -6.698670983314514160e-02 -5.390012264251708984e-01 1.867990195751190186e-01 -8.474607020616531372e-02 -7.098415493965148926e-02 -3.216909766197204590e-01 -1.604692339897155762e-01 9.647651016712188721e-02 -8.421201258897781372e-02 -2.362948358058929443e-01 -7.628017920069396496e-04 -1.028686687350273132e-01 -2.697135210037231445e-01 5.498789623379707336e-02 1.938819438219070435e-01 -3.813805058598518372e-02 1.463364958763122559e-01 8.696965128183364868e-02 6.854918599128723145e-02 -1.355219334363937378e-01 8.030135929584503174e-02 1.169830709695816040e-01 5.188662186264991760e-02 1.947199404239654541e-01 -1.522881984710693359e-01 -2.160083055496215820e-01 -4.006528761237859726e-03 1.566886454820632935e-01 2.461238652467727661e-01
2.658299505710601807e-01 3.312050104141235352e-01 -1.445203572511672974e-01 1.489900946617126465e-01 -1.358343511819839478e-01 -1.075328961014747620e-01 -1.298855394124984741e-01 -4.375376272946596146e-03 -3.739595115184783936e-01 -1.596843898296356201e-01 2.632794082164764404e-01 3.235793113708496094e-02 -1.295914202928543091e-01 1.531042158603668213e-01 -3.689560592174530029e-01 9.706058353185653687e-02 -2.875002026557922363e-01 -6.520852446556091309e-02 -1.304737031459808350e-01 7.008141279220581055e-02 3.643524646759033203e-02 9.680938674136996269e-04 -6.684334576129913330e-02 9.396830946207046509e-02 2.620332241058349609e-01 9.294481575489044189e-02 5.391850695013999939e-02 -8.670531213283538818e-02 -2.223562896251678467e-01 -7.783479988574981689e-02 1.369696706533432007e-01 -1.506703794002532959e-01
-5.844627320766448975e-02 4.899809136986732483e-02 1.173167303204536438e-01 3.118021972477436066e-02 -1.351439505815505981e-01 -1.937380991876125336e-02 -1.087460890412330627e-01 -3.746609091758728027e-01 -3.384415507316589355e-01 -5.588208138942718506e-02 1.169248074293136597e-01 -2.259965986013412476e-01 -3.431778550148010254e-01 1.115880459547042847e-01 2.834558859467506409e-02 3.949896898120641708e-03 -8.837392926216125488e-02 -8.167354762554168701e-02 1.970036625862121582e-01 1.547677814960479736e-01 2.455925494432449341e-01 -1.090761390514671803e-03 -2.792640328407287598e-01 1.486410498619079590e-01 -2.519048452377319336e-01 -4.032822791486978531e-03 2.188336253166198730e-01 -7.683913409709930420e-02 -9.281723946332931519e-02 -8.523278683423995972e-02 -3.298068344593048096e-01 1.248941421508789062e-01
-2.625366449356079102e-01 2.528831660747528076e-01 -4.385149106383323669e-02 3.416076898574829102e-01 -3.584545254707336426e-01 3.890585526823997498e-02 -8.881847560405731201e-02 -1.402420252561569214e-01 -1.669694483280181885e-01 -1.475147306919097900e-01 -6.373070180416107178e-02 -2.272536978125572205e-02 -1.656678617000579834e-01 7.247701432788744569e-05 -9.283364564180374146e-02 5.276588723063468933e-02 -1.549777984619140625e-01 1.589354425668716431e-01 3.642281517386436462e-02 2.166947722434997559e-01 2.470417618751525879e-01 -3.378422260284423828e-01 -1.335166692733764648e-01 2.197539508342742920e-01 9.198571741580963135e-02 2.196561098098754883e-01 1.672017574310302734e-01 -1.067575588822364807e-01 -1.261734813451766968e-01 -8.662633597850799561e-03 -4.931067302823066711e-02 2.110520899295806885e-01
-2.691039144992828369e-01 3.184285163879394531e-01 7.856864482164382935e-02 8.100642263889312744e-02 -5.057291984558105469e-01 -4.031244199723005295e-03 -9.053524583578109741e-02 -2.479467689990997314e-01 -1.450584176927804947e-02 -5.027138069272041321e-02 -9.797785431146621704e-03 -5.119217187166213989e-02 -9.123468399047851562e-02 -1.027913540601730347e-01 -1.131648123264312744e-01 -1.285118050873279572e-02 1.293018646538257599e-02 -1.097176373004913330e-01 3.524703904986381531e-02 2.008568942546844482e-01 -3.052889136597514153e-03 1.988865621387958527e-02 -2.165056169033050537e-01 3.871571645140647888e-02 1.481083035469055176e-01 4.836530089378356934e-01 -9.532052278518676758e-02 1.446060687303543091e-01 -2.119806408882141113e-01 -4.999629408121109009e-02 -1.188723742961883545e-01 -2.635291218757629395e-02
1.669816821813583374e-01 2.549957036972045898e-01 -1.447764039039611816e-01 1.099569126963615417e-01 -5.583702921867370605e-01 -3.547515347599983215e-02 -2.174363285303115845e-01 -3.991668671369552612e-02 -2.593883275985717773e-01 1.185028329491615295e-01 3.496928513050079346e-02 -1.287099570035934448e-01 -1.342045068740844727e-01 1.186165064573287964e-01 2.525584585964679718e-02 -1.020260602235794067e-01 1.203483492136001587e-01 9.694016724824905396e-02 -2.843057215213775635e-01 -1.515595801174640656e-02 -1.505261808633804321e-01 1.162425503134727478e-01 -1.337421387434005737e-01 -8.669852465391159058e-02 -1.870849281549453735e-01 2.288270145654678345e-01 -1.098307222127914429e-01 -1.576376110315322876e-01 -9.575225412845611572e-02 -6.814335286617279053e-02 1.400860846042633057e-01 2.137007713317871094e-01
1.483196616172790527e-01 1.359317302703857422e-01 -1.193946078419685364e-01 -1.897772550582885742e-01 -1.637265235185623169e-01 5.421480163931846619e-02 -1.491559296846389771e-01 -2.065884172916412354e-01 -2.917915284633636475e-01 -2.900408580899238586e-03 2.512396574020385742e-01 2.783888280391693115e-01 -1.013267263770103455e-01 5.568453669548034668e-02 -2.519977986812591553e-01 1.096391752362251282e-01 1.259208917617797852e-01 3.220778405666351318e-01 -3.331874730065464973e-03 -9.873853623867034912e-02 6.667228788137435913e-02 -1.167605817317962646e-01 -3.544639945030212402e-01 2.348141521215438843e-01 1.280873455107212067e-02 5.384001135826110840e-02 -4.989390447735786438e-02 -2.146990299224853516e-01 2.120711654424667358e-01 4.474186338484287262e-03 -7.326563447713851929e-02 -2.640007734298706055e-01
-2.990667819976806641e-01 2.908080220222473145e-01 1.518261581659317017e-01 2.667962610721588135e-01 -3.806250989437103271e-01 1.020279526710510254e-01 -2.364696711301803589e-01 -3.751813471317291260e-01 -2.558562457561492920e-01 1.481725182384252548e-02 3.369455039501190186e-02 -1.287472434341907501e-02 8.764053881168365479e-02 1.595899909734725952e-01 -1.368528306484222412e-01 -4.525436833500862122e-02 -8.367332816123962402e-02 -6.266990210860967636e-03 -1.271465122699737549e-01 1.310712099075317383e-01 3.753869980573654175e-02 -4.042927920818328857e-02 -9.508651681244373322e-03 8.606714755296707153e-02 5.900357663631439209e-02 1.801868379116058350e-01 -6.655339151620864868e-02 5.605703964829444885e-02 -2.168413549661636353e-01 -2.070697396993637085e-01 -2.266567647457122803e-01 -1.521998643875122070e-01
-1.505202800035476685e-01 2.265175133943557739e-01 1.167358085513114929e-01 2.403060048818588257e-01 -4.841171503067016602e-01 3.036211133003234863e-01 -6.179272755980491638e-02 -3.353561162948608398e-01 -1.012764498591423035e-01 -2.493716031312942505e-02 2.127223610877990723e-01 5.501688271760940552e-02 -9.414675878360867500e-04 1.300880461931228638e-01 -1.367035955190658569e-01 -1.883118450641632080e-01 -1.321749296039342880e-02 -3.160021826624870300e-02 -2.447383701801300049e-01 -1.557598263025283813e-01 -1.624459624290466309e-01 3.152430430054664612e-02 -1.217302829027175903e-01 1.226252615451812744e-01 -1.262354999780654907e-01 2.345124632120132446e-01 -1.388813853263854980e-01 -4.406106472015380859e-02 2.211377210915088654e-02 -4.352044686675071716e-02 -1.607793569564819336e-01 -1.364900916814804077e-01
-2.380106598138809204e-02 -4.251732304692268372e-02 -2.889263443648815155e-02 3.649718686938285828e-02 -2.974238395690917969e-01 7.817605137825012207e-02 2.202128022909164429e-01 -6.547306776046752930e-01 -1.249392405152320862e-01 -1.133185625076293945e-01 -8.462456986308097839e-03 4.085594415664672852e-02 -2.312951087951660156e-01 1.748057007789611816e-01 -1.119680702686309814e-01 -2.094357013702392578e-01 -9.165948256850242615e-03 4.771178215742111206e-02 1.925009042024612427e-01 1.338094770908355713e-01 -8.720653504133224487e-02 -4.451622441411018372e-02 -3.387863636016845703e-01 4.030821844935417175e-02 2.240878716111183167e-02 1.105518862605094910e-01 5.864983424544334412e-02 -2.928451634943485260e-02 -1.963015049695968628e-01 -2.409784682095050812e-02 2.836129441857337952e-02 -1.132433116436004639e-01
2.678120136260986328e-01 -9.267006069421768188e-02 -1.874442100524902344e-01 1.024901866912841797e-01 -5.293736457824707031e-01 -2.989325113594532013e-02 -2.016822844743728638e-01 -1.491977125406265259e-01 -3.549540638923645020e-01 -1.549819260835647583e-01 1.786636561155319214e-01 2.541776373982429504e-02 -2.093314677476882935e-01 -6.424653530120849609e-02 5.831897258758544922e-03 -1.240455284714698792e-01 -1.047066319733858109e-02 -5.792257934808731079e-02 1.015574112534523010e-01 7.124837487936019897e-02 -1.011304929852485657e-01 -2.534955739974975586e-02 2.872798144817352295e-01 -8.670135587453842163e-02 -5.091713741421699524e-02 2.426484674215316772e-01 1.365261673927307129e-01 1.791593879461288452e-01 -6.609667558223009109e-03 2.682105265557765961e-02 -5.847002565860748291e-02 -2.188032716512680054e-01
-2.640281915664672852e-01 -1.331209540367126465e-01 -2.565180659294128418e-01 3.837527334690093994e-02 -4.970648288726806641e-01 -9.267300367355346680e-02 -1.792411059141159058e-01 -8.823654800653457642e-02 -3.062275424599647522e-02 -1.370344460010528564e-01 4.456437379121780396e-02 -1.599051803350448608e-01 -2.103495746850967407e-01 -1.769315265119075775e-02 -6.590950489044189453e-02 1.284644752740859985e-01 -1.003236323595046997e-01 1.900193691253662109e-01 -1.054065972566604614e-01 -1.586357504129409790e-02 9.798897802829742432e-02 6.884544622153043747e-03 -1.276843398809432983e-01 -3.828386366367340088e-01 -2.303751111030578613e-01 1.749515980482101440e-01 2.898195087909698486e-01 1.548081357032060623e-02 3.503199433907866478e-03 1.815482378005981445e-01 6.140431016683578491e-02 -4.826174676418304443e-02
2.877166308462619781e-02 -1.053687557578086853e-01 -1.889772266149520874e-01 8.091231435537338257e-02 -3.475306034088134766e-01 -1.804778128862380981e-01 -5.895276069641113281e-01 -1.386668533086776733e-01 -9.672705829143524170e-02 -2.958332002162933350e-01 -2.628080248832702637e-01 -4.458724707365036011e-02 -5.545325949788093567e-02 1.754350960254669189e-02 -1.729913502931594849e-01 -1.732970029115676880e-01 -2.035187184810638428e-01 2.284913789480924606e-03 -6.276781111955642700e-02 -1.487774401903152466e-02 -8.891212195158004761e-02 -2.626918852329254150e-01 -1.181606650352478027e-01 -9.050192683935165405e-02 1.313307583332061768e-01 4.123937338590621948e-02 -1.050559878349304199e-01 3.787810215726494789e-03 -4.508840665221214294e-02 -1.578023843467235565e-02 -1.317876130342483521e-01 1.088095363229513168e-02
3.555557876825332642e-02 -7.834844291210174561e-03 -6.521302461624145508e-02 -1.784286350011825562e-01 -3.679314255714416504e-01 4.008696973323822021e-02 1.812484115362167358e-01 -4.769936203956604004e-01 -1.280852407217025757e-01 -4.270584881305694580e-02 1.243204772472381592e-01 1.035861372947692871e-01 -1.132945567369461060e-01 2.541140019893646240e-01 -1.337213367223739624e-01 -2.162771970033645630e-01 -1.053339466452598572e-01 1.427512988448143005e-02 2.649027109146118164e-01 1.363657712936401367e-01 -1.246178075671195984e-01 7.908573746681213379e-02 -3.368455469608306885e-01 3.906507045030593872e-02 1.932911425828933716e-01 2.123701423406600952e-01 1.240486949682235718e-01 -6.963364034891128540e-02 -1.330320257693529129e-02 -8.539579808712005615e-02 -9.116827696561813354e-02 -1.530512571334838867e-01
2.678655087947845459e-01 1.603239178657531738e-01 -4.576387256383895874e-02 5.927843227982521057e-02 -2.344800829887390137e-01 9.188758581876754761e-02 -2.120906114578247070e-01 -2.093475908041000366e-01 -2.083492279052734375e-01 3.899524360895156860e-02 2.918854951858520508e-01 1.823429614305496216e-01 -2.306768000125885010e-01 -2.475705742835998535e-01 -1.629621386528015137e-01 4.805900901556015015e-02 -1.043216884136199951e-01 -5.485246330499649048e-02 6.012806668877601624e-02 -1.922272890806198120e-01 1.668100506067276001e-01 -2.258718907833099365e-01 -1.278200745582580566e-01 -8.486814796924591064e-02 -7.302156835794448853e-02 1.140277832746505737e-01 -3.537895679473876953e-01 4.887597262859344482e-02 2.400587946176528931e-01 1.614679247140884399e-01 -1.322857588529586792e-01 -1.844584196805953979e-01
-5.249659717082977295e-02 2.622558474540710449e-01 1.703919321298599243e-01 -1.837702095508575439e-01 -5.061782598495483398e-01 -8.321428298950195312e-02 1.775872558355331421e-01 -9.916623681783676147e-02 -2.740112245082855225e-01 -1.949899047613143921e-01 1.303506493568420410e-01 -1.075235456228256226e-01 -1.579165607690811157e-01 2.254871129989624023e-01 4.331266134977340698e-02 4.481535404920578003e-02 -5.669960752129554749e-02 1.914271414279937744e-01 1.800754964351654053e-01 2.299470826983451843e-02 7.601358741521835327e-02 -1.475117504596710205e-01 -1.653006821870803833e-01 -1.551884263753890991e-01 -9.028531610965728760e-02 2.199591547250747681e-01 1.129933595657348633e-01 -1.768433302640914917e-01 4.504405334591865540e-02 -2.141265720129013062e-01 -1.831374913454055786e-01 -7.792820036411285400e-02
-8.026968687772750854e-02 1.778504997491836548e-01 -7.208824902772903442e-02 4.351296648383140564e-02 -4.745598733425140381e-01 -2.641830742359161377e-01 -2.042207270860671997e-01 -1.367482393980026245e-01 -3.053470253944396973e-01 -1.372481435537338257e-01 -7.467113435268402100e-02 1.462922692298889160e-01 -2.493032813072204590e-01 -2.506538629531860352e-01 4.286450520157814026e-02 2.758224867284297943e-02 -6.133418157696723938e-02 5.476008355617523193e-02 1.132833287119865417e-01 -7.734333723783493042e-02 -6.004996132105588913e-03 7.749573141336441040e-02 -3.456698954105377197e-01 9.576740860939025879e-02 1.729855686426162720e-01 7.988674938678741455e-02 1.108914539217948914e-01 4.971699789166450500e-02 2.093469202518463135e-01 2.693469524383544922e-01 -3.072812920436263084e-03 7.118100672960281372e-02
2.892821282148361206e-02 -1.276260018348693848e-01 -3.084135614335536957e-02 8.869866281747817993e-02 -2.365826070308685303e-01 1.321039050817489624e-01 2.963633835315704346e-01 -2.361950427293777466e-01 -4.116555750370025635e-01 1.000781776383519173e-03 4.305513203144073486e-02 1.955808997154235840e-01 -2.842652797698974609e-01 1.374709070660173893e-03 -2.416208200156688690e-02 5.606822296977043152e-02 -4.749807715415954590e-02 1.411430537700653076e-01 1.788619756698608398e-01 -9.956971555948257446e-02 5.301403999328613281e-02 1.319312374107539654e-03 -2.777491211891174316e-01 -1.173608005046844482e-01 2.071948796510696411e-01 3.035150468349456787e-01 -8.502175332978367805e-04 -2.195347547531127930e-01 -1.908152252435684204e-01 6.171417236328125000e-02 -2.521216869354248047e-01 -1.344078034162521362e-01
5.236925091594457626e-03 -5.283676832914352417e-02 -8.452212065458297729e-02 1.039808690547943115e-01 -4.563297033309936523e-01 -5.453497171401977539e-02 -2.810923755168914795e-01 -2.139891684055328369e-01 -2.085829675197601318e-01 -1.200662329792976379e-01 2.051382809877395630e-01 5.630198121070861816e-02 -1.243991255760192871e-01 -2.761783003807067871e-01 -2.166126668453216553e-02 -2.569474875926971436e-01 -2.657335996627807617e-01 -9.542342275381088257e-02 7.180351018905639648e-02 -7.418404519557952881e-02 7.723595947027206421e-02 -7.337790727615356445e-02 1.816945374011993408e-01 -3.469093441963195801e-01 8.073674887418746948e-02 2.896107137203216553e-01 -1.242164149880409241e-01 5.384130403399467468e-02 2.945123426616191864e-02 1.070565879344940186e-01 -7.269935309886932373e-02 1.928062736988067627e-02
1.240205019712448120e-01 1.109175384044647217e-01 -2.667453289031982422e-01 5.927959457039833069e-02 -2.449111640453338623e-01 -1.083783358335494995e-01 -1.602514833211898804e-01 -3.309476077556610107e-01 -2.993406355381011963e-01 -8.683340251445770264e-02 1.177521571516990662e-01 -2.413926869630813599e-01 -2.342660278081893921e-01 1.302812248468399048e-01 -2.680591866374015808e-02 -9.068173915147781372e-02 -7.790283113718032837e-02 6.791266798973083496e-02 -2.084214389324188232e-01 1.457167267799377441e-01 2.002824097871780396e-01 6.499879062175750732e-03 8.254130184650421143e-02 3.428038582205772400e-02 1.971932351589202881e-01 3.452537357807159424e-01 -2.184210568666458130e-01 -1.147579699754714966e-01 2.139112949371337891e-01 1.955330371856689453e-01 -1.186244264245033264e-01 -1.076007261872291565e-02
1.065613552927970886e-01 1.169287562370300293e-01 8.404935896396636963e-02 1.561331152915954590e-01 -1.815418154001235962e-01 1.446353495121002197e-01 -2.819302976131439209e-01 -7.246393710374832153e-02 -1.349433213472366333e-01 -3.927571475505828857e-01 9.411716461181640625e-02 -7.883471995592117310e-02 -3.510147035121917725e-01 1.757442355155944824e-01 5.690060928463935852e-02 -1.594346016645431519e-01 7.235033810138702393e-02 -5.704173073172569275e-02 5.871906131505966187e-02 3.216146230697631836e-01 8.802265860140323639e-03 -2.658092081546783447e-01 -2.472757697105407715e-01 1.138398610055446625e-02 3.599341586232185364e-02 1.099610403180122375e-01 6.067383661866188049e-02 -1.587222218513488770e-01 -1.227695569396018982e-01 1.477443277835845947e-01 4.286078736186027527e-02 3.259519040584564209e-01
2.251381874084472656e-01 -1.755169779062271118e-01 1.429826170206069946e-01 6.595215946435928345e-02 -2.383063584566116333e-01 9.946909546852111816e-02 -7.351720333099365234e-02 -1.913613975048065186e-01 -2.153236567974090576e-01 -4.138032719492912292e-02 -3.245088085532188416e-02 -1.151690855622291565e-01 -1.711576431989669800e-01 -1.247056871652603149e-01 -3.538702130317687988e-01 -9.271160513162612915e-02 8.247339725494384766e-02 3.272646367549896240e-01 2.651369757950305939e-02 2.484320700168609619e-01 -1.851699352264404297e-01 -3.610985279083251953e-01 -1.680154055356979370e-01 7.667829096317291260e-02 6.336122751235961914e-02 1.678324639797210693e-01 -2.024278640747070312e-01 -3.335539624094963074e-02 8.021086454391479492e-02 2.811949253082275391e-01 -2.912877500057220459e-02 -9.058842808008193970e-02
2.125923335552215576e-02 -2.680997177958488464e-02 -1.483699679374694824e-01 2.628619968891143799e-01 -4.658336043357849121e-01 8.727001398801803589e-02 -8.740869909524917603e-02 -8.506927639245986938e-02 -9.175468236207962036e-02 -2.180632203817367554e-01 7.152454555034637451e-02 -3.451926410198211670e-01 -9.405823424458503723e-03 1.218569576740264893e-01 -3.198072314262390137e-03 4.180598855018615723e-01 -9.983728826045989990e-02 3.092532046139240265e-02 7.047665119171142578e-02 3.906868398189544678e-01 8.439936488866806030e-02 -6.452900916337966919e-02 -2.970119714736938477e-01 9.164582937955856323e-03 -1.537497714161872864e-02 1.258633434772491455e-01 4.634504020214080811e-02 -1.595414616167545319e-02 3.191017732024192810e-02 1.864521764218807220e-02 9.155201166868209839e-02 -4.377834871411323547e-02
9.657015651464462280e-02 3.572812080383300781e-01 -2.394082546234130859e-01 7.104954868555068970e-02 -3.826318383216857910e-01 -5.889410153031349182e-02 -1.815826445817947388e-01 -1.360302418470382690e-01 -9.256409108638763428e-02 1.387805938720703125e-01 1.032985746860504150e-01 -1.244656071066856384e-01 -1.641627699136734009e-01 2.938115298748016357e-01 -2.581094205379486084e-01 -1.412146631628274918e-02 1.728239059448242188e-01 -5.594239011406898499e-02 -2.500238418579101562e-01 -7.820417732000350952e-02 8.342420309782028198e-02 -2.871552407741546631e-01 1.020447239279747009e-01 -1.397910565137863159e-01 -1.097594425082206726e-01 2.273776829242706299e-01 -1.205953732132911682e-01 1.979522407054901123e-01 4.635396599769592285e-02 -1.277361214160919189e-01 -8.677931874990463257e-02 2.744208276271820068e-02
1.911746412515640259e-01 1.055117398500442505e-01 -2.475664317607879639e-01 -2.558624930679798126e-02 -5.155992507934570312e-01 -1.373125761747360229e-01 -1.282348781824111938e-01 -3.002662360668182373e-01 -8.207003027200698853e-02 -4.606258496642112732e-02 -1.815822906792163849e-02 8.029442280530929565e-02 -1.174215003848075867e-01 1.551882475614547729e-01 -8.341758698225021362e-02 1.683004014194011688e-02 7.096400111913681030e-02 -1.514882296323776245e-01 -2.535380125045776367e-01 2.872945927083492279e-02 -2.919055521488189697e-01 -2.958820462226867676e-01 -2.582691311836242676e-01 -4.316877946257591248e-02 8.940747380256652832e-02 1.094120442867279053e-01 -1.705670356750488281e-02 -1.219788640737533569e-01 1.839014142751693726e-01 -1.244954988360404968e-01 -4.228615388274192810e-02 -1.329386681318283081e-01
5.257707834243774414e-02 1.252657920122146606e-01 -2.821622416377067566e-02 1.832110732793807983e-01 -1.504118442535400391e-01 2.904315590858459473e-01 -3.930214643478393555e-01 1.103041134774684906e-02 -2.576214671134948730e-01 -1.931584626436233521e-01 1.772368103265762329e-01 -1.847427040338516235e-01 -2.279669791460037231e-01 -1.174978818744421005e-02 -2.045076340436935425e-01 2.096945792436599731e-01 2.922193147242069244e-02 5.434227734804153442e-02 3.378234803676605225e-01 -1.203469038009643555e-01 1.779737323522567749e-01 -1.965772658586502075e-01 -2.053095251321792603e-01 -9.592767059803009033e-02 -1.139494180679321289e-01 1.677233912050724030e-02 -2.723983302712440491e-02 2.427801638841629028e-01 -4.829801991581916809e-02 1.598569601774215698e-01 1.044779196381568909e-01 1.125035211443901062e-01
-1.582837998867034912e-01 -4.011323209851980209e-03 -7.409924268722534180e-02 9.743435308337211609e-03 -3.015947937965393066e-01 2.271804809570312500e-01 -6.411653757095336914e-02 -1.323678791522979736e-01 -1.688159406185150146e-01 -2.060433030128479004e-01 1.486466079950332642e-01 -2.488143891096115112e-01 -5.439348146319389343e-02 2.117587029933929443e-01 -2.167478352785110474e-01 3.018715679645538330e-01 -1.217666938900947571e-01 5.101847276091575623e-02 -2.427991479635238647e-01 -1.371315121650695801e-01 9.900039434432983398e-02 -2.108760178089141846e-01 -1.043703630566596985e-01 -2.879568040370941162e-01 1.213546693325042725e-01 1.941267848014831543e-01 -2.546743750572204590e-01 6.620273739099502563e-02 6.200437620282173157e-02 -1.035493016242980957e-01 -1.146009098738431931e-02 2.909598350524902344e-01
1.386783421039581299e-01 -1.559655070304870605e-01 -1.245360672473907471e-01 -1.957111060619354248e-01 -4.572318792343139648e-01 1.611242741346359253e-01 -6.059874594211578369e-02 -4.324549436569213867e-01 -1.121397987008094788e-01 2.541764080524444580e-02 -1.031650509685277939e-02 5.799274146556854248e-02 -3.530956571921706200e-03 1.510679125785827637e-01 -3.147151768207550049e-01 -2.921952493488788605e-02 -3.066994808614253998e-02 -6.593312323093414307e-02 1.228298842906951904e-01 5.537708755582571030e-03 -1.887605935335159302e-01 2.255266159772872925e-02 -1.430413424968719482e-01 -2.777348086237907410e-02 -1.184930875897407532e-01 8.690317720174789429e-02 1.382124871015548706e-01 -1.801191270351409912e-01 -2.157195210456848145e-01 2.299102395772933960e-01 1.299336738884449005e-02 2.949869036674499512e-01
-2.981656230986118317e-02 1.690795123577117920e-01 2.706157565116882324e-01 -2.109975069761276245e-01 -4.818646609783172607e-01 1.302432119846343994e-01 -4.252308607101440430e-02 -2.080481797456741333e-01 -3.087477087974548340e-01 -1.678365170955657959e-01 7.602030783891677856e-02 -6.044315174221992493e-02 -3.064426481723785400e-01 1.385791320353746414e-02 -1.956883668899536133e-01 -3.413246944546699524e-02 9.720283746719360352e-02 1.068790182471275330e-01 -8.528160303831100464e-02 1.729683578014373779e-01 -6.022093351930379868e-03 7.978330552577972412e-02 -2.200254797935485840e-01 -1.112073361873626709e-01 1.016550660133361816e-01 1.512377895414829254e-02 2.887485623359680176e-01 -1.277004331350326538e-01 -1.455715894699096680e-01 4.240357875823974609e-02 1.356520950794219971e-01 1.231160312891006470e-01
1.908086985349655151e-01 1.699722856283187866e-01 -1.278078854084014893e-01 1.506597399711608887e-01 -3.380741775035858154e-01 -2.242606729269027710e-01 -1.248955205082893372e-01 -2.973198145627975464e-02 -1.800424307584762573e-01 1.189555134624242783e-02 -2.042124792933464050e-02 -3.312394022941589355e-01 -2.420661300420761108e-01 -5.859366431832313538e-02 -2.481256127357482910e-01 1.475070267915725708e-01 -2.592831254005432129e-01 -3.274286165833473206e-02 9.537430107593536377e-02 -3.244364857673645020e-01 -1.188742145895957947e-01 -1.643545925617218018e-02 -3.061199784278869629e-01 -1.701094396412372589e-02 5.887553840875625610e-02 8.356197923421859741e-02 2.840366959571838379e-01 2.356280945241451263e-02 7.875306904315948486e-02 -1.339346542954444885e-02 -1.729130595922470093e-01 -8.680224418640136719e-02
-5.847667902708053589e-02 2.823030343279242516e-03 -1.889323592185974121e-01 -2.535713650286197662e-02 -6.279200315475463867e-02 2.516625821590423584e-01 -2.258590310811996460e-01 -3.342726528644561768e-01 -1.012221127748489380e-01 -1.108384057879447937e-01 2.884809076786041260e-01 -1.283539086580276489e-01 -4.483951628208160400e-02 -1.216195002198219299e-01 -3.692897260189056396e-01 2.662009298801422119e-01 1.147827804088592529e-01 1.743585988879203796e-02 -2.515406012535095215e-01 1.381554752588272095e-01 -1.258649975061416626e-01 -1.434506028890609741e-01 1.274209022521972656e-01 -1.838449537754058838e-01 9.920821338891983032e-02 3.435693681240081787e-01 -2.301647216081619263e-01 4.698066785931587219e-02 -5.752476304769515991e-02 -1.005975063890218735e-02 -7.723675668239593506e-02 9.594311565160751343e-02
1.189453992992639542e-02 3.368413448333740234e-01 -9.183860570192337036e-02 5.639099702239036560e-02 -2.437370717525482178e-01 -8.149130642414093018e-02 -2.549579739570617676e-01 -2.888229489326477051e-01 8.840280026197433472e-02 -1.850862950086593628e-01 -2.720312215387821198e-02 1.406404841691255569e-02 -2.232769131660461426e-01 2.717901766300201416e-01 -2.893698811531066895e-01 -5.272142961621284485e-02 1.935995966196060181e-01 -1.821796894073486328e-01 -2.800059318542480469e-01 -1.408645510673522949e-01 1.843746304512023926e-01 1.662209443747997284e-02 -8.130686357617378235e-03 -1.547640413045883179e-01 2.111886441707611084e-02 -9.714887477457523346e-03 -1.869325935840606689e-01 1.598075032234191895e-02 -1.378380954265594482e-01 6.767149269580841064e-02 -3.452345132827758789e-01 -3.680718690156936646e-02
-1.167420968413352966e-01 1.332662254571914673e-01 -1.763682216405868530e-01 -1.469021588563919067e-01 -2.367819547653198242e-01 2.222662791609764099e-02 -3.358330428600311279e-01 -7.791614532470703125e-02 -4.256014227867126465e-01 4.167431220412254333e-02 2.513009309768676758e-01 2.590765245258808136e-03 -3.038132488727569580e-01 1.434611529111862183e-01 4.021662473678588867e-02 -1.668864488601684570e-01 -1.455008834600448608e-01 3.021504580974578857e-01 1.880929023027420044e-01 -1.408144086599349976e-01 8.404332399368286133e-02 -1.568136662244796753e-01 -1.288577765226364136e-01 -1.824798434972763062e-01 -5.829677730798721313e-02 -9.250465035438537598e-02 9.244167059659957886e-02 1.171907782554626465e-01 1.835868693888187408e-02 9.263156354427337646e-02 -2.145736962556838989e-01 -1.170571893453598022e-01
1.523929834365844727e-01 2.203408777713775635e-01 9.942792356014251709e-02 5.486168339848518372e-02 -2.794971764087677002e-01 -1.089084818959236145e-01 -2.485065907239913940e-01 -2.863951623439788818e-01 -9.698341041803359985e-02 -3.320836424827575684e-01 -9.650494903326034546e-03 -4.298583045601844788e-02 5.657999962568283081e-02 -1.450748592615127563e-01 -1.344429105520248413e-01 -2.737096697092056274e-02 -2.123188786208629608e-02 -2.129407078027725220e-01 1.861124634742736816e-01 1.026481762528419495e-01 -1.273312419652938843e-01 -1.687891036272048950e-01 -7.494398951530456543e-02 -3.273411467671394348e-02 1.279573738574981689e-01 3.247165381908416748e-01 -1.421748995780944824e-01 -2.265742719173431396e-01 -3.196228146553039551e-01 5.324569647200405598e-04 6.189721077680587769e-02 2.741545736789703369e-01
1.494350749999284744e-02 -2.004733532667160034e-01 -2.595340013504028320e-01 -6.552461534738540649e-02 -3.588396608829498291e-01 4.046633373945951462e-03 -2.302066795527935028e-02 -3.572497367858886719e-01 -4.009025692939758301e-01 8.755434304475784302e-02 6.491958349943161011e-02 -5.185762420296669006e-02 -2.961433231830596924e-01 1.855935156345367432e-01 -2.412441521883010864e-01 -3.944856300950050354e-02 9.668293059803545475e-04 -1.001458615064620972e-01 -2.590475976467132568e-02 7.719238102436065674e-02 3.692962601780891418e-02 1.073334440588951111e-01 7.973373867571353912e-03 9.324093908071517944e-02 1.862233877182006836e-01 -1.039379015564918518e-01 1.426080465316772461e-01 -3.048307597637176514e-01 3.731046617031097412e-02 -2.484960295259952545e-02 -2.622890472412109375e-01 -7.716987282037734985e-02
-1.224104687571525574e-01 -3.145271167159080505e-02 -1.136289611458778381e-01 -5.959707777947187424e-03 -3.332971036434173584e-01 1.583252847194671631e-01 -1.751966327428817749e-01 -1.050505265593528748e-01 -7.449329644441604614e-02 -3.702506721019744873e-01 -5.918337404727935791e-02 -1.087923794984817505e-01 -1.545208692550659180e-01 1.159064322710037231e-01 -6.566730141639709473e-02 3.088411986827850342e-01 -2.416775226593017578e-01 2.229583412408828735e-01 -8.858960121870040894e-02 -1.794186681509017944e-01 -1.017944663763046265e-01 -2.514287233352661133e-01 -9.683180600404739380e-02 -1.044465750455856323e-01 -7.056844979524612427e-02 2.121610641479492188e-01 -1.505798697471618652e-01 -1.028520464897155762e-01 -2.507621422410011292e-02 -7.739832252264022827e-02 -2.333506345748901367e-01 3.344820141792297363e-01
1.427530199289321899e-01 8.572447299957275391e-02 -5.700248107314109802e-02 3.777365759015083313e-02 -3.416771888732910156e-01 2.959996461868286133e-02 -8.106789737939834595e-02 5.723183229565620422e-02 -4.506499469280242920e-01 -1.945091933012008667e-01 5.039461702108383179e-02 -1.052024364471435547e-01 -1.816272735595703125e-01 2.391196638345718384e-01 -9.911847114562988281e-02 1.643949598073959351e-01 -2.096895128488540649e-01 2.223249673843383789e-01 -1.030680015683174133e-01 -1.897103339433670044e-01 -1.742963343858718872e-01 1.820878535509109497e-01 -2.410379946231842041e-01 9.332710504531860352e-02 1.353730261325836182e-01 2.682619094848632812e-01 2.350335568189620972e-01 7.849044352769851685e-02 -2.979691885411739349e-02 -8.462428301572799683e-02 -1.471409201622009277e-01 -8.270301669836044312e-02
-1.423845440149307251e-01 2.028242498636245728e-01 -1.291553676128387451e-01 -1.083684265613555908e-01 -2.111327499151229858e-01 -2.264809049665927887e-02 -2.722440659999847412e-01 -2.493377029895782471e-02 -2.138242125511169434e-01 -3.606698289513587952e-02 1.657320410013198853e-01 3.188019618391990662e-02 -2.550918757915496826e-01 -6.030437722802162170e-02 -7.909616827964782715e-02 1.423806399106979370e-01 -9.608599543571472168e-02 2.315629571676254272e-01 4.691240936517715454e-02 -2.191295176744461060e-01 3.053758144378662109e-01 -1.412811577320098877e-01 -1.588847041130065918e-01 -3.816215395927429199e-01 3.687065094709396362e-02 8.315827697515487671e-02 -4.460546374320983887e-01 -7.230231538414955139e-03 -7.625395059585571289e-02 8.621968328952789307e-02 4.085269570350646973e-02 -1.475775521248579025e-02
1.204128190875053406e-01 6.140176579356193542e-02 -1.868953406810760498e-01 -3.863534703850746155e-02 -1.483952254056930542e-01 -2.070704400539398193e-01 -3.457191288471221924e-01 -3.074474036693572998e-01 -4.272357225418090820e-01 5.581416189670562744e-02 -9.033145755529403687e-02 -5.937249958515167236e-02 -1.367986649274826050e-01 -4.611120000481605530e-02 -2.080186158418655396e-01 -1.140078157186508179e-01 4.966571927070617676e-02 1.627890951931476593e-02 -2.592516541481018066e-01 2.305386662483215332e-01 -3.964488208293914795e-02 -1.322995275259017944e-01 -5.134981125593185425e-02 8.078225702047348022e-02 1.696504652500152588e-01 3.676159381866455078e-01 4.434495419263839722e-02 -1.118578482419252396e-02 2.706026844680309296e-02 2.695864140987396240e-01 -1.524811796844005585e-02 3.063109144568443298e-02
2.116032838821411133e-01 1.882988512516021729e-01 -3.337568044662475586e-02 2.013104856014251709e-01 -4.218867421150207520e-01 -1.123289614915847778e-01 -1.946093440055847168e-01 -1.378391534090042114e-01 5.971836671233177185e-02 -1.193003430962562561e-01 3.365984857082366943e-01 1.175358965992927551e-01 -3.220527470111846924e-01 2.312395274639129639e-01 -3.373453766107559204e-02 -4.810361191630363464e-02 2.496437579393386841e-01 7.719440013170242310e-02 -3.064868785440921783e-02 -6.684488803148269653e-02 -1.961265951395034790e-01 1.640596240758895874e-01 -2.424259781837463379e-01 -1.342134922742843628e-01 1.237029209733009338e-01 4.829879850149154663e-02 1.929691135883331299e-01 -7.638177275657653809e-02 9.382759779691696167e-02 1.773560643196105957e-01 -3.007113933563232422e-02 -8.586271852254867554e-02
1.564088016748428345e-01 1.078370139002799988e-01 -1.202162876725196838e-01 2.514331638813018799e-01 -5.173161029815673828e-01 -2.507793307304382324e-01 -9.426817297935485840e-02 -1.935980319976806641e-01 -1.967695504426956177e-01 -3.229317963123321533e-01 1.064723283052444458e-01 8.528682589530944824e-02 -1.388492137193679810e-01 1.219217777252197266e-01 1.070867031812667847e-01 2.911494076251983643e-01 2.097406052052974701e-02 1.428206078708171844e-02 2.271881997585296631e-01 1.369123905897140503e-01 4.830038547515869141e-02 -1.712212562561035156e-01 -1.930299699306488037e-01 -7.110267132520675659e-02 -1.225698143243789673e-01 -6.809009611606597900e-02 1.020814999938011169e-01 -4.592216014862060547e-02 -4.985249415040016174e-02 -4.904617555439472198e-03 1.941645145416259766e-01 1.843509613536298275e-03
5.466405302286148071e-03 4.075990021228790283e-01 -9.629053622484207153e-02 1.663413196802139282e-01 -3.435721397399902344e-01 2.230217307806015015e-01 -1.392103284597396851e-01 -1.759285926818847656e-01 -1.213597133755683899e-02 -4.083924368023872375e-02 -6.659795343875885010e-02 -1.635293662548065186e-01 5.979032255709171295e-03 1.672211475670337677e-02 1.834498904645442963e-02 -1.990186423063278198e-02 -1.659792289137840271e-02 1.344526261091232300e-01 4.635743051767349243e-02 1.595601439476013184e-01 7.200838625431060791e-02 -5.484407544136047363e-01 -2.356710582971572876e-01 -1.197201311588287354e-01 -6.171910837292671204e-02 2.796865403652191162e-01 1.072082892060279846e-01 1.364473849534988403e-01 -5.288694798946380615e-02 5.695300921797752380e-02 -1.203771447762846947e-03 -6.888731569051742554e-02
-4.565683007240295410e-02 3.252579271793365479e-01 1.912056356668472290e-01 -2.819752320647239685e-02 -5.653297305107116699e-01 -2.154322862625122070e-01 1.679361611604690552e-01 -2.520851492881774902e-01 -6.572055816650390625e-02 -1.562304794788360596e-01 1.064965594559907913e-02 8.556656539440155029e-02 -1.103441044688224792e-01 1.149692088365554810e-01 9.779112413525581360e-03 9.456104040145874023e-02 -6.718744337558746338e-02 1.220720484852790833e-01 5.149999260902404785e-02 -9.982541203498840332e-03 3.025896660983562469e-02 -2.176511287689208984e-01 -2.755800187587738037e-01 2.903298102319240570e-02 -1.854554563760757446e-01 1.484718024730682373e-01 3.541126847267150879e-02 -2.514746487140655518e-01 -7.174544036388397217e-03 1.299107521772384644e-01 -2.032002657651901245e-01 4.930895287543535233e-03
1.012959778308868408e-01 -2.096956521272659302e-01 -1.649392070248723030e-03 1.015190035104751587e-01 -9.719018638134002686e-02 -8.666164427995681763e-02 -1.665249317884445190e-01 -2.794676423072814941e-01 -3.121808469295501709e-01 2.070757895708084106e-01 -4.059881903231143951e-04 -3.722197413444519043e-01 -1.518532335758209229e-01 7.556194067001342773e-02 -3.488931059837341309e-01 -1.452741175889968872e-01 -2.085180953145027161e-02 8.764196187257766724e-02 7.117450237274169922e-02 1.509287804365158081e-01 -2.217947877943515778e-02 -2.541954815387725830e-01 -2.997457087039947510e-01 8.695877343416213989e-02 1.656100749969482422e-01 2.001380622386932373e-01 2.456873469054698944e-02 4.100710619240999222e-03 8.461203426122665405e-02 2.418339848518371582e-01 -5.434525385499000549e-02 1.643400639295578003e-01
-3.695409744977951050e-02 2.725436389446258545e-01 1.465471684932708740e-01 3.764457702636718750e-01 -4.338066577911376953e-01 2.623725235462188721e-01 -2.941589057445526123e-01 -2.707732617855072021e-01 -2.840097807347774506e-02 -4.419625550508499146e-02 -5.539949610829353333e-02 2.933621220290660858e-02 -8.959089219570159912e-02 9.084445983171463013e-02 -1.163776665925979614e-01 -2.717731297016143799e-01 1.200101599097251892e-01 6.306260824203491211e-02 -3.370511159300804138e-02 7.986758649349212646e-02 -1.336856037378311157e-01 -2.847903780639171600e-02 -3.292009932920336723e-03 1.487147659063339233e-01 -2.048931717872619629e-01 1.777168214321136475e-01 -1.768866926431655884e-01 -9.754046052694320679e-02 -5.366012081503868103e-02 -1.873213052749633789e-02 -1.516193747520446777e-01 -1.631809175014495850e-01
-6.839969009160995483e-02 3.363040685653686523e-01 -4.380891099572181702e-02 2.533631026744842529e-01 -4.299643933773040771e-01 -1.678608804941177368e-01 -1.076967269182205200e-01 -2.346298694610595703e-01 -1.415746957063674927e-01 -2.145232409238815308e-01 2.844030857086181641e-01 -1.098619624972343445e-01 -1.123347207903862000e-01 -3.551205992698669434e-01 -1.001202780753374100e-02 -1.346608102321624756e-01 -1.937787793576717377e-02 -3.223348557949066162e-01 5.103812366724014282e-02 -3.218858968466520309e-03 1.050771214067935944e-02 5.281925573945045471e-02 -1.654381863772869110e-02 -9.334816783666610718e-02 9.708499163389205933e-02 4.358649253845214844e-03 3.967471420764923096e-02 2.687262594699859619e-01 -5.980954319238662720e-02 3.159190341830253601e-02 -1.160821020603179932e-01 -1.922338269650936127e-02
-1.138056442141532898e-01 1.159966662526130676e-01 -2.184823304414749146e-01 1.334175020456314087e-01 -2.793503105640411377e-01 -5.019694566726684570e-02 -1.688756197690963745e-01 -1.855796575546264648e-01 -4.150428473949432373e-01 -1.022108644247055054e-01 3.625997602939605713e-01 2.872657403349876404e-02 -3.505779504776000977e-01 -2.385959476232528687e-01 -5.384561046957969666e-02 -7.379413396120071411e-02 -1.811147481203079224e-01 1.507973968982696533e-01 3.667679429054260254e-02 4.329223930835723877e-02 1.044402942061424255e-01 9.360108524560928345e-02 -9.287873655557632446e-02 -1.590447276830673218e-01 -5.266184359788894653e-02 -4.319813475012779236e-02 4.232551902532577515e-02 -1.041434407234191895e-01 3.065600395202636719e-01 -9.082192182540893555e-02 -4.778592288494110107e-02 -1.649653613567352295e-01
2.739190757274627686e-01 -6.294146925210952759e-02 -2.941005527973175049e-01 1.075171232223510742e-01 -6.363271921873092651e-02 -3.840332105755805969e-02 6.210662052035331726e-02 -3.509737849235534668e-01 -4.507097899913787842e-01 -2.292841970920562744e-01 1.699579060077667236e-01 -1.918866783380508423e-01 -1.986407339572906494e-01 1.261368859559297562e-02 -1.566592156887054443e-01 -1.967501081526279449e-02 -1.835071295499801636e-01 6.780692189931869507e-02 -1.651242822408676147e-01 1.688717156648635864e-01 1.787367463111877441e-02 6.815778557211160660e-03 -5.958900228142738342e-02 -1.485353112220764160e-01 8.442723751068115234e-02 3.093413412570953369e-01 -1.638218462467193604e-01 -5.090716853737831116e-02 1.474391371011734009e-01 9.463750571012496948e-02 -1.271222978830337524e-01 -7.269832491874694824e-02
1.915193051099777222e-01 1.351985186338424683e-01 -1.212434321641921997e-01 2.007457427680492401e-02 -4.469288587570190430e-01 -2.062356770038604736e-01 -8.211184293031692505e-02 -6.361345201730728149e-02 -1.666354387998580933e-01 -1.712803840637207031e-01 2.160700857639312744e-01 1.926966011524200439e-02 -2.639792263507843018e-01 -2.201331965625286102e-02 -1.712080556899309158e-03 6.603171676397323608e-02 -1.062857434153556824e-01 1.464025378227233887e-01 -2.004013955593109131e-01 -3.542370721697807312e-02 -3.294478058815002441e-01 -1.885575503110885620e-01 -2.869841754436492920e-01 -2.492019683122634888e-01 1.870866864919662476e-01 5.567529425024986267e-02 -6.195797026157379150e-02 -9.859982877969741821e-02 2.271822094917297363e-01 -3.799607977271080017e-02 7.744398433715105057e-03 -1.752198040485382080e-01
2.422945946455001831e-01 -1.310197114944458008e-01 4.160626977682113647e-02 7.651729043573141098e-03 -2.510353028774261475e-01 -7.100255042314529419e-02 -3.327935934066772461e-01 -4.876620471477508545e-01 -2.644400857388973236e-02 -4.671467468142509460e-02 -6.420205347239971161e-03 -4.431157559156417847e-02 -9.995074570178985596e-02 2.077999711036682129e-01 -7.694745808839797974e-02 -9.744301438331604004e-03 9.508854150772094727e-02 9.295137226581573486e-02 1.504706889390945435e-01 1.767199784517288208e-01 8.689885586500167847e-02 -2.387461662292480469e-01 -2.120304554700851440e-01 4.193590581417083740e-02 -1.145600341260433197e-03 5.000006407499313354e-02 1.330282539129257202e-01 4.013857990503311157e-02 -4.269609749317169189e-01 -9.041015058755874634e-03 -7.144472748041152954e-02 2.225487977266311646e-01
1.183416768908500671e-01 1.615913957357406616e-01 -1.164764910936355591e-01 1.543986052274703979e-01 -3.703260719776153564e-01 1.003909632563591003e-01 3.296098485589027405e-02 -1.704988777637481689e-01 -2.313454300165176392e-01 -3.490032553672790527e-01 2.852473556995391846e-01 -2.599751651287078857e-01 -5.172466114163398743e-02 1.283148489892482758e-02 -4.732764512300491333e-02 -3.546699509024620056e-02 -5.458283051848411560e-02 -1.366989612579345703e-01 1.100488305091857910e-01 -4.340993240475654602e-02 3.494378551840782166e-02 -5.744845792651176453e-02 2.255756407976150513e-01 -3.385515511035919189e-01 3.170092031359672546e-02 8.983299881219863892e-02 -1.000062301754951477e-01 1.361656934022903442e-01 1.537629663944244385e-01 2.065206617116928101e-01 -3.156009614467620850e-01 7.271720468997955322e-02
-2.591677568852901459e-02 6.111030653119087219e-02 -2.008959949016571045e-01 -2.187173366546630859e-01 -3.257050812244415283e-01 6.178398802876472473e-02 -1.914835870265960693e-01 9.095700830221176147e-02 -2.714173793792724609e-01 2.056690901517868042e-01 1.511787474155426025e-01 3.332486450672149658e-01 -2.028330266475677490e-01 1.519716829061508179e-01 -3.427982628345489502e-01 3.876609727740287781e-02 -9.677710384130477905e-02 -1.375582516193389893e-01 2.712841145694255829e-02 1.312307119369506836e-01 1.980461031198501587e-01 1.032564863562583923e-01 -2.120824158191680908e-01 -2.133581414818763733e-02 9.344416111707687378e-02 1.300902217626571655e-01 -2.539578676223754883e-01 -5.656993016600608826e-02 -4.905677214264869690e-02 -2.849845960736274719e-02 -2.568182647228240967e-01 1.238620579242706299e-01
-8.797213435173034668e-02 1.472197920083999634e-01 -1.798829883337020874e-01 3.861654400825500488e-01 -4.417484700679779053e-01 4.219859372824430466e-03 -1.781063675880432129e-01 -3.090821802616119385e-01 -1.085273455828428268e-02 -2.036179751157760620e-01 8.312333375215530396e-02 2.725381776690483093e-02 3.064643777906894684e-02 1.329093426465988159e-01 1.879403740167617798e-02 2.332561463117599487e-01 1.319342255592346191e-01 1.005025878548622131e-01 -6.619215011596679688e-02 1.785449832677841187e-01 -1.191346347332000732e-01 4.779158905148506165e-02 -4.427874386310577393e-01 -1.121197193861007690e-01 -1.356357038021087646e-01 3.455266123637557030e-03 5.985599011182785034e-02 9.257467091083526611e-02 -1.197834014892578125e-01 -3.286368446424603462e-03 -3.669963683933019638e-03 -1.014222875237464905e-01
5.660324357450008392e-03 2.555246055126190186e-01 -1.888262480497360229e-01 8.716470003128051758e-02 -4.774432480335235596e-01 -1.826954334974288940e-01 -8.151804096996784210e-03 7.410500664263963699e-03 1.514577586203813553e-02 -7.156230509281158447e-02 1.497791409492492676e-01 1.404791176319122314e-01 -3.877397477626800537e-01 -1.867206394672393799e-02 -2.401088029146194458e-01 -1.377647817134857178e-01 2.213794440031051636e-01 5.955525115132331848e-02 1.404992192983627319e-01 -2.489094883203506470e-01 -1.084376052021980286e-01 6.764471530914306641e-02 -4.083143547177314758e-02 -1.856306046247482300e-01 -6.443822383880615234e-02 2.000287771224975586e-01 2.620899677276611328e-01 -7.857729680836200714e-03 1.841722875833511353e-01 -9.218601509928703308e-03 -1.007088422775268555e-01 1.065589040517807007e-01
1.396794617176055908e-01 -8.202758431434631348e-02 -1.009690538048744202e-01 -2.933241426944732666e-01 -2.257568687200546265e-01 2.236851304769515991e-01 -2.428282350301742554e-01 -1.004230827093124390e-01 -2.003598213195800781e-01 -7.814349979162216187e-02 -1.730135232210159302e-01 1.163355037569999695e-01 -3.253079578280448914e-02 -2.593336068093776703e-02 -2.562623322010040283e-01 -1.022013369947671890e-02 -1.505573932081460953e-02 8.179596811532974243e-02 3.679983690381050110e-02 1.965455561876296997e-01 3.608053922653198242e-01 1.536054164171218872e-01 -2.958077490329742432e-01 -1.501152366399765015e-01 -4.410262033343315125e-02 2.080639451742172241e-01 -1.074210852384567261e-01 7.673375308513641357e-02 -3.495806828141212463e-02 7.106549292802810669e-02 -3.964210748672485352e-01 -1.159889250993728638e-01
-3.160096406936645508e-01 8.068975806236267090e-02 -3.148917853832244873e-01 -1.261923909187316895e-01 -4.274011254310607910e-01 -3.400281444191932678e-02 -1.381631046533584595e-01 -2.024967372417449951e-01 -2.611025273799896240e-01 -3.231374919414520264e-01 1.066531687974929810e-01 -2.235331237316131592e-01 -2.675470709800720215e-01 1.038336544297635555e-03 -1.516259554773569107e-02 4.468158353120088577e-03 -2.040634453296661377e-01 -1.292705982923507690e-01 8.755831047892570496e-03 -1.270349621772766113e-01 -1.590050198137760162e-02 4.774228855967521667e-02 3.497048094868659973e-02 -1.667602658271789551e-01 1.999602019786834717e-01 9.682353585958480835e-02 4.112857207655906677e-02 6.326078623533248901e-02 1.462743133306503296e-01 1.839561462402343750e-01 -1.007912978529930115e-01 4.773265868425369263e-02
5.630658566951751709e-02 -8.949724584817886353e-02 -2.051052451133728027e-01 -1.360801011323928833e-01 -2.562264502048492432e-01 7.165402919054031372e-02 -1.898231059312820435e-01 -3.479793667793273926e-02 -4.944701790809631348e-01 -6.670285761356353760e-02 6.902700662612915039e-02 -8.925316855311393738e-03 1.824480108916759491e-02 -2.409002184867858887e-02 6.001406349241733551e-03 -4.302518814802169800e-02 8.139014244079589844e-03 4.115442335605621338e-01 -1.326191276311874390e-01 7.953780889511108398e-02 6.748877465724945068e-02 -1.575194448232650757e-01 -3.109690248966217041e-01 -6.128500774502754211e-02 -1.175401955842971802e-01 1.297530978918075562e-01 -2.160194795578718185e-03 -1.921594589948654175e-01 -2.575676143169403076e-02 -7.533199153840541840e-03 -3.808228075504302979e-01 -1.646435558795928955e-01
2.796888910233974457e-02 3.870213627815246582e-01 -8.225675672292709351e-02 1.850460320711135864e-01 -3.644814789295196533e-01 -9.270401298999786377e-02 -1.525506079196929932e-01 -2.409855872392654419e-01 -5.302699282765388489e-02 -1.680175065994262695e-01 4.525107890367507935e-02 -5.093088746070861816e-02 -2.081825584173202515e-01 2.197173386812210083e-01 -3.987307474017143250e-02 2.539338767528533936e-01 -1.067383736371994019e-01 2.456153742969036102e-02 1.729599684476852417e-01 1.968792527914047241e-01 3.680843114852905273e-02 -9.449905157089233398e-02 -3.670296967029571533e-01 1.168460305780172348e-02 1.402143836021423340e-01 5.545362830162048340e-02 2.550913393497467041e-01 1.092627421021461487e-01 1.351493746042251587e-01 -1.674236059188842773e-01 4.801917076110839844e-02 1.345881074666976929e-01
2.007978409528732300e-01 -8.237073570489883423e-02 -6.936541944742202759e-02 2.110445313155651093e-02 -2.423937022686004639e-01 -1.176533196121454239e-02 -1.385942697525024414e-01 -1.525139808654785156e-01 -4.587230980396270752e-01 1.353308856487274170e-01 1.053634434938430786e-01 -2.188479900360107422e-01 -2.577087469398975372e-02 1.672967225313186646e-01 -2.643021345138549805e-01 -1.539929062128067017e-01 1.561345309019088745e-01 -3.529851883649826050e-02 6.538861244916915894e-02 1.441085189580917358e-01 -1.490929722785949707e-01 -2.562358081340789795e-01 -2.941737473011016846e-01 1.480645388364791870e-01 1.783116906881332397e-01 1.674673855304718018e-01 -1.013967990875244141e-01 -6.035148352384567261e-02 1.122009083628654480e-01 3.055391907691955566e-01 9.459313750267028809e-02 2.546440809965133667e-02
2.073674649000167847e-01 2.214505076408386230e-01 -3.392255306243896484e-01 2.300645262002944946e-01 -3.069858551025390625e-01 -2.234272845089435577e-02 -1.091686412692070007e-01 -3.570890054106712341e-02 -1.509537696838378906e-01 4.420232027769088745e-03 -6.060001254081726074e-02 -1.293959915637969971e-01 -3.172193765640258789e-01 1.453014910221099854e-01 -2.843098342418670654e-01 3.928482474293559790e-04 2.147813737392425537e-01 -2.376677282154560089e-02 -1.354925632476806641e-01 -7.728956639766693115e-02 1.446259915828704834e-01 -1.133904978632926941e-01 1.485240310430526733e-01 -7.683765888214111328e-02 2.759814262390136719e-02 2.440041452646255493e-01 -2.699668407440185547e-01 1.791675686836242676e-01 1.099695786833763123e-01 2.231335341930389404e-01 -1.507239788770675659e-01 5.982809141278266907e-02
2.777344286441802979e-01 3.557462692260742188e-01 3.232716023921966553e-02 -2.590486034750938416e-02 -3.124185204505920410e-01 1.148374527692794800e-01 -2.936284244060516357e-01 -1.287991404533386230e-01 -8.555787801742553711e-02 -1.798929870128631592e-01 5.610214173793792725e-02 -2.199808806180953979e-01 2.223928272724151611e-01 3.879937529563903809e-02 -1.159167662262916565e-01 4.496399560593999922e-05 -6.770939379930496216e-02 -5.097700655460357666e-02 -8.737229742109775543e-03 2.701554298400878906e-01 1.902429610490798950e-01 -1.463166251778602600e-02 -2.482557892799377441e-01 1.039356514811515808e-01 -1.021243333816528320e-01 3.235324621200561523e-01 -1.495296508073806763e-01 -7.813742011785507202e-02 -2.182957381010055542e-01 -1.734226644039154053e-01 1.007113307714462280e-01 6.963484734296798706e-02
2.097617983818054199e-01 1.131127700209617615e-01 -9.746381640434265137e-02 -1.099439933896064758e-01 -4.741825163364410400e-01 -1.709632389247417450e-02 -1.557028740644454956e-01 -3.144720196723937988e-01 -2.675526961684226990e-02 -1.223212555050849915e-01 2.820138633251190186e-01 6.574211642146110535e-03 -5.198419839143753052e-02 -8.115392178297042847e-03 -8.189808577299118042e-03 -2.324998825788497925e-01 6.235840171575546265e-02 1.395774036645889282e-01 -1.567132771015167236e-01 1.116022020578384399e-01 -1.998939663171768188e-01 4.078892059624195099e-03 -3.241596519947052002e-01 -4.638003185391426086e-03 2.981802225112915039e-01 2.265095412731170654e-01 -1.151820365339517593e-02 -2.049529999494552612e-01 1.134277060627937317e-01 -1.201285868883132935e-01 -8.281952701508998871e-03 7.755526900291442871e-02
-5.529846623539924622e-02 6.099335849285125732e-02 1.329028755426406860e-01 8.998917043209075928e-02 -3.562638163566589355e-01 9.318414330482482910e-02 -2.292701452970504761e-01 -3.136202394962310791e-01 -9.755000472068786621e-02 -1.815872043371200562e-01 2.078649699687957764e-01 -2.212559431791305542e-02 -1.315763294696807861e-01 -2.228809148073196411e-01 -2.397391796112060547e-01 1.655557453632354736e-01 -4.065076634287834167e-02 -1.597724407911300659e-01 3.834097683429718018e-01 -1.422489285469055176e-01 2.742187082767486572e-01 -2.962042205035686493e-02 1.174975931644439697e-02 1.398455798625946045e-01 -1.256363838911056519e-01 2.385465204715728760e-01 -5.271670874208211899e-03 1.545956283807754517e-01 -4.786045849323272705e-02 6.807035207748413086e-02 -2.215552628040313721e-01 7.664906326681375504e-03
-1.880873367190361023e-02 3.735488653182983398e-01 2.691160328686237335e-02 -3.216116502881050110e-02 -4.502741694450378418e-01 7.461085170507431030e-02 -1.628599613904953003e-01 -1.711712777614593506e-01 -5.578482151031494141e-02 -3.495073914527893066e-01 1.448675394058227539e-01 -1.675372123718261719e-01 -7.591187208890914917e-02 2.835476100444793701e-01 1.131563708186149597e-01 -2.155123203992843628e-01 1.672838926315307617e-01 2.422700263559818268e-02 -5.207112058997154236e-02 1.454283744096755981e-01 -1.160878241062164307e-01 -2.227016687393188477e-01 -2.043755501508712769e-01 9.197030216455459595e-02 8.204030990600585938e-02 2.468937784433364868e-01 -7.836569845676422119e-02 -1.126906052231788635e-01 -1.877992041409015656e-02 -6.554900854825973511e-02 -3.556529991328716278e-03 1.325008124113082886e-01
-3.626048192381858826e-02 -4.448964446783065796e-02 -4.972193762660026550e-02 1.464206632226705551e-02 -5.600546002388000488e-01 1.066357046365737915e-01 -2.883487641811370850e-01 -5.815915763378143311e-02 -2.122322767972946167e-01 4.867372103035449982e-03 3.736282587051391602e-01 -2.054699063301086426e-01 -7.845527678728103638e-02 -9.071259200572967529e-02 -1.352965682744979858e-01 -2.600964009761810303e-01 -4.984780400991439819e-02 -5.887659639120101929e-02 4.475085064768791199e-02 -5.134761333465576172e-03 1.451515406370162964e-01 -2.814067527651786804e-02 1.725727468729019165e-01 -1.769489049911499023e-01 1.790301688015460968e-02 1.498783379793167114e-02 -7.032068073749542236e-02 1.467896252870559692e-01 -6.024460773915052414e-03 2.915673255920410156e-01 -2.262416481971740723e-01 3.215565159916877747e-02
-3.310277685523033142e-02 5.008814334869384766e-01 -9.197296202182769775e-02 -1.780726909637451172e-01 -4.620188176631927490e-01 -2.540600895881652832e-01 6.658522784709930420e-02 -1.114671900868415833e-01 -2.768728733062744141e-01 -3.931736201047897339e-02 -9.691049903631210327e-02 -1.266411095857620239e-01 -1.047848239541053772e-01 2.399848103523254395e-01 -7.886032015085220337e-02 9.166140854358673096e-02 2.477361261844635010e-02 5.401832237839698792e-02 5.827943608164787292e-02 3.353206068277359009e-02 -4.902294278144836426e-02 -1.471935063600540161e-01 5.632905289530754089e-02 -2.029147893190383911e-01 2.302011474967002869e-02 2.538971304893493652e-01 -1.243497058749198914e-01 -1.129204593598842621e-02 3.567298501729965210e-02 -1.169986575841903687e-01 -2.310534715652465820e-01 -2.755362167954444885e-02
1.550589948892593384e-01 4.147488251328468323e-02 -6.091657653450965881e-02 -2.533443868160247803e-01 -1.314865648746490479e-01 6.454242020845413208e-02 -1.888940483331680298e-01 -5.235397815704345703e-01 -2.734843492507934570e-01 1.347101032733917236e-01 7.842744141817092896e-02 9.773719310760498047e-02 -1.091652140021324158e-01 1.130196973681449890e-01 -1.670554280281066895e-01 1.945655047893524170e-02 1.009912490844726562e-01 4.017294943332672119e-01 -8.388660848140716553e-02 -7.450701296329498291e-02 -1.781024634838104248e-01 -1.490097343921661377e-01 -2.387526035308837891e-01 2.283316254615783691e-01 1.088539958000183105e-01 5.393683165311813354e-02 -6.621003150939941406e-02 -3.349312394857406616e-02 2.028051391243934631e-02 1.794155240058898926e-01 -1.014280617237091064e-01 5.570611730217933655e-02
-9.408632293343544006e-03 2.035719454288482666e-01 -1.665979772806167603e-01 7.730516791343688965e-02 -4.683689773082733154e-01 7.309921830892562866e-02 -2.049204856157302856e-01 -6.901935487985610962e-02 -1.001108288764953613e-01 -2.309534102678298950e-01 5.316329747438430786e-02 -1.768060028553009033e-01 1.381218135356903076e-01 1.897585391998291016e-01 -1.484485864639282227e-01 1.608965396881103516e-01 2.387669868767261505e-02 4.429279267787933350e-02 1.787724047899246216e-01 4.404683038592338562e-02 5.846038088202476501e-02 -3.912626951932907104e-02 -3.049059808254241943e-01 2.427831888198852539e-01 -1.624287366867065430e-01 2.534980475902557373e-01 1.840986013412475586e-01 -1.247547939419746399e-01 1.662133038043975830e-01 1.286307871341705322e-01 1.816472560167312622e-01 -2.055491656064987183e-01
4.101603850722312927e-02 -1.836092174053192139e-01 -1.681289225816726685e-01 2.151815742254257202e-01 -3.269659578800201416e-01 1.603652350604534149e-02 -2.789688110351562500e-01 -2.997944951057434082e-01 -3.614065051078796387e-01 3.039724007248878479e-02 3.107054233551025391e-01 -5.683378130197525024e-02 2.599286735057830811e-01 -2.123894542455673218e-02 3.389989957213401794e-02 1.921382695436477661e-01 -4.009024798870086670e-02 -9.643755108118057251e-02 -6.998323649168014526e-02 1.621364355087280273e-01 1.850759685039520264e-01 -1.083871051669120789e-01 -1.824225112795829773e-02 -1.325082480907440186e-01 -1.111261826008558273e-02 1.704604923725128174e-01 -1.022715047001838684e-01 1.714306324720382690e-01 3.650974854826927185e-02 1.722447276115417480e-01 -2.523832619190216064e-01 8.984182029962539673e-02
-2.726206779479980469e-01 3.698176890611648560e-02 -2.004481293261051178e-02 6.903942674398422241e-02 -3.414914309978485107e-01 1.194249019026756287e-01 -2.049813568592071533e-01 -4.410653710365295410e-01 -4.149093329906463623e-01 -3.322401344776153564e-01 -4.092668648809194565e-03 -1.003554537892341614e-01 4.431304335594177246e-02 7.158400118350982666e-02 -1.215145178139209747e-02 -5.790865980088710785e-03 2.665561158210039139e-03 5.027371272444725037e-02 6.182357668876647949e-02 -3.241537883877754211e-02 3.702542511746287346e-03 -2.646356225013732910e-01 -3.298683091998100281e-02 2.329881861805915833e-02 -6.911595165729522705e-02 -1.357639133930206299e-01 -5.446571484208106995e-02 -1.685088276863098145e-01 -1.006111726164817810e-01 -8.946042507886886597e-02 -7.158021628856658936e-02 3.080790936946868896e-01
-7.286219298839569092e-02 4.220570623874664307e-01 -6.049062311649322510e-02 -7.510043680667877197e-02 -2.580075562000274658e-01 -1.448092609643936157e-01 -1.001548990607261658e-01 -2.893902659416198730e-01 3.779097273945808411e-02 -1.821118444204330444e-01 1.448992788791656494e-01 1.944226473569869995e-01 -1.437600851058959961e-01 -3.160317614674568176e-02 -7.239527255296707153e-02 2.828076481819152832e-01 -4.134648293256759644e-02 1.829079687595367432e-01 1.099006459116935730e-01 2.131001651287078857e-01 1.763434731401503086e-03 -2.724186480045318604e-01 -2.343455702066421509e-01 -8.187753707170486450e-02 2.085953950881958008e-01 2.133178263902664185e-01 -5.810352042317390442e-02 -2.486402541399002075e-01 -1.305447965860366821e-01 9.532012790441513062e-02 -2.577839791774749756e-02 1.271622627973556519e-01
-1.153507903218269348e-01 3.569690287113189697e-01 -2.368955463171005249e-01 -2.699681557714939117e-02 -2.853664159774780273e-01 -9.671506285667419434e-02 -1.605242490768432617e-01 -2.644429504871368408e-01 -1.999982446432113647e-02 -8.036497235298156738e-02 1.065483689308166504e-01 -2.612376809120178223e-01 -1.351548880338668823e-01 -6.529098749160766602e-02 -1.327287554740905762e-01 -2.641918361186981201e-01 2.073666900396347046e-01 -1.501338928937911987e-01 -1.869325488805770874e-01 1.989546716213226318e-01 -4.009727761149406433e-02 -1.502889543771743774e-01 -1.040504798293113708e-01 -6.502835452556610107e-02 2.317548990249633789e-01 3.143549561500549316e-01 -1.122132167220115662e-01 2.232616394758224487e-01 3.827771916985511780e-02 5.901460349559783936e-02 -6.205539405345916748e-02 1.282565891742706299e-01
-1.381461322307586670e-01 3.184233903884887695e-01 -2.677074968814849854e-01 1.972086429595947266e-01 -3.978745639324188232e-01 -4.648746177554130554e-02 -2.092701941728591919e-01 -1.406886279582977295e-01 1.138704922050237656e-02 -2.339865863323211670e-01 -3.422154113650321960e-02 -3.076242804527282715e-01 -3.113547340035438538e-02 1.894729733467102051e-01 -6.784216314554214478e-02 2.381016165018081665e-01 1.339291967451572418e-02 9.677758812904357910e-02 1.925542801618576050e-01 1.497891247272491455e-01 9.689144045114517212e-02 -8.332726359367370605e-02 -2.836167216300964355e-01 6.265359371900558472e-02 -1.115242317318916321e-01 2.523594200611114502e-01 4.942999035120010376e-02 -4.470597580075263977e-02 1.605314910411834717e-01 1.204360947012901306e-01 6.889048218727111816e-02 -2.688876725733280182e-02
-2.732653915882110596e-01 1.868619173765182495e-01 -3.756644204258918762e-02 2.391840219497680664e-01 -5.206257700920104980e-01 1.177592352032661438e-01 -1.024771630764007568e-01 -2.215308099985122681e-01 -1.247727498412132263e-01 -1.699234843254089355e-01 -8.753566443920135498e-02 9.599886834621429443e-03 -1.795129030942916870e-01 -2.605920433998107910e-01 -1.962587982416152954e-01 1.097654774785041809e-01 -4.971003509126603603e-04 -3.908487036824226379e-02 -1.488453000783920288e-01 3.581484407186508179e-02 -1.891070627607405186e-03 -1.808907091617584229e-01 -1.773757636547088623e-01 2.250315397977828979e-01 1.495682746171951294e-01 2.408961057662963867e-01 4.282462969422340393e-02 -1.749152690172195435e-01 -1.432048678398132324e-01 5.969615280628204346e-02 2.646613493561744690e-02 8.367877453565597534e-02
-1.871439255774021149e-02 -1.220364049077033997e-01 -9.491916745901107788e-02 -1.369918733835220337e-01 -1.800035238265991211e-01 3.371508419513702393e-01 -3.624448180198669434e-01 -2.529863417148590088e-01 -1.082699298858642578e-01 -1.919132024049758911e-01 1.225923523306846619e-01 -1.516791582107543945e-01 -1.392114069312810898e-02 8.389736176468431950e-04 -9.145724028348922729e-02 -5.799432471394538879e-02 1.151658315211534500e-02 5.542400106787681580e-02 -4.190199077129364014e-02 -3.285133745521306992e-03 2.263044118881225586e-01 2.275287918746471405e-02 -1.938487142324447632e-01 -3.374308347702026367e-01 7.729018107056617737e-03 2.034516930580139160e-01 -2.808425426483154297e-01 -3.587728738784790039e-02 -9.546025842428207397e-02 -2.051657885313034058e-01 -2.425769120454788208e-01 2.779009342193603516e-01
-8.074258267879486084e-02 1.090785413980484009e-01 1.361237019300460815e-01 2.799274958670139313e-02 -3.747284412384033203e-01 8.058624714612960815e-02 -3.163580596446990967e-01 -2.766274511814117432e-01 1.041829213500022888e-02 -2.167280912399291992e-01 2.731720507144927979e-01 -5.046492442488670349e-02 -2.097268998622894287e-01 -1.537398397922515869e-01 -1.511357724666595459e-01 7.431355118751525879e-02 9.737988561391830444e-02 -9.144295006990432739e-02 2.902327179908752441e-01 -2.510370314121246338e-01 2.981278002262115479e-01 -1.542304307222366333e-01 -5.707866698503494263e-02 1.312188655138015747e-01 -2.366402558982372284e-02 1.110160872340202332e-01 2.039005234837532043e-02 6.896132975816726685e-02 1.260062158107757568e-01 1.449780762195587158e-01 -2.554069161415100098e-01 9.264480322599411011e-03
4.222618341445922852e-01 1.629510521888732910e-02 -2.453177049756050110e-02 -1.825401186943054199e-01 -4.302565455436706543e-01 -8.419876545667648315e-02 -5.541807413101196289e-02 -2.260972559452056885e-01 -1.448644697666168213e-02 -1.493307799100875854e-01 2.831753194332122803e-01 -1.915035098791122437e-01 -1.289176940917968750e-01 1.610372662544250488e-01 -1.668406873941421509e-01 -1.361283212900161743e-01 4.177290573716163635e-02 1.244064196944236755e-01 -6.767022609710693359e-02 8.811703324317932129e-02 -2.053852975368499756e-01 2.220897376537322998e-01 -2.196286767721176147e-01 -1.029151454567909241e-01 1.844213306903839111e-01 1.945842355489730835e-01 -1.075771376490592957e-01 1.911233551800251007e-02 -2.980077452957630157e-02 -1.557517349720001221e-01 -6.279241642914712429e-04 1.547711044549942017e-01
8.666722476482391357e-02 2.661820650100708008e-01 -1.195968240499496460e-01 1.453807651996612549e-01 -4.773391187191009521e-01 -1.990593522787094116e-01 2.256865985691547394e-02 -7.431059144437313080e-03 -1.063370704650878906e-01 -2.902150750160217285e-01 1.134589090943336487e-01 -8.891150355339050293e-02 -7.585719972848892212e-02 2.364886999130249023e-01 -6.882499903440475464e-02 3.347617089748382568e-01 -4.837901517748832703e-02 6.506960093975067139e-02 1.358924210071563721e-01 1.306794881820678711e-01 -3.631832078099250793e-02 -2.644822597503662109e-01 -2.706134319305419922e-01 2.378039509057998657e-01 -9.990131109952926636e-02 2.029618434607982635e-02 1.096545457839965820e-01 9.737543016672134399e-02 6.039831042289733887e-02 -6.408700346946716309e-02 -1.744544655084609985e-01 1.005121096968650818e-01
-6.872997432947158813e-02 2.160046622157096863e-02 -1.390801966190338135e-01 2.716102004051208496e-01 -2.270045876502990723e-01 2.454986609518527985e-02 -2.218712270259857178e-01 -2.721738219261169434e-01 -7.620497047901153564e-02 -1.425069849938154221e-02 2.186612486839294434e-01 1.827727556228637695e-01 -3.335745930671691895e-01 4.502816125750541687e-03 -1.969187855720520020e-01 1.105387602001428604e-02 -1.834430359303951263e-02 -3.706702888011932373e-01 1.120175570249557495e-01 -3.330547213554382324e-01 1.210370212793350220e-01 2.353231795132160187e-02 -1.329121887683868408e-01 -3.628312945365905762e-01 -7.414484862238168716e-04 4.240176826715469360e-02 7.119238376617431641e-03 -2.442067116498947144e-02 -1.140306517481803894e-01 1.537931710481643677e-01 -1.233305037021636963e-01 9.381420910358428955e-02
-1.328987926244735718e-01 3.163841366767883301e-01 -3.401220589876174927e-02 3.497353568673133850e-02 -3.141026794910430908e-01 -1.635149866342544556e-01 -1.083750054240226746e-01 -2.849884033203125000e-01 -3.935216367244720459e-01 -9.980948269367218018e-02 2.669699490070343018e-01 -2.656436711549758911e-02 -2.715828716754913330e-01 -8.581574261188507080e-02 -1.942861974239349365e-01 -2.692699730396270752e-01 -2.002232894301414490e-02 -1.322738733142614365e-02 -9.794958680868148804e-02 -1.502657830715179443e-01 1.178831011056900024e-01 1.117969527840614319e-01 3.481034364085644484e-04 -9.218619018793106079e-02 3.083676695823669434e-01 -5.085595324635505676e-02 -5.940298363566398621e-02 9.051151573657989502e-02 1.305930465459823608e-01 3.396208584308624268e-02 -1.667540669441223145e-01 -1.013259366154670715e-01
2.935738675296306610e-02 2.872331142425537109e-01 -1.331169009208679199e-01 1.029135435819625854e-01 -4.475007355213165283e-01 -4.434158280491828918e-02 -1.393814235925674438e-01 3.733646124601364136e-03 1.106041111052036285e-02 -1.577315628528594971e-01 1.035380437970161438e-01 5.763284862041473389e-02 -4.393271207809448242e-01 1.813331842422485352e-01 -2.450163476169109344e-02 -1.764578521251678467e-01 6.548278033733367920e-02 1.327986419200897217e-01 -7.913580536842346191e-02 -1.897240579128265381e-01 -2.042922526597976685e-01 1.096442416310310364e-01 -1.032443568110466003e-01 -1.425368040800094604e-01 -8.980827033519744873e-02 1.696627289056777954e-01 2.455962449312210083e-01 -2.538760900497436523e-01 1.029781699180603027e-01 1.356239244341850281e-02 -2.094437927007675171e-01 -6.926385313272476196e-02
1.380683928728103638e-01 3.440285027027130127e-01 -2.311469465494155884e-01 1.176799386739730835e-01 -3.357269465923309326e-01 -6.333288550376892090e-02 -1.576512157917022705e-01 -1.090012118220329285e-01 -1.521111279726028442e-01 -1.589194126427173615e-02 -5.451871454715728760e-02 -7.844566553831100464e-02 -3.044551610946655273e-01 2.328031361103057861e-01 -2.115831226110458374e-01 -2.208056598901748657e-01 2.040395885705947876e-01 -5.092026293277740479e-02 -1.240919306874275208e-01 -8.237250149250030518e-03 2.222057878971099854e-01 -2.176987528800964355e-01 -1.304180920124053955e-01 -1.812674552202224731e-01 -3.339463844895362854e-02 9.728387743234634399e-02 -2.946734726428985596e-01 1.728055775165557861e-01 5.417073145508766174e-02 3.056996501982212067e-03 -1.596689671277999878e-01 8.293376863002777100e-02
3.367479443550109863e-01 -3.879204764962196350e-02 -3.427224978804588318e-02 1.633454114198684692e-01 -2.884912192821502686e-01 -2.990556322038173676e-02 -2.079217582941055298e-01 -4.996109008789062500e-01 -2.672831155359745026e-02 -2.803540974855422974e-02 -7.788544893264770508e-02 -6.070652976632118225e-02 -1.566857397556304932e-01 1.852723956108093262e-01 -3.115117736160755157e-02 4.452090710401535034e-02 8.049381524324417114e-02 3.970818128436803818e-03 1.234582364559173584e-01 2.554883658885955811e-01 9.402763843536376953e-02 4.422405362129211426e-02 -1.034617424011230469e-01 5.126200616359710693e-02 -1.216154098510742188e-01 2.962551265954971313e-02 8.152697235345840454e-02 1.061475276947021484e-01 -4.207997024059295654e-01 2.025077790021896362e-01 -6.680874526500701904e-02 1.998188793659210205e-01
-1.218251883983612061e-01 6.365326046943664551e-02 -7.619043439626693726e-02 3.900770470499992371e-02 -2.135528624057769775e-01 -1.021091789007186890e-01 -4.544795155525207520e-01 -9.605906158685684204e-02 -3.214559555053710938e-01 2.623521685600280762e-01 2.253162860870361328e-01 8.469729125499725342e-02 -1.499863862991333008e-01 -5.748001486063003540e-02 -3.178573846817016602e-01 -1.439720299094915390e-02 -3.156332671642303467e-01 -9.822860592976212502e-04 -1.011837273836135864e-01 1.201138123869895935e-01 7.333683967590332031e-02 -1.058321893215179443e-01 -4.614507034420967102e-02 6.005228683352470398e-02 2.068997174501419067e-01 2.025371789932250977e-01 -1.463996767997741699e-01 -5.429139733314514160e-02 1.423273086547851562e-01 -1.237909942865371704e-01 -1.063312143087387085e-01 -2.076633721590042114e-01
3.527342900633811951e-02 2.837551832199096680e-01 1.891167163848876953e-01 4.202197194099426270e-01 -3.830765783786773682e-01 2.168863564729690552e-01 -1.420446634292602539e-01 -2.488380670547485352e-01 -1.380732953548431396e-01 -1.847489327192306519e-01 1.374560296535491943e-01 6.328651309013366699e-02 2.324654720723628998e-02 2.708328329026699066e-02 -9.979870170354843140e-02 -1.498692482709884644e-01 1.605927348136901855e-01 -9.422328323125839233e-03 -2.210245430469512939e-01 -5.359910801053047180e-02 -4.987078160047531128e-02 -1.043819338083267212e-01 3.081960789859294891e-02 1.378490626811981201e-01 -3.381485491991043091e-02 2.983187735080718994e-01 -7.269147783517837524e-02 -6.289049237966537476e-02 -6.527128815650939941e-02 -1.259049028158187866e-01 -1.270332187414169312e-01 -2.713841497898101807e-01
-4.957939684391021729e-02 -1.032707095146179199e-01 -1.395206749439239502e-01 2.449032813310623169e-01 -4.799469113349914551e-01 -1.089304015040397644e-01 -2.042793780565261841e-01 -2.134197354316711426e-01 -2.156194597482681274e-01 -1.428083702921867371e-02 1.865577101707458496e-01 3.302643075585365295e-02 -1.058656424283981323e-01 -6.486072391271591187e-02 -3.469289839267730713e-02 -2.306910455226898193e-01 -4.654227197170257568e-02 -6.271734833717346191e-02 2.037152796983718872e-01 1.608454585075378418e-01 1.308581531047821045e-01 -4.830288235098123550e-03 1.708417236804962158e-01 -2.613289356231689453e-01 -1.793862879276275635e-02 3.262437582015991211e-01 -2.551871836185455322e-01 -1.241484358906745911e-01 -4.684555530548095703e-02 1.555784046649932861e-01 -9.554895013570785522e-02 1.208197027444839478e-01
4.663971718400716782e-03 -9.834416210651397705e-03 -2.258477546274662018e-02 -4.812721908092498779e-02 -2.051663100719451904e-01 6.881349533796310425e-02 -1.768355071544647217e-01 -2.824760675430297852e-01 -1.504209935665130615e-01 -6.864275038242340088e-02 9.469643980264663696e-02 -9.681584686040878296e-02 -2.318827509880065918e-01 1.370940357446670532e-02 -2.219323366880416870e-01 2.180132269859313965e-01 -1.742389053106307983e-01 6.011744588613510132e-02 -2.156776040792465210e-01 -2.284885644912719727e-01 -1.043202206492424011e-01 -1.776491850614547729e-02 -1.505668759346008301e-01 -4.335770308971405029e-01 5.955958738923072815e-03 3.179130256175994873e-01 -2.565528154373168945e-01 -2.997417934238910675e-02 -1.137720644474029541e-01 -5.097324028611183167e-02 2.415091171860694885e-02 3.228629231452941895e-01
4.579340573400259018e-03 -2.792898193001747131e-02 -2.990199923515319824e-01 1.750192642211914062e-01 -1.460310965776443481e-01 -4.776731505990028381e-02 -2.141993343830108643e-01 -7.713738083839416504e-02 -4.615615904331207275e-01 -2.976009622216224670e-02 2.056241333484649658e-01 2.144984751939773560e-01 -5.741412565112113953e-02 3.284794986248016357e-01 -1.469267457723617554e-01 -2.672336250543594360e-02 -1.919688284397125244e-01 1.809197664260864258e-01 4.661124572157859802e-02 -1.549729425460100174e-02 -3.545422106981277466e-03 -1.029185280203819275e-01 -1.371740102767944336e-01 1.159605756402015686e-01 3.359625041484832764e-01 6.759954243898391724e-02 -1.356673240661621094e-01 6.939775496721267700e-02 -1.432401388883590698e-01 4.052159190177917480e-02 2.730735838413238525e-01 -1.254880577325820923e-01
3.927188366651535034e-02 6.831356137990951538e-02 -3.807913959026336670e-01 1.794262826442718506e-01 -1.369858980178833008e-01 -1.994932442903518677e-02 -2.357577532529830933e-01 -9.767125593498349190e-04 -1.025324910879135132e-01 -1.916227936744689941e-01 3.545725941658020020e-01 -1.129405647516250610e-01 9.522839635610580444e-02 -5.728156864643096924e-02 -1.024623960256576538e-01 2.211271375417709351e-01 -9.995045140385627747e-03 2.745218276977539062e-01 6.239284202456474304e-02 1.909435391426086426e-01 1.789504438638687134e-01 2.081705257296562195e-02 -1.875290572643280029e-01 2.042120695114135742e-01 -3.140771016478538513e-02 9.923540800809860229e-02 5.161308124661445618e-02 3.700432181358337402e-02 -2.810012698173522949e-01 -3.376495465636253357e-02 -3.869871199131011963e-01 -1.205214858055114746e-01
1.255756020545959473e-01 1.383212059736251831e-01 -3.411424905061721802e-02 3.567460924386978149e-02 -4.264440760016441345e-02 1.294043511152267456e-01 -1.181842610239982605e-01 -3.502293229103088379e-01 -3.692063689231872559e-01 -8.518154174089431763e-02 -1.316788494586944580e-01 -1.054344922304153442e-01 1.214016508311033249e-02 2.970919907093048096e-01 -4.370443820953369141e-01 7.845775783061981201e-02 -2.159151285886764526e-01 1.521333456039428711e-01 9.188932925462722778e-02 1.486425250768661499e-01 -1.150453388690948486e-01 -3.033802658319473267e-02 -3.338555395603179932e-01 1.971127092838287354e-01 2.956415759399533272e-03 2.340430952608585358e-02 5.805843975394964218e-04 -4.029207304120063782e-02 -1.077288985252380371e-01 -1.950420625507831573e-02 -6.180456280708312988e-02 2.590618431568145752e-01
1.769326776266098022e-01 8.695711381733417511e-03 -2.369017452001571655e-01 1.216569989919662476e-01 -3.549658656120300293e-01 -1.107850298285484314e-01 -1.693301647901535034e-01 -3.251868188381195068e-01 -2.060033828020095825e-01 -1.285663694143295288e-01 1.851067543029785156e-01 -1.262143105268478394e-01 1.072312816977500916e-01 2.036284357309341431e-01 -4.098446108400821686e-03 -1.529276967048645020e-01 -1.192821413278579712e-01 1.301012039184570312e-01 -2.717810273170471191e-01 8.538206666707992554e-02 3.223752677440643311e-01 3.009895049035549164e-02 1.686976402997970581e-01 -2.542002312839031219e-02 1.635407358407974243e-01 3.166629374027252197e-01 -1.276801377534866333e-01 4.105407372117042542e-02 6.116071343421936035e-02 1.927112042903900146e-01 -8.514752238988876343e-02 -9.574112482368946075e-03
-1.533881574869155884e-01 -1.129380911588668823e-01 -2.270867526531219482e-01 2.439631894230842590e-02 -3.155019581317901611e-01 2.067475346848368645e-03 -2.574516832828521729e-01 -1.372736990451812744e-01 -2.917261607944965363e-02 1.356261223554611206e-01 3.782849311828613281e-01 -1.927684396505355835e-01 -1.672548651695251465e-01 2.319365590810775757e-01 -7.252065092325210571e-02 -1.052027791738510132e-01 -1.902605295181274414e-01 1.190932095050811768e-02 8.860947936773300171e-02 9.010539203882217407e-02 1.619163751602172852e-01 5.479734018445014954e-02 1.619191840291023254e-02 4.802101105451583862e-02 -3.671761974692344666e-02 1.056805849075317383e-01 -5.630822852253913879e-02 1.905523985624313354e-01 -8.511768281459808350e-02 4.488181769847869873e-01 -2.644637823104858398e-01 -1.206713169813156128e-01
1.271456032991409302e-01 -9.577250108122825623e-03 4.481547698378562927e-02 -1.022624969482421875e-02 -3.896657526493072510e-01 1.071293745189905167e-02 -3.014552891254425049e-01 -1.855074465274810791e-01 -7.305487990379333496e-02 -2.227316349744796753e-01 -9.011548757553100586e-02 3.245238959789276123e-02 -9.380938857793807983e-02 3.188567981123924255e-02 -1.926779747009277344e-01 -5.690394341945648193e-02 -4.757729172706604004e-02 3.155052661895751953e-02 -1.050773561000823975e-01 2.283446341753005981e-01 2.226617373526096344e-02 -2.578764557838439941e-01 -3.826120495796203613e-02 1.650093942880630493e-01 -1.484869867563247681e-01 2.604726552963256836e-01 2.625010013580322266e-01 2.470698580145835876e-02 -3.719940483570098877e-01 1.367945969104766846e-01 -9.480590373277664185e-02 3.201015889644622803e-01
1.973351985216140747e-01 -8.558866567909717560e-03 -2.401210218667984009e-01 -2.214239388704299927e-01 -2.035491019487380981e-01 1.125581115484237671e-01 -1.197190359234809875e-01 -8.188052475452423096e-02 -1.267002075910568237e-01 -9.512486308813095093e-02 3.348243832588195801e-01 2.214898616075515747e-01 -6.678891181945800781e-02 2.502325922250747681e-02 -9.854452311992645264e-02 -1.283139437437057495e-01 -1.773124635219573975e-01 2.833695113658905029e-01 -3.257533535361289978e-02 2.119628340005874634e-02 1.209015175700187683e-01 -1.820136606693267822e-01 -5.190601348876953125e-01 1.425105631351470947e-01 -7.112263888120651245e-02 1.369613502174615860e-02 -6.975987553596496582e-02 -1.836325079202651978e-01 1.202327311038970947e-01 -1.015567127615213394e-02 5.075046047568321228e-02 -2.234629988670349121e-01
1.445118039846420288e-01 4.151100218296051025e-01 1.885231211781501770e-02 1.214308962225914001e-01 -3.082537353038787842e-01 -3.593689203262329102e-02 -9.243572503328323364e-02 5.497243627905845642e-02 5.013834312558174133e-02 -1.155363246798515320e-01 -1.027814969420433044e-01 -3.449451923370361328e-02 -8.743315935134887695e-02 1.589685231447219849e-01 -3.168122470378875732e-01 -1.121752560138702393e-01 -4.807200655341148376e-02 4.785629734396934509e-02 -9.820729494094848633e-02 2.836413085460662842e-01 9.775085747241973877e-02 4.866070300340652466e-02 -4.436241388320922852e-01 -1.682700365781784058e-01 -1.011456400156021118e-01 2.107998281717300415e-01 -2.195493131875991821e-01 -5.394341796636581421e-02 -2.313434034585952759e-01 1.102330237627029419e-01 6.846980005502700806e-02 -4.959315434098243713e-02
1.243674084544181824e-01 2.202370017766952515e-01 -7.529269903898239136e-02 -5.463089421391487122e-02 -3.810455203056335449e-01 2.815697789192199707e-01 -2.253776490688323975e-01 -1.089761480689048767e-01 -1.940905302762985229e-01 -2.545034885406494141e-02 -1.340909749269485474e-01 9.504773467779159546e-02 -2.436365932226181030e-02 2.344575151801109314e-02 -4.331929981708526611e-02 2.388512492179870605e-01 -8.135586977005004883e-02 1.619720011949539185e-01 1.002008318901062012e-01 2.681106030941009521e-01 -5.936770513653755188e-02 1.362548768520355225e-01 -3.334835171699523926e-01 6.844928115606307983e-02 2.085061743855476379e-02 3.468515574932098389e-01 4.717360809445381165e-02 8.179283142089843750e-02 -2.316751182079315186e-01 -4.939450696110725403e-02 -8.373841643333435059e-02 2.632080912590026855e-01
-5.164608359336853027e-02 1.749699711799621582e-01 -9.547951072454452515e-02 -2.103075981140136719e-01 -2.689976245164871216e-02 8.334911614656448364e-02 -3.296215534210205078e-01 -2.035834491252899170e-01 -2.678472995758056641e-01 -9.496542066335678101e-02 2.754113078117370605e-01 1.162895932793617249e-01 -1.399577260017395020e-01 -3.172859176993370056e-02 -6.804614514112472534e-02 -5.917255580425262451e-02 -9.539902955293655396e-02 7.705730944871902466e-02 -1.075085774064064026e-01 -2.845487296581268311e-01 -4.610051959753036499e-02 -2.972491085529327393e-01 -2.646861672401428223e-01 -2.519738674163818359e-01 -9.882719814777374268e-02 -4.252168536186218262e-02 -2.666577398777008057e-01 1.446503307670354843e-02 -2.439401112496852875e-02 1.359009146690368652e-01 -2.675356268882751465e-01 -2.271934151649475098e-01
1.678191423416137695e-01 3.200843930244445801e-02 2.558203786611557007e-02 6.578361988067626953e-02 -3.131358921527862549e-01 4.659233614802360535e-02 -1.020468324422836304e-01 -2.869038879871368408e-01 -2.615017294883728027e-01 3.206269815564155579e-02 7.008732110261917114e-02 2.064481191337108612e-02 -1.303343474864959717e-01 1.380557715892791748e-01 -1.354832053184509277e-01 4.710502177476882935e-02 9.715290740132331848e-03 -9.795569628477096558e-02 8.902879804372787476e-02 -1.006945148110389709e-01 4.984308183193206787e-01 -1.557365357875823975e-01 -7.081441581249237061e-02 -3.683243989944458008e-01 -1.299579143524169922e-01 2.088477648794651031e-02 -1.009737625718116760e-01 -3.005980551242828369e-01 5.019582808017730713e-02 1.065429300069808960e-01 1.468223799020051956e-02 -2.615735828876495361e-01
3.518022969365119934e-02 -1.858925074338912964e-01 1.064488291740417480e-01 -2.045515365898609161e-02 -3.426292538642883301e-01 -1.302523910999298096e-01 -3.512961864471435547e-01 -3.031448721885681152e-01 -1.307860463857650757e-01 -3.214594125747680664e-01 -2.977878972887992859e-02 1.145619433373212814e-02 6.709892302751541138e-02 1.216081902384757996e-01 -2.138109356164932251e-01 -1.895175129175186157e-01 -2.889396855607628822e-03 -1.343520581722259521e-01 -7.353620976209640503e-02 1.624715477228164673e-01 -1.035224273800849915e-01 -8.018891513347625732e-02 -3.279258012771606445e-01 1.479934453964233398e-01 1.019399687647819519e-01 -3.124922327697277069e-02 -2.830821461975574493e-02 -1.167476549744606018e-01 1.279125735163688660e-02 2.799200713634490967e-01 -1.729735285043716431e-01 2.229843586683273315e-01
6.466716527938842773e-02 2.185159325599670410e-01 -7.031580805778503418e-02 4.114191234111785889e-02 -2.296275496482849121e-01 7.916083186864852905e-02 2.072678804397583008e-01 -2.491152137517929077e-01 -9.831572324037551880e-02 -5.783886834979057312e-02 1.888339221477508545e-01 8.527964353561401367e-02 -3.280727863311767578e-01 2.476952373981475830e-01 -8.004165440797805786e-02 -2.330941855907440186e-01 -1.396660357713699341e-01 1.404807865619659424e-01 3.811946213245391846e-01 6.071230769157409668e-02 -2.017353624105453491e-01 4.395316354930400848e-03 -2.070309668779373169e-01 -1.963971555233001709e-01 -1.809752732515335083e-02 2.367814928293228149e-01 1.699545532464981079e-01 -1.612269133329391479e-02 -2.187701463699340820e-01 7.115955464541912079e-03 2.311244793236255646e-02 -2.176748514175415039e-01
1.960715204477310181e-01 -2.876657817978411913e-04 -1.269447356462478638e-01 2.220171540975570679e-01 -4.199702739715576172e-01 -1.742040067911148071e-01 -2.045176923274993896e-01 -2.970877289772033691e-01 -1.990082561969757080e-01 2.831512689590454102e-02 2.045129388570785522e-01 1.080929636955261230e-01 -5.219855532050132751e-02 -1.306071877479553223e-01 -1.304343529045581818e-02 -3.772139847278594971e-01 -1.143470108509063721e-01 1.002678498625755310e-01 2.533385716378688812e-02 4.794679954648017883e-02 1.440622359514236450e-01 5.343642085790634155e-02 2.325051091611385345e-02 -2.011700272560119629e-01 1.366916694678366184e-03 2.640263140201568604e-01 -1.404977440834045410e-01 9.120613336563110352e-02 1.412726640701293945e-01 2.490285187959671021e-01 -1.733674257993698120e-01 5.187497660517692566e-02
1.712104082107543945e-01 -4.541488736867904663e-02 -2.435753494501113892e-02 1.026339232921600342e-01 -2.735727727413177490e-01 3.111140336841344833e-03 -1.207236424088478088e-01 -3.539454936981201172e-01 -3.148025572299957275e-01 -2.937019430100917816e-02 4.986853301525115967e-01 -6.561537832021713257e-02 7.683981675654649734e-03 -7.144983112812042236e-02 4.082800820469856262e-02 4.049337655305862427e-02 -2.156175076961517334e-01 -1.500389426946640015e-01 3.416017442941665649e-02 8.688756823539733887e-02 2.252128571271896362e-01 -1.065728887915611267e-01 -1.378083229064941406e-01 -2.618800699710845947e-01 1.761706769466400146e-01 -3.460847213864326477e-02 -1.074628829956054688e-01 2.647729357704520226e-03 1.542500257492065430e-01 1.768144667148590088e-01 -8.031671494245529175e-02 -2.206842154264450073e-01
1.502720117568969727e-01 3.194201886653900146e-01 -1.097375303506851196e-01 3.293875604867935181e-02 -4.237647354602813721e-01 -2.371712960302829742e-02 -2.501029670238494873e-01 -6.809627171605825424e-03 -1.165083497762680054e-01 -1.727000176906585693e-01 3.669662028551101685e-02 -2.436008751392364502e-01 -1.015750095248222351e-01 -2.191285975277423859e-02 -3.170607239007949829e-02 2.527782022953033447e-01 9.211526811122894287e-02 2.398297637701034546e-01 1.376597285270690918e-01 1.230355426669120789e-01 -5.281279981136322021e-02 2.267587184906005859e-02 -3.087361454963684082e-01 2.354407869279384613e-02 -2.285264134407043457e-01 2.826624512672424316e-01 8.451548963785171509e-02 1.213203892111778259e-01 1.232861801981925964e-01 2.245786041021347046e-01 1.013977825641632080e-01 -1.028103679418563843e-01
1.811066828668117523e-02 -3.231848776340484619e-02 -2.437143921852111816e-01 6.111864000558853149e-02 -1.862920224666595459e-01 1.145633053965866566e-03 -2.640112303197383881e-02 -3.203168213367462158e-01 -4.569012522697448730e-01 -1.709783226251602173e-01 1.736487895250320435e-01 -3.260066211223602295e-01 -6.709844619035720825e-02 1.468573510646820068e-01 -1.507299691438674927e-01 -1.883845776319503784e-01 -1.850428432226181030e-01 9.447293728590011597e-02 -1.438872516155242920e-01 9.441709518432617188e-02 -5.517969280481338501e-02 -5.538009479641914368e-02 7.993498444557189941e-02 -1.591968983411788940e-01 -4.401258006691932678e-02 4.096060097217559814e-01 -6.837039440870285034e-02 -1.456434726715087891e-01 1.618634462356567383e-01 3.815446421504020691e-02 -6.458146125078201294e-02 -2.700291946530342102e-02
2.804194688796997070e-01 2.579128146171569824e-01 -9.515354037284851074e-02 2.354920208454132080e-01 -1.144658997654914856e-01 2.583136558532714844e-01 -1.632462441921234131e-01 -1.292255967855453491e-01 -1.255633682012557983e-01 2.430479601025581360e-02 2.973962426185607910e-01 -4.644164443016052246e-02 -3.067671060562133789e-01 -1.338376570492982864e-02 1.217336058616638184e-01 -1.063146144151687622e-01 1.008443236351013184e-01 1.810607612133026123e-01 8.716449886560440063e-02 -1.472500562667846680e-01 3.817450627684593201e-02 -1.851784735918045044e-01 -1.366160213947296143e-01 -1.921318918466567993e-01 -5.587372183799743652e-02 -1.207122113555669785e-03 -3.858566880226135254e-01 7.438585907220840454e-02 -1.422053873538970947e-01 1.866878271102905273e-01 -1.410400569438934326e-01 -2.091033160686492920e-01
1.821746677160263062e-01 3.057350814342498779e-01 2.482493966817855835e-01 2.145280838012695312e-01 -3.632571697235107422e-01 1.172888502478599548e-01 -1.734256446361541748e-01 -2.634274065494537354e-01 1.089124307036399841e-01 -1.326731294393539429e-01 1.388796567916870117e-01 9.812311269342899323e-03 -9.529842436313629150e-02 7.846440374851226807e-02 -1.019340381026268005e-01 2.350133471190929413e-02 -1.166561245918273926e-01 1.981212198734283447e-02 2.712163031101226807e-01 1.115946620702743530e-01 -1.572321206331253052e-01 -3.687286078929901123e-01 -2.375422567129135132e-01 -6.735694408416748047e-02 -1.903843879699707031e-02 2.683611512184143066e-01 -1.007395088672637939e-01 4.963235184550285339e-02 1.742260307073593140e-01 2.329495176672935486e-02 3.028086386620998383e-02 8.373221755027770996e-02
1.988372653722763062e-01 3.131043314933776855e-01 -2.541539669036865234e-01 1.987814456224441528e-01 -2.871326208114624023e-01 -5.057193711400032043e-02 -9.295012056827545166e-02 -1.640080362558364868e-01 -1.292456388473510742e-01 9.263393003493547440e-04 1.469628326594829559e-02 -1.838344335556030273e-01 -2.695087492465972900e-01 2.655695676803588867e-01 -1.767375767230987549e-01 -6.392193585634231567e-02 1.626450866460800171e-01 1.607152982614934444e-03 -5.129735171794891357e-02 3.343274071812629700e-02 1.750020682811737061e-01 -1.839485764503479004e-01 -9.024237282574176788e-03 -2.736735045909881592e-01 1.310174912214279175e-01 -1.796719245612621307e-02 -2.939702272415161133e-01 2.945743501186370850e-01 -8.392483741044998169e-02 -9.949257969856262207e-02 -1.765791326761245728e-01 1.138205174356698990e-02
-2.221856825053691864e-02 1.481077373027801514e-01 -2.864551544189453125e-01 -1.398091297596693039e-02 -2.428870201110839844e-01 -8.494435250759124756e-02 -9.679508209228515625e-02 2.889630012214183807e-02 -2.010515928268432617e-01 2.934367209672927856e-02 1.859995871782302856e-01 2.500214278697967529e-01 -7.053524255752563477e-02 6.456908583641052246e-02 -4.046225547790527344e-01 3.854049369692802429e-02 -1.503825783729553223e-01 -3.304759785532951355e-02 -1.257824450731277466e-01 3.700427711009979248e-02 1.544381082057952881e-01 -3.346833288669586182e-01 -2.132754027843475342e-01 -3.149197995662689209e-02 2.651821374893188477e-01 1.815127730369567871e-01 -1.854399889707565308e-01 -1.619015932083129883e-01 -2.800422012805938721e-01 4.133476689457893372e-02 1.360050290822982788e-01 -1.429265588521957397e-01
-1.911412477493286133e-01 1.874856650829315186e-01 -1.824871748685836792e-01 1.596199572086334229e-01 -6.186082959175109863e-01 1.404195576906204224e-01 -1.331737339496612549e-01 -5.543313920497894287e-02 -9.589339792728424072e-02 -2.276709973812103271e-01 7.324402034282684326e-02 -1.114993542432785034e-01 -2.371777147054672241e-01 -3.494004905223846436e-02 5.221914499998092651e-02 -1.326701641082763672e-01 -2.873679064214229584e-02 2.110875956714153290e-02 6.778752058744430542e-02 1.308486331254243851e-02 1.974144726991653442e-01 2.179065197706222534e-01 -8.479987271130084991e-03 1.460358202457427979e-01 8.369266986846923828e-02 2.351207882165908813e-01 -1.951550692319869995e-01 -9.410798549652099609e-02 -7.623840123414993286e-02 1.032311767339706421e-01 2.093540430068969727e-01 7.928042113780975342e-02
2.138315439224243164e-01 3.205155134201049805e-01 -2.241084277629852295e-01 9.921295195817947388e-02 -1.432192921638488770e-01 2.004133462905883789e-01 -1.450089365243911743e-01 4.154517501592636108e-02 -4.543921351432800293e-01 -1.811097562313079834e-01 7.720224559307098389e-02 9.745743125677108765e-02 7.009895145893096924e-02 -1.180791109800338745e-01 -2.605804502964019775e-01 -3.893053904175758362e-02 -4.045232012867927551e-02 1.362989246845245361e-01 1.627515107393264771e-01 1.823212504386901855e-01 2.164944708347320557e-01 -4.912142828106880188e-02 -3.253853321075439453e-02 -7.880116999149322510e-02 -1.785472333431243896e-01 1.963188871741294861e-02 -7.006309926509857178e-02 2.516492083668708801e-02 -2.104550749063491821e-01 2.205577939748764038e-01 -3.127340972423553467e-01 -1.164002926088869572e-03
-2.755213379859924316e-01 -2.246125601232051849e-02 3.151522576808929443e-02 1.169851720333099365e-01 -5.624394416809082031e-01 -9.340086951851844788e-03 -1.060836911201477051e-01 -1.235016435384750366e-01 -2.593451738357543945e-01 -9.459917247295379639e-02 2.378423959016799927e-01 -7.130081951618194580e-02 -2.181228846311569214e-01 5.596855282783508301e-02 -1.902959942817687988e-01 1.256457269191741943e-01 7.520929723978042603e-02 -4.507988318800926208e-02 -1.064536049962043762e-01 1.221188828349113464e-01 -2.899059355258941650e-01 4.293306916952133179e-02 -8.592195063829421997e-02 -9.614646434783935547e-02 -3.503153026103973389e-01 -1.316636204719543457e-01 1.122266799211502075e-02 1.291305720806121826e-01 -3.320613503456115723e-02 -1.521496623754501343e-01 -8.047809451818466187e-02 3.697063028812408447e-02
2.951112687587738037e-01 -6.389511376619338989e-02 -8.044926077127456665e-02 2.609226107597351074e-01 -2.177663594484329224e-01 -7.065016031265258789e-02 -3.637919947504997253e-02 -5.152079463005065918e-01 -1.195638701319694519e-01 1.074395701289176941e-01 -9.567651152610778809e-02 -1.051333174109458923e-01 -1.976328194141387939e-01 1.789096593856811523e-01 -2.222318202257156372e-01 2.013751268386840820e-01 -1.659664064645767212e-01 -9.775103628635406494e-02 2.228014469146728516e-01 1.296581029891967773e-01 -1.942020491696894169e-03 -6.630876567214727402e-03 -1.333149075508117676e-01 1.275191307067871094e-01 5.472830310463905334e-02 7.640156149864196777e-02 1.394752040505409241e-02 1.250403467565774918e-02 -3.608067631721496582e-01 1.134800463914871216e-01 -1.051032692193984985e-01 -8.439829200506210327e-02
-1.887291818857192993e-01 9.510673582553863525e-02 -1.975365132093429565e-01 -3.561032935976982117e-02 -2.258218526840209961e-01 1.200958993285894394e-02 3.972810693085193634e-03 -2.765565514564514160e-01 -3.401145339012145996e-01 -3.583064377307891846e-01 1.342904418706893921e-01 9.336480498313903809e-02 -3.717585653066635132e-02 4.433761164546012878e-02 -3.996970131993293762e-02 1.788157969713211060e-01 -2.862634956836700439e-01 -1.294328123331069946e-01 -2.055671364068984985e-01 -1.113497614860534668e-01 5.766100063920021057e-02 -1.785501986742019653e-01 -1.709661781787872314e-01 -9.549998492002487183e-02 6.709622591733932495e-02 1.276036500930786133e-01 -8.286824077367782593e-02 1.409587543457746506e-02 -1.660709679126739502e-01 -1.759553700685501099e-01 -5.242029577493667603e-02 4.045072793960571289e-01
1.361853326670825481e-03 -1.225439384579658508e-01 -2.474596053361892700e-01 7.403709925711154938e-03 -4.742607176303863525e-01 5.749221891164779663e-02 4.349237307906150818e-02 -8.495078980922698975e-02 -1.915045082569122314e-01 -1.690126806497573853e-01 5.087111592292785645e-01 1.420256197452545166e-01 -2.265454083681106567e-01 8.707991242408752441e-02 -9.366524964570999146e-02 -5.362542718648910522e-02 9.195823967456817627e-02 9.659434109926223755e-02 3.557188436388969421e-02 1.120869535952806473e-02 -2.527563273906707764e-01 1.069620251655578613e-01 3.485751524567604065e-02 -2.741085886955261230e-01 8.102949708700180054e-02 1.198182329535484314e-01 7.530818111263215542e-04 -2.956169284880161285e-02 1.362211257219314575e-01 2.183352112770080566e-01 -6.792841851711273193e-02 9.004870057106018066e-02
9.179979562759399414e-02 -3.615234047174453735e-02 -5.866542458534240723e-02 -1.599177122116088867e-01 -4.694122970104217529e-01 2.665642499923706055e-01 -1.406890004873275757e-01 -7.635189592838287354e-02 -2.988329529762268066e-01 -8.802468888461589813e-03 1.534783393144607544e-01 1.746282577514648438e-01 -2.063465714454650879e-01 9.105524420738220215e-02 -7.579894363880157471e-02 3.290893733501434326e-01 5.761204287409782410e-02 1.283426024019718170e-02 -2.106517553329467773e-01 8.065629005432128906e-02 7.225105166435241699e-02 -1.180704310536384583e-01 -1.674114167690277100e-01 -1.417806297540664673e-01 -2.153485119342803955e-01 -4.985811654478311539e-03 7.491986453533172607e-02 1.071921214461326599e-01 -2.740231752395629883e-01 -1.078711375594139099e-01 -4.818991571664810181e-02 2.483458667993545532e-01
7.053399831056594849e-02 3.309130668640136719e-01 -1.163806021213531494e-01 8.346320129930973053e-03 -2.747699022293090820e-01 6.948138028383255005e-02 -2.099235653877258301e-01 -1.790865212678909302e-01 -2.533835768699645996e-01 -2.739183306694030762e-01 -8.650535345077514648e-02 1.696153730154037476e-01 -1.978150755167007446e-01 2.068194895982742310e-01 -7.133307307958602905e-02 1.364800054579973221e-02 8.251588046550750732e-02 -2.864725328981876373e-02 -1.947050541639328003e-01 -7.435078918933868408e-02 -3.260655105113983154e-01 -3.176717758178710938e-01 -1.412817984819412231e-01 -3.321540355682373047e-02 -2.885473426431417465e-03 1.335649639368057251e-01 1.946133375167846680e-01 7.835742831230163574e-02 -6.091408804059028625e-02 3.064226806163787842e-01 6.527795642614364624e-02 9.838841855525970459e-02
9.893134981393814087e-02 4.466228783130645752e-01 -5.517269298434257507e-02 -1.250496879220008850e-02 -4.394819438457489014e-01 -2.079848498106002808e-01 -1.352084428071975708e-01 -1.355611532926559448e-01 -2.038984149694442749e-01 -1.234349459409713745e-01 2.067727446556091309e-01 1.185663193464279175e-01 -2.743174433708190918e-01 -2.082097679376602173e-01 -4.950874298810958862e-02 -2.584846913814544678e-01 -6.986651569604873657e-02 -1.506120562553405762e-01 1.327043920755386353e-01 -2.372695952653884888e-01 4.733319208025932312e-02 -6.358023732900619507e-02 6.947965826839208603e-03 -1.605402082204818726e-01 5.501578375697135925e-02 7.484475523233413696e-02 3.483149781823158264e-02 1.622107252478599548e-02 1.744820773601531982e-01 9.317604452371597290e-02 -1.656112223863601685e-01 -5.248686298727989197e-02
3.489786013960838318e-02 -4.939054325222969055e-02 -8.860223740339279175e-02 -4.479141533374786377e-02 -1.400951147079467773e-01 1.023965030908584595e-01 -2.575332522392272949e-01 -3.517582714557647705e-01 -3.692356944084167480e-01 2.528793178498744965e-02 5.169324278831481934e-01 -1.332433819770812988e-01 1.590184867382049561e-01 1.374988444149494171e-02 -6.746314465999603271e-02 4.165852908045053482e-03 -7.908435165882110596e-02 1.358646899461746216e-01 -1.756908185780048370e-02 1.812402158975601196e-01 1.139493137598037720e-01 -2.120894491672515869e-01 -7.374036312103271484e-02 -1.472366899251937866e-01 1.967893540859222412e-01 6.985970586538314819e-02 -2.216656655073165894e-01 -1.054999884217977524e-02 2.222004681825637817e-01 -6.196870282292366028e-02 -1.247945353388786316e-01 -9.865156561136245728e-02
-3.748821616172790527e-01 9.894055314362049103e-03 -2.032233476638793945e-01 -1.978975720703601837e-02 -5.552492141723632812e-01 -1.279232203960418701e-01 -7.433585077524185181e-02 -2.889817059040069580e-01 -1.971552968025207520e-01 -2.747459113597869873e-01 -1.571697741746902466e-02 5.953875370323657990e-03 2.248892933130264282e-02 -1.185140833258628845e-01 6.596794724464416504e-02 -4.225803911685943604e-02 -7.458181679248809814e-02 5.476964265108108521e-02 -2.150112763047218323e-02 3.224605321884155273e-02 2.213761024177074432e-02 -3.106329143047332764e-01 -1.290273368358612061e-01 -5.024915561079978943e-02 2.175954580307006836e-01 1.408804655075073242e-01 -2.887261658906936646e-02 4.705306887626647949e-02 -9.243741631507873535e-02 2.751239389181137085e-02 -2.398024350404739380e-01 7.331661134958267212e-02
2.709815502166748047e-01 2.698830664157867432e-01 -3.264209628105163574e-01 3.428132459521293640e-02 -4.401620104908943176e-02 -3.031702339649200439e-01 -2.150375396013259888e-01 -1.467529237270355225e-01 -9.149141609668731689e-02 -1.994916945695877075e-01 3.138484656810760498e-01 1.921458691358566284e-01 4.786384105682373047e-02 4.703788086771965027e-02 -3.486192524433135986e-01 -1.377450525760650635e-01 -4.727167263627052307e-02 8.917295932769775391e-02 7.308868318796157837e-02 -1.547144725918769836e-02 9.631282649934291840e-03 -1.302048265933990479e-01 -2.652720175683498383e-02 5.942970514297485352e-02 1.308950185775756836e-01 2.800381183624267578e-01 -3.055019974708557129e-01 1.181163415312767029e-01 -3.639520378783345222e-03 2.590487478300929070e-03 -1.134890988469123840e-01 -5.469066649675369263e-02
8.433176577091217041e-02 1.313793510198593140e-01 -6.895286031067371368e-03 1.322198808193206787e-01 -3.765361607074737549e-01 1.195779591798782349e-01 -2.108544260263442993e-01 -2.792837023735046387e-01 1.030139029026031494e-01 -9.533526748418807983e-02 2.045002281665802002e-01 -3.742110356688499451e-02 -1.497169584035873413e-01 -1.275712810456752777e-02 1.331539750099182129e-01 1.733863949775695801e-01 -6.451436877250671387e-02 1.579260081052780151e-01 -1.757461950182914734e-02 1.130945757031440735e-01 6.316196918487548828e-02 -3.075902462005615234e-01 -4.077784419059753418e-01 -1.082869246602058411e-01 2.398383170366287231e-01 -4.959143698215484619e-02 2.663450837135314941e-01 -3.636214509606361389e-02 9.674246609210968018e-02 -2.007640898227691650e-01 -7.639864832162857056e-02 1.992744654417037964e-01
1.222657412290573120e-01 2.884532213211059570e-01 4.870460554957389832e-02 2.130317129194736481e-02 -1.819964349269866943e-01 2.595496475696563721e-01 -3.720470070838928223e-01 -3.082864284515380859e-01 -4.343597963452339172e-02 -2.604628503322601318e-01 -1.656351611018180847e-02 1.565900892019271851e-01 -3.107714280486106873e-02 6.851714849472045898e-02 -2.299044728279113770e-01 1.898164153099060059e-01 8.286220580339431763e-02 -1.434943871572613716e-03 -1.880029141902923584e-01 6.111780554056167603e-02 -1.425325125455856323e-01 -2.986070215702056885e-01 -2.205255180597305298e-01 -4.095170646905899048e-02 2.266509681940078735e-01 9.990876168012619019e-02 2.335767000913619995e-01 1.471182554960250854e-01 -1.331037878990173340e-01 9.163625538349151611e-02 -4.373693093657493591e-02 6.843075901269912720e-02
-5.725593119859695435e-02 2.265890538692474365e-01 -2.459001541137695312e-01 3.862711414694786072e-02 -2.620687186717987061e-01 -1.209741085767745972e-02 -2.411311864852905273e-01 -1.704402714967727661e-01 -4.012445732951164246e-02 -2.054279893636703491e-01 3.196429014205932617e-01 -2.195196747779846191e-01 6.697752978652715683e-03 -1.443696767091751099e-01 -8.519836515188217163e-02 -9.466300159692764282e-02 2.563742361962795258e-02 2.897917032241821289e-01 8.737408369779586792e-02 1.175353452563285828e-01 1.108807325363159180e-01 7.035370916128158569e-02 -2.667962610721588135e-01 -3.344151973724365234e-01 -2.466673105955123901e-01 -9.054303169250488281e-02 6.241932883858680725e-02 1.866179406642913818e-01 1.323022544384002686e-01 1.295824050903320312e-01 -1.816557645797729492e-01 -1.213203594088554382e-01
-2.364192008972167969e-01 3.439210057258605957e-01 -1.389155685901641846e-01 8.396639488637447357e-03 -3.712909817695617676e-01 -1.815056800842285156e-01 3.651054576039314270e-02 -1.390645056962966919e-01 -2.365435659885406494e-01 -2.275644838809967041e-01 -2.931619761511683464e-03 -1.908243745565414429e-01 -2.738744616508483887e-01 2.874898910522460938e-01 1.558499634265899658e-01 1.850121654570102692e-02 -2.054337412118911743e-02 1.106044575572013855e-01 2.426401525735855103e-01 1.714482158422470093e-02 1.389920860528945923e-01 -6.560429930686950684e-02 -8.775132149457931519e-02 -1.719277054071426392e-01 2.983768656849861145e-02 3.041448593139648438e-01 9.529098868370056152e-02 -1.055220812559127808e-01 7.961654663085937500e-02 -1.928725093603134155e-02 -8.238969743251800537e-02 1.694656461477279663e-01
-5.698881670832633972e-02 2.425395883619785309e-03 2.818056754767894745e-02 1.451388597488403320e-01 -6.684073060750961304e-02 -1.338008195161819458e-01 -1.707482933998107910e-01 -2.133405953645706177e-01 -4.089208543300628662e-01 -9.426570613868534565e-04 2.191407531499862671e-01 -1.220360770821571350e-02 -3.748770952224731445e-01 4.291312769055366516e-02 3.019296564161777496e-02 4.526615887880325317e-02 3.216745331883430481e-02 9.620020538568496704e-02 -2.968894839286804199e-01 9.471896290779113770e-02 -1.173572381958365440e-04 -3.323875665664672852e-01 -2.695726752281188965e-01 -1.316503286361694336e-01 7.053980231285095215e-02 1.802628636360168457e-01 6.935799866914749146e-02 -3.931218683719635010e-01 1.234240364283323288e-03 -3.832500800490379333e-02 -5.065144598484039307e-02 9.151459485292434692e-02
2.482944913208484650e-02 -5.230689421296119690e-02 3.872030228376388550e-02 2.588967047631740570e-02 -3.101325333118438721e-01 -6.752114131813868880e-05 -2.798229753971099854e-01 -3.789060711860656738e-01 -4.367321729660034180e-02 -1.637120842933654785e-01 4.827773272991180420e-01 6.603219360113143921e-02 -1.399750858545303345e-01 -6.559511274099349976e-02 -2.082090973854064941e-01 8.718888275325298309e-03 -5.900713428854942322e-02 7.578474283218383789e-02 2.535849511623382568e-01 -2.508659958839416504e-01 2.042677998542785645e-01 2.110068686306476593e-02 1.286703795194625854e-01 -1.717607118189334869e-02 -1.981867849826812744e-01 7.409883290529251099e-02 -5.445811524987220764e-02 1.479055285453796387e-01 5.290769785642623901e-02 2.739755809307098389e-01 1.005595317110419273e-03 -2.835531486198306084e-04
1.845227032899856567e-01 8.256274461746215820e-02 -1.287424713373184204e-01 9.005154715850949287e-04 -3.292374610900878906e-01 3.908518254756927490e-01 -3.808269202709197998e-01 -6.390239298343658447e-02 -5.818337947130203247e-02 -2.273513078689575195e-01 3.277610838413238525e-01 -3.137495517730712891e-01 -1.685157865285873413e-01 -1.325985789299011230e-01 -1.366832256317138672e-01 1.872462630271911621e-01 4.340172454249113798e-04 -2.066389285027980804e-02 1.328627020120620728e-01 -1.943063884973526001e-01 2.105663567781448364e-01 -1.985380500555038452e-01 -1.831684447824954987e-02 -4.293572157621383667e-02 -5.025280267000198364e-02 -3.678351268172264099e-02 -5.075912922620773315e-02 -5.646969377994537354e-02 -1.472159102559089661e-02 4.498628154397010803e-02 1.293054819107055664e-01 -3.532183542847633362e-02
-4.623945802450180054e-02 -2.268141880631446838e-02 -1.379007101058959961e-01 9.106717258691787720e-02 -5.106458663940429688e-01 -9.384948760271072388e-02 -6.106829643249511719e-02 -2.097032368183135986e-01 -2.235670387744903564e-01 1.181330680847167969e-01 1.891059726476669312e-01 3.983004484325647354e-03 -7.510892301797866821e-02 -2.062740623950958252e-01 -1.080326512455940247e-01 -1.533509045839309692e-01 -1.142407022416591644e-02 -4.079312086105346680e-02 -1.528033986687660217e-02 9.424921870231628418e-02 7.343471795320510864e-02 1.332847960293292999e-02 2.050680518150329590e-01 -3.273966312408447266e-01 7.764088362455368042e-02 4.623483717441558838e-01 -2.387853898108005524e-02 -5.628285929560661316e-02 -1.064074113965034485e-01 2.193266600370407104e-01 -8.962780982255935669e-02 1.138365194201469421e-01
1.307807862758636475e-01 8.488827198743820190e-02 2.980093844234943390e-02 1.013443693518638611e-01 -2.331279516220092773e-01 3.135720789432525635e-01 -2.706682085990905762e-01 -2.607541978359222412e-01 -4.476481117308139801e-03 -1.908178627490997314e-01 3.291534781455993652e-01 -2.961748242378234863e-01 -2.278440147638320923e-01 -1.669663041830062866e-01 -1.645451933145523071e-01 1.383618265390396118e-01 5.691952258348464966e-02 -1.916668713092803955e-01 2.709310054779052734e-01 -3.154295980930328369e-01 2.014423012733459473e-01 -8.261808753013610840e-02 -1.430930197238922119e-01 -4.424553364515304565e-02 2.401239238679409027e-02 1.225872635841369629e-01 -2.996797487139701843e-02 -3.072456642985343933e-02 -6.217844039201736450e-02 -5.262264236807823181e-02 -7.038108259439468384e-02 -1.871114782989025116e-02
2.123628407716751099e-01 1.514577269554138184e-01 2.663595080375671387e-01 1.793196350336074829e-01 -3.350820243358612061e-01 7.222305983304977417e-02 -9.510635584592819214e-02 -1.327298134565353394e-01 -1.665571182966232300e-01 -4.055099487304687500e-01 1.141115128993988037e-01 -1.637996584177017212e-01 -8.054832369089126587e-02 -9.796577692031860352e-02 -1.353033334016799927e-01 -1.115652266889810562e-02 -1.441506855189800262e-02 -1.203016117215156555e-01 9.664621204137802124e-02 1.559657305479049683e-01 -8.416192233562469482e-02 -2.794476151466369629e-01 -1.680785119533538818e-01 1.376959383487701416e-01 2.728987634181976318e-01 2.027881741523742676e-01 -6.759555637836456299e-02 4.272722452878952026e-02 -1.569781899452209473e-01 1.645121872425079346e-01 7.431058585643768311e-02 2.412513494491577148e-01
1.722474396228790283e-01 1.075759157538414001e-01 -1.818170547485351562e-01 2.112405002117156982e-01 -2.424617670476436615e-02 3.787835012190043926e-04 -1.585096716880798340e-01 -1.065013231709599495e-03 -4.339641630649566650e-01 -3.364640772342681885e-01 1.332598179578781128e-01 2.083815783262252808e-01 -9.502820670604705811e-02 1.097608730196952820e-01 -3.125369846820831299e-01 -1.648620367050170898e-01 -1.330450735986232758e-02 -1.020182371139526367e-01 7.396060228347778320e-02 2.467375844717025757e-01 1.802760213613510132e-01 -1.053515747189521790e-01 -3.092869520187377930e-01 -1.743179261684417725e-01 2.107378095388412476e-01 1.187985762953758240e-01 -4.415458068251609802e-02 -8.366610109806060791e-02 -6.875294260680675507e-03 -1.772545874118804932e-01 -3.380807861685752869e-02 7.255272474139928818e-03
1.049031913280487061e-01 3.028699755668640137e-01 7.847651839256286621e-02 3.892037644982337952e-02 -3.802829980850219727e-01 3.877773135900497437e-02 -1.042169984430074692e-02 -2.156202644109725952e-01 -1.908023208379745483e-01 -1.781278848648071289e-01 5.166825372725725174e-03 -1.434868108481168747e-02 -8.962927013635635376e-02 -5.484551191329956055e-02 -9.848007559776306152e-02 2.710826694965362549e-01 3.609459102153778076e-02 1.233584806323051453e-02 1.764886826276779175e-01 1.758800745010375977e-01 1.284849792718887329e-01 -6.074591279029846191e-01 -5.805354192852973938e-02 1.075802817940711975e-01 1.368414312601089478e-01 1.085988134145736694e-01 4.297128319740295410e-02 1.041482686996459961e-01 -2.306606806814670563e-02 9.441834688186645508e-02 -8.041509985923767090e-02 1.056267842650413513e-01
2.284988313913345337e-01 -1.112299785017967224e-01 9.198813140392303467e-02 1.180745139718055725e-01 -3.780245184898376465e-01 1.598848402500152588e-01 -2.749885320663452148e-01 -4.321862757205963135e-01 9.463396854698657990e-04 -3.466810658574104309e-02 -1.379103958606719971e-01 3.840227052569389343e-02 -2.741494476795196533e-01 2.053439021110534668e-01 -2.508912980556488037e-01 5.427443608641624451e-02 -5.635765194892883301e-02 1.012469455599784851e-01 1.927328109741210938e-02 4.685047268867492676e-02 -1.242477670311927795e-01 1.230444386601448059e-02 -5.866298452019691467e-02 1.567032188177108765e-01 1.242998689413070679e-01 -9.673415124416351318e-02 1.860899031162261963e-01 1.544458121061325073e-01 -1.881604641675949097e-01 1.956632286310195923e-01 -1.851584017276763916e-01 1.624431014060974121e-01
1.732654422521591187e-01 1.490647345781326294e-01 -1.931457519531250000e-01 2.232536524534225464e-01 -3.076457381248474121e-01 1.437090784311294556e-01 -1.154833585023880005e-01 4.416464269161224365e-02 -8.808014541864395142e-02 -1.546426303684711456e-02 2.233006060123443604e-01 -1.816063821315765381e-01 -3.023334443569183350e-01 -7.634568214416503906e-02 -1.087833195924758911e-01 1.011856645345687866e-01 -1.060076206922531128e-01 3.580370172858238220e-02 -3.291976153850555420e-01 -1.364074647426605225e-01 -2.269211411476135254e-01 1.663099825382232666e-01 -3.616129457950592041e-01 8.351009339094161987e-02 -8.832470327615737915e-02 -5.437542870640754700e-02 -1.344626843929290771e-01 1.724268943071365356e-01 -4.973113536834716797e-02 3.034560382366180420e-02 -2.557199299335479736e-01 -1.900917738676071167e-01
-9.232668206095695496e-03 1.607641428709030151e-01 1.552755832672119141e-01 -8.359824120998382568e-02 -2.431730479001998901e-01 2.433227747678756714e-01 -2.692991793155670166e-01 -3.308564126491546631e-01 1.015066821128129959e-02 -1.444350332021713257e-01 3.005578219890594482e-01 -1.994045823812484741e-01 -1.089957356452941895e-01 -1.551569402217864990e-01 -2.528668642044067383e-01 1.666882038116455078e-01 2.391296811401844025e-02 -4.193682968616485596e-02 2.115430384874343872e-01 -3.334017992019653320e-01 1.410590261220932007e-01 -1.847723126411437988e-02 -1.440246701240539551e-01 -6.602617353200912476e-02 5.948798358440399170e-02 2.133892178535461426e-01 2.671729959547519684e-02 3.070513159036636353e-02 -2.087034583091735840e-01 -1.987147144973278046e-02 -1.296085566282272339e-01 -2.210008502006530762e-01
1.136079430580139160e-01 -7.613810896873474121e-02 -5.594419687986373901e-02 -7.264178246259689331e-02 -1.973722577095031738e-01 -1.323395036160945892e-02 -3.549539446830749512e-01 -2.865144312381744385e-01 -4.250548183917999268e-01 1.718229502439498901e-01 5.091470107436180115e-02 -1.079545840620994568e-01 -2.633952796459197998e-01 -8.895573019981384277e-02 -5.313897505402565002e-02 -3.857983276247978210e-02 1.998890787363052368e-01 7.237181067466735840e-02 2.535427808761596680e-01 6.607716903090476990e-03 1.351885125041007996e-02 -6.835356354713439941e-02 -3.316660225391387939e-01 4.296482726931571960e-02 -1.476834863424301147e-01 -7.807520776987075806e-02 -7.226001471281051636e-02 -4.955193772912025452e-02 -1.513881981372833252e-01 7.326577603816986084e-02 -2.772348821163177490e-01 2.295204550027847290e-01
1.050246283411979675e-01 4.392468929290771484e-02 -1.862900853157043457e-01 -1.272603124380111694e-01 -1.434835791587829590e-01 3.767217397689819336e-01 -1.510821282863616943e-01 -1.072465106844902039e-01 -4.207033514976501465e-01 -9.413259476423263550e-02 -1.333269923925399780e-01 -1.376097742468118668e-02 -1.234520673751831055e-01 -2.962091006338596344e-02 -1.874276548624038696e-01 -1.718770116567611694e-01 -8.973969519138336182e-02 2.264112830162048340e-01 9.576571173965930939e-03 9.161964058876037598e-02 4.021134674549102783e-01 -7.898961752653121948e-02 -1.579587608575820923e-01 7.075381278991699219e-02 -2.813811972737312317e-02 1.932471245527267456e-01 -1.505845636129379272e-01 -1.522251870483160019e-03 -3.774256631731987000e-02 6.478015333414077759e-02 -3.361309170722961426e-01 -9.792156517505645752e-02
1.544603854417800903e-01 8.920680731534957886e-03 -1.469814181327819824e-01 4.081479087471961975e-02 -2.100291699171066284e-01 -6.472199410200119019e-02 -1.479157954454421997e-01 -3.900051414966583252e-01 -4.424110949039459229e-01 3.589232917875051498e-03 4.260781407356262207e-01 -5.809559300541877747e-02 1.004639416933059692e-01 -9.669572860002517700e-02 4.817195609211921692e-02 1.989843994379043579e-01 -1.378295868635177612e-01 -5.517502129077911377e-02 -2.659699320793151855e-02 1.425759308040142059e-02 1.314350664615631104e-01 -2.415616214275360107e-01 -1.385529637336730957e-01 -2.436030358076095581e-01 2.008983343839645386e-01 -1.035785675048828125e-01 -7.271254807710647583e-02 -9.700547903776168823e-02 7.128153741359710693e-02 8.883483707904815674e-02 -1.789378374814987183e-01 -2.442666701972484589e-02
-6.200399994850158691e-02 1.241884473711252213e-02 -1.568765491247177124e-01 6.632754951715469360e-02 -3.668993413448333740e-01 3.512282297015190125e-02 -1.695047765970230103e-01 -4.401694834232330322e-01 -5.514895310625433922e-04 -7.627692818641662598e-02 3.159006536006927490e-01 1.720023155212402344e-02 -2.486114799976348877e-01 -1.821851581335067749e-01 -1.830510199069976807e-01 9.292815625667572021e-02 -2.709575928747653961e-02 7.680804282426834106e-02 2.191977947950363159e-01 -1.556452065706253052e-01 2.848415076732635498e-01 1.797121018171310425e-02 9.439198672771453857e-02 -4.093884676694869995e-02 -7.910988293588161469e-03 5.337011814117431641e-02 2.233806252479553223e-01 1.932358741760253906e-01 1.216971203684806824e-01 2.969081699848175049e-01 3.930846974253654480e-02 1.330455997958779335e-03
-5.724185332655906677e-02 3.699356615543365479e-01 4.540386050939559937e-02 -5.858020111918449402e-02 -4.146969020366668701e-01 4.392440021038055420e-01 -1.903369873762130737e-01 -1.931066662073135376e-01 -4.137018322944641113e-02 -1.412250250577926636e-01 1.171361133456230164e-01 1.408472098410129547e-02 1.421431750059127808e-01 1.223946511745452881e-01 -1.337661743164062500e-01 -3.218305110931396484e-02 -4.289549216628074646e-02 -1.452409103512763977e-02 -3.012252599000930786e-02 2.646779716014862061e-01 1.331730484962463379e-01 -1.754188388586044312e-01 -1.332850158214569092e-01 6.096017360687255859e-02 1.271942257881164551e-01 2.243462353944778442e-01 -4.839593917131423950e-02 -2.005648761987686157e-01 -1.517870873212814331e-01 7.442013919353485107e-02 1.484326273202896118e-02 -2.130364179611206055e-01
7.869447022676467896e-02 2.167489975690841675e-01 -2.270681709051132202e-01 2.284636795520782471e-01 -2.741588056087493896e-01 -7.900794595479965210e-02 -1.357101052999496460e-01 -1.068206131458282471e-01 -1.907271742820739746e-01 -7.063958793878555298e-02 2.381627708673477173e-01 -1.915478259325027466e-01 -2.546809613704681396e-01 1.518417447805404663e-01 -9.384844452142715454e-02 -8.906183391809463501e-02 1.472456753253936768e-01 7.077386230230331421e-02 -7.839820533990859985e-02 4.971778020262718201e-02 1.364258378744125366e-01 -1.726875305175781250e-01 1.740779727697372437e-01 -3.380122184753417969e-01 2.356757223606109619e-01 1.762454211711883545e-01 -2.924123704433441162e-01 2.412629425525665283e-01 -8.275999128818511963e-02 1.083799898624420166e-01 -6.146005168557167053e-02 -1.068351939320564270e-01
-3.811701238155364990e-01 7.825163006782531738e-02 -5.321741476655006409e-02 4.282310977578163147e-02 -3.351964652538299561e-01 1.952824294567108154e-01 -2.073651552200317383e-01 -1.586383134126663208e-01 -5.313442088663578033e-03 -2.086961269378662109e-01 4.229002818465232849e-02 -1.532566547393798828e-01 -1.178410276770591736e-01 -1.296857744455337524e-02 -6.067993491888046265e-02 2.787129580974578857e-01 -1.992466626688838005e-03 2.470739036798477173e-01 -7.139057666063308716e-02 -1.117203161120414734e-01 1.526088826358318329e-02 -1.291236877441406250e-01 -2.612684965133666992e-01 1.137635204941034317e-02 8.786582201719284058e-02 1.921726167201995850e-01 -2.506161332130432129e-01 -2.861891090869903564e-01 -1.345815658569335938e-01 1.714619845151901245e-01 -1.689776778221130371e-02 2.447479218244552612e-01
1.006329432129859924e-01 5.883070454001426697e-02 -1.275235861539840698e-01 1.820509880781173706e-01 -3.596656918525695801e-01 2.144108563661575317e-01 -6.688495725393295288e-02 -3.290583789348602295e-01 -1.490313708782196045e-01 -1.712136119604110718e-01 1.626878678798675537e-01 -6.801865249872207642e-02 7.804465293884277344e-02 1.573964953422546387e-02 -6.141657754778862000e-02 1.152017116546630859e-01 2.447203248739242554e-01 -8.489827625453472137e-03 -3.801865875720977783e-02 2.532901167869567871e-01 -2.315507233142852783e-01 1.182350963354110718e-01 -5.457717776298522949e-01 -5.477670952677726746e-02 -4.720814526081085205e-03 3.345758467912673950e-02 1.360097676515579224e-01 4.929692298173904419e-02 -7.031828165054321289e-02 -9.751897305250167847e-03 -4.359142854809761047e-02 -1.410236805677413940e-01
-2.240315079689025879e-01 -2.134196273982524872e-02 -1.944038718938827515e-01 1.071916222572326660e-01 -2.509725093841552734e-01 2.308577671647071838e-02 -4.434820115566253662e-01 -1.291891336441040039e-01 -1.229568496346473694e-01 -3.198350071907043457e-01 1.106927394866943359e-01 -1.015207991003990173e-01 -1.919647455215454102e-01 7.284795492887496948e-02 1.633783876895904541e-01 8.330161869525909424e-02 -9.366782382130622864e-03 -6.249150633811950684e-02 1.290137469768524170e-01 2.798658981919288635e-02 -2.397606372833251953e-01 -1.975394086912274361e-03 -2.087253481149673462e-01 1.192261800169944763e-01 2.414353005588054657e-02 2.139924168586730957e-01 -1.484874039888381958e-01 1.843462735414505005e-01 7.912135124206542969e-02 3.453805446624755859e-01 -1.656743288040161133e-01 -1.238119453191757202e-01
2.371088415384292603e-01 1.233159527182579041e-01 -4.137201979756355286e-02 2.016507983207702637e-01 -4.680465161800384521e-01 2.360791116952896118e-01 -1.517369151115417480e-01 -2.459781020879745483e-01 -1.495964527130126953e-01 -7.896368950605392456e-02 1.292500197887420654e-01 8.005968481302261353e-02 3.378231823444366455e-02 4.654815793037414551e-02 6.367105245590209961e-02 3.433400392532348633e-01 1.131765395402908325e-01 1.789947152137756348e-01 -9.151448309421539307e-02 1.658610701560974121e-01 -1.496890783309936523e-01 -5.313969682902097702e-03 -4.192819595336914062e-01 -5.814521759748458862e-02 3.942970186471939087e-02 -6.298056989908218384e-02 1.159876510500907898e-01 -8.478682488203048706e-03 -2.050529979169368744e-02 1.154944226145744324e-01 -1.319200992584228516e-01 -1.354225128889083862e-01
-7.339222729206085205e-02 3.521524965763092041e-01 2.645627968013286591e-02 -2.097009271383285522e-01 -4.223949909210205078e-01 -3.300582617521286011e-02 1.870662569999694824e-01 -3.669873178005218506e-01 -1.706286668777465820e-01 2.519944496452808380e-02 7.093639671802520752e-02 -1.365386247634887695e-01 -1.297958195209503174e-01 2.740544378757476807e-01 -1.187950000166893005e-01 2.469747699797153473e-02 3.183078765869140625e-02 -8.081101626157760620e-02 -1.616460271179676056e-02 8.365973830223083496e-02 1.306713819503784180e-01 -1.383647769689559937e-01 -1.890973448753356934e-01 -4.157647863030433655e-02 -2.856893651187419891e-02 2.539557516574859619e-01 9.339378774166107178e-02 -2.858060598373413086e-01 1.272127777338027954e-01 -1.677774190902709961e-01 -1.675950586795806885e-01 7.911294815130531788e-04
-9.988138824701309204e-02 2.490027397871017456e-01 2.815890870988368988e-02 1.735671162605285645e-01 -3.618007302284240723e-01 3.795354440808296204e-02 -1.907070875167846680e-01 -2.844109237194061279e-01 -1.394622772932052612e-01 -3.115684352815151215e-02 3.075403869152069092e-01 5.049231648445129395e-02 4.200169444084167480e-02 -2.083075940608978271e-01 2.168492078781127930e-01 -1.731684058904647827e-01 -1.441192626953125000e-01 -2.701429463922977448e-02 -1.713369935750961304e-01 -1.237553730607032776e-01 6.028120219707489014e-02 1.527511179447174072e-01 -1.474476009607315063e-01 -4.994561150670051575e-02 -2.162044644355773926e-01 2.405171841382980347e-01 1.070104986429214478e-01 2.380083203315734863e-01 -1.122195422649383545e-01 1.201099529862403870e-01 -2.564598321914672852e-01 -1.578871160745620728e-01
-3.591465950012207031e-02 -2.712815999984741211e-02 -6.228213012218475342e-02 2.053979039192199707e-02 -3.456980586051940918e-01 6.561197340488433838e-02 -1.607198119163513184e-01 -8.732006698846817017e-02 -1.035223081707954407e-01 -4.410298764705657959e-01 1.018087286502122879e-02 -1.005265489220619202e-01 -1.781700849533081055e-01 4.812813177704811096e-02 -1.641460359096527100e-01 -3.547010570764541626e-02 -8.035936951637268066e-02 4.162058234214782715e-01 -1.329336017370223999e-01 -6.740630418062210083e-02 2.247909605503082275e-01 2.867647707462310791e-01 -2.766339778900146484e-01 -2.075249552726745605e-01 -4.234370216727256775e-02 3.419413790106773376e-02 6.666458398103713989e-02 1.083891093730926514e-01 -1.698928698897361755e-02 2.541234493255615234e-01 -1.263287756592035294e-02 -1.423716992139816284e-01
-3.250167518854141235e-02 9.712067246437072754e-02 -5.887276306748390198e-02 2.063363492488861084e-01 -4.166275858879089355e-01 -5.464056879281997681e-02 -2.593385279178619385e-01 -2.970032859593629837e-03 -3.483380973339080811e-01 3.914696723222732544e-02 4.942211881279945374e-02 -6.974665820598602295e-02 -3.841868415474891663e-02 -7.730936259031295776e-02 -4.151560366153717041e-01 1.559432297945022583e-01 -1.793311722576618195e-02 2.917627096176147461e-01 3.801063448190689087e-02 -2.487491518259048462e-01 -1.999554634094238281e-01 1.841713488101959229e-01 -3.287128731608390808e-02 6.863969564437866211e-02 -1.845581978559494019e-01 2.426259368658065796e-01 8.715595304965972900e-02 4.735561087727546692e-02 2.815189305692911148e-03 3.111514030024409294e-03 4.335846006870269775e-02 1.794717162847518921e-01
1.743871271610260010e-01 -2.587382867932319641e-02 -3.015177249908447266e-01 1.684962362051010132e-01 -4.201902151107788086e-01 -2.126146256923675537e-01 -9.968290477991104126e-02 -2.822742462158203125e-01 -3.318638801574707031e-01 -1.337242871522903442e-01 1.906990259885787964e-01 1.687845140695571899e-01 -1.291515380144119263e-01 -3.084300458431243896e-02 -2.948000095784664154e-02 -1.027585119009017944e-01 -1.333413422107696533e-01 -2.226226776838302612e-02 -1.401607319712638855e-02 6.126643344759941101e-02 -4.041820392012596130e-02 -3.154803439974784851e-02 1.486719250679016113e-01 -3.120746612548828125e-01 -3.822273761034011841e-02 3.174698948860168457e-01 -8.558128029108047485e-02 -3.477571532130241394e-02 3.527987003326416016e-02 1.623736023902893066e-01 -1.829368025064468384e-01 -9.986513294279575348e-03
-2.133205831050872803e-01 -2.307131588459014893e-01 -3.403255641460418701e-01 -1.228537177667021751e-03 -2.954451441764831543e-01 3.733688965439796448e-02 -3.148190975189208984e-01 -2.086846530437469482e-01 -5.416061729192733765e-02 -3.694785535335540771e-01 -2.550946362316608429e-02 -9.610729664564132690e-02 -2.147942930459976196e-01 6.280403584241867065e-03 -8.697832003235816956e-03 -1.513158828020095825e-01 -9.823645465075969696e-03 -9.351839870214462280e-02 -1.288924962282180786e-01 4.303555563092231750e-02 -5.271400883793830872e-02 -1.499540358781814575e-01 -1.992369741201400757e-01 -6.115610525012016296e-02 2.893290519714355469e-01 1.545025128871202469e-02 -7.696052547544240952e-03 2.253279238939285278e-01 -8.016480505466461182e-02 -2.060193009674549103e-02 -3.010220527648925781e-01 8.580409735441207886e-02
-1.299517005681991577e-01 1.592203825712203979e-01 -2.194776087999343872e-01 -1.248801033943891525e-02 -3.019743561744689941e-01 2.543914616107940674e-01 -2.981711924076080322e-01 -2.109041512012481689e-01 -2.678923010826110840e-01 -5.522761493921279907e-02 3.319425582885742188e-01 9.283804893493652344e-02 -3.923647478222846985e-02 1.713843941688537598e-01 -3.518164530396461487e-02 -7.854973897337913513e-03 -5.024231970310211182e-02 1.665285229682922363e-02 3.461849689483642578e-01 -2.256018519401550293e-01 5.999830365180969238e-02 -8.852237462997436523e-02 6.775119155645370483e-02 4.478936269879341125e-02 -8.062972128391265869e-02 -1.895016990602016449e-02 3.316947519779205322e-01 8.403328061103820801e-02 5.734336003661155701e-02 1.300049424171447754e-01 -2.416061609983444214e-01 1.522811502218246460e-02
-1.638825610280036926e-02 9.073611348867416382e-02 -8.580414950847625732e-02 -1.773419976234436035e-02 -1.014724839478731155e-02 -1.286675930023193359e-01 -2.655785381793975830e-01 -2.608006298542022705e-01 -4.367484748363494873e-01 -1.063632965087890625e-01 3.411564528942108154e-01 -1.714514344930648804e-01 -3.044029474258422852e-01 2.082709819078445435e-01 -1.035357415676116943e-01 -1.719657331705093384e-01 5.492479726672172546e-02 1.757699102163314819e-01 -2.487451434135437012e-01 1.325849294662475586e-01 3.722549602389335632e-02 -1.782637238502502441e-01 -5.191558599472045898e-02 -1.172145605087280273e-01 1.909345239400863647e-01 1.780230551958084106e-01 -7.403402775526046753e-02 9.722992032766342163e-02 1.230933293700218201e-01 -3.496453911066055298e-02 -7.264583557844161987e-02 -1.916798204183578491e-01
7.751616649329662323e-03 -7.740016281604766846e-02 -4.841237887740135193e-02 -1.162870898842811584e-01 -5.223353579640388489e-02 1.440924406051635742e-01 -1.081240549683570862e-01 -3.099668622016906738e-01 -1.427533328533172607e-01 -1.642226576805114746e-01 -1.086957193911075592e-02 -3.604228794574737549e-02 -2.545022666454315186e-01 -1.374041736125946045e-01 -3.704235553741455078e-01 -4.107809066772460938e-02 -6.017580255866050720e-02 2.570921778678894043e-01 1.211605668067932129e-01 2.935113012790679932e-01 -2.256286293268203735e-01 -3.283403515815734863e-01 -1.888361126184463501e-01 -1.980162262916564941e-01 4.329810291528701782e-02 1.533438414335250854e-01 -1.994649916887283325e-01 -9.946045279502868652e-02 1.342989951372146606e-01 1.780787110328674316e-01 -1.233432814478874207e-01 -1.770408004522323608e-01
-9.159747511148452759e-02 4.698631465435028076e-01 -1.933673322200775146e-01 -1.021031960844993591e-01 -4.035522937774658203e-01 2.263975441455841064e-01 4.103367775678634644e-02 1.579403318464756012e-02 -1.518383175134658813e-01 -2.039877623319625854e-01 1.678723692893981934e-01 7.780465483665466309e-02 -4.368059337139129639e-02 2.060774564743041992e-01 -1.930906474590301514e-01 1.397523377090692520e-02 -6.811823695898056030e-02 -1.065240129828453064e-01 -1.233682185411453247e-01 1.959577947854995728e-01 -2.681822180747985840e-01 -1.766343563795089722e-01 -1.208815649151802063e-01 -2.872719615697860718e-02 -4.572204500436782837e-02 1.957277506589889526e-01 -9.024843573570251465e-03 -1.673925369977951050e-01 3.037295676767826080e-02 1.825624555349349976e-01 -1.681908220052719116e-01 -8.376265317201614380e-02
-2.528089564293622971e-03 5.369554460048675537e-02 -1.047908365726470947e-01 1.768500953912734985e-01 -3.537553250789642334e-01 -7.247842103242874146e-02 -1.239642500877380371e-01 -3.341851830482482910e-01 -2.982513010501861572e-01 -1.193112358450889587e-01 1.784019470214843750e-01 -1.818844377994537354e-01 6.132441386580467224e-02 1.343311071395874023e-01 -4.750465974211692810e-02 -2.022281140089035034e-01 -1.837922260165214539e-02 2.673045396804809570e-01 -1.940169334411621094e-01 9.011036902666091919e-02 1.987137049436569214e-01 5.073949694633483887e-02 2.434365004301071167e-01 -2.255567908287048340e-01 2.342776507139205933e-01 2.390156239271163940e-01 -7.510223239660263062e-02 7.702423632144927979e-02 5.804205685853958130e-02 8.621157705783843994e-02 -1.961566805839538574e-01 1.474343538284301758e-01
1.500858366489410400e-01 -4.348514974117279053e-02 -2.399817407131195068e-01 2.172417342662811279e-01 -4.208289086818695068e-01 -2.155428081750869751e-01 6.308788061141967773e-02 -2.754552103579044342e-02 -2.097669094800949097e-01 -4.326357692480087280e-02 -2.229246124625205994e-02 -2.874029874801635742e-01 -1.379486024379730225e-01 -1.159856393933296204e-01 -3.064951896667480469e-01 1.804427988827228546e-02 -1.258824914693832397e-01 3.315140008926391602e-01 2.215696424245834351e-01 -2.026778608560562134e-01 9.576346725225448608e-02 1.172153353691101074e-01 -2.407405376434326172e-01 1.180315390229225159e-01 1.354361623525619507e-01 9.219625592231750488e-02 8.921531587839126587e-02 1.469690799713134766e-01 -3.572214767336845398e-02 -3.731094300746917725e-02 -1.296546608209609985e-01 1.367715559899806976e-02
-8.722619153559207916e-03 1.036575287580490112e-01 -1.609924286603927612e-01 5.238051712512969971e-02 -5.079821348190307617e-01 -1.900621503591537476e-01 -3.540506660938262939e-01 -2.324318438768386841e-01 -1.670761704444885254e-01 -1.382144689559936523e-01 3.001119792461395264e-01 3.317599743604660034e-02 -4.957826808094978333e-02 -2.147114872932434082e-01 -1.394242048263549805e-02 -1.904291957616806030e-01 1.154191493988037109e-01 1.713226921856403351e-02 1.852037757635116577e-02 6.935960054397583008e-02 -2.428040355443954468e-01 2.101502567529678345e-01 -1.140595152974128723e-01 -3.035277724266052246e-01 3.393702208995819092e-02 4.461310431361198425e-02 7.306449115276336670e-02 1.654894091188907623e-02 5.174934118986129761e-02 1.284908652305603027e-01 -4.991659149527549744e-02 -7.943792641162872314e-02
1.106239259243011475e-01 2.504180185496807098e-02 6.970025599002838135e-02 1.882699877023696899e-01 -1.630445271730422974e-01 -1.615646630525588989e-01 -6.903430074453353882e-02 -4.042411968111991882e-02 -2.430584430694580078e-01 -1.008500233292579651e-01 2.180017679929733276e-01 2.535732984542846680e-01 -4.893743097782135010e-01 9.095679223537445068e-02 -2.476314306259155273e-01 -4.861838743090629578e-02 -1.863799691200256348e-01 -1.408042162656784058e-01 -9.061191231012344360e-03 1.669325977563858032e-01 2.125778235495090485e-02 -1.161265075206756592e-01 -3.742944896221160889e-01 1.671786904335021973e-01 1.076535806059837341e-01 -4.220936074852943420e-02 2.386771701276302338e-02 -1.005895392154343426e-04 6.794138997793197632e-02 9.072584658861160278e-02 -1.972931325435638428e-01 -2.549915611743927002e-01
1.522037386894226074e-01 2.921988666057586670e-01 7.756558060646057129e-02 4.994894936680793762e-02 -3.723171651363372803e-01 -4.152528196573257446e-02 -1.690696924924850464e-01 -5.617080256342887878e-02 -1.561274081468582153e-01 -2.141208499670028687e-01 3.689571917057037354e-01 -1.263599544763565063e-01 -1.662868410348892212e-01 -1.557721793651580811e-01 -1.204226985573768616e-01 -2.244669049978256226e-01 -1.312094777822494507e-01 -2.761311233043670654e-01 -9.615247137844562531e-03 -1.943600736558437347e-02 6.681161373853683472e-02 3.369564563035964966e-02 4.995777085423469543e-02 -4.841170087456703186e-02 1.705119758844375610e-01 2.159460335969924927e-01 1.185282543301582336e-01 -5.787722021341323853e-02 2.394683808088302612e-01 1.732835918664932251e-01 -2.578048706054687500e-01 -1.429010331630706787e-01
3.143793717026710510e-02 2.455196827650070190e-01 1.390202939510345459e-01 1.044050604104995728e-01 -3.022937476634979248e-01 1.536768525838851929e-01 -3.005325496196746826e-01 -3.913111984729766846e-01 -4.006475955247879028e-02 -6.548140943050384521e-02 1.819803714752197266e-01 6.541433930397033691e-02 -2.145545780658721924e-01 -2.440458834171295166e-01 -7.057520747184753418e-02 1.726016402244567871e-01 2.379504032433032990e-02 -4.772712662816047668e-02 3.823571503162384033e-01 -1.712891459465026855e-01 7.492981851100921631e-02 -7.394507527351379395e-03 -2.243255451321601868e-02 1.143361255526542664e-01 -1.746573895215988159e-01 2.926427125930786133e-01 -9.547015652060508728e-03 1.219268515706062317e-01 4.770166426897048950e-02 1.510568112134933472e-01 -3.423912078142166138e-02 1.068390682339668274e-01
-1.926515400409698486e-01 3.540365397930145264e-01 1.798266023397445679e-01 1.443048119544982910e-01 -4.604355990886688232e-01 1.676146984100341797e-01 -1.080087944865226746e-01 -3.898475170135498047e-01 -2.206321246922016144e-02 2.254440635442733765e-02 5.979960784316062927e-02 -4.294672235846519470e-02 -2.577816322445869446e-02 -8.723458647727966309e-02 -2.632873654365539551e-01 -1.917750686407089233e-01 -2.423220500349998474e-02 7.144185900688171387e-02 -9.518564492464065552e-02 6.270073354244232178e-02 1.429458707571029663e-01 7.848590612411499023e-02 4.137130826711654663e-02 1.035350840538740158e-02 2.241214662790298462e-01 1.872762441635131836e-01 -1.004395484924316406e-01 8.315587043762207031e-02 -1.844127476215362549e-01 -2.682379484176635742e-01 -3.935028612613677979e-02 -5.424702540040016174e-02
-2.328464239835739136e-01 2.412575185298919678e-01 1.255092490464448929e-02 1.651245057582855225e-01 -3.236411809921264648e-01 1.129298210144042969e-01 -1.475988924503326416e-01 -4.562908709049224854e-01 -5.536358803510665894e-02 -2.137470394372940063e-01 2.349221892654895782e-02 -1.227458640933036804e-01 -1.811493486166000366e-01 -1.108636707067489624e-01 1.189185231924057007e-01 -2.349167317152023315e-02 5.630070343613624573e-02 -6.722285598516464233e-02 -1.167611479759216309e-01 -1.466088443994522095e-01 6.235587596893310547e-02 1.850695759057998657e-01 -8.805692195892333984e-02 -1.338292509317398071e-01 -2.056066542863845825e-01 1.712932288646697998e-01 2.209438942372798920e-03 -7.471562176942825317e-02 3.544957935810089111e-02 2.949954867362976074e-01 -1.807057112455368042e-01 -2.893852889537811279e-01
2.632158063352108002e-02 7.780537754297256470e-02 -2.308845669031143188e-01 -1.015138179063796997e-01 -5.176805257797241211e-01 3.766988962888717651e-02 -4.746007174253463745e-02 -3.428597748279571533e-02 1.186996027827262878e-01 -5.179211497306823730e-02 2.958363294601440430e-01 -4.910815134644508362e-02 -1.836632192134857178e-01 -5.170199647545814514e-02 -2.375857979059219360e-01 -1.236640438437461853e-01 -1.658392995595932007e-01 2.562060654163360596e-01 -1.479921638965606689e-01 -4.755389411002397537e-03 -2.261703461408615112e-01 1.807889193296432495e-01 -1.783378422260284424e-01 -2.896134853363037109e-01 2.226079106330871582e-01 1.650404483079910278e-01 -4.164482280611991882e-02 -1.111957505345344543e-01 1.260847151279449463e-01 1.220918521285057068e-01 -4.120637848973274231e-02 6.303441524505615234e-02
1.011224165558815002e-01 4.109078645706176758e-02 -2.929208278656005859e-01 -5.141311883926391602e-02 -2.859278023242950439e-01 1.894785612821578979e-01 -2.111075371503829956e-01 -2.057067602872848511e-01 -1.110884919762611389e-01 1.249079778790473938e-01 1.727970242500305176e-01 1.765195727348327637e-01 -4.032007232308387756e-02 1.951631754636764526e-01 -4.794047400355339050e-02 1.490851938724517822e-01 5.465747043490409851e-02 3.870786726474761963e-01 -7.308391481637954712e-02 -1.645937860012054443e-01 -8.921036124229431152e-02 -2.906929850578308105e-01 -3.625843226909637451e-01 1.680536568164825439e-01 -7.421429269015789032e-03 1.295830011367797852e-01 -5.984620377421379089e-02 -1.872608363628387451e-01 -1.808278858661651611e-01 -5.738875642418861389e-02 -3.915682062506675720e-02 -1.070568114519119263e-01
-3.321661427617073059e-02 5.910951644182205200e-02 -4.364652186632156372e-02 -1.555683314800262451e-01 -3.232639729976654053e-01 1.043982505798339844e-01 -1.302734762430191040e-01 -4.700504988431930542e-02 -1.928273290395736694e-01 1.256070137023925781e-01 -8.696288615465164185e-02 2.034261673688888550e-01 -1.691494137048721313e-01 -1.345409005880355835e-01 -4.302306771278381348e-01 -1.005484536290168762e-01 4.561664909124374390e-02 1.805830299854278564e-01 -5.475254729390144348e-02 9.608718752861022949e-02 2.211553007364273071e-01 -3.329445049166679382e-02 -1.488081067800521851e-01 -1.306225210428237915e-01 3.587820529937744141e-01 2.142580412328243256e-02 -3.376468122005462646e-01 -5.883208289742469788e-02 -1.392249111086130142e-02 1.662786155939102173e-01 -2.772769629955291748e-01 -5.805408582091331482e-02
3.140281769447028637e-04 1.327221542596817017e-01 -2.424919307231903076e-01 1.164412498474121094e-02 -3.196953833103179932e-01 1.874401122331619263e-01 -1.893394626677036285e-02 -2.362861931324005127e-01 -1.732716411352157593e-01 -5.027736723423004150e-02 2.487362176179885864e-01 -1.006010547280311584e-01 -7.381480187177658081e-02 5.744183436036109924e-02 -1.421698927879333496e-01 -4.221144318580627441e-02 6.406623125076293945e-02 3.664560616016387939e-02 2.382302880287170410e-01 -3.383077383041381836e-01 3.035939037799835205e-01 -2.006923705339431763e-01 1.385312229394912720e-01 -1.684848405420780182e-02 7.263425737619400024e-02 1.734347939491271973e-01 3.373860716819763184e-01 1.099700629711151123e-01 2.507295459508895874e-02 1.925428658723831177e-01 -2.511142790317535400e-01 6.342137604951858521e-02
-1.610065549612045288e-01 9.180199354887008667e-02 -2.546550035476684570e-01 1.310347169637680054e-01 -4.297183454036712646e-01 2.168268710374832153e-01 -1.326106935739517212e-01 -1.438202112913131714e-01 -2.775590419769287109e-01 -4.455644488334655762e-01 4.982575401663780212e-02 1.354559063911437988e-01 -1.727676540613174438e-01 7.259182631969451904e-02 1.786523498594760895e-02 6.874278187751770020e-02 1.831234991550445557e-02 2.466664835810661316e-02 -2.107222378253936768e-01 -6.838819384574890137e-02 -1.428974419832229614e-01 -8.628420531749725342e-02 -1.737831085920333862e-01 1.955264993011951447e-02 -1.494224090129137039e-02 4.040541872382164001e-02 6.435756385326385498e-02 2.058746814727783203e-01 -3.089363873004913330e-02 2.064467221498489380e-01 1.385341584682464600e-01 2.398071736097335815e-01
1.429030895233154297e-01 3.690623492002487183e-02 -1.265078783035278320e-01 1.451280862092971802e-01 -2.743773460388183594e-01 3.657756000757217407e-02 -2.132503986358642578e-01 -3.096961081027984619e-01 -3.304979801177978516e-01 1.924226284027099609e-01 4.404283761978149414e-01 -7.886761426925659180e-02 2.843515947461128235e-02 2.796981483697891235e-02 4.243445117026567459e-03 1.922511011362075806e-01 -1.901339441537857056e-01 -1.637228727340698242e-01 6.126840040087699890e-02 -1.255381014198064804e-02 9.926681220531463623e-02 -1.937899291515350342e-01 -5.000080540776252747e-02 -1.697041690349578857e-01 1.247702464461326599e-01 -1.289381384849548340e-01 -1.343404799699783325e-01 -1.200477555394172668e-01 2.234002016484737396e-02 2.674769163131713867e-01 -4.765755310654640198e-02 -2.314709275960922241e-01
3.291015028953552246e-01 1.224577724933624268e-01 -3.010316006839275360e-02 -2.547387778759002686e-02 -3.943356573581695557e-01 -1.219831332564353943e-01 8.214250952005386353e-02 -1.078171208500862122e-01 -1.770128607749938965e-01 3.615179285407066345e-02 1.208547204732894897e-01 -4.460261762142181396e-02 -3.685802519321441650e-01 5.310525745153427124e-02 -2.909390926361083984e-01 -2.075144462287425995e-02 1.125262156128883362e-01 1.623750925064086914e-01 -1.660473942756652832e-01 1.286895126104354858e-01 1.909120082855224609e-01 2.804853580892086029e-02 -7.464777678251266479e-02 1.895263493061065674e-01 -9.757336229085922241e-02 3.647561967372894287e-01 -2.966154739260673523e-02 -2.535067498683929443e-01 -2.598600834608078003e-02 -1.235337704420089722e-01 1.544397473335266113e-01 6.338528543710708618e-02
1.158539727330207825e-01 2.930143661797046661e-02 2.966875396668910980e-02 -6.135443225502967834e-02 -5.498905181884765625e-01 1.645679324865341187e-01 -1.682564020156860352e-01 -2.140268832445144653e-01 -1.571232527494430542e-01 -8.222673088312149048e-03 -6.837145984172821045e-02 4.211332648992538452e-02 -1.833336241543292999e-02 2.138263434171676636e-01 9.802272170782089233e-02 1.769056767225265503e-01 -4.593946412205696106e-02 -1.591109670698642731e-03 -9.053957462310791016e-02 1.709687262773513794e-01 -2.262771129608154297e-01 -1.419228222221136093e-02 -3.474713265895843506e-01 -1.760933361947536469e-02 2.776598036289215088e-01 1.044320613145828247e-01 1.688339631073176861e-03 -1.865075156092643738e-02 1.160930618643760681e-01 1.445814520120620728e-01 -3.473229110240936279e-01 -6.303191184997558594e-02
2.659776806831359863e-02 1.653650254011154175e-01 -3.200196027755737305e-01 3.038255870342254639e-01 -3.798101842403411865e-01 6.785359978675842285e-02 -2.745755314826965332e-01 -1.131680607795715332e-01 -1.094833388924598694e-01 -2.189281135797500610e-01 3.571689426898956299e-01 3.597384318709373474e-02 -1.599514633417129517e-01 8.750252425670623779e-02 1.639628410339355469e-02 8.393754065036773682e-02 2.813957035541534424e-01 3.954500891268253326e-03 -5.563053488731384277e-02 9.317002445459365845e-02 -1.155441850423812866e-01 2.154986411333084106e-01 1.947287097573280334e-02 -8.048843592405319214e-02 -7.261772453784942627e-02 1.257686913013458252e-01 8.074566721916198730e-02 -7.553803920745849609e-02 3.280371129512786865e-01 -2.090565860271453857e-02 -7.415569573640823364e-02 7.966556400060653687e-02
-5.834099650382995605e-02 2.358306199312210083e-01 -1.883480846881866455e-01 1.043611392378807068e-01 -4.098103642463684082e-01 2.294415794312953949e-02 -4.255553707480430603e-02 -1.828551143407821655e-01 -7.200454920530319214e-02 -3.309251666069030762e-01 1.503826864063739777e-02 -2.846661806106567383e-01 -6.759157776832580566e-02 2.347716838121414185e-01 -1.623224020004272461e-01 3.286020755767822266e-01 -1.768288575112819672e-02 8.331729471683502197e-02 6.475359201431274414e-02 3.045040369033813477e-01 6.426598131656646729e-02 -9.756022691726684570e-02 -3.149190843105316162e-01 1.061773076653480530e-01 -9.408724494278430939e-03 -9.760552644729614258e-02 1.702759861946105957e-01 1.282671689987182617e-01 3.496369719505310059e-02 -1.256849616765975952e-01 -1.343441102653741837e-02 1.993319578468799591e-02
1.578778922557830811e-01 1.487722098827362061e-01 -2.136285901069641113e-01 3.524800539016723633e-01 -3.376704454421997070e-01 2.142363935708999634e-01 -1.732598841190338135e-01 -1.388285309076309204e-01 -7.841338217258453369e-02 -2.131320238113403320e-01 1.886996626853942871e-01 5.249695852398872375e-02 1.439420431852340698e-01 1.788770407438278198e-01 8.230289071798324585e-02 1.777761876583099365e-01 1.673587709665298462e-01 2.044096291065216064e-01 4.680466279387474060e-02 2.340534776449203491e-01 -8.875145763158798218e-02 2.383392490446567535e-02 -2.332799583673477173e-01 -1.243146732449531555e-01 2.239558249711990356e-01 -1.034532487392425537e-02 9.246914088726043701e-02 7.363574206829071045e-02 -2.927560508251190186e-01 -2.626214921474456787e-02 -1.229460835456848145e-01 -1.482876390218734741e-01
2.969287037849426270e-01 5.027757957577705383e-02 7.295282185077667236e-02 6.339542567729949951e-02 -2.179955840110778809e-01 -6.913830991834402084e-03 -2.063074558973312378e-01 -3.533033654093742371e-02 -3.050543740391731262e-02 -3.230167031288146973e-01 3.633831441402435303e-02 -7.383603602647781372e-02 -1.800662130117416382e-01 2.274893224239349365e-01 1.526551786810159683e-03 -1.685362309217453003e-01 -7.116435468196868896e-02 9.995913505554199219e-02 1.876627653837203979e-01 1.175150871276855469e-01 6.063302513211965561e-03 -2.710016369819641113e-01 -1.833336055278778076e-01 2.032780945301055908e-01 1.013530567288398743e-01 2.183549404144287109e-01 -2.744376100599765778e-02 -2.775914967060089111e-01 -4.535963833332061768e-01 2.562722936272621155e-02 -8.411729335784912109e-02 1.490642577409744263e-01
3.023028373718261719e-01 1.469240803271532059e-02 -1.816725172102451324e-02 -1.857003122568130493e-01 -5.945587158203125000e-01 -3.829935565590858459e-02 -2.069112211465835571e-01 -2.044371217489242554e-01 -8.938726037740707397e-02 -2.922767996788024902e-01 3.352344408631324768e-02 -1.306318044662475586e-01 -1.716147065162658691e-01 -5.006216466426849365e-02 1.251368876546621323e-02 9.627427905797958374e-02 2.469228953123092651e-01 1.018023639917373657e-01 -9.237813949584960938e-02 1.204649880528450012e-01 4.054705612361431122e-03 1.110643241554498672e-02 -3.596467375755310059e-01 -1.672006696462631226e-01 9.229375980794429779e-03 -2.746460214257240295e-02 8.164024911820888519e-03 4.538460820913314819e-02 1.777826063334941864e-02 -8.492972701787948608e-02 1.247880905866622925e-01 -5.596778541803359985e-02
7.065586000680923462e-02 -2.488520555198192596e-02 -2.277413308620452881e-01 -1.201380118727684021e-01 -1.537550538778305054e-01 1.711550056934356689e-01 -3.563700020313262939e-01 -1.019256711006164551e-01 -5.827763676643371582e-01 1.077174469828605652e-01 9.050671011209487915e-02 -1.183057874441146851e-01 -3.337976336479187012e-02 -1.209730878472328186e-01 -1.205893605947494507e-02 -9.920787811279296875e-02 3.788096830248832703e-02 2.641611695289611816e-01 9.764281660318374634e-02 1.683719158172607422e-01 1.510459780693054199e-01 -1.207689419388771057e-01 -1.385046839714050293e-01 -2.119787186384201050e-01 6.205503828823566437e-03 1.607875674962997437e-01 -1.062523201107978821e-01 -2.798996865749359131e-02 1.076817214488983154e-01 3.370297700166702271e-02 -2.361021786928176880e-01 -1.468100994825363159e-01
-1.702741235494613647e-01 -8.033874444663524628e-03 -1.978836357593536377e-01 4.864111915230751038e-02 -5.105882883071899414e-01 7.206592708826065063e-02 -1.432299464941024780e-01 -9.004308283329010010e-02 -2.831060588359832764e-01 -1.736739277839660645e-01 6.938149780035018921e-02 -3.560945987701416016e-01 -2.963741421699523926e-01 6.612160801887512207e-02 -1.024440899491310120e-01 6.186003610491752625e-02 -5.457399040460586548e-02 1.697987020015716553e-01 3.220107033848762512e-02 5.457415245473384857e-03 2.254179120063781738e-01 1.858721375465393066e-01 -2.391618937253952026e-01 -1.582827121019363403e-01 -8.671973645687103271e-02 -1.526654064655303955e-01 1.883977209217846394e-03 -1.896533817052841187e-01 1.370607912540435791e-01 1.146826893091201782e-02 3.699721419252455235e-04 -1.534394640475511551e-02
-5.119592882692813873e-03 2.720145285129547119e-01 -1.070192381739616394e-01 -6.107677891850471497e-02 -4.405325949192047119e-01 -8.584316074848175049e-02 -9.479814022779464722e-02 -1.434712260961532593e-01 -4.489849805831909180e-01 -1.068518012762069702e-01 1.627496629953384399e-01 -1.827071011066436768e-01 -1.560219973325729370e-01 -6.159688532352447510e-02 -2.500686049461364746e-01 -1.711225807666778564e-01 -1.598979905247688293e-02 -8.672213554382324219e-02 -1.618137508630752563e-01 -1.481597274541854858e-01 2.154620587825775146e-01 2.048753350973129272e-01 -9.709448367357254028e-02 2.855977416038513184e-02 1.242846697568893433e-01 -5.691779032349586487e-02 -1.000013425946235657e-01 4.904047027230262756e-02 1.766847372055053711e-01 7.049945741891860962e-02 -1.672247499227523804e-01 -1.927842795848846436e-01
1.294555515050888062e-01 1.794163286685943604e-01 -1.756789982318878174e-01 1.893307268619537354e-02 -3.234851062297821045e-01 -3.941950947046279907e-02 -7.557556033134460449e-02 -1.940087676048278809e-01 -2.825498022139072418e-02 -1.451854407787322998e-01 -1.889441460371017456e-01 -1.797343194484710693e-01 -2.002042829990386963e-01 1.227485239505767822e-01 -3.814187943935394287e-01 -1.309787631034851074e-01 2.374029159545898438e-01 -6.687287241220474243e-02 1.049659866839647293e-02 -1.967499703168869019e-01 1.066821962594985962e-01 -1.849084347486495972e-01 -5.416224524378776550e-02 -9.171578288078308105e-02 5.367897823452949524e-02 -1.018424555659294128e-01 -3.630567193031311035e-01 1.888537853956222534e-01 -2.744051069021224976e-02 -2.293129451572895050e-02 -3.095639050006866455e-01 1.679511368274688721e-01
1.176932305097579956e-01 -1.433107256889343262e-01 -2.596475183963775635e-01 1.534746438264846802e-01 -2.529162764549255371e-01 6.624680757522583008e-02 -8.643013983964920044e-02 -2.990800738334655762e-01 -3.257275521755218506e-01 -3.010689914226531982e-01 2.959643676877021790e-02 -3.297212421894073486e-01 -1.286231726408004761e-01 1.411401182413101196e-01 2.014592289924621582e-02 -1.710333675146102905e-01 -2.359917312860488892e-01 -1.363060921430587769e-01 -1.897678375244140625e-01 3.004145622253417969e-02 1.555741429328918457e-01 1.138082668185234070e-01 6.055673584342002869e-02 -4.143913462758064270e-02 -3.579456359148025513e-02 2.894433736801147461e-01 -2.256271988153457642e-01 -1.096534281969070435e-01 3.902097791433334351e-02 -5.679491907358169556e-03 -1.833990365266799927e-01 -1.789260772056877613e-03
-5.854574218392372131e-02 -1.384821627289056778e-02 2.215903624892234802e-02 6.849009543657302856e-02 -3.806713521480560303e-01 7.663271576166152954e-02 -2.194436639547348022e-01 9.363859891891479492e-02 -1.570194512605667114e-01 -1.762659847736358643e-01 2.146265506744384766e-01 -2.566738799214363098e-02 -2.772529423236846924e-01 -6.790899485349655151e-02 -2.957680225372314453e-01 1.955157369375228882e-01 1.350904554128646851e-01 3.814628347754478455e-02 -3.415626287460327148e-01 1.514480169862508774e-02 9.481299668550491333e-02 -4.663439840078353882e-02 -1.785346120595932007e-01 -4.899790510535240173e-02 -1.161439940333366394e-01 2.126998156309127808e-01 1.146070435643196106e-01 -2.246140241622924805e-01 -3.027026914060115814e-02 -1.725183613598346710e-02 -1.846097991801798344e-03 4.102255105972290039e-01
1.868194155395030975e-02 1.152403876185417175e-01 -1.931651383638381958e-01 5.981562659144401550e-02 -3.491099178791046143e-01 -1.431477367877960205e-01 -3.979802727699279785e-01 -3.761368989944458008e-01 7.418677955865859985e-02 -3.579633682966232300e-02 1.222860664129257202e-01 -3.053406774997711182e-01 3.013605177402496338e-01 -1.477449387311935425e-01 -4.341695830225944519e-02 -1.071556434035301208e-01 1.545959860086441040e-01 1.183947846293449402e-01 1.623436808586120605e-01 -4.801428411155939102e-03 1.054563652724027634e-02 -4.998739063739776611e-02 -2.374768406152725220e-01 -2.965478301048278809e-01 2.496426552534103394e-02 1.723902821540832520e-01 2.047588676214218140e-02 -6.876735389232635498e-02 6.673089414834976196e-02 8.019685000181198120e-02 -5.981623008847236633e-02 -3.261905908584594727e-02
2.241712659597396851e-01 4.337147995829582214e-02 -4.528601467609405518e-02 4.509468749165534973e-02 -3.214429318904876709e-01 -1.873738169670104980e-01 -2.966895997524261475e-01 -1.859582811594009399e-01 -2.178451269865036011e-01 -1.751883029937744141e-01 7.777032256126403809e-02 3.722777217626571655e-02 -1.430887281894683838e-01 -1.020365655422210693e-01 -5.945425853133201599e-02 -1.023549586534500122e-01 -6.247289478778839111e-02 1.640653908252716064e-01 8.264547586441040039e-02 -1.281604170799255371e-01 7.873564958572387695e-02 3.528323471546173096e-01 -3.213000893592834473e-01 -1.544314920902252197e-01 1.247087214142084122e-02 3.438489139080047607e-01 1.632844060659408569e-01 8.265818655490875244e-02 1.234546303749084473e-01 -2.526381611824035645e-01 2.016188204288482666e-02 -9.518057852983474731e-02
-1.063227802515029907e-01 -1.103604771196842194e-02 -1.619200259447097778e-01 7.251785695552825928e-02 -4.845592677593231201e-01 -2.939171493053436279e-01 -6.131963431835174561e-02 -2.078227251768112183e-01 -2.318397462368011475e-01 -2.694760859012603760e-01 -9.427526965737342834e-03 2.449277602136135101e-02 -4.250516742467880249e-02 -2.850170135498046875e-01 -1.280308365821838379e-01 2.625989913940429688e-01 -1.185576394200325012e-01 1.340301930904388428e-01 1.040898561477661133e-01 -1.272997111082077026e-01 -2.199726738035678864e-02 9.016229957342147827e-02 -2.647210359573364258e-01 1.694493591785430908e-01 6.570012867450714111e-02 1.754415631294250488e-01 -8.983573876321315765e-03 -5.219516903162002563e-02 -3.436211496591567993e-02 2.879412770271301270e-01 -7.051223516464233398e-02 -9.304027073085308075e-03
1.384990811347961426e-01 8.172816038131713867e-02 -3.034287989139556885e-01 3.200044110417366028e-02 -1.007391065359115601e-01 1.952308267354965210e-01 -2.233259826898574829e-01 -2.127625644207000732e-01 -2.490041404962539673e-01 -7.036288827657699585e-02 1.434697862714529037e-02 1.919346749782562256e-01 -3.835656642913818359e-01 7.430364191532135010e-02 -8.852155506610870361e-02 -3.575182333588600159e-02 -7.309969514608383179e-02 -2.285797521471977234e-02 -1.439767181873321533e-01 1.315080076456069946e-01 2.719511091709136963e-01 1.473547965288162231e-01 -2.253527790307998657e-01 4.184659942984580994e-02 1.308128535747528076e-01 1.729321181774139404e-01 -5.129370093345642090e-02 -2.853563427925109863e-01 8.161731064319610596e-02 -1.887143850326538086e-01 -1.325927525758743286e-01 2.980864346027374268e-01
6.808331608772277832e-02 3.381457552313804626e-02 -1.486799120903015137e-01 4.561712220311164856e-02 -3.374968469142913818e-01 9.103531390428543091e-02 -2.191076576709747314e-01 -1.645766347646713257e-01 -9.159775823354721069e-02 1.882622390985488892e-01 1.226334199309349060e-01 1.975623518228530884e-01 4.583929851651191711e-02 -3.449927642941474915e-02 -8.615390211343765259e-02 1.657735258340835571e-01 -4.037769138813018799e-02 3.499076664447784424e-01 -1.119537800550460815e-01 -7.941013574600219727e-02 3.006091713905334473e-01 1.088116690516471863e-01 -3.748511672019958496e-01 9.122428297996520996e-02 3.370923995971679688e-01 1.053261309862136841e-01 -1.965525895357131958e-01 1.553262174129486084e-01 -7.453044503927230835e-02 3.007643297314643860e-02 -2.187509387731552124e-01 3.016504086554050446e-02
-1.457822918891906738e-01 2.975311875343322754e-01 1.124377474188804626e-01 2.410390181466937065e-03 -1.999059170484542847e-01 -1.803515702486038208e-01 -1.948861032724380493e-01 -3.453130722045898438e-01 -8.983967453241348267e-02 -1.014425158500671387e-01 9.966743737459182739e-02 -1.886150054633617401e-02 -1.100654602050781250e-01 -5.250883847475051880e-02 1.370202302932739258e-01 2.476054728031158447e-01 2.691728621721267700e-02 1.623591333627700806e-01 2.238988280296325684e-01 3.397671878337860107e-01 9.404054284095764160e-02 -2.149677425622940063e-01 -2.055191546678543091e-01 -1.014001965522766113e-01 8.805484324693679810e-02 2.241927534341812134e-01 -1.312398910522460938e-01 -2.632006406784057617e-01 -2.121448516845703125e-01 1.351692676544189453e-01 -1.271349340677261353e-01 8.485077880322933197e-03
-7.076328038237988949e-04 -6.457375735044479370e-02 -2.423705346882343292e-02 5.353958904743194580e-02 -4.995367228984832764e-01 1.052806600928306580e-01 -8.018525689840316772e-02 -2.562247514724731445e-01 -2.022561430931091309e-01 -2.061489671468734741e-01 4.105346202850341797e-01 -1.398947387933731079e-01 -1.623264700174331665e-01 -1.704055070877075195e-01 3.095188923180103302e-02 -1.360118687152862549e-01 -3.112236261367797852e-01 -2.330293208360671997e-01 8.644277602434158325e-02 1.456168759614229202e-02 1.245899647474288940e-01 -6.632281932979822159e-03 1.549337655305862427e-01 -2.033193707466125488e-01 6.080221757292747498e-02 1.779317855834960938e-01 1.307559907436370850e-01 1.981211267411708832e-02 1.121019124984741211e-01 8.264113217592239380e-02 -1.876134425401687622e-02 -3.103222139179706573e-02
2.687846422195434570e-01 1.012267991900444031e-01 -1.026948988437652588e-01 5.060277506709098816e-02 -1.825456023216247559e-01 4.292669892311096191e-02 -3.093353211879730225e-01 -1.612568944692611694e-01 1.697785407304763794e-02 -4.774162173271179199e-02 6.370918452739715576e-02 -1.658615320920944214e-01 -3.856616467237472534e-02 5.154820680618286133e-01 -2.339565604925155640e-01 8.295340836048126221e-02 -1.900336444377899170e-01 1.730737835168838501e-01 4.932276159524917603e-02 2.435313016176223755e-01 -5.209971684962511063e-03 -5.467544123530387878e-02 -2.315351366996765137e-01 2.144487053155899048e-01 5.685149133205413818e-02 7.355839759111404419e-02 -7.279719412326812744e-02 -3.057743012905120850e-01 -1.341006457805633545e-01 1.346240043640136719e-01 -4.995930939912796021e-02 9.009575843811035156e-02
1.497386395931243896e-01 3.106724619865417480e-01 -3.503866121172904968e-02 -1.683781854808330536e-02 -4.060939252376556396e-01 -8.357977494597434998e-03 -1.437969654798507690e-01 -9.446873515844345093e-02 -2.899390459060668945e-01 -5.641919001936912537e-02 3.150096237659454346e-01 -4.143662378191947937e-02 -2.867462038993835449e-01 -2.148656249046325684e-01 -9.312434494495391846e-02 -2.256252318620681763e-01 -2.913598418235778809e-01 -2.178379595279693604e-01 1.110465452075004578e-01 -3.826116397976875305e-02 5.002436786890029907e-02 9.692423045635223389e-02 1.010960862040519714e-01 2.604701556265354156e-03 2.581094503402709961e-01 4.596627876162528992e-02 -1.833513379096984863e-02 6.236102059483528137e-02 1.367877125740051270e-01 2.105139791965484619e-01 -6.746706366539001465e-02 -4.378731682663783431e-05
-1.311749070882797241e-01 3.728027939796447754e-01 -1.256355084478855133e-02 7.123064249753952026e-02 -3.753149211406707764e-01 3.333834409713745117e-01 -3.137554824352264404e-01 -1.696651279926300049e-01 -1.328972280025482178e-01 4.716528579592704773e-02 7.623704522848129272e-02 1.295603811740875244e-01 2.517070472240447998e-01 1.922242045402526855e-01 -1.464064419269561768e-01 -1.484492123126983643e-01 1.351710129529237747e-02 -2.297043055295944214e-02 -1.576572507619857788e-01 9.063117206096649170e-02 1.232289448380470276e-01 -2.730875313282012939e-01 -7.524336129426956177e-02 -1.403635591268539429e-01 -7.388105243444442749e-02 2.045505344867706299e-01 -5.782987177371978760e-02 -2.306688576936721802e-01 -9.963478147983551025e-02 -4.171760007739067078e-02 9.148782491683959961e-02 -1.694927178323268890e-02
2.298223823308944702e-01 -6.134866178035736084e-02 -1.280643045902252197e-01 2.026586085557937622e-01 -5.165977478027343750e-01 -2.212160825729370117e-01 -8.723401278257369995e-02 -2.564453482627868652e-01 -2.715301513671875000e-01 -1.074623167514801025e-01 2.306888252496719360e-01 2.800834178924560547e-02 -1.157068610191345215e-01 -4.607785493135452271e-02 4.179883748292922974e-02 -2.354767359793186188e-02 4.269779101014137268e-02 -7.098006457090377808e-02 3.452333062887191772e-02 5.893819034099578857e-02 -2.660034596920013428e-02 5.533646419644355774e-02 1.208676323294639587e-01 -3.663683533668518066e-01 -3.966612275689840317e-03 1.310863047838211060e-01 -2.761396467685699463e-01 2.380105108022689819e-02 -2.028958313167095184e-02 2.108147591352462769e-01 -1.474928259849548340e-01 1.221174076199531555e-01
1.290257275104522705e-01 2.488348074257373810e-02 -2.454019933938980103e-01 3.278870508074760437e-02 -3.415098786354064941e-01 2.304325699806213379e-01 -3.734037578105926514e-01 -1.372157186269760132e-01 -2.615312039852142334e-01 -1.524996161460876465e-01 -6.183731928467750549e-02 -1.065876260399818420e-01 -2.290168218314647675e-02 -7.877657562494277954e-02 -1.489875745028257370e-02 -1.435893774032592773e-01 4.405724629759788513e-02 1.484416723251342773e-01 1.851185560226440430e-01 -9.301180392503738403e-02 4.049029946327209473e-01 -7.012578845024108887e-02 -4.123398661613464355e-02 -2.372692674398422241e-01 -1.767792180180549622e-02 -8.404771983623504639e-02 -2.265672534704208374e-01 -1.149921640753746033e-01 -1.824232935905456543e-01 8.757625520229339600e-02 -2.151855230331420898e-01 7.808464020490646362e-02
4.804288968443870544e-02 -2.113019675016403198e-01 -3.937071189284324646e-02 1.389376074075698853e-01 -2.677513062953948975e-01 2.887732163071632385e-02 -1.383629888296127319e-01 -9.324970841407775879e-02 -2.499240487813949585e-01 -8.134115487337112427e-02 -1.023008897900581360e-01 5.767873022705316544e-03 -4.513753950595855713e-01 2.624478936195373535e-01 -3.891439437866210938e-01 8.266414515674114227e-03 -1.456361170858144760e-02 -1.050116345286369324e-01 2.095194719731807709e-02 1.091948896646499634e-01 -1.168490648269653320e-01 -1.871030777692794800e-01 -1.407116353511810303e-01 2.915736520662903786e-03 -1.828455328941345215e-01 8.207245916128158569e-02 -1.198793053627014160e-01 -2.496812343597412109e-01 -9.923476725816726685e-02 2.542507052421569824e-01 -7.723252475261688232e-02 -1.967751383781433105e-01
4.766852408647537231e-02 -1.148164365440607071e-02 -1.884633451700210571e-01 4.466710388660430908e-01 -4.346933662891387939e-01 7.556755840778350830e-02 -3.226359188556671143e-02 -2.254577279090881348e-01 1.904894830659031868e-03 -2.515433430671691895e-01 2.567936182022094727e-01 -6.314290314912796021e-02 4.326339066028594971e-02 1.756525635719299316e-01 3.626566380262374878e-02 1.857483237981796265e-01 1.566546037793159485e-02 1.420068088918924332e-02 4.968982934951782227e-02 1.675635874271392822e-01 -9.039881080389022827e-02 8.270321786403656006e-02 -3.933491706848144531e-01 -3.728718729689717293e-03 1.546605080366134644e-01 -1.999965310096740723e-01 3.128536790609359741e-02 -5.280621349811553955e-02 -1.829305291175842285e-01 5.948886647820472717e-02 -7.776775211095809937e-02 -5.283679068088531494e-02
5.213847756385803223e-02 -6.480474025011062622e-02 1.121656820178031921e-01 1.049896143376827240e-02 -4.779631495475769043e-01 -1.090473234653472900e-01 -1.351775079965591431e-01 -2.134503871202468872e-01 -2.018148079514503479e-02 -1.445347964763641357e-01 2.661626040935516357e-01 6.860459595918655396e-02 -2.400743402540683746e-02 2.047440707683563232e-01 -3.465018868446350098e-01 -1.378139853477478027e-01 -1.129257753491401672e-01 1.780885756015777588e-01 2.127257287502288818e-01 -1.431402862071990967e-01 -6.392398849129676819e-03 -9.247525595128536224e-04 1.724127829074859619e-01 -1.086909919977188110e-01 -6.823144853115081787e-02 6.434021145105361938e-02 3.466299548745155334e-02 -1.842696070671081543e-01 1.219103857874870300e-02 -4.434833303093910217e-02 -4.116320013999938965e-01 -1.746940761804580688e-01
-1.620057076215744019e-01 -3.775973245501518250e-02 -2.285798266530036926e-02 -1.323906332254409790e-01 -2.983760237693786621e-01 -1.237463876605033875e-01 2.803317271173000336e-02 -1.369104683399200439e-01 -4.296500980854034424e-01 -1.203896254301071167e-01 2.216208577156066895e-01 1.206019427627325058e-02 -1.038814410567283630e-01 1.773668825626373291e-01 -1.827079653739929199e-01 -3.375169634819030762e-02 -1.916099339723587036e-01 -3.970145061612129211e-02 -5.998881906270980835e-02 6.640847027301788330e-02 -6.482116878032684326e-02 -1.617615967988967896e-01 -3.869245946407318115e-01 -1.542950272560119629e-01 3.145250976085662842e-01 1.050598099827766418e-01 -7.628801465034484863e-02 1.363218277692794800e-01 -1.670920699834823608e-01 7.295133918523788452e-02 1.175308376550674438e-01 -2.714278697967529297e-01
4.436383768916130066e-02 -9.181941300630569458e-02 -4.897888377308845520e-02 2.476282417774200439e-02 -1.338219046592712402e-01 1.345630735158920288e-01 -3.248178064823150635e-01 -2.291636615991592407e-01 5.083059519529342651e-02 -1.016540154814720154e-01 3.703758418560028076e-01 -4.096335172653198242e-02 -3.125177919864654541e-01 -8.953618258237838745e-02 -1.351125538349151611e-01 1.812702864408493042e-01 -4.030591517221182585e-04 1.907448470592498779e-02 4.353911429643630981e-02 -2.035345584154129028e-01 2.994646131992340088e-01 2.655136026442050934e-02 -1.523330956697463989e-01 -2.428724765777587891e-01 2.413833700120449066e-02 2.774292528629302979e-01 -1.243165805935859680e-01 1.338103115558624268e-01 -1.694613248109817505e-01 6.593137979507446289e-02 -3.504869639873504639e-01 3.002869337797164917e-02
4.465732723474502563e-03 1.218442618846893311e-01 1.830470710992813110e-01 -2.905754605308175087e-03 -2.611049413681030273e-01 -2.324835956096649170e-01 -2.028376013040542603e-01 -3.195720016956329346e-01 3.537117317318916321e-02 -9.560199826955795288e-02 1.462142318487167358e-01 9.551841765642166138e-02 -3.485714197158813477e-01 -4.838293790817260742e-02 -4.576456174254417419e-02 8.209215104579925537e-02 -6.302782148122787476e-02 1.864340007305145264e-01 -1.659590005874633789e-01 1.093984302133321762e-02 -1.069310083985328674e-01 -3.933266103267669678e-01 -3.035467565059661865e-01 -2.522369623184204102e-01 -2.845237613655626774e-04 1.481182128190994263e-01 -6.820867955684661865e-02 -2.361060082912445068e-01 -2.952698804438114166e-02 4.531427100300788879e-02 1.884956285357475281e-02 1.965745538473129272e-01
1.022148355841636658e-01 7.972297817468643188e-02 -2.679170072078704834e-01 1.829283684492111206e-01 -1.374943554401397705e-01 7.314937654882669449e-03 -1.004612147808074951e-01 -3.119129240512847900e-01 -3.141563534736633301e-01 -1.775171458721160889e-01 9.804002009332180023e-03 -1.684315651655197144e-01 -2.532898485660552979e-01 2.090571969747543335e-01 -1.847171187400817871e-01 -1.609476804733276367e-01 9.278853237628936768e-02 9.914381057024002075e-02 -2.081747651100158691e-01 8.270766120404005051e-04 1.131480932235717773e-01 -8.736687153577804565e-02 1.263736039400100708e-01 -4.266802221536636353e-02 -1.213008016347885132e-01 1.690977066755294800e-01 -2.745438516139984131e-01 -1.892088353633880615e-01 8.189808577299118042e-02 2.976810336112976074e-01 -8.101521432399749756e-02 2.620821595191955566e-01
1.523871254175901413e-02 -4.396045580506324768e-02 -2.859562933444976807e-01 1.400845497846603394e-01 -2.267046719789505005e-01 2.870935387909412384e-02 2.040841728448867798e-01 -4.036848247051239014e-01 -3.561631590127944946e-02 -1.500710546970367432e-01 1.605057269334793091e-01 -2.823847346007823944e-02 -2.783479094505310059e-01 1.273555010557174683e-01 -4.594455063343048096e-01 5.194529425352811813e-03 6.412272155284881592e-02 1.010199859738349915e-01 1.693779826164245605e-01 1.166496947407722473e-01 -1.857449114322662354e-01 2.112057209014892578e-01 -1.309476885944604874e-02 8.974074572324752808e-02 -8.153652399778366089e-02 1.426434069871902466e-01 1.655889302492141724e-01 -6.062456592917442322e-02 -3.354616463184356689e-02 2.457339763641357422e-01 -9.598420560359954834e-02 1.080995947122573853e-01
1.990669667720794678e-01 3.173603117465972900e-02 -2.532994747161865234e-01 -2.350785396993160248e-02 -5.015594959259033203e-01 -6.879759579896926880e-02 -3.529185056686401367e-01 -2.846309244632720947e-01 -1.075888946652412415e-01 -3.234708607196807861e-01 1.963601261377334595e-01 -1.909035295248031616e-01 6.491945125162601471e-03 -1.184274032711982727e-01 1.061162501573562622e-01 9.162358194589614868e-02 8.128995448350906372e-02 -8.236438781023025513e-02 1.002879887819290161e-01 -6.886432319879531860e-02 1.344367712736129761e-01 1.594376750290393829e-02 1.906164884567260742e-01 -2.068901658058166504e-01 5.108927935361862183e-02 2.579245157539844513e-02 -4.306850209832191467e-02 3.116113506257534027e-02 6.982412934303283691e-02 1.404332071542739868e-01 -7.825388014316558838e-02 -2.130217403173446655e-01
1.120539531111717224e-01 -7.948770374059677124e-02 -1.517209112644195557e-01 2.389523684978485107e-01 -5.052305459976196289e-01 -1.373475641012191772e-01 -1.777533888816833496e-01 -3.340850472450256348e-01 -1.094372496008872986e-01 -5.160325393080711365e-02 2.738008201122283936e-01 -3.378152847290039062e-02 4.011093080043792725e-02 -1.836384236812591553e-01 1.993476413190364838e-02 -1.200373247265815735e-01 -3.181483224034309387e-02 1.816803589463233948e-02 -4.018667154014110565e-03 -1.001915559172630310e-01 1.124053671956062317e-01 -7.876121439039707184e-03 1.148086339235305786e-01 -3.958570957183837891e-01 -4.312385991215705872e-02 3.226532638072967529e-01 2.972350455820560455e-02 -5.000144615769386292e-02 -2.015784941613674164e-02 1.618568003177642822e-01 -1.107265725731849670e-01 -2.450814656913280487e-02
2.130393236875534058e-01 1.776771843433380127e-01 -1.585549712181091309e-01 7.718986272811889648e-02 4.060015827417373657e-02 7.812743633985519409e-02 -1.627607494592666626e-01 -1.909263134002685547e-01 -1.613513529300689697e-01 2.976704947650432587e-02 4.991283640265464783e-02 -9.389506280422210693e-02 -6.908191740512847900e-02 1.722256988286972046e-01 -4.498269855976104736e-01 -2.006757073104381561e-02 2.566508017480373383e-02 1.545775532722473145e-01 5.386299267411231995e-02 2.692923247814178467e-01 2.614309191703796387e-01 -2.202504277229309082e-01 -3.968564271926879883e-01 8.672861754894256592e-02 1.628409028053283691e-01 1.964388936758041382e-01 -6.502102315425872803e-02 -8.460639417171478271e-02 -4.612168297171592712e-02 2.618514001369476318e-01 -1.285230815410614014e-01 -1.712335459887981415e-02
-1.527551859617233276e-01 -6.465549767017364502e-02 -2.636075019836425781e-01 -1.275884062051773071e-01 -4.697727859020233154e-01 -2.107719145715236664e-02 -1.209657825529575348e-02 -2.456344962120056152e-01 -5.204789713025093079e-02 -3.906538784503936768e-01 2.109505981206893921e-01 -5.830672383308410645e-02 8.007987402379512787e-03 4.039186984300613403e-03 5.262711271643638611e-02 1.056338697671890259e-01 1.382464915513992310e-01 -1.854965388774871826e-01 2.035444080829620361e-01 -1.458322107791900635e-01 9.851329773664474487e-02 -6.809326261281967163e-02 3.045191988348960876e-02 -6.761536747217178345e-02 1.565603762865066528e-01 2.674960196018218994e-01 1.621879637241363525e-01 1.561545729637145996e-01 2.178611606359481812e-02 1.236373931169509888e-01 -2.574978470802307129e-01 -1.516479104757308960e-01
4.987636581063270569e-02 1.187383290380239487e-02 1.980084031820297241e-01 -9.273087978363037109e-02 -5.380710959434509277e-01 -1.533894799649715424e-03 -2.541274391114711761e-02 -1.361510902643203735e-01 -1.379694491624832153e-01 -2.571707963943481445e-01 5.645069479942321777e-02 6.640353053808212280e-02 -2.754608690738677979e-01 1.016527265310287476e-01 -2.430124282836914062e-01 2.176359668374061584e-02 7.937680929899215698e-02 6.385278701782226562e-02 2.350977510213851929e-01 1.951474100351333618e-01 -1.605817079544067383e-01 -1.227862015366554260e-01 -1.606062501668930054e-01 6.501344591379165649e-02 -1.116125006228685379e-02 -6.696709245443344116e-02 2.312441915273666382e-01 -8.428958058357238770e-02 -3.979987204074859619e-01 6.318626552820205688e-02 1.194454729557037354e-02 2.949243178591132164e-03
3.767613694071769714e-02 2.638677693903446198e-02 6.992710754275321960e-03 -1.004927828907966614e-01 -2.742311358451843262e-01 7.814383506774902344e-02 -1.415360271930694580e-01 -2.481558620929718018e-01 -8.342954516410827637e-02 5.150666693225502968e-04 -1.252100914716720581e-01 2.557774186134338379e-01 -2.851219177246093750e-01 4.889419674873352051e-02 -1.628541499376296997e-01 -1.121244877576828003e-01 -2.367758452892303467e-01 8.505740016698837280e-02 2.665794491767883301e-01 -1.102808564901351929e-01 1.615291237831115723e-01 -6.726749241352081299e-02 -1.199667900800704956e-02 -3.697653859853744507e-02 -1.048244982957839966e-01 5.129391551017761230e-01 2.157231271266937256e-01 -8.540008217096328735e-02 -1.067252978682518005e-01 -2.580692470073699951e-01 -1.362017244100570679e-01 -1.041994541883468628e-01
-4.535019770264625549e-02 1.009420379996299744e-01 -1.225351765751838684e-01 2.077459543943405151e-01 -2.489173710346221924e-01 -1.354564726352691650e-01 -2.263124287128448486e-01 -9.061422944068908691e-02 -2.051629722118377686e-01 -6.814929097890853882e-02 5.793643742799758911e-02 -1.758506596088409424e-01 -2.584502696990966797e-01 6.474538892507553101e-02 -2.745484709739685059e-01 -2.252627164125442505e-01 -8.386624604463577271e-02 4.090632796287536621e-01 1.684219390153884888e-01 8.948455564677715302e-03 -1.401208192110061646e-01 1.553906947374343872e-01 -1.489061675965785980e-02 -2.174759656190872192e-01 -2.778032720088958740e-01 3.015115857124328613e-01 1.146605238318443298e-01 -6.986831873655319214e-02 3.463725373148918152e-02 3.401778638362884521e-02 -1.461640149354934692e-01 -8.818212896585464478e-02
-7.488615810871124268e-02 1.686992794275283813e-01 2.128176838159561157e-01 -4.475304484367370605e-02 -2.876429557800292969e-01 1.247198805212974548e-01 -1.706271022558212280e-01 -2.800008654594421387e-01 -5.004664510488510132e-02 -1.750559359788894653e-01 2.365554422140121460e-01 -4.708310589194297791e-02 -1.887297332286834717e-01 -2.534967362880706787e-01 -2.349475920200347900e-01 1.555219739675521851e-01 8.252035826444625854e-02 -6.033592671155929565e-02 3.577188849449157715e-01 -1.253714114427566528e-01 2.910796105861663818e-01 2.192703075706958771e-02 -8.682237565517425537e-02 2.008843868970870972e-01 5.669778212904930115e-02 2.956857383251190186e-01 -5.052613466978073120e-02 5.995196104049682617e-02 9.722598828375339508e-03 2.018035054206848145e-01 -1.317802220582962036e-01 -5.546946078538894653e-03
4.450092464685440063e-02 -1.665312564000487328e-03 1.422816235572099686e-02 2.209890633821487427e-02 -3.945385515689849854e-01 3.498408943414688110e-02 1.707247048616409302e-01 -2.213730849325656891e-02 -4.683884382247924805e-01 1.751737669110298157e-02 -4.669066518545150757e-02 -5.501870065927505493e-02 -9.779259562492370605e-02 1.772875487804412842e-01 -2.347823530435562134e-01 -5.211536586284637451e-02 1.032772213220596313e-01 -1.972009614109992981e-02 6.707947701215744019e-02 1.427599787712097168e-01 -8.164402842521667480e-02 -8.993622660636901855e-02 -5.130741596221923828e-01 -2.881783060729503632e-02 1.548557430505752563e-01 1.568524390459060669e-01 -3.391113877296447754e-02 8.868761360645294189e-02 -2.066907137632369995e-01 2.568257153034210205e-01 4.587468132376670837e-02 -6.262256205081939697e-02
2.797999233007431030e-02 1.714819371700286865e-01 1.977406889200210571e-01 1.309398561716079712e-01 -3.580935299396514893e-01 9.965050220489501953e-02 -2.593592405319213867e-01 -2.648356258869171143e-01 -5.214402079582214355e-02 -2.362930923700332642e-01 1.157287880778312683e-01 3.359879925847053528e-02 -1.748162955045700073e-01 -2.249378114938735962e-01 -1.203347668051719666e-01 4.982288181781768799e-02 1.014729067683219910e-01 -1.530944555997848511e-01 4.143234491348266602e-01 -2.382135093212127686e-01 1.887532621622085571e-01 1.855210214853286743e-02 -6.311854720115661621e-02 1.147614195942878723e-01 -8.990761637687683105e-02 3.148570358753204346e-01 -3.763645142316818237e-02 1.029413044452667236e-01 -7.429403718560934067e-03 7.435300201177597046e-02 -1.595187187194824219e-01 3.564120456576347351e-02
-2.904690429568290710e-02 1.899694651365280151e-01 3.251848742365837097e-03 4.923848062753677368e-02 -3.043552339076995850e-01 1.126986518502235413e-01 -2.490511089563369751e-01 -4.136768579483032227e-01 -7.963079959154129028e-02 -1.592303365468978882e-01 1.965779066085815430e-01 -1.966211944818496704e-02 -5.702879652380943298e-02 -2.816207334399223328e-02 -9.276671707630157471e-02 3.836737200617790222e-02 -7.708574831485748291e-02 4.372642934322357178e-02 3.525963425636291504e-01 -3.360253274440765381e-01 3.099359869956970215e-01 -1.753088980913162231e-01 4.271803423762321472e-02 -1.273662783205509186e-02 -1.436100155115127563e-01 1.634763181209564209e-01 1.238125190138816833e-01 1.557001918554306030e-01 5.565973930060863495e-03 1.971955150365829468e-01 -1.896928697824478149e-01 -4.004967957735061646e-02
1.913503706455230713e-01 1.308267861604690552e-01 -3.022728860378265381e-01 1.355583518743515015e-01 -3.006435930728912354e-01 5.876626819372177124e-02 -6.762638688087463379e-02 -7.195903360843658447e-02 -2.191252820193767548e-02 9.092697501182556152e-02 1.712760776281356812e-01 -9.515082836151123047e-02 -2.934938371181488037e-01 -1.708207577466964722e-01 1.084787212312221527e-02 -2.383141368627548218e-01 1.229059398174285889e-01 1.245145946741104126e-01 -2.225654944777488708e-02 -9.106443077325820923e-02 1.139858365058898926e-02 -4.730672761797904968e-02 -4.122578799724578857e-01 -5.019234493374824524e-03 5.963149946182966232e-03 -2.909009903669357300e-02 -2.041341662406921387e-01 3.899509906768798828e-01 -2.469250410795211792e-01 -9.601617604494094849e-02 -1.831353753805160522e-01 -5.894686654210090637e-02
-3.123908303678035736e-02 1.744926720857620239e-01 -7.748313248157501221e-02 -1.317992359399795532e-01 -1.917434036731719971e-01 3.286140263080596924e-01 -1.408233195543289185e-01 -2.379100620746612549e-01 -1.751495450735092163e-01 -7.104384154081344604e-02 5.529393628239631653e-02 -1.833128333091735840e-01 -2.311893254518508911e-01 2.065237611532211304e-01 -1.654783636331558228e-01 2.843872010707855225e-01 -2.048186026513576508e-03 1.111647486686706543e-01 -9.928254783153533936e-02 -1.013651415705680847e-01 -3.609072417020797729e-03 1.931415870785713196e-02 -7.411278039216995239e-02 -3.364653885364532471e-01 -3.865922987461090088e-02 1.313298940658569336e-01 -3.080641329288482666e-01 1.107995435595512390e-01 -1.598321646451950073e-01 -1.932761445641517639e-02 -2.118269056081771851e-01 3.146064877510070801e-01
2.092096805572509766e-01 7.187830656766891479e-02 -1.876786798238754272e-01 1.227058321237564087e-01 -3.615058064460754395e-01 8.601676672697067261e-02 -7.186726201325654984e-03 -9.136900305747985840e-02 3.320668637752532959e-02 -3.879725933074951172e-02 2.966254353523254395e-01 -1.031245142221450806e-01 -2.068789601325988770e-01 2.591319978237152100e-01 -1.529143750667572021e-01 -9.098315238952636719e-02 -2.292791157960891724e-01 3.784951940178871155e-02 -1.157549396157264709e-01 1.835860908031463623e-01 -8.767886459827423096e-02 1.204823032021522522e-01 -1.917447000741958618e-01 -6.843673437833786011e-02 4.466068744659423828e-01 -4.990712180733680725e-02 1.290784031152725220e-02 -1.012845057994127274e-02 -7.243784517049789429e-02 -1.331999152898788452e-01 -1.046133860945701599e-01 3.324944674968719482e-01
-4.186649248003959656e-02 -7.261200994253158569e-02 -1.148097217082977295e-01 -1.294007152318954468e-01 -5.681956410408020020e-01 1.313243806362152100e-01 -2.596203386783599854e-01 -9.305902570486068726e-02 -2.388079613447189331e-01 -1.161615997552871704e-01 2.965593636035919189e-01 -2.099100649356842041e-01 -1.079721972346305847e-01 -1.836415082216262817e-01 -4.623149335384368896e-02 -1.904290467500686646e-01 -1.954743415117263794e-01 -1.754796952009201050e-01 1.064586192369461060e-01 -4.906667768955230713e-02 1.853748559951782227e-01 -1.270619183778762817e-01 9.250922501087188721e-02 -1.374922990798950195e-01 7.242680341005325317e-02 1.639035940170288086e-01 -2.752439118921756744e-02 1.793791204690933228e-01 6.963833421468734741e-02 1.640467494726181030e-01 -5.494591966271400452e-02 6.260869093239307404e-03
2.309747040271759033e-01 1.795826107263565063e-01 4.363831598311662674e-03 6.849331408739089966e-02 -1.714654564857482910e-01 3.408996760845184326e-01 -1.359272897243499756e-01 -3.658216893672943115e-01 -1.804524809122085571e-01 -5.233221128582954407e-02 1.470351964235305786e-01 -4.019788280129432678e-02 -1.949395090341567993e-01 -4.770051687955856323e-02 -2.816743962466716766e-02 -9.364526718854904175e-02 2.040723413228988647e-01 9.586066007614135742e-02 1.147955879569053650e-01 -1.259734630584716797e-01 2.827657163143157959e-01 -8.400073647499084473e-02 2.859827596694231033e-03 -2.595612406730651855e-01 9.152118861675262451e-02 5.428725481033325195e-02 -1.076582074165344238e-01 2.395110279321670532e-01 -3.748776912689208984e-01 -4.402146209031343460e-03 -2.119582444429397583e-01 -5.801868811249732971e-02
1.470908820629119873e-01 2.460165619850158691e-01 -1.114739999175071716e-01 7.506255805492401123e-02 -5.331152081489562988e-01 -5.173335596919059753e-02 -1.257621645927429199e-01 -1.941869109869003296e-01 -1.234066113829612732e-01 -2.887878715991973877e-01 1.000042408704757690e-01 -7.034614682197570801e-02 4.069199785590171814e-02 -7.871161215007305145e-03 -1.686077751219272614e-02 2.361089587211608887e-01 2.781643867492675781e-01 1.159735694527626038e-01 2.293263562023639679e-02 2.252390086650848389e-01 -8.721289224922657013e-03 3.094632737338542938e-02 -3.723831772804260254e-01 -1.796526908874511719e-01 2.177299698814749718e-03 -1.009855940937995911e-01 2.004327625036239624e-01 3.237780183553695679e-02 -1.111073940992355347e-01 8.272927999496459961e-02 1.238373294472694397e-02 5.666869878768920898e-02
-1.009003147482872009e-01 -4.066111892461776733e-02 -1.239785403013229370e-01 -5.647473037242889404e-02 -5.135517716407775879e-01 1.242742463946342468e-01 -2.561918497085571289e-01 -6.739527732133865356e-02 -1.663766801357269287e-01 -5.646114796400070190e-02 3.383155763149261475e-01 -2.149330377578735352e-01 -4.939655587077140808e-02 -2.194185703992843628e-01 -3.583780676126480103e-02 -2.539477944374084473e-01 -2.516696453094482422e-01 -1.547131687402725220e-01 2.093347758054733276e-01 -2.686936780810356140e-02 1.928133815526962280e-01 -1.162436157464981079e-01 1.093370094895362854e-01 -2.480733692646026611e-01 1.730256676673889160e-01 1.021553948521614075e-01 -4.410616308450698853e-02 3.253637254238128662e-02 6.141208484768867493e-02 5.380211025476455688e-02 -5.341432988643646240e-02 5.891210213303565979e-02
3.430320322513580322e-01 1.155697703361511230e-01 -1.798752546310424805e-01 -7.560753077268600464e-02 -4.368565976619720459e-01 -2.049549520015716553e-01 -1.618619114160537720e-01 -6.406877189874649048e-02 4.137035924941301346e-03 -2.704748883843421936e-02 2.662014663219451904e-01 7.106536626815795898e-02 -2.066493779420852661e-01 -5.903811752796173096e-02 -2.155380323529243469e-02 -1.447968930006027222e-01 -1.013554483652114868e-01 -4.790123924612998962e-02 -9.205404669046401978e-02 1.689450293779373169e-01 -2.001846581697463989e-01 1.499067842960357666e-01 -1.748442202806472778e-01 -2.231848388910293579e-01 2.534842491149902344e-01 1.200776919722557068e-01 7.640547305345535278e-02 -2.242622897028923035e-02 1.984656043350696564e-02 2.396650314331054688e-01 -1.576073616743087769e-01 2.515269517898559570e-01
6.036366894841194153e-02 1.234988197684288025e-01 -1.696497946977615356e-01 1.325573492795228958e-02 -1.880298703908920288e-01 2.535102963447570801e-01 -1.531206667423248291e-01 1.596052795648574829e-01 -3.858848214149475098e-01 -3.454714417457580566e-01 1.129968836903572083e-01 -1.379381418228149414e-01 -7.724598795175552368e-02 -3.452983871102333069e-02 -3.309242129325866699e-01 1.023305300623178482e-02 3.955467045307159424e-02 1.787666082382202148e-01 -4.221560811856761575e-05 -1.264919936656951904e-01 2.442025542259216309e-01 -1.473152786493301392e-01 -7.033290714025497437e-02 -2.847826480865478516e-01 -1.402041465044021606e-01 6.638116389513015747e-02 -9.389594197273254395e-02 1.875163763761520386e-01 -1.782938539981842041e-01 1.997953504323959351e-01 -3.085159510374069214e-02 1.707905977964401245e-01
1.554893553256988525e-01 8.415356278419494629e-02 1.614139042794704437e-02 -7.223762571811676025e-02 -4.250292479991912842e-01 2.019596993923187256e-01 1.188142076134681702e-01 -7.490184903144836426e-02 -1.818480789661407471e-01 -1.992447674274444580e-01 -3.826645389199256897e-02 -1.491778790950775146e-01 -1.331825852394104004e-01 7.931168377399444580e-02 -1.212398558855056763e-01 4.823033139109611511e-02 3.675288707017898560e-02 2.282278537750244141e-01 -6.340958923101425171e-02 9.730878472328186035e-02 1.577059626579284668e-01 9.540883451700210571e-02 -2.074858844280242920e-01 1.446401774883270264e-01 -1.937295496463775635e-01 5.228050351142883301e-01 -2.765381650533527136e-04 -1.747875213623046875e-01 -1.588512212038040161e-01 -2.151460796594619751e-01 -3.105345554649829865e-02 7.610832154750823975e-02
-1.005435213446617126e-01 1.112378016114234924e-01 -1.035530194640159607e-01 1.316894888877868652e-01 -2.431280165910720825e-01 -1.153126433491706848e-01 -3.935883939266204834e-01 -1.579118669033050537e-01 -1.219841763377189636e-01 -1.460778117179870605e-01 -1.938541419804096222e-02 -9.126763790845870972e-02 -1.442750394344329834e-01 -1.147552877664566040e-01 -3.760811984539031982e-01 2.011097036302089691e-02 1.629024446010589600e-01 1.207342818379402161e-01 1.855995357036590576e-01 1.078468412160873413e-01 -7.215514779090881348e-02 2.939335405826568604e-01 -1.061265543103218079e-01 -6.214204058051109314e-02 -1.670069992542266846e-01 2.892334759235382080e-01 2.473768293857574463e-01 -6.187885999679565430e-02 2.495596706867218018e-01 2.902498841285705566e-02 -1.753539741039276123e-01 -1.099202707409858704e-01
-2.151472568511962891e-01 5.128291249275207520e-02 5.198711901903152466e-02 -1.061763893812894821e-02 -1.726542413234710693e-01 1.200017109513282776e-01 -3.475705385208129883e-01 -4.886657372117042542e-02 1.312544103711843491e-02 -2.760815620422363281e-01 2.869405448436737061e-01 -5.202486738562583923e-02 -2.881286442279815674e-01 7.631385326385498047e-02 -1.276103705167770386e-01 1.670895367860794067e-01 -1.150326281785964966e-01 1.593229472637176514e-01 9.890811890363693237e-02 -6.715069711208343506e-02 -1.245542839169502258e-01 1.692683249711990356e-02 -1.984279304742813110e-01 -1.781273931264877319e-01 3.627816736698150635e-01 1.383765935897827148e-01 -3.818238973617553711e-01 3.871307522058486938e-02 -7.042324542999267578e-02 7.129152864217758179e-02 -8.040443994104862213e-03 1.960056573152542114e-01
7.787078619003295898e-02 -1.771439909934997559e-01 -2.301937043666839600e-01 1.978235840797424316e-01 -4.416533112525939941e-01 -7.179906964302062988e-02 -1.019470244646072388e-01 -2.020538002252578735e-01 -1.132364720106124878e-01 4.346346110105514526e-02 2.505256235599517822e-01 1.008965969085693359e-01 -1.284273564815521240e-01 -1.535871326923370361e-01 -1.759296506643295288e-01 -2.644045650959014893e-01 -1.265481412410736084e-01 -2.062295973300933838e-01 -3.176738321781158447e-02 1.710686087608337402e-02 -6.957349926233291626e-02 -1.624999493360519409e-01 5.321496725082397461e-02 -1.103460118174552917e-01 -1.416254490613937378e-01 3.311502933502197266e-01 -2.291846722364425659e-01 -2.774519287049770355e-02 7.713494449853897095e-02 1.577666252851486206e-01 -2.613491117954254150e-01 -4.630429297685623169e-02
-8.645551651716232300e-02 1.456455588340759277e-01 -2.117383480072021484e-01 -2.321554273366928101e-01 -2.283441573381423950e-01 1.139821857213973999e-01 -3.613284230232238770e-01 -2.113200575113296509e-01 -3.254117369651794434e-01 -9.376922994852066040e-02 3.220365047454833984e-01 1.812901049852371216e-01 -1.735994219779968262e-01 1.692164316773414612e-02 -1.140393614768981934e-01 -1.337998956441879272e-01 -1.331965923309326172e-01 1.342691779136657715e-01 1.623372733592987061e-01 -1.503407359123229980e-01 1.244798824191093445e-01 -1.170710399746894836e-01 -6.795641034841537476e-02 -7.780423760414123535e-02 -1.554915159940719604e-01 -1.887532174587249756e-01 1.323800981044769287e-01 7.823847979307174683e-02 1.381146460771560669e-01 1.647783368825912476e-01 -2.197011411190032959e-01 -1.307730823755264282e-01
-1.014206781983375549e-01 -1.067631766200065613e-01 -1.742579936981201172e-01 2.932371497154235840e-01 -5.011570453643798828e-01 -9.517945349216461182e-02 -2.095681279897689819e-01 -1.346381753683090210e-01 -1.051701456308364868e-01 -3.677710294723510742e-01 8.027524501085281372e-02 1.643681675195693970e-01 6.622216850519180298e-02 1.718679368495941162e-01 1.117620244622230530e-01 7.247585803270339966e-02 1.149469241499900818e-01 -1.635694131255149841e-02 -1.063953340053558350e-01 -1.124382838606834412e-01 -1.623259186744689941e-01 -4.897838085889816284e-02 -3.042453825473785400e-01 -1.416678726673126221e-01 4.922069236636161804e-02 -9.144990891218185425e-02 -6.170374900102615356e-02 3.279007971286773682e-03 -1.319392472505569458e-01 2.188602648675441742e-02 -2.981418073177337646e-01 8.970787376165390015e-02
-2.088790833950042725e-01 -2.734331972897052765e-02 2.195357382297515869e-01 1.770973578095436096e-02 -2.713039517402648926e-01 3.531450033187866211e-02 -2.888382077217102051e-01 -1.058698073029518127e-01 -1.062949150800704956e-01 -2.293330281972885132e-01 2.782292664051055908e-01 -3.040144219994544983e-02 -2.288194745779037476e-01 1.052706837654113770e-01 -4.803808778524398804e-02 2.462697774171829224e-01 3.938750550150871277e-02 5.921366810798645020e-02 -1.504681557416915894e-01 -8.850720524787902832e-02 9.237238764762878418e-02 -1.279682964086532593e-01 -1.835135817527770996e-01 -1.269565820693969727e-01 3.359049931168556213e-02 2.314342111349105835e-01 -1.121107637882232666e-01 -3.302627503871917725e-01 -2.426641583442687988e-01 6.749686598777770996e-02 1.478608231991529465e-02 3.446310162544250488e-01
2.713010311126708984e-01 -4.063389077782630920e-02 -2.232374101877212524e-01 2.308914810419082642e-01 -2.849710285663604736e-01 6.688802689313888550e-02 -2.376383841037750244e-01 -4.932875335216522217e-01 8.685131371021270752e-02 2.048559300601482391e-02 4.191718995571136475e-02 -2.436393946409225464e-01 2.643994055688381195e-02 1.326729655265808105e-01 -3.608890343457460403e-03 -1.945286542177200317e-01 1.551539450883865356e-01 7.790002971887588501e-02 1.602925062179565430e-01 1.300816684961318970e-01 -6.913267821073532104e-02 -4.664662852883338928e-02 -3.270364403724670410e-01 2.707151928916573524e-03 -5.206723883748054504e-02 -4.972089547663927078e-03 2.501080036163330078e-01 4.568892531096935272e-03 -1.939152330160140991e-01 4.654783755540847778e-02 -1.382284164428710938e-01 -4.179393872618675232e-03
-1.749607361853122711e-02 8.146076649427413940e-02 6.671216338872909546e-02 -2.097997516393661499e-01 -4.136061370372772217e-01 1.248706728219985962e-01 -1.055157333612442017e-01 -3.970136642456054688e-01 -1.837368160486221313e-01 -8.461834490299224854e-02 -6.002617254853248596e-02 -4.375089704990386963e-02 -1.363402605056762695e-01 -4.176716506481170654e-02 3.494899347424507141e-02 1.016669198870658875e-01 2.892168238759040833e-02 -3.985846415162086487e-02 -1.520038694143295288e-01 2.900123894214630127e-01 -3.192311823368072510e-01 -6.557361036539077759e-02 -2.057285010814666748e-01 -4.310823511332273483e-03 2.149402350187301636e-01 2.557663321495056152e-01 -1.163008660078048706e-01 4.082576557993888855e-02 1.322286427021026611e-01 1.339541077613830566e-01 -2.984714210033416748e-01 -3.657426312565803528e-02
-2.266264557838439941e-01 4.095710813999176025e-01 -2.438930124044418335e-01 -1.852108538150787354e-01 -1.160271093249320984e-01 1.848599910736083984e-01 -1.313866823911666870e-01 -2.432791590690612793e-01 1.451962441205978394e-01 -1.939768791198730469e-01 1.797698140144348145e-01 -1.275607198476791382e-01 -6.852656602859497070e-02 -8.234464377164840698e-02 -2.296248227357864380e-01 -1.186824887990951538e-01 9.954528510570526123e-02 -1.426387876272201538e-01 -4.105149768292903900e-03 2.135084569454193115e-01 9.860280901193618774e-02 -2.590258419513702393e-01 -1.639161109924316406e-01 1.949836909770965576e-01 3.136170282959938049e-02 2.039863169193267822e-01 5.345963686704635620e-02 -1.976475268602371216e-01 -7.999718189239501953e-02 -5.257533118128776550e-02 -2.501024305820465088e-01 6.034554541110992432e-02
2.885305881500244141e-01 -3.246987238526344299e-02 -2.732524834573268890e-02 2.450854480266571045e-01 -3.524105846881866455e-01 1.366174686700105667e-02 -1.562195420265197754e-01 -1.201988309621810913e-01 -1.903717964887619019e-01 -3.745508193969726562e-01 2.444406002759933472e-01 -1.016817539930343628e-01 -3.686893284320831299e-01 1.469547897577285767e-01 5.905919149518013000e-02 3.064548075199127197e-01 -1.873036473989486694e-02 8.555741608142852783e-02 1.451961882412433624e-02 1.380152702331542969e-01 -9.375181794166564941e-02 -1.374782621860504150e-01 -6.260950863361358643e-02 -2.513883821666240692e-02 1.118650846183300018e-02 1.742200367152690887e-02 1.154450178146362305e-01 -1.913600862026214600e-01 2.770850956439971924e-01 1.568219065666198730e-02 4.263235628604888916e-02 4.139880836009979248e-02
1.920102983713150024e-01 1.725855767726898193e-01 -1.609698683023452759e-01 -1.189880818128585815e-01 -1.460068374872207642e-01 -2.854433842003345490e-02 -2.423291802406311035e-01 -1.247039958834648132e-01 -2.800985574722290039e-01 1.624036282300949097e-01 2.122455090284347534e-01 2.834005951881408691e-01 -2.557953298091888428e-01 8.933576196432113647e-02 -1.223091557621955872e-01 5.530872941017150879e-02 3.066605627536773682e-01 6.006561685353517532e-03 -1.448332816362380981e-01 1.296904496848583221e-02 -1.898973598144948483e-03 -9.062040597200393677e-02 -2.818082273006439209e-01 3.860237076878547668e-02 5.673699080944061279e-02 2.668915688991546631e-01 -1.215371936559677124e-01 1.963937878608703613e-01 -4.795159772038459778e-02 2.599154114723205566e-01 -6.179241836071014404e-02 -2.635065913200378418e-01
-3.526074066758155823e-02 -1.075930520892143250e-01 -1.846844255924224854e-01 1.512746810913085938e-01 -9.755194932222366333e-02 1.484209448099136353e-01 -2.725814878940582275e-01 -2.040289640426635742e-01 -2.195109575986862183e-01 -2.805826067924499512e-01 2.603490948677062988e-01 -3.790878951549530029e-01 -1.514510065317153931e-01 -1.035357192158699036e-01 -1.151321455836296082e-01 5.986191798001527786e-03 -1.542678922414779663e-01 -7.573034614324569702e-02 -1.139940787106752396e-02 -1.591647118330001831e-01 3.632434085011482239e-02 3.839287534356117249e-02 -5.772676691412925720e-02 -4.152578115463256836e-01 7.903975993394851685e-02 2.344219833612442017e-01 1.868884637951850891e-02 3.927702829241752625e-02 2.104184031486511230e-01 -9.230251610279083252e-02 -9.964629262685775757e-02 1.948977261781692505e-01
-5.369561910629272461e-02 -2.045693695545196533e-01 6.551386415958404541e-02 -2.872395329177379608e-02 -5.235574245452880859e-01 4.194332659244537354e-02 -3.974647223949432373e-01 -1.626460067927837372e-02 -2.591084539890289307e-01 -2.094661295413970947e-01 4.409237205982208252e-02 -6.081610172986984253e-02 -7.583997398614883423e-02 6.755029410123825073e-02 -2.795856595039367676e-01 2.256196178495883942e-02 9.940688312053680420e-02 -4.486834164708852768e-03 5.658935382962226868e-02 3.567688167095184326e-01 -1.484339386224746704e-01 -9.505194425582885742e-02 -1.699506863951683044e-02 -5.923636630177497864e-02 -2.415045350790023804e-02 3.615373745560646057e-02 2.413244545459747314e-01 -1.292750090360641479e-01 -1.152516528964042664e-01 1.436564028263092041e-01 1.560840755701065063e-01 3.616960020735859871e-03
-2.008432745933532715e-01 8.162289857864379883e-02 -2.270169258117675781e-01 1.699962168931961060e-01 -3.130923509597778320e-01 -4.119629412889480591e-02 -4.465503990650177002e-01 -1.868514269590377808e-01 2.967873774468898773e-02 -3.698819577693939209e-01 2.378500998020172119e-01 -9.247219562530517578e-02 -1.101058721542358398e-01 1.552711427211761475e-01 8.579341322183609009e-02 1.564810276031494141e-01 -6.352634727954864502e-02 -7.830789685249328613e-02 2.213496565818786621e-01 1.213544905185699463e-01 -3.187946602702140808e-02 1.969104111194610596e-01 -2.760353963822126389e-03 9.910048544406890869e-02 -9.358863346278667450e-03 2.861263416707515717e-02 -1.869960129261016846e-01 6.807891279458999634e-02 1.373972296714782715e-01 2.782240808010101318e-01 -7.480227947235107422e-02 -4.151630029082298279e-02
-1.006301343441009521e-01 1.126755401492118835e-01 2.107568085193634033e-01 -1.025157514959573746e-02 -3.202878534793853760e-01 1.931313425302505493e-01 -2.325463891029357910e-01 -3.592802286148071289e-01 -1.164553314447402954e-01 -1.964418739080429077e-01 1.023615524172782898e-01 -3.564344346523284912e-02 -9.045702964067459106e-02 -2.418023645877838135e-01 -1.227385252714157104e-01 2.149013429880142212e-01 1.441745609045028687e-01 -9.519976377487182617e-02 4.238441586494445801e-01 -1.096574142575263977e-01 1.537289172410964966e-01 3.723371773958206177e-02 -9.473555535078048706e-02 2.732422575354576111e-02 -5.970574542880058289e-02 2.806721329689025879e-01 -6.638068705797195435e-02 3.354661539196968079e-02 -6.706887390464544296e-03 1.362982839345932007e-01 -2.346289902925491333e-01 -2.791846869513392448e-03
-2.136538363993167877e-02 -7.781393826007843018e-02 1.997012346982955933e-01 1.019080281257629395e-01 -3.627990782260894775e-01 -1.075697913765907288e-01 -2.882156670093536377e-01 -2.589694261550903320e-01 -4.409734308719635010e-01 1.099049970507621765e-01 -1.224484145641326904e-01 -1.000839322805404663e-01 -1.895975768566131592e-01 1.586458086967468262e-01 -2.215476632118225098e-01 2.762508578598499298e-03 1.038050577044487000e-01 -7.140772789716720581e-02 1.263822913169860840e-01 -8.443082123994827271e-02 7.178548723459243774e-03 2.252845764160156250e-01 -2.153565734624862671e-01 1.477877199649810791e-01 -2.347482889890670776e-01 9.512836486101150513e-02 6.237597018480300903e-02 7.592249661684036255e-02 -3.307811683043837547e-03 -1.988937379792332649e-03 -2.627621889114379883e-01 8.527091145515441895e-02
-1.780909895896911621e-01 -7.885397225618362427e-02 -1.189885213971138000e-01 -1.458216086030006409e-02 -2.968132793903350830e-01 3.451304743066430092e-03 -1.783636212348937988e-01 -1.264237016439437866e-01 -4.006230458617210388e-02 -7.263146340847015381e-02 2.138961702585220337e-01 -3.326306343078613281e-01 -2.890061438083648682e-01 5.818752944469451904e-02 -8.869239687919616699e-02 3.141736090183258057e-01 -4.636471718549728394e-02 9.622816741466522217e-02 -6.158322840929031372e-02 -1.507183611392974854e-01 2.982819639146327972e-02 -1.469058543443679810e-01 -1.989938318729400635e-01 -2.134491652250289917e-01 2.011629194021224976e-01 2.403605543076992035e-02 -1.870592832565307617e-01 -2.412223257124423981e-02 -1.257431954145431519e-01 -3.221535086631774902e-01 -1.862428933382034302e-01 2.803306579589843750e-01
-2.263503074645996094e-01 1.586572527885437012e-01 -2.709216773509979248e-01 -1.507339924573898315e-01 -3.448420763015747070e-01 -1.909300386905670166e-01 -1.497925519943237305e-01 -6.697121262550354004e-02 -3.704058825969696045e-01 -1.636451631784439087e-01 1.369529515504837036e-01 -8.886222541332244873e-02 -2.996292710304260254e-01 -1.702740043401718140e-01 -2.183105610311031342e-02 -4.648179560899734497e-02 -1.691097468137741089e-01 -3.917639330029487610e-02 -5.322798341512680054e-02 -1.433412879705429077e-01 1.178750842809677124e-01 1.575530506670475006e-02 -2.822298407554626465e-01 -1.298885196447372437e-01 8.750253915786743164e-02 4.966981709003448486e-02 -8.205804042518138885e-03 1.314046084880828857e-01 2.745428681373596191e-01 2.056848853826522827e-01 -1.017590388655662537e-01 -1.160449311137199402e-01
-3.142148628830909729e-02 -3.290848061442375183e-02 6.858269125223159790e-02 1.125230789184570312e-01 -3.065695464611053467e-01 1.485562920570373535e-01 -3.279671370983123779e-01 -2.078263461589813232e-01 1.725188829004764557e-02 -1.963194757699966431e-01 2.157878875732421875e-01 -1.178853511810302734e-01 -2.064905315637588501e-01 -1.079433932900428772e-01 -3.288626372814178467e-01 2.708295285701751709e-01 4.290165752172470093e-02 -6.201304495334625244e-02 2.311066389083862305e-01 -3.451229035854339600e-01 1.761387884616851807e-01 2.137063629925251007e-02 2.335405535995960236e-02 6.366450339555740356e-02 3.714324906468391418e-02 1.561089754104614258e-01 3.209821134805679321e-02 -1.431673113256692886e-02 -2.436290979385375977e-01 -9.803885966539382935e-02 -2.567668259143829346e-01 -4.999624565243721008e-02
1.804768890142440796e-01 8.935260027647018433e-02 -1.297940965741872787e-02 -9.523588232696056366e-03 -1.548131853342056274e-01 3.257978558540344238e-01 -2.811565697193145752e-01 -3.825515210628509521e-01 -1.613655872642993927e-02 -2.015466839075088501e-01 2.415417432785034180e-01 -2.288852483034133911e-01 -6.605222821235656738e-02 -1.006900742650032043e-01 -1.235571131110191345e-01 2.503025531768798828e-01 1.288967579603195190e-01 -1.028263196349143982e-01 2.201950401067733765e-01 -3.240195214748382568e-01 1.322855353355407715e-01 9.909615619108080864e-04 -1.566274166107177734e-01 8.889040909707546234e-03 -3.087236778810620308e-03 2.616573870182037354e-01 -1.908869855105876923e-02 5.993148311972618103e-02 -1.502342671155929565e-01 -8.706212043762207031e-03 -1.820669621229171753e-01 -9.300035983324050903e-02
2.555764466524124146e-02 -6.555853039026260376e-02 -2.853629291057586670e-01 9.832496941089630127e-02 -6.579355001449584961e-01 -2.748395316302776337e-02 -1.530984342098236084e-01 -1.644811630249023438e-01 -8.264873176813125610e-02 -2.362077832221984863e-01 2.439790368080139160e-01 -1.117207109928131104e-02 -1.114252582192420959e-01 2.347578406333923340e-01 5.777883529663085938e-02 1.514205709099769592e-02 -7.981687784194946289e-02 4.016210511326789856e-02 1.843689568340778351e-02 2.258746325969696045e-01 -2.367028743028640747e-01 3.855010122060775757e-02 -1.551842093467712402e-01 3.184042870998382568e-03 -6.288436125032603741e-04 1.270283609628677368e-01 -1.076455935835838318e-01 2.651738934218883514e-02 4.653671011328697205e-02 -3.960618749260902405e-02 9.937698394060134888e-02 -2.084814161062240601e-01
2.097042500972747803e-01 1.259707063436508179e-01 3.390397876501083374e-03 2.305133789777755737e-01 -5.058037638664245605e-01 -1.040843427181243896e-01 -2.430586665868759155e-01 3.603713586926460266e-02 -2.802635431289672852e-01 5.398441106081008911e-02 7.378532085567712784e-03 -1.218521818518638611e-01 1.232582703232765198e-02 1.035164818167686462e-01 -3.480786979198455811e-01 1.132491603493690491e-01 -2.497489303350448608e-01 -3.190958173945546150e-03 2.091286331415176392e-01 -2.149260640144348145e-01 7.991263642907142639e-03 2.489988952875137329e-01 -1.672385819256305695e-02 3.405451029539108276e-02 9.176359325647354126e-02 1.849337518215179443e-01 1.084272935986518860e-01 8.015046268701553345e-02 3.486175462603569031e-02 -1.769549548625946045e-01 5.376012064516544342e-03 9.782132506370544434e-02
-2.803139761090278625e-02 -4.308436810970306396e-02 -9.462585300207138062e-02 -1.047737970948219299e-01 -2.864473462104797363e-01 1.442375183105468750e-01 -1.632669121026992798e-01 -3.075152933597564697e-01 -9.931045025587081909e-02 2.271461933851242065e-01 2.500719130039215088e-01 1.851972490549087524e-01 5.385426059365272522e-02 4.798194766044616699e-02 -1.270234882831573486e-01 1.379026286303997040e-02 2.783441841602325439e-01 2.896406352519989014e-01 2.412021160125732422e-01 -7.082223147153854370e-02 -1.781632900238037109e-01 -1.124640852212905884e-01 -8.158336579799652100e-02 -1.230384632945060730e-01 5.154253169894218445e-02 3.937121331691741943e-01 7.943213731050491333e-02 -1.566593497991561890e-01 -1.581243425607681274e-01 -1.130977831780910492e-02 -2.308141887187957764e-01 -1.259305477142333984e-01
-1.925478428602218628e-01 1.426172256469726562e-01 -2.109234929084777832e-01 2.324111200869083405e-02 -2.501581311225891113e-01 -1.168152391910552979e-01 -3.376767337322235107e-01 -2.298387438058853149e-01 -1.190865114331245422e-01 -3.308264315128326416e-01 -1.603514514863491058e-02 1.395571976900100708e-02 -2.247735410928726196e-01 1.293848603963851929e-01 5.121433176100254059e-03 -1.033728122711181641e-01 -6.313004344701766968e-02 -1.759744435548782349e-01 3.691800683736801147e-02 2.885317802429199219e-01 -1.736238151788711548e-01 -6.695004552602767944e-02 -1.594834327697753906e-01 -3.619162598624825478e-03 3.229613304138183594e-01 5.402730405330657959e-02 -1.697712540626525879e-01 1.617471724748611450e-01 -1.863428503274917603e-01 2.225920408964157104e-01 -1.493596434593200684e-01 6.322112679481506348e-02
-3.236348927021026611e-01 2.178263068199157715e-01 -1.841420084238052368e-01 1.628173440694808960e-01 -2.682276368141174316e-01 -4.778555408120155334e-02 -3.022621870040893555e-01 -1.992083489894866943e-01 4.424150288105010986e-02 -3.849274814128875732e-01 1.119207888841629028e-01 1.867779195308685303e-01 -2.589483559131622314e-01 -1.499988734722137451e-01 -1.153653264045715332e-01 6.969500333070755005e-02 2.360058017075061798e-02 9.769029915332794189e-03 2.140164822340011597e-01 -3.638691827654838562e-02 3.973161429166793823e-02 1.575498282909393311e-01 2.264318615198135376e-02 -8.210846781730651855e-02 3.371167555451393127e-02 1.480110883712768555e-01 -1.371432393789291382e-01 5.401878058910369873e-02 -3.664715040940791368e-04 3.759652674198150635e-01 7.073780894279479980e-02 6.557917594909667969e-02
-6.440347433090209961e-02 2.941717207431793213e-01 1.987572014331817627e-01 -1.360976696014404297e-02 -2.681991159915924072e-01 1.316111534833908081e-01 -3.774448931217193604e-01 -2.803512513637542725e-01 -1.032144874334335327e-01 -2.262364178895950317e-01 2.947709560394287109e-01 -2.258172072470188141e-02 -1.732649058103561401e-01 -1.921101957559585571e-01 1.713382266461849213e-02 1.602793484926223755e-01 1.751955747604370117e-01 -3.438241407275199890e-02 2.656594216823577881e-01 -1.071480959653854370e-01 2.192781120538711548e-01 9.004012495279312134e-02 -6.424444913864135742e-02 -3.080732002854347229e-02 -2.569266036152839661e-02 2.287610322237014771e-01 1.827426068484783173e-02 1.434592604637145996e-01 2.090848051011562347e-02 1.930810660123825073e-01 -8.135813474655151367e-02 1.540295481681823730e-01
1.631760001182556152e-01 -3.329839184880256653e-02 -5.969241261482238770e-02 5.822044238448143005e-02 -4.789992868900299072e-01 6.006050854921340942e-02 -2.013099938631057739e-01 -9.478711336851119995e-02 -2.152200341224670410e-01 1.161879450082778931e-01 5.977471172809600830e-02 8.218394219875335693e-02 -1.970624737441539764e-02 3.116030395030975342e-01 -1.387046575546264648e-01 4.510321095585823059e-02 1.213502138853073120e-01 -1.250170469284057617e-01 -3.948026895523071289e-02 -8.405253291130065918e-03 -8.511296659708023071e-02 -1.411084383726119995e-01 -4.130832254886627197e-01 -2.192546129226684570e-01 3.524787724018096924e-01 -1.390425115823745728e-02 4.084734618663787842e-02 3.524623578414320946e-03 2.219938635826110840e-01 -1.800543963909149170e-01 -6.136784330010414124e-02 -6.645672768354415894e-02
2.686022222042083740e-01 1.270699198357760906e-03 -8.597611635923385620e-02 -8.665688335895538330e-02 -3.678466081619262695e-01 -4.123899713158607483e-02 -2.557053864002227783e-01 -1.994069963693618774e-01 -2.843845486640930176e-01 -2.237069308757781982e-01 1.766028255224227905e-01 5.659820511937141418e-02 -2.829415500164031982e-01 2.107813954353332520e-02 -1.589721068739891052e-02 -5.045699700713157654e-02 1.014583744108676910e-02 2.343709468841552734e-01 4.800520464777946472e-02 -2.083898484706878662e-01 -8.735545910894870758e-03 3.694097995758056641e-01 -2.282778471708297729e-01 7.799635827541351318e-02 -2.336307242512702942e-02 2.150320261716842651e-01 -5.636686831712722778e-02 -7.244584709405899048e-02 7.857643812894821167e-02 -2.355754226446151733e-01 8.826028555631637573e-02 -4.485359415411949158e-02
-2.708646468818187714e-02 1.316932290792465210e-01 -4.496354982256889343e-02 -4.170321300625801086e-02 -1.478222906589508057e-01 1.586602479219436646e-01 -3.431259393692016602e-01 -1.384019106626510620e-01 8.384449779987335205e-02 -2.369828820228576660e-01 2.966927289962768555e-01 -2.664751708507537842e-01 -1.147638857364654541e-01 -3.173219785094261169e-02 -1.024788618087768555e-01 1.792850494384765625e-01 1.013967767357826233e-01 1.892927438020706177e-01 -9.546261280775070190e-03 1.627306640148162842e-02 -2.632396519184112549e-01 -7.676678150892257690e-02 -2.348051816225051880e-01 -4.322856366634368896e-01 2.663062214851379395e-01 1.443094462156295776e-01 -1.654455512762069702e-01 -8.499162271618843079e-03 -9.961064159870147705e-02 -6.865508854389190674e-02 -1.214778795838356018e-01 5.436237528920173645e-02
1.546062529087066650e-01 1.028286963701248169e-01 -8.828279376029968262e-02 7.280243933200836182e-02 -2.850983142852783203e-01 2.739640176296234131e-01 -2.509518861770629883e-01 -2.707875669002532959e-01 -1.231113672256469727e-01 -1.981388926506042480e-01 -6.782700121402740479e-02 1.920228600502014160e-01 -2.083305828273296356e-02 3.228469565510749817e-02 -2.122794836759567261e-01 3.232992812991142273e-02 6.550414115190505981e-02 6.536405533552169800e-02 -3.111532330513000488e-01 1.404844373464584351e-01 -1.106119826436042786e-01 -2.641700506210327148e-01 -2.738608419895172119e-01 -2.182983011007308960e-01 1.144204959273338318e-01 4.988942667841911316e-02 1.582707762718200684e-01 8.414782583713531494e-03 -1.499844342470169067e-01 1.656269282102584839e-01 1.330945268273353577e-02 3.093858361244201660e-01
3.268661350011825562e-02 1.080956757068634033e-01 -1.611914038658142090e-01 -1.424823999404907227e-01 -3.153526782989501953e-01 1.926298737525939941e-01 -1.187464743852615356e-01 -6.392975896596908569e-02 -3.784969449043273926e-01 -1.212576776742935181e-01 2.891701757907867432e-01 6.776617467403411865e-02 -1.541814506053924561e-01 -2.624139562249183655e-02 -3.799491003155708313e-02 -3.237486630678176880e-02 2.265113294124603271e-01 -2.118886411190032959e-01 4.834929481148719788e-03 -1.904631406068801880e-01 1.827997714281082153e-01 2.093148678541183472e-01 -1.986810564994812012e-01 -5.905728414654731750e-02 -1.487801969051361084e-01 2.156979870051145554e-03 -1.768213808536529541e-01 2.053536288440227509e-02 -8.368844538927078247e-02 8.783847093582153320e-02 -4.232487976551055908e-01 1.127560287714004517e-01
4.055704921483993530e-03 2.523326128721237183e-02 -2.890291810035705566e-01 -6.769352592527866364e-03 -3.503208160400390625e-01 2.868873775005340576e-01 -2.768836021423339844e-01 -2.971212267875671387e-01 -3.928896039724349976e-02 6.580650806427001953e-02 -4.868048802018165588e-02 1.562432199716567993e-01 -1.756534278392791748e-01 -2.029824703931808472e-01 5.055575072765350342e-02 -1.935805752873420715e-02 3.151614591479301453e-02 2.980110049247741699e-01 -1.926822960376739502e-01 8.934358507394790649e-02 -9.501124732196331024e-03 1.188878044486045837e-01 -3.413986861705780029e-01 5.824106559157371521e-02 -1.587877422571182251e-01 1.876277625560760498e-01 -2.141262888908386230e-01 5.327356606721878052e-02 -1.704704165458679199e-01 -1.385872066020965576e-01 -8.043916523456573486e-02 -7.225492596626281738e-02
-8.712060749530792236e-02 1.335326815024018288e-03 7.055414468050003052e-02 7.945548743009567261e-02 -1.760174334049224854e-01 -1.536295861005783081e-01 -1.833249032497406006e-01 -4.153268635272979736e-01 -3.323581814765930176e-01 -6.925942003726959229e-02 6.419923156499862671e-02 -3.220367133617401123e-01 -1.656468063592910767e-01 1.189920157194137573e-01 -1.613228619098663330e-01 5.310626700520515442e-02 -9.096178412437438965e-02 -3.311820328235626221e-02 2.714288234710693359e-02 -1.413087844848632812e-01 1.469253301620483398e-01 2.203414887189865112e-01 -3.757445216178894043e-01 1.071465387940406799e-01 -2.952818870544433594e-01 -3.851864486932754517e-02 9.205432236194610596e-02 -1.175988167524337769e-01 -2.247685380280017853e-02 -6.238068267703056335e-02 -2.291212826967239380e-01 7.840845733880996704e-02
-1.121519058942794800e-01 7.618696987628936768e-02 -3.901270329952239990e-01 1.597545593976974487e-01 -2.348702847957611084e-01 1.432512537576258183e-03 -4.630010426044464111e-01 -4.298079013824462891e-01 -1.122573986649513245e-01 4.765665158629417419e-02 1.394210010766983032e-01 -1.643887460231781006e-01 9.171155095100402832e-02 -5.453480407595634460e-02 -1.073857098817825317e-01 -1.131591573357582092e-01 1.671369224786758423e-01 2.810781002044677734e-01 1.674807667732238770e-01 -1.848910935223102570e-02 -4.333530087023973465e-03 9.174479544162750244e-02 -1.649732589721679688e-01 -1.741268187761306763e-01 -7.445975393056869507e-02 -1.389831602573394775e-01 -1.803799532353878021e-02 3.794797509908676147e-02 1.813427917659282684e-02 3.825359791517257690e-02 -3.501827642321586609e-02 -1.470428258180618286e-01
1.980351842939853668e-02 7.684774696826934814e-02 -1.813432723283767700e-01 8.037945628166198730e-02 -3.188368380069732666e-01 2.436649203300476074e-01 -1.312591880559921265e-01 -2.310956716537475586e-01 -1.020623967051506042e-01 -1.847708970308303833e-01 1.079364791512489319e-01 3.252357477322220802e-03 -6.894400715827941895e-02 5.805072933435440063e-02 -2.207608073949813843e-01 5.488881468772888184e-02 2.231223583221435547e-01 1.266507953405380249e-01 2.558923363685607910e-01 -7.956792414188385010e-02 3.259251415729522705e-01 -1.900119334459304810e-01 2.506183981895446777e-01 -1.067940071225166321e-01 -2.022208273410797119e-02 1.337620802223682404e-02 2.526838779449462891e-01 1.685596853494644165e-01 1.075692027807235718e-01 2.342367470264434814e-01 -2.835455238819122314e-01 1.128522902727127075e-01
-6.454394012689590454e-02 2.310696989297866821e-01 1.855624020099639893e-01 3.835577517747879028e-02 -2.589259743690490723e-01 7.327110320329666138e-02 -4.023802578449249268e-01 -2.906937599182128906e-01 -3.314499929547309875e-02 -3.535988032817840576e-01 2.206905931234359741e-01 4.586201906204223633e-02 -1.987021416425704956e-01 -1.797311007976531982e-01 -1.689504534006118774e-01 1.892237514257431030e-01 -1.298308931291103363e-02 -1.133993193507194519e-01 3.187349736690521240e-01 -4.928405210375785828e-02 3.413111716508865356e-02 4.064753279089927673e-02 -5.126288160681724548e-04 5.088296160101890564e-02 -1.053888201713562012e-01 1.952393352985382080e-01 5.248495563864707947e-02 1.890238821506500244e-01 -1.557714790105819702e-01 1.469883769750595093e-01 -1.020653173327445984e-01 -9.047179669141769409e-02
1.994564980268478394e-01 -8.903514593839645386e-02 -2.016617953777313232e-01 -9.966829419136047363e-02 -1.936836540699005127e-01 1.547123044729232788e-01 -1.249580308794975281e-01 -4.444796442985534668e-01 -2.884987890720367432e-01 1.014435812830924988e-01 -5.142311379313468933e-02 -2.040152698755264282e-01 -2.577428519725799561e-01 1.915140263736248016e-02 1.584324240684509277e-02 1.454389281570911407e-02 2.940343618392944336e-01 6.153836846351623535e-02 4.435901716351509094e-02 1.706484407186508179e-01 2.606241106986999512e-01 -1.306118071079254150e-01 -1.042434200644493103e-01 6.129292771220207214e-02 -1.528915250673890114e-03 -6.351912021636962891e-02 -1.088420581072568893e-02 -9.370400756597518921e-02 -3.779044747352600098e-02 -1.670864820480346680e-01 -3.840630650520324707e-01 1.062406003475189209e-01
-6.152714788913726807e-02 1.604238003492355347e-01 8.851385861635208130e-02 9.999921917915344238e-02 -2.465078234672546387e-01 1.409981101751327515e-01 -4.010806381702423096e-01 -2.425904870033264160e-01 -3.049709647893905640e-02 -3.245752751827239990e-01 3.233299255371093750e-01 -2.315122634172439575e-02 -1.249845325946807861e-01 -1.012330055236816406e-01 -9.517634660005569458e-02 7.904927432537078857e-02 1.564669311046600342e-01 -2.304871827363967896e-01 3.249707520008087158e-01 -1.834492385387420654e-01 9.057807922363281250e-02 -7.894654572010040283e-02 -3.761598840355873108e-02 8.699934929609298706e-02 -1.217381432652473450e-01 1.274376064538955688e-01 -1.222810372710227966e-01 6.750386953353881836e-02 2.697859890758991241e-02 2.391694784164428711e-01 -2.255855351686477661e-01 8.519434370100498199e-03
1.218231916427612305e-01 -7.699643820524215698e-02 -1.170464828610420227e-01 -1.238459274172782898e-01 -5.405347049236297607e-02 1.038732454180717468e-01 -2.411784231662750244e-01 -1.646028310060501099e-01 -4.439456760883331299e-01 1.365740597248077393e-01 1.889310181140899658e-01 -8.839938044548034668e-02 -3.900913298130035400e-01 1.835606247186660767e-01 -1.130309924483299255e-01 -1.342107951641082764e-01 -1.530668437480926514e-01 8.102872222661972046e-02 1.207382138818502426e-02 -9.147398918867111206e-02 -7.426094263792037964e-02 -5.574745684862136841e-02 -3.356641530990600586e-01 1.235128641128540039e-01 -8.039490133523941040e-02 1.067321188747882843e-02 2.463868856430053711e-01 5.940387398004531860e-02 7.570613920688629150e-02 4.217005521059036255e-02 -2.775574624538421631e-01 2.118948698043823242e-01
2.355541884899139404e-01 5.298744142055511475e-02 -2.514762245118618011e-02 2.098174244165420532e-01 -2.841416895389556885e-01 -8.264528959989547729e-02 -1.638112068176269531e-01 -2.828137874603271484e-01 -2.196951508522033691e-01 -9.327385574579238892e-02 3.810438513755798340e-01 -8.508883183822035789e-04 -9.960483014583587646e-02 -1.890527456998825073e-01 -1.166445948183536530e-02 -2.589074075222015381e-01 -3.133045509457588196e-02 -1.911295205354690552e-01 -4.355862364172935486e-02 1.166266053915023804e-01 1.651095002889633179e-01 -1.091718859970569611e-02 9.472256153821945190e-02 -2.414005249738693237e-01 1.207723990082740784e-01 3.232761025428771973e-01 2.521594241261482239e-02 -2.155738323926925659e-01 7.370018213987350464e-02 1.148058399558067322e-01 -1.809842437505722046e-01 -1.498907953500747681e-01
-1.359784454107284546e-01 1.394150964915752411e-02 -1.534429490566253662e-01 -2.606945345178246498e-03 -2.372429221868515015e-01 8.598046749830245972e-02 8.852055668830871582e-02 -4.115577936172485352e-01 -1.762853376567363739e-02 -1.289659887552261353e-01 9.461765736341476440e-02 -8.128761500120162964e-02 -3.289617598056793213e-01 3.015919029712677002e-01 -6.712077558040618896e-02 -2.030797898769378662e-01 -2.899082563817501068e-02 1.334745436906814575e-01 3.633162677288055420e-01 1.549847424030303955e-01 3.378967940807342529e-02 -8.512060344219207764e-02 -3.364109098911285400e-01 3.433381766080856323e-02 4.758589714765548706e-02 9.283938258886337280e-02 1.166778802871704102e-01 -1.284368634223937988e-01 -1.862968206405639648e-01 -1.203917637467384338e-01 1.646751351654529572e-02 -2.270895540714263916e-01
2.894575595855712891e-01 2.164131999015808105e-01 2.509771585464477539e-01 1.172307226806879044e-02 -3.570935726165771484e-01 4.349474981427192688e-02 -1.447168439626693726e-01 -6.894934177398681641e-02 -9.941453486680984497e-02 -3.235520422458648682e-01 1.938867717981338501e-01 1.757831498980522156e-02 -1.899943202733993530e-01 -7.025305181741714478e-02 -1.492740660905838013e-01 -3.801498189568519592e-02 -1.115724146366119385e-01 -1.556607037782669067e-01 1.554270982742309570e-01 8.956103771924972534e-02 -1.927622556686401367e-01 -3.610473275184631348e-01 -7.209834456443786621e-02 8.980759978294372559e-02 7.883235067129135132e-02 1.902561783790588379e-01 5.970540642738342285e-02 -4.965830966830253601e-02 -1.944465786218643188e-01 2.045355290174484253e-01 3.299904242157936096e-02 2.347498685121536255e-01
1.371988952159881592e-01 2.838277220726013184e-01 -3.202477693557739258e-01 2.330592870712280273e-01 -1.262647807598114014e-01 -1.881237514317035675e-02 -3.015956580638885498e-01 -2.050995677709579468e-01 5.849874764680862427e-02 5.872410908341407776e-02 8.044747263193130493e-02 -2.171131521463394165e-01 -1.826051473617553711e-01 1.618019342422485352e-01 -4.841357469558715820e-02 -2.898212149739265442e-02 -2.832460589706897736e-02 -8.217070251703262329e-02 -1.942465156316757202e-01 -1.344228833913803101e-01 1.182592138648033142e-01 -3.915152549743652344e-01 -6.977893412113189697e-02 -1.663733720779418945e-01 7.780032604932785034e-02 3.034665584564208984e-01 -2.681641876697540283e-01 -3.059440106153488159e-02 -1.527681946754455566e-02 -1.088351160287857056e-01 -1.554656475782394409e-01 -2.857625111937522888e-02
-1.642565615475177765e-02 -1.068190261721611023e-01 -1.793332211673259735e-02 -1.013266816735267639e-01 -2.334658652544021606e-01 -5.829814821481704712e-03 -1.647253483533859253e-01 -3.992765843868255615e-01 -3.531252741813659668e-01 -2.253680862486362457e-02 -8.110403269529342651e-02 -3.130958648398518562e-03 -3.939553201198577881e-01 6.694037467241287231e-02 -5.674694478511810303e-02 1.537501960992813110e-01 4.656061530113220215e-02 5.090296640992164612e-02 1.271111965179443359e-01 1.033773422241210938e-01 1.429944764822721481e-03 -2.870158525183796883e-03 -2.943052649497985840e-01 2.937747631222009659e-04 -2.262369841337203979e-01 1.064597740769386292e-01 1.488194316625595093e-01 5.062557011842727661e-02 -2.864681184291839600e-01 2.414897829294204712e-01 -1.561559736728668213e-01 2.192681282758712769e-01
-7.419172674417495728e-03 3.567589223384857178e-01 -1.070902571082115173e-01 -6.141430139541625977e-02 -4.792876243591308594e-01 1.863413751125335693e-01 -8.958441019058227539e-02 -3.274914324283599854e-01 -1.343869864940643311e-01 2.927834726870059967e-02 5.955924838781356812e-02 -6.734354794025421143e-02 3.500382602214813232e-02 -1.996448040008544922e-01 8.604532480239868164e-02 -1.043325439095497131e-01 -1.065998803824186325e-02 1.314816474914550781e-01 6.229991093277931213e-02 -1.582381427288055420e-01 2.283460199832916260e-01 -1.026420481503009796e-02 -1.126751899719238281e-01 1.881454288959503174e-01 -1.193628609180450439e-01 -6.390725611709058285e-04 -3.834069371223449707e-01 1.528959125280380249e-01 1.177904829382896423e-01 1.176218539476394653e-01 -7.191803306341171265e-02 1.648311167955398560e-01
-2.088751792907714844e-01 3.991414606571197510e-01 1.311335563659667969e-01 1.293734312057495117e-01 -5.013815760612487793e-01 9.236354380846023560e-02 -1.066669821739196777e-01 -3.625700771808624268e-01 -6.303188949823379517e-02 -1.120816618204116821e-01 6.308977305889129639e-02 -1.495813578367233276e-01 -1.326164156198501587e-01 -2.166891098022460938e-02 -1.257979273796081543e-01 2.184721827507019043e-02 8.194173872470855713e-02 -2.171752899885177612e-01 -6.390751153230667114e-02 1.590247899293899536e-01 2.615438215434551239e-02 5.154755711555480957e-02 -6.984114646911621094e-02 5.992266163229942322e-02 2.012939006090164185e-01 2.415904253721237183e-01 -1.669351905584335327e-01 9.071936458349227905e-02 -1.454502493143081665e-01 -1.559225022792816162e-01 1.040868461132049561e-02 -8.662758767604827881e-02
2.279794029891490936e-02 -5.046166852116584778e-02 -1.920966356992721558e-01 3.706753626465797424e-02 -2.810269594192504883e-01 -7.318724691867828369e-02 -1.398648917675018311e-01 -2.642233073711395264e-01 -3.265531957149505615e-01 5.415629222989082336e-02 1.651164740324020386e-01 -1.634079664945602417e-01 -1.269826591014862061e-01 2.350853085517883301e-01 -1.725541204214096069e-01 -2.503013312816619873e-01 -7.010851055383682251e-02 1.362237930297851562e-01 -1.930248737335205078e-01 2.907355874776840210e-02 1.929532736539840698e-01 -4.168167710304260254e-02 1.774044483900070190e-01 -2.128719538450241089e-01 1.641439050436019897e-01 3.608591258525848389e-01 -1.473076343536376953e-01 -3.159100189805030823e-02 -6.233774498105049133e-02 2.420230209827423096e-01 -1.899988055229187012e-01 4.297947883605957031e-02
2.252329885959625244e-02 3.602148592472076416e-02 2.678678743541240692e-02 -2.148708403110504150e-01 -5.192289948463439941e-01 9.068127721548080444e-02 5.805517081171274185e-03 -2.297828942537307739e-01 -3.060936927795410156e-01 -2.439094483852386475e-01 1.527247671037912369e-02 -8.066312968730926514e-02 -1.830912679433822632e-01 8.463127911090850830e-02 -1.427210271358489990e-01 -8.289697021245956421e-02 2.139156907796859741e-01 -1.729681193828582764e-01 -1.533920913934707642e-01 -1.360339671373367310e-01 3.591963648796081543e-01 2.955076098442077637e-01 -1.027168855071067810e-01 4.658465459942817688e-02 3.200682997703552246e-02 5.875382944941520691e-02 -1.526394486427307129e-01 2.566566318273544312e-02 4.554899781942367554e-02 -2.813914604485034943e-02 -5.329969525337219238e-02 -1.089965924620628357e-01
1.582142710685729980e-01 1.262113302946090698e-01 -9.240233898162841797e-02 -9.037110954523086548e-02 -2.908644378185272217e-01 -6.293657235801219940e-03 1.820128411054611206e-01 -2.460656613111495972e-01 -3.574403747916221619e-02 -1.194270849227905273e-01 1.289271861314773560e-01 -1.640959084033966064e-01 -4.260853528976440430e-01 1.959028095006942749e-01 -6.723621487617492676e-02 -2.519257366657257080e-01 -5.299469456076622009e-02 1.437995284795761108e-01 1.433931142091751099e-01 -1.658437028527259827e-02 -2.031346857547760010e-01 1.130481436848640442e-01 -2.632007002830505371e-01 -1.851428747177124023e-01 1.155647635459899902e-01 1.449605822563171387e-01 1.546126306056976318e-01 -1.678073704242706299e-01 -2.625191807746887207e-01 8.233066648244857788e-02 -6.089637055993080139e-02 -2.219356894493103027e-01
3.757800906896591187e-02 4.726216942071914673e-02 -5.609176680445671082e-02 1.253954023122787476e-01 -2.271675616502761841e-01 5.478416383266448975e-02 -2.407771497964859009e-01 -3.564597368240356445e-01 -1.838246583938598633e-01 1.670580655336380005e-01 2.137828618288040161e-01 1.233127191662788391e-01 -2.377215623855590820e-01 -1.165865454822778702e-02 -1.642840653657913208e-01 9.598339349031448364e-02 -6.460282206535339355e-02 -1.100980415940284729e-01 1.821739226579666138e-01 -3.837707042694091797e-01 3.289066851139068604e-01 2.421087212860584259e-02 -1.024913713335990906e-01 -3.430454134941101074e-01 9.480684995651245117e-02 1.568344533443450928e-01 1.827505975961685181e-02 1.233666315674781799e-01 6.433913856744766235e-02 9.487069398164749146e-02 -1.613491922616958618e-01 -1.888755708932876587e-02
2.337141633033752441e-01 2.183074504137039185e-01 -8.023729175329208374e-02 -3.229135274887084961e-02 -1.515883803367614746e-01 1.127574369311332703e-01 -3.083859682083129883e-01 -2.643753290176391602e-01 -2.754136025905609131e-01 3.397221118211746216e-02 -7.366421073675155640e-02 -3.614861890673637390e-02 -1.427995711565017700e-01 1.937754303216934204e-01 -2.401449903845787048e-02 -1.160796731710433960e-01 1.143663674592971802e-01 -1.944787502288818359e-01 1.212750524282455444e-01 2.440327703952789307e-01 -6.943331658840179443e-02 -3.178662955760955811e-01 -3.062599003314971924e-01 1.173115819692611694e-01 1.568718403577804565e-01 3.418093547224998474e-02 2.958327829837799072e-01 1.087321043014526367e-01 -3.800703585147857666e-02 1.992771923542022705e-01 -2.829363383352756500e-02 1.678268760442733765e-01
1.695721410214900970e-02 -9.873234480619430542e-02 -2.605855166912078857e-01 -4.277044907212257385e-02 -1.907802522182464600e-01 1.284600794315338135e-01 -1.108608320355415344e-01 -2.182493358850479126e-01 -3.976766169071197510e-01 -3.526243865489959717e-01 7.825626991689205170e-03 -2.055811136960983276e-01 -2.088377326726913452e-01 1.012651696801185608e-01 -5.300222337245941162e-02 -1.266505867242813110e-01 -2.747939229011535645e-01 -8.319371193647384644e-02 -1.579474806785583496e-01 2.022321373224258423e-01 -1.692194305360317230e-02 -8.454459905624389648e-02 2.043893374502658844e-02 -1.223537623882293701e-01 -2.791704051196575165e-02 3.301809728145599365e-01 -7.745148241519927979e-02 -1.866140067577362061e-01 1.871141642332077026e-01 1.333714872598648071e-01 -1.643106192350387573e-01 -9.140561521053314209e-02
2.471894770860671997e-02 1.280819475650787354e-01 -3.124415278434753418e-01 1.664358824491500854e-01 -6.163890957832336426e-01 1.504910364747047424e-02 3.291907161474227905e-02 -5.183576047420501709e-02 -4.106113314628601074e-02 1.051916331052780151e-01 -2.830079197883605957e-02 -9.792795032262802124e-02 -2.375975400209426880e-01 8.792059123516082764e-02 3.295331075787544250e-02 -1.921174824237823486e-01 -1.892110407352447510e-01 -2.721380442380905151e-02 1.449181437492370605e-01 1.463417261838912964e-01 3.169493079185485840e-01 5.196977406740188599e-02 -7.015503197908401489e-02 -1.024009287357330322e-01 -6.334754824638366699e-02 -6.683795899152755737e-02 1.063195392489433289e-01 -3.072065412998199463e-01 -3.135268762707710266e-02 1.791824400424957275e-01 -5.759244412183761597e-02 1.791063509881496429e-02
[truncated: 3,282,557 more chars]
