# Supplementary material for: The Language of Innovation
Source: PLoS One. 2020 Apr 30;15(4):e0230107. doi: 10.1371/journal.pone.0230107 (PMC7194493; doi:10.1371/journal.pone.0230107)
Supplement: S16 File — (GZ) [file pone.0230107.s016.tar.gz › 1994-1998/V2Run_19_VS_4500_embeddings1994-1998ED32.txt]

1.926287710666656494e-01 -9.841466695070266724e-02 -1.374355852603912354e-01 1.790457516908645630e-01 -3.047476336359977722e-02 1.699280887842178345e-01 -4.604449495673179626e-02 -4.512315243482589722e-02 -1.113506034016609192e-01 1.671158969402313232e-01 -4.752700775861740112e-02 1.711189150810241699e-01 3.606920838356018066e-01 2.509105801582336426e-01 -2.092113904654979706e-02 1.715139448642730713e-01 -4.920396804809570312e-01 6.508711259812116623e-03 -3.726099804043769836e-02 1.355268955230712891e-01 -3.304576277732849121e-01 3.716044127941131592e-02 -2.523652911186218262e-01 9.607592970132827759e-02 2.245350480079650879e-01 -3.967544995248317719e-03 -8.189088851213455200e-02 -1.543525606393814087e-01 6.150572374463081360e-02 -7.691263407468795776e-02 -1.602427661418914795e-01 1.085520535707473755e-01
3.086617887020111084e-01 -4.372733831405639648e-02 1.733540147542953491e-01 1.376990228891372681e-01 1.019051447510719299e-01 -6.958700716495513916e-02 1.074286177754402161e-01 -1.384587436914443970e-01 -4.063694179058074951e-02 1.458395123481750488e-01 7.330725342035293579e-02 -1.209168806672096252e-01 2.343468666076660156e-01 2.933464944362640381e-01 -1.960157006978988647e-01 2.278415411710739136e-01 -4.688286036252975464e-02 -1.349708437919616699e-01 -1.202056854963302612e-01 1.349743306636810303e-01 1.647644340991973877e-01 4.048376977443695068e-01 -8.763468265533447266e-02 1.376862525939941406e-01 1.984051316976547241e-01 9.455111622810363770e-02 -1.559968143701553345e-01 -2.059214115142822266e-01 -1.072296649217605591e-01 -2.413901239633560181e-01 -2.784056663513183594e-01 -2.373891696333885193e-02
1.374269723892211914e-01 8.798900246620178223e-02 -9.100837260484695435e-02 2.715393900871276855e-01 1.438933163881301880e-01 -2.400907129049301147e-01 -1.526556257158517838e-02 1.135177612304687500e-01 -1.307732909917831421e-01 -1.936349123716354370e-01 -5.985873937606811523e-02 5.104931071400642395e-02 2.397885769605636597e-01 3.221148252487182617e-01 -2.691516876220703125e-01 1.667844057083129883e-01 -2.908497154712677002e-01 -1.381116062402725220e-01 4.341863095760345459e-03 1.465317513793706894e-02 -2.652668654918670654e-01 1.153575479984283447e-01 1.342172324657440186e-01 -6.401003152132034302e-02 -2.371386438608169556e-02 3.926454186439514160e-01 -1.721856296062469482e-01 -1.804232895374298096e-01 -1.419043242931365967e-01 -1.653745323419570923e-01 -5.824435874819755554e-02 -9.349047206342220306e-03
1.568770110607147217e-01 1.798123307526111603e-02 -2.397370040416717529e-01 2.740032374858856201e-01 3.453935310244560242e-02 -5.895286798477172852e-02 2.148136943578720093e-01 7.843279838562011719e-02 -3.400859832763671875e-01 9.514386206865310669e-02 -2.165019512176513672e-02 -9.974928945302963257e-02 1.828314214944839478e-01 -3.222752735018730164e-02 1.227821558713912964e-01 -8.797999471426010132e-02 -8.796263486146926880e-03 -2.299259603023529053e-01 8.198258280754089355e-02 1.004085019230842590e-01 -3.390904366970062256e-01 5.434804037213325500e-02 -7.302047312259674072e-02 4.569872021675109863e-01 -2.307973504066467285e-01 -3.557790443301200867e-02 -9.832383692264556885e-02 -1.568519324064254761e-01 -6.053492799401283264e-02 -1.002735942602157593e-01 -2.888962924480438232e-01 7.282312959432601929e-02
9.862947277724742889e-03 4.609621688723564148e-02 -5.913095548748970032e-02 -1.962724514305591583e-02 1.956632435321807861e-01 -1.498286128044128418e-01 -1.399565935134887695e-01 1.222748123109340668e-02 -1.760809123516082764e-01 -1.171619296073913574e-01 -9.664171934127807617e-02 -1.303455680608749390e-01 1.078850403428077698e-01 1.990946829319000244e-01 -2.448560148477554321e-01 2.843838632106781006e-01 -5.809807777404785156e-02 -2.000653892755508423e-01 -2.740480192005634308e-02 3.183184564113616943e-01 -5.236216187477111816e-01 2.411869168281555176e-01 -8.553742617368698120e-02 8.358334004878997803e-02 1.670603901147842407e-01 4.804092273116111755e-02 -9.859819710254669189e-02 -1.594069749116897583e-01 -8.193661272525787354e-02 -2.637866437435150146e-01 -9.457316994667053223e-02 8.680701255798339844e-02
3.184260129928588867e-01 -3.751884400844573975e-02 5.222306028008460999e-02 1.070897653698921204e-01 -5.606285110116004944e-02 -7.197605818510055542e-02 -1.077854931354522705e-01 -2.392490953207015991e-02 2.520637810230255127e-01 -1.874403208494186401e-01 -1.133984029293060303e-01 2.701649256050586700e-02 2.276845648884773254e-02 6.925878580659627914e-03 -2.275590598583221436e-01 1.054792776703834534e-01 -3.218943998217582703e-02 -1.224147900938987732e-01 2.056727260351181030e-01 2.948732674121856689e-01 -2.175563573837280273e-01 1.601741164922714233e-01 -1.697731614112854004e-01 6.752211600542068481e-02 9.281320869922637939e-02 -2.344728633761405945e-02 -4.605468809604644775e-01 -2.832459807395935059e-01 1.629515737295150757e-01 -2.950461506843566895e-01 5.856803059577941895e-02 1.287650018930435181e-01
-5.807026103138923645e-02 1.265051066875457764e-01 6.409819424152374268e-02 2.397285029292106628e-02 3.305671215057373047e-01 -1.180887222290039062e-01 -1.845657825469970703e-02 -1.733697056770324707e-01 -6.578678637742996216e-02 -1.888996958732604980e-01 8.459232002496719360e-02 1.309478729963302612e-01 1.514061242341995239e-01 2.336164712905883789e-01 -1.229281872510910034e-01 2.600616514682769775e-01 -3.468748629093170166e-01 -1.218509450554847717e-01 3.079508431255817413e-02 2.545085251331329346e-01 -2.114960998296737671e-01 6.225151941180229187e-02 -5.637933313846588135e-02 6.346205621957778931e-02 -7.677549868822097778e-02 1.580496877431869507e-01 -2.221903800964355469e-01 -2.525312006473541260e-01 -3.004603832960128784e-02 -4.548789560794830322e-02 -1.370099484920501709e-01 4.186914265155792236e-01
2.149997651576995850e-01 -1.279368400573730469e-01 -5.054800584912300110e-02 -6.399071961641311646e-02 -1.739557534456253052e-01 3.829564526677131653e-02 8.047632128000259399e-02 5.891775712370872498e-02 -4.356161225587129593e-03 2.825733087956905365e-02 9.223283082246780396e-02 -3.924661874771118164e-02 4.236927628517150879e-02 5.434424057602882385e-02 -8.712807297706604004e-02 3.036903142929077148e-01 -8.835688978433609009e-02 -2.385864220559597015e-02 4.054739326238632202e-02 1.715369522571563721e-03 -2.841425538063049316e-01 3.121861219406127930e-01 -2.237882614135742188e-01 4.472441971302032471e-02 -1.269565373659133911e-01 3.280381262302398682e-01 -2.013112157583236694e-01 -3.386041522026062012e-02 -2.863547503948211670e-01 -3.221471607685089111e-01 -2.481575608253479004e-01 3.472587168216705322e-01
-3.212855011224746704e-02 -7.175799459218978882e-03 -1.116374358534812927e-01 5.641109868884086609e-02 -1.739706099033355713e-02 -1.280904375016689301e-02 4.248648881912231445e-02 5.217029154300689697e-02 -1.299963891506195068e-01 1.135206967592239380e-01 3.175818920135498047e-02 1.690237522125244141e-01 2.508307993412017822e-01 -2.948917681351304054e-04 1.349380798637866974e-02 2.616961300373077393e-01 -8.583241701126098633e-02 -3.672343790531158447e-01 2.952817380428314209e-01 5.064226314425468445e-02 7.183806598186492920e-02 3.336873352527618408e-01 -1.801764033734798431e-02 1.080778799951076508e-02 9.535004943609237671e-02 3.410062491893768311e-01 -2.886208593845367432e-01 -5.777179822325706482e-02 -6.112530827522277832e-02 -3.115761578083038330e-01 -2.488298565149307251e-01 2.522862553596496582e-01
-1.985654234886169434e-01 5.548236519098281860e-02 -1.793015897274017334e-01 1.255136281251907349e-01 -3.361114487051963806e-02 -1.610409617424011230e-01 -6.399364676326513290e-03 -1.998763764277100563e-03 -2.431475520133972168e-01 -5.778675898909568787e-03 2.661339752376079559e-02 9.345712512731552124e-02 1.865922510623931885e-01 3.354169130325317383e-01 4.702718928456306458e-02 1.056575477123260498e-01 -9.821956604719161987e-02 -3.779615759849548340e-01 9.954457730054855347e-02 -1.238807290792465210e-02 -4.030743241310119629e-01 3.080787956714630127e-01 1.138405352830886841e-01 -8.593430742621421814e-03 -5.581518262624740601e-02 8.205817639827728271e-02 -3.554355502128601074e-01 -1.267926245927810669e-01 -1.177640631794929504e-01 -2.035354077816009521e-01 -1.798155903816223145e-02 1.110465973615646362e-01
3.564461469650268555e-01 1.413405835628509521e-01 -1.301799565553665161e-01 5.504176020622253418e-02 -3.555115079507231712e-03 -5.442573130130767822e-02 6.192500144243240356e-02 -8.428625017404556274e-02 -7.634412497282028198e-03 2.341894805431365967e-01 1.541562676429748535e-01 2.294091135263442993e-01 1.061764732003211975e-01 4.931417852640151978e-02 5.775273591279983521e-02 4.748499765992164612e-02 -2.129402160644531250e-01 -1.024649068713188171e-01 -1.094564050436019897e-01 3.746168017387390137e-01 2.648712368682026863e-03 2.241010516881942749e-01 -1.397384703159332275e-01 6.512941420078277588e-02 3.234160840511322021e-01 1.094478294253349304e-01 -5.203373730182647705e-02 -1.428593229502439499e-02 -2.684260904788970947e-01 -3.282518982887268066e-01 -2.502161860466003418e-01 1.563044935464859009e-01
-1.614169627428054810e-01 -2.051835507154464722e-02 -2.789033055305480957e-01 5.318169295787811279e-02 3.231231570243835449e-01 2.509251423180103302e-02 9.532100707292556763e-02 -1.335350424051284790e-01 8.996414393186569214e-02 1.449005454778671265e-01 1.220039799809455872e-01 -1.743692904710769653e-02 1.908477544784545898e-01 3.449769318103790283e-02 -9.710779041051864624e-02 1.588450819253921509e-01 -3.015857040882110596e-01 -1.049724444746971130e-01 -2.361732721328735352e-01 4.357200860977172852e-02 -3.067791163921356201e-01 3.172186315059661865e-01 -5.525730550289154053e-02 -1.850860565900802612e-02 4.338698089122772217e-02 7.132793962955474854e-02 -3.237768411636352539e-01 -2.258219867944717407e-01 6.247271597385406494e-02 -1.570094525814056396e-01 -4.245238751173019409e-02 3.057097494602203369e-01
1.108012497425079346e-01 2.463674843311309814e-01 3.475468605756759644e-02 -4.863020032644271851e-02 1.953210085630416870e-01 -1.354994922876358032e-01 4.321075975894927979e-02 -7.959822565317153931e-02 -2.466175109148025513e-01 4.854229837656021118e-02 1.310382187366485596e-01 1.645100861787796021e-01 3.429493308067321777e-01 9.933143854141235352e-02 -8.313677459955215454e-02 1.186718717217445374e-01 -8.141338825225830078e-02 -2.122231274843215942e-01 -2.005498856306076050e-01 -7.695522159337997437e-02 -3.448983132839202881e-01 -2.243230864405632019e-02 5.554995685815811157e-02 1.322511583566665649e-01 -7.215075194835662842e-02 3.240199014544487000e-02 -4.931873381137847900e-01 -1.978628784418106079e-01 -6.487887352705001831e-02 -5.712000280618667603e-02 -1.747460365295410156e-01 1.958630979061126709e-01
2.034576684236526489e-01 3.127964213490486145e-02 -1.184602081775665283e-02 -6.007141619920730591e-02 -1.632712781429290771e-01 -2.235234230756759644e-01 -1.682458966970443726e-01 -5.902628600597381592e-02 -1.219416558742523193e-01 -2.479186747223138809e-03 -1.098960041999816895e-01 1.051220223307609558e-01 2.866357862949371338e-01 -8.172628283500671387e-02 5.455377046018838882e-03 7.247468829154968262e-02 -2.311289310455322266e-01 -3.101543188095092773e-01 -1.676652282476425171e-01 2.862932085990905762e-01 6.319280248135328293e-03 4.421658813953399658e-01 3.032862395048141479e-02 1.713666617870330811e-01 2.248029261827468872e-01 1.499736905097961426e-01 -1.386897265911102295e-01 2.877081371843814850e-02 -3.078209757804870605e-01 -1.651704311370849609e-01 -2.648692205548286438e-02 1.094771474599838257e-01
1.386026144027709961e-01 -6.935607641935348511e-02 3.051716834306716919e-02 -6.840414833277463913e-03 2.867297735065221786e-03 -2.523757889866828918e-02 2.926561236381530762e-02 4.003973677754402161e-02 -9.039421379566192627e-02 2.672920823097229004e-01 -2.886179089546203613e-02 3.123502433300018311e-01 1.936615109443664551e-01 -1.440125703811645508e-02 -1.723663657903671265e-01 2.645298838615417480e-01 -3.938186466693878174e-01 -1.511861681938171387e-01 2.443424016237258911e-01 -5.498077347874641418e-02 1.101152673363685608e-01 1.405176520347595215e-01 3.773947712033987045e-03 1.386751830577850342e-01 1.709847897291183472e-01 2.970126271247863770e-01 -1.937266141176223755e-01 -3.129269778728485107e-01 8.290788531303405762e-02 -1.305188387632369995e-01 -9.885539859533309937e-02 2.794764637947082520e-01
1.048888862133026123e-01 -8.338815532624721527e-03 -9.355381876230239868e-02 6.555817276239395142e-02 1.105362251400947571e-01 7.231730222702026367e-02 5.892267823219299316e-02 -3.140176460146903992e-02 -1.420848369598388672e-01 -1.052410826086997986e-01 1.667331457138061523e-01 2.938888594508171082e-02 1.669802665710449219e-01 6.321576889604330063e-03 3.308532293885946274e-03 1.321371942758560181e-01 -3.996521234512329102e-01 -3.139110505580902100e-01 -6.360056344419717789e-03 -8.199734240770339966e-02 -2.807699441909790039e-01 2.023669891059398651e-02 1.246624216437339783e-01 5.101091265678405762e-01 5.984465032815933228e-02 -1.087937578558921814e-01 1.283633261919021606e-01 -2.926830947399139404e-01 1.321187168359756470e-01 -1.310050636529922485e-01 -2.342396378517150879e-01 1.469303816556930542e-01
6.542546302080154419e-02 7.590827345848083496e-02 -1.833007782697677612e-01 -5.020457133650779724e-02 2.865001857280731201e-01 -1.471671313047409058e-01 6.304395198822021484e-02 -2.958174645900726318e-01 -7.742292433977127075e-02 -1.077394932508468628e-01 -3.621262684464454651e-02 1.210786029696464539e-01 2.076567262411117554e-01 8.463056385517120361e-02 -2.403432428836822510e-01 1.165431588888168335e-01 -3.002191521227359772e-02 -1.569719314575195312e-01 6.199237704277038574e-02 -2.928015962243080139e-02 -2.700207233428955078e-01 1.745894849300384521e-01 -1.414771378040313721e-01 5.384794250130653381e-02 -4.292464256286621094e-02 2.012031674385070801e-01 -4.728443622589111328e-01 -1.586661338806152344e-01 7.698307931423187256e-02 -2.915328443050384521e-01 -1.859173029661178589e-01 1.740562319755554199e-01
2.476262301206588745e-02 -1.714887320995330811e-01 -1.250512525439262390e-02 2.086189985275268555e-01 -2.382283359766006470e-01 -3.656484931707382202e-02 -6.129858270287513733e-02 -5.576372891664505005e-02 3.545567020773887634e-02 -7.537610828876495361e-02 3.662655353546142578e-01 -2.161597013473510742e-01 2.729373872280120850e-01 3.417965024709701538e-02 1.030065119266510010e-01 1.824241131544113159e-01 -3.381983041763305664e-01 -1.851155757904052734e-01 4.008944705128669739e-02 6.751479208469390869e-02 -2.660058438777923584e-01 3.669087216258049011e-02 6.257446855306625366e-02 2.966183722019195557e-01 -3.005485422909259796e-02 -8.724779635667800903e-02 -1.656944155693054199e-01 -1.418753713369369507e-01 6.145878136157989502e-02 -3.341920077800750732e-01 -2.406950742006301880e-01 7.528781890869140625e-02
1.722987443208694458e-01 -1.512638176791369915e-03 1.148940920829772949e-01 3.034397363662719727e-01 8.048519492149353027e-02 -3.263257443904876709e-02 -1.446282267570495605e-01 1.248985156416893005e-02 -1.536350995302200317e-01 -2.085667699575424194e-01 -1.027651689946651459e-02 -6.900329887866973877e-02 2.022231519222259521e-01 1.557791978120803833e-02 -7.895138114690780640e-02 1.281653493642807007e-01 8.948360383510589600e-02 4.870903864502906799e-02 1.828037947416305542e-01 1.807290762662887573e-01 -2.980291843414306641e-01 2.672709524631500244e-01 3.014618717133998871e-02 -9.204609692096710205e-02 2.226075679063796997e-01 3.817414343357086182e-01 -2.395828664302825928e-01 -1.131385341286659241e-01 2.188836783170700073e-01 -2.367050647735595703e-01 -1.148573979735374451e-01 2.682197093963623047e-01
5.011054873466491699e-02 -4.394365102052688599e-02 -1.276257634162902832e-01 2.180236428976058960e-01 1.113470643758773804e-01 -6.809093803167343140e-02 -4.746142029762268066e-02 1.230064332485198975e-01 -2.025062888860702515e-01 -1.753635853528976440e-01 4.519550502300262451e-02 -1.381295323371887207e-01 3.809971809387207031e-01 7.328872382640838623e-02 6.510192900896072388e-02 3.678012872114777565e-03 -8.848085999488830566e-02 -3.946209847927093506e-01 -8.631053380668163300e-03 1.404483430087566376e-02 -2.866315245628356934e-01 1.623149365186691284e-01 5.583932157605886459e-03 4.888466298580169678e-01 -2.693965844810009003e-02 -2.339246571063995361e-01 8.493733406066894531e-02 -5.704799294471740723e-02 -1.260528266429901123e-01 -1.238097772002220154e-01 -5.831671506166458130e-02 1.943850219249725342e-01
3.257080316543579102e-01 -6.466022133827209473e-02 -2.544921338558197021e-01 2.695833742618560791e-01 1.759890764951705933e-01 2.542423903942108154e-01 2.086584866046905518e-01 4.660120606422424316e-02 -1.881653964519500732e-01 -2.418756037950515747e-01 4.054612293839454651e-02 -3.815249353647232056e-02 1.890725642442703247e-01 -1.365903317928314209e-01 6.672594696283340454e-02 1.600632369518280029e-01 1.480353325605392456e-01 -4.735819995403289795e-02 1.205318793654441833e-01 -1.926522515714168549e-02 -2.208417952060699463e-01 8.524326235055923462e-02 5.813148617744445801e-02 2.773787975311279297e-01 4.295282810926437378e-02 5.567238479852676392e-02 -1.461694240570068359e-01 1.361086666584014893e-01 1.814522594213485718e-01 -1.824354827404022217e-01 -1.013849005103111267e-01 3.643472194671630859e-01
5.242463946342468262e-02 -1.452794224023818970e-01 -2.617940902709960938e-01 2.381843030452728271e-01 -8.069260418415069580e-02 3.990003839135169983e-02 1.410907953977584839e-01 7.538424432277679443e-02 -1.945262402296066284e-02 -4.088127985596656799e-02 2.220655083656311035e-01 -8.190948516130447388e-02 2.206727415323257446e-01 5.112940445542335510e-02 -6.282603740692138672e-02 -6.604561209678649902e-02 -2.595342397689819336e-01 -3.339198529720306396e-01 3.643337637186050415e-02 -1.959649920463562012e-01 -4.392175674438476562e-01 6.551863253116607666e-02 -1.900333911180496216e-02 4.464488327503204346e-01 3.258499130606651306e-02 -4.358687996864318848e-02 -1.347504742443561554e-02 -1.018649116158485413e-01 -1.038817465305328369e-01 -1.960424473509192467e-03 -1.551910787820816040e-01 1.887366175651550293e-01
-3.481705859303474426e-02 -1.636209040880203247e-01 -1.449295431375503540e-01 1.843040622770786285e-02 3.037573210895061493e-02 -2.005372345447540283e-01 -1.173881627619266510e-02 -5.507214739918708801e-02 -1.181876286864280701e-01 -7.347741723060607910e-02 2.700530551373958588e-02 -4.308758676052093506e-02 8.546616137027740479e-02 1.475566923618316650e-01 2.103300541639328003e-01 2.074329741299152374e-02 -3.811373710632324219e-01 -1.800566613674163818e-01 -1.671306490898132324e-01 7.686081528663635254e-02 -2.828335762023925781e-01 1.568677872419357300e-01 -4.582478664815425873e-03 7.490535825490951538e-02 1.427305936813354492e-01 1.624633073806762695e-01 -3.085052669048309326e-01 -3.962022066116333008e-01 4.109142813831567764e-03 -3.506804108619689941e-01 -8.121387660503387451e-02 2.457550019025802612e-01
5.416417717933654785e-01 -1.743752695620059967e-02 3.825958818197250366e-02 1.818456798791885376e-01 1.050862893462181091e-01 3.093488700687885284e-02 -2.195015549659729004e-01 1.756522655487060547e-01 5.187913775444030762e-02 7.444175332784652710e-02 8.861199952661991119e-03 1.480726748704910278e-01 1.275587379932403564e-01 6.383977830410003662e-02 7.562182098627090454e-02 1.026992201805114746e-01 -1.550465226173400879e-01 -1.616102457046508789e-01 -7.135301828384399414e-02 1.377670764923095703e-01 -7.511369138956069946e-02 2.466120421886444092e-01 3.159416839480400085e-02 3.218050897121429443e-01 -8.346857130527496338e-02 3.644910156726837158e-01 -3.035379350185394287e-01 9.285739809274673462e-02 -6.924762576818466187e-02 1.352363377809524536e-01 -5.615858733654022217e-02 4.293170943856239319e-02
2.814320921897888184e-01 -1.068328768014907837e-01 -9.605802595615386963e-02 -3.195673227310180664e-02 -3.497856855392456055e-02 1.536510139703750610e-01 2.052685059607028961e-02 -1.514501310884952545e-02 -2.796200215816497803e-01 -7.048659026622772217e-02 7.726597785949707031e-02 -2.123698592185974121e-02 -7.176030427217483521e-02 9.880214929580688477e-02 8.884834498167037964e-02 1.845120638608932495e-01 -5.505795776844024658e-02 -2.011607438325881958e-01 -2.634916920214891434e-03 1.510986238718032837e-01 1.200459804385900497e-02 4.913676083087921143e-01 7.581666111946105957e-02 9.476198256015777588e-02 -1.964531093835830688e-02 2.570804059505462646e-01 -2.078371681272983551e-02 -1.915490329265594482e-01 -5.227543413639068604e-02 -3.223001360893249512e-01 -1.418745797127485275e-02 4.406413733959197998e-01
1.859332919120788574e-01 1.598046422004699707e-01 -2.173262834548950195e-01 -5.085098370909690857e-02 2.570008635520935059e-01 -2.992053516209125519e-02 1.915275752544403076e-01 -1.102750655263662338e-03 -1.912198662757873535e-01 -2.422171533107757568e-01 -8.706212043762207031e-02 2.872749865055084229e-01 3.564231693744659424e-01 1.416593790054321289e-01 8.352027833461761475e-02 1.587163358926773071e-01 -2.324377559125423431e-02 -2.166231572628021240e-01 8.388567715883255005e-02 8.461385965347290039e-03 -3.145467638969421387e-01 5.219711363315582275e-02 -1.119128763675689697e-01 5.054050683975219727e-02 2.611423730850219727e-01 4.515625163912773132e-02 -2.555361092090606689e-01 -1.383697092533111572e-01 -1.019031256437301636e-01 -2.415468990802764893e-01 -9.570258110761642456e-02 -1.339744478464126587e-01
1.420049518346786499e-01 1.342545449733734131e-01 4.754439741373062134e-02 4.801099002361297607e-01 6.320456974208354950e-03 1.491268277168273926e-01 -6.034823134541511536e-02 -1.913529820740222931e-02 -3.863333463668823242e-01 -6.464970111846923828e-02 1.857220977544784546e-01 -4.444645717740058899e-02 1.453717052936553955e-01 -1.750484555959701538e-01 -1.742627173662185669e-01 2.205448597669601440e-01 -1.576191186904907227e-01 -3.972651958465576172e-01 -7.181103527545928955e-02 1.958335936069488525e-01 1.155071035027503967e-01 4.181629046797752380e-03 -1.244959980249404907e-01 1.525517106056213379e-01 -1.731690578162670135e-02 1.195309311151504517e-01 -1.018675267696380615e-01 -1.036095097661018372e-01 -4.843488335609436035e-02 -5.408440902829170227e-02 1.908759921789169312e-01 1.623822897672653198e-01
2.551833689212799072e-01 2.284460812807083130e-01 -1.493973881006240845e-01 -1.278480589389801025e-01 7.658094912767410278e-02 -7.058290392160415649e-02 -7.886798679828643799e-02 2.106686234474182129e-01 -1.284781545400619507e-01 1.138279810547828674e-01 2.190335243940353394e-01 5.684072524309158325e-02 -2.782811224460601807e-02 -9.772145003080368042e-02 4.569106921553611755e-02 -1.004388034343719482e-01 -2.486531138420104980e-01 -2.220427989959716797e-01 -4.005978256464004517e-02 2.506288699805736542e-02 -1.281003355979919434e-01 2.220771908760070801e-01 -3.083306252956390381e-01 3.524644970893859863e-01 2.723968923091888428e-01 1.312586367130279541e-01 -3.190871179103851318e-01 -1.131704449653625488e-01 -3.247109055519104004e-02 -1.257381681352853775e-02 2.712533771991729736e-01 1.328761968761682510e-02
5.273398756980895996e-01 7.718565315008163452e-02 -1.421066820621490479e-01 2.333354800939559937e-01 -7.983916252851486206e-02 -9.922368824481964111e-02 1.530440002679824829e-01 -1.321459561586380005e-01 -5.947458371520042419e-02 -1.242460012435913086e-01 -1.635107584297657013e-02 -6.142854690551757812e-02 3.231007978320121765e-02 1.502273827791213989e-01 1.177790090441703796e-01 3.314154744148254395e-01 -3.557848557829856873e-02 -9.700368344783782959e-02 1.320037394762039185e-01 1.385116130113601685e-01 -1.136006340384483337e-01 3.996774554252624512e-01 -1.267825663089752197e-01 2.626385986804962158e-01 6.450881063938140869e-02 1.411576718091964722e-01 -1.068134009838104248e-01 9.184405207633972168e-02 1.099664866924285889e-01 1.103990450501441956e-01 -1.657966673374176025e-01 1.148424670100212097e-01
3.485530316829681396e-01 2.001405805349349976e-01 5.635251477360725403e-02 -1.519199609756469727e-01 -3.370962291955947876e-02 -1.197983995079994202e-01 3.091725409030914307e-01 -1.118026748299598694e-01 -2.958626428153365850e-04 -9.935446828603744507e-02 7.610555738210678101e-03 2.211554348468780518e-01 2.589355111122131348e-01 -1.483463793992996216e-01 -6.094085052609443665e-02 1.894139200448989868e-01 -1.842315793037414551e-01 -1.108574494719505310e-01 1.931945048272609711e-02 2.145031541585922241e-01 -3.076747618615627289e-02 3.852030932903289795e-01 -9.318419545888900757e-02 9.105537831783294678e-02 2.641255855560302734e-01 2.300879061222076416e-01 -1.641524434089660645e-01 -9.352590143680572510e-02 -1.301898509263992310e-01 -5.050493776798248291e-02 -1.205826774239540100e-01 2.231253087520599365e-01
3.211116194725036621e-01 -1.588868647813796997e-01 5.851984489709138870e-03 1.908395588397979736e-01 5.267848074436187744e-02 -1.698777377605438232e-01 -1.542755365371704102e-01 -4.566086083650588989e-02 -1.444893628358840942e-01 -9.378733113408088684e-03 -1.650197207927703857e-01 2.850968949496746063e-02 1.581593006849288940e-01 2.815628424286842346e-02 -1.712697893381118774e-01 9.026334434747695923e-02 -6.620668619871139526e-02 -2.996498346328735352e-01 3.460362926125526428e-02 3.484206795692443848e-01 -3.037089109420776367e-01 8.585121482610702515e-02 -3.136516315862536430e-03 -1.424528658390045166e-01 1.311763525009155273e-01 3.547396883368492126e-02 -4.138550162315368652e-01 -1.866547614336013794e-01 2.686977684497833252e-01 -1.615311503410339355e-01 -6.180423125624656677e-02 4.471442103385925293e-02
-8.164422214031219482e-02 2.265556305646896362e-01 -8.152118325233459473e-02 1.902446001768112183e-01 3.322446942329406738e-01 -2.149393856525421143e-01 -4.017030820250511169e-03 -1.041328385472297668e-01 -1.783794760704040527e-01 -2.759193815290927887e-02 1.248985379934310913e-01 1.877385973930358887e-01 3.029292225837707520e-01 -9.877583943307399750e-03 -1.529668420553207397e-01 -7.167203724384307861e-02 -6.731494516134262085e-02 -1.438446789979934692e-01 7.300603389739990234e-02 2.148460447788238525e-01 -1.367561519145965576e-01 2.409336119890213013e-01 -1.161867827177047729e-01 1.439918670803308487e-02 7.349226158112287521e-03 1.847590357065200806e-01 -2.448638826608657837e-01 -2.584612667560577393e-01 -1.062051802873611450e-01 -1.548032462596893311e-01 -3.852101862430572510e-01 1.270714849233627319e-01
1.377636343240737915e-01 6.724616885185241699e-02 1.501900423318147659e-02 6.102288141846656799e-02 1.073734536767005920e-01 -2.618989348411560059e-01 -5.330026894807815552e-02 -1.389136314392089844e-01 -1.793440133333206177e-01 -6.715548038482666016e-02 1.167809963226318359e-01 2.701928019523620605e-01 2.436732500791549683e-01 -1.807131618261337280e-01 -2.092400044202804565e-01 3.643134236335754395e-01 -3.108165562152862549e-01 -2.450811564922332764e-01 -3.239012882113456726e-02 8.374520391225814819e-02 4.721180722117424011e-02 1.023619920015335083e-01 1.474607735872268677e-01 -3.700126707553863525e-02 1.756862699985504150e-01 -2.586203627288341522e-02 -1.859896034002304077e-01 -5.505945906043052673e-02 -1.334690153598785400e-01 -2.762005031108856201e-01 -2.085004001855850220e-01 2.667393982410430908e-01
2.563446462154388428e-01 -7.812021672725677490e-02 -2.187774628400802612e-01 -3.087631985545158386e-02 4.592420533299446106e-02 4.860696569085121155e-02 1.948128640651702881e-01 -5.896288156509399414e-02 -1.297840476036071777e-01 -7.405568659305572510e-02 7.419479638338088989e-02 -9.830303490161895752e-02 4.425335526466369629e-01 -1.633150130510330200e-01 -8.908955007791519165e-02 -1.158968359231948853e-02 -1.577345654368400574e-02 -2.878247499465942383e-01 6.908588577061891556e-03 1.644268780946731567e-01 -4.679667949676513672e-01 5.841857194900512695e-02 -5.558596178889274597e-02 2.490646988153457642e-01 -8.350709080696105957e-02 4.274902492761611938e-02 9.594041109085083008e-02 -4.448032006621360779e-02 1.921187639236450195e-01 -4.847334325313568115e-02 -1.410457193851470947e-01 2.975739836692810059e-01
2.037463486194610596e-01 1.016708686947822571e-01 -1.502937972545623779e-01 1.173907890915870667e-01 3.209609091281890869e-01 -4.263116791844367981e-02 1.605976223945617676e-01 -1.841075867414474487e-01 -2.247608900070190430e-01 -1.688085794448852539e-01 3.319809958338737488e-02 1.805010586977005005e-01 2.167058736085891724e-01 1.181351915001869202e-01 1.143635436892509460e-02 1.494855582714080811e-01 -3.541000932455062866e-02 -2.216576337814331055e-01 -6.747583299875259399e-02 -2.146143317222595215e-01 -2.900617420673370361e-01 1.397973448038101196e-01 5.547989532351493835e-02 1.400134563446044922e-01 9.842704981565475464e-02 3.818348050117492676e-02 -2.053483873605728149e-01 2.343292534351348877e-02 -3.469355702400207520e-01 -2.943281829357147217e-01 -2.501610219478607178e-01 1.935430988669395447e-02
1.151200607419013977e-01 4.639034625142812729e-03 -4.762289673089981079e-02 -4.648643732070922852e-02 -1.595213562250137329e-01 -1.671658009290695190e-01 7.757668197154998779e-02 1.255561113357543945e-01 1.576442271471023560e-01 -8.666816167533397675e-03 3.020419739186763763e-02 2.995688021183013916e-01 3.019381165504455566e-01 2.088420987129211426e-01 -2.829607427120208740e-01 2.655385732650756836e-01 3.301755338907241821e-02 -8.839101344347000122e-02 -7.697751373052597046e-02 -1.021141111850738525e-01 -1.752127557992935181e-01 9.382036328315734863e-02 -1.916745007038116455e-01 2.746210694313049316e-01 3.229313492774963379e-01 2.158089131116867065e-01 -7.605098932981491089e-02 -1.336932778358459473e-01 -8.895973861217498779e-02 -1.432158648967742920e-01 1.100384723395109177e-02 3.552577495574951172e-01
1.367339342832565308e-01 2.440442442893981934e-01 -2.408625781536102295e-01 -1.165065467357635498e-01 7.747467607259750366e-02 -1.952343732118606567e-01 7.585977017879486084e-02 -1.037700697779655457e-01 -1.925459206104278564e-01 -4.079669713973999023e-02 -1.047337520867586136e-02 5.593829602003097534e-02 2.500365078449249268e-01 -1.435455530881881714e-01 -4.161824658513069153e-02 4.315338283777236938e-02 -3.423686325550079346e-01 -1.644819527864456177e-01 2.448159083724021912e-02 2.373569607734680176e-01 -2.531186342239379883e-01 1.559015735983848572e-02 -1.499458849430084229e-01 -1.207017526030540466e-01 3.454877436161041260e-02 1.883747875690460205e-01 -3.797471225261688232e-01 -1.530644893646240234e-01 -2.380572259426116943e-01 -8.934178203344345093e-02 -2.766846716403961182e-01 1.128049418330192566e-01
-9.762126952409744263e-02 1.413878649473190308e-01 1.130987033247947693e-01 -4.655852541327476501e-02 -2.230731993913650513e-01 -1.607727855443954468e-01 1.033691540360450745e-01 9.842146188020706177e-02 -1.620037853717803955e-01 7.166554778814315796e-02 3.378679156303405762e-01 -1.850880235433578491e-01 2.898308336734771729e-01 9.180359542369842529e-02 -4.443783313035964966e-02 1.710589528083801270e-01 -2.647766172885894775e-01 -1.428924351930618286e-01 -1.548686772584915161e-01 1.189551278948783875e-01 -2.252011150121688843e-01 3.109662830829620361e-01 4.379279538989067078e-02 1.282912045717239380e-01 1.231126412749290466e-01 7.071138173341751099e-02 2.755881473422050476e-02 -2.355460375547409058e-01 5.230972915887832642e-02 -7.751542329788208008e-02 -2.131922096014022827e-01 3.619864881038665771e-01
-6.558921188116073608e-02 3.623556112870573997e-03 -1.861183941364288330e-01 6.271657347679138184e-02 2.550944387912750244e-01 -1.348013132810592651e-01 1.540158223360776901e-02 -2.332353144884109497e-01 -1.037253513932228088e-01 1.869848370552062988e-01 1.848811358213424683e-01 1.372298300266265869e-01 1.869296729564666748e-01 1.924511939287185669e-01 -3.066174983978271484e-01 -4.015818610787391663e-02 -2.106616199016571045e-01 -2.392681688070297241e-01 2.758429944515228271e-02 2.100418210029602051e-01 -2.999370694160461426e-01 1.575491577386856079e-01 -8.954200893640518188e-02 7.052605040371417999e-03 1.643471270799636841e-01 6.997904926538467407e-02 -3.148882985115051270e-01 -2.368907481431961060e-01 -1.070535406470298767e-01 -4.339913651347160339e-02 -1.789560317993164062e-01 2.257940918207168579e-01
8.211239241063594818e-03 1.238194946199655533e-02 -9.685034304857254028e-02 1.448134034872055054e-01 2.396976798772811890e-01 -2.477236837148666382e-02 -3.269073367118835449e-02 -3.108671605587005615e-01 -9.639961272478103638e-02 -2.223894558846950531e-02 9.741643816232681274e-02 -1.383727975189685822e-02 3.315813243389129639e-01 5.751866847276687622e-02 -2.404643893241882324e-01 -1.147896517068147659e-02 -3.184482157230377197e-01 -2.064804434776306152e-01 -1.396487206220626831e-01 6.419219821691513062e-02 -1.428473293781280518e-01 2.070756256580352783e-01 -1.103097349405288696e-01 -8.780368417501449585e-02 -1.654061675071716309e-01 5.980997905135154724e-02 -4.468458592891693115e-01 -2.611559629440307617e-01 -1.528695523738861084e-01 -8.877126127481460571e-02 -1.909650713205337524e-01 7.495181262493133545e-02
-1.370748132467269897e-01 -1.175490301102399826e-02 -9.494710713624954224e-02 4.306845664978027344e-01 7.074716687202453613e-02 8.924056589603424072e-02 -2.863266766071319580e-01 -5.908950418233871460e-02 3.842651098966598511e-02 1.468951702117919922e-01 7.772481441497802734e-02 -1.851311326026916504e-01 2.519074380397796631e-01 -1.300785504281520844e-02 -2.478093355894088745e-01 2.943050488829612732e-02 -3.689939677715301514e-01 -2.544974088668823242e-01 -3.453254327178001404e-02 1.242746263742446899e-01 5.381711944937705994e-02 1.648751199245452881e-01 -2.642336785793304443e-01 3.131319284439086914e-01 8.073906600475311279e-02 7.025111466646194458e-02 -2.221559733152389526e-02 1.579189300537109375e-01 1.696252673864364624e-01 -2.053166925907135010e-02 -1.161149144172668457e-01 6.145565211772918701e-02
2.353606075048446655e-01 -6.110076606273651123e-02 -1.681971997022628784e-01 7.984054833650588989e-02 -9.983877837657928467e-02 -9.512668102979660034e-02 2.522974908351898193e-01 7.479950785636901855e-02 6.401935964822769165e-02 -2.127751410007476807e-01 9.572058916091918945e-02 -9.567225724458694458e-02 2.735519409179687500e-01 4.166075214743614197e-02 5.063609778881072998e-02 7.390151917934417725e-02 -9.652400761842727661e-02 3.043598122894763947e-02 -7.243726402521133423e-02 2.867325842380523682e-01 -8.253048360347747803e-02 4.505633413791656494e-01 -7.605589926242828369e-02 -8.092830330133438110e-02 -2.975052595138549805e-01 6.179138273000717163e-02 -3.415625095367431641e-01 -4.966704547405242920e-02 2.030976675450801849e-02 -2.039732784032821655e-01 -2.878468334674835205e-01 -9.732057154178619385e-02
1.188998818397521973e-01 3.004505038261413574e-01 7.982742786407470703e-02 1.299383044242858887e-01 9.824801981449127197e-02 -1.975776255130767822e-01 -1.019569113850593567e-01 9.000132977962493896e-02 -8.077052235603332520e-02 -2.761772871017456055e-01 7.525642402470111847e-03 1.237815469503402710e-01 2.269770503044128418e-01 9.347341209650039673e-02 -8.052238821983337402e-02 5.430389568209648132e-02 -1.710124015808105469e-01 -1.664929278194904327e-02 2.813269942998886108e-02 -6.834705919027328491e-02 -3.543229401111602783e-01 -5.917895585298538208e-02 -4.902464896440505981e-02 1.422724574804306030e-01 1.385383754968643188e-01 4.927754774689674377e-02 -5.010037422180175781e-01 1.213891357183456421e-01 -2.240094393491744995e-01 -1.602298468351364136e-01 -2.875689566135406494e-01 6.854320317506790161e-02
2.054375410079956055e-01 1.876000314950942993e-02 7.867579162120819092e-02 3.698662221431732178e-01 -2.338445279747247696e-03 1.619440615177154541e-01 8.743618428707122803e-02 2.043866217136383057e-01 -1.488261520862579346e-01 2.578737447038292885e-03 -1.730366423726081848e-02 -2.684138119220733643e-01 2.619094550609588623e-01 -7.121836300939321518e-03 -7.633725553750991821e-02 2.005849592387676239e-02 -1.104197651147842407e-01 -3.077281117439270020e-01 -1.158133670687675476e-01 2.576971054077148438e-02 -5.127642750740051270e-01 1.403834521770477295e-01 6.987243145704269409e-02 1.349479258060455322e-01 2.295166067779064178e-02 -1.744274049997329712e-01 -8.839482069015502930e-02 6.504518538713455200e-02 2.840504646301269531e-01 3.095232881605625153e-02 -8.435414731502532959e-02 -1.047640666365623474e-01
3.867794275283813477e-01 1.242880523204803467e-02 -6.067113950848579407e-02 2.618069574236869812e-02 3.906569257378578186e-02 -5.469061434268951416e-02 1.632646471261978149e-01 -6.294631958007812500e-02 2.002911828458309174e-02 6.386018544435501099e-02 4.672887269407510757e-03 -1.329146884381771088e-02 4.240771755576133728e-02 -2.914710901677608490e-02 -1.106072440743446350e-01 3.083254694938659668e-01 -4.536971077322959900e-02 -2.838380336761474609e-01 1.788790971040725708e-01 2.401524782180786133e-01 -1.311297416687011719e-01 4.766037166118621826e-01 -7.636874169111251831e-02 3.275155425071716309e-01 1.528219431638717651e-01 9.338039159774780273e-02 -9.974526613950729370e-02 1.811517179012298584e-01 1.338331848382949829e-01 8.548329025506973267e-02 -1.514737159013748169e-01 2.082811743021011353e-01
2.292556464672088623e-01 -1.052688658237457275e-01 -9.898391366004943848e-02 2.346939444541931152e-01 -6.301323324441909790e-02 -1.168514117598533630e-01 1.301543414592742920e-01 6.815464794635772705e-02 -3.060807585716247559e-01 -8.547142148017883301e-02 -8.190172910690307617e-02 -1.272268127650022507e-02 2.973040044307708740e-01 -1.221907734870910645e-01 3.968876972794532776e-02 1.006781607866287231e-01 -2.760268189013004303e-02 -2.793459296226501465e-01 7.525455951690673828e-02 8.395765721797943115e-02 -4.030075073242187500e-01 -9.890156239271163940e-02 -1.652882695198059082e-01 4.264011383056640625e-01 -1.088613457977771759e-02 -1.639446169137954712e-01 -8.059322834014892578e-02 -1.527552306652069092e-01 1.095345430076122284e-02 -1.451312005519866943e-01 -1.769086420536041260e-01 1.650169938802719116e-01
1.569478213787078857e-01 8.950965851545333862e-02 -2.429522424936294556e-01 -6.575649976730346680e-02 1.167693138122558594e-01 -6.390485912561416626e-02 7.679617404937744141e-02 -8.181399106979370117e-02 -2.331053763628005981e-01 2.647891938686370850e-01 -4.916673526167869568e-02 1.451355963945388794e-01 3.866667747497558594e-01 -1.047258675098419189e-01 -1.320571005344390869e-01 3.394198715686798096e-01 -1.328417658805847168e-01 -3.071425259113311768e-01 -1.240494847297668457e-01 1.576655656099319458e-01 -2.645164430141448975e-01 2.131545692682266235e-01 -3.200387060642242432e-01 -5.631460994482040405e-02 -5.306023359298706055e-02 -4.533737525343894958e-02 6.164228171110153198e-02 1.603393554687500000e-01 1.181306596845388412e-02 8.696045726537704468e-03 -1.101049259305000305e-01 -1.126550659537315369e-01
4.940613731741905212e-02 -1.528435498476028442e-01 -6.349768023937940598e-03 4.574286565184593201e-02 -8.285329490900039673e-02 -1.950983405113220215e-01 2.764027006924152374e-02 1.874393224716186523e-01 5.219082534313201904e-02 1.249571815133094788e-01 3.293736279010772705e-02 4.807410016655921936e-02 3.660900592803955078e-01 1.587453484535217285e-01 9.053034707903862000e-03 -1.066220086067914963e-02 -2.664746642112731934e-01 -1.076253727078437805e-01 -1.849640905857086182e-01 -1.343820691108703613e-01 -2.751293480396270752e-01 4.939613342285156250e-01 9.049573540687561035e-02 -8.871354907751083374e-02 8.825298398733139038e-02 6.844679359346628189e-03 -1.358203738927841187e-01 -1.896920800209045410e-01 1.255354732275009155e-01 -2.987844944000244141e-01 7.890559732913970947e-02 2.568053007125854492e-01
2.282435148954391479e-01 -8.844327926635742188e-02 -1.145391445606946945e-02 3.135640174150466919e-02 -1.374358087778091431e-01 -2.888704091310501099e-02 2.418369352817535400e-01 1.584679931402206421e-01 4.930100217461585999e-02 -3.730050846934318542e-02 -2.398944497108459473e-01 1.487618535757064819e-01 2.257668673992156982e-01 9.809067845344543457e-02 -1.387406289577484131e-01 2.027465850114822388e-01 -1.355335265398025513e-01 -7.762978971004486084e-02 -1.846545487642288208e-01 1.222501173615455627e-01 -3.516712784767150879e-01 2.502335011959075928e-01 -1.094050183892250061e-01 9.155555814504623413e-02 7.034333050251007080e-02 3.685787022113800049e-01 2.223445475101470947e-02 -3.689555823802947998e-01 -1.773447263985872269e-03 -8.623590320348739624e-02 -9.088443219661712646e-02 2.408296018838882446e-01
3.399311602115631104e-01 2.666807360947132111e-02 -2.091235965490341187e-01 1.756802387535572052e-02 9.817973524332046509e-02 -2.593247592449188232e-01 4.581173881888389587e-02 8.263453096151351929e-02 -2.312138676643371582e-01 -6.997951120138168335e-02 -1.472563892602920532e-01 1.937885186634957790e-03 2.422642558813095093e-01 2.790829837322235107e-01 5.789475515484809875e-02 1.058063954114913940e-01 1.143110170960426331e-01 5.700390040874481201e-02 -1.233595311641693115e-01 7.785414904356002808e-02 1.850852556526660919e-02 3.699626326560974121e-01 7.551886606961488724e-03 1.711679399013519287e-01 -1.915395408868789673e-01 2.056914567947387695e-01 -1.811403781175613403e-01 -1.217583045363426208e-01 1.190029755234718323e-01 -2.641433179378509521e-01 -3.123294115066528320e-01 1.021032631397247314e-01
-6.301669776439666748e-02 1.428406089544296265e-01 -8.927990496158599854e-02 5.697306618094444275e-02 2.085888832807540894e-01 8.062823116779327393e-02 1.230590939521789551e-01 -1.696067601442337036e-01 3.111396543681621552e-02 -2.050425261259078979e-01 1.621446460485458374e-01 4.161651805043220520e-02 2.832016050815582275e-01 1.132477372884750366e-01 -2.225869446992874146e-01 1.556078642606735229e-01 2.821924351155757904e-02 -2.176055759191513062e-01 -2.084963321685791016e-01 -8.743535727262496948e-02 -3.744798004627227783e-01 8.927674591541290283e-02 -1.515752822160720825e-01 2.096555531024932861e-01 1.326488107442855835e-01 -4.842554777860641479e-02 -4.497463405132293701e-01 -5.136731266975402832e-02 -4.444577172398567200e-02 -1.116377711296081543e-01 -2.201066613197326660e-01 1.747322380542755127e-01
2.798442840576171875e-01 -1.125807166099548340e-01 -1.204029023647308350e-01 5.708598764613270760e-04 3.861600533127784729e-02 -1.567469723522663116e-02 3.023631572723388672e-01 3.612193092703819275e-02 2.539456486701965332e-01 -5.353175848722457886e-02 -1.729825735092163086e-01 3.269709050655364990e-01 1.211936697363853455e-01 1.846968233585357666e-01 -7.936025038361549377e-03 -1.417297273874282837e-01 -2.437800318002700806e-01 -9.738344699144363403e-02 3.529087640345096588e-03 1.580814123153686523e-01 -5.392003431916236877e-02 4.009013772010803223e-01 1.168112233281135559e-01 1.471530050039291382e-01 3.874434903264045715e-02 1.472897082567214966e-01 -1.466884166002273560e-01 5.798818171024322510e-02 3.167609870433807373e-01 -2.063856422901153564e-01 -2.387583488598465919e-03 2.074993550777435303e-01
-6.644977629184722900e-02 1.256635636091232300e-01 4.437895119190216064e-02 2.518070340156555176e-01 2.202982604503631592e-01 -3.306022658944129944e-02 5.042651668190956116e-02 -1.063370108604431152e-01 -8.813078701496124268e-02 -5.425189062952995300e-02 9.493994712829589844e-02 2.810497879981994629e-01 1.760435402393341064e-01 1.381303966045379639e-01 9.668797254562377930e-02 1.206118017435073853e-01 -3.963807225227355957e-02 -2.127006351947784424e-01 -1.206999570131301880e-01 -6.775392591953277588e-02 -4.249248802661895752e-01 -1.724842749536037445e-02 -6.918672472238540649e-02 1.517392992973327637e-01 1.380170285701751709e-01 2.412402331829071045e-01 -4.883528351783752441e-01 -9.007599204778671265e-02 2.947751665487885475e-03 -1.707158982753753662e-01 -1.772746741771697998e-01 1.385408192873001099e-01
1.036564484238624573e-01 5.865621939301490784e-02 -2.163845747709274292e-01 -1.490005198866128922e-02 1.563100069761276245e-01 -6.743415445089340210e-02 3.241597712039947510e-01 3.426698595285415649e-02 3.894416382536292076e-03 -1.157922744750976562e-01 9.122321009635925293e-02 4.112589731812477112e-02 2.985556125640869141e-01 2.907028794288635254e-01 -2.487185448408126831e-01 -7.268550246953964233e-02 4.291112720966339111e-02 -4.218423366546630859e-02 1.279419511556625366e-01 1.851185113191604614e-01 -2.650252282619476318e-01 2.949835658073425293e-01 3.902929276227951050e-02 1.455412954092025757e-01 -1.362769156694412231e-01 1.862343214452266693e-02 -3.115676641464233398e-01 -1.936332434415817261e-01 -1.987914443016052246e-01 -1.614452898502349854e-01 -2.841388881206512451e-01 7.273764908313751221e-02
4.300585985183715820e-01 -6.833762675523757935e-02 -1.146789416670799255e-01 9.656939655542373657e-02 -2.216859906911849976e-02 7.571258395910263062e-02 -9.797241538763046265e-02 -6.179441884160041809e-02 1.368960738182067871e-01 1.765947602689266205e-02 1.846283525228500366e-01 1.252271980047225952e-01 7.576786726713180542e-02 2.359184026718139648e-01 4.587104776874184608e-04 2.139372229576110840e-01 -1.973285079002380371e-01 -1.542803198099136353e-01 2.157629281282424927e-02 1.946973800659179688e-01 -1.339365839958190918e-01 3.798262774944305420e-01 -1.304242759943008423e-01 4.099729657173156738e-01 -8.094660937786102295e-02 1.707039475440979004e-01 -4.800159484148025513e-02 1.453171074390411377e-01 -9.465724229812622070e-02 1.413246989250183105e-01 -2.035734355449676514e-01 1.198966577649116516e-01
-2.074597962200641632e-02 2.505689263343811035e-01 -1.703252941370010376e-01 -1.778092794120311737e-02 1.715318560600280762e-01 -8.531591296195983887e-02 -1.167131438851356506e-01 -1.809668689966201782e-01 -2.260046303272247314e-01 -9.670001268386840820e-02 2.322157770395278931e-01 1.837373822927474976e-01 2.292927652597427368e-01 2.169141471385955811e-01 -1.318949311971664429e-01 5.299390107393264771e-02 -7.603794336318969727e-02 -1.094052791595458984e-01 -3.937694802880287170e-02 -4.830017313361167908e-02 -2.921131551265716553e-01 1.299254149198532104e-01 -1.435036808252334595e-01 1.222794130444526672e-01 3.759140148758888245e-02 1.332909464836120605e-01 -4.814478158950805664e-01 -1.504053175449371338e-01 -1.566594839096069336e-01 -7.976756244897842407e-02 -1.505182385444641113e-01 2.643780708312988281e-01
1.230294778943061829e-01 -1.934320926666259766e-01 1.713650417514145374e-03 3.389868736267089844e-01 1.730344630777835846e-02 -3.244387730956077576e-02 1.273908000439405441e-02 1.970126330852508545e-01 -7.592300325632095337e-02 -1.118964031338691711e-01 3.085636794567108154e-01 -1.180115640163421631e-01 1.858095973730087280e-01 4.849811643362045288e-02 1.375012546777725220e-01 1.265587657690048218e-01 -2.518236041069030762e-01 -2.775916755199432373e-01 2.437758296728134155e-01 -1.136738881468772888e-01 -1.387844085693359375e-01 1.595873087644577026e-01 1.778055578470230103e-01 3.777668476104736328e-01 -7.422851026058197021e-02 2.207019738852977753e-02 -2.676147408783435822e-02 -1.988828927278518677e-01 1.741356849670410156e-01 -1.836822032928466797e-01 3.646634146571159363e-02 2.223685234785079956e-01
-1.117189079523086548e-01 3.059965372085571289e-01 -3.043411374092102051e-01 6.808174401521682739e-02 1.776337623596191406e-01 -2.529886960983276367e-01 -9.215834736824035645e-02 -2.278689146041870117e-01 3.312183916568756104e-02 1.724513806402683258e-02 2.471983432769775391e-02 -6.377367675304412842e-02 2.362347394227981567e-01 1.009436473250389099e-01 -6.765608489513397217e-02 -1.802191883325576782e-01 -3.026566207408905029e-01 -2.114173322916030884e-01 -1.216659247875213623e-01 -1.867770999670028687e-01 -2.518028616905212402e-01 1.858955621719360352e-01 -2.999643329530954361e-03 1.325215548276901245e-01 2.674833638593554497e-03 1.549964994192123413e-01 -4.771000891923904419e-02 -1.038196533918380737e-01 -4.471787810325622559e-02 -2.002350538969039917e-01 -2.582033872604370117e-01 2.901008725166320801e-01
2.528648674488067627e-01 -3.632985427975654602e-02 -1.614739745855331421e-01 3.943230211734771729e-01 1.108963340520858765e-01 1.307362765073776245e-01 1.728267036378383636e-02 2.347076982259750366e-01 5.807447433471679688e-02 -1.156966537237167358e-01 1.973935961723327637e-01 7.088714092969894409e-02 1.237102150917053223e-01 -8.844430744647979736e-02 -3.748332336544990540e-02 9.232243150472640991e-02 -1.084690317511558533e-01 -3.298910856246948242e-01 2.015087753534317017e-02 -1.924568712711334229e-01 -3.481087386608123779e-01 -5.885359644889831543e-02 -1.038977876305580139e-01 3.579604029655456543e-01 2.475447766482830048e-02 -1.637187749147415161e-01 4.241982009261846542e-03 -2.202643007040023804e-01 -3.704654052853584290e-02 -2.188570648431777954e-01 -1.194883063435554504e-01 1.161194816231727600e-01
9.327243268489837646e-02 1.049895361065864563e-01 -4.186140373349189758e-03 1.729345023632049561e-01 1.481997966766357422e-01 -3.323311209678649902e-01 2.485957294702529907e-01 -3.651089221239089966e-02 -8.636042475700378418e-02 1.788700744509696960e-02 -2.620989978313446045e-01 1.327035427093505859e-01 2.330493479967117310e-01 -7.949460297822952271e-03 1.655589491128921509e-01 5.922884866595268250e-02 -7.666562497615814209e-02 -8.746948838233947754e-02 -1.355611234903335571e-01 1.845443993806838989e-01 -3.728900477290153503e-02 2.217250466346740723e-01 -1.545228809118270874e-01 1.650036275386810303e-01 1.966221481561660767e-01 -2.763670869171619415e-03 -3.885207474231719971e-01 3.076830804347991943e-01 -8.148899674415588379e-02 -1.188927665352821350e-01 -1.543175876140594482e-01 2.809683978557586670e-01
-1.097502857446670532e-01 1.128903925418853760e-01 -3.744872286915779114e-02 -3.442451730370521545e-02 3.563041090965270996e-01 -1.469036638736724854e-01 -4.699927940964698792e-02 -2.184395045042037964e-01 -3.518461585044860840e-01 1.949529498815536499e-01 7.343222945928573608e-02 7.852719724178314209e-02 2.245388478040695190e-01 1.054944917559623718e-01 -1.051453873515129089e-01 9.857903420925140381e-02 -1.817277669906616211e-01 -4.728914424777030945e-02 -7.184308767318725586e-02 6.533135473728179932e-02 -1.678665578365325928e-01 3.486530780792236328e-01 -7.605259772390127182e-03 7.767901569604873657e-02 -5.387669056653976440e-02 1.621612906455993652e-01 -4.083807468414306641e-01 4.438037797808647156e-02 1.318590994924306870e-02 -2.350100129842758179e-01 -1.932515650987625122e-01 1.651355177164077759e-01
1.464163661003112793e-01 5.351660400629043579e-02 -3.658489510416984558e-02 4.010059535503387451e-01 -4.749787971377372742e-02 2.025674134492874146e-01 9.959387779235839844e-02 1.374739408493041992e-01 -5.805357545614242554e-02 -3.031456768512725830e-01 2.456194758415222168e-01 1.070986762642860413e-01 1.314080059528350830e-01 1.292258203029632568e-01 3.749912139028310776e-03 4.690799396485090256e-03 -3.357983231544494629e-01 -1.724782288074493408e-01 4.073390737175941467e-02 4.749178420752286911e-03 -3.163917958736419678e-01 -4.142184555530548096e-02 -1.115008294582366943e-01 3.570786416530609131e-01 2.997020026668906212e-03 -1.054509356617927551e-01 1.068281084299087524e-01 -3.129913508892059326e-01 -1.943580806255340576e-02 -8.596435189247131348e-03 -1.944108866155147552e-02 1.819167733192443848e-01
-1.714967191219329834e-01 -1.688150763511657715e-01 5.865634605288505554e-02 1.582921743392944336e-01 1.911160200834274292e-01 -7.321483641862869263e-02 1.386912763118743896e-01 -6.712765246629714966e-02 -8.748440444469451904e-02 -1.530965864658355713e-01 -2.657756581902503967e-02 -4.311937093734741211e-02 1.256192177534103394e-01 1.844895184040069580e-01 -3.217858076095581055e-01 3.436393290758132935e-02 -2.293881028890609741e-01 -1.953804343938827515e-01 -2.250136621296405792e-02 7.858362048864364624e-02 -2.691939771175384521e-01 2.339641898870468140e-01 -9.299456328153610229e-02 8.563932776451110840e-02 6.151259411126375198e-03 1.884526759386062622e-01 -3.777253031730651855e-01 -2.612376809120178223e-01 -1.734649389982223511e-01 -1.035322174429893494e-01 -1.835566759109497070e-01 3.132539689540863037e-01
8.122559636831283569e-02 5.475411191582679749e-02 -4.064269363880157471e-02 3.227145075798034668e-01 -2.681469731032848358e-02 -8.473712019622325897e-03 1.632985770702362061e-01 1.226150467991828918e-01 6.844307482242584229e-02 3.257969021797180176e-02 -1.110828444361686707e-01 -3.639292344450950623e-02 1.481476724147796631e-01 1.325403153896331787e-01 -4.971092194318771362e-02 2.406595796346664429e-01 -2.290973812341690063e-01 -1.720768213272094727e-01 4.103506729006767273e-02 5.111016333103179932e-02 -2.835062444210052490e-01 2.644909322261810303e-01 -2.084226161241531372e-01 -1.205393299460411072e-01 2.042939513921737671e-01 3.277006745338439941e-01 -1.782673895359039307e-01 -2.161899060010910034e-01 -2.724578082561492920e-01 7.427554577589035034e-02 -9.022194892168045044e-02 3.355282545089721680e-01
1.058206036686897278e-01 -2.391183376312255859e-02 6.025062128901481628e-02 1.286527365446090698e-01 1.115123927593231201e-01 -3.768588900566101074e-01 2.382415086030960083e-01 -7.166568189859390259e-02 4.992490261793136597e-02 -3.829745948314666748e-02 1.031791120767593384e-01 4.167721793055534363e-02 4.535245895385742188e-01 7.595185935497283936e-02 9.956800192594528198e-02 7.909604161977767944e-02 -1.406332552433013916e-01 -3.721381127834320068e-01 1.581964045763015747e-01 1.055922135710716248e-01 -1.669638752937316895e-01 -9.211321920156478882e-02 1.834776997566223145e-02 1.354196667671203613e-01 1.471150070428848267e-01 1.512375026941299438e-01 -1.671984940767288208e-01 -3.452385962009429932e-01 1.079929545521736145e-01 -9.056966751813888550e-02 1.534621566534042358e-01 1.522393077611923218e-01
3.261255919933319092e-01 3.030534833669662476e-02 1.316299587488174438e-01 1.143388897180557251e-01 -2.045563608407974243e-02 1.065903753042221069e-01 1.503984723240137100e-02 -2.429713867604732513e-02 8.650397881865501404e-03 -6.782446801662445068e-02 1.704410612583160400e-01 1.833229660987854004e-01 1.193844750523567200e-01 1.427158862352371216e-01 1.565987020730972290e-01 3.884495496749877930e-01 -2.188785374164581299e-01 -2.668507099151611328e-01 7.211051881313323975e-02 2.284039705991744995e-01 -2.209947556257247925e-01 2.059675604104995728e-01 -7.638755440711975098e-02 3.431795537471771240e-01 1.533170342445373535e-01 8.463453501462936401e-02 -1.028596833348274231e-01 2.321237698197364807e-02 2.264436185359954834e-01 2.748680114746093750e-01 9.064517915248870850e-02 6.458012014627456665e-02
1.691653728485107422e-01 -1.087727919220924377e-01 1.393305957317352295e-01 -1.204323396086692810e-01 1.939435303211212158e-02 1.655062139034271240e-01 -2.051126956939697266e-01 -1.637823879718780518e-03 5.100865289568901062e-02 -2.582409381866455078e-01 1.169915050268173218e-01 1.389054805040359497e-01 1.884776055812835693e-01 -1.208886504173278809e-02 -4.873710498213768005e-02 5.834020301699638367e-02 1.329837441444396973e-01 -1.817585825920104980e-01 5.937447026371955872e-02 1.771338433027267456e-01 -4.274302124977111816e-01 3.573867678642272949e-01 -2.006801217794418335e-01 1.485827714204788208e-01 6.193790212273597717e-02 2.131050825119018555e-01 -1.487792562693357468e-02 -2.338132560253143311e-01 6.371916085481643677e-02 -7.119589298963546753e-02 -3.630539476871490479e-01 9.273853898048400879e-02
1.376214325428009033e-01 3.467240929603576660e-02 -1.239499226212501526e-01 6.164883077144622803e-02 7.628940045833587646e-02 -1.241888254880905151e-01 -1.256417781114578247e-01 -1.968799233436584473e-01 -1.316847056150436401e-01 1.126644909381866455e-01 9.395784884691238403e-02 2.225769609212875366e-01 1.294300407171249390e-01 1.294266581535339355e-01 -2.387734316289424896e-02 3.718333542346954346e-01 3.391170501708984375e-02 -1.229759678244590759e-01 -5.039228126406669617e-02 -7.257537543773651123e-02 -4.543487727642059326e-01 6.843794137239456177e-02 -1.490330994129180908e-01 2.739976644515991211e-01 1.762661635875701904e-01 -6.456383317708969116e-02 -3.567031025886535645e-01 -1.046033129096031189e-01 -1.724410802125930786e-01 -1.917379647493362427e-01 -1.843412667512893677e-01 1.333690136671066284e-01
1.882809102535247803e-01 1.667622476816177368e-01 -1.235999464988708496e-01 3.094595372676849365e-01 -8.337690681219100952e-02 1.601698994636535645e-01 -1.397729068994522095e-01 -1.103919930756092072e-03 7.262308150529861450e-02 6.046262755990028381e-02 -1.149153709411621094e-02 2.533827722072601318e-01 1.354858279228210449e-01 -1.381783485412597656e-01 1.411854624748229980e-01 1.061049699783325195e-01 -8.594346046447753906e-02 -4.716606810688972473e-02 2.358821481466293335e-01 -1.487072091549634933e-02 -1.623450070619583130e-01 5.505886077880859375e-01 -4.523492604494094849e-02 2.457221597433090210e-01 1.085937991738319397e-01 9.652998298406600952e-02 -1.046200022101402283e-01 -1.059569939970970154e-01 -1.491516679525375366e-01 1.802734732627868652e-01 -2.311801910400390625e-01 1.509139686822891235e-01
1.553786080330610275e-02 -4.452634975314140320e-02 -7.128782104700803757e-03 1.955073475837707520e-01 2.283312976360321045e-01 1.406599301844835281e-02 -5.744016543030738831e-02 1.579080522060394287e-01 1.153307110071182251e-01 -2.372797578573226929e-02 2.104674428701400757e-01 1.577963531017303467e-01 3.397745490074157715e-01 -2.919222600758075714e-02 -1.374865621328353882e-01 1.828429251909255981e-01 -1.066252663731575012e-01 -8.681768923997879028e-02 3.005754053592681885e-01 1.585625857114791870e-01 1.433346122503280640e-01 5.637080669403076172e-01 -8.572044968605041504e-02 1.793960481882095337e-01 1.836720295250415802e-02 1.581176929175853729e-02 -1.531633138656616211e-01 2.186114788055419922e-01 1.097151935100555420e-01 -3.319207346066832542e-03 1.288791298866271973e-01 1.204534173011779785e-01
4.600551724433898926e-02 1.303439261391758919e-03 1.231772974133491516e-01 4.113123714923858643e-01 -1.270194351673126221e-01 -2.232255190610885620e-01 -1.207406166940927505e-02 -2.386578023433685303e-01 4.599953442811965942e-02 2.184040099382400513e-01 2.504514157772064209e-01 2.553115189075469971e-01 8.954297751188278198e-02 -1.410920359194278717e-02 -2.062455117702484131e-01 -3.944007679820060730e-02 -2.481491267681121826e-01 -1.803480386734008789e-01 3.256926238536834717e-01 -2.646639011800289154e-02 -1.995864212512969971e-01 3.066199719905853271e-01 -2.020143717527389526e-01 1.560865784995257854e-03 9.057274460792541504e-02 -8.026734739542007446e-02 -1.354133933782577515e-01 -9.390464425086975098e-02 -6.295795552432537079e-03 -1.212792098522186279e-01 -6.843110918998718262e-02 -1.537978202104568481e-01
1.198428943753242493e-01 1.573113910853862762e-02 1.145869642496109009e-01 1.695335507392883301e-01 1.930290609598159790e-01 -7.097050547599792480e-02 -1.808941364288330078e-01 -6.231922656297683716e-02 -3.124727308750152588e-02 -5.275814235210418701e-02 -1.179789528250694275e-01 5.009632930159568787e-02 6.197369098663330078e-02 -1.697516627609729767e-02 -1.902217268943786621e-01 -1.003586351871490479e-01 -7.605379074811935425e-02 -9.640891104936599731e-02 -7.796790450811386108e-02 3.736957013607025146e-01 -4.176581203937530518e-01 2.065366357564926147e-01 -3.030569851398468018e-02 2.195895463228225708e-02 8.596142381429672241e-02 -5.958726629614830017e-02 -3.716723918914794922e-01 -1.585434079170227051e-01 -1.097053140401840210e-01 -2.482968568801879883e-01 -3.178700506687164307e-01 2.565045356750488281e-01
-7.943817228078842163e-02 7.894527912139892578e-02 -1.658825017511844635e-02 1.677534729242324829e-01 2.534507513046264648e-01 -2.261891365051269531e-01 4.233170673251152039e-02 5.175366252660751343e-02 -2.157817408442497253e-02 5.940811708569526672e-02 1.309330761432647705e-01 3.701584339141845703e-01 9.803854674100875854e-02 1.240865141153335571e-01 -1.413951218128204346e-01 -1.042013987898826599e-01 -2.557163834571838379e-01 -1.474365442991256714e-01 7.025849074125289917e-02 -2.145378440618515015e-01 -4.384462833404541016e-01 1.152918189764022827e-01 -1.629577018320560455e-02 -1.195117738097906113e-02 3.224966824054718018e-01 7.423432171344757080e-02 6.720701605081558228e-02 -1.426033824682235718e-01 -4.215669631958007812e-02 -2.316372543573379517e-01 -1.540709733963012695e-01 2.599834501743316650e-01
2.070358842611312866e-01 5.777593329548835754e-02 -1.354076564311981201e-01 -1.391517221927642822e-01 -1.466830074787139893e-01 -9.021414816379547119e-02 -6.133272871375083923e-02 1.179196685552597046e-01 -1.268490999937057495e-01 -1.723043918609619141e-01 8.693159371614456177e-02 2.524296045303344727e-01 -4.480580985546112061e-02 2.712868452072143555e-01 -9.645500034093856812e-02 1.328253597021102905e-01 -3.396131694316864014e-01 -2.110441327095031738e-01 -9.816109389066696167e-02 2.377145290374755859e-01 -1.594207882881164551e-01 3.040063977241516113e-01 9.326502680778503418e-02 4.261772036552429199e-01 3.554527834057807922e-02 1.115128546953201294e-01 -1.704972684383392334e-01 6.044669449329376221e-02 1.986930370330810547e-01 -3.332455083727836609e-02 1.455102562904357910e-01 8.249703049659729004e-02
-1.065229624509811401e-02 3.514054045081138611e-02 -1.224548667669296265e-01 3.867518529295921326e-02 2.812770903110504150e-01 -7.765458524227142334e-02 9.509810805320739746e-02 -2.697821557521820068e-01 -1.867020269855856895e-03 9.670808911323547363e-02 1.771168261766433716e-01 -2.630254030227661133e-01 3.110984861850738525e-01 1.425909698009490967e-01 -5.310967564582824707e-02 -1.202000677585601807e-01 -1.604804694652557373e-01 -2.018827050924301147e-01 2.429441362619400024e-02 -1.917758211493492126e-02 -2.315316945314407349e-01 1.216241717338562012e-01 -1.213786229491233826e-01 4.951616749167442322e-02 8.241505920886993408e-02 1.490662246942520142e-01 -2.193501144647598267e-01 -1.538028568029403687e-01 -2.074156329035758972e-02 -2.047838568687438965e-01 -3.128394484519958496e-01 4.205060005187988281e-01
5.366826429963111877e-02 -5.179703235626220703e-02 -6.840833276510238647e-02 3.427901864051818848e-01 -6.450068205595016479e-02 -7.587298005819320679e-02 2.179187089204788208e-01 -2.707296796143054962e-02 -1.256418377161026001e-01 6.138781458139419556e-02 -6.166900321841239929e-02 -5.543759092688560486e-02 2.054606676101684570e-01 -1.132771670818328857e-01 5.472014099359512329e-02 1.177430450916290283e-01 -1.047553643584251404e-01 -2.407156825065612793e-01 1.689580827951431274e-01 -2.828095257282257080e-01 5.971834063529968262e-02 2.701224386692047119e-01 -2.980372905731201172e-01 2.916381061077117920e-01 -2.108583599328994751e-01 2.155446214601397514e-03 -2.005476206541061401e-01 -2.820225246250629425e-02 1.287884712219238281e-01 2.469497360289096832e-02 -4.034804999828338623e-01 1.498279720544815063e-01
6.630142033100128174e-02 6.494344770908355713e-02 -6.787491589784622192e-02 3.708036541938781738e-01 9.829396009445190430e-02 -2.402852922677993774e-01 2.168351560831069946e-01 6.476709246635437012e-02 -1.845140755176544189e-01 4.031780734658241272e-02 -1.338368505239486694e-01 5.477975681424140930e-02 1.160908564925193787e-01 -1.270363181829452515e-01 -1.658082306385040283e-01 3.666751682758331299e-01 -1.202348396182060242e-01 -1.976361423730850220e-01 1.429600566625595093e-01 3.679230436682701111e-02 -2.424142658710479736e-01 1.768471896648406982e-01 -5.937265977263450623e-02 -6.112607195973396301e-02 2.400029636919498444e-02 2.734651267528533936e-01 -1.879209876060485840e-01 -2.721819877624511719e-01 -1.753503978252410889e-01 -5.394077301025390625e-02 -1.158435493707656860e-01 2.794426977634429932e-01
2.277812510728836060e-01 -1.306015253067016602e-01 -1.170892491936683655e-01 2.791388630867004395e-01 -7.006278727203607559e-03 1.169433891773223877e-01 -2.007323782891035080e-03 2.953093051910400391e-01 -1.422489434480667114e-02 7.610790431499481201e-02 1.373551487922668457e-01 3.555137515068054199e-01 3.996574580669403076e-01 1.676427125930786133e-01 -7.017543911933898926e-02 9.772181510925292969e-02 -1.888450086116790771e-01 -1.905456632375717163e-01 1.442507095634937286e-02 2.378060966730117798e-01 1.575668156147003174e-01 2.757948040962219238e-01 1.609414368867874146e-01 -2.475465647876262665e-02 7.615062594413757324e-02 2.112104296684265137e-01 -1.655885726213455200e-01 -5.612239241600036621e-02 4.847066849470138550e-02 1.127474661916494370e-02 -9.535291790962219238e-02 1.904126405715942383e-01
5.351452231407165527e-01 -5.290155857801437378e-02 -1.470544189214706421e-01 2.349932193756103516e-01 -9.651020169258117676e-02 4.682999104261398315e-02 -3.475033119320869446e-02 -3.839118778705596924e-02 2.183256298303604126e-02 -8.331922441720962524e-02 1.217110548168420792e-02 -5.623739212751388550e-03 1.056535616517066956e-01 -2.246384508907794952e-02 -6.034942343831062317e-03 2.892158627510070801e-01 -3.051242530345916748e-01 -2.066079527139663696e-01 1.664161831140518188e-01 2.065524458885192871e-01 -1.660749614238739014e-01 3.032500147819519043e-01 -9.210384637117385864e-02 3.081297576427459717e-01 4.035865142941474915e-02 1.553753465414047241e-01 6.706340610980987549e-02 8.664949983358383179e-02 -4.970440641045570374e-02 1.079490631818771362e-01 -6.698027253150939941e-02 1.770233958959579468e-01
2.862460315227508545e-01 -7.783325016498565674e-02 -5.733054503798484802e-02 3.085080385208129883e-01 3.171376138925552368e-02 6.247266009449958801e-02 1.321532726287841797e-01 -7.944695651531219482e-02 -5.512271448969841003e-02 -2.945918142795562744e-01 1.922012269496917725e-01 2.737727202475070953e-02 1.378934234380722046e-01 -2.054103910923004150e-01 6.978582590818405151e-02 -5.967986583709716797e-02 -3.269667923450469971e-01 -3.479526937007904053e-01 4.353008233010768890e-03 -9.564062952995300293e-02 -3.574956953525543213e-01 -1.795948669314384460e-02 -1.165700238198041916e-02 2.800309658050537109e-01 -7.487384974956512451e-02 -3.520845621824264526e-02 7.894305139780044556e-02 -2.010511010885238647e-01 -1.454468965530395508e-01 -1.468189954757690430e-01 -6.091391295194625854e-02 2.096641957759857178e-01
1.068161055445671082e-01 6.811371445655822754e-02 -1.555283516645431519e-01 2.986076176166534424e-01 -6.165450438857078552e-02 -2.363257110118865967e-03 1.776531189680099487e-01 -6.070720031857490540e-02 -1.058362722396850586e-01 -1.749592572450637817e-01 1.016673371195793152e-01 9.189026057720184326e-02 3.457408547401428223e-01 1.103446781635284424e-01 1.049568206071853638e-01 1.371457129716873169e-01 1.069173775613307953e-02 -1.402221173048019409e-01 -4.391318932175636292e-02 1.469973325729370117e-01 -4.722089767456054688e-01 4.886934906244277954e-02 -8.974520117044448853e-02 4.872139990329742432e-01 -7.833424210548400879e-02 -6.503258645534515381e-02 1.462137103080749512e-01 1.528198551386594772e-02 6.581452488899230957e-02 -4.328438267111778259e-02 -8.162479847669601440e-02 2.246180921792984009e-01
1.887902617454528809e-01 -1.241332143545150757e-01 -1.607175916433334351e-01 2.085008025169372559e-01 9.162290394306182861e-02 6.894207000732421875e-02 3.627099469304084778e-02 6.314203888177871704e-02 -1.091995611786842346e-01 -1.870362460613250732e-01 2.050000876188278198e-01 -1.052243560552597046e-01 3.549984991550445557e-01 1.261802613735198975e-01 -6.419351324439048767e-03 -3.472472354769706726e-02 -2.598163187503814697e-01 -2.836698889732360840e-01 -4.143548384308815002e-02 -2.119157314300537109e-01 -3.654195368289947510e-01 1.542605906724929810e-01 8.705973625183105469e-02 3.072380125522613525e-01 -1.703625619411468506e-01 -8.398579806089401245e-02 1.353974044322967529e-01 -3.031466007232666016e-01 1.175047010183334351e-01 -5.295302718877792358e-02 2.123168483376502991e-02 2.700450830161571503e-02
1.460470408201217651e-01 1.235596388578414917e-01 -1.254803538322448730e-01 1.733934879302978516e-01 1.750992685556411743e-01 -1.936627328395843506e-01 7.175267487764358521e-02 -3.408205211162567139e-01 -2.707084715366363525e-01 3.362587988376617432e-01 -6.692458409816026688e-03 1.180519387125968933e-01 2.753155231475830078e-01 1.389328539371490479e-01 -1.222839131951332092e-01 -1.335627734661102295e-01 -9.417431056499481201e-02 -1.935834884643554688e-01 -1.683249771595001221e-01 1.406001150608062744e-01 -1.445539742708206177e-01 2.034165263175964355e-01 -4.125825315713882446e-02 -1.098467260599136353e-01 1.368079930543899536e-01 1.540322005748748779e-01 -1.614338457584381104e-01 -1.505717635154724121e-01 9.434084407985210419e-03 -2.672850489616394043e-01 1.194358393549919128e-01 2.289871573448181152e-01
1.140615344047546387e-01 4.471308365464210510e-02 -8.095761388540267944e-02 -1.696702688932418823e-01 5.956518277525901794e-02 -1.098319068551063538e-01 2.776148021221160889e-01 4.947362840175628662e-02 -1.278496235609054565e-01 2.196033149957656860e-01 -2.541903220117092133e-02 3.388045728206634521e-02 4.939940273761749268e-01 5.577148124575614929e-02 -8.528799563646316528e-02 -1.614698916673660278e-01 -6.918316334486007690e-02 -8.063440024852752686e-02 -1.020972579717636108e-01 4.657033085823059082e-02 -1.898863911628723145e-01 -4.231938347220420837e-02 -6.305471807718276978e-02 4.677979648113250732e-01 -1.508242785930633545e-01 1.887355744838714600e-01 -6.756951659917831421e-02 -2.090338319540023804e-01 -1.326559763401746750e-02 -2.159749418497085571e-01 1.999558955430984497e-01 1.723216027021408081e-01
4.862650632858276367e-01 1.514318585395812988e-01 6.892392039299011230e-02 -1.305265426635742188e-01 7.936660945415496826e-02 4.652003571391105652e-02 1.471112668514251709e-01 1.285106092691421509e-01 1.925026625394821167e-02 4.196652770042419434e-02 -1.579105854034423828e-02 -1.386755257844924927e-01 2.453367859125137329e-01 -9.535088390111923218e-02 6.932719610631465912e-03 4.732700437307357788e-02 -3.274970650672912598e-01 -3.446409106254577637e-01 4.340606927871704102e-02 6.508784741163253784e-02 -1.203347072005271912e-01 9.834741801023483276e-02 1.111664772033691406e-01 -1.556140929460525513e-02 -2.442041784524917603e-01 1.464947462081909180e-01 -1.213896945118904114e-01 1.880968213081359863e-01 9.072173270396888256e-04 -3.379369899630546570e-02 -1.910921782255172729e-01 3.758310377597808838e-01
-1.613311916589736938e-01 -5.952715501189231873e-02 -1.556432545185089111e-01 4.077955707907676697e-02 -2.654480561614036560e-02 -3.633880019187927246e-01 7.013376057147979736e-02 -1.891370117664337158e-02 -4.033422097563743591e-02 -2.485802918672561646e-01 2.011612504720687866e-01 -4.912773892283439636e-02 1.957215219736099243e-01 1.092273294925689697e-01 -9.617499075829982758e-03 2.736443094909191132e-02 -2.500087618827819824e-01 -1.838067770004272461e-01 -1.605331897735595703e-01 1.404283009469509125e-02 -2.358919531106948853e-01 3.815892934799194336e-01 -9.014500677585601807e-02 -3.062640875577926636e-02 1.918335556983947754e-01 1.741025745868682861e-01 -2.404389232397079468e-01 -1.632095724344253540e-01 1.139392107725143433e-01 -2.848355174064636230e-01 3.540389984846115112e-02 2.638709247112274170e-01
3.093699812889099121e-01 -7.688897848129272461e-02 -1.222047656774520874e-01 4.579734206199645996e-01 1.276153177022933960e-01 3.399812430143356323e-02 3.445273637771606445e-01 -1.735603809356689453e-01 -8.331205695867538452e-02 -1.475379802286624908e-02 -4.101497679948806763e-02 -8.110871911048889160e-02 2.326676845550537109e-01 -1.814703196287155151e-01 3.524349629878997803e-02 -7.644674181938171387e-02 -5.583425052464008331e-03 -1.006394997239112854e-01 -9.540627151727676392e-02 6.655512750148773193e-02 -2.941003441810607910e-01 1.273058354854583740e-01 -2.624443732202053070e-02 3.066012561321258545e-01 8.066430687904357910e-02 -1.109837070107460022e-01 -5.078639462590217590e-02 1.803673356771469116e-01 1.823799461126327515e-01 -8.818908780813217163e-02 -1.752986758947372437e-01 2.260048538446426392e-01
8.185257017612457275e-02 -1.098296269774436951e-01 -1.192531436681747437e-01 2.561520040035247803e-01 8.291287720203399658e-02 -8.249868638813495636e-03 2.081462740898132324e-02 1.209268197417259216e-01 -5.762521922588348389e-02 -4.972697794437408447e-02 8.848503232002258301e-02 4.573677480220794678e-02 3.047966957092285156e-01 -1.185105443000793457e-01 1.473946869373321533e-01 -4.880629852414131165e-02 -3.841904699802398682e-01 -4.139266312122344971e-01 5.966048687696456909e-02 -6.744454056024551392e-02 -3.057401180267333984e-01 1.009358763694763184e-01 3.251989372074604034e-03 4.107207059860229492e-01 3.895327448844909668e-03 -1.682790070772171021e-01 5.531276017427444458e-02 -2.493883669376373291e-01 -9.700375795364379883e-02 -3.417441621422767639e-02 1.134726963937282562e-02 1.700852811336517334e-01
1.402931362390518188e-01 -5.708751082420349121e-02 -2.426137775182723999e-02 2.435036003589630127e-01 1.811305582523345947e-01 -1.622395068407058716e-01 7.405381649732589722e-02 3.279521167278289795e-01 -1.032556369900703430e-01 -9.725712239742279053e-03 7.672634720802307129e-02 3.450860083103179932e-02 1.141745075583457947e-01 3.539023995399475098e-01 -2.298442423343658447e-01 3.013056814670562744e-01 -1.339285224676132202e-01 -1.124135032296180725e-01 1.296860873699188232e-01 1.311166435480117798e-01 -2.857035994529724121e-01 1.844256818294525146e-01 -1.156303435564041138e-01 -4.791538417339324951e-02 -7.620029896497726440e-02 1.817920953035354614e-01 -2.267830371856689453e-01 -3.406246006488800049e-01 -6.279969215393066406e-02 -6.681714206933975220e-02 1.491009350866079330e-02 1.856041103601455688e-01
3.616077601909637451e-01 -1.848429441452026367e-01 -2.358680218458175659e-01 2.198322117328643799e-01 -4.829460009932518005e-02 -1.125926226377487183e-01 1.544004082679748535e-01 3.882989659905433655e-02 -2.457928657531738281e-01 -5.942160636186599731e-02 1.409575492143630981e-01 -6.288582086563110352e-02 3.422232568264007568e-01 -3.872359544038772583e-02 1.346455365419387817e-01 3.378941677510738373e-03 -2.071220278739929199e-01 -2.022369056940078735e-01 9.715192019939422607e-02 -4.214547947049140930e-02 -2.838201820850372314e-01 -2.139665372669696808e-02 -1.308240145444869995e-01 3.749995827674865723e-01 -8.106704801321029663e-02 -1.915417462587356567e-01 1.149565577507019043e-01 1.996682025492191315e-03 5.640807747840881348e-02 -1.244598925113677979e-01 -2.192854732275009155e-01 9.606131911277770996e-02
4.249889776110649109e-02 1.102324128150939941e-01 -1.769108325242996216e-01 -3.148464486002922058e-03 2.600763738155364990e-01 -3.392397612333297729e-02 3.850680962204933167e-02 -7.028251141309738159e-02 -1.893372088670730591e-01 -1.221240386366844177e-01 -7.435294240713119507e-02 1.450605392456054688e-01 3.373069465160369873e-01 2.212010473012924194e-01 1.751303523778915405e-01 9.109492599964141846e-02 -2.027356624603271484e-01 -2.738088965415954590e-01 -3.424231708049774170e-02 -7.646641135215759277e-02 -4.401789903640747070e-01 1.899174973368644714e-02 -1.659174636006355286e-02 4.099610075354576111e-02 8.155240118503570557e-02 6.679473072290420532e-02 -3.945359289646148682e-01 1.391690075397491455e-01 -1.950801014900207520e-01 -1.353616416454315186e-01 -7.275391370058059692e-02 1.831279397010803223e-01
3.476512730121612549e-01 1.619920432567596436e-01 -1.137998537160456181e-03 1.785412728786468506e-01 1.626481413841247559e-01 -1.677228808403015137e-01 -3.140057437121868134e-03 7.937787473201751709e-02 -3.102636933326721191e-01 7.942232489585876465e-02 1.997555047273635864e-01 3.134761452674865723e-01 4.035904705524444580e-01 -1.905523091554641724e-01 -3.979585319757461548e-02 1.737932860851287842e-01 8.054488152265548706e-02 -2.777281962335109711e-02 1.025351956486701965e-01 3.724074736237525940e-02 -5.042668431997299194e-02 2.862603962421417236e-01 -1.104206144809722900e-01 5.489973351359367371e-03 2.697371877729892731e-02 1.468061059713363647e-01 6.881665438413619995e-02 2.818956375122070312e-01 2.225717753171920776e-01 -7.801990956068038940e-02 -9.711235761642456055e-02 3.150032088160514832e-02
2.224842309951782227e-01 -2.143759578466415405e-01 -2.431568801403045654e-01 2.638727426528930664e-01 1.953118480741977692e-02 -1.191346645355224609e-01 1.737871915102005005e-01 1.030600965023040771e-01 -2.792516946792602539e-01 -5.442338809370994568e-02 4.334472492337226868e-02 3.080359846353530884e-02 2.226969301700592041e-01 5.609920993447303772e-02 1.671773195266723633e-01 5.176825448870658875e-02 -1.447299569845199585e-01 -4.119455218315124512e-01 3.739592060446739197e-02 -1.192205026745796204e-02 -2.628597021102905273e-01 -2.893965505063533783e-02 -1.364672183990478516e-01 3.750764727592468262e-01 -2.055260166525840759e-02 -7.382506877183914185e-02 1.621660888195037842e-01 -4.946744441986083984e-02 1.456640008836984634e-02 -1.433242112398147583e-01 -2.255212515592575073e-01 1.599859595298767090e-01
1.403121650218963623e-01 1.449158880859613419e-03 -1.416866630315780640e-01 2.996466457843780518e-01 1.225107833743095398e-01 -1.460705697536468506e-01 1.222104132175445557e-01 4.930290207266807556e-02 -4.206706583499908447e-02 -9.675873816013336182e-02 1.016364023089408875e-01 7.043720781803131104e-02 3.490946292877197266e-01 -5.495623219758272171e-03 1.274009644985198975e-01 -7.608598470687866211e-02 -1.810263544321060181e-01 -3.181055188179016113e-01 2.640870958566665649e-02 -1.190288215875625610e-01 -3.576467335224151611e-01 9.962797909975051880e-02 9.017551690340042114e-02 4.174973964691162109e-01 -3.318971395492553711e-02 -4.377386346459388733e-02 2.158505618572235107e-01 -2.045145779848098755e-01 2.876176685094833374e-02 -1.898323446512222290e-01 -1.962888538837432861e-01 1.023093163967132568e-01
2.419785708189010620e-01 -1.882284879684448242e-01 -2.074436992406845093e-01 2.862389683723449707e-01 -1.679764240980148315e-01 -5.124255642294883728e-02 8.396663516759872437e-02 1.784244477748870850e-01 -1.228269711136817932e-01 -1.507458556443452835e-02 1.955715417861938477e-01 2.675230801105499268e-01 2.931592464447021484e-01 3.384707868099212646e-02 -1.911254525184631348e-01 -7.479842007160186768e-02 -2.062654942274093628e-01 1.787375509738922119e-01 2.138770222663879395e-01 -1.493242681026458740e-01 4.423463344573974609e-02 3.455277681350708008e-01 -1.312922835350036621e-01 4.377014562487602234e-02 1.435575336217880249e-01 -1.505991220474243164e-01 -2.924319505691528320e-01 -4.001918714493513107e-03 -8.583886176347732544e-02 5.044788867235183716e-02 -1.696955114603042603e-01 8.010362833738327026e-02
3.962764739990234375e-01 -1.452553570270538330e-01 -1.211062446236610413e-01 2.321818172931671143e-01 -6.990174762904644012e-03 5.157274380326271057e-02 -1.422132253646850586e-01 2.945663928985595703e-01 -9.260787814855575562e-02 2.360768169164657593e-01 9.375683963298797607e-02 2.035570591688156128e-01 3.138780593872070312e-01 3.126762807369232178e-02 -6.956581771373748779e-02 4.639405384659767151e-02 -1.660516262054443359e-01 -2.602531611919403076e-01 1.086454987525939941e-01 2.959507703781127930e-02 2.483968883752822876e-01 3.221941590309143066e-01 1.427257210016250610e-01 6.921640038490295410e-02 3.784972056746482849e-02 2.008314132690429688e-01 -4.013973847031593323e-02 -3.553858771920204163e-02 6.554351001977920532e-02 -2.474383711814880371e-01 -9.053495526313781738e-02 7.450097799301147461e-02
-4.358826205134391785e-02 1.224854290485382080e-01 3.335936740040779114e-02 1.674262285232543945e-01 -6.677393335849046707e-03 -2.353194206953048706e-01 1.253018230199813843e-01 1.362126469612121582e-01 1.195654124021530151e-01 1.032833829522132874e-01 4.163719713687896729e-01 1.204879358410835266e-01 2.942896187305450439e-01 -7.967089861631393433e-02 4.867602512240409851e-02 1.847173124551773071e-01 -2.414483726024627686e-01 -1.839891076087951660e-01 -2.810840308666229248e-01 1.996710151433944702e-01 -4.754582792520523071e-02 8.679101616144180298e-02 -4.942405223846435547e-02 2.864360809326171875e-01 1.097400039434432983e-01 -1.823733896017074585e-01 -1.266829967498779297e-01 -1.177399083971977234e-01 6.880469620227813721e-02 -2.092580348253250122e-01 -2.002146542072296143e-01 2.299089729785919189e-01
4.405896365642547607e-01 -1.949867308139801025e-01 -2.312523871660232544e-01 3.824971914291381836e-01 -1.220415160059928894e-01 2.594574987888336182e-01 4.650886729359626770e-02 3.465807065367698669e-03 1.149820685386657715e-01 7.265281397849321365e-03 -6.058907136321067810e-02 -1.325680464506149292e-01 1.644203364849090576e-01 -5.096812173724174500e-02 1.635596603155136108e-01 9.442568570375442505e-02 -2.597522735595703125e-01 -8.548680692911148071e-03 -1.142778526991605759e-02 2.015206515789031982e-01 -1.109283640980720520e-01 3.472520709037780762e-01 -2.237411141395568848e-01 1.824300438165664673e-01 1.302281320095062256e-01 7.077902555465698242e-02 1.459228806197643280e-02 3.786654025316238403e-02 7.332419604063034058e-02 -3.569349646568298340e-02 -1.476015150547027588e-01 8.547013252973556519e-02
9.723023325204849243e-02 -2.764356732368469238e-01 3.368570804595947266e-01 -8.611140656284987926e-04 5.468253046274185181e-02 2.359523996710777283e-02 2.492568492889404297e-01 -1.464949250221252441e-01 8.119128644466400146e-02 -1.470535546541213989e-01 2.087915986776351929e-01 2.911742031574249268e-01 -1.109935529530048370e-02 1.881486773490905762e-01 -1.059742420911788940e-01 -7.029624283313751221e-02 -3.447577357292175293e-01 -1.130385249853134155e-01 -2.222874760627746582e-01 -1.981789246201515198e-03 -3.055814802646636963e-01 1.600161194801330566e-01 -8.026975393295288086e-02 1.544718742370605469e-01 3.515813052654266357e-01 7.102219760417938232e-02 -9.616245329380035400e-02 -1.187620759010314941e-01 6.255662441253662109e-02 -3.498556092381477356e-02 -1.060469448566436768e-01 8.063112944364547729e-02
1.430277228355407715e-01 1.195228919386863708e-01 -2.110262215137481689e-01 1.866429597139358521e-01 -4.335111007094383240e-02 1.586769372224807739e-01 5.080064386129379272e-02 8.162196725606918335e-02 6.237823399715125561e-04 -1.472961306571960449e-01 3.025315999984741211e-01 -8.978935331106185913e-02 -1.355431526899337769e-01 1.329533308744430542e-01 -4.204347729682922363e-01 6.397420167922973633e-02 -2.447586655616760254e-01 -5.119662359356880188e-02 2.852606177330017090e-01 2.512715160846710205e-01 -1.094390228390693665e-01 3.566186130046844482e-02 -1.694233417510986328e-01 2.899616956710815430e-01 -1.265373080968856812e-01 -2.546585723757743835e-02 -6.391844153404235840e-02 -4.036633763462305069e-03 2.302614152431488037e-01 -2.117561101913452148e-01 -1.774939447641372681e-01 1.679336726665496826e-01
1.202902942895889282e-01 -1.028764992952346802e-01 -1.512274146080017090e-01 2.165663391351699829e-01 5.263944342732429504e-02 -7.296681404113769531e-02 1.566933393478393555e-01 -3.600208461284637451e-02 -1.029686406254768372e-01 -1.363946944475173950e-01 2.384093850851058960e-01 3.279102966189384460e-02 2.100823223590850830e-01 1.212806850671768188e-01 -7.112029194831848145e-02 1.297644991427659988e-02 -2.040879577398300171e-01 -4.407736361026763916e-01 1.866670250892639160e-01 -1.907241903245449066e-02 -2.507118880748748779e-01 5.013309419155120850e-02 -3.080673702061176300e-02 4.434122145175933838e-01 -2.866741828620433807e-02 -1.620821356773376465e-01 4.652886465191841125e-02 -2.969359457492828369e-01 2.309409203007817268e-03 -2.595857158303260803e-02 -6.488197296857833862e-02 2.522886395454406738e-01
8.765608072280883789e-02 -1.749998778104782104e-01 -8.822570741176605225e-02 2.204537540674209595e-01 -1.026867404580116272e-01 -1.368367522954940796e-01 1.575763523578643799e-01 5.325331911444664001e-02 -4.125733375549316406e-01 -1.681671664118766785e-02 1.602729968726634979e-02 -3.442264348268508911e-02 2.068655639886856079e-01 3.944517299532890320e-02 1.725225150585174561e-01 4.719839990139007568e-02 -9.929010272026062012e-02 -4.015187323093414307e-01 6.848214566707611084e-02 9.543774276971817017e-02 -3.126942515373229980e-01 4.808542504906654358e-02 -1.295779496431350708e-01 4.017913341522216797e-01 -1.014944724738597870e-02 -7.996767014265060425e-02 1.035463735461235046e-01 2.072081901133060455e-02 7.765541225671768188e-02 -1.911359876394271851e-01 -2.187116593122482300e-01 1.698599010705947876e-01
2.426326088607311249e-02 5.245610605925321579e-03 -1.126818880438804626e-01 7.032191753387451172e-02 4.135636985301971436e-02 1.464035063982009888e-01 5.851050838828086853e-02 3.589594960212707520e-01 6.345029920339584351e-02 6.187075749039649963e-02 -1.123384535312652588e-01 1.584682166576385498e-01 2.731637358665466309e-01 -2.957002818584442139e-02 -4.753456264734268188e-02 3.540996313095092773e-01 -3.025500178337097168e-01 -3.604780510067939758e-02 -2.154777944087982178e-01 -1.019302755594253540e-01 -7.940067350864410400e-02 1.730206757783889771e-01 -2.242920249700546265e-01 -1.518461853265762329e-02 2.380130439996719360e-01 2.110099196434020996e-01 -1.847443133592605591e-01 -6.745080649852752686e-02 1.129297688603401184e-01 -3.109331130981445312e-01 -2.863622307777404785e-01 9.935225546360015869e-02
1.487229168415069580e-01 6.358335912227630615e-02 -4.783070832490921021e-02 1.487249732017517090e-01 3.498536646366119385e-01 4.077988862991333008e-02 7.196705043315887451e-02 -1.647403463721275330e-02 7.201300933957099915e-03 2.843616604804992676e-01 1.363385170698165894e-01 -5.163711495697498322e-03 2.217987179756164551e-01 -1.002028062939643860e-01 -1.305466741323471069e-01 2.461753338575363159e-01 -3.655271530151367188e-01 -4.286156594753265381e-02 2.151762843132019043e-01 1.023189574480056763e-01 -5.325138941407203674e-02 1.073216125369071960e-01 1.097824573516845703e-01 1.159797683358192444e-01 -7.355212420225143433e-02 2.956040501594543457e-01 -3.846751749515533447e-01 -9.876298904418945312e-02 -3.262591734528541565e-02 -1.155084073543548584e-01 -2.697329521179199219e-01 1.172804087400436401e-01
2.078446894884109497e-01 1.076717972755432129e-01 -3.649090602993965149e-02 2.384345531463623047e-01 1.136071048676967621e-02 1.882958225905895233e-02 2.953272499144077301e-02 -2.892898023128509521e-02 -2.014431208372116089e-01 3.825765103101730347e-03 -7.428004406392574310e-03 -7.488335948437452316e-03 1.113267019391059875e-01 3.574625402688980103e-02 1.083424761891365051e-01 3.725837171077728271e-01 -1.040524095296859741e-01 -6.153219193220138550e-02 -2.509127259254455566e-01 8.561237901449203491e-02 -8.278832584619522095e-02 4.998164474964141846e-01 -1.012711375951766968e-01 3.546893000602722168e-01 -1.486617326736450195e-01 2.400505542755126953e-01 4.522117227315902710e-02 -2.538476884365081787e-01 2.022272944450378418e-01 4.892579466104507446e-02 -3.967802971601486206e-02 1.058102101087570190e-01
3.073810040950775146e-01 -8.020649105310440063e-02 -8.268457651138305664e-02 1.536663174629211426e-01 -3.612124174833297729e-02 5.292734503746032715e-02 -1.531414389610290527e-01 5.337259173393249512e-02 1.678072661161422729e-02 -1.602275818586349487e-01 8.657437562942504883e-02 7.963073439896106720e-03 1.067320480942726135e-01 4.612551257014274597e-02 1.061406731605529785e-02 -7.091922312974929810e-02 -4.336158037185668945e-01 -5.467779561877250671e-02 -1.019858643412590027e-01 2.221477329730987549e-01 -1.803624331951141357e-01 2.084407210350036621e-01 -1.096329018473625183e-01 3.210189938545227051e-01 1.718733608722686768e-01 4.169625341892242432e-01 -2.539105117321014404e-01 2.457891702651977539e-01 1.111150905489921570e-02 1.256733536720275879e-01 -1.756883575581014156e-03 6.090170703828334808e-03
1.847409456968307495e-01 -3.353608772158622742e-02 -2.988432645797729492e-01 4.720623046159744263e-02 3.018259629607200623e-02 -6.996802240610122681e-02 1.866299360990524292e-01 -1.223972532898187637e-02 -3.700982630252838135e-01 9.474555961787700653e-03 -8.766189962625503540e-02 1.256411336362361908e-02 2.494646161794662476e-01 2.657267749309539795e-01 -2.504812777042388916e-01 2.853392958641052246e-01 2.595154196023941040e-02 -1.278164833784103394e-01 -1.178550273180007935e-01 -7.636400312185287476e-02 -2.813670337200164795e-01 7.536542415618896484e-02 1.017792299389839172e-01 1.937261223793029785e-02 3.211612999439239502e-01 1.847645193338394165e-01 -2.080318778753280640e-01 3.758385404944419861e-02 -3.987383842468261719e-02 -1.632493436336517334e-01 -1.722956746816635132e-01 1.957135796546936035e-01
1.823150366544723511e-02 -3.029096424579620361e-01 -1.941204257309436798e-02 -4.568646475672721863e-02 -1.623003035783767700e-01 -1.849762201309204102e-01 1.164821535348892212e-01 2.167177200317382812e-01 -1.435962915420532227e-01 3.655125945806503296e-02 -1.192730590701103210e-01 1.195441782474517822e-01 3.183754384517669678e-01 8.489955216646194458e-02 -2.444890886545181274e-02 5.327032878994941711e-02 -1.697230637073516846e-01 -1.684196591377258301e-01 -1.657913625240325928e-02 -3.383617848157882690e-02 -3.542713522911071777e-01 2.516133487224578857e-01 -9.881525486707687378e-02 -5.262705683708190918e-02 5.282531492412090302e-03 4.165991842746734619e-01 -1.202367022633552551e-01 -1.913363933563232422e-01 -3.317882865667343140e-02 -1.118843555450439453e-01 -1.549044530838727951e-02 3.513225317001342773e-01
1.452270448207855225e-01 1.721014976501464844e-01 3.491453528404235840e-01 -5.622908473014831543e-02 -2.069863956421613693e-03 -1.869739741086959839e-01 -1.590283811092376709e-01 3.041967749595642090e-01 -2.110960483551025391e-01 -1.509827822446823120e-01 -2.509026229381561279e-01 1.286572962999343872e-01 2.650762498378753662e-01 2.153669297695159912e-01 -4.159205779433250427e-02 1.320068538188934326e-01 -1.563178598880767822e-01 -1.842564195394515991e-01 1.573038846254348755e-01 -1.588153466582298279e-02 -2.431609779596328735e-01 1.508637517690658569e-01 -1.037957444787025452e-01 1.069886535406112671e-01 -8.442288637161254883e-02 9.067556262016296387e-02 -9.780243039131164551e-02 -2.658590972423553467e-01 -1.309382617473602295e-01 -2.364957779645919800e-01 -1.803105473518371582e-01 9.912417270243167877e-03
3.414687234908342361e-03 2.499210089445114136e-01 -2.555728256702423096e-01 2.354038357734680176e-01 2.898831963539123535e-01 -1.992920488119125366e-01 -8.439286053180694580e-02 -3.301125764846801758e-01 -6.635675579309463501e-02 5.734328553080558777e-02 -1.274614501744508743e-02 -8.459306508302688599e-02 1.788170039653778076e-01 8.199771493673324585e-02 -1.794146560132503510e-02 1.379996910691261292e-02 -2.114711403846740723e-01 -2.415596544742584229e-01 1.041565742343664169e-02 -1.438228935003280640e-01 -2.373838424682617188e-01 2.604145705699920654e-01 -6.726737320423126221e-02 2.056008204817771912e-02 1.698956191539764404e-01 2.653100155293941498e-02 -2.668265402317047119e-01 -2.761069536209106445e-01 4.904939606785774231e-02 -3.637906536459922791e-02 -1.835573166608810425e-01 2.352160662412643433e-01
1.313620898872613907e-02 5.166039615869522095e-02 -7.653316855430603027e-02 2.453203797340393066e-01 -3.762824833393096924e-02 -9.636747837066650391e-02 5.906075984239578247e-02 1.218175143003463745e-01 -1.159627288579940796e-01 -6.484773755073547363e-02 1.588464975357055664e-01 -2.768618799746036530e-02 1.627351641654968262e-01 1.814811304211616516e-02 2.219913713634014130e-02 -1.912291534245014191e-02 -3.078304789960384369e-02 -3.023618161678314209e-01 2.976885251700878143e-02 1.335280835628509521e-01 9.511521458625793457e-02 3.425794839859008789e-01 -5.895804762840270996e-01 2.349423468112945557e-01 -1.546723395586013794e-01 -8.787651360034942627e-02 -1.021309848874807358e-02 8.089129626750946045e-02 1.026895642280578613e-01 -1.638302206993103027e-01 -3.115018010139465332e-01 1.332588642835617065e-01
1.245571374893188477e-01 -6.099319458007812500e-02 -6.620571762323379517e-02 2.690259516239166260e-01 -1.027601957321166992e-01 -6.157014146447181702e-02 1.258705258369445801e-01 3.263095766305923462e-02 -4.712694585323333740e-01 -2.255094423890113831e-02 5.376296117901802063e-02 -3.925466537475585938e-02 2.359849214553833008e-01 -3.090510517358779907e-02 1.055468916893005371e-01 1.004232838749885559e-01 -2.062677964568138123e-02 -4.051500558853149414e-01 1.025016829371452332e-01 3.050932101905345917e-02 -4.361563324928283691e-01 -3.387496341019868851e-03 -1.712249964475631714e-01 2.910485565662384033e-01 -1.079443544149398804e-01 -5.083299055695533752e-02 5.825355276465415955e-02 -8.888595551252365112e-02 3.806515410542488098e-02 -1.331858187913894653e-01 -1.534339040517807007e-01 1.389416903257369995e-01
2.661376893520355225e-01 1.179226040840148926e-01 -1.717078983783721924e-01 1.093322187662124634e-01 -1.998524069786071777e-01 3.052105307579040527e-01 -2.606417611241340637e-02 1.338467895984649658e-01 -4.162675514817237854e-02 -4.728141054511070251e-02 -1.656584292650222778e-01 2.394470870494842529e-01 1.695271134376525879e-01 -1.682462394237518311e-01 -1.211206242442131042e-01 -8.633640408515930176e-02 -1.733063347637653351e-02 -1.711477637290954590e-01 -8.796752244234085083e-02 9.565120190382003784e-02 -1.088034510612487793e-01 4.952338933944702148e-01 -4.490129649639129639e-02 2.173156440258026123e-01 7.001344114542007446e-02 2.073770761489868164e-01 -2.973708212375640869e-01 -1.041953340172767639e-01 -1.863811537623405457e-02 7.833706587553024292e-02 -1.282198131084442139e-01 1.768865436315536499e-01
1.984187960624694824e-01 2.238987535238265991e-01 7.034336775541305542e-02 -5.793902091681957245e-04 1.455442160367965698e-01 -1.374985836446285248e-02 8.825403638184070587e-03 -1.289191842079162598e-02 -1.127209961414337158e-01 1.324347853660583496e-01 -2.428157776594161987e-01 1.868238449096679688e-01 2.258426249027252197e-01 1.890568137168884277e-01 -1.350320875644683838e-02 8.936277776956558228e-02 -1.363203823566436768e-01 -1.744490414857864380e-01 -8.942662179470062256e-02 2.856813929975032806e-02 1.117260679602622986e-01 3.160425424575805664e-01 -4.085628390312194824e-01 -3.482585400342941284e-02 1.916540861129760742e-01 1.163832247257232666e-01 -4.426946043968200684e-01 5.990955233573913574e-02 -1.937536150217056274e-01 -1.360642071813344955e-02 -1.672044992446899414e-01 1.051353439688682556e-01
1.255702078342437744e-01 -1.561355441808700562e-01 1.827822923660278320e-01 -2.133535686880350113e-03 -1.531709730625152588e-01 -9.006338566541671753e-02 1.053852029144763947e-02 2.636785805225372314e-01 -1.382139325141906738e-01 2.027427032589912415e-02 -8.373225480318069458e-02 1.284153163433074951e-01 3.306350708007812500e-01 3.072502613067626953e-01 5.727946013212203979e-02 9.064115583896636963e-03 -1.594461351633071899e-01 -2.166776210069656372e-01 -8.184587210416793823e-02 1.834335625171661377e-01 -3.621654510498046875e-01 2.493021488189697266e-01 -2.571924626827239990e-01 -1.461495906114578247e-01 3.377937944605946541e-03 2.083053737878799438e-01 -3.188611194491386414e-02 -4.388662427663803101e-02 -1.197541281580924988e-01 -3.134750723838806152e-01 -3.241704311221837997e-03 1.504102051258087158e-01
1.731278300285339355e-01 1.858867257833480835e-01 -1.365096569061279297e-01 -8.362887054681777954e-02 2.824322283267974854e-01 -1.733766198158264160e-01 3.018575906753540039e-02 -4.384320601820945740e-02 1.738817542791366577e-01 -9.720910340547561646e-02 -5.679874215275049210e-03 1.386206746101379395e-01 2.250574231147766113e-01 1.228553280234336853e-01 2.242923155426979065e-02 1.121574938297271729e-01 -1.530602127313613892e-01 -1.271878182888031006e-01 4.871686175465583801e-02 -2.983212843537330627e-02 -2.563561201095581055e-01 4.467245042324066162e-01 9.369630366563796997e-02 4.071620479226112366e-02 1.820819526910781860e-01 1.732988506555557251e-01 -2.324983030557632446e-01 1.919977925717830658e-02 5.893094465136528015e-02 -8.855970576405525208e-03 -4.499044418334960938e-01 1.313891708850860596e-01
4.201643913984298706e-02 -1.455561965703964233e-01 -7.429154217243194580e-02 4.711247384548187256e-01 1.001267731189727783e-01 2.727065980434417725e-01 8.302811533212661743e-02 -2.028401941061019897e-01 -9.021499752998352051e-02 -2.586462199687957764e-01 1.265887916088104248e-01 -1.147059649229049683e-01 4.418775811791419983e-02 8.346638083457946777e-02 -3.862751647830009460e-02 8.539527654647827148e-03 -4.093886539340019226e-02 -2.402486093342304230e-02 2.216078154742717743e-02 3.796924278140068054e-02 -1.314970403909683228e-01 3.079164922237396240e-01 -5.797046050429344177e-02 3.967803120613098145e-01 6.238612905144691467e-02 6.501325964927673340e-02 -3.899065777659416199e-02 1.140400543808937073e-01 -2.390503138303756714e-01 -1.770853847265243530e-01 -2.540394663810729980e-01 2.228572368621826172e-01
3.315171599388122559e-01 2.092454433441162109e-01 2.686715126037597656e-01 -1.200049817562103271e-01 4.554080590605735779e-02 3.502741158008575439e-01 5.859643965959548950e-02 1.390504091978073120e-01 2.814097143709659576e-02 -5.764729529619216919e-02 9.063039720058441162e-02 -7.452351041138172150e-03 2.474772185087203979e-01 1.154318824410438538e-01 -4.204208776354789734e-02 -6.800197064876556396e-03 -1.590986400842666626e-01 -4.795555472373962402e-01 7.576358038932085037e-03 2.803469002246856689e-01 -2.638524770736694336e-01 1.141694262623786926e-01 -8.995435386896133423e-02 1.919727772474288940e-01 -6.464204937219619751e-02 9.097941964864730835e-02 -1.067566201090812683e-01 7.478380203247070312e-02 1.216805204749107361e-01 2.036013640463352203e-02 -1.288164705038070679e-01 2.508589625358581543e-02
1.999717950820922852e-01 8.138333261013031006e-02 -2.680482864379882812e-01 6.425481289625167847e-02 8.392033725976943970e-02 3.934754803776741028e-02 2.299498170614242554e-01 -5.405239388346672058e-02 1.119556128978729248e-01 -1.117766350507736206e-01 -1.338282823562622070e-01 2.650414407253265381e-01 3.567944765090942383e-01 9.926562756299972534e-02 3.716865554451942444e-02 -1.008847579360008240e-01 -2.001326233148574829e-01 1.098595783114433289e-01 9.610683470964431763e-02 1.537787169218063354e-01 -3.192871212959289551e-01 2.580274045467376709e-01 -1.107601895928382874e-01 -1.639858186244964600e-01 -2.992732524871826172e-01 3.499102592468261719e-02 -2.339451164007186890e-01 -1.175160631537437439e-01 -7.920524477958679199e-02 -2.520140409469604492e-01 -1.646817624568939209e-01 4.688359051942825317e-02
9.903365373611450195e-02 8.547520637512207031e-02 -4.275460168719291687e-02 1.133074015378952026e-01 -1.021820306777954102e-01 1.298307324759662151e-03 2.970781326293945312e-01 -1.653827279806137085e-01 -2.234763503074645996e-01 -8.712371438741683960e-02 -9.713644534349441528e-02 7.008694857358932495e-02 -4.198474064469337463e-02 -1.373020187020301819e-02 -2.888251543045043945e-01 2.854367792606353760e-01 -2.683734595775604248e-01 -2.405727803707122803e-01 2.062499225139617920e-01 1.798574924468994141e-01 -2.471700869500637054e-02 1.850538551807403564e-01 -1.464992910623550415e-01 -2.186018228530883789e-02 -4.381244629621505737e-02 7.678987830877304077e-02 -2.781682014465332031e-01 1.984876990318298340e-01 -1.382108628749847412e-01 -3.967990279197692871e-01 -2.012398838996887207e-01 1.488129235804080963e-02
-1.357060018926858902e-02 4.713702574372291565e-02 9.434060007333755493e-02 3.714905306696891785e-02 1.976579725742340088e-01 -1.537362188100814819e-01 2.088138163089752197e-01 8.340816013514995575e-03 -9.294491261243820190e-02 1.385787129402160645e-01 1.812496036291122437e-01 2.487270087003707886e-01 2.162989675998687744e-01 -3.422186151146888733e-02 -1.642043590545654297e-01 2.409710735082626343e-01 -1.114909425377845764e-01 -2.420658618211746216e-01 9.036803990602493286e-02 1.548707038164138794e-01 -3.123464882373809814e-01 7.268629968166351318e-02 -3.580550253391265869e-01 -9.864750504493713379e-02 1.174734756350517273e-01 2.171519845724105835e-01 -2.199625521898269653e-01 3.659217655658721924e-01 6.701073795557022095e-02 -1.783510744571685791e-01 -3.656717389822006226e-02 2.370571903884410858e-02
1.724621355533599854e-01 8.471583947539329529e-03 5.199081450700759888e-02 -9.189022332429885864e-02 -1.515282224863767624e-02 -4.644109681248664856e-02 1.859525293111801147e-01 -7.400799542665481567e-02 -1.418465673923492432e-01 7.751463353633880615e-02 7.626575231552124023e-02 2.821677327156066895e-01 3.920124098658561707e-02 2.750292122364044189e-01 2.796721411868929863e-03 -2.098373621702194214e-01 -1.143209263682365417e-01 1.210950221866369247e-02 9.660328179597854614e-02 2.772446870803833008e-01 -4.651673138141632080e-02 4.593840837478637695e-01 1.302691996097564697e-01 4.507268369197845459e-01 3.582023829221725464e-02 2.090358287096023560e-01 -5.745989456772804260e-02 6.323248147964477539e-02 1.068622097373008728e-01 -8.141733705997467041e-02 -3.862473741173744202e-02 2.815325558185577393e-01
-1.972541771829128265e-02 1.440398693084716797e-01 -9.279696643352508545e-02 2.899466082453727722e-02 3.745747357606887817e-02 -2.274596840143203735e-01 2.350815944373607635e-02 -1.017544344067573547e-01 -6.468927953392267227e-03 -8.372733741998672485e-02 -4.952523112297058105e-02 6.078945994377136230e-01 -2.325432002544403076e-02 7.451691478490829468e-02 -2.519073486328125000e-01 8.189441263675689697e-02 -2.516318857669830322e-01 -1.311541348695755005e-01 -1.271343827247619629e-01 -2.335651963949203491e-02 -2.035160064697265625e-01 1.941218227148056030e-01 -7.917899638414382935e-02 5.244559422135353088e-02 2.331166565418243408e-01 -5.205748602747917175e-03 -2.666749954223632812e-01 1.720337420701980591e-01 -4.720199480652809143e-02 -1.294227987527847290e-01 -1.815274506807327271e-01 2.402144968509674072e-01
6.296086311340332031e-02 1.556783765554428101e-01 1.037285104393959045e-02 3.413905575871467590e-02 1.687558442354202271e-01 -1.868749260902404785e-01 1.630640029907226562e-01 -1.327818259596824646e-02 2.242713421583175659e-02 -2.371216863393783569e-01 7.432522624731063843e-02 1.638316810131072998e-01 1.552504301071166992e-01 1.791701167821884155e-01 -6.457733362913131714e-02 -9.766817092895507812e-02 -6.680178642272949219e-02 -5.174606665968894958e-02 2.235900014638900757e-01 3.867983072996139526e-02 -2.740317583084106445e-01 3.510104119777679443e-01 8.909345604479312897e-03 1.399059593677520752e-01 -3.048256337642669678e-01 1.172931939363479614e-01 -2.351244539022445679e-01 -2.473373413085937500e-01 -1.412876099348068237e-01 -2.731116712093353271e-01 -3.537722826004028320e-01 4.387845471501350403e-02
3.089968264102935791e-01 4.510837793350219727e-02 -6.756516546010971069e-02 1.666125208139419556e-01 -1.870982795953750610e-01 3.245802223682403564e-02 3.547992184758186340e-02 8.178047835826873779e-02 1.023158524185419083e-02 -1.973405927419662476e-01 9.809372574090957642e-02 1.516574919223785400e-01 -3.954452648758888245e-02 3.830099999904632568e-01 -9.858628362417221069e-02 1.387623548507690430e-01 -2.419608384370803833e-01 -8.756400644779205322e-02 -1.650058031082153320e-01 3.438985645771026611e-01 -2.099909037351608276e-01 2.560895681381225586e-01 1.039455365389585495e-02 2.957217991352081299e-01 -5.895926803350448608e-02 1.594188511371612549e-01 -1.871277242898941040e-01 2.488728016614913940e-01 1.259126663208007812e-01 1.891427673399448395e-02 3.194408118724822998e-02 1.588392257690429688e-01
2.117748111486434937e-01 2.162025421857833862e-01 -1.235143020749092102e-01 -6.148374453186988831e-02 3.033636212348937988e-01 -9.792654216289520264e-02 -1.655904799699783325e-01 6.151966750621795654e-02 1.462466418743133545e-01 -2.073401957750320435e-01 -4.284486174583435059e-02 4.445650801062583923e-02 4.283218085765838623e-01 6.078718975186347961e-02 2.102808058261871338e-01 6.401325762271881104e-02 -6.355135887861251831e-02 -2.133581340312957764e-01 1.910901255905628204e-02 1.376215219497680664e-01 -1.521335840225219727e-01 3.215723037719726562e-01 -6.063547730445861816e-02 1.167239174246788025e-01 3.918965905904769897e-02 2.334132790565490723e-01 -1.888452172279357910e-01 -1.849921494722366333e-01 2.980978228151798248e-02 1.208857670426368713e-01 -1.981404423713684082e-01 2.439344227313995361e-01
2.832813858985900879e-01 -1.325021088123321533e-01 -2.138762474060058594e-01 4.655214026570320129e-02 -1.538147032260894775e-01 4.132005199790000916e-02 2.266499027609825134e-02 5.873746424913406372e-02 2.389487810432910919e-02 -8.180969208478927612e-02 4.819922614842653275e-03 1.434779614210128784e-01 4.893352463841438293e-02 -1.254252046346664429e-01 1.496460288763046265e-01 -3.151859343051910400e-02 6.763917952775955200e-02 -2.488332986831665039e-01 -3.482840210199356079e-02 1.448714584112167358e-01 -3.002848923206329346e-01 5.364304780960083008e-01 -1.572025120258331299e-01 3.481522798538208008e-01 1.186996847391128540e-01 1.618316173553466797e-01 -1.089547425508499146e-01 2.206842042505741119e-02 1.688301712274551392e-01 -2.285054773092269897e-01 -2.840660139918327332e-02 -9.413032978773117065e-02
6.328044831752777100e-02 9.349662810564041138e-02 -2.911803424358367920e-01 3.363165855407714844e-01 -6.758569926023483276e-02 5.886368826031684875e-02 2.257222309708595276e-02 -7.932349108159542084e-03 -2.005574852228164673e-01 -3.820686414837837219e-02 5.325162410736083984e-02 3.905716910958290100e-02 4.468276798725128174e-01 -3.982821106910705566e-02 4.369232058525085449e-02 -8.071917295455932617e-02 -1.954300254583358765e-01 -2.797013223171234131e-01 9.685647487640380859e-02 1.105192601680755615e-01 -3.716397881507873535e-01 -7.716001570224761963e-02 6.217270717024803162e-02 4.017452597618103027e-01 2.068012021481990814e-02 -1.783353090286254883e-02 1.077548339962959290e-01 -9.093261510133743286e-02 -9.879402071237564087e-02 -3.690394759178161621e-02 2.740124799311161041e-02 2.125775367021560669e-01
3.196686804294586182e-01 1.395664215087890625e-01 6.553160399198532104e-02 4.103386402130126953e-01 5.162499472498893738e-02 -1.891558766365051270e-01 1.373049020767211914e-01 -1.066205427050590515e-01 -9.068107604980468750e-02 1.521369367837905884e-01 -1.199193596839904785e-01 3.740912973880767822e-01 1.588157862424850464e-01 8.567033708095550537e-02 -2.794250249862670898e-01 4.960775747895240784e-02 -2.871963679790496826e-01 -2.116522490978240967e-01 3.290237858891487122e-02 -3.309854492545127869e-02 1.473702639341354370e-01 -1.333683133125305176e-01 -4.304660111665725708e-02 2.069031894207000732e-01 3.827218897640705109e-03 -2.810070291161537170e-02 -1.325552165508270264e-01 -1.874715834856033325e-01 1.999556571245193481e-01 -1.536306887865066528e-01 2.807752974331378937e-02 -8.175193518400192261e-02
1.290522217750549316e-01 -2.625994980335235596e-01 -1.365318000316619873e-01 -1.964068040251731873e-02 -7.613813877105712891e-02 1.923211961984634399e-01 3.478792496025562286e-03 1.936389952898025513e-01 1.410006638616323471e-02 1.215634271502494812e-01 -4.303524270653724670e-02 1.493161469697952271e-01 3.609272837638854980e-01 3.165546655654907227e-01 -3.371944278478622437e-02 2.737384438514709473e-01 -1.615112125873565674e-01 -1.283483803272247314e-01 9.995317459106445312e-02 4.134952276945114136e-02 -2.600550949573516846e-01 1.224330142140388489e-01 -6.349127739667892456e-02 3.077304549515247345e-02 3.735055625438690186e-01 1.185699030756950378e-01 1.045166887342929840e-02 -4.771767929196357727e-02 -3.350005671381950378e-02 -2.670394778251647949e-01 -2.118782252073287964e-01 2.329519242048263550e-01
-2.569188596680760384e-03 -1.107193380594253540e-01 6.733627617359161377e-02 5.195561796426773071e-02 9.695766121149063110e-02 -1.194334849715232849e-01 1.185701638460159302e-01 -2.514210045337677002e-01 -8.495090901851654053e-02 -2.707527577877044678e-01 1.364569067955017090e-01 8.833213150501251221e-02 1.829552054405212402e-01 2.295574098825454712e-01 -4.354104027152061462e-02 -3.303737193346023560e-02 -3.087371587753295898e-01 -7.277221977710723877e-02 2.922796905040740967e-01 -2.691205441951751709e-01 -4.137258827686309814e-01 1.698938012123107910e-01 -3.753285855054855347e-02 -7.102031260728836060e-02 1.227504834532737732e-01 -8.250394463539123535e-02 -1.806989610195159912e-01 -1.116883382201194763e-01 -1.240618005394935608e-01 -1.583993434906005859e-01 -9.530692547559738159e-02 3.192835748195648193e-01
1.982130557298660278e-01 -1.694027781486511230e-01 -2.003404647111892700e-01 2.474893331527709961e-01 4.235222935676574707e-02 -3.216690570116043091e-02 1.763353049755096436e-01 9.242306649684906006e-02 -3.141310214996337891e-01 -3.694236045703291893e-03 1.424613147974014282e-01 5.876407399773597717e-02 2.090481668710708618e-01 -3.820779500529170036e-03 1.319410204887390137e-01 -1.764153502881526947e-02 -9.328853338956832886e-02 -2.885209023952484131e-01 1.128994226455688477e-01 7.047951221466064453e-02 -4.186723828315734863e-01 -3.976286202669143677e-02 -1.500269174575805664e-01 3.342141211032867432e-01 -2.895735949277877808e-02 -2.174497246742248535e-01 7.267724722623825073e-02 -8.969795703887939453e-02 -1.889982074499130249e-02 -1.131943836808204651e-01 -1.895643323659896851e-01 2.701772749423980713e-01
2.149973064661026001e-01 8.401863276958465576e-03 9.005970507860183716e-02 2.797031998634338379e-01 -5.230444669723510742e-02 -2.964763343334197998e-01 -1.666472665965557098e-02 1.688515692949295044e-01 -8.576955646276473999e-02 -8.243645541369915009e-03 3.719246387481689453e-02 1.980008929967880249e-02 7.833556085824966431e-02 -9.567023068666458130e-02 -3.086444735527038574e-01 1.404468715190887451e-01 -9.545105695724487305e-02 -2.964112907648086548e-02 1.214978396892547607e-01 2.624305486679077148e-01 5.383710842579603195e-03 3.704786598682403564e-01 -9.108464419841766357e-02 1.588852703571319580e-01 -1.099523454904556274e-01 2.210946381092071533e-01 -1.558182090520858765e-01 -1.763093471527099609e-01 -2.381004691123962402e-01 -1.931975483894348145e-01 6.469649821519851685e-02 3.598303794860839844e-01
3.865353018045425415e-02 -1.116107478737831116e-01 -1.191967576742172241e-01 1.195771619677543640e-01 3.642378449440002441e-01 -9.186585992574691772e-02 4.114902392029762268e-02 2.450245618820190430e-01 -1.290687322616577148e-01 -1.767530739307403564e-01 3.847196400165557861e-01 1.031849980354309082e-01 3.722991421818733215e-02 2.547647953033447266e-01 -1.402303278446197510e-01 7.237640023231506348e-02 -4.086319357156753540e-02 -1.896007061004638672e-01 -6.924097985029220581e-02 1.172511130571365356e-01 -2.013086229562759399e-01 6.155144795775413513e-02 -1.582477986812591553e-02 1.660207211971282959e-01 -7.179491221904754639e-02 1.167358979582786560e-01 -3.799554407596588135e-01 -1.511221975088119507e-01 -2.464793249964714050e-02 -3.005213141441345215e-01 -2.107301056385040283e-01 8.574406057596206665e-02
2.570511102676391602e-01 1.877996325492858887e-01 -5.489303264766931534e-03 -4.840226471424102783e-02 2.988581918179988861e-02 -2.000350356101989746e-01 -1.705556660890579224e-01 6.657946854829788208e-02 -4.180407617241144180e-03 2.132329493761062622e-01 -4.655129835009574890e-02 -1.888055950403213501e-01 2.888006269931793213e-01 2.513211593031883240e-02 -6.373009085655212402e-02 -1.163027808070182800e-01 -2.283610403537750244e-01 -2.466617375612258911e-01 5.409303307533264160e-02 -1.459868997335433960e-01 -2.166001349687576294e-01 4.705766141414642334e-01 8.069842308759689331e-02 6.708504632115364075e-03 -1.582415774464607239e-03 -2.008341699838638306e-01 1.381594128906726837e-02 1.636240482330322266e-01 1.130722314119338989e-01 -2.557589709758758545e-01 -1.313484162092208862e-01 2.490642070770263672e-01
3.041524589061737061e-01 -8.859724551439285278e-02 -5.251101776957511902e-02 3.214119970798492432e-01 1.517970710992813110e-01 1.155010983347892761e-01 3.812976777553558350e-01 -1.114481985569000244e-01 -2.686463892459869385e-01 -1.239319443702697754e-01 -5.352129228413105011e-03 -4.475787281990051270e-02 1.849893480539321899e-01 -1.428641378879547119e-01 3.897029906511306763e-02 -2.124347351491451263e-02 1.500637978315353394e-01 -4.493234306573867798e-02 1.276430394500494003e-02 1.353443413972854614e-01 -2.373399585485458374e-01 1.883302628993988037e-01 -1.278220713138580322e-01 3.083297014236450195e-01 7.430047541856765747e-02 -2.352112159132957458e-02 -1.235011667013168335e-01 -2.141271084547042847e-01 2.238963991403579712e-01 1.648815348744392395e-02 -6.935306638479232788e-02 2.908826768398284912e-01
2.111776620149612427e-01 -6.349208950996398926e-02 -3.321940824389457703e-02 6.670572608709335327e-02 1.107136979699134827e-01 -1.269731968641281128e-01 9.023310989141464233e-02 -1.475299987941980362e-02 1.490046381950378418e-01 3.225685656070709229e-02 1.711767166852951050e-02 2.543707787990570068e-01 -2.273526601493358612e-02 1.173272132873535156e-01 -9.227488189935684204e-02 2.921491302549839020e-02 -4.672780930995941162e-01 -1.609106175601482391e-02 -1.675527542829513550e-01 1.783577352762222290e-01 -4.240947216749191284e-02 1.640577167272567749e-01 -5.207080245018005371e-01 5.085807666182518005e-02 -2.065343856811523438e-01 1.146292760968208313e-01 -2.214064002037048340e-01 -1.575494706630706787e-01 4.354661330580711365e-02 1.747336052358150482e-02 2.502653002738952637e-01 1.475998163223266602e-01
1.742365360260009766e-01 6.606014817953109741e-02 2.276207357645034790e-01 9.431146085262298584e-02 1.816807538270950317e-01 -1.259226799011230469e-01 1.952171325683593750e-01 -2.445253171026706696e-02 -2.680423855781555176e-01 -5.786601081490516663e-02 1.931452751159667969e-01 1.989519000053405762e-01 1.285197138786315918e-01 5.732126161456108093e-02 -1.678949296474456787e-01 1.363648176193237305e-01 -6.581971794366836548e-02 -1.540836542844772339e-01 -3.885185122489929199e-01 2.564996182918548584e-01 -2.073291689157485962e-01 2.529987096786499023e-01 -1.791215687990188599e-01 2.795791812241077423e-02 4.878947045654058456e-03 1.518536806106567383e-01 -9.257642924785614014e-02 3.517659902572631836e-01 -1.052735969424247742e-01 4.182631149888038635e-02 -1.891676932573318481e-01 -9.822765737771987915e-02
1.931573301553726196e-01 9.864171594381332397e-02 -1.540860831737518311e-01 -5.733997374773025513e-02 2.019028663635253906e-01 1.004076097160577774e-02 4.242343455553054810e-02 3.547744750976562500e-01 -1.514752507209777832e-01 -3.156626131385564804e-03 7.223239541053771973e-02 -6.511484831571578979e-02 -3.252148255705833435e-02 -3.887480124831199646e-02 -2.216947972774505615e-01 -1.491919346153736115e-02 -3.999849557876586914e-01 -1.335744261741638184e-01 1.294928044080734253e-01 -1.050283983349800110e-01 -8.417005091905593872e-02 1.579032987356185913e-01 -3.109633624553680420e-01 8.665191382169723511e-02 8.358372747898101807e-02 1.732601374387741089e-01 -3.697332441806793213e-01 2.937664277851581573e-03 2.278411984443664551e-01 2.041666805744171143e-01 8.496125042438507080e-02 2.380382269620895386e-01
4.182015061378479004e-01 2.703009918332099915e-02 3.663974255323410034e-02 1.042094603180885315e-01 1.431266497820615768e-02 8.700742572546005249e-02 -4.439812526106834412e-02 2.832660079002380371e-01 9.066584706306457520e-02 6.428054999560117722e-03 6.067968532443046570e-02 8.613035082817077637e-02 1.722606271505355835e-01 9.015179425477981567e-02 -2.528702653944492340e-02 1.000144928693771362e-01 -1.948453038930892944e-01 -1.174391880631446838e-01 -2.656303048133850098e-01 1.295961141586303711e-01 -1.905111819505691528e-01 2.384047061204910278e-01 -8.749558031558990479e-02 2.708667218685150146e-01 3.010173887014389038e-02 4.281543195247650146e-01 -2.148427069187164307e-01 3.337795287370681763e-02 -1.381440162658691406e-01 1.734600216150283813e-01 -2.230692207813262939e-01 1.033957973122596741e-01
4.261885285377502441e-01 7.198086474090814590e-03 4.050539061427116394e-02 -2.335989847779273987e-02 -8.387377113103866577e-02 1.540091335773468018e-01 -2.462971583008766174e-02 1.631502956151962280e-01 7.194250822067260742e-03 6.876400113105773926e-02 9.978183358907699585e-02 1.135901063680648804e-01 1.798886507749557495e-01 7.345215231180191040e-02 1.323859114199876785e-02 -1.038666907697916031e-02 -2.079877257347106934e-01 -1.807621121406555176e-02 -6.871951371431350708e-02 2.187774181365966797e-01 -1.293961107730865479e-01 5.172385573387145996e-01 -2.034236341714859009e-01 1.385619491338729858e-01 -6.934891454875469208e-03 2.648269832134246826e-01 -3.196539580821990967e-01 1.908206641674041748e-01 -1.473982781171798706e-01 6.593929976224899292e-02 -1.277144849300384521e-01 1.673680543899536133e-02
1.219195574522018433e-01 1.030218452215194702e-01 -2.260437756776809692e-01 7.520759850740432739e-02 1.351764500141143799e-01 -4.672723636031150818e-02 -1.254258900880813599e-01 -1.088772863149642944e-01 -1.440165489912033081e-01 2.463507652282714844e-02 -1.889665611088275909e-02 1.144978553056716919e-01 3.090514838695526123e-01 3.129453659057617188e-01 -2.072607129812240601e-01 3.024980127811431885e-01 -5.877663567662239075e-02 -1.428675204515457153e-01 -2.121445834636688232e-01 -4.563544318079948425e-02 -3.693194687366485596e-01 -1.132777631282806396e-01 -1.563466638326644897e-01 2.659295797348022461e-01 -4.899952560663223267e-02 1.494367122650146484e-01 -2.481553554534912109e-01 -6.748349964618682861e-02 -1.947578638792037964e-01 -2.077682763338088989e-01 -7.694859802722930908e-02 1.173534169793128967e-01
2.547681331634521484e-01 3.090048022568225861e-02 -1.388733834028244019e-01 -1.111647635698318481e-01 -2.857121638953685760e-02 5.452849715948104858e-02 4.940342530608177185e-02 3.606178238987922668e-02 -3.536606207489967346e-02 7.264979183673858643e-02 -1.415597498416900635e-01 3.790984153747558594e-01 8.009986579418182373e-02 3.340446352958679199e-01 1.254943758249282837e-01 -9.047851711511611938e-02 -3.352516889572143555e-01 -5.255707725882530212e-02 7.621115446090698242e-02 2.030656933784484863e-01 -4.322429746389389038e-02 2.881432473659515381e-01 7.379510998725891113e-02 2.391239553689956665e-01 2.115854769945144653e-01 2.171142399311065674e-01 -2.374629229307174683e-01 1.603642702102661133e-01 1.929532289505004883e-01 2.189894206821918488e-02 2.503397502005100250e-02 2.463199645280838013e-01
2.856864593923091888e-02 -5.172423273324966431e-02 2.099354751408100128e-02 1.683014780282974243e-01 -2.180715203285217285e-01 -1.241022795438766479e-01 7.563351839780807495e-02 8.540561795234680176e-02 -7.284442335367202759e-02 -3.776243329048156738e-02 3.259223699569702148e-01 -1.089556962251663208e-01 3.008821010589599609e-01 3.339642658829689026e-02 -8.283620327711105347e-02 -5.718204192817211151e-03 -4.081664681434631348e-01 -3.561495542526245117e-01 -1.146195232868194580e-01 -2.938212454319000244e-02 1.352279186248779297e-01 2.714161574840545654e-01 1.976739466190338135e-01 2.041118890047073364e-01 -1.539997160434722900e-01 3.448192775249481201e-02 -1.483457833528518677e-01 -6.885603815317153931e-02 1.204734966158866882e-01 -1.374607384204864502e-01 -1.222946494817733765e-02 3.210258483886718750e-01
4.685508906841278076e-01 1.078200861811637878e-01 -1.910629570484161377e-01 5.638160184025764465e-02 -9.156560152769088745e-02 9.800469875335693359e-02 1.410150993615388870e-02 -1.235949769616127014e-01 6.355198472738265991e-02 -1.335003376007080078e-01 -1.639714092016220093e-01 1.761779040098190308e-01 7.948169112205505371e-02 2.752890810370445251e-02 2.201455645263195038e-02 2.401984632015228271e-01 -2.566257417201995850e-01 -2.829494774341583252e-01 9.359134733676910400e-02 3.020776510238647461e-01 -1.599953770637512207e-01 2.268333435058593750e-01 -1.738529838621616364e-02 4.224517345428466797e-01 4.713410884141921997e-02 1.516931056976318359e-01 -6.789018213748931885e-02 -1.360713224858045578e-02 -5.421357974410057068e-02 4.785424098372459412e-02 -6.465661525726318359e-02 9.727451950311660767e-02
-1.385624855756759644e-01 -9.239009767770767212e-02 -1.044445950537919998e-02 8.790846914052963257e-02 2.032815217971801758e-01 -2.383937388658523560e-01 1.289478410035371780e-02 -1.151337325572967529e-01 -1.144448518753051758e-01 -1.918903142213821411e-01 -3.474634140729904175e-02 2.410060912370681763e-02 1.958096474409103394e-01 6.410520523786544800e-02 -9.204282611608505249e-02 -8.917073905467987061e-02 -2.862980067729949951e-01 -2.082152515649795532e-01 1.627688407897949219e-01 1.082518622279167175e-01 -3.273173868656158447e-01 2.146383970975875854e-01 1.217481493949890137e-01 4.879745468497276306e-02 3.299508988857269287e-02 1.763437837362289429e-01 -1.784942001104354858e-01 -2.249803841114044189e-01 1.035149693489074707e-01 -3.447112143039703369e-01 -2.448199540376663208e-01 3.227787613868713379e-01
1.137386485934257507e-01 -5.266374349594116211e-02 -1.807640045881271362e-01 3.027638047933578491e-02 -1.287450641393661499e-01 -1.921761929988861084e-01 1.070178523659706116e-01 5.483475700020790100e-02 3.239603340625762939e-02 -3.902282565832138062e-02 -5.013514310121536255e-02 -4.245125874876976013e-02 4.466449022293090820e-01 1.733356565237045288e-01 9.746147692203521729e-02 -8.515542000532150269e-02 -3.096899688243865967e-01 -6.676824390888214111e-02 -8.351112902164459229e-02 3.351319432258605957e-01 -2.486503869295120239e-01 6.568230688571929932e-02 -1.884928345680236816e-01 4.261910915374755859e-01 -1.451521664857864380e-01 1.769378930330276489e-01 5.125997215509414673e-02 -1.363053731620311737e-02 -1.264210790395736694e-01 -2.058421224355697632e-01 1.066917628049850464e-01 -4.082965105772018433e-02
2.213669121265411377e-01 -1.367136556655168533e-02 -1.525726914405822754e-02 8.865103125572204590e-02 -2.518878877162933350e-01 2.947406768798828125e-01 -1.240221858024597168e-01 1.836479641497135162e-02 -1.206297948956489563e-01 -3.663759231567382812e-01 -1.721585094928741455e-01 -3.276052698493003845e-02 1.938507407903671265e-01 1.970168203115463257e-01 1.259252522140741348e-02 2.425689548254013062e-01 -6.865262240171432495e-02 -2.428743094205856323e-01 -1.875999197363853455e-02 5.530022829771041870e-02 -1.722935438156127930e-01 2.603158950805664062e-01 3.588029742240905762e-02 8.810523897409439087e-02 -1.942669749259948730e-01 1.602104008197784424e-01 -1.724007129669189453e-01 -8.896296471357345581e-02 4.469132050871849060e-02 -1.340394914150238037e-01 -2.655183374881744385e-01 3.109260499477386475e-01
2.020692080259323120e-01 -1.228939555585384369e-02 -1.458352804183959961e-01 2.224515527486801147e-01 1.313868165016174316e-01 -3.437687456607818604e-02 1.530399024486541748e-01 9.739892929792404175e-02 -3.698970377445220947e-01 -4.638520255684852600e-02 3.347966074943542480e-02 -4.969999566674232483e-02 3.169144988059997559e-01 -2.207361534237861633e-02 1.019815802574157715e-01 -1.863997802138328552e-02 1.653860136866569519e-02 -9.931238740682601929e-02 1.162900477647781372e-01 8.770661056041717529e-02 -4.281381964683532715e-01 -4.929852858185768127e-02 -2.251829206943511963e-01 3.949040770530700684e-01 1.481547057628631592e-01 -1.856900751590728760e-02 5.619793012738227844e-02 -8.711396902799606323e-02 9.172246605157852173e-02 2.514359354972839355e-02 -2.905668020248413086e-01 1.800524592399597168e-01
2.278295904397964478e-01 -8.485082536935806274e-03 -4.254721105098724365e-02 4.502930119633674622e-02 3.907567560672760010e-01 -1.031582057476043701e-01 1.568070054054260254e-01 3.845447301864624023e-02 -9.411146491765975952e-02 -3.467742204666137695e-01 8.946597576141357422e-02 1.871964186429977417e-01 1.443523764610290527e-01 2.404713779687881470e-01 -7.282047066837549210e-03 2.618979290127754211e-02 -1.282078772783279419e-01 -2.154809087514877319e-01 1.490133255720138550e-01 -4.068794660270214081e-03 -1.924976855516433716e-01 1.102394014596939087e-01 8.615470491349697113e-03 6.946359574794769287e-02 3.947145640850067139e-01 9.072370082139968872e-02 -6.952440738677978516e-02 2.699495255947113037e-01 -1.130643859505653381e-01 -2.200992554426193237e-01 -2.040904574096202850e-02 2.462644428014755249e-01
-1.237635686993598938e-01 2.348851971328258514e-02 -7.487072050571441650e-02 3.429320752620697021e-01 -3.485563769936561584e-02 -3.969766497611999512e-01 -4.062091186642646790e-02 -2.054149955511093140e-01 1.590959541499614716e-02 2.160125225782394409e-01 1.098657250404357910e-01 3.009949624538421631e-01 1.112880855798721313e-01 8.814692497253417969e-02 -8.645006269216537476e-02 1.615349203348159790e-01 -3.398844301700592041e-01 -2.351402789354324341e-01 1.432490255683660507e-02 -5.680844932794570923e-02 -1.563210487365722656e-01 3.349246084690093994e-01 -2.219660580158233643e-01 1.136613786220550537e-01 -2.438372187316417694e-02 -5.283989012241363525e-02 -2.007932215929031372e-01 -4.385861381888389587e-02 -9.607161581516265869e-02 -1.265774816274642944e-01 1.400552969425916672e-02 -1.041526198387145996e-01
2.427965961396694183e-02 8.312328159809112549e-02 1.171758249402046204e-01 1.689958274364471436e-01 9.138050675392150879e-02 -8.554549422115087509e-04 -4.433175548911094666e-02 2.720183730125427246e-01 2.111079916357994080e-02 1.495518237352371216e-01 6.995330750942230225e-02 5.244218558073043823e-02 4.788944125175476074e-01 2.893598191440105438e-02 -4.628636315464973450e-02 -2.870139479637145996e-02 -2.907724678516387939e-01 2.106284163892269135e-02 -4.506184533238410950e-02 7.877694815397262573e-02 2.469821721315383911e-01 1.782478988170623779e-01 -1.412849873304367065e-01 1.956378966569900513e-01 -8.170931786298751831e-02 1.559936404228210449e-01 -1.680085435509681702e-02 -3.072113096714019775e-01 -6.021814420819282532e-02 -2.870515286922454834e-01 -1.783214360475540161e-01 3.384830653667449951e-01
-1.219969708472490311e-02 -1.955255120992660522e-01 9.085339307785034180e-02 -4.572413861751556396e-02 -1.864886730909347534e-01 -5.410315003246068954e-03 -6.750450283288955688e-02 2.769677639007568359e-01 -1.889690011739730835e-01 -1.924180984497070312e-01 -9.778562933206558228e-02 2.344165891408920288e-01 2.941094636917114258e-01 2.894339263439178467e-01 -1.163928881287574768e-01 1.194044202566146851e-01 -2.321923375129699707e-01 1.103321835398674011e-02 -1.501083821058273315e-01 1.581418663263320923e-01 -2.947220504283905029e-01 1.562717556953430176e-01 -1.268494278192520142e-01 -3.970035538077354431e-02 4.211638122797012329e-02 1.963891237974166870e-01 -1.155891418457031250e-01 -7.527424395084381104e-02 -2.760010398924350739e-02 -2.523622214794158936e-01 -1.461464911699295044e-01 3.523838222026824951e-01
2.165658324956893921e-01 9.782081097364425659e-02 -9.992754459381103516e-02 -1.037348881363868713e-01 2.005864977836608887e-01 5.415712296962738037e-02 9.724827110767364502e-02 -1.290186494588851929e-01 -2.685576081275939941e-01 -3.777981176972389221e-02 1.868387907743453979e-01 1.621531844139099121e-01 3.269967138767242432e-01 2.181951552629470825e-01 -1.572853326797485352e-01 2.248769551515579224e-01 5.963050201535224915e-02 5.394717678427696228e-02 8.423402160406112671e-02 -6.514214724302291870e-02 -4.515269398689270020e-01 2.621007710695266724e-02 -7.922122627496719360e-02 1.326400339603424072e-01 4.417674243450164795e-02 1.055177152156829834e-01 -3.621798455715179443e-01 -1.269101351499557495e-01 -7.593299448490142822e-02 -2.498356550931930542e-01 1.253918185830116272e-02 1.181985437870025635e-01
4.266316592693328857e-01 8.083041012287139893e-02 -1.256643794476985931e-02 -1.237802505493164062e-01 -1.129099801182746887e-01 -1.223602332174777985e-02 1.952750086784362793e-01 8.677411824464797974e-02 1.024343520402908325e-01 1.185874268412590027e-02 2.062966078519821167e-01 2.331534773111343384e-01 1.094750836491584778e-01 2.643189430236816406e-01 -4.299361631274223328e-02 -1.195676028728485107e-01 -1.138220950961112976e-01 -2.370887249708175659e-02 -2.264685332775115967e-01 2.433403432369232178e-01 -1.970647126436233521e-01 1.312313079833984375e-01 9.247851558029651642e-03 2.517164349555969238e-01 6.735977513017132878e-05 2.295847535133361816e-01 -3.249441087245941162e-01 9.970322996377944946e-02 8.772078156471252441e-02 -2.373558580875396729e-01 -7.906147092580795288e-02 2.232052236795425415e-01
1.285313963890075684e-01 -1.574579775333404541e-01 -2.254015058279037476e-01 2.818381190299987793e-01 -5.638849735260009766e-02 -1.121399253606796265e-01 6.956990808248519897e-02 1.485166419297456741e-02 -3.179292082786560059e-01 -7.077562063932418823e-02 -6.601826846599578857e-02 -7.752537261694669724e-03 3.634963333606719971e-01 -1.091113220900297165e-02 1.320538204163312912e-02 -2.984509058296680450e-02 9.058810770511627197e-03 -2.694107294082641602e-01 1.232824176549911499e-01 -4.767571017146110535e-02 -4.052909612655639648e-01 8.940774947404861450e-02 -1.058309301733970642e-01 4.009308815002441406e-01 -8.707575500011444092e-02 -1.032599806785583496e-01 5.490830168128013611e-02 -8.884134143590927124e-02 9.178577363491058350e-02 -9.800270199775695801e-02 -2.512943744659423828e-01 1.383672952651977539e-01
2.230753302574157715e-01 -1.326499879360198975e-01 -9.958282113075256348e-02 2.685735523700714111e-01 -4.910144489258527756e-03 1.352225430309772491e-02 1.065263673663139343e-01 1.123969852924346924e-01 -3.174641430377960205e-01 -4.918622225522994995e-02 6.065328419208526611e-02 6.791208684444427490e-02 2.643513083457946777e-01 2.926741354167461395e-02 1.950432956218719482e-01 -1.971250586211681366e-02 -2.562241442501544952e-02 -4.419615268707275391e-01 1.811978518962860107e-01 1.066939383745193481e-01 -3.561333119869232178e-01 -1.404549460858106613e-02 -1.360377222299575806e-01 2.958520352840423584e-01 -8.928664773702621460e-02 -1.199304759502410889e-01 4.579860251396894455e-03 1.997630484402179718e-02 8.784478157758712769e-02 -5.680662766098976135e-02 -1.972338706254959106e-01 2.446564882993698120e-01
2.657452411949634552e-02 1.001289412379264832e-01 -8.344478160142898560e-02 5.380040034651756287e-02 -1.936357915401458740e-01 -4.584009945392608643e-02 -2.119455486536026001e-01 9.651776403188705444e-02 -1.729735136032104492e-01 -8.451983332633972168e-02 3.034930489957332611e-02 5.571519024670124054e-03 -5.975031107664108276e-02 2.397607415914535522e-01 -6.886535882949829102e-02 -2.036679238080978394e-01 -3.303520679473876953e-01 -1.535952836275100708e-01 -1.584793935762718320e-04 -1.316035836935043335e-01 8.783761411905288696e-02 2.528505632653832436e-03 -3.016184568405151367e-01 3.456574380397796631e-01 1.656089872121810913e-01 2.216901183128356934e-01 -3.948664963245391846e-01 1.634364426136016846e-01 -4.085009545087814331e-02 -2.782719731330871582e-01 -1.608386039733886719e-01 8.881928026676177979e-02
1.795798391103744507e-01 6.005672737956047058e-02 -1.930633038282394409e-01 -4.589083418250083923e-02 4.392486810684204102e-01 -2.747961282730102539e-01 3.370828926563262939e-02 5.554457753896713257e-02 1.394138038158416748e-01 5.555994808673858643e-02 -3.013671934604644775e-02 1.784131526947021484e-01 2.288791537284851074e-01 1.207532063126564026e-01 -2.671386115252971649e-02 8.700230158865451813e-03 -1.055792123079299927e-01 -4.136343896389007568e-01 4.870730265974998474e-02 -1.209113467484712601e-02 -2.023806571960449219e-01 3.025195300579071045e-01 1.318892277777194977e-02 -3.543219342827796936e-02 1.791061460971832275e-02 -4.196022450923919678e-02 -2.384604811668395996e-01 -2.485362254083156586e-02 -9.727625176310539246e-03 4.324537515640258789e-02 -2.601073682308197021e-01 2.849992811679840088e-01
1.395786106586456299e-01 5.588463693857192993e-02 -1.532202959060668945e-01 3.918868303298950195e-01 1.673601567745208740e-01 2.074515521526336670e-01 2.211030274629592896e-01 -5.864796694368124008e-03 -2.260250449180603027e-01 -2.826487831771373749e-02 -9.451578557491302490e-02 -3.404828533530235291e-02 2.873359918594360352e-01 5.628172308206558228e-02 -1.708009093999862671e-01 -9.705337695777416229e-03 -1.508239097893238068e-02 -2.292132973670959473e-01 1.297819614410400391e-01 1.328267902135848999e-01 -3.987600505352020264e-01 -1.387695074081420898e-01 -4.105245694518089294e-02 3.278543055057525635e-01 -7.707630842924118042e-02 -6.899845600128173828e-02 5.095684900879859924e-03 -5.870766565203666687e-02 8.887588046491146088e-03 6.020663306117057800e-02 -1.619848161935806274e-01 2.908456921577453613e-01
1.903562992811203003e-01 4.975188523530960083e-03 -1.211947724223136902e-01 3.437288105487823486e-01 -7.948440499603748322e-03 1.281717866659164429e-01 6.165358796715736389e-02 -9.454470872879028320e-02 -1.434016674757003784e-01 4.152001813054084778e-02 -1.410414278507232666e-01 3.463043272495269775e-02 1.336848288774490356e-01 1.979270763695240021e-02 -2.994336932897567749e-02 2.445376664400100708e-01 -2.808915823698043823e-02 4.797185212373733521e-02 -8.414406329393386841e-02 3.079684078693389893e-01 -2.647916376590728760e-01 2.829944491386413574e-01 -1.221566051244735718e-01 3.897477090358734131e-01 3.995421826839447021e-01 1.916905306279659271e-02 -3.046386875212192535e-02 1.019305512309074402e-01 1.434067189693450928e-01 9.155424684286117554e-02 -2.142517566680908203e-01 1.054548025131225586e-01
8.733644336462020874e-02 1.959810853004455566e-01 -1.882509589195251465e-01 7.012015581130981445e-02 3.744206726551055908e-01 7.095798850059509277e-02 1.002336889505386353e-01 6.400505453348159790e-02 -3.359616398811340332e-01 -8.466673316434025764e-04 1.976061612367630005e-01 2.533688843250274658e-01 3.425573408603668213e-01 2.416851371526718140e-01 -2.135461568832397461e-01 3.491755723953247070e-01 -2.278575859963893890e-02 -6.257950514554977417e-02 1.940896501764655113e-03 3.692309372127056122e-03 -2.134096920490264893e-01 3.577908873558044434e-02 -4.521366953849792480e-02 3.354452922940254211e-02 -4.388135299086570740e-02 6.517484039068222046e-02 -2.307707071304321289e-01 -1.694199889898300171e-01 -1.314484328031539917e-01 -1.068561822175979614e-01 -6.698443740606307983e-02 1.381292045116424561e-01
2.166480422019958496e-01 1.355060935020446777e-01 -1.892622411251068115e-01 9.677707403898239136e-02 1.353194415569305420e-01 1.101420149207115173e-01 2.572577893733978271e-01 -5.458170548081398010e-02 -2.025799080729484558e-02 1.526710093021392822e-01 -2.832711208611726761e-03 3.211999237537384033e-01 1.715967804193496704e-01 5.714514106512069702e-02 4.152437299489974976e-02 2.506400644779205322e-01 -3.888624161481857300e-02 -2.091219127178192139e-01 -1.792819648981094360e-01 -4.024568013846874237e-03 -1.192199438810348511e-02 1.745328605175018311e-01 -2.753811776638031006e-01 2.817943096160888672e-01 -3.309566974639892578e-01 1.169357523322105408e-01 -4.813017789274454117e-03 -1.576575785875320435e-01 2.394242435693740845e-01 1.762778609991073608e-01 -1.446644961833953857e-01 2.123680859804153442e-01
2.532871067523956299e-01 1.803794056177139282e-01 1.773431710898876190e-02 5.069017782807350159e-02 -1.218721270561218262e-02 -9.889457374811172485e-02 2.348117381334304810e-01 -3.415139764547348022e-02 -1.523381285369396210e-02 -9.520933032035827637e-02 -7.699162513017654419e-02 -2.345824427902698517e-02 -8.393120020627975464e-02 1.239723339676856995e-01 -6.186035647988319397e-02 2.041432708501815796e-01 -4.275454282760620117e-01 -1.383818387985229492e-01 -1.736327111721038818e-01 1.172344982624053955e-01 -8.457289636135101318e-02 -9.789882600307464600e-02 -3.137198686599731445e-01 1.911415606737136841e-01 2.942410409450531006e-01 -2.358249016106128693e-02 -3.163077533245086670e-01 2.139223814010620117e-01 -6.467044819146394730e-03 -1.779998093843460083e-02 -3.468997031450271606e-02 3.441882133483886719e-01
1.208467110991477966e-01 -2.552901804447174072e-01 -5.220666155219078064e-02 -4.478654265403747559e-02 -1.273811310529708862e-01 3.408081457018852234e-02 1.951022259891033173e-02 2.174872606992721558e-01 -1.544190645217895508e-01 4.168459028005599976e-02 -7.183144986629486084e-02 1.441560536623001099e-01 2.325291037559509277e-01 -7.121933251619338989e-02 -3.514679670333862305e-01 -2.590493857860565186e-01 -1.085279062390327454e-01 3.936862573027610779e-02 2.200608551502227783e-01 -1.606111042201519012e-02 -1.115756332874298096e-01 4.800463914871215820e-01 -6.716215610504150391e-02 1.949433386325836182e-01 -4.920590668916702271e-02 -2.060257941484451294e-01 -2.138068526983261108e-01 1.832243800163269043e-02 -6.211100518703460693e-02 -2.588650286197662354e-01 -1.246752962470054626e-01 1.561118513345718384e-01
2.871205471456050873e-02 -5.205221846699714661e-02 -1.638733893632888794e-01 1.471134126186370850e-01 4.425613284111022949e-01 -3.007682263851165771e-01 2.356563881039619446e-02 -1.048463359475135803e-01 -1.100388839840888977e-01 4.375017061829566956e-02 1.709203124046325684e-01 2.114593088626861572e-01 2.555417120456695557e-01 9.504292905330657959e-02 -1.645343750715255737e-01 1.279172301292419434e-01 -8.992634713649749756e-02 -1.997197270393371582e-01 -1.215164083987474442e-02 2.229843375971540809e-04 -2.253292649984359741e-01 2.247209846973419189e-01 -1.354209035634994507e-01 -1.525031030178070068e-02 -1.010391339659690857e-01 1.900676935911178589e-01 -3.637400567531585693e-01 -8.109368383884429932e-02 7.435953617095947266e-02 1.093428134918212891e-01 -2.290926873683929443e-01 1.456909328699111938e-01
4.759567379951477051e-01 3.520566970109939575e-02 5.563233792781829834e-02 -2.505510486662387848e-02 -2.524424195289611816e-01 7.511914521455764771e-02 3.227001801133155823e-02 -8.134490810334682465e-03 -3.666179776191711426e-01 -1.765410974621772766e-02 1.999169588088989258e-01 -5.660688877105712891e-02 1.135946065187454224e-01 -1.874477863311767578e-01 -4.989652335643768311e-02 4.858519509434700012e-02 -1.088754506781697273e-03 -5.326043814420700073e-02 1.415422260761260986e-01 -8.824347704648971558e-02 -3.442235291004180908e-01 1.438729614019393921e-01 -1.834046244621276855e-01 3.483871817588806152e-01 -1.299029588699340820e-01 -2.426977641880512238e-02 9.539008140563964844e-02 -4.835105687379837036e-02 -1.137823536992073059e-01 -2.375954389572143555e-01 -1.719013899564743042e-01 1.205616667866706848e-01
3.700938075780868530e-02 -1.596648804843425751e-02 6.660498678684234619e-02 1.885941028594970703e-01 1.044513583183288574e-01 -3.422660008072853088e-02 2.556128501892089844e-01 1.853154040873050690e-02 -2.531136274337768555e-01 1.591973751783370972e-02 1.279051899909973145e-01 7.556430995464324951e-02 1.845824718475341797e-01 3.076483309268951416e-01 9.882430732250213623e-02 1.229447424411773682e-01 -2.791913449764251709e-01 -5.817961413413286209e-03 1.169322729110717773e-01 -8.698347955942153931e-02 -3.151080012321472168e-01 1.582035124301910400e-01 1.562029570341110229e-01 1.533173173666000366e-01 4.994781613349914551e-01 -9.239291772246360779e-03 -5.726719275116920471e-02 -1.852770149707794189e-01 -5.563811957836151123e-02 -2.521977126598358154e-01 9.411423653364181519e-02 8.027122914791107178e-02
1.146452501416206360e-01 1.998449563980102539e-01 9.773767739534378052e-02 7.674626260995864868e-02 7.258857786655426025e-02 -9.218130260705947876e-02 1.525637358427047729e-01 1.211342141032218933e-01 4.369753971695899963e-02 8.982210606336593628e-02 -1.318016797304153442e-01 1.847150027751922607e-01 4.012664854526519775e-01 -5.213991273194551468e-03 1.043648943305015564e-01 7.886438816785812378e-02 -1.726202666759490967e-01 -1.596594750881195068e-01 -1.908119395375251770e-02 1.745814532041549683e-01 -4.032845422625541687e-02 9.547183662652969360e-02 -2.963585555553436279e-01 1.838600784540176392e-01 3.822230398654937744e-01 -1.435643732547760010e-01 -2.296744883060455322e-01 1.627181172370910645e-01 -2.311632484197616577e-01 3.293921425938606262e-02 -2.214502915740013123e-02 3.474008440971374512e-01
5.026695877313613892e-02 -6.046738475561141968e-02 -1.554921418428421021e-01 -5.669400095939636230e-02 -1.799948513507843018e-01 -5.830910056829452515e-02 -2.221568673849105835e-02 1.412132382392883301e-01 2.129372023046016693e-02 -2.428996749222278595e-02 7.289874833077192307e-03 1.989700049161911011e-01 1.380723565816879272e-01 1.253408640623092651e-01 -1.935570389032363892e-01 1.652670055627822876e-01 -2.384774982929229736e-01 -8.450879901647567749e-02 -4.291241243481636047e-02 6.836899369955062866e-02 -5.484350770711898804e-02 1.108448877930641174e-01 -2.999753057956695557e-01 6.330808624625205994e-03 1.831259131431579590e-01 3.276725709438323975e-01 -5.567473918199539185e-02 5.497800558805465698e-02 1.359806656837463379e-01 -2.266159504652023315e-01 -5.134782195091247559e-01 3.370070457458496094e-01
3.293864130973815918e-01 2.019324153661727905e-02 -1.249923408031463623e-01 1.945798695087432861e-01 -7.895919680595397949e-02 -1.265469845384359360e-02 -4.267141595482826233e-02 -8.408969640731811523e-02 1.614806987345218658e-02 -1.350247263908386230e-01 -1.170022040605545044e-01 2.547460608184337616e-02 8.767522871494293213e-03 4.665037151426076889e-03 1.389141827821731567e-01 3.867952823638916016e-01 -1.762071549892425537e-01 -2.241658717393875122e-01 -9.465355426073074341e-02 -6.549556553363800049e-02 2.924733608961105347e-02 5.554025173187255859e-01 -1.044799163937568665e-01 3.113623857498168945e-01 1.851047575473785400e-01 -5.971256643533706665e-02 -1.653724759817123413e-01 -5.656470544636249542e-03 8.113870769739151001e-02 -3.700501099228858948e-02 -1.714618057012557983e-01 7.866951823234558105e-02
2.291812747716903687e-01 8.924070000648498535e-02 -6.607229262590408325e-02 2.939890027046203613e-01 -6.349717825651168823e-02 1.074969619512557983e-01 1.491583883762359619e-01 9.945728816092014313e-03 -1.056659892201423645e-01 -1.140483692288398743e-01 -1.923131942749023438e-01 -5.576879158616065979e-02 1.925598680973052979e-01 -7.544247806072235107e-02 7.615339756011962891e-02 1.505132019519805908e-01 -1.096827834844589233e-01 -3.032185733318328857e-01 9.503758512437343597e-03 -9.180486202239990234e-02 -1.396841853857040405e-01 2.950250208377838135e-01 -3.517237007617950439e-01 1.852078139781951904e-01 -1.602601110935211182e-01 6.634317338466644287e-02 8.411139994859695435e-02 -4.523314908146858215e-02 -2.012309804558753967e-02 2.505005002021789551e-01 -1.470516622066497803e-01 4.174359738826751709e-01
2.113962173461914062e-01 -1.430756300687789917e-01 -1.578539460897445679e-01 3.482914471533149481e-04 -8.439708501100540161e-02 -1.087132543325424194e-01 1.036268174648284912e-01 6.381838023662567139e-02 -3.020471706986427307e-02 -1.340978145599365234e-01 -1.579635590314865112e-01 1.423366814851760864e-01 3.868952989578247070e-01 8.235293626785278320e-02 -2.870949208736419678e-01 -1.064254119992256165e-01 -1.685950607061386108e-01 2.240040525794029236e-02 -2.120930701494216919e-01 1.449491381645202637e-01 -3.813244029879570007e-02 3.993047177791595459e-01 -1.212388798594474792e-01 -1.715471036732196808e-02 2.585888504981994629e-01 9.977919608354568481e-02 5.486279726028442383e-03 -3.740966692566871643e-02 2.047740621492266655e-03 -1.455376297235488892e-01 -5.961905699223279953e-03 4.376730024814605713e-01
2.637681961059570312e-01 -9.572920948266983032e-02 -1.091484129428863525e-01 2.775003314018249512e-01 -9.383244812488555908e-02 -4.182332381606101990e-02 1.708474457263946533e-01 7.189313322305679321e-02 -3.350761830806732178e-01 -1.528135873377323151e-02 6.414376199245452881e-02 1.097442465834319592e-03 3.074077963829040527e-01 -3.019135072827339172e-02 1.069253757596015930e-01 -1.206624433398246765e-01 -7.533170282840728760e-02 -2.976430952548980713e-01 2.675773762166500092e-02 1.143626570701599121e-01 -4.163361191749572754e-01 -4.929128661751747131e-02 -1.186697930097579956e-01 2.661659717559814453e-01 -1.054240539669990540e-01 -1.015903130173683167e-01 1.313392221927642822e-01 -3.355194255709648132e-02 5.503796413540840149e-02 -1.709887832403182983e-01 -2.943110466003417969e-01 1.481669843196868896e-01
1.805045902729034424e-01 2.534124255180358887e-01 -1.002250015735626221e-01 3.938173949718475342e-01 1.821301318705081940e-02 9.243852645158767700e-02 6.622968614101409912e-02 -1.083587259054183960e-01 -2.445356100797653198e-01 -2.662857472896575928e-01 3.527695536613464355e-01 -5.202764645218849182e-02 6.774581968784332275e-02 -7.922953367233276367e-02 -1.907990872859954834e-01 -8.016941137611865997e-03 -4.205790162086486816e-01 -2.976481318473815918e-01 1.265593916177749634e-01 1.638669334352016449e-02 -7.371257990598678589e-03 1.005197092890739441e-01 1.254566130228340626e-03 1.421203911304473877e-01 -4.281508550047874451e-02 1.760690510272979736e-01 1.759282946586608887e-01 -1.026173122227191925e-02 5.462880432605743408e-02 -1.312855631113052368e-01 -6.993781775236129761e-02 -8.208481222391128540e-02
7.579046487808227539e-02 1.295857410877943039e-02 -3.795349597930908203e-01 2.550646364688873291e-01 1.096715331077575684e-01 -4.305381327867507935e-02 7.156116515398025513e-02 1.137785091996192932e-01 6.773748900741338730e-03 -2.080017775297164917e-01 8.847207576036453247e-02 5.916933715343475342e-02 8.596283197402954102e-02 -2.719751298427581787e-01 -1.856096535921096802e-01 -1.004882436245679855e-02 -2.918186783790588379e-01 -1.607867032289505005e-01 1.456833779811859131e-01 2.161238789558410645e-01 -2.257151603698730469e-01 3.826155066490173340e-01 -2.169424295425415039e-01 1.512825787067413330e-01 2.086319178342819214e-01 1.692615002393722534e-01 1.603417098522186279e-02 9.668258577585220337e-02 3.753008693456649780e-02 -8.487234264612197876e-02 2.036941349506378174e-01 6.605726480484008789e-02
1.477915197610855103e-01 -7.745826989412307739e-02 5.349649116396903992e-02 3.605623841285705566e-01 -6.567113846540451050e-02 -1.472212374210357666e-01 -2.016003578901290894e-01 -1.713695190846920013e-02 2.062017098069190979e-02 2.113269418478012085e-01 1.803225874900817871e-01 3.896635398268699646e-02 2.770312130451202393e-01 1.894459314644336700e-02 -2.955693006515502930e-01 -9.705624729394912720e-02 -5.219526588916778564e-02 -2.138929218053817749e-01 -9.109744429588317871e-02 1.732203960418701172e-01 -1.055013462901115417e-01 2.603589743375778198e-02 -5.205896496772766113e-01 7.822372764348983765e-02 -1.517754793167114258e-01 -9.002431482076644897e-02 -2.541883587837219238e-01 1.501143872737884521e-01 5.839683115482330322e-03 -1.126756295561790466e-01 -8.462250232696533203e-02 -7.393009215593338013e-02
2.557752728462219238e-01 -1.045202314853668213e-01 -1.159700229763984680e-01 -8.671259880065917969e-02 3.805932402610778809e-02 1.310875117778778076e-01 -4.336132854223251343e-02 -1.551046073436737061e-01 -1.352005898952484131e-01 1.849032822065055370e-03 8.605840802192687988e-02 -2.368871867656707764e-01 4.296112954616546631e-01 1.165497526526451111e-01 1.231906190514564514e-01 4.256903752684593201e-02 -2.921653985977172852e-01 6.459896266460418701e-02 -4.790107905864715576e-02 1.205339878797531128e-01 -2.530635595321655273e-01 1.024626642465591431e-01 -6.645039469003677368e-02 4.567415714263916016e-01 -6.081721931695938110e-02 2.354277521371841431e-01 -1.613853424787521362e-01 4.980074614286422729e-02 1.187760531902313232e-01 -4.749168083071708679e-02 -9.901111572980880737e-02 -2.311553359031677246e-01
7.470500469207763672e-02 1.236108988523483276e-01 2.568043172359466553e-01 1.431873738765716553e-01 -1.159809976816177368e-01 -1.888762414455413818e-02 1.702812761068344116e-01 2.803102433681488037e-01 -1.450359225273132324e-01 1.478342413902282715e-01 -6.930111558176577091e-04 2.270247042179107666e-02 1.240402013063430786e-01 -6.760817766189575195e-02 -6.589051336050033569e-02 1.959862746298313141e-02 -2.255802750587463379e-01 -1.624986678361892700e-01 -1.474454700946807861e-01 4.759564995765686035e-01 -9.369693696498870850e-02 5.157363042235374451e-02 -2.019662410020828247e-01 2.276672720909118652e-01 3.655706644058227539e-01 8.671742677688598633e-02 -1.772541701793670654e-01 -2.305695973336696625e-02 2.603204846382141113e-01 -1.676024645566940308e-01 8.567757904529571533e-03 6.745151430368423462e-02
9.615860879421234131e-02 7.262535393238067627e-02 -1.280330568552017212e-01 2.721402049064636230e-01 -2.641775012016296387e-01 1.187822669744491577e-01 2.825004793703556061e-02 1.414230763912200928e-01 -1.793278381228446960e-02 3.387849405407905579e-02 2.374750971794128418e-01 5.456615984439849854e-02 2.351069301366806030e-01 1.173221226781606674e-02 -1.794424057006835938e-01 6.395388394594192505e-02 -2.150042653083801270e-01 -2.518698573112487793e-01 -2.017886005342006683e-02 2.898285351693630219e-02 1.463461220264434814e-01 3.449687957763671875e-01 -1.925342231988906860e-01 2.272428125143051147e-01 -2.936705760657787323e-02 1.554069221019744873e-01 1.807407140731811523e-01 -7.205232232809066772e-02 2.376037091016769409e-01 -1.573019921779632568e-01 -3.369370698928833008e-01 2.003615945577621460e-01
1.057567074894905090e-01 -7.033410016447305679e-03 1.727738529443740845e-01 2.173170894384384155e-01 1.057851463556289673e-01 -2.999625205993652344e-01 -1.462341547012329102e-01 -2.120651155710220337e-01 -1.607646495103836060e-01 -9.190720319747924805e-02 1.645675599575042725e-01 2.857292294502258301e-01 -1.122706159949302673e-01 -8.712034672498703003e-02 6.944924592971801758e-02 2.582532912492752075e-02 -4.566388428211212158e-01 -2.333064079284667969e-01 9.958045557141304016e-03 -1.504281652159988880e-03 -1.785759329795837402e-01 9.536992758512496948e-02 -1.797378659248352051e-01 3.979728743433952332e-02 -1.972874402999877930e-01 -1.618084460496902466e-01 -1.257671862840652466e-01 1.069931313395500183e-02 1.290434598922729492e-01 -3.475652039051055908e-01 -1.266788691282272339e-01 5.476910248398780823e-02
2.802149355411529541e-01 1.703311949968338013e-01 -1.772259473800659180e-01 1.217988952994346619e-01 -2.328850924968719482e-01 2.355114519596099854e-01 -1.671998202800750732e-01 -5.728112999349832535e-03 -4.377206787467002869e-02 4.097273945808410645e-02 -1.906139254570007324e-01 3.327845782041549683e-02 2.690990269184112549e-01 -8.622152358293533325e-02 -1.727405935525894165e-01 -5.707551911473274231e-02 -1.029566973447799683e-01 -1.407371610403060913e-01 -3.022949956357479095e-02 1.179204555228352547e-03 -1.168481260538101196e-01 5.292689204216003418e-01 8.541658520698547363e-02 1.529639810323715210e-01 1.386130154132843018e-01 2.523799538612365723e-01 -1.416677087545394897e-01 -2.840698361396789551e-01 7.411782443523406982e-02 -3.795668482780456543e-03 -7.297941949218511581e-03 9.757438302040100098e-02
-3.342946246266365051e-02 -7.001014798879623413e-02 -1.436395496129989624e-01 8.421497792005538940e-02 1.710464805364608765e-01 -3.119985461235046387e-01 -1.928002573549747467e-02 4.844123497605323792e-02 -1.338345371186733246e-02 -6.342702358961105347e-02 6.138044968247413635e-02 -1.716070324182510376e-01 3.146587908267974854e-01 3.334235250949859619e-01 1.149145234376192093e-02 -7.332741469144821167e-02 -2.318594008684158325e-01 -2.312361150979995728e-01 -3.023360483348369598e-02 3.676330670714378357e-03 -2.208564132452011108e-01 1.926614791154861450e-01 -2.237476222217082977e-02 1.500297430902719498e-02 1.851152032613754272e-01 1.757194288074970245e-02 -3.102185726165771484e-01 -2.318986803293228149e-01 7.217095792293548584e-02 -2.349483519792556763e-01 -3.197448253631591797e-01 2.044898122549057007e-01
4.023624360561370850e-01 1.641052961349487305e-01 2.512727677822113037e-02 8.660607039928436279e-03 1.641840189695358276e-01 -3.264069184660911560e-02 -5.933434143662452698e-02 2.395159006118774414e-01 -5.790313333272933960e-02 -6.399556249380111694e-02 5.163611844182014465e-03 -1.681731082499027252e-02 -9.341599792242050171e-02 -1.992536187171936035e-01 -2.332444489002227783e-01 -8.649542927742004395e-02 -2.373887449502944946e-01 -6.145631521940231323e-02 -1.167596355080604553e-01 -1.247114036232233047e-02 -6.829840689897537231e-02 3.508305549621582031e-01 -3.200147151947021484e-01 3.587169647216796875e-01 2.256158590316772461e-01 2.780562043190002441e-01 -9.739246219396591187e-02 -2.831950224936008453e-02 1.276889592409133911e-01 -4.517669975757598877e-02 -9.453336894512176514e-02 7.033391296863555908e-02
3.891351819038391113e-01 -2.096093893051147461e-01 4.754690453410148621e-02 1.163032725453376770e-01 -1.106301904655992985e-03 -1.138660535216331482e-01 2.078828401863574982e-03 -3.817255422472953796e-02 -3.728223443031311035e-01 1.497435420751571655e-01 -2.365399152040481567e-02 -1.249438673257827759e-01 7.060059159994125366e-02 1.446214914321899414e-01 6.058971583843231201e-02 2.167992666363716125e-02 -2.680427394807338715e-02 -2.892264425754547119e-01 1.159910038113594055e-01 -1.151281148195266724e-01 -3.110057711601257324e-01 2.083849012851715088e-01 -1.417863070964813232e-01 4.053055942058563232e-01 -1.735803931951522827e-01 -2.017930522561073303e-02 4.543648660182952881e-02 -6.970962882041931152e-02 1.337954699993133545e-01 -5.237913690507411957e-03 -8.424494415521621704e-02 2.621077001094818115e-01
8.693593740463256836e-02 2.194203883409500122e-01 -1.340123713016510010e-01 -8.636166341602802277e-03 3.071453273296356201e-01 1.426802724599838257e-01 2.725836075842380524e-02 9.394627064466476440e-03 -7.922619581222534180e-02 4.028199613094329834e-02 1.981649249792098999e-01 2.916790246963500977e-01 2.655845284461975098e-01 1.103427037596702576e-01 -2.390130758285522461e-01 2.447411566972732544e-01 -6.917648762464523315e-02 -8.489887416362762451e-02 2.408662810921669006e-02 -1.191005408763885498e-01 -3.651478588581085205e-01 5.639504268765449524e-02 4.476512968540191650e-02 1.463104039430618286e-01 -7.593093067407608032e-02 7.131549715995788574e-02 -3.511791527271270752e-01 -3.654430806636810303e-02 -3.397701308131217957e-02 -3.421594798564910889e-01 -1.878717988729476929e-01 5.508920550346374512e-02
5.050798654556274414e-01 3.272857889533042908e-02 -5.325024947524070740e-03 -5.643991753458976746e-02 1.075687035918235779e-01 1.897346824407577515e-01 -1.452081720344722271e-03 2.412857301533222198e-02 7.701940834522247314e-02 -5.929359421133995056e-02 1.076560653746128082e-02 1.392420977354049683e-01 2.800228297710418701e-01 -1.366141587495803833e-01 1.488363742828369141e-01 2.798641622066497803e-01 -1.382145881652832031e-01 2.594918757677078247e-02 -2.646746635437011719e-01 -6.565797328948974609e-02 -2.749540507793426514e-01 2.351003438234329224e-01 -1.051808241754770279e-02 2.487851977348327637e-01 1.533161401748657227e-01 2.964767515659332275e-01 -1.459258794784545898e-01 2.963783033192157745e-02 1.336968690156936646e-02 -1.308107078075408936e-01 -1.202934831380844116e-01 1.166009381413459778e-01
-8.103844523429870605e-02 4.093952476978302002e-01 -4.357339814305305481e-02 9.547596797347068787e-03 -2.638107165694236755e-02 -4.432986956089735031e-03 1.750760227441787720e-01 -8.299858868122100830e-02 -3.211512863636016846e-01 3.383016958832740784e-02 9.175163507461547852e-02 1.694110482931137085e-01 3.976234421133995056e-02 1.292024552822113037e-01 -2.413869276642799377e-02 8.822771161794662476e-02 -2.257717400789260864e-01 -2.354869097471237183e-01 -1.820375174283981323e-01 -1.723560988903045654e-01 -2.622335851192474365e-01 1.780178546905517578e-01 -1.705796122550964355e-01 -1.080193296074867249e-01 5.938583984971046448e-02 1.380928903818130493e-01 -3.951458334922790527e-01 -8.126312494277954102e-02 -9.774789959192276001e-02 -2.482156753540039062e-01 -2.031268775463104248e-01 9.633352607488632202e-02
1.671532690525054932e-01 4.320057481527328491e-02 2.021818608045578003e-01 2.037315070629119873e-01 7.733462844043970108e-03 -3.652989566326141357e-01 2.589380741119384766e-01 1.169709563255310059e-01 -1.529476493597030640e-01 2.229095809161663055e-02 9.599771350622177124e-02 2.559213042259216309e-01 3.021606504917144775e-01 2.097184509038925171e-01 5.733963102102279663e-02 1.856828927993774414e-01 -2.933387458324432373e-01 1.071937531232833862e-01 6.426445394754409790e-02 1.258943527936935425e-01 -5.111778527498245239e-02 4.221591353416442871e-02 -1.040117219090461731e-01 -2.211225405335426331e-02 4.131698235869407654e-02 -1.071212962269783020e-01 -9.183767437934875488e-02 -1.992821395397186279e-01 1.141319125890731812e-01 -2.771784067153930664e-01 -1.583654582500457764e-01 3.040429055690765381e-01
1.411496102809906006e-01 -8.537792414426803589e-02 -2.329279035329818726e-01 1.893207132816314697e-01 -6.931647658348083496e-02 -2.972405031323432922e-02 1.200246959924697876e-01 -5.641028285026550293e-02 -2.730553448200225830e-01 -1.181401461362838745e-01 5.144210532307624817e-02 -4.007772356271743774e-02 3.715788722038269043e-01 9.750136733055114746e-02 1.059729754924774170e-01 -8.953277021646499634e-03 -1.010413169860839844e-01 -3.142173886299133301e-01 -3.616236150264739990e-02 8.706174790859222412e-02 -3.182868957519531250e-01 -2.350348979234695435e-02 -1.767545379698276520e-02 4.715847373008728027e-01 -2.972146496176719666e-02 -2.594072371721267700e-02 9.427692741155624390e-02 -7.785916328430175781e-02 -2.016935124993324280e-02 -4.924574121832847595e-02 -1.781841516494750977e-01 3.380467593669891357e-01
2.744554579257965088e-01 3.897490352392196655e-02 -2.008882910013198853e-01 3.635791540145874023e-01 9.138222783803939819e-02 -1.441288553178310394e-02 -1.254372764378786087e-03 8.305431157350540161e-02 1.219530776143074036e-01 5.021246150135993958e-02 5.306098461151123047e-01 9.073764085769653320e-03 2.347900420427322388e-01 -1.358011066913604736e-01 -4.350582137703895569e-02 -2.136073447763919830e-02 -3.712331503629684448e-02 -3.061131536960601807e-01 1.302181626670062542e-03 4.346253350377082825e-02 -7.392234355211257935e-02 8.949321508407592773e-02 -2.456022500991821289e-01 2.452336400747299194e-01 1.699031144380569458e-02 1.633985638618469238e-01 4.154015332460403442e-03 8.242608606815338135e-02 2.411999851465225220e-01 7.375442888587713242e-03 -1.868995130062103271e-01 4.838362336158752441e-02
8.210499770939350128e-03 4.337957873940467834e-02 7.070211321115493774e-02 9.102685749530792236e-02 1.546061784029006958e-01 -1.769507229328155518e-01 2.823314964771270752e-01 1.449562311172485352e-01 2.895722724497318268e-02 5.438280478119850159e-02 -4.737444594502449036e-02 -9.941912442445755005e-02 5.128144025802612305e-01 1.626786738634109497e-01 9.551884606480598450e-03 1.953838467597961426e-01 -2.709170877933502197e-01 -3.734597563743591309e-02 2.689897716045379639e-01 -1.645277887582778931e-01 8.536621928215026855e-02 1.967523247003555298e-01 2.436773031949996948e-01 2.646116614341735840e-01 7.449255324900150299e-03 1.079229265451431274e-02 -1.425391286611557007e-01 -2.256430685520172119e-02 1.922694891691207886e-01 -1.077735722064971924e-01 -2.347612529993057251e-01 1.043449342250823975e-01
3.620539903640747070e-01 1.197401657700538635e-01 9.356912970542907715e-02 2.538729272782802582e-02 -1.274773012846708298e-02 -1.280027329921722412e-01 -1.012682020664215088e-01 4.139169454574584961e-01 -3.338550031185150146e-01 -1.614304184913635254e-01 1.057675629854202271e-01 -7.137453183531761169e-03 -5.946377292275428772e-02 -4.087523091584444046e-03 1.583979725837707520e-01 -1.288794875144958496e-01 -2.763144373893737793e-01 -1.039971560239791870e-01 -6.640096753835678101e-02 -8.057876676321029663e-02 -4.198207054287195206e-03 2.451706975698471069e-01 -9.092422574758529663e-02 1.727061718702316284e-01 2.582696974277496338e-01 2.873306870460510254e-01 -1.711752712726593018e-01 7.427202165126800537e-02 1.609187126159667969e-01 -8.405061811208724976e-02 -4.216515272855758667e-02 1.947714537382125854e-01
2.153121083974838257e-01 1.209302339702844620e-02 -2.092606723308563232e-01 -9.885101020336151123e-02 2.628019750118255615e-01 -7.064997684210538864e-03 1.794748455286026001e-01 1.312096565961837769e-01 -4.417157173156738281e-01 -1.968367099761962891e-01 9.742385894060134888e-02 6.970228999853134155e-02 2.803993523120880127e-01 2.213354855775833130e-01 -6.972506642341613770e-02 2.912687957286834717e-01 -1.150824576616287231e-01 -4.930547997355461121e-02 5.279194191098213196e-02 -7.665346562862396240e-02 -2.472540140151977539e-01 7.525373995304107666e-02 2.814591163769364357e-03 7.472711056470870972e-02 4.558019712567329407e-02 3.060168586671352386e-02 -3.952752649784088135e-01 5.094802472740411758e-03 -3.075520135462284088e-02 -2.259691804647445679e-01 -8.752226829528808594e-02 1.390069536864757538e-02
4.206804633140563965e-01 2.605279721319675446e-02 -2.537298798561096191e-01 2.543589472770690918e-01 -1.042498871684074402e-01 1.082071363925933838e-01 7.823839783668518066e-02 -1.190769672393798828e-01 -8.106386661529541016e-02 -1.016733944416046143e-01 1.355170607566833496e-01 1.019660383462905884e-01 5.683920904994010925e-02 5.883467942476272583e-02 -6.603860855102539062e-02 2.971640229225158691e-01 -6.740601360797882080e-02 -1.496250629425048828e-01 -2.887030132114887238e-02 2.261398732662200928e-01 -1.770930588245391846e-01 3.104820847511291504e-01 -1.964967325329780579e-02 3.870630562305450439e-01 -1.006979029625654221e-02 1.303735375404357910e-01 -5.307503417134284973e-02 -8.237925358116626740e-03 2.838402390480041504e-01 4.809097945690155029e-02 -1.458960622549057007e-01 1.560386419296264648e-01
3.812955617904663086e-01 7.622566772624850273e-04 2.476600930094718933e-02 -1.378144174814224243e-01 -2.119365781545639038e-01 -3.013037890195846558e-02 1.360590159893035889e-01 4.919735342264175415e-02 -2.337715625762939453e-01 -1.979028731584548950e-01 -3.777974843978881836e-02 2.341169565916061401e-01 2.991237342357635498e-01 2.324677854776382446e-01 9.460393339395523071e-02 -6.034186109900474548e-02 -9.527929872274398804e-02 -1.433188561350107193e-02 1.177118420600891113e-01 3.265580236911773682e-01 -1.383555531501770020e-01 2.828323245048522949e-01 -4.063721895217895508e-01 -5.432102456688880920e-02 -4.799331352114677429e-02 -9.900238364934921265e-02 -7.194044440984725952e-02 -1.002373397350311279e-01 9.776110947132110596e-02 -1.618634462356567383e-01 4.397315159440040588e-02 8.112442679703235626e-03
4.998566210269927979e-02 1.377243548631668091e-01 2.460019141435623169e-01 1.576876342296600342e-01 2.906264504417777061e-03 -1.400455534458160400e-01 -5.259695276618003845e-02 1.589900851249694824e-01 4.473189264535903931e-02 -5.682949721813201904e-02 -2.212627530097961426e-01 9.131783992052078247e-02 1.707756221294403076e-01 2.087576687335968018e-01 -8.160795271396636963e-02 3.892673179507255554e-02 -3.370713815093040466e-02 -2.777684330940246582e-01 -2.623634412884712219e-02 1.928562670946121216e-01 -2.174651026725769043e-01 2.283209413290023804e-01 -9.762608259916305542e-02 -4.172350093722343445e-02 -3.304109722375869751e-02 2.130823433399200439e-01 -1.075448915362358093e-01 -1.635735780000686646e-01 1.959934085607528687e-01 -3.330777883529663086e-01 -1.795441508293151855e-01 4.569078385829925537e-01
-3.568625543266534805e-03 1.691699028015136719e-01 -8.081253618001937866e-03 3.195451200008392334e-01 -9.298657625913619995e-02 3.966358304023742676e-01 2.510403469204902649e-02 -5.883156135678291321e-02 -1.843821443617343903e-02 6.650970876216888428e-02 2.393385395407676697e-02 -1.244647130370140076e-01 2.062798738479614258e-01 3.597891330718994141e-02 -1.255122106522321701e-02 -1.879026591777801514e-01 -1.852838546037673950e-01 -9.368844330310821533e-02 4.922386258840560913e-02 6.876666098833084106e-02 6.738831102848052979e-02 3.221344053745269775e-01 1.122058853507041931e-01 2.090794742107391357e-01 1.954416781663894653e-01 1.796870678663253784e-01 -1.113735288381576538e-01 -9.833651781082153320e-02 -4.421043395996093750e-02 -2.117883414030075073e-01 -5.831543356180191040e-03 4.946921765804290771e-01
-4.085866734385490417e-02 1.606681048870086670e-01 7.239700108766555786e-02 1.358554214239120483e-01 -7.083448767662048340e-02 1.151755973696708679e-01 1.187534853816032410e-01 -9.431527554988861084e-02 -1.978624016046524048e-01 6.102389469742774963e-02 -1.161552742123603821e-01 1.917755454778671265e-01 2.207460701465606689e-01 -2.629858255386352539e-02 -3.001747131347656250e-01 2.361683547496795654e-01 -2.770755887031555176e-01 -6.929866224527359009e-02 2.751354277133941650e-01 2.392023950815200806e-01 -2.691127657890319824e-01 1.606930196285247803e-01 -5.468973144888877869e-02 -5.260518565773963928e-02 2.212899029254913330e-01 1.711984276771545410e-01 -2.852909266948699951e-01 1.602915860712528229e-02 -9.715928882360458374e-02 -2.210671901702880859e-01 -2.869775295257568359e-01 -2.826709300279617310e-03
1.959247440099716187e-01 -2.983264066278934479e-02 -6.068642437458038330e-02 1.364114433526992798e-01 3.059533238410949707e-02 -2.489148080348968506e-02 1.029674336314201355e-01 8.992239087820053101e-02 -1.191861107945442200e-01 -6.470851600170135498e-02 8.242943137884140015e-02 -1.893078349530696869e-02 1.185138970613479614e-01 4.974045976996421814e-02 1.853702366352081299e-01 2.042584121227264404e-01 -1.395209133625030518e-01 -2.688353955745697021e-01 3.026410378515720367e-02 -3.727899864315986633e-02 2.800221368670463562e-02 3.316013514995574951e-01 -5.628715753555297852e-01 3.659758269786834717e-01 -1.982500255107879639e-01 -2.564312703907489777e-02 2.081334404647350311e-02 -8.168733119964599609e-02 1.074014306068420410e-01 1.526425359770655632e-03 -2.488954365253448486e-01 1.547141373157501221e-01
1.474025547504425049e-01 8.074837923049926758e-02 5.955145508050918579e-02 1.348720341920852661e-01 2.008239738643169403e-02 5.686225742101669312e-02 1.546793878078460693e-01 -9.069273248314857483e-03 -1.704677790403366089e-01 2.916269600391387939e-01 -1.021909117698669434e-01 1.861653923988342285e-01 1.314726471900939941e-01 1.722486466169357300e-01 -9.923994541168212891e-02 2.268468141555786133e-01 -3.795268237590789795e-01 -2.074123620986938477e-01 2.414838522672653198e-01 7.049028575420379639e-02 -1.496909707784652710e-01 1.436315625905990601e-01 1.627528071403503418e-01 -1.014106199145317078e-01 1.680028438568115234e-01 6.447001546621322632e-02 -3.131061792373657227e-01 -1.217070966958999634e-01 -1.898408085107803345e-01 -3.005276024341583252e-01 -2.305692285299301147e-01 4.234031657688319683e-04
3.441721498966217041e-01 9.937327355146408081e-03 -1.723639816045761108e-01 1.173097640275955200e-02 1.390226781368255615e-01 -1.456993445754051208e-02 -1.085053235292434692e-01 2.922370731830596924e-01 -1.714541576802730560e-02 -1.459015756845474243e-01 -9.163558483123779297e-02 1.968100853264331818e-02 1.781811192631721497e-02 -1.153086870908737183e-01 -8.273685723543167114e-02 -1.107201799750328064e-01 -4.244660139083862305e-01 -1.463767439126968384e-01 -8.689529448747634888e-02 -5.629157274961471558e-02 -1.518524484708905220e-03 4.008961617946624756e-01 -2.245504260063171387e-01 3.474170565605163574e-01 1.199068427085876465e-01 1.794848293066024780e-01 -1.986030787229537964e-01 9.725241363048553467e-02 1.415610462427139282e-01 -4.071806371212005615e-02 2.881659381091594696e-02 -9.808441996574401855e-02
3.813534975051879883e-01 2.548929452896118164e-01 8.477041497826576233e-03 1.669508367776870728e-01 1.280583143234252930e-01 -1.992803066968917847e-01 5.802838131785392761e-02 1.294858604669570923e-01 -2.437947243452072144e-01 -2.075034976005554199e-01 8.716063201427459717e-02 2.762793600559234619e-01 -5.195430666208267212e-02 1.445531249046325684e-01 -4.270258545875549316e-02 -4.183594509959220886e-02 -2.698023915290832520e-01 -3.897683024406433105e-01 2.414844930171966553e-02 -9.049743413925170898e-02 -1.429214477539062500e-01 3.335322439670562744e-02 -9.989296644926071167e-02 -1.304365992546081543e-01 1.668143868446350098e-01 -3.427009284496307373e-02 -1.869081109762191772e-01 -1.073952019214630127e-01 1.262661665678024292e-01 1.815522611141204834e-01 -2.552918493747711182e-01 -1.595923863351345062e-02
2.740287482738494873e-01 7.602175325155258179e-02 -1.745162308216094971e-01 2.551090419292449951e-01 2.742402255535125732e-01 -3.088231682777404785e-01 -8.711896836757659912e-02 -8.929936587810516357e-02 1.592585593461990356e-01 1.042170822620391846e-01 1.011526212096214294e-01 1.116182375699281693e-02 3.408054411411285400e-01 1.172486767172813416e-01 -1.714241690933704376e-02 -3.775554150342941284e-02 -2.070446163415908813e-01 -3.140981197357177734e-01 1.144565269351005554e-01 2.299599535763263702e-02 -3.310584425926208496e-01 1.019661426544189453e-01 -1.404404938220977783e-01 -1.595673114061355591e-01 -6.050570309162139893e-02 1.122555881738662720e-01 -1.770069301128387451e-01 -7.701237499713897705e-02 -1.246938258409500122e-01 1.108967810869216919e-01 -2.392991334199905396e-01 1.677768491208553314e-02
2.248432636260986328e-01 -4.461324959993362427e-02 -3.255913034081459045e-03 3.011564016342163086e-01 1.109161004424095154e-01 2.569345831871032715e-01 1.839935630559921265e-01 -1.574218720197677612e-01 -2.190484702587127686e-01 -2.328258454799652100e-01 7.948068529367446899e-02 -1.538881566375494003e-02 7.334118336439132690e-02 -2.643282115459442139e-01 1.017715334892272949e-01 7.661063969135284424e-02 -7.045622915029525757e-02 -5.646923184394836426e-02 -2.214711010456085205e-01 1.221373602747917175e-01 -1.539702266454696655e-01 1.495511978864669800e-01 -2.341995835304260254e-01 3.227726221084594727e-01 1.656003743410110474e-01 5.195406451821327209e-02 -2.491904422640800476e-02 -3.273772448301315308e-02 -1.927665472030639648e-01 -3.079787492752075195e-01 -1.991935670375823975e-01 1.971048861742019653e-01
6.972434371709823608e-02 2.191170006990432739e-01 -3.133634105324745178e-02 1.960640102624893188e-01 3.608890175819396973e-01 -1.778918653726577759e-01 -2.790248207747936249e-02 -2.899348437786102295e-01 -3.509756643325090408e-03 3.240690380334854126e-02 3.194505348801612854e-02 -1.073891296982765198e-02 3.258987069129943848e-01 1.084880381822586060e-01 -7.883623242378234863e-02 -1.591114848852157593e-01 -3.232910484075546265e-02 -2.928328216075897217e-01 -4.696029052138328552e-02 -1.270470023155212402e-01 -3.305174708366394043e-01 1.949144452810287476e-01 -1.395497918128967285e-01 2.637445461004972458e-03 -4.038478434085845947e-02 1.825917959213256836e-01 -2.140550762414932251e-01 -2.596314549446105957e-01 -2.097901888191699982e-02 -1.954530552029609680e-02 -1.047310605645179749e-01 2.782443463802337646e-01
-9.380943328142166138e-02 -1.315008401870727539e-01 -1.700721494853496552e-02 1.296659559011459351e-01 1.318945586681365967e-01 -1.567309200763702393e-01 -6.684155017137527466e-02 1.872677654027938843e-01 -3.099338151514530182e-02 -1.663910895586013794e-01 3.702199831604957581e-02 1.343931816518306732e-02 1.710298359394073486e-01 8.903329819440841675e-02 -4.887170717120170593e-02 2.749630063772201538e-02 -3.702744841575622559e-01 -2.636443972587585449e-01 -1.200530212372541428e-02 2.778720557689666748e-01 -3.533539474010467529e-01 5.735796689987182617e-02 5.782649386674165726e-03 5.505239963531494141e-02 6.878725439310073853e-02 1.396013498306274414e-01 -2.682054936885833740e-01 -3.446938395500183105e-01 -1.928308419883251190e-02 -3.556641936302185059e-01 -4.450429230928421021e-02 2.139792740345001221e-01
3.886346817016601562e-01 2.318915873765945435e-01 1.577515602111816406e-01 6.851905584335327148e-02 1.617244631052017212e-01 -1.351251900196075439e-01 1.146768331527709961e-01 3.884027525782585144e-02 4.842819273471832275e-02 -6.226020306348800659e-02 -1.189684718847274780e-01 1.035408303141593933e-01 1.596433520317077637e-01 3.269897699356079102e-01 -2.324816398322582245e-02 -1.287058889865875244e-01 -7.974144816398620605e-02 -2.351599372923374176e-02 2.884894311428070068e-01 2.974794805049896240e-01 -2.098786681890487671e-01 1.564758419990539551e-01 -1.345740109682083130e-01 -3.769160807132720947e-02 -1.621077358722686768e-01 8.575180172920227051e-02 -2.647896409034729004e-01 -5.010595545172691345e-02 -3.064565658569335938e-01 -9.435387700796127319e-02 -1.810294240713119507e-01 1.318459361791610718e-01
3.260965347290039062e-01 -4.643414169549942017e-03 -9.694095700979232788e-02 1.101449429988861084e-01 -9.571591019630432129e-02 2.270524948835372925e-01 -2.873616851866245270e-02 1.249866411089897156e-01 7.813901454210281372e-02 -1.492641121149063110e-02 2.586665563285350800e-02 2.567069977521896362e-02 1.822666823863983154e-01 1.147113367915153503e-01 -3.673971071839332581e-02 1.555325686931610107e-01 -9.197823703289031982e-02 -1.881363391876220703e-01 -1.053238585591316223e-01 2.980533242225646973e-01 -1.337428390979766846e-01 4.262745976448059082e-01 -6.820265203714370728e-02 3.332220613956451416e-01 -7.733660936355590820e-02 3.343283236026763916e-01 -1.910343319177627563e-01 -7.918052375316619873e-03 1.081166416406631470e-01 8.606337755918502808e-02 -2.680521607398986816e-01 1.050734370946884155e-01
1.932600885629653931e-01 8.772131986916065216e-03 -3.069909214973449707e-01 1.202244237065315247e-01 -1.709510385990142822e-02 1.163058131933212280e-01 -4.847220331430435181e-02 -1.684407293796539307e-01 -3.346683457493782043e-02 5.065254494547843933e-02 1.071941629052162170e-01 1.116876155138015747e-01 1.049984768033027649e-01 9.612294286489486694e-02 2.205146402120590210e-01 7.313728332519531250e-02 -1.853516697883605957e-01 -1.674345731735229492e-01 4.354698583483695984e-02 2.169457376003265381e-01 -1.010692864656448364e-01 2.977014482021331787e-01 -1.848828941583633423e-01 3.659445941448211670e-01 -3.874709084630012512e-02 2.989870309829711914e-01 -1.130728200078010559e-01 3.738472461700439453e-01 1.937228143215179443e-01 1.189672350883483887e-01 4.230433329939842224e-02 1.795597821474075317e-01
1.827036738395690918e-01 -1.858426956459879875e-03 -1.796855218708515167e-02 1.099593937397003174e-01 -1.744321435689926147e-01 5.433102324604988098e-02 8.419122546911239624e-02 1.511181741952896118e-01 -2.344275116920471191e-01 3.413466364145278931e-02 8.242350071668624878e-03 8.643161505460739136e-02 5.640549659729003906e-01 2.170083969831466675e-01 -1.478100717067718506e-01 9.127086400985717773e-02 -1.066000014543533325e-01 8.471827954053878784e-02 -1.385692358016967773e-01 2.880546450614929199e-02 -1.307930201292037964e-01 -6.227945536375045776e-02 -1.123409345746040344e-01 -3.554781153798103333e-02 2.382209151983261108e-01 3.008463382720947266e-01 2.536561805754899979e-03 -1.290065050125122070e-01 -2.066407501697540283e-01 -1.545355319976806641e-01 -1.888657659292221069e-01 3.036603033542633057e-01
1.777632236480712891e-01 -2.218676358461380005e-01 -1.225183308124542236e-01 2.772848606109619141e-01 7.830742746591567993e-02 -2.639054507017135620e-02 4.805893171578645706e-03 1.756710857152938843e-01 -6.592708826065063477e-02 -9.973897784948348999e-02 1.612485647201538086e-01 -2.479850547388195992e-03 3.537958860397338867e-01 2.396649867296218872e-02 1.103281006217002869e-01 -1.094575896859169006e-01 -1.632357537746429443e-01 -2.719647586345672607e-01 4.057449102401733398e-02 -1.534375641494989395e-02 -3.274680078029632568e-01 7.301460951566696167e-03 -2.957918122410774231e-02 4.684168994426727295e-01 1.129513233900070190e-02 1.913069933652877808e-02 4.095830023288726807e-02 -3.193769156932830811e-01 1.186197996139526367e-01 -1.608757972717285156e-01 -7.496607303619384766e-02 1.398220956325531006e-01
2.403886616230010986e-02 -1.073346138000488281e-01 3.272418677806854248e-02 1.253619790077209473e-01 9.140409529209136963e-02 -3.827309012413024902e-01 1.879807002842426300e-02 4.005944728851318359e-02 -9.065555781126022339e-02 1.233515143394470215e-01 1.794050335884094238e-01 9.089820832014083862e-02 2.355074137449264526e-01 1.828234493732452393e-01 9.104761481285095215e-02 -2.764400839805603027e-02 -4.130222797393798828e-01 2.350227832794189453e-01 -3.076840378344058990e-02 6.972061819396913052e-04 -1.173552274703979492e-01 3.551695048809051514e-01 -4.721283540129661560e-02 6.807323545217514038e-02 6.412437558174133301e-02 -5.729077756404876709e-02 -5.957188457250595093e-02 -1.444131731986999512e-01 2.552374266088008881e-02 -3.373802304267883301e-01 -5.845839902758598328e-02 3.595150113105773926e-01
1.790084987878799438e-01 8.333207666873931885e-02 1.167637035250663757e-01 -6.974734365940093994e-02 2.186335176229476929e-01 -3.090289607644081116e-02 1.592695415019989014e-01 -1.563294418156147003e-02 -4.817351698875427246e-02 -7.434404641389846802e-02 1.440463066101074219e-01 -2.947119772434234619e-01 5.147622898221015930e-02 -1.588003188371658325e-01 -2.935919463634490967e-01 -7.295896112918853760e-02 -2.640760838985443115e-01 -7.349314540624618530e-02 -3.288706019520759583e-02 -1.949761211872100830e-01 -2.258244454860687256e-01 3.831897377967834473e-01 -2.714716196060180664e-01 1.156737506389617920e-01 1.762234866619110107e-01 -2.661477029323577881e-02 -2.336731106042861938e-01 1.127202585339546204e-01 1.234575361013412476e-01 -7.745981216430664062e-02 2.831937074661254883e-01 1.834459304809570312e-01
-6.488895416259765625e-02 9.166614152491092682e-03 1.983563452959060669e-01 1.618824005126953125e-01 1.262644827365875244e-01 -1.279923170804977417e-01 -1.173297539353370667e-01 -5.576665326952934265e-02 -6.041079759597778320e-02 2.057503163814544678e-02 8.482174575328826904e-02 3.311288654804229736e-01 4.283928871154785156e-01 1.208798065781593323e-01 3.368876129388809204e-02 -2.214587330818176270e-01 -4.134140163660049438e-02 -2.086530029773712158e-01 7.248758524656295776e-02 -7.581617683172225952e-02 -1.621339768171310425e-01 3.019477128982543945e-01 -3.921923637390136719e-01 2.994714379310607910e-01 -3.673593048006296158e-03 -1.095996201038360596e-01 2.864688821136951447e-02 -1.807921230792999268e-01 -1.538012474775314331e-01 -5.599077418446540833e-02 8.041183650493621826e-02 -1.254387497901916504e-01
1.154133304953575134e-02 -6.239411979913711548e-02 -1.651594229042530060e-02 1.978931277990341187e-01 3.133252561092376709e-01 -1.011956185102462769e-01 -8.391111344099044800e-02 1.620425283908843994e-01 -7.744322717189788818e-02 -1.930886507034301758e-02 2.167830318212509155e-01 3.268997825216501951e-04 2.493499815464019775e-01 2.937041819095611572e-01 1.055336557328701019e-02 -6.185734272003173828e-02 -1.482725292444229126e-01 -6.219931319355964661e-02 4.861713200807571411e-02 2.122763693332672119e-01 -3.552601039409637451e-01 1.516921967267990112e-01 -7.188741862773895264e-02 9.106968343257904053e-02 6.539642810821533203e-02 2.460915446281433105e-01 -2.485259920358657837e-01 -2.278340160846710205e-01 -1.162360981106758118e-01 -4.183609187602996826e-01 4.764885082840919495e-02 6.171014532446861267e-02
-2.564681693911552429e-02 4.551952332258224487e-02 -1.943031884729862213e-02 4.339284822344779968e-02 2.826355397701263428e-01 -5.722931399941444397e-02 -2.090105712413787842e-01 7.302274554967880249e-02 -7.435072958469390869e-02 -2.508556842803955078e-01 -2.326942794024944305e-02 -8.923154324293136597e-02 1.250059902667999268e-01 -7.807300984859466553e-02 -2.478273063898086548e-01 -5.593289434909820557e-02 -2.591045498847961426e-01 -5.378516763448715210e-02 3.984328731894493103e-02 9.085181355476379395e-02 -3.555769622325897217e-01 2.772117853164672852e-01 -1.890901010483503342e-03 2.784973569214344025e-02 7.283613830804824829e-02 9.315868467092514038e-02 -3.630074858665466309e-01 -2.163904905319213867e-01 1.343926340341567993e-01 -8.390846103429794312e-02 -3.445537388324737549e-01 2.815537452697753906e-01
3.362050950527191162e-01 3.377664387226104736e-01 2.302609086036682129e-01 -2.742824554443359375e-01 -5.016805604100227356e-02 -2.825293540954589844e-01 -4.290648549795150757e-02 -3.067181445658206940e-02 -9.957575052976608276e-02 4.326629638671875000e-02 1.530012488365173340e-01 1.544735487550497055e-02 1.678813248872756958e-01 1.012030988931655884e-01 -1.602456569671630859e-01 5.381866544485092163e-02 -1.217198893427848816e-01 -2.507348358631134033e-01 -1.862011477351188660e-02 7.341724634170532227e-02 -4.270043596625328064e-02 3.772002160549163818e-01 6.985657662153244019e-02 1.030068621039390564e-01 1.621033847332000732e-01 -7.148333638906478882e-02 -4.550586268305778503e-02 -2.820104360580444336e-02 -1.371005773544311523e-01 -2.992058992385864258e-01 -3.815140202641487122e-02 2.646260559558868408e-01
-2.433167956769466400e-02 -1.338843256235122681e-02 -1.743070185184478760e-01 9.053160995244979858e-02 3.425934165716171265e-02 -1.596818864345550537e-02 3.879439830780029297e-02 1.393936276435852051e-01 6.519009172916412354e-02 -1.648116409778594971e-01 3.914425894618034363e-02 3.358603268861770630e-02 5.311523377895355225e-02 4.312628135085105896e-02 -2.088591158390045166e-01 -2.400067299604415894e-01 -2.139618247747421265e-02 -4.869877696037292480e-01 -1.900974065065383911e-01 1.701989024877548218e-02 -3.900951892137527466e-02 9.885628521442413330e-02 -3.810093104839324951e-01 1.534238755702972412e-01 1.241998076438903809e-01 1.249482780694961548e-01 -3.398240506649017334e-01 1.832134574651718140e-01 2.092941999435424805e-01 -2.965939044952392578e-01 -1.326855123043060303e-01 1.216575875878334045e-01
2.324678897857666016e-01 -8.499971777200698853e-02 -1.600441522896289825e-02 1.876722574234008789e-01 2.016048729419708252e-01 -1.647461652755737305e-01 -3.116627931594848633e-01 3.084486909210681915e-02 6.906413286924362183e-02 -9.245593100786209106e-02 -1.337895095348358154e-01 -1.349151041358709335e-02 -1.499095372855663300e-02 5.191491916775703430e-02 -2.184604667127132416e-02 -6.236157566308975220e-02 -2.004474550485610962e-01 -3.515519201755523682e-02 1.501850187778472900e-01 2.041493356227874756e-01 -4.662714898586273193e-01 1.672679781913757324e-01 -1.331983655691146851e-01 9.046628139913082123e-03 1.915492117404937744e-01 -1.276030689477920532e-01 -2.780174612998962402e-01 3.937885165214538574e-03 2.436559349298477173e-01 -1.978318095207214355e-01 -1.043748855590820312e-01 3.002644479274749756e-01
2.480943500995635986e-01 2.671037614345550537e-02 -4.478291422128677368e-02 1.146262139081954956e-01 -9.695715457201004028e-02 -5.932789668440818787e-02 -2.150805443525314331e-01 -6.231368333101272583e-02 -1.256296690553426743e-02 -4.087099060416221619e-02 2.686500735580921173e-02 -3.478206926956772804e-03 2.883268892765045166e-02 1.938376426696777344e-01 5.682310461997985840e-02 -9.598689526319503784e-02 -1.822509467601776123e-01 -1.189972832798957825e-01 2.804666161537170410e-01 3.601518869400024414e-01 -3.190227746963500977e-01 2.309006899595260620e-01 -3.785284981131553650e-02 -1.392813175916671753e-01 2.306360378861427307e-02 -4.657766595482826233e-02 -3.087166547775268555e-01 -4.940701648592948914e-02 2.191797494888305664e-01 -2.565183341503143311e-01 -1.197129115462303162e-01 3.818751871585845947e-01
-1.245638728141784668e-02 7.424817234277725220e-02 1.741397380828857422e-01 2.259306982159614563e-02 1.739154383540153503e-02 -2.283583953976631165e-02 6.016143132001161575e-03 -1.692425757646560669e-01 -1.299951225519180298e-01 -3.629430532455444336e-01 -9.768001735210418701e-02 3.537715673446655273e-01 3.746774792671203613e-01 1.531652510166168213e-01 5.405680090188980103e-02 -1.462945598177611828e-03 -9.142111241817474365e-02 -3.637191280722618103e-02 7.996622473001480103e-02 5.554949864745140076e-02 -1.323375850915908813e-01 2.958655953407287598e-01 -3.417812585830688477e-01 -4.330210015177726746e-02 -1.208743751049041748e-01 1.290154308080673218e-01 -2.151823639869689941e-01 2.095568180084228516e-01 8.363927900791168213e-02 -2.514990568161010742e-01 2.371267788112163544e-02 2.207294553518295288e-01
4.762354493141174316e-01 -3.382318839430809021e-02 -1.073687747120857239e-01 7.856491953134536743e-02 -1.876351386308670044e-01 -6.066774949431419373e-02 5.979229882359504700e-02 -2.385100573301315308e-01 -1.178381685167551041e-02 5.482092127203941345e-02 -1.870416104793548584e-02 2.490266263484954834e-01 1.119287163019180298e-01 6.131592392921447754e-02 4.965995624661445618e-02 2.715449929237365723e-01 -9.937271475791931152e-02 -1.532879769802093506e-01 1.212586387991905212e-01 -5.268292129039764404e-02 -9.951722621917724609e-02 5.140701532363891602e-01 -1.090495511889457703e-01 2.332106381654739380e-01 3.102820217609405518e-01 5.795435234904289246e-02 -2.027107216417789459e-02 -1.811622641980648041e-02 -2.665253728628158569e-02 -5.407365504652261734e-03 -3.722550347447395325e-02 5.662774667143821716e-02
1.288574486970901489e-01 -1.697939634323120117e-01 -5.027797445654869080e-02 1.113905832171440125e-01 1.444118022918701172e-01 2.760913074016571045e-01 -2.264371886849403381e-02 3.001005351543426514e-01 -2.768211998045444489e-02 1.972126066684722900e-01 7.700704783201217651e-02 1.454123854637145996e-01 4.375820755958557129e-01 1.571228355169296265e-01 -2.513684928417205811e-01 2.666076719760894775e-01 -7.145668566226959229e-02 -2.080658525228500366e-01 1.891156435012817383e-01 6.167250126600265503e-02 4.975513555109500885e-03 2.190162390470504761e-01 -8.779172785580158234e-03 2.746639773249626160e-02 1.886341571807861328e-01 1.033144369721412659e-01 2.452794089913368225e-02 4.870976880192756653e-02 6.119401752948760986e-02 -1.653654128313064575e-01 -1.829635202884674072e-01 2.902124524116516113e-01
1.328286528587341309e-01 1.005798727273941040e-01 1.748211532831192017e-01 7.988689094781875610e-02 -8.872471004724502563e-02 -2.750050723552703857e-01 3.661964237689971924e-01 2.362674474716186523e-01 -4.015282914042472839e-02 1.620259135961532593e-01 -6.085595861077308655e-02 1.096887737512588501e-01 -1.330465823411941528e-02 8.171279914677143097e-03 -1.255773007869720459e-01 -5.034108087420463562e-02 -7.986032217741012573e-02 -7.936438918113708496e-02 1.760422885417938232e-01 -1.208686903119087219e-01 -3.395247757434844971e-01 2.818718254566192627e-01 -2.345044016838073730e-01 2.139239758253097534e-01 2.307007610797882080e-01 2.593703567981719971e-01 -5.645658820867538452e-02 -3.286635270342230797e-03 3.051594272255897522e-02 -5.522510781884193420e-02 -2.098941504955291748e-01 2.724608778953552246e-01
6.483281403779983521e-02 1.164397597312927246e-01 -1.044307574629783630e-01 -4.322765022516250610e-02 -3.607713431119918823e-02 -1.237673610448837280e-01 7.379209250211715698e-02 -1.237861067056655884e-01 -4.928599298000335693e-02 -4.451433718204498291e-01 -1.147890836000442505e-01 3.049232363700866699e-01 4.155800342559814453e-01 2.771305739879608154e-01 -9.702217578887939453e-02 4.648943245410919189e-02 -2.028250694274902344e-01 -1.589495092630386353e-01 -2.696187607944011688e-02 9.932596236467361450e-02 3.279140219092369080e-02 2.123491913080215454e-01 -3.787998557090759277e-01 -3.833861649036407471e-02 -8.640694618225097656e-02 8.888358622789382935e-02 -6.561287492513656616e-02 1.370061039924621582e-01 2.602731809020042419e-02 -1.007572636008262634e-01 1.103699281811714172e-01 1.862297207117080688e-01
3.316777050495147705e-01 1.379079371690750122e-01 4.037599079310894012e-03 2.473949044942855835e-01 -7.994079589843750000e-02 2.885138094425201416e-01 5.639978335238993168e-04 -1.187738105654716492e-01 -1.817355901002883911e-01 6.032260507345199585e-02 2.506598830223083496e-01 -1.063763201236724854e-01 1.706965267658233643e-01 -1.427003275603055954e-02 -9.509694576263427734e-02 1.761502325534820557e-01 -1.005849614739418030e-01 9.653826802968978882e-02 4.713381454348564148e-02 -1.425965409725904465e-02 -2.908170819282531738e-01 1.612716913223266602e-01 -7.972971349954605103e-02 5.312854051589965820e-01 -4.709462076425552368e-02 1.138054281473159790e-01 7.252077013254165649e-02 1.092957481741905212e-01 -1.104864254593849182e-01 -4.730380699038505554e-02 -1.967684179544448853e-01 1.385028213262557983e-01
2.391467839479446411e-01 2.145395278930664062e-01 -1.120853349566459656e-01 -4.879171773791313171e-02 1.146079897880554199e-01 -1.541489511728286743e-01 1.190050765872001648e-01 4.442096874117851257e-02 -3.614223375916481018e-02 -1.756440848112106323e-01 3.965819627046585083e-02 1.892600506544113159e-01 3.661620914936065674e-01 3.581016361713409424e-01 3.860886674374341965e-03 -5.652020499110221863e-02 -2.395836114883422852e-01 1.815922409296035767e-01 1.579222232103347778e-01 1.029079332947731018e-01 -1.735870242118835449e-01 4.342185556888580322e-01 4.218331724405288696e-02 2.321978472173213959e-02 -1.397127807140350342e-01 1.909347251057624817e-02 -4.974728450179100037e-03 -2.107245326042175293e-01 -8.649026602506637573e-02 -2.135238945484161377e-01 -1.562244892120361328e-01 7.099277526140213013e-02
-3.341132029891014099e-02 -9.014263749122619629e-03 -1.681114286184310913e-01 2.078861445188522339e-01 -2.226665914058685303e-01 -1.242004707455635071e-01 7.768528908491134644e-02 2.879774570465087891e-01 -2.170825898647308350e-01 -1.127420738339424133e-01 -6.201083585619926453e-02 1.656407564878463745e-01 8.134222030639648438e-02 -4.886162281036376953e-02 -2.166290283203125000e-01 9.465123526751995087e-03 -2.130313068628311157e-01 -1.352072507143020630e-01 1.456042826175689697e-01 2.936772406101226807e-01 -6.861696392297744751e-02 3.007013797760009766e-01 -6.639828532934188843e-02 1.738325506448745728e-01 -9.581204503774642944e-02 2.467406392097473145e-01 -2.313048839569091797e-01 -2.432662844657897949e-01 -3.203353881835937500e-01 -8.974815905094146729e-02 -9.630511701107025146e-02 1.505356580018997192e-01
-5.422427877783775330e-02 1.661278903484344482e-01 -2.617925703525543213e-01 8.433443307876586914e-02 -7.626178860664367676e-02 2.925786375999450684e-01 -3.747894614934921265e-02 -6.517208367586135864e-02 -1.272483021020889282e-01 -8.919764310121536255e-02 -2.079082429409027100e-01 2.962168455123901367e-01 2.558469772338867188e-01 2.573561668395996094e-01 7.682960480451583862e-02 -2.036561071872711182e-01 -7.158336043357849121e-02 -2.329761385917663574e-01 -5.354497209191322327e-02 1.501013785600662231e-01 4.077617079019546509e-02 2.466929852962493896e-01 -3.736576437950134277e-01 1.169437468051910400e-01 -1.994960941374301910e-02 2.448528073728084564e-02 -2.469808608293533325e-01 5.522489175200462341e-02 -7.813284546136856079e-02 -2.220645099878311157e-01 1.672793179750442505e-01 1.161645874381065369e-01
3.950542807579040527e-01 5.080256983637809753e-02 -1.566379964351654053e-01 2.954731583595275879e-01 3.443032875657081604e-02 -2.464975044131278992e-02 4.171931743621826172e-02 -8.439482748508453369e-02 -1.039396822452545166e-01 -4.831247031688690186e-02 2.235236577689647675e-02 -2.247351594269275665e-02 8.898603171110153198e-02 -3.139302507042884827e-02 5.114077776670455933e-02 2.809924483299255371e-01 -2.090553343296051025e-01 -1.257446855306625366e-01 -1.118110492825508118e-01 1.891558468341827393e-01 -2.837014794349670410e-01 4.286526143550872803e-01 -3.462802246212959290e-02 2.833447456359863281e-01 2.009440213441848755e-02 2.929333746433258057e-01 9.735006093978881836e-02 6.039059907197952271e-02 1.184695065021514893e-01 1.389193683862686157e-01 3.611341863870620728e-02 1.635573208332061768e-01
3.000566363334655762e-01 3.720856830477714539e-02 2.250342629849910736e-02 5.953534040600061417e-03 -5.462551489472389221e-02 1.183642223477363586e-01 -6.694241613149642944e-02 1.784107387065887451e-01 5.759010836482048035e-02 -8.871331810951232910e-03 -3.203570097684860229e-02 1.814203113317489624e-01 6.520733982324600220e-02 3.548264205455780029e-01 -3.568255901336669922e-02 3.279394656419754028e-02 -2.042252421379089355e-01 -1.580072194337844849e-02 8.744505234062671661e-03 1.446062475442886353e-01 -2.109157443046569824e-01 3.180739283561706543e-01 1.257441788911819458e-01 4.830933213233947754e-01 1.028619930148124695e-01 2.066295593976974487e-01 -3.127956390380859375e-01 2.103470116853713989e-01 7.611770927906036377e-02 7.920322567224502563e-02 -1.169977784156799316e-01 7.736553996801376343e-02
4.939062520861625671e-02 -2.562458626925945282e-02 -1.625375002622604370e-01 1.032581180334091187e-01 1.977138966321945190e-01 -1.770659387111663818e-01 3.516786694526672363e-01 2.884807437658309937e-02 -9.716638922691345215e-02 -5.184735357761383057e-02 1.680926829576492310e-01 1.569297760725021362e-01 1.698671877384185791e-01 2.608067691326141357e-01 1.408583074808120728e-01 -5.975979566574096680e-02 -1.927285790443420410e-01 -1.199177354574203491e-01 1.538468748331069946e-01 -1.356987804174423218e-01 -3.446240723133087158e-01 2.668703794479370117e-01 3.953653573989868164e-02 -4.360774904489517212e-02 2.714816927909851074e-01 -6.602773070335388184e-02 9.141796082258224487e-02 1.377403587102890015e-01 -2.100187167525291443e-02 -4.029926657676696777e-01 -6.825949996709823608e-02 1.400642395019531250e-01
4.053864255547523499e-02 -1.823046505451202393e-01 -5.097144842147827148e-02 5.724071711301803589e-02 1.822397261857986450e-01 -1.508641093969345093e-01 1.213732287287712097e-01 1.046781428158283234e-03 -2.082203030586242676e-01 -2.690618336200714111e-01 -9.557577222585678101e-02 3.727269768714904785e-01 -9.847259521484375000e-02 1.205935254693031311e-01 -1.577159613370895386e-01 -2.644045054912567139e-01 -4.189076423645019531e-01 -2.724760174751281738e-01 2.886788919568061829e-02 -1.648513413965702057e-02 -1.770592629909515381e-01 8.947217464447021484e-02 -6.211493164300918579e-03 8.428074419498443604e-02 5.358926951885223389e-02 2.227029949426651001e-01 -1.568098515272140503e-01 -9.728088229894638062e-02 3.074865937232971191e-01 3.432558104395866394e-02 2.753277122974395752e-02 1.592945903539657593e-01
-3.527635708451271057e-02 1.084282472729682922e-01 -2.644099295139312744e-01 4.030396789312362671e-02 2.129014432430267334e-01 1.004528850317001343e-01 6.652579456567764282e-02 9.754084050655364990e-03 -2.507388591766357422e-01 1.744127422571182251e-01 2.089484781026840210e-02 1.757307648658752441e-01 2.036481648683547974e-01 1.015568524599075317e-01 -1.862424015998840332e-01 2.035817056894302368e-01 -3.683030903339385986e-01 5.094774439930915833e-02 1.590348482131958008e-01 4.914689064025878906e-02 3.608431667089462280e-02 1.410512477159500122e-01 -2.587388455867767334e-02 1.084347292780876160e-01 1.511567533016204834e-01 9.600003808736801147e-02 -3.724047839641571045e-01 -1.382706165313720703e-01 -4.011761769652366638e-02 -2.167749404907226562e-01 -3.639695346355438232e-01 1.802192628383636475e-01
5.246305465698242188e-01 2.704064249992370605e-01 3.585740029811859131e-01 -1.057511642575263977e-01 9.860384464263916016e-02 9.389463067054748535e-02 3.434571996331214905e-02 6.712573766708374023e-02 -2.228787913918495178e-02 -4.374200943857431412e-03 -3.797375783324241638e-02 4.623363912105560303e-02 2.341258227825164795e-01 2.507526427507400513e-02 -4.625690635293722153e-03 -1.766386181116104126e-01 -2.034159302711486816e-01 -1.489793956279754639e-01 8.814430236816406250e-02 1.179254800081253052e-01 -3.605192601680755615e-01 1.471229344606399536e-01 -4.408418759703636169e-02 7.097505033016204834e-02 -1.962764263153076172e-01 2.473893314599990845e-01 1.971720717847347260e-02 -3.228619694709777832e-03 1.284748911857604980e-01 -6.513070315122604370e-02 -1.742327809333801270e-01 4.265485703945159912e-02
2.775172293186187744e-01 2.700183689594268799e-01 9.086367487907409668e-02 -9.251673519611358643e-02 9.373046457767486572e-02 -1.700171232223510742e-01 1.246041804552078247e-01 1.706212200224399567e-02 -1.339353621006011963e-01 -7.034709677100181580e-03 -8.005037158727645874e-02 1.275816410779953003e-01 2.361778616905212402e-01 2.155749201774597168e-01 3.187436610460281372e-02 -2.952426858246326447e-02 -1.811938136816024780e-01 -2.863306105136871338e-01 -1.516590709798038006e-03 2.501507997512817383e-01 -1.330944150686264038e-01 1.388618648052215576e-01 -2.351751178503036499e-01 -1.750317662954330444e-01 1.714415550231933594e-01 2.445581406354904175e-01 -4.066774547100067139e-01 1.030636951327323914e-01 -1.583805680274963379e-01 5.178586766123771667e-02 5.645009689033031464e-03 2.039476037025451660e-01
2.629427611827850342e-01 -7.955646514892578125e-02 -1.187775731086730957e-01 2.399469614028930664e-01 2.240177802741527557e-02 -7.271263748407363892e-02 4.758293181657791138e-02 1.255478113889694214e-01 -1.091498211026191711e-01 -2.526126801967620850e-01 2.551998794078826904e-01 -1.084571033716201782e-01 2.716551721096038818e-01 4.353548213839530945e-02 8.548587560653686523e-02 2.017080038785934448e-01 -3.183552622795104980e-01 -2.753811776638031006e-01 1.249778047204017639e-01 -1.770217716693878174e-01 -1.881750226020812988e-01 -2.607389166951179504e-02 1.644090004265308380e-02 3.006230294704437256e-01 -6.523386389017105103e-02 7.042609155178070068e-02 9.472164511680603027e-02 -2.264831066131591797e-01 -2.650996297597885132e-02 -3.921585157513618469e-02 -2.903415560722351074e-01 2.140906304121017456e-01
2.349467575550079346e-01 1.082363724708557129e-02 7.704316079616546631e-02 -6.576739251613616943e-02 3.986868634819984436e-02 -6.333802640438079834e-02 2.105827182531356812e-01 -4.890949930995702744e-03 -5.993244796991348267e-02 2.858752198517322540e-02 5.646722763776779175e-02 -3.013184964656829834e-01 3.558653593063354492e-01 3.633102178573608398e-01 5.475907400250434875e-02 -1.203051283955574036e-01 -2.127687931060791016e-01 -2.316754013299942017e-01 -1.475505251437425613e-02 1.951193660497665405e-01 -8.174814283847808838e-02 4.227576311677694321e-03 -1.440559923648834229e-01 3.224055469036102295e-01 -7.922542840242385864e-02 3.358243107795715332e-01 -4.057825729250907898e-02 -2.272293120622634888e-01 -6.806250661611557007e-02 -2.273267358541488647e-01 8.484852313995361328e-02 7.402595877647399902e-02
1.172604635357856750e-01 1.121579855680465698e-01 1.290270686149597168e-01 2.314984202384948730e-01 6.415777653455734253e-02 -2.760172188282012939e-01 2.149327993392944336e-01 -2.893208265304565430e-01 4.054820910096168518e-02 -5.809897929430007935e-02 7.009176537394523621e-03 4.764350354671478271e-01 1.969964802265167236e-01 1.644109562039375305e-02 -1.856754347681999207e-02 6.289885938167572021e-02 -1.969939023256301880e-01 1.454647444188594818e-02 2.086399644613265991e-01 -2.911484241485595703e-01 -5.196648091077804565e-02 2.207309901714324951e-01 -1.560395658016204834e-01 1.199167221784591675e-01 7.208970841020345688e-03 -2.287397347390651703e-02 -2.603638917207717896e-02 3.400160372257232666e-02 2.089491337537765503e-01 -2.754388153553009033e-01 -1.320304125547409058e-01 1.447545289993286133e-01
3.778178617358207703e-02 -1.090244427323341370e-01 1.304259896278381348e-01 2.371883243322372437e-01 1.154276058077812195e-01 -2.820611894130706787e-01 1.114209815859794617e-01 1.358745843172073364e-01 6.695313006639480591e-02 1.322569549083709717e-01 1.059423536062240601e-01 7.393626123666763306e-02 4.485320746898651123e-01 1.418491452932357788e-01 1.139272749423980713e-01 9.724561125040054321e-02 -4.560441076755523682e-01 1.602955311536788940e-01 -4.611897841095924377e-02 2.793254330754280090e-02 -3.200241923332214355e-02 2.839850485324859619e-01 2.084819227457046509e-02 4.802546277642250061e-02 -1.686993241310119629e-02 -6.838144361972808838e-02 -2.048868685960769653e-01 -8.678360283374786377e-02 1.987953931093215942e-01 -2.399879395961761475e-01 5.637837108224630356e-03 1.861405074596405029e-01
9.596350789070129395e-02 -2.718519866466522217e-01 8.886580914258956909e-02 1.943340003490447998e-01 4.684625938534736633e-02 -2.380938455462455750e-02 5.483081191778182983e-02 3.331363201141357422e-01 -2.644571363925933838e-01 1.752984151244163513e-02 7.943330705165863037e-02 9.318260848522186279e-02 3.020525574684143066e-01 -7.658550888299942017e-02 -3.061773777008056641e-01 -2.788910865783691406e-01 -1.055200248956680298e-01 1.718968451023101807e-01 1.463611274957656860e-01 -4.019623249769210815e-02 -2.118221372365951538e-01 3.575859069824218750e-01 -2.282694727182388306e-01 3.206415474414825439e-02 2.009889669716358185e-02 2.706517698243260384e-03 -1.230718269944190979e-01 1.324504762887954712e-01 -6.683133542537689209e-02 2.959528565406799316e-02 -2.640586197376251221e-01 5.340185388922691345e-02
2.500918507575988770e-01 -4.756660759449005127e-02 -1.152963191270828247e-01 6.150517612695693970e-02 1.622434556484222412e-01 3.680890798568725586e-02 9.446212649345397949e-02 -8.180756121873855591e-02 -1.391910165548324585e-01 -2.024184465408325195e-01 9.595835953950881958e-02 -1.778518408536911011e-01 3.559032976627349854e-01 1.896049976348876953e-01 2.411398338153958321e-03 5.934229120612144470e-02 3.705710917711257935e-02 6.616847962141036987e-02 1.311683207750320435e-01 1.648874282836914062e-01 -2.018899172544479370e-01 -6.356669217348098755e-02 -2.560595870018005371e-01 3.053534030914306641e-01 -1.049560531973838806e-01 4.264169037342071533e-01 -2.657988071441650391e-01 8.889205008745193481e-02 2.047219574451446533e-01 -1.117903068661689758e-01 1.471657007932662964e-01 7.921455800533294678e-02
2.331333458423614502e-01 1.439114809036254883e-01 1.989884823560714722e-01 9.966005571186542511e-03 1.212756708264350891e-01 1.448463499546051025e-01 4.527152702212333679e-02 -2.894864380359649658e-01 -2.311319410800933838e-01 -1.500677466392517090e-01 -1.480582803487777710e-01 -2.547513246536254883e-01 2.277485132217407227e-01 1.112292036414146423e-01 -8.277534693479537964e-02 -8.165283501148223877e-02 -2.585292756557464600e-01 -2.813788950443267822e-01 -2.803394384682178497e-02 1.105128675699234009e-01 -2.010750025510787964e-01 1.296778172254562378e-01 2.425980716943740845e-01 1.605942994356155396e-01 -1.020591985434293747e-02 1.655109971761703491e-01 -9.730819612741470337e-02 8.021512627601623535e-02 3.568255603313446045e-01 -5.633443593978881836e-02 -1.394473016262054443e-01 1.700971722602844238e-01
7.708629965782165527e-02 8.727788925170898438e-02 1.348615735769271851e-01 3.055965900421142578e-01 -5.770845338702201843e-02 7.492609322071075439e-02 -5.219607613980770111e-03 1.486325412988662720e-01 9.126619435846805573e-03 -4.654258023947477341e-03 2.822113633155822754e-01 -1.058473959565162659e-01 2.059751003980636597e-01 4.177693650126457214e-02 -1.103991270065307617e-01 -6.843388080596923828e-02 -5.043029785156250000e-02 -1.018741056323051453e-01 -3.102936968207359314e-02 1.065488085150718689e-01 6.171436049044132233e-03 3.757263720035552979e-01 -5.028240680694580078e-01 2.889054715633392334e-01 1.394590437412261963e-01 2.243847399950027466e-01 -5.045877303928136826e-03 2.078300416469573975e-01 8.032447099685668945e-02 1.828273572027683258e-02 -2.457274347543716431e-01 9.422209113836288452e-02
-8.853265643119812012e-02 -7.333791255950927734e-02 -9.495497681200504303e-03 2.416344583034515381e-01 2.162119150161743164e-01 -7.551957666873931885e-02 1.186738237738609314e-01 -2.729809582233428955e-01 -9.993965923786163330e-02 -3.500724434852600098e-01 -1.242138966917991638e-01 9.914169460535049438e-02 3.399673402309417725e-01 1.643783301115036011e-01 -4.959033802151679993e-02 -1.952386647462844849e-02 -3.710791170597076416e-01 -2.530999481678009033e-01 1.210472825914621353e-02 -1.081983819603919983e-01 -3.570672869682312012e-01 1.181586086750030518e-01 -1.341210119426250458e-02 -9.742338955402374268e-02 1.038957163691520691e-01 -2.631800249218940735e-03 3.545313328504562378e-02 -1.720655709505081177e-01 -1.299812942743301392e-01 -1.046283096075057983e-01 -8.828967809677124023e-02 2.048743814229965210e-01
3.374496698379516602e-01 7.935401052236557007e-02 -8.096814900636672974e-02 2.761817276477813721e-01 -7.362794876098632812e-02 -1.708844453096389771e-01 1.555952876806259155e-01 -3.694972023367881775e-02 1.519645601511001587e-01 3.642136603593826294e-02 1.483478993177413940e-01 3.434780240058898926e-01 2.467415034770965576e-01 1.032461076974868774e-01 1.827816218137741089e-01 -2.059406638145446777e-01 -1.891773045063018799e-01 -1.639110967516899109e-02 -2.254268340766429901e-02 5.480874702334403992e-02 1.383524239063262939e-01 1.976360976696014404e-01 -2.990115284919738770e-01 8.587288111448287964e-02 -9.445129893720149994e-03 7.559101562947034836e-03 -3.000745177268981934e-01 1.305389106273651123e-01 2.222485095262527466e-01 5.558417737483978271e-02 1.156470552086830139e-01 2.395682483911514282e-01
3.428543731570243835e-02 1.341150701045989990e-01 1.087094768881797791e-01 8.381768316030502319e-02 -8.598054200410842896e-02 -3.918369486927986145e-02 1.957427859306335449e-01 1.154068931937217712e-01 9.242281317710876465e-02 1.184262111783027649e-01 8.616040647029876709e-02 -8.105106651782989502e-02 2.536055147647857666e-01 2.133529484272003174e-01 3.232323750853538513e-02 2.639957889914512634e-02 -1.179856136441230774e-01 -4.927826672792434692e-02 -5.741735175251960754e-02 2.186931520700454712e-01 -3.321445584297180176e-01 2.104381099343299866e-03 -2.766810655593872070e-01 2.794016301631927490e-01 -5.808614566922187805e-02 3.265203535556793213e-01 -2.554690837860107422e-02 -2.675181925296783447e-01 -1.074567362666130066e-01 -4.728655517101287842e-01 4.761671274900436401e-02 3.545390442013740540e-02
2.141361236572265625e-01 -1.126989126205444336e-01 -1.821395158767700195e-01 1.405363827943801880e-01 2.460029907524585724e-02 -2.618423998355865479e-01 1.451520472764968872e-01 -9.498359635472297668e-03 -1.337092667818069458e-01 -9.349971264600753784e-02 1.844607526436448097e-03 2.520335139706730843e-03 3.482483625411987305e-01 -5.187232792377471924e-02 -4.420448541641235352e-01 -2.665155827999114990e-01 -2.775647938251495361e-01 -5.468339659273624420e-04 -1.329791247844696045e-01 1.080204732716083527e-02 5.271026864647865295e-02 1.981134712696075439e-01 -2.501227855682373047e-01 -9.760974347591400146e-02 2.407398372888565063e-01 3.437894210219383240e-02 -1.519259661436080933e-01 1.627762168645858765e-01 -2.397333458065986633e-02 -1.928805410861968994e-01 -4.486450925469398499e-02 1.539374440908432007e-01
2.047397196292877197e-01 1.212538778781890869e-01 6.310367584228515625e-02 3.189922869205474854e-01 3.367913886904716492e-02 2.346466034650802612e-01 1.882737427949905396e-01 1.470000147819519043e-01 -1.065527554601430893e-02 1.804062277078628540e-01 2.690078616142272949e-01 -2.149542719125747681e-01 1.976475864648818970e-01 5.327781289815902710e-02 -1.250331941992044449e-02 -1.601668298244476318e-01 -7.399012893438339233e-02 -2.036341726779937744e-01 -1.792055666446685791e-01 4.276163130998611450e-02 -1.547841727733612061e-01 7.271917164325714111e-02 -2.454888448119163513e-02 4.214011728763580322e-01 6.588622927665710449e-02 3.741025328636169434e-01 3.461559489369392395e-02 -1.388887595385313034e-02 3.125411644577980042e-02 -2.067027091979980469e-01 -1.207791492342948914e-01 1.147194281220436096e-01
2.027869820594787598e-01 8.969642221927642822e-02 4.105435311794281006e-02 2.063912302255630493e-01 5.077646672725677490e-02 2.814385108649730682e-02 1.432404071092605591e-01 -3.340126946568489075e-02 -1.136149913072586060e-01 -1.070489063858985901e-01 -2.624475769698619843e-02 3.602720499038696289e-01 -5.022517964243888855e-02 2.538689374923706055e-01 -1.730656623840332031e-02 -1.656918227672576904e-01 -1.709275394678115845e-01 9.510126709938049316e-02 -1.665311455726623535e-01 8.432545512914657593e-02 -3.057820796966552734e-01 2.765478789806365967e-01 -1.954139471054077148e-01 2.075542956590652466e-01 3.003205060958862305e-01 2.952398359775543213e-01 -2.013699561357498169e-01 5.997311696410179138e-02 7.971704751253128052e-02 2.723957896232604980e-01 -5.115681514143943787e-02 5.422131717205047607e-02
7.223903387784957886e-02 1.770737320184707642e-01 4.271126911044120789e-02 2.210728675127029419e-01 6.513107568025588989e-02 -1.118327397853136063e-02 2.531445324420928955e-01 -7.268700574059039354e-05 7.756779342889785767e-02 -1.234971657395362854e-01 -1.332107037305831909e-01 1.374657154083251953e-01 3.157123625278472900e-01 4.273711517453193665e-02 -1.938284039497375488e-01 1.962079107761383057e-01 -4.480068683624267578e-01 7.386335730552673340e-02 2.721828222274780273e-01 1.536074429750442505e-01 2.153606154024600983e-02 2.642933428287506104e-01 -1.693740785121917725e-01 1.948000341653823853e-01 1.398397386074066162e-01 6.273799389600753784e-02 -1.941142231225967407e-01 1.872863471508026123e-01 -1.592256277799606323e-01 1.740359514951705933e-02 -2.099648714065551758e-01 -4.493440315127372742e-02
3.042180836200714111e-01 -3.139027953147888184e-02 -1.134239286184310913e-01 -5.742583423852920532e-02 1.078997105360031128e-01 1.402237862348556519e-01 1.906131505966186523e-01 1.575720906257629395e-01 -4.898594692349433899e-02 8.872759342193603516e-02 -6.808017939329147339e-02 2.281657606363296509e-01 1.150880381464958191e-01 2.930989563465118408e-01 3.636591369286179543e-03 1.535741835832595825e-01 -3.326170742511749268e-01 -8.249588310718536377e-02 2.274798005819320679e-01 -1.317814737558364868e-02 -6.837107241153717041e-02 1.249052770435810089e-02 1.723310351371765137e-02 3.850895911455154419e-02 9.603314101696014404e-02 1.177788153290748596e-01 -3.196907043457031250e-01 -5.857256799936294556e-02 -1.583157330751419067e-01 -4.267403483390808105e-01 -2.976027727127075195e-01 8.764596283435821533e-02
1.961126178503036499e-02 4.613861441612243652e-02 -2.442178130149841309e-01 3.005021996796131134e-02 2.941479086875915527e-01 -1.150982901453971863e-01 -7.464671134948730469e-02 -5.149332806468009949e-02 -1.122320741415023804e-01 -7.971537113189697266e-02 2.829894423484802246e-01 1.443533897399902344e-01 3.523191511631011963e-01 1.678885817527770996e-01 -2.476170845329761505e-02 1.149313673377037048e-01 -5.000075697898864746e-02 -1.932124644517898560e-01 -1.732811331748962402e-02 -5.901288613677024841e-02 -3.136446774005889893e-01 1.764858663082122803e-01 -2.317225039005279541e-01 -2.866084501147270203e-02 8.048564195632934570e-02 1.494956016540527344e-01 -3.546016216278076172e-01 -2.093146443367004395e-01 1.223411783576011658e-01 4.901549220085144043e-02 -3.141447305679321289e-01 -2.912418730556964874e-02
3.005700409412384033e-01 1.828565001487731934e-01 6.807189434766769409e-02 5.788623169064521790e-02 1.946661025285720825e-01 -1.065083444118499756e-01 2.958707511425018311e-01 6.302373856306076050e-02 -8.500518277287483215e-03 -1.881692185997962952e-02 -2.895450890064239502e-01 6.432608515024185181e-02 2.005803734064102173e-01 3.237774670124053955e-01 -5.393157526850700378e-02 7.298646867275238037e-02 -1.097915843129158020e-01 -1.428548432886600494e-02 1.361514776945114136e-01 6.324359029531478882e-02 -2.296531796455383301e-01 3.373365402221679688e-01 4.680385068058967590e-02 1.300717052072286606e-02 -2.949183583259582520e-01 -9.302364289760589600e-02 -2.281039357185363770e-01 -1.961223781108856201e-01 -1.324158310890197754e-01 -2.563016116619110107e-01 -7.726993411779403687e-02 8.230061829090118408e-02
1.996051967144012451e-01 -1.366707123816013336e-02 2.731527434661984444e-03 2.266695648431777954e-01 -1.334045547991991043e-02 6.339763849973678589e-02 1.618652939796447754e-01 -1.220066174864768982e-01 -2.044062614440917969e-01 -1.206051632761955261e-01 -2.168243750929832458e-02 4.316360950469970703e-01 -2.188589572906494141e-01 1.231161355972290039e-01 -1.729911752045154572e-02 -3.011320233345031738e-01 -3.610971570014953613e-01 -1.870977282524108887e-01 -1.850501298904418945e-01 -3.986188396811485291e-02 -2.581309378147125244e-01 3.599278628826141357e-01 -1.390805393457412720e-01 9.089092165231704712e-02 1.019380837678909302e-01 6.979553401470184326e-02 -1.251194626092910767e-01 6.819128245115280151e-02 -5.766469240188598633e-02 1.086189690977334976e-02 3.919233381748199463e-02 2.443264052271842957e-02
3.014343976974487305e-01 1.491422951221466064e-01 9.591209888458251953e-02 1.618546992540359497e-01 2.516645751893520355e-02 -1.570273488759994507e-01 -1.908073276281356812e-01 -1.605610921978950500e-02 6.615299731492996216e-02 -6.715779751539230347e-02 -6.377084553241729736e-02 5.209700390696525574e-02 3.673960641026496887e-02 2.133328467607498169e-01 -7.170876860618591309e-02 -8.393062651157379150e-02 -8.518151938915252686e-02 -2.325045615434646606e-01 8.801797777414321899e-02 2.010010927915573120e-01 -2.709973454475402832e-01 2.342856079339981079e-01 3.824231028556823730e-02 -4.061890393495559692e-02 1.275095492601394653e-01 -1.631485521793365479e-01 -2.734189927577972412e-01 -1.228173673152923584e-01 3.605406284332275391e-01 -1.301817744970321655e-01 -1.521053016185760498e-01 4.136806428432464600e-01
2.957099378108978271e-01 -2.595855593681335449e-01 1.837326213717460632e-02 6.388624757528305054e-02 1.587167680263519287e-01 5.086595565080642700e-02 -1.918039917945861816e-01 1.036903485655784607e-01 -4.398263990879058838e-02 -2.780420780181884766e-01 -7.932366430759429932e-02 5.292403697967529297e-02 4.942920431494712830e-02 -1.972564607858657837e-01 8.497305959463119507e-02 1.372714936733245850e-01 -9.277232736349105835e-02 -1.201871782541275024e-01 5.350571498274803162e-02 1.782530099153518677e-01 -2.089402675628662109e-01 5.048430562019348145e-01 -9.029479697346687317e-03 1.917608529329299927e-01 -4.954301565885543823e-02 1.289253402501344681e-02 -3.289305418729782104e-02 -1.697351932525634766e-01 2.811619453132152557e-02 2.036594040691852570e-02 -2.155011147260665894e-01 3.694012463092803955e-01
1.821317970752716064e-01 6.741680204868316650e-02 -1.118195727467536926e-01 1.919314563274383545e-01 1.918929368257522583e-01 1.657274216413497925e-01 -1.894851797260344028e-03 1.274866759777069092e-01 7.765352725982666016e-02 -5.531438067555427551e-02 2.130444794893264771e-01 7.189492881298065186e-02 2.668530344963073730e-01 -1.185331642627716064e-01 -1.955994814634323120e-01 4.940042644739151001e-02 -1.939943581819534302e-01 -1.031046435236930847e-01 -2.092566527426242828e-02 2.085724920034408569e-01 1.017391756176948547e-01 6.405848860740661621e-01 -1.939375400543212891e-01 1.440766006708145142e-01 1.841087639331817627e-01 1.763258427381515503e-01 -4.462195187807083130e-02 -7.048775255680084229e-02 -2.119147963821887970e-02 -2.460031397640705109e-02 4.569184407591819763e-02 2.066205628216266632e-02
2.535077333450317383e-01 -1.205879747867584229e-01 -1.806852668523788452e-01 -6.618300825357437134e-02 -4.823493957519531250e-02 -5.389975756406784058e-02 -1.563110947608947754e-02 -6.630466878414154053e-02 9.503773413598537445e-03 -8.932649344205856323e-02 4.294922575354576111e-02 2.264841645956039429e-01 1.509810537099838257e-01 2.095461338758468628e-01 -1.371623724699020386e-01 2.267493633553385735e-03 -3.968395292758941650e-01 5.673804879188537598e-02 -3.111501922830939293e-03 1.803921163082122803e-01 -1.007959619164466858e-01 3.234472870826721191e-01 -6.810963153839111328e-02 4.651151299476623535e-01 1.277745962142944336e-01 1.754721403121948242e-01 -1.995368003845214844e-01 2.130800783634185791e-01 1.497360020875930786e-01 1.093861088156700134e-01 1.773457527160644531e-01 1.965953409671783447e-02
3.483177125453948975e-01 3.367013484239578247e-02 -6.728703528642654419e-02 -1.254553161561489105e-02 2.056613266468048096e-01 -1.259982287883758545e-01 2.599308192729949951e-01 2.094299197196960449e-01 5.942119657993316650e-02 -1.733962893486022949e-01 -1.552977785468101501e-02 4.301464185118675232e-02 2.303226590156555176e-01 6.328202039003372192e-02 -1.505325138568878174e-01 7.958891987800598145e-02 -1.925134062767028809e-01 -6.252182275056838989e-02 -1.331353280693292618e-02 1.564886271953582764e-01 6.140901520848274231e-02 2.892842590808868408e-01 -2.784285545349121094e-01 4.506073519587516785e-02 1.603165715932846069e-01 2.500291168689727783e-01 -3.894906640052795410e-01 2.016836553812026978e-01 -2.345328480005264282e-01 -2.080602198839187622e-02 -9.233544021844863892e-02 6.570814549922943115e-02
-2.533924020826816559e-02 -1.202618181705474854e-01 9.894099086523056030e-02 1.282190233469009399e-01 1.045078933238983154e-01 -2.000920474529266357e-01 2.953214570879936218e-02 -2.487295567989349365e-01 -9.380237758159637451e-02 8.621245622634887695e-02 6.372557580471038818e-02 3.958543837070465088e-01 6.210603564977645874e-02 8.603622019290924072e-02 -7.167518138885498047e-02 3.024511970579624176e-03 -3.168763816356658936e-01 -2.887993752956390381e-01 2.693145722150802612e-02 -6.534273177385330200e-02 -3.570577204227447510e-01 2.798893749713897705e-01 -1.446966975927352905e-01 9.407517313957214355e-02 3.049768274649977684e-03 -2.320571541786193848e-01 6.065623834729194641e-03 4.479243233799934387e-02 6.529447436332702637e-02 -3.856800198554992676e-01 -8.140395581722259521e-02 -1.077078878879547119e-01
2.850428223609924316e-01 9.931725263595581055e-02 -5.182211101055145264e-02 1.085598766803741455e-01 -2.782098352909088135e-01 -8.719431236386299133e-03 -3.089490160346031189e-02 -2.368061244487762451e-02 1.643643975257873535e-01 -3.264244198799133301e-01 -8.924520015716552734e-02 1.498980522155761719e-01 2.228731811046600342e-01 9.240048006176948547e-03 -2.776949293911457062e-02 1.959606260061264038e-01 -2.128965593874454498e-02 -2.691207826137542725e-01 9.655835479497909546e-02 9.502589702606201172e-02 -2.439650744199752808e-01 2.660063505172729492e-01 -1.721336841583251953e-01 4.953500330448150635e-01 -1.200595349073410034e-01 1.376998722553253174e-01 -7.401435077190399170e-02 -6.098017469048500061e-02 -4.955349117517471313e-02 7.118603587150573730e-02 -1.149869486689567566e-01 5.159365013241767883e-02
2.060716599225997925e-01 3.940559327602386475e-01 -1.673623770475387573e-01 3.457408249378204346e-01 6.003434583544731140e-02 4.011439159512519836e-02 2.158201336860656738e-01 1.231745854020118713e-01 -7.542258827015757561e-04 -3.907514363527297974e-02 1.874420419335365295e-02 1.765707135200500488e-02 3.404153510928153992e-02 -6.584216654300689697e-02 2.305230312049388885e-02 -8.400681614875793457e-02 -2.821207940578460693e-01 -8.582387864589691162e-02 5.298146978020668030e-02 -1.517780423164367676e-01 -1.577152870595455170e-02 6.632572412490844727e-02 5.795368924736976624e-02 1.736750751733779907e-01 -9.606773965060710907e-03 1.918501257896423340e-01 -3.843021094799041748e-01 1.872095763683319092e-01 2.970983684062957764e-01 -2.818875014781951904e-01 1.639682501554489136e-01 8.515741676092147827e-02
1.134553644806146622e-02 8.332205563783645630e-02 -2.288355864584445953e-02 9.044429659843444824e-02 1.025354862213134766e-01 7.944720797240734100e-03 6.643461436033248901e-02 -8.050423860549926758e-02 -3.292905986309051514e-01 1.683728098869323730e-01 -2.542321979999542236e-01 1.023879125714302063e-01 1.780632734298706055e-01 -4.075545072555541992e-02 -1.745167374610900879e-01 3.265216648578643799e-01 -3.534577488899230957e-01 -1.085459142923355103e-01 1.888448596000671387e-01 2.636947631835937500e-01 -1.273404061794281006e-01 1.076008528470993042e-01 -7.702521979808807373e-02 5.467135831713676453e-02 1.219208464026451111e-01 1.487583220005035400e-01 -3.371509015560150146e-01 8.225306123495101929e-02 -1.545057538896799088e-02 -3.459538221359252930e-01 -1.547733545303344727e-01 2.190705947577953339e-02
3.752681910991668701e-01 -2.070494368672370911e-02 -5.293036252260208130e-02 2.657923102378845215e-01 -4.732431843876838684e-02 -2.304823100566864014e-01 1.190280243754386902e-01 3.116194903850555420e-01 -1.005170568823814392e-01 -2.426855713129043579e-01 -9.436887502670288086e-02 1.654043495655059814e-01 3.068289756774902344e-01 -2.579043805599212646e-02 -3.491444978863000870e-03 1.260909587144851685e-01 -9.529460966587066650e-02 1.299943476915359497e-01 2.307504117488861084e-01 2.300544530153274536e-01 -2.588662877678871155e-02 2.615191340446472168e-01 -1.974065788090229034e-02 1.574560403823852539e-01 1.447106599807739258e-01 -1.890038698911666870e-01 -1.332180500030517578e-01 5.607286095619201660e-02 2.021218650043010712e-02 -1.560684144496917725e-01 -2.217257469892501831e-01 -1.574793457984924316e-01
9.289536625146865845e-02 2.755168378353118896e-01 5.437749624252319336e-02 3.677815198898315430e-01 -5.125344917178153992e-02 1.989591866731643677e-01 -1.515305191278457642e-01 -1.352594345808029175e-01 -2.559186816215515137e-01 -1.291515529155731201e-01 3.527931571006774902e-01 1.236575543880462646e-01 2.177397906780242920e-01 2.067780047655105591e-01 5.410718917846679688e-02 4.085693042725324631e-03 -2.724473774433135986e-01 -1.238514706492424011e-01 -1.126507967710494995e-01 8.586665242910385132e-02 -3.552763536572456360e-02 1.367358770221471786e-02 -1.293704956769943237e-01 2.333422005176544189e-01 2.578885853290557861e-01 1.571544557809829712e-01 -1.255248337984085083e-01 -1.082323193550109863e-01 1.759418547153472900e-01 -8.192280679941177368e-02 1.772137880325317383e-01 -9.338571131229400635e-02
1.942494809627532959e-01 -2.567775547504425049e-01 -6.517361104488372803e-02 8.706896007061004639e-02 -1.118678152561187744e-01 8.315501362085342407e-02 1.793477386236190796e-01 2.996823489665985107e-01 1.870494522154331207e-02 2.178762108087539673e-02 -1.457991264760494232e-02 1.699002534151077271e-01 1.502531021833419800e-01 1.271926146000623703e-02 -5.701166018843650818e-02 2.608246207237243652e-01 -1.002944353967905045e-02 -1.965492265298962593e-03 3.701728070154786110e-03 9.594848752021789551e-02 -2.029868513345718384e-01 4.278440177440643311e-01 -1.453269571065902710e-01 2.962179780006408691e-01 -9.497065097093582153e-02 4.046831429004669189e-01 -1.009871661663055420e-01 -1.690474152565002441e-01 -5.651393532752990723e-02 -1.281802952289581299e-01 -1.853737607598304749e-02 2.126131355762481689e-01
-8.560745418071746826e-02 1.348009258508682251e-01 -1.258865296840667725e-01 3.182860314846038818e-01 -1.551668252795934677e-02 4.201786592602729797e-03 -1.774975657463073730e-01 -4.034273326396942139e-02 -9.236866235733032227e-02 1.138988435268402100e-01 3.165706992149353027e-01 -9.673868864774703979e-02 2.013550251722335815e-01 2.509306371212005615e-01 -1.947161406278610229e-01 -1.783904433250427246e-01 -7.631100714206695557e-02 -2.603613436222076416e-01 -9.593642503023147583e-02 2.070790678262710571e-01 4.295565932989120483e-02 2.157159745693206787e-01 -2.321221530437469482e-01 3.138686716556549072e-01 2.420662194490432739e-01 7.369594275951385498e-02 -2.731611132621765137e-01 1.472956091165542603e-01 8.356413990259170532e-02 2.873279899358749390e-02 7.587552815675735474e-02 1.387517154216766357e-01
1.900397837162017822e-01 1.925467401742935181e-01 -1.224768087267875671e-01 -1.028185039758682251e-01 2.565243542194366455e-01 1.553353518247604370e-01 3.258261084556579590e-02 -1.995847560465335846e-02 -2.175251245498657227e-01 1.081869602203369141e-01 8.148985356092453003e-02 1.860995590686798096e-01 2.396049201488494873e-01 2.903451323509216309e-01 -4.362941533327102661e-02 3.133338987827301025e-01 -1.900554150342941284e-01 -4.102417454123497009e-02 -4.652892425656318665e-02 -1.714245602488517761e-02 -2.688295543193817139e-01 2.121853381395339966e-01 8.034036494791507721e-03 3.459392860531806946e-02 5.200466513633728027e-02 2.912752097472548485e-03 -4.097832441329956055e-01 -2.068591564893722534e-01 -7.424941658973693848e-02 -2.611653804779052734e-01 -1.229034140706062317e-01 -8.178856968879699707e-02
3.750772178173065186e-01 1.283309422433376312e-03 2.676655538380146027e-02 1.525989472866058350e-01 -3.416031226515769958e-02 -9.993673115968704224e-02 4.954234510660171509e-02 8.810395002365112305e-02 -2.829560041427612305e-01 -1.704337298870086670e-01 -5.071522668004035950e-02 2.670334577560424805e-01 -1.706026196479797363e-01 3.210239708423614502e-01 1.364865750074386597e-01 -1.489069014787673950e-01 -3.224632740020751953e-01 -1.898264139890670776e-01 -1.113036796450614929e-01 2.609918080270290375e-02 -1.959585994482040405e-01 2.679807841777801514e-01 -9.321045130491256714e-02 -9.166591614484786987e-02 1.869704425334930420e-01 1.071770265698432922e-01 -2.466367334127426147e-01 2.200073003768920898e-01 5.942617729306221008e-02 -2.593041770160198212e-02 -8.380133658647537231e-02 1.034043580293655396e-01
4.850876033306121826e-01 1.961200535297393799e-01 3.151630759239196777e-01 1.544253714382648468e-02 -1.438282877206802368e-01 1.649287641048431396e-01 2.087074518203735352e-01 -4.345334321260452271e-02 2.988689206540584564e-02 -7.149066030979156494e-02 3.483260422945022583e-02 1.098125427961349487e-01 1.030831262469291687e-01 1.799282878637313843e-01 -1.607998907566070557e-01 -4.241649061441421509e-02 -2.955948710441589355e-01 -2.436510473489761353e-01 -9.410023689270019531e-02 1.984914541244506836e-01 -2.382775396108627319e-01 8.339214324951171875e-02 2.634751982986927032e-02 2.263216823339462280e-01 -1.433767676353454590e-01 1.823871880769729614e-01 2.211130782961845398e-02 -1.574626192450523376e-02 8.783135563135147095e-02 7.276506721973419189e-02 -2.255892604589462280e-01 1.195535883307456970e-01
1.487881541252136230e-01 2.246685326099395752e-01 -1.855830103158950806e-01 1.236164197325706482e-01 2.021545171737670898e-01 -9.887863695621490479e-02 -2.119657117873430252e-03 -4.198123216629028320e-01 -1.470707543194293976e-02 7.979834824800491333e-02 6.720922142267227173e-02 -1.654303818941116333e-01 1.874307394027709961e-01 2.671208679676055908e-01 -4.730215668678283691e-02 -3.568252921104431152e-02 -2.691166102886199951e-01 -1.148764044046401978e-01 -2.838745340704917908e-02 -1.882882863283157349e-01 -2.290253937244415283e-01 3.762832581996917725e-01 -2.831554226577281952e-02 -7.773723453283309937e-02 3.314040228724479675e-02 -1.239973157644271851e-01 -1.342885196208953857e-01 -7.133071869611740112e-02 8.623561821877956390e-03 -7.507993280887603760e-02 -4.828662425279617310e-02 3.631907105445861816e-01
2.432513684034347534e-01 1.641813218593597412e-01 8.613379299640655518e-02 3.200614452362060547e-02 1.961821913719177246e-01 -1.566041707992553711e-01 8.114188164472579956e-02 2.577605843544006348e-02 1.409519016742706299e-01 -1.768561601638793945e-01 -7.002443820238113403e-02 -1.000202354043722153e-02 1.944884955883026123e-01 5.751372873783111572e-02 1.500461902469396591e-02 1.401840746402740479e-01 -2.607699334621429443e-01 -1.520873159170150757e-01 -2.138669788837432861e-02 1.346605867147445679e-01 -5.374576896429061890e-02 2.203340530395507812e-01 -2.716564238071441650e-01 2.611464820802211761e-02 2.349103391170501709e-01 -1.441756337881088257e-01 -2.126403599977493286e-01 2.229918688535690308e-01 -2.362161874771118164e-01 -7.896470278501510620e-02 -3.004190027713775635e-01 3.989695310592651367e-01
3.588059246540069580e-01 1.266373973339796066e-02 -6.308813393115997314e-02 1.862628608942031860e-01 -3.530512377619743347e-02 -1.480532884597778320e-01 -1.218941062688827515e-02 1.014869883656501770e-01 -3.219855129718780518e-01 1.128279790282249451e-01 -9.458971768617630005e-02 4.977246746420860291e-02 1.213817223906517029e-01 7.658753544092178345e-02 -2.999043278396129608e-02 1.373275369405746460e-01 6.479847431182861328e-02 -2.605126500129699707e-01 4.842218756675720215e-02 -2.156230956315994263e-01 -3.457346260547637939e-01 4.274956136941909790e-02 -1.732628494501113892e-01 4.543484151363372803e-01 -1.419402658939361572e-01 6.749943364411592484e-03 6.827695667743682861e-02 -3.275422379374504089e-02 4.127980396151542664e-02 2.509390003979206085e-02 -1.959554404020309448e-01 2.919716536998748779e-01
1.979072540998458862e-01 9.070552140474319458e-02 -5.644822120666503906e-02 5.884633585810661316e-02 3.378524482250213623e-01 -3.511644005775451660e-01 5.100698769092559814e-02 4.469790309667587280e-02 9.662083536386489868e-02 -1.152123808860778809e-01 1.818750170059502125e-03 1.521940380334854126e-01 3.910287022590637207e-01 2.076674699783325195e-01 9.708016365766525269e-02 6.208350509405136108e-02 -6.962712109088897705e-02 -2.530063986778259277e-01 7.511653006076812744e-02 7.157284021377563477e-02 -2.460082918405532837e-01 2.940343618392944336e-01 6.147088855504989624e-02 -1.225812658667564392e-01 1.871816217899322510e-01 1.149495020508766174e-01 -1.780955046415328979e-01 -6.070863828063011169e-02 1.167948264628648758e-02 -8.479341119527816772e-02 -1.640025526285171509e-01 2.924518287181854248e-01
1.864289939403533936e-01 3.108486719429492950e-02 -1.314328163862228394e-01 1.735087335109710693e-01 -3.466704860329627991e-02 6.547236442565917969e-02 4.853187873959541321e-02 -8.306451141834259033e-02 -1.273802071809768677e-01 -5.142778530716896057e-02 1.301736533641815186e-01 9.957076609134674072e-02 8.014054596424102783e-02 3.417799234739504755e-05 1.318379640579223633e-01 3.776775598526000977e-01 -1.273387223482131958e-01 -1.884831339120864868e-01 -1.776490658521652222e-01 9.851121157407760620e-02 -2.249235957860946655e-01 3.517429530620574951e-01 -2.854233980178833008e-01 2.784919142723083496e-01 -8.846406638622283936e-02 1.455613821744918823e-01 -1.105588860809803009e-02 -2.411148697137832642e-01 2.323601990938186646e-01 2.169832587242126465e-01 4.088112711906433105e-02 2.713318467140197754e-01
3.383144140243530273e-01 2.490323036909103394e-01 6.834240257740020752e-02 -6.678568571805953979e-02 2.523410022258758545e-01 -3.642417863011360168e-02 7.299614697694778442e-02 1.260366588830947876e-01 4.871487990021705627e-02 -1.590170115232467651e-01 1.354795843362808228e-01 -6.974218785762786865e-02 1.760206818580627441e-01 4.351207315921783447e-01 -1.004742458462715149e-02 -1.304002106189727783e-01 -1.473107039928436279e-01 -2.329247444868087769e-02 5.548904463648796082e-02 2.985657453536987305e-01 -1.915983706712722778e-01 3.792206346988677979e-01 -4.411375522613525391e-02 3.143081674352288246e-03 -1.538515090942382812e-01 1.359175741672515869e-01 -8.479147404432296753e-02 -1.374696493148803711e-01 -1.120002865791320801e-01 -9.973092377185821533e-02 -2.128282487392425537e-01 8.322896808385848999e-02
-1.060943305492401123e-01 -1.111011430621147156e-01 9.496401995420455933e-02 1.137003228068351746e-01 -9.020510315895080566e-02 6.763865798711776733e-02 5.149687454104423523e-02 2.486354112625122070e-02 3.581618517637252808e-02 -1.427923589944839478e-01 -1.662389561533927917e-02 4.652932286262512207e-01 -4.153899103403091431e-02 6.181236729025840759e-02 -2.563317716121673584e-01 -8.964727818965911865e-02 -2.705179452896118164e-01 -4.678064584732055664e-01 -2.428848296403884888e-01 5.003129690885543823e-02 -1.030951589345932007e-01 1.189028695225715637e-01 -2.539743185043334961e-01 8.168530464172363281e-02 1.293539553880691528e-01 8.183497190475463867e-02 -2.535726130008697510e-01 2.983275987207889557e-02 1.793705523014068604e-01 -1.871241033077239990e-01 -1.171899959444999695e-01 4.165263846516609192e-02
8.536948263645172119e-02 -3.877726569771766663e-02 -1.337113827466964722e-01 8.752502501010894775e-02 3.111241161823272705e-01 -7.913678884506225586e-02 -8.091226220130920410e-02 -3.332142531871795654e-02 6.760918349027633667e-02 2.688569724559783936e-01 1.247117370367050171e-01 1.562173217535018921e-01 1.001534983515739441e-01 4.109593480825424194e-02 -1.035229712724685669e-01 9.876528382301330566e-02 -4.281137585639953613e-01 -2.302922308444976807e-01 1.672445088624954224e-01 1.340355277061462402e-01 -1.503473427146673203e-02 2.355730682611465454e-01 -5.900976806879043579e-02 -1.568181626498699188e-02 -3.928826749324798584e-02 2.304399311542510986e-01 -2.927776873111724854e-01 -4.012343287467956543e-02 4.542320594191551208e-02 -3.206926286220550537e-01 -3.425558805465698242e-01 -4.516317509114742279e-03
4.659972786903381348e-01 -1.755947619676589966e-01 -2.102114856243133545e-01 6.529434025287628174e-02 -6.511608511209487915e-02 -6.188856810331344604e-02 4.161945357918739319e-02 -2.555002272129058838e-01 -7.070511346682906151e-04 -8.284453302621841431e-02 1.280089020729064941e-01 7.950471341609954834e-02 1.945046633481979370e-01 -5.230860412120819092e-02 -2.170987278223037720e-01 2.253698557615280151e-01 -6.458976119756698608e-02 -2.654854059219360352e-01 1.152179613709449768e-01 -7.598387449979782104e-02 -3.933288902044296265e-02 8.347853273153305054e-02 -5.072300508618354797e-02 4.270638823509216309e-01 -1.319579631090164185e-01 1.734799891710281372e-01 -3.032446205615997314e-01 -1.796073652803897858e-02 -5.160549283027648926e-02 1.477848589420318604e-01 -1.300808973610401154e-02 -9.369790554046630859e-02
-1.100092660635709763e-02 -2.610922455787658691e-01 3.163120746612548828e-01 3.201970830559730530e-02 -8.826436102390289307e-02 -2.023093551397323608e-01 1.521643251180648804e-01 1.317664980888366699e-01 -3.206338286399841309e-01 -5.645024776458740234e-02 -1.981124430894851685e-01 1.268831789493560791e-01 1.717480868101119995e-01 2.219991981983184814e-01 -1.560661047697067261e-01 7.170347124338150024e-02 -3.606300428509712219e-02 -2.489619106054306030e-01 -1.251747757196426392e-01 -2.976045012474060059e-02 -1.869689077138900757e-01 1.939303278923034668e-01 -9.544211626052856445e-02 1.842605471611022949e-01 -1.719092279672622681e-01 1.993694007396697998e-01 -1.266586035490036011e-01 -1.374330669641494751e-01 1.170970425009727478e-01 -3.722225427627563477e-01 -9.971150010824203491e-02 9.937835484743118286e-02
4.077658429741859436e-02 2.025485485792160034e-01 -1.541004925966262817e-01 -6.136072054505348206e-02 2.016896605491638184e-01 -1.086609214544296265e-01 2.654586434364318848e-01 -2.096029743552207947e-02 -8.313697576522827148e-02 -7.523591071367263794e-02 6.350167095661163330e-02 -2.240301109850406647e-02 1.884196698665618896e-02 5.010259151458740234e-01 -1.060315147042274475e-01 1.375919766724109650e-02 -2.266766130924224854e-01 -6.378291547298431396e-02 1.003977805376052856e-01 3.249386325478553772e-02 -3.959911763668060303e-01 1.424042135477066040e-01 -1.387389004230499268e-01 1.387625485658645630e-01 -9.446375072002410889e-02 4.751541465520858765e-02 -3.549739122390747070e-01 -1.808243840932846069e-01 4.373903572559356689e-02 -8.485386520624160767e-02 -2.447024434804916382e-01 7.368820905685424805e-02
2.767668664455413818e-01 1.832927167415618896e-01 1.510661840438842773e-01 -1.313303690403699875e-02 2.686023712158203125e-01 -1.352871060371398926e-01 -4.859433695673942566e-02 9.106782823801040649e-02 1.214402541518211365e-01 -9.165631979703903198e-02 -4.112593829631805420e-02 7.458380609750747681e-02 2.912995219230651855e-01 5.772625654935836792e-02 1.141829565167427063e-01 1.508059259504079819e-02 -2.571799457073211670e-01 -1.106520369648933411e-01 -2.354298382997512817e-01 5.879420414566993713e-02 -3.334395885467529297e-01 1.250365227460861206e-01 1.274423953145742416e-02 1.663674712181091309e-01 4.384501278400421143e-02 3.218128085136413574e-01 -1.295152157545089722e-01 -2.814062312245368958e-02 5.975243076682090759e-02 2.158258557319641113e-01 -2.939670681953430176e-01 2.868877053260803223e-01
7.880105823278427124e-02 -3.907500952482223511e-02 -1.081025004386901855e-01 -8.733399212360382080e-02 3.861317634582519531e-01 -1.739002391695976257e-02 8.762513846158981323e-02 5.198448896408081055e-02 -2.323006987571716309e-01 1.559542864561080933e-01 1.998547017574310303e-01 1.912886053323745728e-01 9.697488695383071899e-02 -4.510210826992988586e-02 -6.585735082626342773e-02 7.734046876430511475e-02 -2.603396773338317871e-01 -2.446074485778808594e-01 5.455259606242179871e-02 2.683429718017578125e-01 -1.322485953569412231e-01 1.899822503328323364e-01 2.357201464474201202e-02 8.188797533512115479e-02 5.016467347741127014e-02 3.473419845104217529e-01 -2.180391997098922729e-01 -2.221496254205703735e-01 4.558465629816055298e-02 -1.903971433639526367e-01 -3.360449969768524170e-01 4.296984523534774780e-02
-1.001448780298233032e-01 -4.350996017456054688e-02 1.312014064751565456e-04 1.267565786838531494e-01 1.358520984649658203e-01 -6.213045120239257812e-02 2.398930862545967102e-02 7.918436080217361450e-02 -1.226256713271141052e-01 -2.428625673055648804e-01 9.074944257736206055e-02 -4.293288663029670715e-02 2.189064919948577881e-01 7.237275689840316772e-02 -3.978514671325683594e-02 -4.628018476068973541e-03 -2.977865636348724365e-01 -2.169229090213775635e-01 7.524022459983825684e-02 2.111297398805618286e-01 -3.824132978916168213e-01 1.555063277482986450e-01 -7.795944809913635254e-03 -3.824215009808540344e-02 1.607455126941204071e-02 2.154088020324707031e-01 -2.325061559677124023e-01 -3.381706476211547852e-01 4.065922275185585022e-02 -3.763878941535949707e-01 -8.652859926223754883e-02 2.831753790378570557e-01
2.213460765779018402e-02 -5.057100206613540649e-02 -1.120351999998092651e-01 4.706607758998870850e-02 -7.566257566213607788e-02 6.529799848794937134e-02 2.423391342163085938e-01 -2.480343729257583618e-01 -9.822476655244827271e-02 -5.320281162858009338e-02 2.822783589363098145e-01 -5.802811682224273682e-02 4.521146118640899658e-01 2.480192482471466064e-01 7.511276006698608398e-02 -1.276983618736267090e-01 -1.758281886577606201e-01 -3.754876255989074707e-01 -6.845065951347351074e-02 2.078876793384552002e-01 -8.397861570119857788e-02 -5.116420239210128784e-02 -1.489975601434707642e-01 2.916679978370666504e-01 -1.094309836626052856e-01 1.589791327714920044e-01 2.046354487538337708e-02 1.013588905334472656e-02 9.736517816781997681e-02 -2.147742360830307007e-01 1.477281451225280762e-01 1.288332939147949219e-01
1.529266238212585449e-01 -1.190140694379806519e-01 -2.720807678997516632e-02 2.113045006990432739e-01 -1.602339893579483032e-01 7.970114797353744507e-02 -8.922771364450454712e-02 4.740757867693901062e-02 -3.543426096439361572e-01 1.043733134865760803e-01 1.640938408672809601e-02 -7.262274622917175293e-02 2.067259848117828369e-01 -2.329533174633979797e-02 5.413132905960083008e-02 7.277263700962066650e-02 3.256208077073097229e-02 -1.970378309488296509e-01 7.919827848672866821e-02 -1.093017905950546265e-01 -3.225877285003662109e-01 9.282692521810531616e-02 -3.063749074935913086e-01 3.531514406204223633e-01 -1.626379191875457764e-01 1.181311905384063721e-01 -2.186794206500053406e-02 -1.235088333487510681e-01 4.586298763751983643e-02 -3.864923119544982910e-02 -1.517235189676284790e-01 4.573864638805389404e-01
1.912952363491058350e-01 1.346127986907958984e-01 7.650959491729736328e-02 -1.687428355216979980e-01 7.710575312376022339e-02 -2.352636158466339111e-01 1.988759040832519531e-01 4.407837614417076111e-02 4.866332747042179108e-03 5.830156616866588593e-03 1.823588460683822632e-02 1.025717034935951233e-01 2.808616161346435547e-01 1.997030973434448242e-01 -1.996586173772811890e-01 8.164423704147338867e-02 -1.665655970573425293e-01 -2.232629805803298950e-01 -2.784134149551391602e-01 2.307212948799133301e-01 4.531517997384071350e-02 3.075045347213745117e-01 -2.507980763912200928e-01 1.627326011657714844e-01 1.319273412227630615e-01 -1.790511310100555420e-01 -2.266996912658214569e-02 1.003124639391899109e-01 -1.183848604559898376e-01 4.513296484947204590e-02 -5.682763457298278809e-02 3.978831470012664795e-01
2.380177080631256104e-01 2.516134455800056458e-02 3.751599928364157677e-03 1.249273074790835381e-03 3.163357675075531006e-01 6.340649724006652832e-02 2.630059234797954559e-02 1.591502279043197632e-01 -3.561139106750488281e-01 7.875530980527400970e-03 7.837162166833877563e-02 1.774491816759109497e-01 2.843115925788879395e-01 8.845675736665725708e-02 -1.101182848215103149e-01 2.612511217594146729e-01 -1.027703732252120972e-01 1.419998053461313248e-02 3.264201283454895020e-01 4.203462973237037659e-02 -1.515634059906005859e-01 9.399420768022537231e-02 -1.050435230135917664e-01 -3.017673641443252563e-02 -4.969093203544616699e-02 1.487708538770675659e-01 -3.883763849735260010e-01 -1.853381246328353882e-01 -2.085817158222198486e-01 -2.179121673107147217e-01 -1.025179997086524963e-01 7.015988230705261230e-02
2.968078553676605225e-01 -1.454177796840667725e-01 -1.313618272542953491e-01 3.388476371765136719e-01 2.497141808271408081e-01 1.665463000535964966e-01 2.154108583927154541e-01 4.075479134917259216e-02 -1.798003613948822021e-01 -6.098275259137153625e-02 1.120148971676826477e-01 -6.738615036010742188e-02 1.722886413335800171e-01 -3.258979646489024162e-03 9.331231121905148029e-04 2.091989666223526001e-02 1.107804924249649048e-01 -5.288423504680395126e-03 7.753629982471466064e-02 2.905485033988952637e-01 -3.049347400665283203e-01 1.383806020021438599e-01 -1.730375885963439941e-01 2.839634716510772705e-01 1.191463172435760498e-01 -1.118550077080726624e-01 -7.197684794664382935e-02 -3.075200133025646210e-02 1.177978739142417908e-01 6.587632000446319580e-02 -1.845315396785736084e-01 3.559718430042266846e-01
3.198233842849731445e-01 1.053204759955406189e-01 -1.241122931241989136e-01 2.503652870655059814e-01 -1.029096841812133789e-01 3.079293072223663330e-01 -1.941922008991241455e-01 1.610569208860397339e-01 -7.992596924304962158e-02 -4.665541276335716248e-02 -8.289209753274917603e-02 5.995651334524154663e-02 1.621396541595458984e-01 -2.449929341673851013e-02 -7.908947020769119263e-02 -7.829474657773971558e-02 2.276391908526420593e-02 -7.466228306293487549e-02 1.276088785380125046e-02 1.440803259611129761e-01 -1.805448383092880249e-01 5.436557531356811523e-01 -2.399718388915061951e-02 1.161519587039947510e-01 8.243384212255477905e-02 2.871451675891876221e-01 -2.764385938644409180e-01 -7.284203171730041504e-02 1.113390899263322353e-03 5.119263753294944763e-02 -1.474048346281051636e-01 1.288636326789855957e-01
2.550344169139862061e-01 4.915691912174224854e-02 6.739201396703720093e-02 1.818654499948024750e-02 -3.647269681096076965e-02 -1.647824048995971680e-01 1.110358461737632751e-01 1.137914136052131653e-01 4.276926442980766296e-02 -2.256693094968795776e-01 -8.610293269157409668e-02 1.100258305668830872e-01 4.085258543491363525e-01 1.092152437195181847e-03 -1.850591152906417847e-01 3.677194193005561829e-02 -3.303810656070709229e-01 9.544222056865692139e-02 3.511247038841247559e-01 2.255982756614685059e-01 1.004023328423500061e-01 3.150297105312347412e-01 -1.308713806793093681e-03 2.023000121116638184e-01 9.023109823465347290e-02 -5.325093865394592285e-02 -7.589854300022125244e-02 8.089060336351394653e-02 -6.553150713443756104e-02 -6.480053067207336426e-02 -3.402614295482635498e-01 9.429192543029785156e-02
4.879121184349060059e-01 2.363917678594589233e-01 3.258679807186126709e-01 1.903234422206878662e-02 3.803870826959609985e-02 9.679791331291198730e-02 2.360385470092296600e-02 -6.084768846631050110e-02 7.709824293851852417e-02 -4.983124881982803345e-02 -4.770441725850105286e-02 2.682040072977542877e-02 2.560145854949951172e-01 1.434024423360824585e-01 4.189419373869895935e-02 -1.474789530038833618e-01 -3.021045625209808350e-01 -3.882099390029907227e-01 -7.180469483137130737e-02 7.778887450695037842e-02 -1.544717401266098022e-01 8.087559044361114502e-02 7.726562768220901489e-02 4.768584296107292175e-02 -1.612791121006011963e-01 1.845614910125732422e-01 -1.717261523008346558e-01 5.498528108000755310e-02 1.565635204315185547e-01 3.695285646244883537e-03 -1.650170087814331055e-01 1.650038212537765503e-01
7.644783705472946167e-02 -9.421541541814804077e-02 1.364175081253051758e-01 1.834507882595062256e-01 7.483210414648056030e-02 -1.325901001691818237e-01 1.188423261046409607e-01 -1.499361991882324219e-01 -1.996459614019840956e-04 5.108463764190673828e-02 1.123562976717948914e-01 3.930205702781677246e-01 8.793197572231292725e-03 -1.131939794868230820e-02 -1.525732129812240601e-01 1.516991257667541504e-01 -3.740698993206024170e-01 -2.643398046493530273e-01 -6.177088618278503418e-02 -1.138631179928779602e-01 -3.069567680358886719e-01 1.773653775453567505e-01 -2.851982116699218750e-01 -2.281238511204719543e-02 -1.456364691257476807e-01 -1.954555064439773560e-01 6.207809597253799438e-02 -4.507696256041526794e-02 3.271798789501190186e-02 -3.713264465332031250e-01 -1.349368840456008911e-01 2.125404775142669678e-02
2.964441180229187012e-01 1.790320575237274170e-01 -1.153156012296676636e-01 -7.447203248739242554e-02 1.727962493896484375e-01 -2.953984541818499565e-03 -1.200879588723182678e-01 1.263313591480255127e-01 -2.045164704322814941e-01 -3.055698238313198090e-02 -1.994958966970443726e-01 9.351482987403869629e-02 7.700801361352205276e-03 -1.945030391216278076e-01 -1.185008585453033447e-01 5.676931515336036682e-02 -2.296240925788879395e-01 1.258553285151720047e-02 -4.083117842674255371e-02 2.353432029485702515e-02 -7.067677378654479980e-02 2.443265318870544434e-01 -2.521813511848449707e-01 4.173018336296081543e-01 -9.114470332860946655e-03 3.582254350185394287e-01 -3.093643188476562500e-01 8.921945095062255859e-02 1.136132180690765381e-01 -1.567004770040512085e-01 1.654481440782546997e-01 -8.485196158289909363e-03
2.726451456546783447e-01 2.551108896732330322e-01 -6.044863536953926086e-02 1.870464533567428589e-01 9.288138896226882935e-02 -9.073615819215774536e-02 -4.019459486007690430e-01 7.842478156089782715e-02 2.978346869349479675e-02 -3.476133942604064941e-02 -3.868039324879646301e-02 -3.377072885632514954e-02 1.898242533206939697e-01 1.920303106307983398e-01 1.982501707971096039e-02 -7.321476936340332031e-02 -1.873089671134948730e-01 -7.103439420461654663e-02 2.687671780586242676e-02 2.712028026580810547e-01 -2.889589667320251465e-01 5.475449189543724060e-02 -6.856234371662139893e-02 -1.513595599681138992e-02 8.924615383148193359e-02 -2.050987184047698975e-01 -1.875532716512680054e-01 -1.368821710348129272e-01 2.995480895042419434e-01 -1.569460630416870117e-01 -1.459331810474395752e-01 3.294652700424194336e-01
4.412061870098114014e-01 -2.840580232441425323e-02 -1.020380854606628418e-01 1.636634618043899536e-01 1.490622907876968384e-01 -2.397642284631729126e-02 2.416971884667873383e-02 -1.339058876037597656e-01 2.149702608585357666e-02 -1.003965437412261963e-01 2.534782327711582184e-02 9.253472834825515747e-02 -1.278965827077627182e-02 1.811060756444931030e-01 2.811673656105995178e-02 3.753957748413085938e-01 -2.585853934288024902e-01 -2.515191137790679932e-01 -5.975157488137483597e-03 2.549671530723571777e-01 -2.494007050991058350e-01 3.414433598518371582e-01 -6.945525854825973511e-02 2.184258103370666504e-01 3.259322419762611389e-02 1.183406710624694824e-01 3.463093563914299011e-02 1.010402068495750427e-01 2.281449139118194580e-01 5.344906076788902283e-02 1.055661514401435852e-01 1.121801584959030151e-01
1.083161458373069763e-01 -9.008162654936313629e-03 -1.766624152660369873e-01 -7.445130497217178345e-02 -1.320879459381103516e-01 -1.458145976066589355e-01 2.020029574632644653e-01 -1.051797121763229370e-01 6.450314074754714966e-02 3.126135095953941345e-02 -9.793991222977638245e-03 -1.114950478076934814e-01 5.473125576972961426e-01 1.778435260057449341e-01 1.936802826821804047e-02 -1.903615146875381470e-01 -2.208990603685379028e-02 -1.946390569210052490e-01 -8.838367462158203125e-02 1.249668747186660767e-01 -1.769312918186187744e-01 1.229739263653755188e-01 -5.110985413193702698e-02 4.109621942043304443e-01 6.868105381727218628e-02 2.111742943525314331e-01 -1.514785438776016235e-01 -2.041334658861160278e-02 9.640184044837951660e-02 -3.279788196086883545e-01 5.193998292088508606e-02 -5.860279873013496399e-02
2.765793502330780029e-01 1.854359358549118042e-01 -1.039688289165496826e-01 -1.442870199680328369e-01 -6.371587514877319336e-02 1.026418060064315796e-02 1.384554952383041382e-01 2.325841039419174194e-01 -1.181827634572982788e-01 -1.758793741464614868e-01 1.032076030969619751e-01 4.832018539309501648e-02 -1.022771373391151428e-01 5.485140532255172729e-02 -2.819610834121704102e-01 2.184782475233078003e-01 -2.326858341693878174e-01 -2.161819189786911011e-01 -2.099896222352981567e-02 -3.382523059844970703e-01 -4.428568482398986816e-02 2.321334481239318848e-01 -2.198714613914489746e-01 1.467659324407577515e-01 2.434650212526321411e-01 2.432978898286819458e-01 -2.366451323032379150e-01 -1.003521308302879333e-01 1.496777236461639404e-01 -1.377061307430267334e-01 1.162118911743164062e-01 -2.431844733655452728e-02
-9.301804006099700928e-02 6.230643019080162048e-02 -1.055858749896287918e-02 1.451040357351303101e-01 3.681035339832305908e-02 2.042417228221893311e-01 1.039721518754959106e-01 9.735354036092758179e-02 -1.566494852304458618e-01 1.707798838615417480e-01 1.764607429504394531e-01 4.028528928756713867e-02 1.685969382524490356e-01 9.179686009883880615e-02 -4.098685085773468018e-01 -9.289270266890525818e-03 -3.821885287761688232e-01 -3.133872151374816895e-02 2.617549598217010498e-01 5.917849019169807434e-02 -7.672796398401260376e-02 1.784736849367618561e-02 -2.715455591678619385e-01 2.635098993778228760e-01 -1.588657796382904053e-01 3.573758155107498169e-02 -9.394980221986770630e-02 -1.222667619585990906e-01 4.020809233188629150e-01 -2.394970133900642395e-02 -5.812801048159599304e-02 1.648764908313751221e-01
2.621569037437438965e-01 4.538333415985107422e-02 1.752307265996932983e-01 3.704312145709991455e-01 1.360036134719848633e-01 -1.717690192162990570e-02 -8.827768266201019287e-02 -1.046153455972671509e-01 -2.325073182582855225e-01 -1.991592496633529663e-01 2.318504750728607178e-01 2.607331573963165283e-01 -9.276461601257324219e-02 3.359125554561614990e-01 -1.752442419528961182e-01 -8.063253946602344513e-03 -2.493784874677658081e-01 -1.188764274120330811e-01 -4.468565806746482849e-02 -1.163366958498954773e-01 -2.061377763748168945e-01 1.449285596609115601e-01 -6.998442858457565308e-02 -1.296575069427490234e-01 1.303656846284866333e-01 -2.252406030893325806e-01 -1.963191032409667969e-01 9.305740147829055786e-02 -2.335160784423351288e-02 -1.672337353229522705e-01 1.371843665838241577e-01 1.294653862714767456e-01
2.891486585140228271e-01 -1.010341718792915344e-01 -4.243480041623115540e-02 -1.995060406625270844e-02 -1.558133810758590698e-01 -1.606038771569728851e-02 -1.249865442514419556e-01 1.433505564928054810e-01 2.973125688731670380e-02 -8.611151576042175293e-02 2.113171294331550598e-02 2.112513184547424316e-01 2.059176862239837646e-01 2.025275677442550659e-01 -2.614512294530868530e-02 2.138417363166809082e-01 -1.716513186693191528e-01 -2.068498358130455017e-02 9.428029507398605347e-02 1.156222596764564514e-01 -9.375374764204025269e-02 2.041818201541900635e-01 5.999242886900901794e-02 4.186348319053649902e-01 -1.611229926347732544e-01 2.028490602970123291e-01 -2.566106617450714111e-01 2.731398344039916992e-01 2.612405717372894287e-01 1.014806032180786133e-01 -1.440551728010177612e-01 2.678290307521820068e-01
2.729908525943756104e-01 -1.864145398139953613e-01 3.458425030112266541e-02 3.361856341361999512e-01 1.244208402931690216e-02 1.719509810209274292e-01 1.979480236768722534e-01 1.033831760287284851e-02 -7.746658287942409515e-03 -1.763547211885452271e-02 4.026056826114654541e-02 1.737228631973266602e-01 4.982962459325790405e-02 2.175939381122589111e-01 -6.023811176419258118e-02 3.043978810310363770e-01 -1.239651888608932495e-01 -2.996456027030944824e-01 -1.729585081338882446e-01 -2.547660656273365021e-02 1.172286644577980042e-02 1.807598173618316650e-01 -2.804442048072814941e-01 1.925679743289947510e-01 -3.983039259910583496e-01 9.660243242979049683e-02 -1.476864516735076904e-01 4.154139757156372070e-02 1.612625271081924438e-01 1.331107765436172485e-01 -7.334588468074798584e-02 6.578722596168518066e-02
-5.812882911413908005e-03 -1.135153323411941528e-01 2.679734826087951660e-01 2.541405260562896729e-01 9.068481624126434326e-02 -2.554872930049896240e-01 1.650801897048950195e-01 -9.235330671072006226e-02 -1.349150687456130981e-01 5.260363966226577759e-02 7.518477737903594971e-02 2.763822972774505615e-01 5.909485742449760437e-02 1.411126106977462769e-01 8.283158391714096069e-02 -1.825481466948986053e-02 -2.670776546001434326e-01 -1.488724052906036377e-01 -2.855193056166172028e-02 -8.217024803161621094e-02 -5.007164478302001953e-01 2.876650989055633545e-01 4.799270629882812500e-02 3.564290702342987061e-02 1.749844290316104889e-02 -1.177145987749099731e-01 1.568398671224713326e-03 -6.097770482301712036e-02 1.267141252756118774e-01 -3.168120086193084717e-01 -1.560482680797576904e-01 1.050384044647216797e-01
-1.013208460062742233e-02 7.640749961137771606e-02 -1.410492658615112305e-01 1.781546771526336670e-01 1.934991404414176941e-02 -2.116831578314304352e-02 -6.025156751275062561e-02 1.801582872867584229e-01 1.267155408859252930e-01 8.266515284776687622e-02 1.661691665649414062e-01 -8.345976471900939941e-02 9.114814549684524536e-02 2.766969241201877594e-02 -1.277601718902587891e-01 -2.366742938756942749e-01 -3.059071898460388184e-01 -2.523439526557922363e-01 -4.314271733164787292e-02 -3.575543314218521118e-02 6.021887436509132385e-02 2.938466519117355347e-02 -3.524095118045806885e-01 8.382336050271987915e-02 1.593914479017257690e-01 2.667531073093414307e-01 -3.716204762458801270e-01 1.824943125247955322e-01 2.221140861511230469e-01 -2.389975190162658691e-01 -1.409511864185333252e-01 2.761173248291015625e-01
1.588221788406372070e-01 3.549111485481262207e-01 -3.369425237178802490e-02 9.172403812408447266e-02 2.800386846065521240e-01 -2.005012705922126770e-02 -3.225801885128021240e-02 4.225963354110717773e-02 8.455761522054672241e-02 3.247515261173248291e-01 -9.581455588340759277e-02 -7.871576398611068726e-02 4.208472743630409241e-02 2.834197878837585449e-01 7.075797766447067261e-03 -3.572837263345718384e-02 -2.727071344852447510e-01 -2.815727591514587402e-01 -3.603042662143707275e-02 -2.332884073257446289e-01 -1.416896283626556396e-01 4.319132864475250244e-01 -3.134593740105628967e-02 -4.169174656271934509e-02 -2.894662879407405853e-02 1.464858558028936386e-02 -4.702181741595268250e-02 -3.534843772649765015e-02 5.568561330437660217e-02 -1.868150234222412109e-01 7.501226663589477539e-02 2.816731333732604980e-01
-4.328921809792518616e-02 2.640150487422943115e-01 2.763647586107254028e-02 7.637087255716323853e-02 9.451795369386672974e-03 -1.378382444381713867e-01 1.860006898641586304e-01 -2.603152990341186523e-01 -1.995971947908401489e-01 2.050174921751022339e-01 1.203879341483116150e-01 1.299050450325012207e-01 3.782078623771667480e-02 -5.242206528782844543e-02 -2.475478202104568481e-01 -1.124628260731697083e-01 -1.885113269090652466e-01 -1.337131857872009277e-01 -1.216030716896057129e-01 -1.379066705703735352e-01 -1.912679821252822876e-01 2.163058519363403320e-01 -2.290008962154388428e-02 -3.550890088081359863e-02 6.244541332125663757e-02 9.394914656877517700e-02 -3.345351219177246094e-01 -2.162175774574279785e-01 2.156879566609859467e-02 -4.210519790649414062e-01 -1.714553236961364746e-01 2.410724759101867676e-01
2.760127484798431396e-01 1.734011322259902954e-01 -8.546700701117515564e-03 2.266658991575241089e-01 2.197751589119434357e-02 1.705853641033172607e-01 1.681465283036231995e-02 4.111115261912345886e-02 -7.345695048570632935e-02 3.961040452122688293e-02 1.356521546840667725e-01 -2.108328193426132202e-01 1.205726936459541321e-01 -2.736740559339523315e-02 -1.890063583850860596e-01 -1.551138162612915039e-01 1.117953099310398102e-02 -3.057843744754791260e-01 2.225171215832233429e-02 2.860543727874755859e-01 -3.993500769138336182e-02 -1.422562003135681152e-01 -3.554886579513549805e-01 3.732460439205169678e-01 1.858409792184829712e-01 2.674098312854766846e-01 -7.326325774192810059e-02 -4.240842536091804504e-03 1.865299977362155914e-02 -4.255023598670959473e-02 -2.124215662479400635e-01 2.089896798133850098e-01
9.733850508928298950e-02 -3.520072624087333679e-02 -3.500500321388244629e-02 2.637567520141601562e-01 2.450631409883499146e-01 4.119114279747009277e-01 3.329057991504669189e-01 -7.137939333915710449e-02 -1.552509069442749023e-01 -5.362538620829582214e-02 1.979505270719528198e-01 7.880962640047073364e-02 1.818145741708576679e-03 -1.247477233409881592e-01 5.794878583401441574e-03 -8.210852742195129395e-02 -6.349206715822219849e-02 -5.692910403013229370e-02 -8.624496310949325562e-02 -1.083065941929817200e-02 -1.266068220138549805e-01 2.389918416738510132e-01 2.091124281287193298e-02 3.999498486518859863e-01 2.067914754152297974e-01 1.383217573165893555e-01 -7.465986907482147217e-02 -2.002106420695781708e-02 -3.065762668848037720e-02 -1.907419711351394653e-01 -2.301382720470428467e-01 2.675868868827819824e-01
1.061458736658096313e-01 -5.885327979922294617e-02 1.573453545570373535e-01 8.471287786960601807e-02 7.799632102251052856e-02 -6.339804828166961670e-02 3.811731338500976562e-01 1.603319346904754639e-01 5.890050902962684631e-02 5.700756236910820007e-02 -1.791139394044876099e-01 2.837051451206207275e-01 -1.378908753395080566e-01 2.128806412220001221e-01 -1.115055084228515625e-01 -2.645046822726726532e-02 -2.948298752307891846e-01 -1.340386867523193359e-01 -1.996521204710006714e-01 -9.852460026741027832e-02 -3.369771540164947510e-01 2.561277449131011963e-01 -2.058961689472198486e-01 1.298801153898239136e-01 1.965021938085556030e-01 7.342641800642013550e-02 4.090787097811698914e-02 -2.136015892028808594e-02 1.123418938368558884e-02 -1.389515846967697144e-01 -3.026001155376434326e-01 1.595859378576278687e-01
-5.203239247202873230e-02 1.385310888290405273e-01 7.212597876787185669e-02 -8.970581740140914917e-02 -9.147818386554718018e-02 1.057998463511466980e-01 2.198016792535781860e-01 -1.664624065160751343e-01 7.234017830342054367e-03 -2.968648672103881836e-01 -1.960599608719348907e-02 1.820374578237533569e-01 4.490917921066284180e-01 2.658468186855316162e-01 -2.128767073154449463e-01 1.342270225286483765e-01 -2.034478485584259033e-01 9.592750668525695801e-02 2.965102903544902802e-02 4.826455190777778625e-02 -1.472826153039932251e-01 3.186037242412567139e-01 -3.417960405349731445e-01 1.384839862585067749e-01 -9.090343862771987915e-02 -1.258576065301895142e-01 -4.751504864543676376e-03 1.893695741891860962e-01 1.062786653637886047e-01 -1.233789250254631042e-01 -3.834037482738494873e-02 1.043772548437118530e-01
4.567044675350189209e-01 1.010441258549690247e-01 -1.059150695800781250e-01 1.536474078893661499e-01 -9.608034789562225342e-02 5.739641189575195312e-02 -1.267621517181396484e-01 -1.644100178964436054e-03 -1.378508508205413818e-01 3.325443714857101440e-02 6.751637905836105347e-02 1.577030569314956665e-01 4.691800102591514587e-02 3.640358801931142807e-03 -6.657289713621139526e-02 4.312765598297119141e-01 -1.083302646875381470e-01 -2.112763971090316772e-01 -4.858295246958732605e-02 2.453805804252624512e-01 -2.259604781866073608e-01 2.727074027061462402e-01 -5.800798907876014709e-02 2.607087492942810059e-01 1.370816081762313843e-01 7.219985127449035645e-02 -1.048070937395095825e-01 1.098044663667678833e-01 2.232077717781066895e-01 1.028799861669540405e-01 1.782149672508239746e-01 1.438268721103668213e-01
2.226486057043075562e-01 -2.279428392648696899e-01 -1.648053377866744995e-01 7.726787030696868896e-02 -1.501745264977216721e-02 1.231339201331138611e-01 1.644762791693210602e-02 -2.945968508720397949e-01 -1.580414623022079468e-01 -1.418379228562116623e-02 1.312907189130783081e-01 -2.920593135058879852e-02 9.851808845996856689e-02 -2.532642185688018799e-01 -1.959047317504882812e-01 8.591737598180770874e-02 -1.640931516885757446e-01 -8.083386719226837158e-02 -9.427942335605621338e-02 2.671864069998264313e-02 -1.910616159439086914e-01 3.200128376483917236e-01 -7.606876641511917114e-02 4.722986519336700439e-01 7.690823078155517578e-02 3.115201592445373535e-01 -2.331551015377044678e-01 -3.224971517920494080e-02 -2.083981595933437347e-02 1.099506914615631104e-01 -1.336434632539749146e-01 -2.102592028677463531e-02
8.317101746797561646e-02 2.753662876784801483e-02 -6.171394884586334229e-02 -1.849589347839355469e-01 2.484492212533950806e-01 -6.796757876873016357e-02 7.227297127246856689e-02 -1.903568208217620850e-02 7.491657137870788574e-02 3.327234387397766113e-01 1.240902617573738098e-01 2.282178699970245361e-01 3.046391308307647705e-01 -3.057723306119441986e-02 -2.094622701406478882e-01 -1.782185025513172150e-02 -2.817629277706146240e-01 -1.991973817348480225e-01 9.108023345470428467e-02 1.695687174797058105e-01 -6.693094968795776367e-02 1.484344154596328735e-01 -1.642713397741317749e-01 1.520491391420364380e-01 2.172935940325260162e-02 2.897197008132934570e-01 -2.737418711185455322e-01 -1.150022521615028381e-01 -4.637470003217458725e-03 -3.104795813560485840e-01 -2.427291125059127808e-01 -5.641359020955860615e-04
3.631171584129333496e-01 5.641223117709159851e-02 -1.530201435089111328e-01 1.678066700696945190e-02 -3.973867371678352356e-02 -9.430605918169021606e-02 3.035347163677215576e-02 6.763487309217453003e-02 6.003936007618904114e-02 -7.420150935649871826e-02 2.571039646863937378e-02 2.088845223188400269e-01 8.299304544925689697e-02 2.971393167972564697e-01 -5.891450494527816772e-02 -4.382771998643875122e-02 -3.496823906898498535e-01 4.656779021024703979e-02 -1.299879401922225952e-01 3.030419051647186279e-01 -1.312945038080215454e-01 4.111494719982147217e-01 -2.632174408063292503e-03 3.558610379695892334e-01 1.096981670707464218e-02 2.098248004913330078e-01 -2.095844149589538574e-01 8.769061416387557983e-02 1.049599647521972656e-01 4.095729067921638489e-02 2.213685028254985809e-02 1.275634616613388062e-01
2.305655628442764282e-01 2.424124777317047119e-01 1.697031259536743164e-01 1.728247106075286865e-01 -3.542139008641242981e-02 2.020242959260940552e-01 -8.072488009929656982e-02 1.997522115707397461e-01 -1.665981262922286987e-01 3.681369498372077942e-02 1.940705068409442902e-02 -1.069139763712882996e-01 3.241111338138580322e-01 -1.184302419424057007e-01 -6.842155009508132935e-02 -9.225885570049285889e-02 -2.199188321828842163e-01 -3.969189524650573730e-01 -8.286289125680923462e-02 2.100461423397064209e-01 -1.531603634357452393e-01 7.346466183662414551e-02 4.117437056265771389e-04 4.081038534641265869e-01 1.092381495982408524e-02 -9.321826696395874023e-02 3.337028622627258301e-02 1.766947209835052490e-01 -5.515399947762489319e-02 -2.026155404746532440e-02 -2.661445736885070801e-01 -3.203693544492125511e-03
9.777621179819107056e-02 1.074330955743789673e-01 -1.641870141029357910e-01 -3.806200623512268066e-02 3.017489016056060791e-01 -7.898163050413131714e-03 -5.835271906107664108e-03 2.276912517845630646e-02 -1.224178969860076904e-01 -7.625166326761245728e-02 2.921081334352493286e-02 1.668773591518402100e-01 2.877257764339447021e-01 1.193065047264099121e-01 1.136937364935874939e-01 -2.795282192528247833e-02 -4.968262743204832077e-03 -3.205006420612335205e-01 -1.126929968595504761e-01 -1.628204435110092163e-01 -4.200380742549896240e-01 8.902133256196975708e-02 -1.215769276022911072e-01 9.233713895082473755e-02 -2.054529730230569839e-03 -2.359236776828765869e-02 -3.728519976139068604e-01 1.663256436586380005e-01 -2.266388833522796631e-01 -2.726608812808990479e-01 -2.061339914798736572e-01 1.163250580430030823e-01
3.036986589431762695e-01 2.480424195528030396e-01 2.609156966209411621e-01 4.103469476103782654e-02 5.667851120233535767e-02 3.685188293457031250e-01 1.221445128321647644e-01 -4.237873852252960205e-02 2.510393969714641571e-02 -3.293686360120773315e-02 5.652311444282531738e-02 5.364330857992172241e-02 1.960967034101486206e-01 8.553375303745269775e-02 -2.369353314861655235e-03 3.049735724925994873e-02 -2.955301105976104736e-01 -2.610132396221160889e-01 1.101182959973812103e-02 1.804208904504776001e-01 -3.596761822700500488e-01 1.508418619632720947e-01 1.027230396866798401e-01 6.281859427690505981e-02 -1.673134118318557739e-01 2.856870591640472412e-01 -1.460538059473037720e-01 1.569499075412750244e-01 1.776595860719680786e-01 -1.047188043594360352e-01 -1.071891039609909058e-01 4.361870139837265015e-02
1.872138231992721558e-01 2.265464961528778076e-01 -5.718735232949256897e-02 1.943131834268569946e-01 2.774530351161956787e-01 -2.556720003485679626e-02 1.046325266361236572e-01 1.972506493330001831e-01 -1.664049476385116577e-01 -1.344409491866827011e-02 2.616382576525211334e-02 -1.608339101076126099e-01 -1.099635586142539978e-01 -4.852892458438873291e-02 -2.704943418502807617e-01 -2.783120796084403992e-02 -3.394515514373779297e-01 -1.846607923507690430e-01 -1.357479989528656006e-01 -2.366121113300323486e-01 -1.221590712666511536e-01 -1.022193767130374908e-02 -2.091275751590728760e-01 1.174519509077072144e-01 2.546840310096740723e-01 3.716967701911926270e-01 -1.721783131361007690e-01 -1.261329799890518188e-01 1.699452698230743408e-01 -7.185646146535873413e-02 1.257370784878730774e-02 1.523850858211517334e-01
1.203225106000900269e-01 -1.582654379308223724e-02 9.828969836235046387e-02 2.157444953918457031e-01 6.805847585201263428e-02 -9.516935050487518311e-02 -2.214938849210739136e-01 4.631513357162475586e-02 -2.563849091529846191e-02 5.084115080535411835e-03 -1.240887795574963093e-03 6.188860535621643066e-02 2.110173255205154419e-01 9.755700826644897461e-02 8.689422160387039185e-02 1.739899441599845886e-02 -1.114226058125495911e-01 -1.668761074542999268e-01 -3.564096288755536079e-03 9.630297869443893433e-02 3.451145067811012268e-02 4.570590555667877197e-01 9.651298075914382935e-02 1.051702052354812622e-01 1.031238660216331482e-01 2.399178445339202881e-01 -9.556808322668075562e-02 -2.815919816493988037e-01 2.300912700593471527e-02 -3.285660147666931152e-01 -4.234985634684562683e-02 5.008369684219360352e-01
1.033010855317115784e-01 2.317314445972442627e-01 -2.579287886619567871e-01 3.920774459838867188e-01 1.155763417482376099e-01 3.703246116638183594e-01 -1.143826916813850403e-01 -2.860616706311702728e-02 -8.366450667381286621e-02 -5.932240188121795654e-02 3.253821730613708496e-01 -1.153576225042343140e-01 9.598153084516525269e-02 8.133905380964279175e-02 -2.344986647367477417e-01 -2.631641179323196411e-02 -2.857190668582916260e-01 -1.057130321860313416e-01 1.436135917901992798e-01 1.538648307323455811e-01 -8.782380819320678711e-02 1.543705314397811890e-01 -1.155243813991546631e-01 1.544981449842453003e-01 -1.026060879230499268e-01 -5.872210115194320679e-02 5.535770207643508911e-03 9.417554363608360291e-03 1.757920831441879272e-01 -2.420728206634521484e-01 1.444648206233978271e-02 2.002290040254592896e-01
1.078960075974464417e-01 -1.921282410621643066e-01 1.859897226095199585e-01 -4.343694821000099182e-02 -8.167610317468643188e-02 -2.623952738940715790e-02 -3.626263141632080078e-02 8.541896939277648926e-02 7.147374004125595093e-02 -8.188070356845855713e-02 1.375842392444610596e-01 9.903182089328765869e-02 2.571572065353393555e-01 1.808788031339645386e-01 -1.249252259731292725e-01 1.468612849712371826e-01 -3.940082192420959473e-01 -6.911668926477432251e-02 3.128040432929992676e-01 3.654957711696624756e-01 -1.138144358992576599e-01 2.261068820953369141e-01 -1.867263913154602051e-01 4.653329029679298401e-02 2.718838453292846680e-01 3.758641332387924194e-02 -2.465680241584777832e-02 -1.756951026618480682e-02 -3.598938137292861938e-02 -3.840660750865936279e-01 6.512801349163055420e-02 2.381504513323307037e-02
2.133277356624603271e-01 1.058831140398979187e-01 2.521372437477111816e-01 1.778624369762837887e-03 1.141412556171417236e-01 -6.651684641838073730e-02 1.562463343143463135e-01 -2.645827829837799072e-01 -2.481620758771896362e-01 -2.443237751722335815e-01 1.448119580745697021e-01 3.300866186618804932e-01 -7.302726618945598602e-03 -1.220158413052558899e-01 -1.626150459051132202e-01 1.887864433228969574e-02 -2.702282965183258057e-01 -1.173636168241500854e-01 1.954761892557144165e-01 -7.129212468862533569e-02 -2.539341151714324951e-01 2.346938550472259521e-01 -3.580224215984344482e-01 1.355071738362312317e-02 -2.168394774198532104e-01 -1.447766125202178955e-01 -1.606503315269947052e-02 -6.766430288553237915e-02 5.540589988231658936e-02 -1.045360863208770752e-01 6.318142265081405640e-02 7.786185294389724731e-02
7.560572773218154907e-02 -5.617030709981918335e-02 2.264920324087142944e-01 8.073107898235321045e-02 8.898916654288768768e-03 -1.247083321213722229e-01 2.344796359539031982e-01 7.999390363693237305e-02 -1.976318657398223877e-01 1.317007280886173248e-02 -6.049297749996185303e-02 -6.602696329355239868e-02 2.669098377227783203e-01 2.173557132482528687e-01 -2.893475629389286041e-02 1.732460409402847290e-01 -1.675357222557067871e-01 -1.390639543533325195e-01 -1.455006748437881470e-01 -1.153778508305549622e-01 -2.245656698942184448e-01 2.074817419052124023e-01 -2.816541865468025208e-02 2.420478314161300659e-01 -6.118616089224815369e-02 3.745334446430206299e-01 -1.738825440406799316e-01 -1.198105365037918091e-01 -2.107638567686080933e-01 -3.074530959129333496e-01 2.912642359733581543e-01 1.121349111199378967e-01
3.030771911144256592e-01 7.690790295600891113e-02 -1.645109802484512329e-02 5.240671709179878235e-02 -9.063826501369476318e-02 1.481487452983856201e-01 1.522868424654006958e-01 7.821246236562728882e-02 3.282922506332397461e-02 -1.253639012575149536e-01 5.876920768059790134e-04 1.300363838672637939e-01 8.538968116044998169e-02 6.407313793897628784e-02 -1.920583099126815796e-01 5.749810934066772461e-01 -1.368775814771652222e-01 -7.277403026819229126e-02 1.556130647659301758e-01 2.271512895822525024e-01 1.032076776027679443e-02 3.569144308567047119e-01 -2.948118150234222412e-01 2.169372290372848511e-01 1.030687168240547180e-01 1.949489861726760864e-02 -1.312580257654190063e-01 8.664233982563018799e-02 -6.219279393553733826e-02 -1.310678869485855103e-01 6.392601132392883301e-02 7.045247405767440796e-02
-1.499438881874084473e-01 2.408581078052520752e-01 2.236401587724685669e-01 2.653439044952392578e-01 -1.229818612337112427e-01 -1.487753987312316895e-01 3.362398743629455566e-01 -1.757615953683853149e-01 -6.013582646846771240e-02 2.057442963123321533e-01 2.340074628591537476e-01 1.224117353558540344e-01 2.791609168052673340e-01 6.015185266733169556e-02 1.065990235656499863e-02 -5.617081746459007263e-02 -3.256188929080963135e-01 -2.384743541479110718e-01 1.029482632875442505e-01 5.835835263133049011e-02 -8.057788014411926270e-02 1.747262179851531982e-01 7.961056381464004517e-02 2.411659359931945801e-01 1.365405321121215820e-01 -2.051745355129241943e-02 -1.726573556661605835e-01 -9.726253896951675415e-02 -1.525783678516745567e-03 -2.837259471416473389e-01 1.247188047273084521e-04 1.022640150040388107e-02
2.325175404548645020e-01 3.810840845108032227e-02 2.038577497005462646e-01 -6.544546037912368774e-02 1.543580442667007446e-01 -2.885432243347167969e-01 3.024890124797821045e-01 2.086863666772842407e-01 1.864531636238098145e-02 -2.945825830101966858e-02 2.113073021173477173e-01 5.886179953813552856e-02 1.573887020349502563e-01 1.315753906965255737e-01 7.792220450937747955e-03 -6.295366585254669189e-02 -7.528894394636154175e-02 -3.770786523818969727e-01 5.564183928072452545e-03 -1.667627245187759399e-01 -2.690257430076599121e-01 2.461247146129608154e-01 -2.442118152976036072e-02 -3.942285105586051941e-02 2.270100712776184082e-01 1.591499000787734985e-01 -2.523694932460784912e-01 -9.566772729158401489e-02 2.924446202814579010e-02 -1.531981676816940308e-01 -2.560095787048339844e-01 -1.034411117434501648e-01
3.163087368011474609e-01 1.820530146360397339e-01 -1.754826456308364868e-01 2.474649250507354736e-01 -1.206356007605791092e-02 8.430778980255126953e-02 -4.714688286185264587e-02 1.275943219661712646e-01 -4.644213616847991943e-02 -8.437719941139221191e-02 4.710980877280235291e-02 2.259224094450473785e-02 2.061023265123367310e-01 -1.239950358867645264e-01 3.828057646751403809e-02 1.098637878894805908e-01 2.584128826856613159e-02 -5.663238838315010071e-02 1.613898724317550659e-01 1.157177388668060303e-01 -2.362468689680099487e-01 6.078337430953979492e-01 -6.272006314247846603e-03 1.944698244333267212e-01 2.489390783011913300e-02 3.070758841931819916e-02 -7.241726666688919067e-02 -2.127739638090133667e-01 -3.158503025770187378e-02 1.399156749248504639e-01 -2.731415629386901855e-01 1.091650947928428650e-01
3.591532409191131592e-01 -1.622690856456756592e-01 -1.856716275215148926e-01 1.304782181978225708e-01 1.088622435927391052e-01 5.222900654189288616e-04 -1.012057811021804810e-01 -1.444174051284790039e-01 -1.666620373725891113e-01 -1.429864168167114258e-01 4.294072464108467102e-02 -4.848559945821762085e-02 3.096447885036468506e-01 -1.508483383804559708e-02 -2.069745659828186035e-01 -4.232892021536827087e-02 -1.548686325550079346e-01 -1.212924197316169739e-01 -1.097678467631340027e-01 1.152076274156570435e-01 -1.381161063909530640e-01 1.610271036624908447e-01 -1.976547092199325562e-01 4.120000302791595459e-01 -2.719970978796482086e-02 3.473208546638488770e-01 -2.408512383699417114e-01 1.591505855321884155e-01 -9.492042408965062350e-06 9.465751796960830688e-02 5.938970297574996948e-02 -1.484681665897369385e-01
8.056182414293289185e-02 7.375224679708480835e-02 3.933074697852134705e-02 1.526063978672027588e-01 -3.532260283827781677e-02 -1.288660466670989990e-01 1.265721619129180908e-01 2.638835608959197998e-01 -7.602848112583160400e-02 5.553580122068524361e-04 -3.224173188209533691e-01 1.246487423777580261e-01 1.063630636781454086e-02 1.586352437734603882e-01 -2.565422058105468750e-01 1.563343554735183716e-01 -2.652265829965472221e-03 -2.069251686334609985e-01 -1.363538391888141632e-02 -4.007001221179962158e-02 -3.110747933387756348e-01 3.557562232017517090e-01 -4.206952452659606934e-02 1.036605313420295715e-01 -1.071442514657974243e-01 2.509058117866516113e-01 -1.816525906324386597e-01 -2.745976150035858154e-01 -2.126923575997352600e-02 -1.073163971304893494e-01 5.664426367729902267e-03 3.789772391319274902e-01
4.328514635562896729e-01 2.959376871585845947e-01 4.675117507576942444e-02 -1.210157014429569244e-02 -8.917232602834701538e-02 2.016111761331558228e-01 -7.971364259719848633e-02 -2.434299699962139130e-02 2.169955670833587646e-01 8.774109929800033569e-02 1.082407608628273010e-01 -1.480591893196105957e-01 3.668547049164772034e-02 1.397014409303665161e-01 -6.063031777739524841e-02 1.486913114786148071e-01 -3.237196505069732666e-01 -1.832732111215591431e-01 2.227020263671875000e-01 -5.839351564645767212e-02 -3.036763668060302734e-01 1.340206414461135864e-01 -2.689956128597259521e-01 2.169373184442520142e-01 2.726982235908508301e-01 -5.141154304146766663e-02 -1.171022206544876099e-01 -2.259260043501853943e-02 -3.992084413766860962e-02 9.143334627151489258e-02 -8.936965465545654297e-02 -4.415754973888397217e-02
-1.748557435348629951e-03 1.374113708734512329e-01 -1.582357287406921387e-01 -5.905641615390777588e-02 2.012626975774765015e-01 -4.643569886684417725e-02 1.996161937713623047e-01 1.395142916589975357e-02 -1.915721297264099121e-01 4.623221978545188904e-02 -7.751743309199810028e-03 2.550000548362731934e-01 1.460396945476531982e-01 3.058201968669891357e-01 -7.974574714899063110e-02 3.778819143772125244e-01 -2.206521183252334595e-01 -6.748739629983901978e-02 -1.567752361297607422e-01 -3.341423720121383667e-02 -2.722870707511901855e-01 -5.043345689773559570e-02 -9.820014238357543945e-02 2.988131642341613770e-01 1.355319023132324219e-01 6.749076396226882935e-02 -4.020295739173889160e-01 -5.907167121767997742e-02 -5.620142072439193726e-02 -2.222998291254043579e-01 -7.388041913509368896e-02 3.641359135508537292e-02
2.457632124423980713e-02 2.440455555915832520e-01 1.906154863536357880e-02 -3.712280094623565674e-02 7.788236439228057861e-02 -1.940330862998962402e-01 1.021907329559326172e-01 -1.206174641847610474e-01 -9.349247068166732788e-02 -5.820074584335088730e-04 2.968781292438507080e-01 6.649333983659744263e-02 1.214566305279731750e-01 3.353661000728607178e-01 -1.298427302390336990e-02 8.828264474868774414e-02 -3.383239805698394775e-01 -3.765279948711395264e-01 -5.289089307188987732e-02 -2.323801666498184204e-01 -3.116066157817840576e-01 -7.956771296449005604e-04 -1.330258548259735107e-01 3.183794394135475159e-02 1.230620220303535461e-01 2.466061413288116455e-01 -1.618852019309997559e-01 3.833346441388130188e-02 -5.582737736403942108e-03 -2.622908055782318115e-01 -1.777374297380447388e-01 -3.137520514428615570e-03
9.933992475271224976e-02 -7.707152515649795532e-02 4.097411781549453735e-02 1.379119753837585449e-01 -6.720367074012756348e-02 1.144845858216285706e-01 3.116973116993904114e-02 1.335617303848266602e-01 -1.803334653377532959e-01 6.084234640002250671e-02 4.216623902320861816e-01 1.121751740574836731e-01 3.176241517066955566e-01 -1.768141239881515503e-01 -2.467659860849380493e-01 2.717234492301940918e-01 -3.097286820411682129e-01 -1.483604013919830322e-01 1.805412173271179199e-01 2.516647577285766602e-01 7.391951046884059906e-03 1.575659662485122681e-01 -1.647040396928787231e-01 1.356919407844543457e-01 -7.433547824621200562e-02 2.166935950517654419e-01 7.077895104885101318e-02 1.434838175773620605e-01 1.047814041376113892e-01 6.532687693834304810e-02 -2.112254500389099121e-01 1.065058857202529907e-01
3.686711490154266357e-01 -4.380434006452560425e-02 -1.275797188282012939e-01 7.207229733467102051e-02 1.443890631198883057e-01 -2.095925360918045044e-01 1.904095262289047241e-01 1.743056178092956543e-01 -1.203575730323791504e-01 -6.893901526927947998e-02 6.435332447290420532e-02 2.477165460586547852e-01 3.127483129501342773e-01 2.143832594156265259e-01 -1.244547870010137558e-02 6.519236136227846146e-03 -2.343435585498809814e-02 9.290209412574768066e-02 1.122909709811210632e-01 2.527723014354705811e-01 -1.276539117097854614e-01 3.319757282733917236e-01 7.864023000001907349e-02 3.650304675102233887e-02 -2.105815559625625610e-01 2.180942744016647339e-01 -3.430285025388002396e-03 -1.915459334850311279e-01 1.398552395403385162e-02 -2.501238882541656494e-01 -2.511801421642303467e-01 8.000142127275466919e-02
-1.569846877828240395e-03 -8.415244519710540771e-02 -1.189731582999229431e-01 -1.774621941149234772e-02 -1.862602424807846546e-03 9.705895930528640747e-02 3.442980945110321045e-01 -4.367005079984664917e-03 1.496677696704864502e-01 8.322284370660781860e-02 1.633308976888656616e-01 -4.401094466447830200e-02 6.476134061813354492e-02 2.850301563739776611e-01 -6.513094529509544373e-03 -1.700674891471862793e-01 -3.060334622859954834e-01 1.650509051978588104e-02 -1.714701354503631592e-01 3.887439519166946411e-02 -2.639275491237640381e-01 2.503538131713867188e-01 -3.533740639686584473e-01 2.043206393718719482e-01 2.058997899293899536e-01 8.337304741144180298e-02 -3.934600949287414551e-01 -2.672785893082618713e-02 -3.376594930887222290e-02 -7.467936724424362183e-02 1.307443529367446899e-01 -1.601275205612182617e-01
9.796281158924102783e-02 -9.885527193546295166e-02 2.150444634025916457e-04 1.829486936330795288e-01 -1.113173738121986389e-01 6.455173343420028687e-02 6.639840453863143921e-02 4.169308394193649292e-02 -1.147834062576293945e-01 2.662153355777263641e-02 -4.525532573461532593e-02 -3.255163319408893585e-03 2.340000122785568237e-01 -9.658822789788246155e-03 1.499571502208709717e-01 3.074763715267181396e-01 -1.764644384384155273e-01 -2.426519542932510376e-01 1.439735889434814453e-01 4.392068833112716675e-02 -1.641540974378585815e-01 1.325738281011581421e-01 -1.603323817253112793e-01 5.199334025382995605e-01 -5.906178429722785950e-02 -7.680789381265640259e-02 7.171213626861572266e-02 -9.724561870098114014e-02 1.166221126914024353e-01 1.502030491828918457e-01 -2.376704514026641846e-01 4.083646237850189209e-01
-7.145060226321220398e-03 -4.897416010499000549e-02 -3.117701504379510880e-03 2.962439358234405518e-01 2.615256421267986298e-02 -2.878732746466994286e-03 -3.059128485620021820e-02 -8.251035958528518677e-02 -1.192509010434150696e-01 -1.703432053327560425e-01 2.839469909667968750e-01 -1.160035431385040283e-01 2.085386961698532104e-01 -1.304407883435487747e-02 1.739904582500457764e-01 6.376080960035324097e-02 -1.322270631790161133e-01 -5.267098546028137207e-01 4.222954809665679932e-02 2.700146101415157318e-02 -2.735838890075683594e-01 2.066878229379653931e-01 1.068501360714435577e-02 3.810157477855682373e-01 -2.077772468328475952e-02 -1.622099429368972778e-01 -7.205651700496673584e-02 -2.189787179231643677e-01 1.602907031774520874e-01 -4.050862416625022888e-02 -9.536474943161010742e-02 9.714224934577941895e-02
3.901547193527221680e-01 4.449287056922912598e-02 -1.253606975078582764e-01 5.607995763421058655e-02 9.176105260848999023e-02 -9.034248441457748413e-02 9.506410360336303711e-02 -2.214000970125198364e-01 -1.995612382888793945e-01 -1.233228445053100586e-01 -1.028991863131523132e-01 7.942413538694381714e-02 -1.843270473182201385e-02 2.274472638964653015e-02 6.390734016895294189e-02 3.430015742778778076e-01 -2.038880288600921631e-01 -3.121431469917297363e-01 -1.232670396566390991e-01 1.825964003801345825e-01 -2.415652573108673096e-01 4.106427133083343506e-01 -3.781317174434661865e-02 2.075021564960479736e-01 -7.585908472537994385e-02 1.226501017808914185e-01 -2.870707213878631592e-02 8.096221089363098145e-02 2.075115740299224854e-01 1.329493969678878784e-01 1.914010569453239441e-02 9.743603318929672241e-02
2.019966840744018555e-01 -1.599976718425750732e-01 -1.955742090940475464e-01 2.477278858423233032e-01 -9.106773883104324341e-02 5.899149179458618164e-02 7.840626686811447144e-02 9.035714715719223022e-02 -1.899068802595138550e-01 -2.987917512655258179e-02 7.085531949996948242e-02 7.426013797521591187e-02 2.825400531291961670e-01 6.918813288211822510e-02 2.461013793945312500e-01 -4.319574683904647827e-02 -7.299938797950744629e-02 -4.744872152805328369e-01 1.382666379213333130e-01 -1.602070219814777374e-02 -2.544506192207336426e-01 -6.051559373736381531e-02 -1.151797771453857422e-01 4.287798702716827393e-01 1.594271510839462280e-02 -1.194446012377738953e-01 -3.223697096109390259e-02 -1.097728908061981201e-01 9.813659638166427612e-02 -1.534142494201660156e-01 -1.590879559516906738e-01 1.090917289257049561e-01
-6.532391905784606934e-02 3.346266970038414001e-02 5.415878724306821823e-03 6.080482155084609985e-03 9.152626991271972656e-02 1.721740327775478363e-02 1.115894541144371033e-01 -1.028192490339279175e-01 -1.771273165941238403e-01 -1.932528167963027954e-01 1.602587290108203888e-02 1.054333150386810303e-01 3.843145668506622314e-01 1.645088940858840942e-01 3.418089821934700012e-02 -4.460972920060157776e-02 -3.699924647808074951e-01 -1.735050529241561890e-01 1.560370177030563354e-01 -3.259755074977874756e-01 -4.185104370117187500e-01 1.116175577044487000e-01 7.058752328157424927e-02 -6.284299492835998535e-02 1.500341892242431641e-01 -5.283029377460479736e-02 -6.958384066820144653e-02 2.639120072126388550e-02 -2.061684429645538330e-01 -2.574404478073120117e-01 -1.607999056577682495e-01 2.126300781965255737e-01
3.733190596103668213e-01 1.111714243888854980e-01 -1.124844253063201904e-01 6.548916548490524292e-02 1.358059048652648926e-01 6.449461728334426880e-02 -3.533202456310391426e-03 3.615745007991790771e-01 -2.048400640487670898e-01 -1.307984590530395508e-01 1.093964576721191406e-01 -7.755133509635925293e-02 5.269533023238182068e-02 -7.999205961823463440e-03 -1.988484710454940796e-01 4.747959226369857788e-02 -3.555750846862792969e-01 -3.024142086505889893e-01 -1.194616332650184631e-01 -9.404448419809341431e-02 -1.916846781969070435e-01 1.631731688976287842e-01 -1.990480273962020874e-01 8.985952287912368774e-02 -5.286127328872680664e-03 2.028204314410686493e-02 2.872954681515693665e-02 2.883765399456024170e-01 -1.347474008798599243e-01 -1.240906491875648499e-01 2.889877259731292725e-01 5.228575691580772400e-02
-8.426386117935180664e-02 1.521390229463577271e-01 -9.651657938957214355e-02 1.949610561132431030e-01 2.378890514373779297e-01 -7.370051741600036621e-02 2.101792246103286743e-01 2.958220802247524261e-02 -2.098538726568222046e-01 -2.106297910213470459e-01 1.643061190843582153e-01 2.773584425449371338e-01 2.481036037206649780e-01 2.333217263221740723e-01 -1.271832138299942017e-01 6.109917536377906799e-02 -1.065841019153594971e-01 -1.540682613849639893e-01 -3.625737875699996948e-02 -2.162177711725234985e-01 -3.840105235576629639e-01 2.175520211458206177e-01 2.455046586692333221e-02 4.642772674560546875e-02 -1.495259702205657959e-01 8.396014571189880371e-02 -3.065881431102752686e-01 -1.532340645790100098e-01 -2.234067320823669434e-01 -6.800858676433563232e-02 4.646522551774978638e-02 5.321365594863891602e-02
1.206839904189109802e-01 -9.172949194908142090e-02 2.975913286209106445e-01 3.066314943134784698e-02 7.666989415884017944e-02 -1.627246439456939697e-01 5.491390824317932129e-02 -4.959669336676597595e-02 2.142425626516342163e-02 -5.702129378914833069e-02 7.143655419349670410e-02 3.840361237525939941e-01 -7.189537584781646729e-02 -1.719488203525543213e-02 -1.682849973440170288e-01 9.758051484823226929e-02 -3.864506185054779053e-01 -3.707579076290130615e-01 -1.523367315530776978e-02 -1.431062817573547363e-01 -1.517608910799026489e-01 2.809832990169525146e-01 -8.472014963626861572e-02 6.001979857683181763e-02 -1.744598895311355591e-01 -2.336256355047225952e-01 -1.842690557241439819e-01 -1.908054649829864502e-01 8.605643361806869507e-02 -2.044676840305328369e-01 -1.160823926329612732e-01 1.083369851112365723e-01
1.214849948883056641e-01 3.495610132813453674e-02 1.819599568843841553e-01 1.322810947895050049e-01 -9.553448855876922607e-02 1.654836982488632202e-01 2.614871859550476074e-01 3.312377929687500000e-01 -1.671441644430160522e-01 1.856517046689987183e-01 -2.741629071533679962e-02 -5.610677599906921387e-02 2.879028022289276123e-01 2.518701739609241486e-02 -3.028718233108520508e-01 -7.368872314691543579e-02 -1.425136923789978027e-01 -1.354443132877349854e-01 -7.214491069316864014e-02 3.713313937187194824e-01 -1.575650721788406372e-01 1.510740965604782104e-01 -1.080172061920166016e-01 -4.049003496766090393e-02 1.846389621496200562e-01 -6.799642741680145264e-02 -2.259238213300704956e-01 8.097445964813232422e-02 2.771786153316497803e-01 -4.769136011600494385e-02 -1.129175648093223572e-01 2.023564428091049194e-01
1.701817661523818970e-01 -4.868808388710021973e-02 -2.124344706535339355e-01 2.659058570861816406e-01 -5.110308155417442322e-02 -9.279888868331909180e-02 1.471847444772720337e-01 9.368410706520080566e-02 -3.904861807823181152e-01 -3.120899200439453125e-02 6.497500836849212646e-02 -1.397784613072872162e-02 1.641689687967300415e-01 1.570034772157669067e-02 9.970320761203765869e-02 -1.127370968461036682e-01 -5.473937094211578369e-02 -3.462454676628112793e-01 3.094094060361385345e-02 5.916783213615417480e-02 -4.389626979827880859e-01 1.591084524989128113e-02 -1.895383745431900024e-01 3.395564556121826172e-01 -7.593026012182235718e-02 -3.136084973812103271e-02 1.869094073772430420e-01 -2.916262671351432800e-02 5.153765529394149780e-02 -1.428011953830718994e-01 -1.690734624862670898e-01 1.943636536598205566e-01
-6.555040925741195679e-02 1.500500589609146118e-01 6.894395500421524048e-02 5.140060186386108398e-01 -1.822356879711151123e-01 -1.218034252524375916e-01 -2.007983773946762085e-01 -2.138143032789230347e-01 -1.423588097095489502e-01 1.390333324670791626e-01 6.412058323621749878e-02 2.618618905544281006e-01 2.365573197603225708e-01 7.268048077821731567e-02 -1.908024996519088745e-01 -1.304118335247039795e-01 -5.349062755703926086e-02 -1.720850020647048950e-01 -1.006381660699844360e-01 5.542042478919029236e-02 -2.287894338369369507e-01 1.849391162395477295e-01 -2.976167798042297363e-01 1.456661224365234375e-01 1.741855964064598083e-02 -1.103053539991378784e-01 -1.246194243431091309e-01 1.109985187649726868e-01 2.161441445350646973e-01 -1.149089336395263672e-01 -2.096629515290260315e-02 2.274564653635025024e-02
1.860239207744598389e-01 1.262562870979309082e-01 -8.927800506353378296e-02 4.660730957984924316e-01 -7.726029306650161743e-02 2.898910045623779297e-01 -7.164852321147918701e-02 -2.178363874554634094e-02 -1.605922877788543701e-01 9.103138931095600128e-03 4.586287140846252441e-01 1.197102665901184082e-01 1.648558229207992554e-01 2.540640532970428467e-01 -1.254612207412719727e-01 -7.592826336622238159e-02 -1.908422410488128662e-01 -2.002876549959182739e-01 -9.039081633090972900e-02 6.229513511061668396e-02 -6.107124313712120056e-02 6.068247556686401367e-02 -6.612372118979692459e-03 1.048789173364639282e-01 1.426092833280563354e-01 7.231362909078598022e-02 -2.619632780551910400e-01 -1.139899939298629761e-01 9.869156777858734131e-02 2.627415210008621216e-02 2.003118842840194702e-01 9.366341866552829742e-03
3.532523214817047119e-01 -2.318495064973831177e-01 -2.658702135086059570e-01 -2.242825180292129517e-02 7.870570570230484009e-02 5.281779170036315918e-02 -3.000161796808242798e-02 -2.942280769348144531e-01 -1.738070398569107056e-01 -2.648456692695617676e-01 1.583262681961059570e-01 1.025003567337989807e-01 2.191244959831237793e-01 -1.694297790527343750e-01 -2.316947132349014282e-01 -8.872385136783123016e-03 -1.340624690055847168e-01 -1.214176192879676819e-01 -4.310663416981697083e-02 -7.009910047054290771e-02 -1.331993639469146729e-01 2.087889313697814941e-01 -2.055892348289489746e-01 3.777403235435485840e-01 1.366257071495056152e-01 2.615750730037689209e-01 -7.338768243789672852e-02 -5.146018788218498230e-02 -2.441137470304965973e-02 4.328859224915504456e-02 -6.258433312177658081e-02 1.094570197165012360e-02
1.833845973014831543e-01 -1.342469900846481323e-01 -4.497965052723884583e-02 2.124323397874832153e-01 -2.652976475656032562e-02 4.009207710623741150e-02 9.263269603252410889e-02 1.891412734985351562e-01 -6.390191614627838135e-02 2.704296708106994629e-01 -9.434779174625873566e-03 -3.874270617961883545e-02 1.399263143539428711e-01 2.729452215135097504e-02 3.977112472057342529e-02 3.199724853038787842e-01 1.430982607416808605e-03 -1.162665933370590210e-01 -1.069940393790602684e-03 4.181205853819847107e-02 -1.559807509183883667e-01 2.442273795604705811e-01 -2.981731295585632324e-01 4.544455707073211670e-01 -3.142098709940910339e-02 -7.419811934232711792e-02 3.864341601729393005e-02 -2.038118541240692139e-01 9.653943777084350586e-02 9.635782241821289062e-02 -2.704533040523529053e-01 3.398343324661254883e-01
1.145499050617218018e-01 2.432975471019744873e-01 -2.049142420291900635e-01 6.760474294424057007e-02 2.547658383846282959e-01 -1.274176985025405884e-01 -1.344519108533859253e-01 -2.366990447044372559e-01 1.559363752603530884e-01 5.242049694061279297e-02 8.619727194309234619e-02 -4.616641998291015625e-02 2.360697090625762939e-01 1.655551046133041382e-02 4.137612506747245789e-02 -1.239182520657777786e-02 -2.671773135662078857e-01 -2.337275296449661255e-01 1.920624971389770508e-01 -4.936783015727996826e-02 -3.660795986652374268e-01 1.363266557455062866e-01 -1.791725903749465942e-01 -2.898530848324298859e-02 5.397816654294729233e-03 -5.638074874877929688e-02 -2.159398645162582397e-01 -3.026400208473205566e-01 7.203613221645355225e-02 -7.390714436769485474e-02 -2.165803760290145874e-01 2.855147719383239746e-01
4.271938204765319824e-01 1.267662644386291504e-01 1.639711707830429077e-01 -5.326129123568534851e-02 3.250457346439361572e-02 1.820717155933380127e-01 7.993999868631362915e-02 1.487700343132019043e-01 1.796687543392181396e-01 -5.550844222307205200e-02 1.653833091259002686e-01 6.390275061130523682e-02 1.666254401206970215e-01 -6.423747539520263672e-02 -7.750261574983596802e-02 7.993041723966598511e-02 -2.092514038085937500e-01 -1.874549686908721924e-01 -3.528656810522079468e-02 3.108536899089813232e-01 -3.760300874710083008e-01 1.400484740734100342e-01 -9.413050860166549683e-02 2.858741879463195801e-01 -1.834553927183151245e-01 2.457040995359420776e-01 -8.467335253953933716e-02 1.723902076482772827e-01 -4.491695668548345566e-03 4.609975963830947876e-03 -1.917667388916015625e-01 4.209414124488830566e-02
-2.080001682043075562e-01 6.415985524654388428e-02 3.894861787557601929e-02 1.634186208248138428e-01 2.210900634527206421e-01 -9.565424174070358276e-02 2.289045751094818115e-01 2.029972374439239502e-01 -5.308063700795173645e-03 -1.313738673925399780e-01 -2.826144732534885406e-02 -1.347352713346481323e-01 3.406169712543487549e-01 1.288678199052810669e-01 -8.500382304191589355e-02 8.564824610948562622e-02 -2.561930119991302490e-01 -2.398475259542465210e-01 -1.934038400650024414e-01 2.419066578149795532e-01 -9.595592319965362549e-02 4.202452301979064941e-02 -1.704780012369155884e-01 1.196669712662696838e-01 3.072054311633110046e-02 1.470737755298614502e-01 -1.152079701423645020e-01 -3.315252065658569336e-01 1.693985015153884888e-01 -1.776128262281417847e-01 9.448215365409851074e-02 3.177514970302581787e-01
6.228176876902580261e-02 1.420772671699523926e-01 3.140546008944511414e-02 1.716376990079879761e-01 1.036005243659019470e-01 -6.448620557785034180e-02 2.941603660583496094e-01 -9.987809509038925171e-02 -2.741905152797698975e-01 1.066787689924240112e-01 -1.273187547922134399e-01 2.328272014856338501e-01 3.012603223323822021e-01 4.628584161400794983e-02 -1.912199407815933228e-01 2.442319542169570923e-01 -2.725278735160827637e-01 -1.963200867176055908e-01 -1.887833699584007263e-02 1.476027965545654297e-01 -8.065619319677352905e-02 1.657775640487670898e-01 -1.050487533211708069e-02 -7.504032552242279053e-02 1.424296498298645020e-01 6.607779860496520996e-02 -2.443901002407073975e-01 3.006509244441986084e-01 3.577504307031631470e-02 -3.600477278232574463e-01 -8.712661266326904297e-02 -6.148337852209806442e-03
1.954232156276702881e-01 -1.356844604015350342e-01 -1.412864215672016144e-02 8.488195389509201050e-02 -1.922179460525512695e-01 -6.738790869712829590e-02 1.010828837752342224e-01 1.147685125470161438e-01 -1.006409525871276855e-01 6.802266836166381836e-02 -2.239603176712989807e-02 8.538022637367248535e-02 -1.114608794450759888e-01 -5.594954267144203186e-02 2.446902729570865631e-02 3.130312561988830566e-01 -3.584123551845550537e-01 -1.711246743798255920e-02 1.975132226943969727e-01 1.059956401586532593e-01 -1.168804913759231567e-01 7.660737261176109314e-03 -3.742602467536926270e-01 1.067663878202438354e-01 9.261841326951980591e-02 3.594969809055328369e-01 -1.216096356511116028e-01 -2.868556976318359375e-01 3.321908786892890930e-02 -1.045811995863914490e-01 -3.077322840690612793e-01 2.204738110303878784e-01
-1.206920892000198364e-01 1.428877413272857666e-01 9.367290884256362915e-03 6.622114777565002441e-02 8.521749079227447510e-02 -4.446856677532196045e-02 2.781393826007843018e-01 -1.126488298177719116e-01 -2.065186202526092529e-01 1.494084000587463379e-01 -1.996539346873760223e-02 1.056640744209289551e-01 1.456907391548156738e-01 -6.554639339447021484e-02 -2.916349768638610840e-01 2.941918373107910156e-01 -3.589341938495635986e-01 -2.896506786346435547e-01 1.418751627206802368e-01 1.239616349339485168e-01 -1.952667534351348877e-01 1.660980284214019775e-01 8.491124026477336884e-03 1.726103387773036957e-02 1.752306520938873291e-01 -5.499377474188804626e-02 -3.642838001251220703e-01 1.959904134273529053e-01 -5.988734588027000427e-02 -2.276110500097274780e-01 5.739983636885881424e-03 1.140581443905830383e-01
3.491634428501129150e-01 2.500885725021362305e-01 4.876277223229408264e-02 1.373707354068756104e-01 1.478328257799148560e-01 -2.983738183975219727e-01 2.054233402013778687e-01 1.697852462530136108e-02 -9.232819825410842896e-02 -2.218612879514694214e-01 -2.438703784719109535e-03 1.225791499018669128e-01 2.944310307502746582e-01 2.953036427497863770e-01 -6.384673714637756348e-02 -1.320635080337524414e-01 -4.648603126406669617e-02 5.532912909984588623e-03 -8.348464034497737885e-03 1.895975172519683838e-01 -1.676852256059646606e-01 2.614168822765350342e-01 1.866852492094039917e-02 -5.727007985115051270e-02 -2.745068669319152832e-01 -1.670385152101516724e-02 -8.452233672142028809e-02 -9.927032887935638428e-02 -1.382881104946136475e-01 -9.384211897850036621e-02 -2.658277451992034912e-01 2.078800350427627563e-01
1.303297281265258789e-01 -1.684143766760826111e-02 -5.505638197064399719e-02 1.753420233726501465e-01 -8.581340312957763672e-02 1.728246337734162807e-03 -1.862187124788761139e-02 -1.289037242531776428e-02 -2.491829246282577515e-01 -1.237757354974746704e-01 -9.940878301858901978e-02 9.078737348318099976e-02 5.022089183330535889e-02 -7.221446186304092407e-02 -1.209229137748479843e-02 1.565980017185211182e-01 8.820363879203796387e-02 -2.469423413276672363e-01 2.070172578096389771e-01 4.941832125186920166e-01 -1.527962386608123779e-01 4.063392579555511475e-01 6.698938086628913879e-03 1.276540905237197876e-01 2.163887210190296173e-02 1.920314319431781769e-02 -1.096815168857574463e-01 -1.586144864559173584e-01 3.729358613491058350e-01 -1.432806104421615601e-01 -1.339383274316787720e-01 1.921549439430236816e-01
1.088843774050474167e-02 -9.845022112131118774e-02 -2.587130106985569000e-02 2.825965881347656250e-01 -3.760659322142601013e-02 2.422088943421840668e-02 3.010342419147491455e-01 8.183625340461730957e-02 -2.956338971853256226e-02 6.258112937211990356e-02 7.305970042943954468e-02 1.688344329595565796e-01 4.625308513641357422e-01 -1.826076622819527984e-04 -2.631602287292480469e-01 -1.120192259550094604e-01 -1.955035030841827393e-01 -7.239472121000289917e-02 4.560411348938941956e-02 9.546764194965362549e-02 2.125015258789062500e-01 3.040675222873687744e-01 1.337750698439776897e-03 1.439456790685653687e-01 9.496884047985076904e-02 2.545994818210601807e-01 7.290175557136535645e-02 -2.837088517844676971e-02 1.587567329406738281e-01 -2.023997902870178223e-01 -2.001510858535766602e-01 2.771056890487670898e-01
7.861978560686111450e-02 -3.626902028918266296e-02 -9.419921040534973145e-02 9.720474481582641602e-02 4.234038665890693665e-02 -1.858513504266738892e-01 5.039912462234497070e-02 2.712044417858123779e-01 -4.835995435714721680e-01 -5.845998972654342651e-02 2.359887026250362396e-02 -1.366877276450395584e-02 3.715444505214691162e-01 8.521649986505508423e-02 -2.376425415277481079e-01 -9.483580477535724640e-03 -8.118754625320434570e-02 -2.729563042521476746e-02 2.805876918137073517e-02 1.388758569955825806e-01 3.649782389402389526e-02 4.975401461124420166e-01 -9.527455084025859833e-03 1.606182605028152466e-01 6.267546117305755615e-02 -1.861102283000946045e-01 -7.500933855772018433e-02 -5.649365112185478210e-02 1.485398858785629272e-01 -1.706310063600540161e-01 1.452741622924804688e-01 -3.288950538262724876e-03
4.832966029644012451e-01 5.586452409625053406e-02 -1.802103817462921143e-01 7.159129530191421509e-02 -2.521576359868049622e-02 -1.339917480945587158e-01 4.790452495217323303e-02 -1.669518500566482544e-01 9.474419057369232178e-02 -1.586148887872695923e-01 9.038764983415603638e-02 1.885166168212890625e-01 7.460822165012359619e-02 7.674577087163925171e-02 -3.670987114310264587e-02 2.475425004959106445e-01 -1.819884479045867920e-01 -7.882775366306304932e-02 2.247907221317291260e-01 2.549560070037841797e-01 -9.197033196687698364e-02 3.726958334445953369e-01 -9.443670511245727539e-02 3.355483710765838623e-01 9.045016020536422729e-02 1.568316370248794556e-01 -4.340777173638343811e-02 1.201760992407798767e-01 9.939902275800704956e-02 9.878267347812652588e-02 -1.015499234199523926e-01 1.490876972675323486e-01
1.122211515903472900e-01 -1.299515366554260254e-02 9.767755866050720215e-02 2.269443124532699585e-01 -6.250587850809097290e-02 -2.418733686208724976e-01 2.863539755344390869e-01 3.283315598964691162e-01 -1.314651668071746826e-01 1.772443056106567383e-01 -1.383004635572433472e-01 1.311080623418092728e-02 1.126683875918388367e-01 5.385457351803779602e-02 -1.301269531250000000e-01 2.166361212730407715e-01 -2.475848793983459473e-01 -4.796187579631805420e-02 -1.150275394320487976e-01 -2.745488472282886505e-02 -3.427550196647644043e-01 6.329962611198425293e-02 -1.196255236864089966e-01 1.308569610118865967e-01 8.405195176601409912e-02 3.101963102817535400e-01 -7.577599585056304932e-02 -1.096296962350606918e-02 5.175188556313514709e-02 8.161565661430358887e-02 -1.674036085605621338e-01 3.866642415523529053e-01
7.946920394897460938e-02 4.171429201960563660e-02 -4.836378246545791626e-02 2.690653502941131592e-01 -2.390876039862632751e-02 -3.786857007071375847e-03 6.299945712089538574e-02 -1.644654013216495514e-02 -1.797175854444503784e-01 -1.067002564668655396e-01 1.177194267511367798e-01 -6.145933270454406738e-02 1.492901295423507690e-01 -7.304839789867401123e-02 3.600196540355682373e-02 9.252884984016418457e-02 -5.232071876525878906e-02 -2.672891914844512939e-01 2.027519941329956055e-01 8.078803867101669312e-02 1.993869803845882416e-02 2.691552042961120605e-01 -6.271168589591979980e-01 2.476666867733001709e-01 -1.943453550338745117e-01 5.069466307759284973e-02 -6.945344619452953339e-03 7.419344782829284668e-02 1.157336011528968811e-01 -8.566612005233764648e-02 -2.248858958482742310e-01 2.170531749725341797e-01
2.894475758075714111e-01 -7.938377559185028076e-03 -1.204871688969433308e-03 6.494656950235366821e-02 -4.420846700668334961e-02 2.894792333245277405e-02 -9.780566394329071045e-02 2.377345114946365356e-01 9.835151286097243428e-05 -2.880859375000000000e-02 1.299704015254974365e-01 2.105873823165893555e-02 1.179817020893096924e-01 -2.441780269145965576e-02 3.806832712143659592e-03 -1.865124702453613281e-01 -4.127733111381530762e-01 -2.603803575038909912e-02 -2.472117245197296143e-01 2.289770245552062988e-01 -1.507298201322555542e-01 1.845023036003112793e-01 -2.160918563604354858e-01 2.873154878616333008e-01 -1.906706765294075012e-02 4.048685431480407715e-01 -2.630932629108428955e-01 1.945326626300811768e-01 -2.400479279458522797e-02 9.833499044179916382e-02 -1.484025269746780396e-01 3.682127967476844788e-02
7.093507051467895508e-02 -8.014721423387527466e-02 -3.684034105390310287e-03 -1.954470425844192505e-01 -4.040205851197242737e-02 1.275747269392013550e-01 9.331578761339187622e-02 8.316636085510253906e-02 -1.097534745931625366e-01 2.510430850088596344e-02 -1.993847489356994629e-01 3.461583256721496582e-01 1.029293015599250793e-01 4.427003487944602966e-02 -1.506605893373489380e-01 -2.562992274761199951e-01 -3.221078515052795410e-01 -2.064235210418701172e-01 1.930074989795684814e-01 -4.252480342984199524e-02 -2.233443856239318848e-01 -1.531815081834793091e-01 -3.548000752925872803e-02 3.503178060054779053e-01 1.323930770158767700e-01 2.894614040851593018e-01 -2.421405911445617676e-01 -2.224210798740386963e-01 1.272386908531188965e-01 3.421528637409210205e-02 -5.601041391491889954e-02 1.758742183446884155e-01
-7.783762365579605103e-02 2.095681726932525635e-01 -1.248555257916450500e-01 3.897823393344879150e-02 1.724782139062881470e-01 -8.555598556995391846e-03 7.674819976091384888e-02 -6.510789692401885986e-02 2.562104165554046631e-01 1.249232664704322815e-01 -3.889153525233268738e-02 3.492695046588778496e-03 2.872354984283447266e-01 2.791294753551483154e-01 -9.387981891632080078e-02 -2.604120224714279175e-02 -2.647389769554138184e-01 -1.854808628559112549e-01 2.740987837314605713e-01 -2.641802420839667320e-03 -2.340179681777954102e-01 3.507103621959686279e-01 -1.540892869234085083e-01 -6.875188648700714111e-02 1.713673323392868042e-01 2.539754807949066162e-01 -2.703413963317871094e-01 -6.387574225664138794e-02 1.135339960455894470e-01 8.634422719478607178e-02 -2.086055725812911987e-01 1.397271901369094849e-01
3.951490819454193115e-01 1.181259080767631531e-01 -8.878146111965179443e-02 5.468292534351348877e-02 -1.633131653070449829e-01 5.587798729538917542e-02 -5.039175972342491150e-02 5.496973916888237000e-02 7.699523866176605225e-02 -1.218991056084632874e-01 4.968205466866493225e-02 2.350194454193115234e-01 1.844941675662994385e-01 2.083006799221038818e-01 -3.811832144856452942e-02 2.595439553260803223e-01 -1.700614988803863525e-01 1.259921863675117493e-02 6.337117869406938553e-03 1.781890392303466797e-01 -9.903890639543533325e-02 1.200428977608680725e-01 -3.571418346837162971e-03 4.008349180221557617e-01 -2.559117674827575684e-01 3.278280198574066162e-01 -3.037778139114379883e-01 1.388343870639801025e-01 5.939608812332153320e-02 1.935949176549911499e-02 -8.812486380338668823e-02 1.303263306617736816e-01
1.924282908439636230e-01 -1.794052124023437500e-01 1.891842037439346313e-01 1.645210385322570801e-01 -1.826445758342742920e-01 1.545382440090179443e-01 9.231109172105789185e-02 2.223251163959503174e-01 -2.316137105226516724e-01 1.690722107887268066e-01 1.453177034854888916e-01 -2.634031698107719421e-03 2.138566672801971436e-01 1.505922377109527588e-01 -1.783183813095092773e-01 -1.343244612216949463e-01 -1.769900470972061157e-01 1.655780225992202759e-01 1.251264959573745728e-01 -5.582145228981971741e-02 -7.095209509134292603e-02 5.013141632080078125e-01 -1.345759332180023193e-01 1.614081561565399170e-01 -3.470093756914138794e-02 -2.405821830034255981e-01 -2.284540534019470215e-01 6.514322012662887573e-02 -3.475595638155937195e-02 -1.598330140113830566e-01 -1.030915752053260803e-01 -1.413827389478683472e-02
3.698264658451080322e-01 6.391741801053285599e-03 6.141806393861770630e-02 2.068812102079391479e-01 5.411044694483280182e-03 -9.445968270301818848e-02 7.895797491073608398e-03 1.758547872304916382e-01 -8.817884325981140137e-02 2.405583363724872470e-04 1.890761107206344604e-01 2.635220885276794434e-01 1.590695381164550781e-01 -6.002156808972358704e-02 5.376651883125305176e-02 4.043622612953186035e-01 -6.812396645545959473e-02 -1.671902090311050415e-01 -8.408951543970033526e-05 3.494929671287536621e-01 -7.049417495727539062e-02 4.019107520580291748e-01 -1.769787967205047607e-01 7.912844419479370117e-02 1.584865897893905640e-01 6.588439643383026123e-02 -1.248031482100486755e-01 1.415862739086151123e-01 -1.366895437240600586e-01 1.601361110806465149e-02 -8.754967898130416870e-02 1.337598115205764771e-01
3.221791982650756836e-01 4.673336073756217957e-02 1.341203451156616211e-01 -7.391843199729919434e-02 1.586996912956237793e-01 -6.250281631946563721e-02 1.490653157234191895e-01 9.487503767013549805e-02 5.158151313662528992e-02 6.035991944372653961e-03 2.963033616542816162e-01 9.930438362061977386e-03 6.828260421752929688e-02 -2.296847105026245117e-01 3.529109805822372437e-02 -2.201830595731735229e-01 -4.387538135051727295e-01 -6.506425142288208008e-02 -2.700454741716384888e-02 -1.139144152402877808e-01 -1.132474392652511597e-01 1.279934048652648926e-01 -3.671010136604309082e-01 1.403503268957138062e-01 2.493872307240962982e-02 1.437080949544906616e-01 -3.570807576179504395e-01 -2.744613029062747955e-02 -1.357772499322891235e-01 -1.387468129396438599e-01 1.763113588094711304e-01 9.857102297246456146e-03
1.872568279504776001e-01 8.127257227897644043e-02 -2.763951420783996582e-01 2.456452250480651855e-01 -1.395656615495681763e-01 1.582982242107391357e-01 -1.556833088397979736e-01 6.205777171999216080e-03 3.373194485902786255e-03 -3.565464913845062256e-02 2.967991633340716362e-03 6.329863797873258591e-03 9.335134178400039673e-02 3.920698538422584534e-02 1.446815133094787598e-01 1.805449724197387695e-01 4.327754955738782883e-03 -5.169492214918136597e-02 3.874026983976364136e-02 -7.849798351526260376e-02 -3.493299186229705811e-01 5.966268777847290039e-01 -3.295499086380004883e-02 2.977880537509918213e-01 1.165060028433799744e-01 5.164024606347084045e-02 -2.301961332559585571e-01 -1.535833626985549927e-01 -4.578801989555358887e-02 -1.102960705757141113e-01 4.936806485056877136e-02 -6.209365557879209518e-03
3.318400084972381592e-01 -6.311499513685703278e-03 1.057090330868959427e-02 2.192210704088211060e-01 -2.588692307472229004e-01 -1.030320003628730774e-01 -4.746776446700096130e-02 3.388750925660133362e-02 -3.779301345348358154e-01 1.514391452074050903e-01 -1.349877715110778809e-01 3.925744444131851196e-03 1.780824661254882812e-01 -3.798494488000869751e-02 1.386256963014602661e-01 -9.170047007501125336e-03 -1.909418404102325439e-02 -2.978844642639160156e-01 -2.548301592469215393e-03 -2.009707838296890259e-01 -4.049709141254425049e-01 1.067790836095809937e-01 -5.125373229384422302e-02 2.895253598690032959e-01 -1.512581855058670044e-01 1.199765354394912720e-01 4.063430428504943848e-02 -9.010196477174758911e-02 1.364240944385528564e-01 -1.139754131436347961e-01 -1.067268624901771545e-01 2.068738192319869995e-01
1.922134459018707275e-01 -2.075668610632419586e-02 1.365090161561965942e-01 1.038135290145874023e-01 1.041266769170761108e-01 -1.366388350725173950e-01 -3.246822655200958252e-01 -2.717009373009204865e-02 3.330068662762641907e-02 -1.214377060532569885e-01 -1.662992686033248901e-02 -2.998367650434374809e-03 1.905618160963058472e-01 5.442298948764801025e-02 -3.194495737552642822e-01 -1.036498993635177612e-01 -1.596714109182357788e-01 1.707161217927932739e-02 1.095004305243492126e-01 2.013171166181564331e-01 -4.281983971595764160e-01 1.198167726397514343e-01 -5.432855710387229919e-02 3.482170030474662781e-02 8.219435065984725952e-02 -3.001792728900909424e-02 -1.529776006937026978e-01 -1.838137805461883545e-01 1.809733808040618896e-01 -1.086798124015331268e-02 -2.699442207813262939e-01 4.225727915763854980e-01
1.927352845668792725e-01 8.534064888954162598e-02 -3.142438363283872604e-03 5.593253672122955322e-02 -2.090023010969161987e-01 4.640535265207290649e-02 5.643854290246963501e-02 1.068608462810516357e-02 -2.122601717710494995e-01 -1.833782345056533813e-02 -2.173514217138290405e-01 1.229129657149314880e-01 5.932374671101570129e-02 -1.340294480323791504e-01 1.694531179964542389e-02 1.290575414896011353e-01 4.892175644636154175e-02 -3.075054287910461426e-02 3.364561125636100769e-02 4.155975878238677979e-01 -4.964834079146385193e-02 1.751706302165985107e-01 -6.075364351272583008e-02 2.671793699264526367e-01 2.452478744089603424e-02 9.101603180170059204e-02 -1.897784024477005005e-01 -3.312893211841583252e-01 1.948251277208328247e-01 -3.468493521213531494e-01 -2.526365518569946289e-01 3.081763386726379395e-01
3.340772688388824463e-01 2.118115872144699097e-02 -1.665881723165512085e-01 -8.813686668872833252e-02 2.304025180637836456e-02 -7.045821845531463623e-02 -6.778821814805269241e-03 3.269530236721038818e-01 -6.800097227096557617e-02 4.879284277558326721e-02 -5.590130761265754700e-02 6.110316026024520397e-04 3.685962855815887451e-01 1.396801322698593140e-01 -1.370524168014526367e-01 3.381114304065704346e-01 -1.136220097541809082e-01 -5.336783081293106079e-02 -9.043937176465988159e-02 2.624691426753997803e-01 5.829395353794097900e-02 1.698931306600570679e-01 -2.965280115604400635e-01 6.690336018800735474e-02 1.232309937477111816e-01 -1.732313483953475952e-01 -2.381540089845657349e-01 8.760833740234375000e-02 9.473869204521179199e-02 2.203136309981346130e-02 3.124981001019477844e-02 3.222711384296417236e-01
5.056874826550483704e-02 1.076086908578872681e-01 -9.896102547645568848e-02 5.312864482402801514e-02 1.098379958420991898e-02 -6.817550212144851685e-02 6.123528629541397095e-02 4.191920906305313110e-02 -3.038631975650787354e-01 1.199119538068771362e-01 -6.409683078527450562e-02 5.308583378791809082e-02 1.041676755994558334e-02 1.447778195142745972e-01 -3.012838959693908691e-01 3.114928118884563446e-02 -7.797437906265258789e-02 -5.654379725456237793e-01 7.871010154485702515e-02 -2.245180495083332062e-02 6.841477006673812866e-02 -3.177096322178840637e-02 -2.105909138917922974e-01 5.254977196455001831e-02 1.707768440246582031e-01 -3.057608194649219513e-02 -4.048714935779571533e-01 -4.625751078128814697e-02 1.665036231279373169e-01 -3.382698297500610352e-01 -6.167641654610633850e-02 9.543856978416442871e-02
2.268387079238891602e-01 2.191472947597503662e-01 -5.911599099636077881e-02 2.524975240230560303e-01 -2.545437403023242950e-02 6.460836529731750488e-02 2.064919322729110718e-01 1.072487533092498779e-01 -2.998982071876525879e-01 -2.437349557876586914e-01 1.838615089654922485e-01 -4.698679968714714050e-02 8.550149202346801758e-02 -1.054428666830062866e-01 8.808443695306777954e-02 -2.627563178539276123e-01 -2.678986489772796631e-01 -1.249594017863273621e-01 -9.291075915098190308e-02 4.858611151576042175e-02 4.648195952177047729e-02 -3.327759681269526482e-03 -4.097821936011314392e-02 1.483984589576721191e-01 5.306996405124664307e-02 4.351082742214202881e-01 -2.032335400581359863e-01 -2.065275758504867554e-01 1.828712671995162964e-01 -2.292510122060775757e-01 3.719625528901815414e-03 -8.580826222896575928e-02
3.419331461191177368e-02 -7.686632685363292694e-03 6.018251180648803711e-02 1.419576704502105713e-01 -6.019937805831432343e-03 1.820143908262252808e-01 8.189894258975982666e-02 8.320979028940200806e-02 -3.619219735264778137e-02 -2.087011188268661499e-01 7.687303423881530762e-02 8.815126866102218628e-02 2.548966705799102783e-01 -1.247601509094238281e-01 1.470309216529130936e-02 2.615480720996856689e-01 1.154723763465881348e-01 -2.421065419912338257e-01 1.672103106975555420e-01 -1.695693582296371460e-01 -2.276770025491714478e-01 2.753561139106750488e-01 -4.557508528232574463e-01 3.854198753833770752e-01 -1.221316531300544739e-01 2.334794960916042328e-02 -4.204696044325828552e-02 -3.709928318858146667e-02 1.041667461395263672e-01 -5.230956524610519409e-02 -2.357283681631088257e-01 1.419709920883178711e-01
-2.140485122799873352e-02 -1.822237670421600342e-02 -1.768262311816215515e-02 5.191230028867721558e-02 -3.044463098049163818e-01 -1.091008111834526062e-01 1.096122860908508301e-01 2.268078625202178955e-01 -1.545251812785863876e-02 2.673767320811748505e-02 -2.215956104919314384e-03 -3.557279333472251892e-02 1.971319615840911865e-01 3.195802271366119385e-01 -7.467142771929502487e-03 2.989744246006011963e-01 -3.331962823867797852e-01 -2.629585862159729004e-01 -3.545619547367095947e-02 -7.816914469003677368e-02 -1.805628389120101929e-01 1.865467727184295654e-01 -2.053711377084255219e-02 1.716014929115772247e-02 2.938207089900970459e-01 1.543688625097274780e-01 -1.740652620792388916e-01 -1.944229304790496826e-01 1.136961504817008972e-01 -3.011833727359771729e-01 -2.400743812322616577e-01 1.762150786817073822e-02
1.954829096794128418e-01 -1.889357268810272217e-01 -1.647171676158905029e-01 4.698182269930839539e-02 -2.118088491261005402e-02 2.046447098255157471e-01 1.118181273341178894e-01 -3.009914159774780273e-01 -1.716905981302261353e-01 -1.521251797676086426e-01 1.462618112564086914e-01 4.163282737135887146e-02 1.922028809785842896e-01 -2.503114044666290283e-01 -1.314301788806915283e-01 5.855139344930648804e-02 -1.009846702218055725e-01 -1.007693409919738770e-01 1.936224102973937988e-02 -1.464435458183288574e-01 -1.820008903741836548e-01 2.424693554639816284e-01 -1.040033772587776184e-01 4.539436697959899902e-01 1.312929540872573853e-01 2.921353578567504883e-01 -1.495305746793746948e-01 9.257707744836807251e-02 4.568558558821678162e-02 7.664624601602554321e-02 -1.961246877908706665e-01 1.561097651720046997e-01
4.544892311096191406e-01 1.879635453224182129e-01 -6.237598508596420288e-02 -8.371043205261230469e-02 1.748201698064804077e-01 -2.631266415119171143e-01 -3.949965164065361023e-02 3.620268031954765320e-02 -4.044365137815475464e-02 1.834958605468273163e-02 3.401994332671165466e-02 1.113004535436630249e-01 1.274064332246780396e-01 7.210113853216171265e-02 3.338988497853279114e-02 -1.427715867757797241e-01 -2.394161820411682129e-01 -2.019965648651123047e-01 -2.815330922603607178e-01 3.425799775868654251e-03 1.791099607944488525e-01 3.221711516380310059e-01 -2.021090239286422729e-01 -2.326226793229579926e-02 3.165168687701225281e-02 -1.563377976417541504e-01 -1.519510895013809204e-01 -8.367879316210746765e-03 1.896503418684005737e-01 -2.803808748722076416e-01 5.746366921812295914e-03 2.611895501613616943e-01
-1.048492640256881714e-01 2.336650788784027100e-01 8.336160331964492798e-02 1.001253202557563782e-01 1.216497048735618591e-01 2.273418754339218140e-02 2.104668617248535156e-01 6.714088469743728638e-02 -1.920424550771713257e-01 1.770721934735774994e-02 -3.005351126194000244e-01 2.458621859550476074e-01 8.722184598445892334e-02 1.491798609495162964e-01 -1.446274667978286743e-01 9.034252911806106567e-02 -4.751993119716644287e-01 -3.168300390243530273e-01 -1.806787401437759399e-01 1.703917682170867920e-01 -7.742430269718170166e-02 2.047663182020187378e-01 -5.577593296766281128e-02 4.652111604809761047e-02 1.352255940437316895e-01 -2.676445757970213890e-03 -2.967318296432495117e-01 -8.830534666776657104e-02 -6.718925386667251587e-02 6.521088629961013794e-02 -1.313689351081848145e-01 1.586525887250900269e-01
1.875927150249481201e-01 2.429742813110351562e-01 2.551174256950616837e-03 1.904892548918724060e-02 -2.995140105485916138e-02 1.119781881570816040e-01 6.323032081127166748e-02 8.521984517574310303e-02 -1.049286499619483948e-01 -1.697562485933303833e-01 1.501521375030279160e-02 -2.031779615208506584e-03 1.925746947526931763e-01 2.397435531020164490e-02 -7.260110974311828613e-02 4.607148766517639160e-01 -4.591359496116638184e-01 -1.531375758349895477e-02 1.711136996746063232e-01 2.545298933982849121e-01 6.989148259162902832e-02 4.238656759262084961e-01 -1.386605501174926758e-01 8.759571611881256104e-02 8.069075644016265869e-02 5.852368101477622986e-02 -9.607356041669845581e-02 1.185628399252891541e-01 -1.117528900504112244e-01 -9.458927810192108154e-02 -1.193124204874038696e-01 3.699339460581541061e-03
7.607562839984893799e-02 -6.958000361919403076e-02 -2.534493803977966309e-02 1.395335048437118530e-02 2.567728161811828613e-01 1.749921441078186035e-01 2.282294929027557373e-01 -4.601775482296943665e-02 -2.612604796886444092e-01 7.138297706842422485e-02 9.970938414335250854e-02 1.892307996749877930e-01 3.727058768272399902e-01 2.100593298673629761e-01 -1.836728751659393311e-01 2.345203608274459839e-01 -2.165646255016326904e-01 3.254621475934982300e-02 2.021183669567108154e-01 1.623570770025253296e-01 -6.854506582021713257e-02 9.061345830559730530e-03 -8.539187163114547729e-02 4.273656383156776428e-02 -1.684887707233428955e-02 1.782415658235549927e-01 -3.822037577629089355e-01 -1.713110804557800293e-01 -1.193226054310798645e-01 -1.696165353059768677e-01 -2.079955339431762695e-01 1.551751643419265747e-01
-5.478981509804725647e-02 4.906764626502990723e-02 -1.185885593295097351e-01 5.281067267060279846e-02 -1.347223296761512756e-02 -6.017207354307174683e-02 2.383347451686859131e-01 -2.683177292346954346e-01 -2.324911206960678101e-01 7.826633006334304810e-02 -1.218932345509529114e-01 1.023830249905586243e-01 2.287276983261108398e-01 -1.050451993942260742e-01 -3.460926711559295654e-01 2.451677173376083374e-01 -1.481294035911560059e-01 -2.233055830001831055e-01 1.997880637645721436e-01 1.393284201622009277e-01 -2.329215705394744873e-01 4.426921159029006958e-02 -1.797168701887130737e-01 2.190552093088626862e-02 3.041632473468780518e-01 -1.559527823701500893e-03 -3.507133722305297852e-01 6.409847736358642578e-02 1.211863383650779724e-01 -2.340092808008193970e-01 -6.861659139394760132e-02 4.975536465644836426e-02
3.240178897976875305e-02 5.564158782362937927e-02 1.064036637544631958e-01 1.603926569223403931e-01 1.632757037878036499e-01 8.456055819988250732e-02 1.911062188446521759e-02 -2.059174031019210815e-01 -1.795591264963150024e-01 -1.884220913052558899e-02 8.882382512092590332e-02 3.428246080875396729e-02 2.239696532487869263e-01 3.191163539886474609e-01 -1.491955369710922241e-01 -1.207130923867225647e-01 -3.776218891143798828e-01 2.552181296050548553e-02 -7.058371603488922119e-02 -1.328558921813964844e-01 -3.645735085010528564e-01 1.498797982931137085e-01 -1.213747188448905945e-01 -9.625203907489776611e-02 3.667550384998321533e-01 -7.855546474456787109e-02 1.433765292167663574e-01 -1.154015064239501953e-01 -4.422853142023086548e-02 -3.331037759780883789e-01 -8.738687634468078613e-02 1.066674366593360901e-01
1.389398425817489624e-01 9.144020266830921173e-03 6.030604243278503418e-02 -9.091693907976150513e-02 1.011385172605514526e-01 -2.347255498170852661e-01 2.671892642974853516e-01 -6.607942748814821243e-03 6.896434724330902100e-02 2.446600198745727539e-01 5.737258866429328918e-02 8.629272133111953735e-02 4.048179388046264648e-01 -1.930042803287506104e-01 -9.468655288219451904e-02 1.861388534307479858e-01 -3.513603508472442627e-01 -1.206019595265388489e-01 4.500864446163177490e-02 6.707982718944549561e-02 -3.856775537133216858e-02 1.817565262317657471e-01 -1.379237323999404907e-01 7.052124291658401489e-02 1.308213472366333008e-01 5.760316923260688782e-02 -2.077922374010086060e-01 5.867822095751762390e-02 -2.103557139635086060e-01 -1.118902266025543213e-01 -1.114356517791748047e-01 4.154193401336669922e-01
1.316860169172286987e-01 3.535514930263161659e-03 -7.102121412754058838e-02 4.200425446033477783e-01 4.724958539009094238e-02 1.727208197116851807e-01 -1.150531768798828125e-01 -2.237881720066070557e-02 8.197531104087829590e-03 -7.011162489652633667e-02 4.312962591648101807e-01 3.846899420022964478e-02 2.363111525774002075e-01 1.410014778375625610e-01 -1.912482678890228271e-01 -9.587033838033676147e-02 -1.808637976646423340e-01 -2.119117379188537598e-01 -7.923965156078338623e-02 2.006144523620605469e-01 6.858740001916885376e-02 1.399171501398086548e-01 -1.938955485820770264e-01 3.815923035144805908e-01 1.319579184055328369e-01 1.576504707336425781e-01 -1.972023844718933105e-01 4.801754653453826904e-02 -1.014079898595809937e-02 7.456135004758834839e-02 2.895207330584526062e-02 -1.407081782817840576e-01
1.772288084030151367e-01 -1.824247241020202637e-01 -6.378829479217529297e-02 2.013557106256484985e-01 -1.014789044857025146e-01 2.360741198062896729e-01 6.928157806396484375e-02 1.763516515493392944e-01 5.517976358532905579e-02 1.394120603799819946e-01 9.138918668031692505e-02 3.903336450457572937e-02 4.127354025840759277e-01 8.993855863809585571e-02 -1.904316246509552002e-01 -4.311570525169372559e-02 -3.190876841545104980e-01 -8.512214571237564087e-02 -8.387592621147632599e-03 1.592982262372970581e-01 1.770566105842590332e-01 2.885633707046508789e-01 4.136805236339569092e-02 1.755203753709793091e-01 1.168198809027671814e-01 5.594194307923316956e-02 -1.160334572196006775e-01 -8.954656124114990234e-02 -6.083431094884872437e-02 -2.593536972999572754e-01 -2.617349922657012939e-01 2.836832404136657715e-01
2.302295565605163574e-01 1.158060878515243530e-01 -6.341736018657684326e-02 9.024669229984283447e-02 -2.346410304307937622e-01 2.758516371250152588e-01 -1.502800136804580688e-01 1.196425780653953552e-01 -9.697596728801727295e-02 8.847945369780063629e-03 5.797429755330085754e-02 1.241231337189674377e-01 2.099950611591339111e-01 2.792419493198394775e-02 -2.017104029655456543e-01 -9.222848713397979736e-02 3.659747540950775146e-02 -1.142536625266075134e-01 -1.098386719822883606e-01 1.454491633921861649e-02 -7.252100855112075806e-02 5.886371731758117676e-01 4.557906091213226318e-02 2.576342523097991943e-01 1.036030128598213196e-01 2.530609071254730225e-01 -1.771503686904907227e-01 -1.456755697727203369e-01 6.405714154243469238e-02 -4.099091514945030212e-02 -1.692575663328170776e-01 1.495425701141357422e-01
3.691318929195404053e-01 4.535332787781953812e-03 1.835289299488067627e-01 5.377447698265314102e-03 -5.876528564840555191e-03 2.716167867183685303e-01 1.521439850330352783e-01 -2.059698253870010376e-01 -8.877748250961303711e-02 -1.586448848247528076e-01 1.166587695479393005e-02 -3.917546197772026062e-02 2.521276175975799561e-01 2.957162261009216309e-01 -5.282720178365707397e-02 -1.571992486715316772e-01 -2.086044996976852417e-01 -4.096519649028778076e-01 8.058029413223266602e-02 8.477160334587097168e-02 -1.284677237272262573e-01 7.106460630893707275e-02 1.911337822675704956e-01 7.588804513216018677e-02 -4.231718927621841431e-02 6.999423354864120483e-02 -1.644644588232040405e-01 -1.500741690397262573e-01 3.533990383148193359e-01 -5.882117152214050293e-02 3.455513389781117439e-03 6.252882629632949829e-02
3.049477934837341309e-01 -1.176838353276252747e-01 1.393767818808555603e-02 1.362793892621994019e-01 -1.683345288038253784e-01 -7.895646989345550537e-02 5.733771622180938721e-02 1.111962944269180298e-01 -4.787929728627204895e-02 5.153996869921684265e-02 -2.878933772444725037e-02 4.021869227290153503e-02 1.180634647607803345e-01 3.629736900329589844e-01 -1.685231178998947144e-01 -7.962284237146377563e-02 -9.316169470548629761e-02 -8.532220381312072277e-04 -8.211436122655868530e-02 1.864725202322006226e-01 -7.184552401304244995e-02 3.691388368606567383e-01 8.647422492504119873e-02 4.402329921722412109e-01 7.384897768497467041e-02 2.270781099796295166e-01 -9.332614392042160034e-02 1.026327013969421387e-01 3.239338994026184082e-01 -5.670544132590293884e-02 -7.851485162973403931e-02 2.299283444881439209e-01
-1.806565932929515839e-02 3.664322569966316223e-02 4.413817077875137329e-03 9.045443683862686157e-02 -1.085636988282203674e-01 -1.772276759147644043e-01 2.657715678215026855e-01 1.256206482648849487e-01 -7.779166847467422485e-02 2.206133902072906494e-01 3.563178181648254395e-01 -3.547067567706108093e-02 2.758253514766693115e-01 5.735574662685394287e-02 6.057564541697502136e-02 -7.728425413370132446e-02 -1.592184305191040039e-01 -5.535637214779853821e-02 3.942845389246940613e-02 2.925066277384757996e-02 -2.736750543117523193e-01 1.726242452859878540e-01 -1.823816075921058655e-02 1.881721168756484985e-01 3.718972802162170410e-01 -3.265345841646194458e-02 -2.216858118772506714e-01 -1.026199609041213989e-01 1.357711758464574814e-02 -3.185050785541534424e-01 2.633951306343078613e-01 2.173593640327453613e-01
1.440158188343048096e-01 3.437375277280807495e-02 -1.330521553754806519e-01 -8.752969652414321899e-02 4.198331013321876526e-02 -1.524835079908370972e-01 1.270768195390701294e-01 -5.460040847538039088e-05 -2.486523985862731934e-01 1.368339806795120239e-01 1.512673944234848022e-01 3.199623525142669678e-01 3.464581966400146484e-01 -2.705920040607452393e-01 -3.181095048785209656e-02 3.725939095020294189e-01 -1.016002222895622253e-01 -1.845781952142715454e-01 8.053927868604660034e-02 1.965013444423675537e-01 -2.189588695764541626e-01 1.432306170463562012e-01 -2.386612594127655029e-01 1.388107389211654663e-01 -2.510368265211582184e-02 9.616472572088241577e-02 -1.021394506096839905e-02 3.008466362953186035e-01 8.572341501712799072e-02 2.858238667249679565e-02 -1.112229302525520325e-01 1.320858448743820190e-01
3.721589148044586182e-01 1.139571964740753174e-01 -4.074321314692497253e-02 2.594798058271408081e-02 -1.447117179632186890e-01 9.703864157199859619e-02 2.655487358570098877e-01 1.898407191038131714e-02 -2.770977616310119629e-01 6.025017797946929932e-02 -6.632293661823496222e-05 1.690761297941207886e-01 3.966842889785766602e-01 -2.247749865055084229e-01 -6.591186672449111938e-02 -3.318685665726661682e-02 -2.426320761442184448e-01 1.073575019836425781e-01 -1.346181780099868774e-01 6.778271403163671494e-03 7.519087195396423340e-02 3.567873239517211914e-01 -2.718606293201446533e-01 4.661878943443298340e-02 2.283408343791961670e-01 -1.460077166557312012e-01 -6.914554536342620850e-02 1.563901081681251526e-02 -9.351076930761337280e-02 -1.154473870992660522e-01 -7.314463146030902863e-03 1.562377363443374634e-01
2.948253415524959564e-02 -1.870897710323333740e-01 -7.137255370616912842e-02 2.701827883720397949e-01 1.620620936155319214e-01 -5.954970791935920715e-02 1.475380919873714447e-02 3.820382654666900635e-01 -1.502940058708190918e-01 -1.292940974235534668e-01 -7.200631499290466309e-02 2.486082464456558228e-01 -5.544959567487239838e-03 -7.567496038973331451e-03 -2.062296420335769653e-01 1.597336232662200928e-01 -3.388608992099761963e-01 -1.171343326568603516e-01 1.437003463506698608e-01 1.048690825700759888e-01 1.378882117569446564e-02 2.542912960052490234e-01 -6.581646949052810669e-02 1.371355205774307251e-01 -8.732382953166961670e-02 1.913763582706451416e-01 -3.307363716885447502e-03 -1.651376932859420776e-01 -2.625679671764373779e-01 -2.554601728916168213e-01 -4.942240193486213684e-02 2.815346419811248779e-01
2.883922457695007324e-01 1.274650990962982178e-01 -9.830247610807418823e-02 1.839753687381744385e-01 -3.185047805309295654e-01 1.165906339883804321e-01 6.514455378055572510e-02 4.493966698646545410e-02 5.413084104657173157e-02 1.332289576530456543e-01 1.407209336757659912e-01 2.443101555109024048e-01 -7.312519592233002186e-04 2.447434365749359131e-01 -8.614690601825714111e-02 -2.620933018624782562e-02 -2.206949740648269653e-01 -3.774302825331687927e-02 -8.236663043498992920e-02 -2.241154462099075317e-01 -5.637954175472259521e-02 7.451858371496200562e-02 -3.181771561503410339e-02 3.042171895503997803e-01 -1.867084391415119171e-02 7.662668824195861816e-02 -3.649731874465942383e-01 2.018221467733383179e-01 -5.749604105949401855e-02 -3.607978820800781250e-01 1.851993501186370850e-01 1.010922044515609741e-01
-1.220851950347423553e-02 2.387202531099319458e-01 1.044265702366828918e-01 1.901766508817672729e-01 -3.856383636593818665e-02 2.971487343311309814e-01 1.363917291164398193e-01 1.250453442335128784e-01 -2.683909237384796143e-01 1.447675400413572788e-03 1.153828203678131104e-01 1.885179430246353149e-01 1.025592312216758728e-01 -1.225403621792793274e-01 -1.137210652232170105e-01 -2.228504605591297150e-02 -1.572216600179672241e-01 -6.425832957029342651e-02 -1.294363103806972504e-02 -5.650576669722795486e-03 -6.920368224382400513e-02 3.246257081627845764e-02 -1.626740843057632446e-01 1.774698644876480103e-01 -2.735733985900878906e-02 2.914755642414093018e-01 -4.824326336383819580e-01 -6.806160090491175652e-04 1.988143473863601685e-01 -3.825178742408752441e-01 -2.905291970819234848e-03 -1.215076074004173279e-01
5.482198670506477356e-03 1.066882312297821045e-01 -8.433431386947631836e-02 1.667753010988235474e-01 1.225396990776062012e-01 -1.354516595602035522e-01 8.125006407499313354e-02 -6.876084208488464355e-02 -2.721051573753356934e-01 -4.659816995263099670e-02 2.356285229325294495e-02 -5.406252667307853699e-02 -5.519220978021621704e-02 4.498571157455444336e-01 4.624250531196594238e-02 -3.344433754682540894e-02 -1.580115258693695068e-01 1.369774639606475830e-01 1.434204429388046265e-01 2.437614835798740387e-02 -3.052298724651336670e-01 2.217779606580734253e-01 -1.030547395348548889e-01 2.435840666294097900e-01 -6.289865821599960327e-02 -6.550749763846397400e-03 -3.143768310546875000e-01 -2.930069863796234131e-01 -1.231351643800735474e-01 -1.075596641749143600e-02 -3.713951706886291504e-01 3.882944956421852112e-02
1.982558816671371460e-01 -5.301008466631174088e-03 -2.556617856025695801e-01 2.168452143669128418e-01 3.648998588323593140e-02 4.906602576375007629e-02 4.108868911862373352e-02 -6.493527442216873169e-02 -9.432476013898849487e-02 4.632359370589256287e-02 -7.619519531726837158e-02 1.235375255346298218e-01 4.333279654383659363e-02 7.112243771553039551e-02 1.158353537321090698e-01 2.215927988290786743e-01 -6.789296865463256836e-02 -8.005361258983612061e-02 -2.435030788183212280e-01 1.782969087362289429e-01 -2.010349184274673462e-01 6.177850961685180664e-01 -1.732743233442306519e-01 2.739992737770080566e-01 -4.575013741850852966e-02 2.120564579963684082e-01 -6.222633179277181625e-03 -1.716006249189376831e-01 -1.248339638113975525e-01 1.830602064728736877e-02 -2.571881748735904694e-03 1.237903609871864319e-01
2.299536466598510742e-01 6.734967231750488281e-02 1.723799854516983032e-01 1.401631534099578857e-01 2.391508519649505615e-01 2.554989233613014221e-02 1.780155859887599945e-02 -1.664258241653442383e-01 -1.089252606034278870e-01 6.477728486061096191e-03 -3.612828999757766724e-02 9.038153290748596191e-02 -1.900951378047466278e-02 3.432683348655700684e-01 -2.528339028358459473e-01 -2.207333594560623169e-01 -2.742847502231597900e-01 -2.314935028553009033e-01 2.916783094406127930e-02 -5.724618956446647644e-02 -2.712838649749755859e-01 1.955152451992034912e-01 -2.748029232025146484e-01 -1.159754395484924316e-01 2.341661453247070312e-01 -4.549470543861389160e-02 1.804845780134201050e-01 2.202005088329315186e-01 2.384984120726585388e-02 -2.494328022003173828e-01 1.076019741594791412e-02 1.433031708002090454e-01
2.819396853446960449e-01 1.160568147897720337e-01 -1.367485225200653076e-01 2.511691451072692871e-01 -2.764278650283813477e-02 1.488962620496749878e-01 -8.713243156671524048e-02 -4.049980267882347107e-02 -1.541636735200881958e-01 6.535711139440536499e-02 1.169681772589683533e-01 3.850723803043365479e-02 -7.208471652120351791e-05 -7.377174496650695801e-02 9.394661337137222290e-02 1.534897387027740479e-01 4.623231291770935059e-02 -1.926663517951965332e-01 -8.731630444526672363e-02 5.590577051043510437e-02 -3.009701967239379883e-01 6.575425863265991211e-01 1.652024500072002411e-02 1.935823112726211548e-01 -6.037309765815734863e-02 1.318141669034957886e-01 -1.566468030214309692e-01 -1.766454726457595825e-01 -4.542149603366851807e-02 1.131508499383926392e-01 4.030019789934158325e-02 9.003907442092895508e-02
1.984353661537170410e-01 1.379645913839340210e-01 -2.096064686775207520e-01 1.240016072988510132e-01 1.648999154567718506e-01 -1.831925064325332642e-01 -1.251755654811859131e-01 -7.589362561702728271e-02 2.958919107913970947e-01 1.774326711893081665e-01 8.025465905666351318e-02 -4.990175832062959671e-03 1.322618573904037476e-01 1.409911662340164185e-01 6.635393947362899780e-02 -1.142577677965164185e-01 -1.945693492889404297e-01 -2.207913249731063843e-01 1.035707890987396240e-01 5.311195552349090576e-02 -4.526271522045135498e-01 1.119838729500770569e-01 -2.434276789426803589e-01 -7.902715355157852173e-03 -3.640357032418251038e-02 4.681497812271118164e-02 -1.282822787761688232e-01 -3.467245399951934814e-01 2.280544340610504150e-01 -6.522455252707004547e-03 -1.402259916067123413e-01 1.760042011737823486e-01
4.084568917751312256e-01 -5.766285210847854614e-02 -1.436094939708709717e-01 1.579732745885848999e-01 -6.472970545291900635e-02 -8.380776643753051758e-02 2.158784307539463043e-03 -2.504889965057373047e-01 1.770989149808883667e-01 -1.532533913850784302e-01 -5.724783614277839661e-02 1.193841025233268738e-01 1.792067885398864746e-01 1.727273166179656982e-01 5.167732480913400650e-03 2.777825593948364258e-01 -1.689412891864776611e-01 -3.161959052085876465e-01 1.510489732027053833e-01 2.809882760047912598e-01 -1.992637664079666138e-01 2.471129745244979858e-01 -1.225688904523849487e-01 2.260383069515228271e-01 6.673052906990051270e-02 7.666221261024475098e-02 -9.187193214893341064e-02 1.478016525506973267e-01 9.638024494051933289e-03 1.877018809318542480e-01 -8.533032983541488647e-02 1.355545669794082642e-01
5.214826762676239014e-02 1.962057352066040039e-01 -1.481515020132064819e-01 4.179039299488067627e-01 -3.054184466600418091e-02 1.958267241716384888e-01 -8.345890045166015625e-02 -1.056894138455390930e-01 -1.377912461757659912e-01 -1.836872100830078125e-01 3.929850459098815918e-01 -3.688691928982734680e-02 4.235002696514129639e-01 1.258212327957153320e-01 1.317530721426010132e-01 5.066036805510520935e-02 -8.480464667081832886e-02 -3.865909576416015625e-01 -9.330087900161743164e-02 7.269454002380371094e-02 1.224236935377120972e-02 1.324646174907684326e-01 -1.158058941364288330e-01 1.048773005604743958e-01 3.656788542866706848e-02 1.401600688695907593e-01 2.878017723560333252e-02 -2.407106757164001465e-02 -1.163461059331893921e-01 -1.050421670079231262e-01 -1.150977164506912231e-01 9.051054716110229492e-02
1.181374266743659973e-01 1.760972291231155396e-01 -1.883419603109359741e-01 1.765382289886474609e-01 -1.386443991214036942e-02 -1.738269478082656860e-01 1.172097921371459961e-01 -1.578519046306610107e-01 -1.785405278205871582e-01 -7.480565458536148071e-02 7.898839563131332397e-02 3.708362579345703125e-01 -6.210384890437126160e-02 1.783356517553329468e-01 2.317332625389099121e-01 -1.289066225290298462e-01 -4.699418544769287109e-01 -1.014854386448860168e-02 4.247949644923210144e-02 -6.040498986840248108e-02 1.995098590850830078e-02 1.682250350713729858e-01 -2.241841852664947510e-01 1.764729917049407959e-01 -1.278975903987884521e-01 2.203641831874847412e-01 -2.454472705721855164e-02 -1.429786533117294312e-01 -1.343831866979598999e-01 3.327753767371177673e-02 2.094895392656326294e-01 2.158852666616439819e-01
9.564000368118286133e-02 1.517229061573743820e-02 7.773549854755401611e-02 2.204706817865371704e-01 1.469828784465789795e-01 1.165730953216552734e-01 3.003777265548706055e-01 -1.478593703359365463e-02 -2.819548547267913818e-01 4.796623252332210541e-03 -2.421430945396423340e-01 -2.507075294852256775e-02 1.476423740386962891e-01 -4.299512133002281189e-02 -1.785469204187393188e-01 2.761458754539489746e-01 -4.123351275920867920e-01 -5.732884630560874939e-02 2.219415009021759033e-01 1.437731385231018066e-01 -5.770220980048179626e-02 1.007300913333892822e-01 -1.480756253004074097e-01 -1.111694891005754471e-02 1.360799372196197510e-01 1.024807691574096680e-01 -2.984150648117065430e-01 1.520625203847885132e-01 -6.260052789002656937e-03 -3.201138973236083984e-01 -1.286953240633010864e-01 2.715655788779258728e-02
1.318748742341995239e-01 -5.321722850203514099e-02 -1.658129245042800903e-01 8.160549402236938477e-02 -2.323532253503799438e-01 1.484722048044204712e-01 -1.082956641912460327e-01 -1.260642558336257935e-01 -5.735750123858451843e-02 -1.758306026458740234e-01 2.169399410486221313e-01 1.781313717365264893e-01 3.080223202705383301e-01 -2.630186825990676880e-02 1.798813939094543457e-01 7.364546507596969604e-02 -4.773154482245445251e-02 -7.745806127786636353e-02 3.689228594303131104e-01 9.664779901504516602e-02 -2.432455569505691528e-01 3.106693625450134277e-01 -2.055897414684295654e-01 5.389158427715301514e-02 1.490348130464553833e-01 -2.830999195575714111e-01 -2.428425550460815430e-01 -7.058501988649368286e-02 -2.928313566371798515e-03 7.936910539865493774e-02 -1.077218055725097656e-01 2.383672446012496948e-01
2.998116910457611084e-01 1.467767804861068726e-01 1.319178491830825806e-01 1.176192834973335266e-01 -4.234884306788444519e-02 -9.368897974491119385e-02 1.292564999312162399e-02 3.927169442176818848e-01 -1.192479878664016724e-01 -1.979423910379409790e-01 -2.218673378229141235e-02 2.400507219135761261e-02 1.283080130815505981e-01 2.182264178991317749e-01 -1.253990083932876587e-01 5.758518353104591370e-02 -2.420360296964645386e-01 -9.926107525825500488e-02 -5.797194689512252808e-02 -2.818861007690429688e-01 -1.819384694099426270e-01 2.571712136268615723e-01 -2.923707067966461182e-01 -6.165645271539688110e-02 3.023737370967864990e-01 1.796412318944931030e-01 -1.753161996603012085e-01 6.394952069967985153e-03 2.322783917188644409e-01 7.677286118268966675e-02 9.054650552570819855e-03 2.427355758845806122e-02
1.567804962396621704e-01 8.676218241453170776e-02 -8.177381008863449097e-02 2.564573884010314941e-01 6.244827061891555786e-02 8.425924926996231079e-02 2.576491832733154297e-01 3.143135085701942444e-02 -2.770318686962127686e-01 3.403189033269882202e-02 9.423857927322387695e-02 -1.368435472249984741e-01 4.315133690834045410e-01 1.139554157853126526e-01 -1.107011958956718445e-01 1.006539240479469299e-01 8.306783437728881836e-02 -3.037944138050079346e-01 1.648335903882980347e-01 2.229802161455154419e-01 -3.446250557899475098e-01 -1.088738366961479187e-01 -1.020569875836372375e-01 3.511321544647216797e-01 -4.761113971471786499e-02 1.458400208503007889e-02 4.973534867167472839e-02 -7.814742624759674072e-03 9.756920486688613892e-02 4.443746060132980347e-03 -4.565453529357910156e-02 1.814607679843902588e-01
1.689611226320266724e-01 9.402043372392654419e-02 2.668752335011959076e-02 -2.144669555127620697e-02 1.200118064880371094e-01 -1.499936636537313461e-02 5.472709536552429199e-01 4.135034605860710144e-02 7.031474262475967407e-02 -1.043513119220733643e-01 1.228779405355453491e-01 -3.880731761455535889e-02 2.246938645839691162e-02 3.679511845111846924e-01 3.250391408801078796e-02 -3.142728284001350403e-02 -8.951908349990844727e-02 -3.389597684144973755e-02 9.691232442855834961e-02 1.489430814981460571e-01 -3.106737136840820312e-01 1.144721433520317078e-01 -2.676897346973419189e-01 1.638537645339965820e-01 1.708250194787979126e-01 7.364857941865921021e-03 -4.077295660972595215e-01 -1.097027286887168884e-01 -1.093096286058425903e-01 -2.192332176491618156e-03 2.258027344942092896e-02 7.986404001712799072e-02
2.774323225021362305e-01 1.684452146291732788e-01 2.970608510076999664e-02 -1.452398449182510376e-01 -9.475988894701004028e-02 -1.032141270115971565e-03 2.234054803848266602e-01 -3.849584981799125671e-02 6.247509270906448364e-03 -6.781706959009170532e-02 -1.294547468423843384e-01 1.635973006486892700e-01 5.319517105817794800e-02 3.074942529201507568e-01 1.441078353673219681e-02 -1.844075624831020832e-03 -3.524882197380065918e-01 -2.409218102693557739e-01 -2.055506557226181030e-01 1.306246966123580933e-01 -1.374629586935043335e-01 2.614172995090484619e-01 1.302863508462905884e-01 4.390042722225189209e-01 -1.886350810527801514e-01 -3.825952808256261051e-05 -1.298948079347610474e-01 1.308987140655517578e-01 1.986771076917648315e-01 8.527813106775283813e-02 2.507217228412628174e-02 1.051202937960624695e-01
5.078088641166687012e-01 -5.969387292861938477e-02 2.041108161211013794e-01 -1.868548057973384857e-02 1.798345297574996948e-01 -1.222268864512443542e-01 1.664396077394485474e-01 -2.296656221151351929e-01 -9.768473356962203979e-02 1.489122491329908371e-02 -3.179724514484405518e-02 2.960676252841949463e-01 1.512781828641891479e-01 -5.903937295079231262e-02 -5.120589211583137512e-02 -1.041872799396514893e-02 -1.425437927246093750e-01 1.805842965841293335e-01 1.626451462507247925e-01 -1.365054398775100708e-01 3.468985483050346375e-02 2.346886992454528809e-01 -3.421728909015655518e-01 1.991678774356842041e-01 -6.631872057914733887e-02 3.304924070835113525e-02 2.708148397505283356e-02 9.452336281538009644e-02 4.772683233022689819e-02 -2.743619680404663086e-01 -1.839623153209686279e-01 6.077916920185089111e-02
2.340897619724273682e-01 -1.227054893970489502e-01 -3.932085260748863220e-02 1.683251112699508667e-01 -2.437418103218078613e-01 5.891571193933486938e-02 2.688483148813247681e-02 -9.482473134994506836e-02 -3.676818218082189560e-03 -1.782695204019546509e-01 -7.303779572248458862e-02 -3.262115269899368286e-02 2.392701208591461182e-01 -1.558465808629989624e-01 4.194294661283493042e-02 3.442887067794799805e-01 -1.536466628313064575e-01 -3.792483806610107422e-01 -5.425567924976348877e-02 1.475447416305541992e-01 -3.405059874057769775e-02 2.967076003551483154e-01 -9.808260202407836914e-02 2.814869284629821777e-01 8.462598919868469238e-02 1.467584669589996338e-01 -1.147290244698524475e-01 2.227023802697658539e-02 -2.876546680927276611e-01 -1.561387255787849426e-02 -7.720062881708145142e-02 2.934940457344055176e-01
3.568172454833984375e-01 1.304981578141450882e-02 -2.055598497390747070e-01 8.168890327215194702e-02 -2.037109341472387314e-03 -1.763914525508880615e-02 1.320017725229263306e-01 -2.233099043369293213e-01 -1.579966582357883453e-02 -4.602145776152610779e-02 -1.154489465989172459e-03 -5.335436668246984482e-03 1.784508377313613892e-01 -6.242698803544044495e-02 1.585001498460769653e-01 3.503508269786834717e-01 -1.113155782222747803e-01 -2.101845145225524902e-01 4.867476224899291992e-02 3.391422331333160400e-01 -2.909930050373077393e-01 3.880484402179718018e-01 -1.534131020307540894e-01 2.503682076930999756e-01 1.178778111934661865e-01 6.548815965652465820e-02 -4.743830766528844833e-03 1.135964021086692810e-01 1.332611292600631714e-01 4.305454436689615250e-03 -8.727283775806427002e-02 1.342803686857223511e-01
1.980384737253189087e-01 1.359686255455017090e-01 6.510252505540847778e-02 2.451651394367218018e-01 -4.804966971278190613e-02 2.003428936004638672e-01 -7.014604285359382629e-03 -1.083600297570228577e-01 -8.386569470167160034e-02 -9.951527416706085205e-02 -1.664785593748092651e-01 1.034734845161437988e-01 -7.250081002712249756e-02 -9.027009829878807068e-03 -1.809419989585876465e-01 -2.165758162736892700e-01 -5.129829049110412598e-01 -3.708287775516510010e-01 -1.335076242685317993e-02 -2.324466407299041748e-01 -3.181168735027313232e-01 6.868121773004531860e-02 -2.077179253101348877e-01 -6.670541316270828247e-02 2.072211802005767822e-01 9.488661587238311768e-02 1.837823726236820221e-02 3.011536784470081329e-02 7.803613692522048950e-02 -2.682889997959136963e-02 -6.652781274169683456e-03 1.222338750958442688e-01
2.414088845252990723e-01 -7.937902212142944336e-02 7.787586003541946411e-02 8.926194161176681519e-02 -1.805562824010848999e-01 5.175069719552993774e-02 2.018339186906814575e-01 1.592317670583724976e-01 -1.893874406814575195e-01 -5.479574203491210938e-02 -1.133333891630172729e-01 1.764256507158279419e-01 6.860453635454177856e-02 -2.073366194963455200e-01 -1.061980202794075012e-01 3.509481251239776611e-01 7.301161438226699829e-02 -1.803455203771591187e-01 1.765386015176773071e-01 -2.130803167819976807e-01 -2.061242610216140747e-01 3.131140470504760742e-01 -1.441151052713394165e-01 1.774551868438720703e-01 -7.900834828615188599e-02 1.231320947408676147e-01 -1.301948577165603638e-01 -2.043625116348266602e-01 2.211305685341358185e-02 6.834428012371063232e-02 -1.744861900806427002e-01 3.634618222713470459e-01
1.294991523027420044e-01 -1.456835418939590454e-01 1.380788981914520264e-01 1.872685402631759644e-01 -2.722284570336341858e-02 -3.433879017829895020e-01 3.073618710041046143e-01 -5.578618124127388000e-02 -1.223695427179336548e-01 8.927256613969802856e-02 5.834368523210287094e-03 2.241265028715133667e-01 4.693585336208343506e-01 2.578947842121124268e-01 6.143004074692726135e-02 8.942990005016326904e-02 -2.108624726533889771e-01 2.625595219433307648e-02 1.188660040497779846e-01 4.481136857066303492e-04 -2.354917377233505249e-01 9.684831649065017700e-02 -1.496743708848953247e-01 -1.527868062257766724e-01 -1.719781197607517242e-02 -1.260702162981033325e-01 -1.662892699241638184e-01 -9.383027255535125732e-02 2.342222034931182861e-01 -1.672130078077316284e-01 -9.960708767175674438e-02 6.775411963462829590e-02
5.269195511937141418e-02 -9.804314374923706055e-02 -1.007524952292442322e-01 1.019829958677291870e-01 -1.816826462745666504e-01 2.032046467065811157e-01 5.643093958497047424e-02 -7.276319433003664017e-03 1.103943586349487305e-01 -9.930557012557983398e-02 1.190374717116355896e-01 4.572352766990661621e-01 4.039280712604522705e-01 1.078156530857086182e-01 1.417099833488464355e-01 2.222985401749610901e-02 -1.892934590578079224e-01 -1.149642616510391235e-01 3.128434717655181885e-01 -9.873509407043457031e-02 -7.541551440954208374e-02 5.600010976195335388e-02 -3.063192665576934814e-01 1.143588274717330933e-01 2.029035240411758423e-01 -3.484718734398484230e-03 -1.948875784873962402e-01 1.937110791914165020e-03 2.407926619052886963e-01 -1.549718677997589111e-01 -1.236172094941139221e-01 5.826959386467933655e-03
2.351448386907577515e-01 -4.828546568751335144e-02 -7.201701402664184570e-02 2.283016405999660492e-02 -9.365507215261459351e-02 -1.142056509852409363e-01 1.621912866830825806e-01 7.878735661506652832e-02 -1.234160512685775757e-01 -2.319245599210262299e-02 1.951175481081008911e-01 2.041952908039093018e-01 4.097127020359039307e-01 4.940176382660865784e-03 -1.770995855331420898e-01 -1.719306260347366333e-01 -3.395082354545593262e-01 -7.408800721168518066e-02 1.912855356931686401e-01 3.974374830722808838e-01 -4.604383185505867004e-02 4.148266911506652832e-01 -4.378986358642578125e-02 1.262797117233276367e-01 3.202273324131965637e-02 -7.469891756772994995e-02 9.107493609189987183e-02 2.748408541083335876e-02 3.037513792514801025e-02 1.737534552812576294e-01 -5.757271870970726013e-02 2.325726859271526337e-02
2.625338733196258545e-01 7.177404477261006832e-04 4.597724974155426025e-02 9.097890555858612061e-02 -1.284212619066238403e-01 2.550052106380462646e-02 -1.551904249936342239e-02 6.092027574777603149e-02 -3.323661386966705322e-01 2.049718648195266724e-01 -1.018445119261741638e-01 -4.791169986128807068e-02 1.395112276077270508e-01 8.671543560922145844e-03 7.972696423530578613e-02 8.183481544256210327e-02 3.524490818381309509e-02 -3.533042073249816895e-01 2.315690368413925171e-01 -1.931694597005844116e-01 -3.212859034538269043e-01 6.354103982448577881e-02 -5.957100540399551392e-03 3.978934288024902344e-01 -7.595144212245941162e-02 -1.533872680738568306e-03 -5.940454825758934021e-02 -1.079071760177612305e-01 1.211076751351356506e-01 -1.837159842252731323e-01 -1.191291138529777527e-01 3.683392703533172607e-01
1.722107678651809692e-01 1.998865753412246704e-01 5.341114103794097900e-02 2.593942880630493164e-01 3.252397105097770691e-02 -2.460098452866077423e-02 5.810676887631416321e-02 1.843220889568328857e-01 -1.023576781153678894e-01 -2.884690165519714355e-01 1.710574328899383545e-02 2.261418849229812622e-01 1.460181176662445068e-01 2.318110615015029907e-01 4.796376451849937439e-02 4.013498872518539429e-02 -4.242246150970458984e-01 -1.042476147413253784e-01 -1.740094088017940521e-02 -1.247628033161163330e-01 -8.141660690307617188e-02 1.818577647209167480e-01 -1.433402746915817261e-01 -3.356593847274780273e-01 2.671914994716644287e-01 2.463936246931552887e-02 -2.538589239120483398e-01 2.727957814931869507e-02 2.019949108362197876e-01 -1.737637445330619812e-02 7.231742143630981445e-02 1.844059973955154419e-01
3.508484959602355957e-01 -4.309349507093429565e-02 -4.686583578586578369e-02 1.834259629249572754e-01 -1.642398536205291748e-01 -1.979806423187255859e-01 -9.754412621259689331e-02 -8.314405381679534912e-02 -2.341065108776092529e-01 1.031198799610137939e-01 -7.969243824481964111e-02 -6.831851601600646973e-02 2.888736128807067871e-02 -3.584477677941322327e-02 2.213240601122379303e-02 -2.212422527372837067e-02 -7.133899629116058350e-02 -2.091315239667892456e-01 1.003368943929672241e-01 -1.383563876152038574e-01 -4.228187501430511475e-01 1.031691506505012512e-01 -1.076228842139244080e-01 3.974506556987762451e-01 -2.024143040180206299e-01 8.203462511301040649e-02 7.632000744342803955e-02 -3.934972453862428665e-03 1.117110326886177063e-01 -2.130946516990661621e-01 -1.345903277397155762e-01 3.324185609817504883e-01
2.142672389745712280e-01 -6.426103413105010986e-02 -3.902434557676315308e-02 2.541658878326416016e-01 -6.241742148995399475e-02 1.229582950472831726e-01 1.975108869373798370e-02 7.958242297172546387e-02 -3.290166556835174561e-01 -4.177355393767356873e-02 -1.082216724753379822e-01 5.337107460945844650e-03 6.532946974039077759e-02 3.253975138068199158e-02 -3.370128199458122253e-02 1.149722412228584290e-01 -3.504675999283790588e-02 -3.531202673912048340e-01 -3.423113003373146057e-02 -1.067423671483993530e-01 -2.418901026248931885e-01 5.776548758149147034e-02 -3.285651504993438721e-01 4.217602014541625977e-01 -1.437517106533050537e-01 1.663950085639953613e-02 9.393247216939926147e-02 -8.238733559846878052e-02 6.078111007809638977e-02 4.046908766031265259e-02 -2.150976806879043579e-01 3.773014545440673828e-01
2.137436270713806152e-01 2.822574973106384277e-01 2.183915674686431885e-01 2.426253557205200195e-01 -3.762550652027130127e-02 3.084676265716552734e-01 3.464571535587310791e-01 2.721022665500640869e-01 -5.216513946652412415e-02 2.431350052356719971e-01 7.365880906581878662e-02 2.493148893117904663e-01 2.015422135591506958e-01 -1.548927277326583862e-01 -1.833671890199184418e-02 -1.976454406976699829e-01 -1.228686124086380005e-01 -1.407536566257476807e-01 -4.706190899014472961e-02 1.847042739391326904e-01 -1.485120803117752075e-01 4.886704310774803162e-02 -7.955656200647354126e-02 6.393426656723022461e-02 -8.681677281856536865e-02 3.030708432197570801e-02 -2.505920529365539551e-01 -5.291956663131713867e-02 -2.907178737223148346e-02 -1.039418131113052368e-01 -2.255448102951049805e-01 3.661322593688964844e-02
7.272299379110336304e-02 1.481410115957260132e-01 2.449414134025573730e-02 7.771222293376922607e-02 -4.856757447123527527e-02 -4.203559458255767822e-02 3.035232126712799072e-01 -1.293587237596511841e-01 1.493320465087890625e-01 -2.600723877549171448e-02 1.330053508281707764e-01 1.158513315021991730e-02 4.510353207588195801e-01 2.169654816389083862e-01 -2.071002498269081116e-02 -1.612607091665267944e-01 -9.293840080499649048e-02 -3.444569408893585205e-01 -6.570707773789763451e-04 1.892680376768112183e-01 -1.740564852952957153e-01 3.515367629006505013e-03 -5.644971504807472229e-02 3.723749518394470215e-01 -1.871912479400634766e-01 1.986148357391357422e-01 3.433908277656883001e-04 5.138777196407318115e-02 2.225250154733657837e-01 -2.566752135753631592e-01 1.113910321146249771e-02 8.647135645151138306e-02
1.880475580692291260e-01 7.473785430192947388e-02 7.770103961229324341e-02 2.492519095540046692e-02 4.020566586405038834e-03 -7.851471751928329468e-02 -1.676432974636554718e-02 1.129528954625129700e-01 -2.102778404951095581e-01 -2.865853905677795410e-02 -1.355197653174400330e-02 -9.692063555121421814e-03 1.613620072603225708e-01 1.689907908439636230e-01 -5.869086459279060364e-02 3.055084943771362305e-01 -2.830753326416015625e-01 6.362579017877578735e-02 -2.210577279329299927e-01 1.062396913766860962e-01 -1.516817063093185425e-01 9.919802658259868622e-03 -1.118716523051261902e-01 2.814797461032867432e-01 1.796164959669113159e-01 -1.293638199567794800e-01 -2.063785791397094727e-01 3.391216695308685303e-01 -1.775240302085876465e-01 -1.457811743021011353e-01 1.482592523097991943e-01 4.426698386669158936e-01
2.143690735101699829e-01 -7.515321671962738037e-02 -1.427397876977920532e-01 2.852175533771514893e-01 -3.784256055951118469e-02 8.860426396131515503e-02 3.097968362271785736e-02 2.918772585690021515e-02 -2.015682309865951538e-01 -1.125291660428047180e-01 2.450573258101940155e-02 9.125903993844985962e-02 1.329413503408432007e-01 -3.057228028774261475e-02 1.031861230731010437e-01 3.435208797454833984e-01 -9.915110468864440918e-02 -1.926279366016387939e-01 -3.021607995033264160e-01 -7.947701960802078247e-03 -2.351270765066146851e-01 4.004754722118377686e-01 -1.764280647039413452e-01 2.463448494672775269e-01 -1.493169814348220825e-01 2.858473956584930420e-01 9.241236001253128052e-02 -1.135849207639694214e-01 4.743278771638870239e-02 5.007093399763107300e-02 8.628708869218826294e-02 2.065656632184982300e-01
2.443820536136627197e-01 1.646974384784698486e-01 -1.227580308914184570e-01 3.141876459121704102e-01 -5.511404573917388916e-02 3.127973079681396484e-01 4.608627781271934509e-02 1.256119906902313232e-01 -3.414257466793060303e-01 -1.012101024389266968e-01 1.551475822925567627e-01 3.138887882232666016e-02 3.302816152572631836e-01 -4.612076655030250549e-02 -5.767281726002693176e-02 -9.697157889604568481e-02 -6.443542987108230591e-02 -3.873299062252044678e-01 -9.482609108090400696e-03 9.177879244089126587e-02 -2.949291765689849854e-01 -8.114345371723175049e-02 5.461593717336654663e-02 6.505696475505828857e-02 5.325628817081451416e-02 -4.016040638089179993e-02 -3.707404807209968567e-02 8.390215784311294556e-02 9.938377887010574341e-02 -3.726635500788688660e-02 -3.127494156360626221e-01 1.391384154558181763e-01
1.434348672628402710e-01 8.200799673795700073e-02 9.026703238487243652e-02 5.144476518034934998e-02 1.526359468698501587e-01 -1.959398239850997925e-01 2.143776714801788330e-01 -2.632306329905986786e-02 -1.314909458160400391e-01 2.109164148569107056e-01 -7.609076797962188721e-02 1.662641465663909912e-01 3.728886842727661133e-01 -4.520390555262565613e-02 -2.107215821743011475e-01 3.875555098056793213e-01 -3.433947861194610596e-01 -5.013106390833854675e-02 7.908461987972259521e-02 1.371464431285858154e-01 -1.046227216720581055e-01 -7.384289056062698364e-02 4.916421324014663696e-02 1.119619905948638916e-01 8.159339427947998047e-02 -1.281891670078039169e-02 -2.903147339820861816e-01 9.372603893280029297e-02 -6.514038890600204468e-02 -3.070476353168487549e-01 -2.023050487041473389e-01 8.048885315656661987e-02
2.112355530261993408e-01 -1.821725443005561829e-02 -1.982871443033218384e-01 2.298259288072586060e-01 3.580145537853240967e-02 1.502913832664489746e-01 1.241387575864791870e-01 -9.185589849948883057e-02 -1.933792382478713989e-01 -3.421145305037498474e-02 3.615989908576011658e-02 -1.207521930336952209e-02 1.498237252235412598e-01 -5.144560709595680237e-02 1.540367156267166138e-01 2.829122841358184814e-01 -1.960018128156661987e-01 -9.691166132688522339e-02 -1.983557492494583130e-01 8.302018791437149048e-02 -2.913794219493865967e-01 4.407055377960205078e-01 -9.320622682571411133e-02 1.853057593107223511e-01 -1.485533267259597778e-01 3.211746513843536377e-01 1.497549861669540405e-01 -1.856820583343505859e-01 4.892965778708457947e-02 7.599402964115142822e-02 7.369820773601531982e-02 1.854501813650131226e-01
2.171562016010284424e-01 1.279308795928955078e-01 3.290167078375816345e-02 -6.008604168891906738e-02 6.250871811062097549e-03 2.014971151947975159e-02 1.608376652002334595e-01 2.208284102380275726e-02 -1.311210989952087402e-01 3.909932076930999756e-02 -1.786604672670364380e-01 1.592515856027603149e-01 1.725093871355056763e-01 1.171013712882995605e-01 -4.641310125589370728e-02 4.301234781742095947e-01 -1.054735183715820312e-01 -9.388885647058486938e-02 2.491987869143486023e-02 2.485040277242660522e-01 -1.893970370292663574e-01 3.003990948200225830e-01 -2.501744925975799561e-01 1.957799345254898071e-01 1.746634989976882935e-01 -5.610555410385131836e-02 -2.284806817770004272e-01 2.119554728269577026e-01 -8.856693655252456665e-02 1.339293867349624634e-01 1.923090517520904541e-01 3.089615404605865479e-01
1.705359369516372681e-01 1.173283010721206665e-01 -7.153052091598510742e-02 2.601610422134399414e-01 -2.311253100633621216e-01 -1.664626039564609528e-02 -9.995217621326446533e-02 1.303137838840484619e-01 1.290320903062820435e-01 -8.535180985927581787e-02 3.148440718650817871e-01 -8.880338072776794434e-02 2.908160090446472168e-01 -7.863042503595352173e-02 -1.475068628787994385e-01 4.339670762419700623e-02 -3.883155584335327148e-01 -3.177793622016906738e-01 4.168514907360076904e-02 -4.026888310909271240e-02 -1.405755132436752319e-01 -4.112031310796737671e-02 7.410245388746261597e-02 2.599115371704101562e-01 -4.505065456032752991e-02 2.259990870952606201e-01 2.496702969074249268e-02 -3.181673884391784668e-01 5.828205496072769165e-02 -1.571955978870391846e-01 -1.195342391729354858e-01 1.065530255436897278e-01
2.334148585796356201e-01 1.291607320308685303e-01 2.666320092976093292e-02 5.073423311114311218e-02 -5.529841873794794083e-04 -4.225136712193489075e-02 3.808192908763885498e-03 -2.774696648120880127e-01 -2.063352763652801514e-01 1.895912736654281616e-01 -1.081879585981369019e-01 -1.049772724509239197e-01 1.960622817277908325e-01 2.121812105178833008e-01 -2.397159636020660400e-01 -1.332189142704010010e-01 -3.251351416110992432e-01 -2.909809537231922150e-02 -6.653865426778793335e-02 -8.340673148632049561e-02 -8.521241135895252228e-03 2.555859684944152832e-01 -4.237231612205505371e-02 -6.019983068108558655e-02 -7.407079637050628662e-02 7.424633204936981201e-02 -2.105411440134048462e-01 -7.620602101087570190e-02 -8.303707093000411987e-02 -4.324246644973754883e-01 1.158044114708900452e-01 3.600746393203735352e-01
2.637719213962554932e-01 -6.588098406791687012e-02 -1.006459593772888184e-01 -2.246032655239105225e-02 1.491193920373916626e-01 4.311086982488632202e-02 1.988826990127563477e-01 1.056619137525558472e-01 -2.953210473060607910e-01 7.361237704753875732e-02 1.924087852239608765e-01 4.174957275390625000e-01 3.212959766387939453e-01 2.617922425270080566e-02 -8.213870972394943237e-02 -4.902999475598335266e-02 -2.691477835178375244e-01 -7.948219031095504761e-02 1.626476049423217773e-01 1.540001630783081055e-01 1.687366813421249390e-01 3.790549635887145996e-01 -2.406933531165122986e-02 1.364486664533615112e-01 5.354164913296699524e-02 -1.758672893047332764e-01 9.833446145057678223e-02 6.123292818665504456e-02 -1.193723361939191818e-02 -2.026002854108810425e-02 -2.352448850870132446e-01 -1.493177190423011780e-02
1.524974498897790909e-02 -6.241587921977043152e-02 -1.308643072843551636e-02 7.076765596866607666e-02 6.122865155339241028e-02 -7.670705672353506088e-03 2.652506530284881592e-01 1.048369109630584717e-01 -1.328290998935699463e-01 -5.646580457687377930e-02 -2.488595619797706604e-02 -1.228856220841407776e-01 3.714573681354522705e-01 -6.221439316868782043e-02 -5.342407897114753723e-02 4.118396341800689697e-02 -1.195759549736976624e-01 -2.441860884428024292e-01 1.558623313903808594e-01 3.027523756027221680e-01 -1.653956472873687744e-01 -6.135104224085807800e-02 -1.437498331069946289e-01 3.491859734058380127e-01 1.998175829648971558e-01 4.011289179325103760e-01 1.528803724795579910e-02 -1.419734209775924683e-01 -1.037125214934349060e-01 -2.714456915855407715e-01 -2.936042845249176025e-02 2.290584743022918701e-01
4.103102385997772217e-01 -3.093984909355640411e-02 7.690627872943878174e-02 1.420343816280364990e-01 5.309945717453956604e-02 -1.541483998298645020e-01 5.430069565773010254e-02 -1.571126282215118408e-01 -1.210379786789417267e-02 4.003260284662246704e-02 2.383760064840316772e-01 8.233349025249481201e-02 -9.972082823514938354e-02 1.625317335128784180e-01 -8.018828183412551880e-02 3.435431718826293945e-01 -1.624932736158370972e-01 -4.754507914185523987e-02 1.062666997313499451e-01 2.761425077915191650e-01 -2.232978045940399170e-01 2.436785697937011719e-01 -2.144053280353546143e-01 3.085328340530395508e-01 1.738342642784118652e-01 8.024689555168151855e-02 -1.618621870875358582e-02 -8.346673846244812012e-02 2.481887787580490112e-01 1.706605553627014160e-01 -1.064103171229362488e-01 1.080468669533729553e-01
1.173156425356864929e-01 1.409801244735717773e-01 -6.816317886114120483e-02 3.098380863666534424e-01 -1.867875643074512482e-02 3.947775065898895264e-02 -4.854048043489456177e-02 1.665960550308227539e-01 -8.807286620140075684e-02 -5.436051636934280396e-02 2.099425047636032104e-01 -1.262342631816864014e-01 1.736899614334106445e-01 -5.433318763971328735e-02 -8.688993752002716064e-02 1.479350402951240540e-02 -8.066499978303909302e-02 -2.200612872838973999e-01 1.360636670142412186e-02 8.042594045400619507e-02 3.382075577974319458e-02 2.879108190536499023e-01 -5.897712707519531250e-01 2.456619888544082642e-01 4.727396648377180099e-03 2.308068722486495972e-01 3.116427175700664520e-02 7.588019967079162598e-02 1.018919125199317932e-01 -2.542060974519699812e-05 -3.011881113052368164e-01 8.463475108146667480e-02
1.134426444768905640e-01 -5.214051157236099243e-02 2.892839908599853516e-01 2.690076231956481934e-01 -1.543945670127868652e-01 -7.183007895946502686e-02 2.787463665008544922e-01 1.617505960166454315e-02 -2.195688933134078979e-01 1.468285620212554932e-01 -2.421150654554367065e-01 -2.378871664404869080e-02 1.206012815237045288e-01 9.843316860496997833e-03 -1.936445981264114380e-01 1.219009384512901306e-01 -2.267225533723831177e-01 -1.692391335964202881e-01 2.910516560077667236e-01 1.863162666559219360e-01 -1.807993799448013306e-01 8.530946075916290283e-02 -1.374508291482925415e-01 1.039020158350467682e-02 1.647693216800689697e-01 3.286778330802917480e-01 -2.019912898540496826e-01 4.997342824935913086e-02 -2.057935893535614014e-01 -1.685158014297485352e-01 -8.527235686779022217e-02 1.025500595569610596e-01
-1.664001941680908203e-01 -1.787303760647773743e-02 5.840324237942695618e-02 2.304779179394245148e-02 5.368851125240325928e-02 -8.140536025166511536e-03 4.052357673645019531e-01 -1.513776741921901703e-02 1.145140901207923889e-01 8.348613046109676361e-03 1.481908559799194336e-01 -1.373297870159149170e-01 2.727737724781036377e-01 1.567318737506866455e-01 -5.142077803611755371e-02 -5.620633251965045929e-03 -1.910885274410247803e-01 -1.149780154228210449e-01 1.969872117042541504e-01 3.780240193009376526e-02 -3.311986029148101807e-01 1.929559260606765747e-01 -2.164048515260219574e-02 3.207966387271881104e-01 1.832256317138671875e-01 9.052506089210510254e-02 -1.218252331018447876e-01 -1.617674976587295532e-01 5.460468307137489319e-02 -3.721502125263214111e-01 2.519349157810211182e-01 1.304229646921157837e-01
4.825907945632934570e-02 -1.130810827016830444e-01 1.223818510770797729e-01 1.218319460749626160e-01 5.154309794306755066e-02 -7.045160233974456787e-02 1.341127306222915649e-01 -2.302806824445724487e-01 -4.385129734873771667e-02 6.878608465194702148e-02 4.198206216096878052e-02 4.081229269504547119e-01 2.097011208534240723e-01 -1.548325270414352417e-01 -1.688463240861892700e-01 8.691283315420150757e-02 -1.911893486976623535e-01 -2.527036070823669434e-01 9.080873802304267883e-03 4.361006245017051697e-02 -2.904925942420959473e-01 2.452568411827087402e-01 -2.419984787702560425e-01 -8.187774568796157837e-02 -6.683253496885299683e-02 -9.709551185369491577e-02 -9.849216789007186890e-02 3.695200979709625244e-01 -1.176092252135276794e-01 -2.832745611667633057e-01 -1.754624098539352417e-01 1.522434689104557037e-02
4.678982868790626526e-02 -2.795203588902950287e-02 1.700688004493713379e-01 1.121896058320999146e-01 2.673622965812683105e-01 3.974657133221626282e-02 2.845124900341033936e-01 -2.744619362056255341e-02 -1.089405640959739685e-01 -5.402958020567893982e-03 -3.018439710140228271e-01 2.093866765499114990e-01 -2.054808847606182098e-02 1.457504630088806152e-01 -4.831600189208984375e-02 -5.437688156962394714e-02 -2.227744013071060181e-01 -1.315400451421737671e-01 -2.756561934947967529e-01 1.873606443405151367e-01 -2.072792798280715942e-01 2.837178111076354980e-01 4.210181906819343567e-02 8.822070062160491943e-02 1.661740988492965698e-01 5.708950012922286987e-02 -4.241755306720733643e-01 -9.789449721574783325e-02 5.838444456458091736e-02 -1.354717370122671127e-02 -2.480589598417282104e-01 1.743720024824142456e-01
-1.154369711875915527e-01 7.347600907087326050e-02 7.968095131218433380e-03 4.018705710768699646e-02 3.239096403121948242e-01 4.871259257197380066e-02 4.811917990446090698e-02 9.203700348734855652e-03 3.830618225038051605e-03 6.831091642379760742e-02 -1.054114773869514465e-01 3.808278590440750122e-02 2.951809763908386230e-01 1.224770992994308472e-01 2.440661750733852386e-02 -1.187977031804621220e-03 -3.216690421104431152e-01 -2.424052357673645020e-01 3.807307779788970947e-01 -1.320356428623199463e-01 -3.855401277542114258e-01 2.970171868801116943e-01 -1.114325970411300659e-01 -5.264649540185928345e-02 -1.092858910560607910e-01 1.917730420827865601e-01 -5.036574229598045349e-02 -2.082777172327041626e-01 1.692593246698379517e-01 1.025328189134597778e-01 -1.986206769943237305e-01 -3.982854075729846954e-03
1.511907726526260376e-01 7.659509032964706421e-02 3.170030191540718079e-02 8.219443261623382568e-02 2.998711764812469482e-01 -2.451958321034908295e-02 1.838570237159729004e-01 7.879734039306640625e-02 -1.862661838531494141e-01 -2.041479349136352539e-01 6.417221575975418091e-02 1.868089586496353149e-01 2.342143207788467407e-01 1.555668413639068604e-01 6.505001336336135864e-02 3.443568944931030273e-01 -3.331830501556396484e-01 -6.992902141064405441e-03 1.767703592777252197e-01 5.592857953161001205e-03 1.418242901563644409e-01 2.555738091468811035e-01 7.590693980455398560e-02 1.329318434000015259e-01 1.216486245393753052e-01 1.845463514328002930e-01 -2.586573362350463867e-01 1.302995085716247559e-01 -2.278982549905776978e-01 -1.901118755340576172e-01 7.873561233282089233e-02 1.936471313238143921e-01
1.878816038370132446e-01 2.216620743274688721e-01 1.103969886898994446e-01 1.535499244928359985e-01 4.262859746813774109e-02 1.059337481856346130e-01 -1.223633214831352234e-01 9.665973484516143799e-02 1.627048850059509277e-02 1.319902390241622925e-01 2.665433846414089203e-02 1.638569235801696777e-01 -2.746503986418247223e-02 -8.369334042072296143e-03 1.856469959020614624e-01 -2.377995848655700684e-01 -2.490336596965789795e-01 -5.574319958686828613e-01 -1.094625815749168396e-01 -9.266772866249084473e-02 7.057446520775556564e-03 1.495600193738937378e-01 -7.584110647439956665e-02 2.698624134063720703e-01 1.394741833209991455e-01 2.318493127822875977e-01 -2.955878376960754395e-01 4.242777451872825623e-02 -1.028601545840501785e-02 3.945960849523544312e-02 -2.156896442174911499e-01 2.203050069510936737e-02
2.764075100421905518e-01 -2.786590456962585449e-01 -2.081543654203414917e-01 7.130802422761917114e-02 -4.311724752187728882e-02 -2.425696887075901031e-02 2.401693761348724365e-01 1.591512262821197510e-01 -2.840472757816314697e-02 -3.450848162174224854e-02 1.890388876199722290e-01 -1.424755807965993881e-02 3.034038543701171875e-01 3.526938706636428833e-02 -4.470392689108848572e-02 -2.576958946883678436e-02 3.274529799818992615e-02 -2.025368362665176392e-01 4.531463608145713806e-03 2.414433360099792480e-01 -2.925306856632232666e-01 2.502677738666534424e-01 -8.244598656892776489e-02 3.750759959220886230e-01 -6.469583511352539062e-02 2.257820069789886475e-01 1.929996311664581299e-01 -5.589888617396354675e-02 3.205833211541175842e-02 -2.501241862773895264e-01 1.251503676176071167e-01 -8.540984243154525757e-02
7.682842668145895004e-03 -2.722091972827911377e-01 1.964345276355743408e-01 2.263308763504028320e-01 8.174038492143154144e-03 -1.543854326009750366e-01 2.259907722473144531e-01 -3.826722130179405212e-02 -1.599574647843837738e-02 1.930110454559326172e-01 2.243001610040664673e-01 2.512593865394592285e-01 1.767819821834564209e-01 2.884013354778289795e-01 -3.122877515852451324e-02 -1.223634183406829834e-02 -3.928268551826477051e-01 -4.701482877135276794e-02 1.519327610731124878e-01 -1.022259742021560669e-01 -3.228548914194107056e-02 1.909964978694915771e-01 1.621996238827705383e-02 -8.156248182058334351e-02 1.288013905286788940e-01 2.403597682714462280e-01 -1.858536303043365479e-01 1.393667459487915039e-01 -2.586509846150875092e-02 -1.202577129006385803e-01 -2.127112001180648804e-01 2.643695771694183350e-01
1.153860241174697876e-01 -7.744337618350982666e-02 -1.326625794172286987e-01 1.583906114101409912e-01 -2.582792341709136963e-01 -2.156955376267433167e-02 -9.840872138738632202e-02 1.260593980550765991e-01 -2.684988453984260559e-02 3.859338164329528809e-02 2.267758175730705261e-02 2.439992129802703857e-01 -1.266447603702545166e-01 -7.040574401617050171e-02 -1.109038069844245911e-01 4.577880203723907471e-01 -2.789055407047271729e-01 -1.983369737863540649e-01 9.336350113153457642e-02 -3.016463480889797211e-03 -1.765683740377426147e-01 1.469697803258895874e-01 -2.176316678524017334e-01 1.348097026348114014e-01 2.700114250183105469e-02 2.198452204465866089e-01 -3.982890769839286804e-02 -2.192006856203079224e-01 -1.323419809341430664e-02 -2.743587195873260498e-01 -3.367432951927185059e-01 9.176979959011077881e-02
1.775064468383789062e-01 -6.507145613431930542e-02 -1.437799483537673950e-01 1.854287832975387573e-01 -2.122169733047485352e-01 2.355307107791304588e-03 -3.348916769027709961e-02 -5.337236449122428894e-02 -4.156795144081115723e-01 1.760430634021759033e-01 -8.676371723413467407e-02 1.950079947710037231e-02 9.906177222728729248e-02 1.600043177604675293e-01 1.432919949293136597e-01 9.498607367277145386e-02 -4.670387133955955505e-02 -3.305284678936004639e-01 1.954236626625061035e-01 -3.624897077679634094e-02 -3.020914196968078613e-01 8.280579745769500732e-02 -1.684914082288742065e-01 3.303537666797637939e-01 -1.368118226528167725e-01 -4.733965173363685608e-02 7.679579406976699829e-02 -3.005966544151306152e-03 -9.509105980396270752e-02 -1.557199358940124512e-01 -7.890859991312026978e-02 3.613503277301788330e-01
7.004375010728836060e-02 1.892572641372680664e-01 1.985025219619274139e-02 1.223476976156234741e-01 -3.013035282492637634e-02 -2.206690460443496704e-01 -3.333412110805511475e-03 -4.213406145572662354e-02 -1.247738972306251526e-01 3.507687896490097046e-02 2.090551331639289856e-02 4.269174933433532715e-01 3.394286632537841797e-01 -4.431773722171783447e-02 -1.002290025353431702e-01 -2.624835371971130371e-01 -1.368067413568496704e-01 -1.364962458610534668e-01 4.314631596207618713e-02 1.286091096699237823e-02 -1.101468801498413086e-01 3.406697511672973633e-01 -3.064534068107604980e-01 1.129670962691307068e-01 -9.450287371873855591e-02 -2.873887419700622559e-01 -1.784972548484802246e-01 -2.566827535629272461e-01 1.225385963916778564e-01 9.680850803852081299e-02 8.149494975805282593e-02 4.870661348104476929e-02
4.322735965251922607e-02 -1.636471599340438843e-01 -3.900549933314323425e-02 8.734324574470520020e-02 -3.510022163391113281e-02 5.244515836238861084e-02 2.966107726097106934e-01 -5.100705102086067200e-02 -7.020045071840286255e-02 1.536934822797775269e-01 -3.992634639143943787e-02 -2.366929352283477783e-01 4.989173710346221924e-01 2.381836026906967163e-01 3.109353594481945038e-02 -4.941424727439880371e-02 -2.617029547691345215e-01 -1.296429783105850220e-01 -1.112906038761138916e-01 2.346656173467636108e-01 -1.539985537528991699e-01 -8.280081301927566528e-02 -2.413591444492340088e-01 2.361826747655868530e-01 6.405205279588699341e-02 2.916689813137054443e-01 -8.512219786643981934e-02 -2.074097469449043274e-02 -1.403367668390274048e-01 -1.995727270841598511e-01 4.844292998313903809e-02 1.278107315301895142e-01
1.930521130561828613e-01 7.570262998342514038e-02 -8.671747893095016479e-02 3.756955564022064209e-01 -6.528387218713760376e-02 3.411616757512092590e-02 1.283958554267883301e-01 4.749459624290466309e-01 1.044423952698707581e-01 -7.001648098230361938e-02 5.902625620365142822e-02 8.768834173679351807e-02 2.974409759044647217e-01 -8.038027212023735046e-03 -4.478466138243675232e-02 -8.057087659835815430e-03 -2.165570296347141266e-02 -1.197968125343322754e-01 -1.196802407503128052e-01 8.571314066648483276e-02 -5.010655615478754044e-03 4.354307949542999268e-01 -1.792356967926025391e-01 1.215475946664810181e-01 1.345616579055786133e-01 2.967303991317749023e-01 -5.336846411228179932e-02 -6.723267585039138794e-02 -1.623860746622085571e-02 2.761273831129074097e-02 -6.771395355463027954e-02 2.260695397853851318e-01
2.105637639760971069e-01 -3.864689171314239502e-02 -2.102204859256744385e-01 9.686753153800964355e-02 -3.953514620661735535e-02 9.321047365665435791e-02 9.804826974868774414e-02 2.763672918081283569e-02 -4.886232614517211914e-01 -7.238023448735475540e-03 -1.955421827733516693e-02 -1.092050299048423767e-01 2.155757546424865723e-01 8.486008644104003906e-02 1.328013986349105835e-01 -8.900846540927886963e-02 -2.511022053658962250e-02 -3.819296956062316895e-01 7.261361181735992432e-02 -2.522461488842964172e-02 -4.090010523796081543e-01 -1.091573387384414673e-03 -1.247306242585182190e-01 2.771751880645751953e-01 -3.125976398587226868e-02 -8.900441974401473999e-02 5.820816755294799805e-02 -2.027314752340316772e-01 7.180621474981307983e-02 -1.703185588121414185e-01 -1.222302392125129700e-01 1.872169822454452515e-01
7.383446395397186279e-02 -1.567958891391754150e-01 -1.287486106157302856e-01 2.986378669738769531e-01 -1.922297477722167969e-02 -1.599192172288894653e-01 -2.429286576807498932e-02 1.123761683702468872e-01 -3.563540279865264893e-01 -3.144872188568115234e-02 8.626159280538558960e-02 2.878300473093986511e-02 2.992075681686401367e-01 8.734755963087081909e-02 8.537650853395462036e-02 -1.349761039018630981e-01 5.147005617618560791e-02 -3.540845513343811035e-01 1.920135021209716797e-01 8.367564529180526733e-02 -4.124031364917755127e-01 -2.237388305366039276e-02 -1.605357825756072998e-01 3.820958733558654785e-01 -1.392376725561916828e-03 3.409897908568382263e-02 6.250566989183425903e-02 -2.705079689621925354e-02 6.639355421066284180e-02 -1.034002453088760376e-01 -8.807829022407531738e-02 1.524090170860290527e-01
1.626250892877578735e-01 1.368467062711715698e-01 -5.998162552714347839e-02 7.218708097934722900e-02 2.287369780242443085e-02 -2.533455379307270050e-02 6.236266717314720154e-02 -1.874592900276184082e-02 2.428063377737998962e-02 9.229787439107894897e-02 -2.042170912027359009e-01 1.903195679187774658e-01 2.267156541347503662e-01 4.366391524672508240e-02 -3.889176622033119202e-02 1.179705262184143066e-01 -2.133472114801406860e-01 -1.231196075677871704e-01 4.420498013496398926e-02 2.514125965535640717e-02 -1.860613189637660980e-02 4.589924514293670654e-01 -2.084294259548187256e-01 -4.581204801797866821e-02 3.778519928455352783e-01 2.952983677387237549e-01 -3.210343420505523682e-01 5.182353779673576355e-02 -8.417617529630661011e-02 -2.410246133804321289e-01 -2.452507317066192627e-01 6.300123780965805054e-02
1.571042239665985107e-01 -1.673148572444915771e-01 -7.224763929843902588e-02 1.721818000078201294e-01 -6.720294803380966187e-02 -7.828503847122192383e-02 4.397404193878173828e-02 5.505198985338211060e-02 -4.609982967376708984e-01 4.627313092350959778e-02 1.105030030012130737e-01 9.488061070442199707e-02 1.075619310140609741e-01 7.569324970245361328e-02 -3.175781369209289551e-01 -1.573166251182556152e-01 -2.346113137900829315e-02 2.519553601741790771e-01 1.982828378677368164e-01 6.966919451951980591e-02 -8.287028223276138306e-02 3.607018887996673584e-01 -2.273052632808685303e-01 9.387421607971191406e-02 1.310664229094982147e-02 -3.755130618810653687e-02 -1.955473423004150391e-01 1.972930431365966797e-01 -4.503566399216651917e-02 -6.557566672563552856e-02 -1.166820060461759567e-02 3.566597998142242432e-01
2.418613247573375702e-02 -1.519942581653594971e-01 -1.790210008621215820e-01 1.695599108934402466e-01 -2.236810326576232910e-01 5.796830728650093079e-02 -1.534873992204666138e-01 -9.972365945577621460e-02 -1.962008625268936157e-01 -3.995259292423725128e-03 -1.617922447621822357e-02 1.700137108564376831e-01 1.583449840545654297e-01 -1.935994811356067657e-02 1.923937946557998657e-01 -4.488496482372283936e-02 -1.671854108572006226e-01 -5.156673789024353027e-01 7.193101197481155396e-02 8.741742372512817383e-02 -1.565681770443916321e-02 5.888571217656135559e-02 -1.644363701343536377e-01 3.990245237946510315e-02 1.983001679182052612e-01 -1.436325311660766602e-01 -4.102022945880889893e-01 1.302261054515838623e-01 8.562848716974258423e-02 -3.043029308319091797e-01 -1.008971631526947021e-01 -4.634094238281250000e-02
1.026039347052574158e-01 2.458886951208114624e-01 1.128791947849094868e-03 1.533186286687850952e-01 -5.266929045319557190e-02 -1.760435104370117188e-01 -4.081121180206537247e-03 1.817288696765899658e-01 -4.041451495140790939e-03 6.584339588880538940e-02 -1.048232540488243103e-01 1.336359083652496338e-01 -2.359024994075298309e-02 5.981056019663810730e-02 1.674334332346916199e-02 1.450986415147781372e-01 -3.290463685989379883e-01 -2.930842153728008270e-02 -1.209158897399902344e-01 -7.387502491474151611e-02 -4.695384800434112549e-01 1.540216207504272461e-01 -1.711712777614593506e-01 1.020045354962348938e-01 1.377613246440887451e-01 4.122659862041473389e-01 1.550421398133039474e-02 -7.118750363588333130e-02 -1.720521301031112671e-01 6.683494150638580322e-02 -3.036876618862152100e-01 2.153676748275756836e-01
2.675987780094146729e-01 -1.750975549221038818e-01 -9.780150651931762695e-02 3.604360818862915039e-01 -7.964301854372024536e-02 -1.100742295384407043e-01 6.173215433955192566e-02 2.663255929946899414e-01 8.319034427404403687e-02 -1.163816526532173157e-01 -4.155955743044614792e-03 8.857298642396926880e-02 1.145986141636967659e-03 -2.108702361583709717e-01 -1.498693972826004028e-01 3.070651888847351074e-01 -1.445443481206893921e-01 -2.908750474452972412e-01 4.100300744175910950e-02 1.604418754577636719e-01 -1.541513502597808838e-01 6.813444197177886963e-02 -1.744616478681564331e-01 1.125656515359878540e-01 9.286990761756896973e-02 2.559933960437774658e-01 1.419546827673912048e-02 -1.553940474987030029e-01 -5.115089192986488342e-02 -2.836195528507232666e-01 -2.274723351001739502e-01 1.943301111459732056e-01
3.644849359989166260e-01 -2.677130401134490967e-01 1.399427372962236404e-02 2.615471780300140381e-01 -1.133900433778762817e-01 -1.189544573426246643e-01 -1.334691345691680908e-01 -2.845491841435432434e-02 -7.327523827552795410e-02 -6.963735073804855347e-02 -1.642657667398452759e-01 -1.370859444141387939e-01 1.467715054750442505e-01 7.076749950647354126e-02 -6.184190884232521057e-02 5.394195392727851868e-02 4.507473856210708618e-02 -2.610699534416198730e-01 1.702411025762557983e-01 -5.577256530523300171e-02 -3.047574460506439209e-01 1.382280439138412476e-01 -3.184217214584350586e-02 3.201107382774353027e-01 -1.406440734863281250e-01 1.068902015686035156e-01 5.449175834655761719e-02 -2.004880756139755249e-01 1.409465521574020386e-01 -1.318733245134353638e-01 -2.971341609954833984e-01 2.725819647312164307e-01
1.275885403156280518e-01 2.551756501197814941e-01 5.959141999483108521e-02 2.357105165719985962e-01 4.207311198115348816e-02 -1.386209577322006226e-01 7.522348314523696899e-02 1.862430423498153687e-01 -2.721928656101226807e-01 -8.874329924583435059e-02 -2.019687741994857788e-01 5.205610021948814392e-02 1.671827584505081177e-01 5.644385516643524170e-02 -1.407506410032510757e-02 2.551391907036304474e-02 -3.853201866149902344e-01 -2.046730071306228638e-01 -1.794812083244323730e-01 1.103484183549880981e-01 3.439389914274215698e-02 -5.912182852625846863e-02 -1.546617895364761353e-01 3.409272059798240662e-02 1.447742730379104614e-01 -5.948954820632934570e-02 -3.781774342060089111e-01 2.217148095369338989e-01 -2.743493020534515381e-01 -1.262690033763647079e-02 -1.986689567565917969e-01 2.112581580877304077e-01
2.911765575408935547e-01 -2.948966249823570251e-02 9.756941348314285278e-02 5.853573977947235107e-02 -9.803538024425506592e-02 7.902541011571884155e-02 1.702898144721984863e-01 -4.671008512377738953e-02 -8.864580653607845306e-03 -9.609325230121612549e-02 2.250011116266250610e-01 1.534637361764907837e-01 2.364835888147354126e-01 -2.050366997718811035e-01 -1.405064761638641357e-01 -1.106281802058219910e-01 -2.364704012870788574e-01 -7.690376788377761841e-02 -2.413161396980285645e-01 1.304566562175750732e-01 1.240186914801597595e-01 3.947022557258605957e-01 -2.091559171676635742e-01 -4.814830794930458069e-02 2.138596177101135254e-01 -8.923147618770599365e-02 -3.224862515926361084e-01 8.481903374195098877e-02 -6.620143353939056396e-02 -2.762110233306884766e-01 -1.277406364679336548e-01 1.572487950325012207e-01
1.452335435897111893e-02 1.252705752849578857e-01 -9.018278867006301880e-02 -3.848700970411300659e-02 1.811903417110443115e-01 -2.234824746847152710e-01 3.369650542736053467e-01 1.311668660491704941e-02 -9.494908154010772705e-02 -5.214403942227363586e-02 5.138036981225013733e-02 -2.531532570719718933e-02 4.274438321590423584e-01 -5.581648647785186768e-02 1.442885100841522217e-01 1.392593830823898315e-01 -9.729720652103424072e-02 -2.256943732500076294e-01 2.490836940705776215e-02 2.550749778747558594e-01 -1.135302931070327759e-01 -7.907962054014205933e-02 -9.588370472192764282e-02 4.299187958240509033e-01 1.746516823768615723e-01 2.691819667816162109e-01 -8.717473596334457397e-03 8.565645664930343628e-02 -2.132039330899715424e-02 -2.341189980506896973e-01 -1.671253591775894165e-01 6.412500888109207153e-02
-1.109449565410614014e-01 1.635280400514602661e-01 1.798634678125381470e-01 5.175571516156196594e-02 -2.123249229043722153e-03 -2.390282303094863892e-01 2.677609324455261230e-01 -1.438515037298202515e-01 -3.647947683930397034e-02 -9.352808818221092224e-03 3.105086088180541992e-01 1.339434534311294556e-01 2.012875080108642578e-01 9.837234020233154297e-02 9.703384130261838436e-04 2.078206650912761688e-02 -3.516223728656768799e-01 -3.092704117298126221e-01 -9.422533959150314331e-02 -1.586762219667434692e-01 -3.991199433803558350e-01 1.000948622822761536e-01 -2.221811562776565552e-03 8.665062487125396729e-02 2.084377408027648926e-01 2.220409512519836426e-01 -1.286931335926055908e-01 1.020764708518981934e-01 -2.198308147490024567e-02 -2.079075276851654053e-01 -1.268758624792098999e-01 -1.680629514157772064e-02
9.732125699520111084e-02 3.232379853725433350e-01 -1.263855695724487305e-01 5.682058334350585938e-01 -2.491989731788635254e-01 9.337798506021499634e-02 -7.402108609676361084e-02 -1.150718703866004944e-01 -1.883165091276168823e-01 -1.487862467765808105e-01 4.820964857935905457e-02 4.471384361386299133e-02 3.706030920147895813e-02 -1.613467633724212646e-01 -1.191951408982276917e-01 2.160828933119773865e-02 -1.673668175935745239e-01 -1.910749524831771851e-01 -1.404872983694076538e-01 1.409550011157989502e-01 -1.140198335051536560e-01 1.782618314027786255e-01 8.403360843658447266e-02 1.684951335191726685e-01 1.920426264405250549e-02 5.911790952086448669e-02 3.345086798071861267e-02 2.447634749114513397e-02 2.284874916076660156e-01 -2.556532621383666992e-01 -1.020205542445182800e-01 1.890982836484909058e-01
-8.195777423679828644e-03 2.692117989063262939e-01 7.191874086856842041e-02 1.497889906167984009e-01 -1.310991644859313965e-01 -1.062930598855018616e-01 2.401017211377620697e-02 5.267363041639328003e-02 -1.473955661058425903e-01 1.109661608934402466e-01 -1.341842263936996460e-01 2.263919562101364136e-01 2.088038772344589233e-01 -9.800625592470169067e-02 -5.683393776416778564e-02 -1.017342507839202881e-01 -2.214032858610153198e-01 -2.420281916856765747e-01 -9.261272102594375610e-02 3.716759383678436279e-01 -1.094873528927564621e-03 3.112042509019374847e-02 -1.971063436940312386e-03 1.183770298957824707e-01 1.168986707925796509e-01 1.162031292915344238e-01 -3.237619400024414062e-01 -8.390816301107406616e-02 2.273427844047546387e-01 -4.798059761524200439e-01 -7.665652036666870117e-02 4.267618805170059204e-02
5.104813724756240845e-02 -2.334666624665260315e-02 2.160263992846012115e-02 1.255340278148651123e-01 -1.406902968883514404e-01 -2.202219814062118530e-01 -1.068567708134651184e-01 -1.494985371828079224e-01 -1.238027513027191162e-01 -5.338346213102340698e-02 1.162896878668107092e-04 2.341663837432861328e-01 3.256335258483886719e-01 3.454824909567832947e-02 -1.214294508099555969e-01 -3.242409527301788330e-01 -1.515916883945465088e-01 -7.444688677787780762e-02 8.389778435230255127e-03 1.045468375086784363e-01 -7.143654674291610718e-02 4.168347120285034180e-01 -2.882548570632934570e-01 3.843778967857360840e-01 5.030817165970802307e-02 -1.578882336616516113e-01 -7.391968369483947754e-02 -1.691285967826843262e-01 -9.991409629583358765e-02 -1.482347995042800903e-01 7.135759294033050537e-02 -1.750831156969070435e-01
7.110278587788343430e-03 1.370446104556322098e-02 -1.655619964003562927e-02 8.873296529054641724e-02 -6.720895413309335709e-03 1.506974548101425171e-02 -3.576218336820602417e-02 -4.213118180632591248e-02 -3.585220575332641602e-01 1.553306579589843750e-01 9.531532227993011475e-02 1.968055069446563721e-01 2.674460709095001221e-01 -1.177081242203712463e-01 -1.869966685771942139e-01 3.377000093460083008e-01 -2.679781913757324219e-01 -2.952619791030883789e-01 -1.638696901500225067e-02 1.935334205627441406e-01 6.867177784442901611e-02 2.811874151229858398e-01 -3.101408481597900391e-01 2.404547035694122314e-01 5.661282688379287720e-02 1.253071129322052002e-01 1.343419104814529419e-01 2.242150604724884033e-01 2.739159949123859406e-02 -1.387924849987030029e-01 2.495331689715385437e-02 -1.051001176238059998e-01
5.933131650090217590e-02 1.216994971036911011e-01 3.872441127896308899e-02 3.269272148609161377e-01 1.235667467117309570e-01 2.205417305231094360e-01 3.051057830452919006e-02 1.201921701431274414e-01 -1.945292055606842041e-01 -2.803908586502075195e-01 -1.084289327263832092e-02 -3.345239441841840744e-03 4.894105345010757446e-02 4.902760311961174011e-02 1.221505254507064819e-01 7.950000464916229248e-02 1.516317576169967651e-02 -2.303154915571212769e-01 1.932891160249710083e-01 -1.495712995529174805e-01 -1.435224115848541260e-01 3.134859204292297363e-01 -3.123405873775482178e-01 2.897715568542480469e-01 -2.367749363183975220e-01 9.959927760064601898e-03 -1.730205491185188293e-02 6.666121631860733032e-02 2.579426765441894531e-01 5.413087457418441772e-02 -2.039550840854644775e-01 2.569118142127990723e-01
3.556894659996032715e-01 -5.398856848478317261e-02 -1.560688577592372894e-02 1.976189613342285156e-01 -2.150152474641799927e-01 -9.988046437501907349e-02 -6.871613115072250366e-02 1.481753867119550705e-02 -2.685344517230987549e-01 3.522823378443717957e-02 -1.143697723746299744e-01 1.987416483461856842e-02 1.782688349485397339e-01 1.299336105585098267e-01 1.721475273370742798e-01 -9.589637815952301025e-02 -1.693755760788917542e-02 -3.067408800125122070e-01 2.228571325540542603e-01 -6.658284366130828857e-02 -2.385518550872802734e-01 -3.261096403002738953e-02 -1.238879710435867310e-01 3.085651695728302002e-01 -4.831669852137565613e-03 -1.492010988295078278e-02 4.906322807073593140e-02 -2.224808335304260254e-01 1.291082799434661865e-01 -3.019382618367671967e-02 -2.825995087623596191e-01 3.594484925270080566e-01
6.289910525083541870e-02 9.013940393924713135e-02 1.823715120553970337e-01 3.989476561546325684e-01 -7.859106361865997314e-02 -3.781435638666152954e-02 5.265275016427040100e-02 -1.486454904079437256e-01 -8.414019644260406494e-02 1.100647896528244019e-01 9.748800843954086304e-02 6.265914440155029297e-02 2.870905995368957520e-01 4.335238933563232422e-01 -7.888403534889221191e-02 -1.712456196546554565e-01 -1.338295489549636841e-01 -3.295269906520843506e-01 8.900323510169982910e-02 3.380473330616950989e-02 -8.741553872823715210e-02 1.447001993656158447e-01 -2.854529917240142822e-01 1.148039847612380981e-01 -1.417631208896636963e-01 -1.377544850111007690e-01 -2.410588413476943970e-01 1.387874931097030640e-01 2.564432471990585327e-02 -3.499710559844970703e-02 1.301918923854827881e-01 -1.743779480457305908e-01
1.926507204771041870e-01 -1.908922642469406128e-01 -3.754758834838867188e-02 3.223060965538024902e-01 -1.653345227241516113e-01 -5.547569319605827332e-02 -1.440427750349044800e-01 -5.454350262880325317e-02 -2.679460644721984863e-01 -2.642249874770641327e-02 -6.518572568893432617e-02 -1.467332392930984497e-01 3.976974263787269592e-02 3.888273611664772034e-02 6.739998608827590942e-02 1.348770260810852051e-01 3.943890705704689026e-02 -3.650575578212738037e-01 1.032159104943275452e-01 -3.530277684330940247e-02 -3.250616192817687988e-01 5.297205410897731781e-03 -2.844006121158599854e-01 3.366319537162780762e-01 4.325858782976865768e-03 1.348848640918731689e-01 -3.990415111184120178e-02 -4.782864078879356384e-02 1.199384219944477081e-02 -1.559791862964630127e-01 -2.701044380664825439e-01 2.770825624465942383e-01
1.486161500215530396e-01 -6.560367345809936523e-02 -1.455547986552119255e-03 3.460093736648559570e-01 -1.866079866886138916e-01 -1.302104592323303223e-01 -2.667187899351119995e-02 2.106827497482299805e-02 -1.526927947998046875e-02 1.228380352258682251e-01 1.772700697183609009e-01 1.634856462478637695e-01 3.249295800924301147e-02 8.861364424228668213e-02 -1.634974963963031769e-02 -2.303825467824935913e-01 -2.065778225660324097e-01 -1.005373299121856689e-01 -4.247264191508293152e-02 2.532860077917575836e-02 4.169626627117395401e-03 1.107730343937873840e-01 -4.367640912532806396e-01 3.611165881156921387e-01 -8.994463831186294556e-02 -2.174598723649978638e-01 -3.011921346187591553e-01 2.824483513832092285e-01 -1.554642021656036377e-01 -4.791679233312606812e-02 -1.501203328371047974e-01 4.084485769271850586e-02
2.974281013011932373e-01 2.586326375603675842e-02 -3.036721646785736084e-01 6.030175462365150452e-02 -9.779451787471771240e-02 2.595658786594867706e-02 -6.817936897277832031e-02 -1.734953224658966064e-01 9.628530591726303101e-02 -4.529405850917100906e-03 -1.351750195026397705e-01 2.311757393181324005e-02 9.009676426649093628e-02 -1.169357225298881531e-01 9.421226382255554199e-02 1.190826371312141418e-01 -8.760391920804977417e-02 -1.799849867820739746e-01 5.297177005559206009e-03 1.967249214649200439e-01 -3.347002863883972168e-01 4.153696596622467041e-01 -1.468038111925125122e-01 4.164968132972717285e-01 1.814217567443847656e-01 1.172777637839317322e-01 -1.747036576271057129e-01 1.053181737661361694e-01 1.395992636680603027e-01 -6.977610290050506592e-02 1.450970917940139771e-01 7.082258164882659912e-02
-8.908729255199432373e-02 -1.198242530226707458e-01 2.604652196168899536e-02 -2.808626741170883179e-02 -5.512133240699768066e-02 -1.968908309936523438e-02 1.121683567762374878e-01 -8.895470201969146729e-02 -1.268535852432250977e-01 -2.594943046569824219e-01 -1.616585254669189453e-01 1.953406780958175659e-01 4.149694442749023438e-01 2.812478542327880859e-01 -1.119178831577301025e-01 9.335353970527648926e-02 -2.376238703727722168e-01 -1.354514360427856445e-01 1.183144673705101013e-01 -1.692799106240272522e-02 -1.320675760507583618e-01 2.771118879318237305e-01 -2.738573253154754639e-01 2.797241508960723877e-02 -3.075496852397918701e-01 7.483175955712795258e-03 -1.331265419721603394e-01 2.752238214015960693e-01 -4.245906695723533630e-02 -1.759946644306182861e-01 -1.566355675458908081e-02 2.276194840669631958e-01
9.201980195939540863e-03 -1.153637394309043884e-01 -9.791172295808792114e-02 1.354241669178009033e-01 1.580902636051177979e-01 4.438088741153478622e-03 9.048520028591156006e-02 -7.167425751686096191e-02 -2.852124273777008057e-01 -1.013827994465827942e-01 7.114888727664947510e-02 2.578258141875267029e-02 3.899686038494110107e-01 2.803044021129608154e-01 6.853123009204864502e-02 -4.208045825362205505e-02 -2.717813253402709961e-01 -8.147006481885910034e-02 1.333877742290496826e-01 -3.703143298625946045e-01 -3.934110999107360840e-01 1.564830914139747620e-02 -1.869987347163259983e-03 -9.953360259532928467e-02 1.844446361064910889e-01 -3.421632945537567139e-02 -1.209531649947166443e-01 -4.633677378296852112e-02 -5.981058999896049500e-02 -3.131885528564453125e-01 -1.027112528681755066e-01 1.460891515016555786e-01
3.029703199863433838e-01 3.384061753749847412e-01 1.086389124393463135e-01 -1.845459192991256714e-01 7.842141203582286835e-03 1.935274004936218262e-01 -1.921284347772598267e-01 -3.162205591797828674e-02 -3.512504324316978455e-02 -5.115002859383821487e-03 8.687175810337066650e-02 1.080240905284881592e-01 3.283981680870056152e-01 1.001738831400871277e-01 1.591348797082901001e-01 -1.088051348924636841e-01 -2.025291323661804199e-01 -2.418155521154403687e-01 2.180669903755187988e-01 7.383146136999130249e-02 -3.035341799259185791e-01 5.911900848150253296e-02 5.394405126571655273e-02 2.269617170095443726e-01 -1.988660842180252075e-01 2.448041886091232300e-01 -1.398677080869674683e-01 2.208794355392456055e-01 2.118680626153945923e-02 -1.430524438619613647e-01 4.468555096536874771e-03 7.468087226152420044e-02
2.710515260696411133e-02 4.737646877765655518e-02 2.170772552490234375e-01 4.121334254741668701e-01 5.543082207441329956e-02 -9.200575202703475952e-02 -1.392635107040405273e-01 -8.941319584846496582e-02 8.920641243457794189e-02 2.189585268497467041e-01 6.731197983026504517e-02 4.596553444862365723e-01 2.775384485721588135e-01 1.245734840631484985e-01 -7.640486955642700195e-02 -2.168465219438076019e-02 -2.749942541122436523e-01 4.680389910936355591e-02 -2.005239762365818024e-02 -1.290626823902130127e-01 -2.953164875507354736e-01 1.712427437305450439e-01 -1.851652264595031738e-01 2.362592369318008423e-01 1.152836233377456665e-01 -1.304664611816406250e-01 -1.146544143557548523e-01 -6.729637086391448975e-02 9.015230089426040649e-02 -1.005756631493568420e-01 4.957993049174547195e-03 -5.275454372167587280e-02
1.337990164756774902e-01 2.199908047914505005e-01 1.525365281850099564e-02 1.330357939004898071e-01 -2.121103741228580475e-02 3.334599733352661133e-01 -1.197050288319587708e-01 2.288234978914260864e-02 6.319817155599594116e-02 -1.817728877067565918e-01 -9.122233837842941284e-02 -2.961494727060198784e-03 -3.460934385657310486e-02 2.077495753765106201e-01 1.047931313514709473e-01 3.694667667150497437e-02 -1.763453185558319092e-01 -2.654423415660858154e-01 5.866316333413124084e-02 5.156029760837554932e-02 -6.249651685357093811e-02 2.266495525836944580e-01 -5.028007552027702332e-02 2.224309146404266357e-01 -3.643023222684860229e-02 9.971080720424652100e-02 5.874746944755315781e-03 -3.602966964244842529e-01 9.655373543500900269e-02 -3.628841638565063477e-01 -4.110015332698822021e-01 1.456652879714965820e-01
1.551982760429382324e-01 -9.503784775733947754e-02 -3.670673817396163940e-03 9.956240653991699219e-02 3.689967393875122070e-01 -8.605001866817474365e-02 -2.528741657733917236e-01 6.403879821300506592e-02 -4.863222688436508179e-02 -2.536360919475555420e-01 -4.407837986946105957e-02 1.080021634697914124e-01 1.158146187663078308e-01 -2.602759189903736115e-02 -2.301800549030303955e-01 -1.266821622848510742e-01 -1.244053021073341370e-01 -6.135948002338409424e-02 -7.317204028367996216e-02 2.062685191631317139e-01 -3.258644640445709229e-01 2.643389403820037842e-01 -6.595385819673538208e-02 -3.872223570942878723e-02 -4.109869897365570068e-02 8.670662343502044678e-02 -1.934702694416046143e-01 -1.275417208671569824e-01 2.040590047836303711e-01 -1.588281393051147461e-01 -2.350030392408370972e-01 3.845360577106475830e-01
3.333916664123535156e-01 1.145653799176216125e-02 2.764131501317024231e-02 7.140282541513442993e-02 -3.744002059102058411e-02 1.799395084381103516e-01 -2.335268445312976837e-02 -1.937748980708420277e-03 1.578308828175067902e-02 -3.400973230600357056e-02 2.216429263353347778e-02 2.484985589981079102e-01 1.671524159610271454e-02 3.089880049228668213e-01 -9.903625398874282837e-02 2.033379375934600830e-01 -2.585909664630889893e-01 -7.631889730691909790e-02 -1.149195358157157898e-01 2.020719498395919800e-01 -1.733486652374267578e-01 1.850911080837249756e-01 -3.813195973634719849e-02 4.215835928916931152e-01 -1.068374738097190857e-01 1.589456647634506226e-01 -2.437431514263153076e-01 2.562382519245147705e-01 2.674042880535125732e-01 9.709065407514572144e-02 -4.686417803168296814e-02 1.512209326028823853e-01
2.900730967521667480e-01 2.467489391565322876e-01 2.417535148561000824e-02 1.737293004989624023e-01 -2.320872694253921509e-01 2.687622606754302979e-01 -2.460237145423889160e-01 -9.078494459390640259e-02 -1.325895264744758606e-02 3.644069656729698181e-02 -1.329301446676254272e-01 1.986503601074218750e-01 3.507468402385711670e-01 -1.890414766967296600e-02 -1.812345385551452637e-01 -5.968289449810981750e-02 -6.061345711350440979e-02 -7.410369068384170532e-02 -1.186565160751342773e-01 -1.096734255552291870e-01 -2.425829134881496429e-02 2.921832501888275146e-01 3.919833526015281677e-02 8.041086792945861816e-02 -2.357332780957221985e-02 2.570020556449890137e-01 -1.347821652889251709e-01 -2.269707322120666504e-01 8.158518373966217041e-02 -2.284747511148452759e-01 -2.493785694241523743e-02 2.931091189384460449e-01
1.000005528330802917e-01 3.136425092816352844e-02 1.498698294162750244e-01 -4.110226780176162720e-02 -1.559186428785324097e-01 2.611389197409152985e-02 6.888472288846969604e-02 -1.601740345358848572e-02 -8.889161050319671631e-02 -3.164703845977783203e-01 -1.583380550146102905e-01 1.494708806276321411e-01 5.269052386283874512e-01 1.970518380403518677e-01 -1.595557928085327148e-01 1.040194183588027954e-01 -3.743049204349517822e-01 5.303687229752540588e-02 -7.820893824100494385e-02 1.534600257873535156e-01 2.384008280932903290e-02 2.064165920019149780e-01 -2.392231523990631104e-01 9.359806776046752930e-02 -1.895020604133605957e-01 -1.694852858781814575e-01 -1.162627562880516052e-01 1.615762561559677124e-01 -3.912843391299247742e-02 -1.314448565244674683e-01 -2.816333435475826263e-02 1.451108008623123169e-01
3.485273420810699463e-01 -7.856757193803787231e-02 -2.191435545682907104e-01 3.108578920364379883e-01 1.384823173284530640e-01 1.543976664543151855e-01 2.732274234294891357e-01 -4.688428342342376709e-02 -2.400303184986114502e-01 -7.314636558294296265e-02 -4.665879532694816589e-02 -6.855113897472620010e-03 2.694831788539886475e-01 -3.944780677556991577e-02 -1.257086545228958130e-01 8.671247214078903198e-02 1.072013303637504578e-01 -5.530093237757682800e-02 7.378153502941131592e-02 1.069537252187728882e-01 -2.315055727958679199e-01 9.162006527185440063e-02 -1.732857972383499146e-01 4.128121137619018555e-01 6.829854100942611694e-02 -8.872488141059875488e-02 1.462408923543989658e-03 -1.733520627021789551e-02 8.720452338457107544e-02 7.293683290481567383e-02 -1.787227243185043335e-01 3.058993518352508545e-01
1.588243991136550903e-01 9.367375820875167847e-02 4.333481937646865845e-02 9.004975110292434692e-02 1.403229087591171265e-01 -3.575868904590606689e-01 6.931627541780471802e-02 -4.312399029731750488e-02 -2.393004596233367920e-01 9.524247795343399048e-02 1.538847535848617554e-01 4.592390358448028564e-01 8.775985985994338989e-02 1.823410391807556152e-01 1.726146042346954346e-01 -1.398022919893264771e-01 -2.224658578634262085e-01 -3.274272382259368896e-01 -3.192162374034523964e-03 -1.357454657554626465e-01 -2.948186695575714111e-01 1.593213230371475220e-01 -3.627280145883560181e-02 -7.868036627769470215e-02 1.401040256023406982e-01 -2.587487397249788046e-04 -1.492181271314620972e-01 2.365289628505706787e-02 -1.098300889134407043e-01 2.870954945683479309e-02 -2.448587864637374878e-01 1.846192404627799988e-02
8.380289375782012939e-02 -1.027261689305305481e-01 -1.843941509723663330e-01 1.638606339693069458e-01 -3.568825870752334595e-02 -4.377553611993789673e-02 8.587896078824996948e-02 5.612653121352195740e-02 1.971279084682464600e-02 -5.592555552721023560e-02 -2.005011886358261108e-01 2.218616306781768799e-01 -2.633270807564258575e-02 2.580010294914245605e-01 1.491934619843959808e-02 -5.262541025876998901e-02 -2.537095546722412109e-01 6.352370255626738071e-04 -2.775855176150798798e-02 2.552257776260375977e-01 -7.187144458293914795e-02 3.898712098598480225e-01 7.381343841552734375e-02 4.065201580524444580e-01 1.204456314444541931e-01 3.270137608051300049e-01 -2.233849316835403442e-01 3.827929124236106873e-02 1.919584125280380249e-01 -5.286466795951128006e-03 1.935641914606094360e-01 1.983985304832458496e-01
2.687265872955322266e-01 -1.464242786169052124e-01 -1.348990499973297119e-01 1.858378797769546509e-01 4.884285107254981995e-02 9.941991418600082397e-03 5.526294186711311340e-02 -2.475633323192596436e-01 2.886506915092468262e-01 1.476536542177200317e-01 1.200961768627166748e-01 8.721631020307540894e-02 2.805434465408325195e-01 -5.514816194772720337e-02 -1.315072327852249146e-01 -8.930575102567672729e-02 -2.919206321239471436e-01 3.848711028695106506e-02 8.601385354995727539e-02 6.074512004852294922e-02 -3.755455464124679565e-02 3.337948322296142578e-01 2.236005663871765137e-01 2.909730970859527588e-01 3.930515050888061523e-02 -9.514731168746948242e-02 -5.901790689677000046e-03 -4.164195805788040161e-02 -9.922966361045837402e-02 -1.506778895854949951e-01 -1.118436232209205627e-01 3.871887028217315674e-01
1.062858924269676208e-01 -7.814191281795501709e-02 -8.377455174922943115e-02 -2.555228769779205322e-02 -9.379243850708007812e-02 1.469020396471023560e-01 -6.633543223142623901e-02 -9.096286445856094360e-02 6.971266120672225952e-02 -9.068983048200607300e-02 1.092228367924690247e-01 3.114424645900726318e-01 4.006840884685516357e-01 2.162602245807647705e-01 2.174721360206604004e-01 -1.583846053108572960e-03 -1.399080455303192139e-01 -1.304150372743606567e-01 1.415164917707443237e-01 -2.307547181844711304e-01 3.214830160140991211e-02 2.383980751037597656e-01 -1.688187122344970703e-01 2.094538658857345581e-01 6.418905407190322876e-02 -1.726332455873489380e-01 -3.580995798110961914e-01 8.861798048019409180e-02 1.938069611787796021e-01 -2.290888428688049316e-01 -2.053927183151245117e-01 -1.136476248502731323e-01
2.553164660930633545e-01 -2.757237851619720459e-02 -2.311905473470687866e-01 4.160729944705963135e-01 -5.179375782608985901e-02 1.621622941456735134e-03 9.335833042860031128e-02 5.261856690049171448e-02 -8.088633418083190918e-02 1.555974185466766357e-01 5.540059506893157959e-02 6.003558635711669922e-03 1.446337252855300903e-01 -2.962345816195011139e-02 8.258881419897079468e-02 2.861307859420776367e-01 8.832331746816635132e-02 9.125278890132904053e-02 -9.106982499361038208e-02 2.526886463165283203e-01 -1.065097451210021973e-01 2.708019018173217773e-01 -1.506303101778030396e-01 4.016353785991668701e-01 1.319203674793243408e-01 1.593790501356124878e-01 -1.624939441680908203e-01 -9.700736403465270996e-02 6.585267186164855957e-02 -1.774937845766544342e-02 -2.135685384273529053e-01 2.512701451778411865e-01
[truncated: 3,269,414 more chars]
