# Supplementary material for: The Language of Innovation
Source: PLoS One. 2020 Apr 30;15(4):e0230107. doi: 10.1371/journal.pone.0230107 (PMC7194493; doi:10.1371/journal.pone.0230107)
Supplement: S16 File — (GZ) [file pone.0230107.s016.tar.gz › 1994-1998/V2Run_3_VS_4500_embeddings1994-1998ED32.txt]

-2.177761793136596680e-01 -3.297980502247810364e-02 2.204733788967132568e-01 -1.940304040908813477e-01 3.138783872127532959e-01 -4.146396182477474213e-03 -1.453207880258560181e-01 -3.994391560554504395e-01 1.516209989786148071e-01 -2.203565090894699097e-01 1.670770496129989624e-01 -3.109316527843475342e-01 -5.635549779981374741e-03 1.161107793450355530e-02 3.679830953478813171e-02 6.510936468839645386e-02 2.169212885200977325e-02 -1.416885256767272949e-01 -1.680963672697544098e-02 8.958023041486740112e-02 -1.379445791244506836e-01 -2.660823762416839600e-01 -1.530772745609283447e-01 2.110839933156967163e-01 8.919554948806762695e-02 3.568367362022399902e-01 7.193480432033538818e-02 -1.685395836830139160e-01 -3.212144225835800171e-02 -4.351115319877862930e-03 1.604004055261611938e-01 4.249053820967674255e-02
1.249712035059928894e-01 1.976334154605865479e-01 9.574199467897415161e-02 -1.418350934982299805e-01 3.465238511562347412e-01 -1.025766953825950623e-01 -9.325527399778366089e-02 -2.489989399909973145e-01 -3.264613449573516846e-02 -3.555757403373718262e-01 -1.276280879974365234e-01 6.832778453826904297e-02 5.277376621961593628e-02 7.267981767654418945e-02 3.006444871425628662e-01 8.994872868061065674e-02 7.705137878656387329e-02 2.103233486413955688e-01 -5.846697464585304260e-02 1.299985796213150024e-01 5.378371849656105042e-02 -1.023862287402153015e-01 -8.133478462696075439e-02 1.679711788892745972e-02 -8.193402737379074097e-02 4.689758270978927612e-02 1.422588080167770386e-01 -2.611215710639953613e-01 -2.890997827053070068e-01 -1.872710287570953369e-01 -1.919435113668441772e-01 3.408063650131225586e-01
-6.415271013975143433e-02 1.043882295489311218e-01 2.355634272098541260e-01 -2.258916050195693970e-01 4.744132608175277710e-02 5.351785197854042053e-02 -7.054962962865829468e-02 -1.694510430097579956e-01 2.070579677820205688e-01 -1.379340048879384995e-02 1.559596359729766846e-01 -2.185245156288146973e-01 -3.533184528350830078e-02 -3.307211399078369141e-01 1.151322275400161743e-01 4.042782261967658997e-02 2.251812368631362915e-01 -7.460509240627288818e-02 -6.272719055414199829e-02 1.117901355028152466e-01 2.713868021965026855e-01 -1.368248313665390015e-01 -8.906535059213638306e-02 1.064602583646774292e-01 3.237787783145904541e-01 3.670531809329986572e-01 8.042084425687789917e-02 -2.038044482469558716e-01 -6.799802184104919434e-02 -2.192535251379013062e-01 -2.221989333629608154e-01 1.582244932651519775e-01
-1.815186440944671631e-01 -1.261407583951950073e-01 -1.037331949919462204e-02 -1.624980866909027100e-01 2.592242062091827393e-01 -1.482040882110595703e-01 1.531010568141937256e-01 -1.664502918720245361e-01 1.396766901016235352e-01 -3.365465700626373291e-01 -3.331186994910240173e-02 -5.362882092595100403e-02 1.987630277872085571e-01 3.936689719557762146e-02 -7.909199595451354980e-02 -1.504096686840057373e-01 1.348509937524795532e-01 -9.338051825761795044e-02 -1.317964345216751099e-01 -1.984288692474365234e-01 1.700635999441146851e-02 -3.659346103668212891e-01 2.459684014320373535e-01 -6.797053664922714233e-02 2.234302610158920288e-01 1.535543948411941528e-01 6.932522356510162354e-02 -1.650540828704833984e-01 6.132398918271064758e-02 -1.938987523317337036e-01 2.411199212074279785e-01 2.993546128273010254e-01
5.412967503070831299e-02 9.022115170955657959e-02 7.709690183401107788e-02 -1.893070875667035580e-03 1.872819066047668457e-01 1.964321359992027283e-02 -1.595709621906280518e-01 -1.893577277660369873e-01 2.538154125213623047e-01 -2.263512611389160156e-01 3.898583352565765381e-02 -1.114199608564376831e-01 6.536573171615600586e-02 -2.723854184150695801e-01 4.394834637641906738e-01 -7.570406305603682995e-04 2.178130000829696655e-01 -1.549884974956512451e-01 -1.748403757810592651e-01 7.418671250343322754e-02 -8.826868236064910889e-02 1.088288500905036926e-01 -2.017076909542083740e-01 9.282582998275756836e-02 2.916606664657592773e-01 2.279919236898422241e-01 -2.196040004491806030e-01 -1.414413750171661377e-01 1.901982426643371582e-01 -1.548818349838256836e-01 -9.052835404872894287e-02 1.867817342281341553e-01
1.163132339715957642e-01 1.112917810678482056e-01 -1.877582520246505737e-01 -1.241148486733436584e-01 2.019668221473693848e-01 2.721284031867980957e-01 -1.309821568429470062e-02 2.587351948022842407e-03 2.282023578882217407e-01 -1.081762760877609253e-01 -2.693085372447967529e-01 -1.788765490055084229e-01 2.244829833507537842e-01 -7.690514321438968182e-04 2.645155787467956543e-01 -1.020914986729621887e-01 2.884781062602996826e-01 1.641885489225387573e-01 1.855212450027465820e-01 -7.122751325368881226e-03 -1.186530068516731262e-01 2.450338900089263916e-01 1.240288838744163513e-02 -2.332524210214614868e-02 1.168688610196113586e-01 2.869115173816680908e-01 2.001130022108554840e-02 -2.479676604270935059e-01 7.841245085000991821e-02 -3.445994108915328979e-02 1.769161820411682129e-01 3.055385947227478027e-01
-9.548142552375793457e-03 -1.209024861454963684e-01 5.866900831460952759e-02 -3.020883202552795410e-01 2.116751223802566528e-01 1.913111358880996704e-01 -1.394612491130828857e-01 -1.969239860773086548e-01 1.989422142505645752e-01 -2.445949465036392212e-01 1.859207823872566223e-02 3.328863158822059631e-02 1.832810789346694946e-01 -3.386781513690948486e-01 1.058993861079216003e-01 -3.430322930216789246e-02 8.012600988149642944e-02 -1.320565044879913330e-01 -9.628313779830932617e-02 -1.348144859075546265e-01 3.877777606248855591e-02 6.625580787658691406e-02 -3.019481664523482323e-03 3.501536548137664795e-01 2.028177827596664429e-01 3.157863616943359375e-01 -2.025321274995803833e-01 -2.074372321367263794e-01 -1.402447223663330078e-01 -9.040731936693191528e-02 9.047466516494750977e-02 2.206000983715057373e-01
-3.280583396553993225e-02 -8.474083244800567627e-02 3.662230074405670166e-01 -2.502935826778411865e-01 8.004506118595600128e-03 -1.293034851551055908e-01 -2.404532209038734436e-02 -1.006607040762901306e-01 2.671199440956115723e-01 -4.084282219409942627e-01 2.926723659038543701e-01 -1.542658954858779907e-01 4.637549072504043579e-02 -1.130037978291511536e-01 1.684039235115051270e-01 8.773616701364517212e-02 1.805232018232345581e-01 1.749845147132873535e-01 -5.943597480654716492e-02 5.763614550232887268e-02 -7.976307719945907593e-02 -1.368672996759414673e-01 -2.971937060356140137e-01 -1.982944309711456299e-01 -3.192678466439247131e-02 1.439675539731979370e-01 -5.234559625387191772e-02 -2.871848344802856445e-01 -6.736228615045547485e-02 4.295106977224349976e-02 -6.663477420806884766e-02 1.682151556015014648e-01
8.238474279642105103e-02 -1.326084285974502563e-01 1.442742198705673218e-01 -1.552683264017105103e-01 -3.085377067327499390e-02 8.559841662645339966e-02 1.661967188119888306e-01 -5.156977847218513489e-02 1.676598750054836273e-02 -2.860589027404785156e-01 3.220354672521352768e-03 -1.892681568861007690e-01 2.874384867027401924e-03 -1.314783841371536255e-01 4.561259448528289795e-01 -1.888566613197326660e-01 2.047951817512512207e-01 2.227465659379959106e-01 -2.726947329938411713e-02 -5.175322294235229492e-02 7.048203796148300171e-02 -2.284043580293655396e-01 -4.362893477082252502e-02 2.529840171337127686e-02 1.334221959114074707e-01 1.815791130065917969e-01 -2.231116443872451782e-01 -3.088420629501342773e-01 -3.014469742774963379e-01 2.539624832570552826e-02 5.599284544587135315e-02 2.606617212295532227e-01
-5.464957281947135925e-02 -3.341851755976676941e-02 1.824907362461090088e-01 -6.901213526725769043e-02 3.830567002296447754e-02 -1.851253807544708252e-01 1.106755211949348450e-01 1.619757562875747681e-01 2.534306347370147705e-01 -1.745913773775100708e-01 -7.852020859718322754e-02 -1.402607280761003494e-02 1.002992615103721619e-01 -3.349547684192657471e-01 6.489122658967971802e-02 1.045226231217384338e-01 1.874481290578842163e-01 4.672116041183471680e-02 -9.848194569349288940e-02 1.831429153680801392e-01 1.857747323811054230e-02 -2.655274979770183563e-02 -1.561619192361831665e-01 1.163652762770652771e-01 3.348458707332611084e-01 4.948366284370422363e-01 -6.891229748725891113e-02 -2.981814146041870117e-01 1.988548226654529572e-02 8.231285959482192993e-03 3.165718540549278259e-02 2.711026668548583984e-01
1.859420984983444214e-01 4.910703375935554504e-02 7.642096281051635742e-02 -1.974958032369613647e-01 1.856867522001266479e-01 5.886881053447723389e-02 5.833394080400466919e-02 -6.710574775934219360e-02 1.794948801398277283e-02 -2.298605591058731079e-01 8.782956004142761230e-02 -5.948339402675628662e-02 2.226480692625045776e-01 -6.914631277322769165e-02 4.791418015956878662e-01 -5.394422262907028198e-02 -4.540935531258583069e-02 5.855521559715270996e-02 1.164302676916122437e-01 4.160127416253089905e-02 -1.285506337881088257e-01 -2.916330397129058838e-01 -3.438064754009246826e-01 2.079984396696090698e-01 1.093392353504896164e-02 9.435259550809860229e-02 1.337114572525024414e-01 -2.319632321596145630e-01 -1.142986044287681580e-01 2.324385344982147217e-01 -1.720551699399948120e-01 2.446351945400238037e-01
-2.322662621736526489e-01 -5.401305854320526123e-02 3.357338905334472656e-01 -3.416841924190521240e-01 2.240947186946868896e-01 -1.923622749745845795e-02 4.592656344175338745e-02 -1.003086194396018982e-01 2.075872272253036499e-01 -1.495983898639678955e-01 -1.543717235326766968e-01 9.483379870653152466e-02 -3.380477428436279297e-02 -1.691603809595108032e-01 3.155902326107025146e-01 2.752075530588626862e-02 1.293824911117553711e-01 -1.412684619426727295e-01 -4.434238374233245850e-02 2.316941320896148682e-02 -2.143794596195220947e-01 -1.494532227516174316e-01 -3.185112401843070984e-02 3.429856598377227783e-01 2.883844971656799316e-01 2.454903721809387207e-01 -1.719730556942522526e-03 -1.211335361003875732e-01 -1.375648081302642822e-01 6.886935979127883911e-02 4.168744757771492004e-02 1.133184805512428284e-01
2.604351378977298737e-03 -1.926588565111160278e-01 1.510009020566940308e-01 -3.924652934074401855e-03 2.366974353790283203e-01 2.187018990516662598e-01 8.635882288217544556e-02 -1.902333050966262817e-01 1.321995556354522705e-01 -3.496417701244354248e-01 -2.080941386520862579e-02 -7.848603278398513794e-02 3.407329693436622620e-02 -2.144848257303237915e-01 4.776138439774513245e-02 2.162501960992813110e-01 2.837716639041900635e-01 5.803383141756057739e-02 -2.341227829456329346e-01 2.053755223751068115e-01 1.034956127405166626e-01 -1.678302884101867676e-02 7.462643086910247803e-02 2.126472443342208862e-01 2.330534309148788452e-01 4.137985706329345703e-01 -1.701354831457138062e-01 -9.482648223638534546e-02 -2.818096801638603210e-02 1.210404857993125916e-01 1.663753688335418701e-01 2.742690779268741608e-02
8.912060409784317017e-02 2.955795824527740479e-01 -1.644290611147880554e-02 -3.255440890789031982e-01 2.805505990982055664e-01 -2.332248389720916748e-01 -2.630796134471893311e-01 -3.277373686432838440e-02 1.176165714859962463e-01 -1.056367978453636169e-01 1.243620067834854126e-01 -6.909988820552825928e-02 7.540450245141983032e-02 -1.009677276015281677e-01 2.410418838262557983e-01 -1.093370001763105392e-02 -1.675911433994770050e-02 5.107787624001502991e-02 2.522267699241638184e-01 9.719499200582504272e-02 7.334603369235992432e-02 -1.098601371049880981e-01 -1.249720826745033264e-01 1.991942226886749268e-01 3.119914419949054718e-02 2.191406488418579102e-01 -1.263834685087203979e-01 -3.643927574157714844e-01 -2.370496839284896851e-01 1.261264383792877197e-01 -5.823827814310789108e-04 2.390963882207870483e-01
1.840265542268753052e-01 -5.383607000112533569e-02 1.064896881580352783e-01 -1.099299192428588867e-01 8.163807541131973267e-02 1.056735515594482422e-01 1.249403208494186401e-01 -1.344399601221084595e-01 1.360261589288711548e-01 -1.834454089403152466e-01 -9.435100364498794079e-04 -1.450361907482147217e-01 7.622639834880828857e-02 6.149812787771224976e-02 1.647868901491165161e-01 4.355761408805847168e-02 -1.560610383749008179e-01 2.361095882952213287e-02 5.439114198088645935e-02 -5.032966285943984985e-02 1.496104449033737183e-01 -2.774657905101776123e-01 1.121956780552864075e-01 -1.082145515829324722e-02 1.798715293407440186e-01 3.557214140892028809e-01 -2.886783331632614136e-02 -4.260635077953338623e-01 -4.565553069114685059e-01 2.320487052202224731e-02 -1.300584971904754639e-01 2.585117518901824951e-01
-8.931201696395874023e-02 5.049059167504310608e-02 5.755683779716491699e-02 -2.653197757899761200e-02 2.943515479564666748e-01 -5.528365075588226318e-02 -7.777907699346542358e-02 -6.743837893009185791e-02 4.748492501676082611e-03 -3.244048058986663818e-01 -4.641634225845336914e-02 -4.672804847359657288e-02 2.995127737522125244e-01 1.158059574663639069e-02 3.997649997472763062e-02 1.217983961105346680e-01 -8.537524938583374023e-02 -1.809156239032745361e-01 -1.176911890506744385e-01 1.191253140568733215e-01 -8.603979647159576416e-02 -4.186381399631500244e-01 1.339032948017120361e-01 -1.556518375873565674e-01 3.067157268524169922e-01 3.252758085727691650e-01 -2.418985366821289062e-01 -4.483634606003761292e-02 -1.691574156284332275e-01 -1.094681117683649063e-02 1.834233477711677551e-02 2.948429584503173828e-01
-1.102956663817167282e-02 -6.257435679435729980e-02 4.917849227786064148e-02 -1.250582486391067505e-01 2.362580150365829468e-01 1.180587559938430786e-01 -4.550756514072418213e-02 -4.429185017943382263e-02 1.570099294185638428e-01 -2.662853598594665527e-01 -1.372184157371520996e-01 -3.654325753450393677e-02 2.203587256371974945e-02 -3.313915431499481201e-01 2.841622829437255859e-01 1.723505702102556825e-04 4.142056107521057129e-01 1.351894587278366089e-01 -7.602670043706893921e-02 1.207626424729824066e-03 7.207932416349649429e-03 -9.357582032680511475e-02 -4.420685581862926483e-03 4.645931720733642578e-01 1.720700114965438843e-01 3.372247517108917236e-01 4.896143823862075806e-02 -1.680626571178436279e-01 -2.242091298103332520e-02 -3.872202709317207336e-02 1.576420036144554615e-03 3.261352330446243286e-02
-3.396282196044921875e-01 -7.526852935552597046e-02 3.453241288661956787e-02 -1.967580914497375488e-01 5.101061612367630005e-02 -5.260504037141799927e-02 -1.688517183065414429e-01 -9.314514696598052979e-02 1.366258114576339722e-01 -4.960974454879760742e-01 -3.314415216445922852e-01 -1.101623922586441040e-01 1.910280287265777588e-01 6.800128519535064697e-02 -1.142051219940185547e-01 -9.851284325122833252e-03 -8.575298637151718140e-02 -1.438125222921371460e-01 -5.844295024871826172e-02 5.416733399033546448e-02 -3.236684203147888184e-02 -1.885985434055328369e-01 -1.552472114562988281e-01 -1.397271156311035156e-01 1.125939637422561646e-01 3.316581547260284424e-01 1.653124229051172733e-03 -4.839368164539337158e-02 -2.457324862480163574e-01 2.627796120941638947e-02 -1.239098310470581055e-01 1.985571384429931641e-01
7.242161035537719727e-02 1.299858391284942627e-01 3.919029831886291504e-01 -1.538441032171249390e-01 4.027552902698516846e-01 2.438923716545104980e-01 -1.411607861518859863e-01 -1.533308327198028564e-01 1.371150463819503784e-01 -1.262226849794387817e-01 -1.993366144597530365e-02 -2.338737696409225464e-01 2.935304939746856689e-01 -1.489444077014923096e-01 2.967929840087890625e-01 -4.138059914112091064e-02 7.993603497743606567e-02 7.709335535764694214e-02 1.322911232709884644e-01 1.949499174952507019e-02 2.477368712425231934e-01 8.010822534561157227e-02 1.328815799206495285e-02 -2.831722050905227661e-02 3.282023966312408447e-02 1.298730969429016113e-01 -3.442139551043510437e-02 -6.425684690475463867e-02 1.379659771919250488e-01 -5.219024792313575745e-02 -5.552093312144279480e-02 3.168884515762329102e-01
-2.284742444753646851e-01 -1.627191305160522461e-01 -4.196061193943023682e-02 -1.056190952658653259e-01 2.175060659646987915e-01 -2.397096455097198486e-01 -1.937210373580455780e-02 -7.833656668663024902e-02 4.885989055037498474e-02 -3.868541717529296875e-01 -1.353118866682052612e-01 -1.685438603162765503e-01 3.365998864173889160e-01 -1.348230540752410889e-01 -5.975829064846038818e-02 2.388930413872003555e-03 -3.032323904335498810e-03 -1.866194605827331543e-01 -6.870191544294357300e-02 3.002106212079524994e-02 1.619104878045618534e-03 -3.598785698413848877e-01 -6.519027519971132278e-03 3.489033877849578857e-02 2.743840217590332031e-01 5.735731218010187149e-03 -1.447548270225524902e-01 2.241166681051254272e-02 8.191096037626266479e-02 -3.082632459700107574e-02 1.522698104381561279e-01 4.055331945419311523e-01
2.928999811410903931e-02 1.868877112865447998e-01 -4.984608385711908340e-03 -2.840781807899475098e-01 1.321965008974075317e-01 -1.841925382614135742e-01 4.142869263887405396e-02 1.119517441838979721e-02 2.745631039142608643e-01 -2.678323090076446533e-01 -1.081764101982116699e-01 -2.162409126758575439e-01 2.366964370012283325e-01 2.364519387483596802e-01 1.214728970080614090e-02 6.481647491455078125e-02 2.132390439510345459e-01 -5.026198178529739380e-02 2.928234077990055084e-02 2.446695268154144287e-01 8.406548947095870972e-02 -2.786041498184204102e-01 2.255841791629791260e-01 -1.812732219696044922e-01 2.258031815290451050e-01 1.081598773598670959e-01 5.177513882517814636e-02 1.013774052262306213e-02 5.406026914715766907e-02 -3.055123090744018555e-01 -1.008493602275848389e-01 2.435727566480636597e-01
-1.830911487340927124e-01 -1.416804790496826172e-01 -1.242558378726243973e-02 -7.884504646062850952e-02 2.297828793525695801e-01 -1.554777920246124268e-01 6.193621829152107239e-02 -1.854429095983505249e-01 3.941288217902183533e-02 -3.014312684535980225e-01 -2.205977886915206909e-01 -1.548285335302352905e-01 3.386536836624145508e-01 -8.600399643182754517e-02 1.944042742252349854e-01 -2.521325647830963135e-01 -8.753127604722976685e-02 -2.690877951681613922e-02 -1.014109179377555847e-01 5.365615710616111755e-02 -1.115575581789016724e-01 -4.087314307689666748e-01 1.664216071367263794e-01 -4.775007814168930054e-02 2.919372916221618652e-01 2.266729176044464111e-01 -4.198373481631278992e-02 -1.929438672959804535e-02 -1.185825001448392868e-02 1.199090033769607544e-01 -3.359753638505935669e-03 2.281091958284378052e-01
-1.652050763368606567e-01 -9.748103469610214233e-02 2.533780932426452637e-01 -7.667963206768035889e-02 1.760116368532180786e-01 -1.438885778188705444e-01 1.247646510601043701e-01 -2.077732682228088379e-01 1.652205586433410645e-01 -2.258447408676147461e-01 -1.736199706792831421e-01 -1.781167089939117432e-01 1.914655715227127075e-01 -1.665959209203720093e-01 2.000186741352081299e-01 -5.786237865686416626e-02 2.278598025441169739e-02 2.002029120922088623e-02 9.920906275510787964e-03 4.533049464225769043e-02 -6.761620938777923584e-02 5.775880068540573120e-02 4.782521724700927734e-02 2.185728996992111206e-01 2.693038880825042725e-01 5.248283743858337402e-01 -2.228135429322719574e-02 -1.175180226564407349e-01 -1.479872614145278931e-01 -2.069831192493438721e-01 -1.566145271062850952e-01 1.489065140485763550e-01
5.383928120136260986e-02 4.110159873962402344e-01 9.965816140174865723e-02 -7.848413288593292236e-02 7.478504627943038940e-02 1.007391978055238724e-02 -1.811678558588027954e-01 -1.354540232568979263e-02 7.507055997848510742e-02 -2.474238127470016479e-01 1.050077974796295166e-01 -4.550542831420898438e-01 2.429026961326599121e-01 -1.902978420257568359e-01 -4.347942769527435303e-02 -7.769624888896942139e-02 1.010613143444061279e-01 -1.509116291999816895e-01 1.164845302700996399e-01 1.454862505197525024e-01 -2.035614699125289917e-01 -1.911506801843643188e-01 -3.449358344078063965e-01 9.669507294893264771e-02 -3.498929738998413086e-02 1.904395818710327148e-01 -4.542372375726699829e-02 -1.597796529531478882e-01 -1.588248275220394135e-02 -1.039261817932128906e-01 1.418128758668899536e-01 1.224816516041755676e-01
7.809765636920928955e-03 8.191671967506408691e-02 1.350715458393096924e-01 -2.884328365325927734e-01 7.713863253593444824e-02 -2.409455627202987671e-01 1.284953355789184570e-01 -2.761062420904636383e-02 2.622936964035034180e-01 -2.085788249969482422e-01 -3.342054039239883423e-02 -2.005696445703506470e-01 8.604950457811355591e-02 -2.469750493764877319e-01 2.185198664665222168e-01 6.784261763095855713e-02 -1.457393262535333633e-02 -1.759661734104156494e-01 1.710730195045471191e-01 -1.191960126161575317e-01 -6.520090997219085693e-02 -1.122720316052436829e-01 -9.344524145126342773e-02 7.857365161180496216e-02 -2.090328931808471680e-01 1.624475419521331787e-01 1.374472081661224365e-01 -2.077634632587432861e-01 6.686801463365554810e-02 -1.301220152527093887e-02 -2.368463724851608276e-01 4.866405725479125977e-01
6.682422757148742676e-02 5.803987011313438416e-02 1.660742908716201782e-01 3.621742129325866699e-02 2.409924864768981934e-01 1.853747814893722534e-01 -1.343262493610382080e-01 -5.174678936600685120e-02 -7.538992911577224731e-02 -1.449202150106430054e-01 -2.199400030076503754e-02 -1.226259469985961914e-01 1.211283281445503235e-01 -2.717403471469879150e-01 9.217507205903530121e-03 2.383924648165702820e-02 2.909788303077220917e-02 3.013885617256164551e-01 1.486478187143802643e-02 1.936902403831481934e-01 4.019403830170631409e-02 -2.623170614242553711e-01 -1.811370551586151123e-01 8.528009057044982910e-02 4.647913575172424316e-01 3.308563530445098877e-01 -1.837844699621200562e-01 -1.358573734760284424e-01 -7.079088129103183746e-03 1.077064201235771179e-01 -2.282531857490539551e-01 1.932038217782974243e-01
-2.054377347230911255e-01 2.554002106189727783e-01 -1.023880988359451294e-01 -7.420013099908828735e-02 5.858408287167549133e-02 3.105182433500885963e-03 1.083080992102622986e-01 -1.886955499649047852e-01 1.861096173524856567e-01 -1.000402569770812988e-01 -8.477537333965301514e-02 -3.343410789966583252e-01 2.613896271213889122e-03 -2.138139307498931885e-01 -1.378145217895507812e-01 2.610466629266738892e-02 4.061131179332733154e-02 -4.418873488903045654e-01 -7.760412991046905518e-02 2.075222320854663849e-02 2.677471339702606201e-01 -3.446977734565734863e-01 2.816023677587509155e-02 4.230265319347381592e-02 -8.426076918840408325e-02 -3.397217253223061562e-03 -8.478288352489471436e-02 -1.620821207761764526e-01 -2.523545175790786743e-02 8.275297284126281738e-02 -1.435787975788116455e-01 3.628517091274261475e-01
8.624700456857681274e-02 9.557465463876724243e-02 -6.970990914851427078e-03 9.277214109897613525e-02 2.035055607557296753e-01 -1.802710294723510742e-01 -1.371594667434692383e-01 -2.850060164928436279e-02 -8.398637175559997559e-02 -2.967129349708557129e-01 -1.109170764684677124e-01 -9.016529470682144165e-02 2.384955286979675293e-01 4.127926751971244812e-02 -1.426208019256591797e-01 -2.293992340564727783e-01 3.688950836658477783e-01 1.485743969678878784e-01 -5.438040196895599365e-02 4.599962756037712097e-02 -1.417521536350250244e-01 -2.617949843406677246e-01 -1.466256231069564819e-01 1.842873841524124146e-01 -2.258985489606857300e-02 8.795873075723648071e-02 -2.116014063358306885e-02 -4.244013428688049316e-01 7.425497472286224365e-02 2.718099020421504974e-02 -3.572607040405273438e-01 -6.433983147144317627e-02
5.552056431770324707e-02 2.524088509380817413e-02 2.571380510926246643e-02 -2.886888384819030762e-01 1.264925152063369751e-01 4.257310181856155396e-02 -1.528252661228179932e-01 -1.528538614511489868e-01 1.841156780719757080e-01 -3.243877589702606201e-01 1.463674753904342651e-01 -4.210907518863677979e-01 3.703456521034240723e-01 -2.969636581838130951e-02 3.192367404699325562e-02 -1.398495770990848541e-02 2.006250023841857910e-01 1.054604500532150269e-01 5.662451311945915222e-02 4.776353761553764343e-02 -3.185361027717590332e-01 -2.648073136806488037e-01 6.472030282020568848e-02 -1.387197077274322510e-01 7.382944226264953613e-03 -1.239943578839302063e-01 -5.148936435580253601e-02 -1.210586354136466980e-01 -1.791113764047622681e-01 5.830701440572738647e-02 4.580915346741676331e-02 2.200709730386734009e-01
-2.123592421412467957e-02 2.142659127712249756e-01 1.106952130794525146e-01 -3.145759999752044678e-01 3.446709811687469482e-01 1.861840486526489258e-01 6.607007980346679688e-02 -1.609484553337097168e-01 1.553539633750915527e-01 -1.341784298419952393e-01 1.475833505392074585e-01 -2.111971676349639893e-01 1.087883487343788147e-02 -1.346029490232467651e-01 5.465379729866981506e-02 -3.960081189870834351e-02 3.827151283621788025e-02 1.656536757946014404e-01 -7.488416507840156555e-03 -1.454485766589641571e-02 -1.386042088270187378e-01 -1.522452831268310547e-01 -3.745925426483154297e-01 2.703490555286407471e-01 -4.073011130094528198e-02 2.269827872514724731e-01 4.894940927624702454e-02 -1.555216759443283081e-01 -2.545665502548217773e-01 1.865776330232620239e-01 -9.274350851774215698e-02 2.332995086908340454e-01
-1.992014003917574883e-03 1.168158799409866333e-01 1.705793142318725586e-01 -5.364849045872688293e-02 1.473290473222732544e-01 1.551341414451599121e-01 -1.116585358977317810e-01 -3.852259218692779541e-01 2.365393787622451782e-01 -3.903757780790328979e-02 -3.235918581485748291e-01 -9.558816254138946533e-02 2.011459171772003174e-01 -1.989528387784957886e-01 2.994120419025421143e-01 -6.148483604192733765e-02 2.952589094638824463e-01 2.551791965961456299e-01 3.776667267084121704e-02 -7.040165364742279053e-03 -1.541034281253814697e-01 5.799268931150436401e-02 -1.605179160833358765e-01 1.053337529301643372e-01 1.370830237865447998e-01 1.458815485239028931e-01 1.003174558281898499e-01 -8.785253763198852539e-02 2.083027064800262451e-01 7.660522311925888062e-02 1.210649460554122925e-01 2.518531382083892822e-01
8.898356556892395020e-02 -9.181410074234008789e-02 1.213899329304695129e-01 -3.365841805934906006e-01 1.069488301873207092e-01 1.615442037582397461e-01 -7.682616263628005981e-02 -2.011112682521343231e-02 -1.894031837582588196e-02 -4.189255535602569580e-01 -8.789344877004623413e-02 1.150679681450128555e-02 2.962764501571655273e-01 -1.920292526483535767e-01 2.830685675144195557e-01 7.776934653520584106e-02 2.419623434543609619e-01 1.096577793359756470e-01 -1.599174886941909790e-01 2.010653465986251831e-01 1.955185383558273315e-01 -3.692149743437767029e-02 -3.741052746772766113e-02 2.630196511745452881e-01 2.759936451911926270e-01 1.864560842514038086e-01 -4.428345710039138794e-03 -8.906078338623046875e-02 -5.948810651898384094e-02 -1.172894239425659180e-01 1.703364402055740356e-02 1.844556629657745361e-01
-1.099705025553703308e-01 1.410611271858215332e-01 2.517150901257991791e-02 -1.449444293975830078e-01 -1.428949274122714996e-02 3.603320717811584473e-01 -7.034121453762054443e-02 4.378399252891540527e-02 7.858765870332717896e-02 -1.030776575207710266e-01 -2.803606539964675903e-02 -4.407495632767677307e-02 3.296976909041404724e-02 7.335430942475795746e-03 2.206721454858779907e-01 1.729130893945693970e-01 4.656947404146194458e-02 1.356081366539001465e-01 -1.676706038415431976e-02 2.882251739501953125e-01 2.076968252658843994e-01 -9.783814102411270142e-02 3.698782622814178467e-02 1.736877262592315674e-01 3.479857742786407471e-02 3.243598937988281250e-01 -1.546490788459777832e-01 -3.860526680946350098e-01 -3.068765103816986084e-01 -1.609787158668041229e-02 -8.903649449348449707e-02 3.745660483837127686e-01
-1.389615144580602646e-02 4.149634763598442078e-02 -2.246429324150085449e-01 -3.320048376917839050e-02 2.688614726066589355e-01 -2.080387175083160400e-01 2.584157884120941162e-01 -6.719233095645904541e-02 2.266632467508316040e-01 -3.300289213657379150e-01 -5.016478523612022400e-02 -2.471745014190673828e-01 3.490490913391113281e-01 2.119492441415786743e-01 3.746303543448448181e-02 -2.490903735160827637e-01 7.516007125377655029e-02 -2.256042659282684326e-01 -3.178134933114051819e-02 3.781547024846076965e-02 -3.805880621075630188e-02 -9.387445449829101562e-02 -2.036981051787734032e-03 -7.999248802661895752e-02 1.176336482167243958e-01 6.196474283933639526e-02 -4.537319019436836243e-02 4.444791004061698914e-02 -1.663965731859207153e-02 6.843303795903921127e-03 5.964777246117591858e-02 4.519961178302764893e-01
7.738510519266128540e-02 -1.737580746412277222e-01 4.470661655068397522e-02 2.147162556648254395e-01 1.451876312494277954e-01 1.600157171487808228e-01 -9.196408092975616455e-03 -4.335210099816322327e-02 1.147714629769325256e-01 -6.781891733407974243e-02 -3.407441824674606323e-02 -6.001101061701774597e-02 -2.162978053092956543e-02 -2.059513330459594727e-01 1.588664948940277100e-01 8.906740695238113403e-02 2.422723323106765747e-01 1.676139384508132935e-01 -1.326359212398529053e-01 2.103874385356903076e-01 -1.789884269237518311e-01 -2.986918985843658447e-01 -1.121859699487686157e-01 2.788114845752716064e-01 3.858043849468231201e-01 3.993992507457733154e-01 2.937091700732707977e-02 7.765819784253835678e-03 -5.016350373625755310e-02 1.042570099234580994e-01 -5.930935032665729523e-03 2.924897670745849609e-01
1.013569831848144531e-01 -2.594686485826969147e-02 2.566720545291900635e-01 -1.164251938462257385e-01 2.568807899951934814e-01 6.753244251012802124e-02 -1.347576230764389038e-01 -6.300926208496093750e-02 -1.987983100116252899e-02 -3.185591697692871094e-01 2.281406670808792114e-01 -1.280552297830581665e-01 1.704808920621871948e-01 1.874742656946182251e-02 5.419057980179786682e-02 1.282890737056732178e-01 2.516663968563079834e-01 -4.083444178104400635e-02 2.597044408321380615e-01 1.478638201951980591e-01 7.865047454833984375e-02 -4.063473641872406006e-02 -1.426891386508941650e-01 -1.651961356401443481e-01 2.400448918342590332e-02 5.176095366477966309e-01 1.829261779785156250e-01 -1.006004437804222107e-01 -2.388974577188491821e-01 -6.355901714414358139e-03 -1.249303147196769714e-01 5.665605142712593079e-02
3.985233604907989502e-02 1.218690723180770874e-01 1.519287824630737305e-01 -2.445675134658813477e-01 2.286421954631805420e-01 3.215201497077941895e-01 1.659644544124603271e-01 -2.259675413370132446e-01 5.705492570996284485e-02 -1.840848177671432495e-01 6.829717755317687988e-02 -1.173708289861679077e-01 1.453130096197128296e-01 -2.348700165748596191e-01 1.647362709045410156e-01 3.590355813503265381e-02 1.839533597230911255e-01 1.805787682533264160e-01 3.638288751244544983e-02 1.694686710834503174e-01 1.084149628877639771e-01 -1.092701107263565063e-01 -1.105674356222152710e-01 3.053679764270782471e-01 2.926818132400512695e-01 2.782419621944427490e-01 9.770701825618743896e-02 -2.878148555755615234e-01 -1.019035428762435913e-01 -6.477923598140478134e-03 4.164342582225799561e-02 -1.132739931344985962e-01
-3.009479343891143799e-01 -7.096508890390396118e-02 1.297938674688339233e-01 -1.946105808019638062e-01 4.370756447315216064e-02 -8.920103311538696289e-02 -5.696472898125648499e-02 -2.206688374280929565e-01 8.653610199689865112e-02 -3.378091454505920410e-01 -8.097606152296066284e-02 -1.101123467087745667e-01 2.392422035336494446e-02 -1.655241698026657104e-01 1.633915305137634277e-01 1.085718814283609390e-02 1.047099232673645020e-01 -3.231462240219116211e-01 1.039742678403854370e-01 1.032820418477058411e-01 -8.399624377489089966e-02 1.994338035583496094e-01 1.120949462056159973e-01 -4.700306430459022522e-02 7.955250889062881470e-02 2.237321287393569946e-01 -5.852444469928741455e-02 -1.513091325759887695e-01 -2.518365979194641113e-01 2.273167371749877930e-01 -1.299837678670883179e-01 4.238318204879760742e-01
2.204685844480991364e-02 -1.644210424274206161e-04 1.865867078304290771e-01 -3.446075320243835449e-01 1.650189757347106934e-01 1.195972487330436707e-01 -1.280232369899749756e-01 -1.942954063415527344e-01 1.982088238000869751e-01 -2.345489710569381714e-01 -2.942685782909393311e-01 1.714204698801040649e-01 1.069050356745719910e-01 -2.157923430204391479e-01 2.174668610095977783e-01 1.062771901488304138e-01 7.167256623506546021e-02 5.099083110690116882e-02 -1.737969964742660522e-01 1.580883115530014038e-01 -8.199124783277511597e-02 -1.417739391326904297e-01 4.060371965169906616e-02 3.012812733650207520e-01 2.479875832796096802e-01 1.546544730663299561e-01 -1.454272866249084473e-01 -2.589691579341888428e-01 -5.492908880114555359e-02 -1.826455444097518921e-01 7.634151261299848557e-03 1.765450239181518555e-01
-1.049785390496253967e-01 -6.162921711802482605e-02 1.495934426784515381e-01 -3.146332502365112305e-01 1.287870258092880249e-01 1.920393854379653931e-01 5.583553016185760498e-02 -5.066482350230216980e-02 7.803522795438766479e-02 -2.439704537391662598e-01 -2.161508053541183472e-01 -2.103359252214431763e-02 1.038744449615478516e-01 -1.073973067104816437e-02 1.356887370347976685e-01 1.426000595092773438e-01 3.141308128833770752e-01 3.173456713557243347e-02 -2.700906991958618164e-01 2.284288778901100159e-02 2.934872172772884369e-02 4.388417873997241259e-04 -4.539308603852987289e-03 3.700599670410156250e-01 2.386369258165359497e-01 3.204761743545532227e-01 -1.032427847385406494e-01 -3.432580828666687012e-01 -1.478180289268493652e-01 -5.945406109094619751e-02 1.330932080745697021e-01 3.775079967454075813e-03
-1.746339648962020874e-01 1.273938119411468506e-01 -1.858995407819747925e-01 -1.431857794523239136e-01 1.035623252391815186e-01 2.445665746927261353e-01 9.281110763549804688e-02 -1.436856836080551147e-01 1.766655594110488892e-01 -3.220234215259552002e-01 -2.792072296142578125e-01 -3.916777372360229492e-01 3.738511819392442703e-03 1.219387352466583252e-01 1.178524643182754517e-01 -1.265074759721755981e-01 1.948650032281875610e-01 -2.951739430427551270e-01 -1.020900756120681763e-01 1.633110642433166504e-01 6.379079073667526245e-02 -1.863425374031066895e-01 7.075998187065124512e-02 -4.824239015579223633e-02 -2.508062720298767090e-01 1.062440946698188782e-01 -8.343557268381118774e-02 -2.254564613103866577e-01 1.894491165876388550e-02 1.008098050951957703e-01 -1.911438852548599243e-01 -5.593599780695512891e-05
-1.597214639186859131e-01 4.276316612958908081e-02 1.952104121446609497e-01 -1.848169602453708649e-02 2.388506233692169189e-01 6.125738099217414856e-02 -1.051040142774581909e-01 -7.919424772262573242e-02 -4.012582823634147644e-02 -1.275211423635482788e-01 -9.341406077146530151e-02 -1.300805360078811646e-01 -5.096141621470451355e-02 -3.628493249416351318e-01 1.610626131296157837e-01 6.675702333450317383e-02 6.874484568834304810e-02 2.793613076210021973e-01 5.074451118707656860e-02 -1.264673322439193726e-01 -5.433812364935874939e-02 -3.338988721370697021e-01 -2.127343267202377319e-01 2.544290721416473389e-01 5.510918051004409790e-02 -1.625155657529830933e-01 1.581656187772750854e-01 -5.369440838694572449e-02 -1.232617348432540894e-01 -1.313797384500503540e-01 1.346137076616287231e-01 4.628458917140960693e-01
6.815963238477706909e-02 -1.253053545951843262e-01 -4.124902933835983276e-02 -2.321884334087371826e-01 7.274884730577468872e-02 1.993213146924972534e-01 4.249032959342002869e-02 -1.008365973830223083e-01 2.824775576591491699e-01 -1.577211320400238037e-01 1.522337831556797028e-02 -2.188517451286315918e-01 1.199980080127716064e-01 -3.365852534770965576e-01 -1.394385546445846558e-01 -3.369268774986267090e-02 2.471278160810470581e-01 2.253944873809814453e-01 -4.189459607005119324e-02 1.249603480100631714e-01 -6.252229958772659302e-02 -1.350991129875183105e-01 6.450550258159637451e-02 2.707703113555908203e-01 3.680333197116851807e-01 2.867218852043151855e-01 -1.729012578725814819e-01 -9.105642884969711304e-02 -4.673424735665321350e-02 2.779631912708282471e-01 -4.231067001819610596e-02 -3.890255698934197426e-03
-1.439230740070343018e-01 2.561289072036743164e-01 -2.524526119232177734e-01 -1.995423622429370880e-02 2.074025273323059082e-01 -3.777305483818054199e-01 6.800869107246398926e-02 -1.651008427143096924e-01 2.148882597684860229e-01 -1.486844718456268311e-01 -3.124596178531646729e-02 4.382049664855003357e-02 2.130196541547775269e-01 -8.346799015998840332e-02 1.821770817041397095e-01 -4.108570516109466553e-02 -1.231145337224006653e-01 -8.769094198942184448e-02 -2.060330510139465332e-01 3.128159940242767334e-01 -1.572651267051696777e-01 -3.129447400569915771e-01 -8.827307075262069702e-02 1.416402608156204224e-01 3.464988619089126587e-02 8.394063264131546021e-02 4.866931214928627014e-02 -8.837644755840301514e-02 5.655650794506072998e-02 -7.726533710956573486e-02 1.491930335760116577e-01 3.317352533340454102e-01
9.709611535072326660e-02 2.230720669031143188e-01 -4.481153562664985657e-02 -3.294310271739959717e-01 8.414709009230136871e-03 6.955448072403669357e-03 -5.695862323045730591e-02 -2.660264670848846436e-01 2.680478692054748535e-01 -1.367129236459732056e-01 2.978067472577095032e-02 -3.235448896884918213e-01 2.781116664409637451e-01 -1.889324486255645752e-01 -1.370440819300711155e-03 -4.470501467585563660e-02 2.231244444847106934e-01 -5.290606617927551270e-02 -5.455447826534509659e-04 -3.144751861691474915e-02 -1.524162590503692627e-01 -4.600817859172821045e-01 -3.395488113164901733e-02 6.491190940141677856e-02 -8.914403617382049561e-02 -6.736359000205993652e-02 1.940134726464748383e-02 3.286718204617500305e-02 -2.567623555660247803e-01 -7.549558300524950027e-03 -1.203675102442502975e-02 2.666068077087402344e-01
-1.183495223522186279e-01 -2.606915831565856934e-01 -9.395948797464370728e-02 -6.610053777694702148e-02 1.407990902662277222e-01 -2.832565903663635254e-01 1.217567026615142822e-01 -1.901374459266662598e-01 1.647528558969497681e-01 -5.258101224899291992e-01 4.443879239261150360e-03 -9.970076382160186768e-02 1.049726456403732300e-01 9.789705276489257812e-02 2.266536839306354523e-02 -4.711575433611869812e-02 2.141953110694885254e-01 -1.204974204301834106e-01 -8.981198072433471680e-02 7.952370680868625641e-03 -8.232211321592330933e-02 -2.947824895381927490e-01 8.400813490152359009e-02 -9.507828950881958008e-02 1.038089022040367126e-01 2.463325113058090210e-01 -5.978319793939590454e-02 6.293748319149017334e-02 4.643050581216812134e-02 -4.534853994846343994e-02 1.572678536176681519e-01 3.614518046379089355e-01
-1.367588490247726440e-01 2.184764444828033447e-01 -3.890985250473022461e-01 -1.539774090051651001e-01 2.251875698566436768e-01 -1.919117858051322401e-05 -1.507516503334045410e-01 -2.895599603652954102e-01 -5.262317135930061340e-02 -1.659654453396797180e-02 1.983780264854431152e-01 2.336441772058606148e-03 6.849606335163116455e-02 1.426335424184799194e-01 2.574915289878845215e-01 -2.184048891067504883e-01 1.942604631185531616e-01 2.400285303592681885e-01 -7.601859420537948608e-02 9.949635714292526245e-02 -1.053920090198516846e-01 -2.716386914253234863e-01 5.488419532775878906e-02 1.638898253440856934e-01 2.476150691509246826e-01 1.058028787374496460e-01 -3.001401945948600769e-02 -1.617942750453948975e-01 -1.183397769927978516e-01 -1.078368946909904480e-01 -1.122464835643768311e-01 2.368984818458557129e-01
-2.958487570285797119e-01 -1.242902725934982300e-01 2.775032520294189453e-01 -7.818947732448577881e-02 -4.295780882239341736e-02 6.638045608997344971e-02 -2.196257412433624268e-01 -3.211660683155059814e-02 1.038962528109550476e-01 -1.848342828452587128e-03 -9.011523425579071045e-02 -2.462445199489593506e-01 -1.962341926991939545e-02 -3.270442783832550049e-02 2.616989314556121826e-01 2.356744557619094849e-02 1.111318245530128479e-01 -1.086572483181953430e-01 3.145938366651535034e-02 2.712828218936920166e-01 -1.430509537458419800e-01 4.851879179477691650e-02 -3.413187712430953979e-02 9.502177685499191284e-02 -3.689328581094741821e-02 2.713710665702819824e-01 -1.027502194046974182e-01 -3.854075968265533447e-01 -2.187195867300033569e-01 -2.654572725296020508e-01 -1.061319634318351746e-01 3.360228240489959717e-01
3.800612688064575195e-02 -1.548644155263900757e-02 3.774960041046142578e-01 -1.686260253190994263e-01 2.958561778068542480e-01 -4.413532465696334839e-02 -2.067374438047409058e-02 -1.367128640413284302e-01 1.532792598009109497e-01 -1.996213495731353760e-01 2.342337369918823242e-01 -1.202438846230506897e-01 -1.505426913499832153e-01 -1.453169882297515869e-01 3.998027369379997253e-02 -1.268522739410400391e-01 3.046199381351470947e-01 -7.917941361665725708e-02 3.800989314913749695e-02 -9.822742640972137451e-02 -2.441932559013366699e-01 -7.560304552316665649e-02 -1.802056431770324707e-01 -1.025163903832435608e-01 5.082968622446060181e-02 2.559023201465606689e-01 1.297674328088760376e-01 -2.675199508666992188e-01 -5.457410961389541626e-02 -1.564509719610214233e-01 -5.716891214251518250e-02 3.449032306671142578e-01
2.428278094157576561e-03 4.037566855549812317e-02 2.208383530378341675e-01 -4.411272332072257996e-02 1.825843304395675659e-01 -2.196766287088394165e-01 -1.651617288589477539e-01 -1.323607563972473145e-01 -1.786353439092636108e-01 -3.642701506614685059e-01 9.237495809793472290e-02 -1.057160645723342896e-01 1.226666271686553955e-01 -3.508796095848083496e-01 1.759753972291946411e-01 2.519975304603576660e-01 1.875018477439880371e-01 1.468722522258758545e-01 6.345193088054656982e-02 -1.580418497323989868e-01 9.770956635475158691e-02 -1.385147273540496826e-01 -2.230802923440933228e-01 1.315078735351562500e-01 8.613605797290802002e-02 1.779717952013015747e-01 1.374421566724777222e-01 2.079810760915279388e-02 2.982945553958415985e-02 -5.153244361281394958e-02 5.969744548201560974e-02 3.965599536895751953e-01
1.554639637470245361e-01 -3.852196782827377319e-02 9.956555813550949097e-02 7.987893372774124146e-02 4.019137918949127197e-01 8.354379236698150635e-02 -4.929260909557342529e-02 -1.500384956598281860e-01 3.143002688884735107e-01 -4.315747320652008057e-01 -8.359250426292419434e-02 -7.817937061190605164e-03 -5.001463368535041809e-02 -2.527774572372436523e-01 3.721215529367327690e-03 9.319449961185455322e-02 2.078723609447479248e-01 4.720008373260498047e-02 -9.621202200651168823e-02 1.786073297262191772e-01 -2.122320234775543213e-03 -9.298615902662277222e-02 1.081858798861503601e-01 2.635441422462463379e-01 3.212113380432128906e-01 1.475194543600082397e-01 1.619188115000724792e-02 -9.467250853776931763e-02 -6.011787056922912598e-02 2.196677625179290771e-01 -1.651429235935211182e-01 8.774618804454803467e-02
-5.119589716196060181e-02 5.104669183492660522e-02 2.488147169351577759e-01 -2.026577889919281006e-01 2.134519815444946289e-01 2.167552560567855835e-01 1.298950016498565674e-01 4.097615834325551987e-03 -1.672802567481994629e-01 -4.329835250973701477e-02 -2.976986765861511230e-02 -2.847745120525360107e-01 2.516399919986724854e-01 -1.160545349121093750e-01 8.444766700267791748e-02 2.648112773895263672e-01 2.132276892662048340e-01 2.945075556635856628e-02 6.172565370798110962e-02 -3.126972541213035583e-02 -3.604376018047332764e-01 -1.098529621958732605e-01 -7.351233810186386108e-02 1.241441369056701660e-01 -9.179531782865524292e-02 2.732479870319366455e-01 -3.751307353377342224e-02 -1.584251672029495239e-01 -2.729811072349548340e-01 -3.208367154002189636e-02 2.504639327526092529e-01 2.338277399539947510e-01
9.606703370809555054e-02 -5.982920527458190918e-02 1.894801259040832520e-01 3.667043522000312805e-02 2.420626729726791382e-01 1.737703531980514526e-01 -5.861068889498710632e-02 -7.334355264902114868e-02 2.950237095355987549e-01 -1.394627839326858521e-01 -1.366534680128097534e-01 5.205589532852172852e-02 3.370712697505950928e-02 -2.497606724500656128e-01 -1.357800662517547607e-01 1.161294989287853241e-02 3.114812076091766357e-01 4.516607150435447693e-02 8.277266286313533783e-03 2.039207518100738525e-01 1.318608075380325317e-01 -6.509117782115936279e-02 1.716051250696182251e-01 3.359030485153198242e-01 3.720317184925079346e-01 2.993351817131042480e-01 -8.716375380754470825e-02 -1.102169677615165710e-01 -1.413505971431732178e-01 7.835082709789276123e-03 8.980575948953628540e-02 2.488011568784713745e-01
-7.172442227602005005e-02 -3.992408141493797302e-02 1.171414330601692200e-01 -1.252547502517700195e-01 7.873153686523437500e-02 6.884191930294036865e-02 -4.176892712712287903e-02 -5.133567377924919128e-02 -6.128502637147903442e-02 -2.669190466403961182e-01 -1.898507475852966309e-01 -2.120080590248107910e-01 -1.960557140409946442e-02 -3.676989972591400146e-01 1.373627036809921265e-01 3.725443184375762939e-01 3.157323002815246582e-01 5.552157014608383179e-02 -4.034623131155967712e-02 2.625474939122796059e-03 -5.382766574621200562e-02 -1.963863223791122437e-01 -4.069352149963378906e-02 4.342475906014442444e-02 4.279314279556274414e-01 -1.962283439934253693e-02 -1.710750758647918701e-01 -2.344048768281936646e-01 -6.232927367091178894e-02 -2.255747914314270020e-01 8.533657342195510864e-02 1.418135017156600952e-01
1.904615014791488647e-01 1.704302430152893066e-01 -1.128222942352294922e-01 -2.280493378639221191e-01 2.663737162947654724e-02 3.413686156272888184e-02 -1.349774897098541260e-01 -1.538165956735610962e-01 -1.794214360415935516e-02 -2.822643816471099854e-01 2.006728760898113251e-02 -4.811603724956512451e-01 2.340677082538604736e-01 -1.090288609266281128e-01 -1.580531299114227295e-01 -6.947559863328933716e-02 9.792917966842651367e-02 -6.479570269584655762e-02 1.134511157870292664e-01 8.947271108627319336e-02 -3.011602163314819336e-01 -3.177165389060974121e-01 -5.570361390709877014e-02 1.862252876162528992e-02 -6.190216913819313049e-02 2.354780435562133789e-01 1.971096396446228027e-01 -2.653180621564388275e-02 -1.827386021614074707e-01 3.626706451177597046e-02 -4.204630479216575623e-02 2.296148687601089478e-01
2.117743194103240967e-01 -1.726934611797332764e-01 9.736679494380950928e-02 -1.333969086408615112e-01 2.999179363250732422e-01 1.322485599666833878e-02 -1.253522783517837524e-01 -1.859335899353027344e-01 1.313268840312957764e-01 -2.541444897651672363e-01 -2.298062741756439209e-01 -2.560255676507949829e-02 9.782998263835906982e-02 -3.341904878616333008e-01 6.112505868077278137e-02 1.801199465990066528e-01 2.733315825462341309e-01 1.290690749883651733e-01 -2.384771108627319336e-01 1.445573717355728149e-01 8.121420443058013916e-02 2.127355337142944336e-02 -8.235467225313186646e-02 2.897128760814666748e-01 2.608642578125000000e-01 2.759853601455688477e-01 -3.108725510537624359e-02 -1.349670886993408203e-01 -2.020106278359889984e-02 6.858539581298828125e-02 1.236192286014556885e-01 1.192125305533409119e-01
-2.362537086009979248e-01 -3.679601941257715225e-03 3.282706439495086670e-02 -2.309037372469902039e-02 3.093855381011962891e-01 -1.698467135429382324e-01 -2.585987187922000885e-02 4.452650994062423706e-02 1.552807241678237915e-01 -2.194341421127319336e-01 -3.394500315189361572e-01 1.920650713145732880e-03 1.591795682907104492e-01 -5.785067379474639893e-02 8.686708658933639526e-02 -1.754563860595226288e-02 3.863299731165170670e-03 -4.042154178023338318e-02 -5.060232430696487427e-02 -8.907062932848930359e-03 6.600340455770492554e-02 -2.818134427070617676e-01 -3.635833784937858582e-02 -1.941552907228469849e-01 1.019726470112800598e-01 3.941779732704162598e-01 -2.153919041156768799e-01 -1.076047420501708984e-01 -2.411285415291786194e-02 1.347850710153579712e-01 1.586762443184852600e-02 4.706162512302398682e-01
-1.078660264611244202e-01 -2.312817238271236420e-02 3.320726752281188965e-01 -1.603295654058456421e-01 -1.023956481367349625e-02 -9.299643337726593018e-03 3.413198573980480433e-04 -2.016254514455795288e-01 4.275345802307128906e-02 -2.497654408216476440e-01 -1.973704099655151367e-01 -2.003182284533977509e-02 -9.662574529647827148e-02 -7.067143917083740234e-02 1.009320914745330811e-01 -6.525630503892898560e-02 2.327113896608352661e-01 -7.596857845783233643e-02 -3.380736112594604492e-01 5.875616893172264099e-02 5.322537943720817566e-02 -2.136518619954586029e-02 8.548122644424438477e-02 5.069314241409301758e-01 1.943409442901611328e-01 2.146471142768859863e-01 -2.788869850337505341e-02 -7.978814840316772461e-02 -9.457506239414215088e-03 -4.451467841863632202e-02 5.334556475281715393e-02 3.708285391330718994e-01
-1.759434938430786133e-01 -4.798308014869689941e-02 -1.207502484321594238e-01 -5.765582248568534851e-02 2.679857313632965088e-01 -2.414385080337524414e-01 -2.789197862148284912e-01 -1.886052787303924561e-01 1.769752502441406250e-01 -1.425975710153579712e-01 2.953359857201576233e-02 -1.266800612211227417e-01 1.704893559217453003e-01 8.903753943741321564e-03 1.579086035490036011e-01 3.202008455991744995e-02 -7.721973210573196411e-02 -1.934937089681625366e-01 -1.093512400984764099e-01 1.872951909899711609e-02 -8.559215068817138672e-02 -3.748722672462463379e-01 1.868904083967208862e-01 -3.872430324554443359e-02 3.480195999145507812e-01 3.298959434032440186e-01 -2.279750630259513855e-02 -6.567228585481643677e-02 8.709187060594558716e-02 1.982552111148834229e-01 4.713975265622138977e-02 2.403974831104278564e-01
-6.796937435865402222e-02 6.507590413093566895e-02 -1.106266677379608154e-01 -3.304542228579521179e-02 2.273614555597305298e-01 5.450595915317535400e-02 5.469561368227005005e-02 -1.863663941621780396e-01 2.547632455825805664e-01 -8.205943554639816284e-02 2.335670292377471924e-01 -1.137535646557807922e-01 1.841778755187988281e-01 -2.678153812885284424e-01 1.087711900472640991e-01 7.030484825372695923e-02 1.892848461866378784e-01 6.471254676580429077e-02 1.196308434009552002e-01 3.013711571693420410e-01 2.347111515700817108e-02 -2.254896014928817749e-01 -2.330976277589797974e-01 4.410775303840637207e-01 -4.370895400643348694e-02 1.598285883665084839e-01 -1.861805468797683716e-01 6.803341209888458252e-02 -2.485882788896560669e-01 3.760386956855654716e-03 -1.335541531443595886e-02 2.229481637477874756e-01
-7.757569104433059692e-02 -1.601675152778625488e-01 -4.573896527290344238e-03 -1.926873624324798584e-01 2.715115994215011597e-02 7.084420323371887207e-02 5.635394155979156494e-02 -1.214091405272483826e-01 2.344317734241485596e-01 -3.158074319362640381e-01 -1.248607188463211060e-01 -3.450068458914756775e-02 6.789837032556533813e-02 -1.448661535978317261e-01 3.700039684772491455e-01 3.144358694553375244e-01 1.467867791652679443e-01 4.650683701038360596e-02 -2.392291277647018433e-01 8.858373761177062988e-02 2.401125989854335785e-02 -1.337411403656005859e-01 -1.379028558731079102e-01 4.290352165699005127e-01 1.254197210073471069e-01 2.933547198772430420e-01 -8.299141377210617065e-02 3.692171350121498108e-02 -1.320407986640930176e-01 3.700956702232360840e-02 -1.689668977633118629e-03 1.883640140295028687e-01
-4.153860732913017273e-02 8.372002840042114258e-02 3.493547672405838966e-03 5.169375985860824585e-02 6.319417059421539307e-02 -3.363311886787414551e-01 -3.225830942392349243e-02 -2.471386492252349854e-01 2.366206496953964233e-01 -2.515898346900939941e-01 -1.583995968103408813e-01 -1.801015883684158325e-01 1.491207629442214966e-01 -1.426937431097030640e-01 9.478289633989334106e-03 9.753102064132690430e-02 4.561658576130867004e-02 -2.537325024604797363e-01 -1.106201261281967163e-01 1.400165632367134094e-02 1.019737683236598969e-03 -3.204925656318664551e-01 1.062115281820297241e-01 -1.439753919839859009e-01 3.422980606555938721e-01 3.728212416172027588e-01 -9.650357812643051147e-02 -1.224048659205436707e-01 4.401468113064765930e-02 2.486179918050765991e-01 7.092298567295074463e-02 1.322060823440551758e-01
-6.398274004459381104e-02 -1.494477689266204834e-01 1.690823733806610107e-01 -1.043874025344848633e-01 8.131420612335205078e-02 1.198240071535110474e-01 -4.378881305456161499e-02 -7.513604313135147095e-02 4.141702055931091309e-01 -2.705600559711456299e-01 -5.032627657055854797e-02 2.125786384567618370e-03 8.099803328514099121e-02 -7.148795574903488159e-02 1.761589646339416504e-01 -2.111714147031307220e-02 3.085416853427886963e-01 4.508504644036293030e-02 -1.781030297279357910e-01 -1.445320993661880493e-01 -6.996501237154006958e-02 1.223289407789707184e-03 3.552990034222602844e-02 2.821921408176422119e-01 3.353815078735351562e-01 2.038432657718658447e-01 -5.901495460420846939e-04 -2.296925932168960571e-01 -1.408881992101669312e-01 -2.590905427932739258e-01 -1.288192868232727051e-01 2.629284262657165527e-01
1.484847813844680786e-02 -7.221648097038269043e-02 2.253460437059402466e-01 -6.848693639039993286e-02 1.901432722806930542e-01 2.964810132980346680e-01 5.732617899775505066e-02 -6.424669921398162842e-02 2.757327258586883545e-01 -2.720744907855987549e-01 3.044269680976867676e-01 2.601817436516284943e-02 2.942619472742080688e-02 -1.499944776296615601e-01 1.775967627763748169e-01 -1.527891308069229126e-01 1.331576406955718994e-01 -1.025465596467256546e-02 8.542994409799575806e-02 6.950705498456954956e-02 -2.212155461311340332e-01 -1.925305873155593872e-01 -1.844117045402526855e-01 1.352794617414474487e-01 4.199884086847305298e-02 1.720485985279083252e-01 6.172332540154457092e-02 -2.412645071744918823e-01 -9.147263318300247192e-02 -2.744026780128479004e-01 -2.139307707548141479e-01 3.080209791660308838e-01
-1.814941316843032837e-01 -1.056317538022994995e-01 4.074877873063087463e-02 -1.301417350769042969e-01 3.879277408123016357e-01 1.166265681385993958e-01 9.263409674167633057e-02 2.617227658629417419e-02 -9.628447145223617554e-02 -1.157170981168746948e-01 -2.407478094100952148e-01 -2.703731320798397064e-02 1.979760378599166870e-01 -1.283557713031768799e-01 1.558592766523361206e-01 -2.370135337114334106e-01 8.881372958421707153e-02 -3.042631410062313080e-02 -1.687155663967132568e-02 1.999048441648483276e-01 9.035331755876541138e-02 -2.521596103906631470e-02 -5.672474578022956848e-02 4.778721369802951813e-03 2.025798261165618896e-01 2.021401226520538330e-01 -1.373062431812286377e-01 9.922187030315399170e-02 -2.778755426406860352e-01 -2.579374313354492188e-01 8.850781619548797607e-02 4.724215269088745117e-01
2.452767193317413330e-01 1.161008626222610474e-01 -7.947596907615661621e-02 -3.289306759834289551e-01 3.180263340473175049e-01 1.549273449927568436e-02 7.692673057317733765e-02 -1.475153565406799316e-01 6.333296000957489014e-02 -1.034849435091018677e-01 1.672677397727966309e-01 -3.820799887180328369e-01 2.701466381549835205e-01 -1.557545363903045654e-01 -1.663190722465515137e-01 -7.206783443689346313e-02 3.403207957744598389e-01 -7.769519090652465820e-02 -1.099405735731124878e-01 9.119028598070144653e-02 -1.303156018257141113e-01 -1.623306572437286377e-01 -1.519369482994079590e-01 -6.005854159593582153e-02 5.653024092316627502e-02 -1.256702691316604614e-01 2.050208002328872681e-01 -1.907947659492492676e-01 -8.929373323917388916e-02 4.211366549134254456e-02 1.043046191334724426e-01 1.835116595029830933e-01
6.121793016791343689e-02 9.253012388944625854e-02 4.657999798655509949e-02 -2.434510588645935059e-01 2.326205819845199585e-01 2.046312578022480011e-02 -2.369958162307739258e-01 1.064434554427862167e-02 6.649373471736907959e-02 -4.829288125038146973e-01 -1.028041690587997437e-01 -3.342004716396331787e-01 -1.200516615062952042e-02 -1.848271340131759644e-01 -5.730315577238798141e-03 -2.261550873517990112e-01 1.982297748327255249e-01 1.351263672113418579e-01 5.444245412945747375e-02 -2.074489295482635498e-01 -1.588710099458694458e-01 -1.166355796158313751e-02 8.821487426757812500e-02 -4.635450989007949829e-02 -5.177922546863555908e-02 7.515078037977218628e-02 -1.056333929300308228e-01 -2.490842938423156738e-01 2.169557660818099976e-01 -2.164729088544845581e-01 9.430763311684131622e-03 2.358968555927276611e-01
1.471859663724899292e-01 -2.297908663749694824e-01 1.422919929027557373e-01 4.980977624654769897e-02 2.898407876491546631e-01 1.466998364776372910e-02 -3.376734554767608643e-01 -4.432941600680351257e-02 3.604975938796997070e-01 -1.018942743539810181e-01 6.926189363002777100e-02 6.288144737482070923e-02 6.780921667814254761e-02 -2.420479804277420044e-01 1.342899799346923828e-01 -3.895630361512303352e-03 2.958171963691711426e-01 5.273836359265260398e-05 -1.558190677314996719e-02 1.785824149847030640e-01 1.347799003124237061e-01 -1.412953138351440430e-01 -1.235775575041770935e-01 2.962337732315063477e-01 2.223571687936782837e-01 2.797192037105560303e-01 -5.060487892478704453e-03 -8.846499770879745483e-02 3.590784221887588501e-02 1.977854371070861816e-01 1.325358301401138306e-01 1.340041905641555786e-01
-1.572055742144584656e-02 1.778912395238876343e-01 1.060208603739738464e-01 -2.154130488634109497e-01 -6.515948474407196045e-02 7.210945338010787964e-02 -4.125221967697143555e-01 3.320062533020973206e-02 2.716412246227264404e-01 -3.146060109138488770e-01 1.325751692056655884e-01 -2.803333997726440430e-01 9.414827078580856323e-02 -4.785971343517303467e-02 -2.659170143306255341e-02 1.138820312917232513e-02 3.076581060886383057e-01 6.117027625441551208e-02 1.079743877053260803e-01 8.751726150512695312e-02 1.563066802918910980e-02 -3.668097257614135742e-01 -1.738693863153457642e-01 5.592526495456695557e-02 -6.718908436596393585e-03 3.328262362629175186e-03 9.964230656623840332e-02 -1.360199153423309326e-01 1.498842388391494751e-01 1.125434860587120056e-01 -7.769857347011566162e-02 3.054546415805816650e-01
1.970158666372299194e-01 2.717228792607784271e-02 -8.720957674086093903e-03 -1.648154258728027344e-01 4.816608875989913940e-02 1.322972327470779419e-01 -2.824871242046356201e-01 -9.909342229366302490e-02 1.121315881609916687e-01 -2.421516478061676025e-01 -1.081153377890586853e-01 -2.671394050121307373e-01 -1.200285330414772034e-01 1.712812930345535278e-01 1.646413803100585938e-01 -5.249960348010063171e-02 3.299992084503173828e-01 -1.108553782105445862e-01 1.492909491062164307e-01 3.889387473464012146e-02 5.755594745278358459e-02 -4.156480133533477783e-01 -1.369873285293579102e-01 6.543644517660140991e-02 7.669969461858272552e-03 1.777251362800598145e-01 8.114334940910339355e-02 1.016516536474227905e-01 -3.879916369915008545e-01 1.634522080421447754e-01 4.541584849357604980e-02 1.546074002981185913e-01
-2.243734337389469147e-02 -2.674073278903961182e-01 -1.680598109960556030e-01 -2.134465128183364868e-01 -1.913734525442123413e-02 1.501109004020690918e-01 -8.912619203329086304e-02 -8.722093887627124786e-03 8.938867598772048950e-03 4.134964197874069214e-03 -3.123402595520019531e-01 -1.453101933002471924e-01 1.790560483932495117e-01 -1.229556091129779816e-02 9.349681437015533447e-02 2.945049405097961426e-01 1.584246605634689331e-01 2.620987892150878906e-01 -3.048766963183879852e-02 2.253478467464447021e-01 1.648557186126708984e-01 -3.117830157279968262e-01 -1.158886402845382690e-01 1.839776709675788879e-02 -9.171744436025619507e-02 3.367331624031066895e-01 -1.204351615160703659e-02 -2.103081643581390381e-01 7.239379733800888062e-02 7.408197503536939621e-03 -2.105632275342941284e-01 2.781065404415130615e-01
1.753177046775817871e-01 7.708206027746200562e-02 1.831999570131301880e-01 -1.622995585203170776e-01 2.425325363874435425e-01 8.993703871965408325e-02 -4.840613901615142822e-02 -1.266055554151535034e-01 3.481238484382629395e-01 -2.498401105403900146e-01 -2.168523520231246948e-01 -1.056154724210500717e-02 2.918650209903717041e-01 -4.793282970786094666e-02 2.638126909732818604e-01 -4.148054122924804688e-02 2.850480675697326660e-01 1.343264579772949219e-01 1.407827883958816528e-01 1.322145015001296997e-01 -1.125525534152984619e-01 5.657688528299331665e-02 -1.133389547467231750e-01 1.790406554937362671e-01 1.144996136426925659e-01 2.233697921037673950e-01 -1.929437071084976196e-01 -8.224344253540039062e-02 1.205708608031272888e-01 -2.732101082801818848e-01 1.661558300256729126e-01 8.624102175235748291e-02
-1.061039641499519348e-01 -1.200693249702453613e-01 2.003038376569747925e-01 -3.092268109321594238e-01 1.411655694246292114e-01 8.866002410650253296e-02 4.088842496275901794e-02 6.129611749202013016e-03 -5.867360625416040421e-03 -4.980390146374702454e-02 1.072075963020324707e-01 -1.017114594578742981e-01 -3.314588218927383423e-02 -4.754941910505294800e-03 2.770615182816982269e-02 -1.216946691274642944e-01 1.720082908868789673e-01 -1.553817093372344971e-02 -9.829798713326454163e-03 2.933081984519958496e-01 1.872033067047595978e-02 -9.565211832523345947e-02 9.763468801975250244e-02 1.929626613855361938e-01 2.003532648086547852e-01 5.934696793556213379e-01 -1.020741611719131470e-01 -1.903604865074157715e-01 8.310876786708831787e-02 -8.670178055763244629e-02 -3.168237209320068359e-01 2.049531489610671997e-01
2.369469553232192993e-01 9.270796924829483032e-02 5.502874776721000671e-02 -1.298124939203262329e-01 1.792805790901184082e-01 -1.131328791379928589e-01 -6.073076650500297546e-02 -7.018508017063140869e-02 5.304472148418426514e-02 6.395562738180160522e-02 -1.600947529077529907e-01 -4.109624922275543213e-01 2.014532983303070068e-01 -2.907280996441841125e-02 -1.468684058636426926e-03 2.726341038942337036e-02 3.120993077754974365e-01 -6.326911505311727524e-03 -3.148240037262439728e-03 8.693225681781768799e-02 -4.809278547763824463e-01 -7.222431153059005737e-02 -6.094286218285560608e-02 1.316932737827301025e-01 1.052692681550979614e-01 1.362765282392501831e-01 1.997908055782318115e-01 -1.565298140048980713e-01 -2.722505629062652588e-01 2.313846796751022339e-01 5.559689924120903015e-02 1.755819916725158691e-01
-1.775715649127960205e-01 -1.446502357721328735e-01 1.750605255365371704e-01 -1.010922417044639587e-01 2.018634229898452759e-01 9.580992162227630615e-02 9.033673256635665894e-02 -1.723685488104820251e-02 4.445232823491096497e-02 -5.553857684135437012e-01 -1.210427954792976379e-01 -3.584517538547515869e-02 -6.292337924242019653e-02 -8.532807230949401855e-02 1.703848242759704590e-01 -2.986116707324981689e-02 1.686085909605026245e-01 -1.661859899759292603e-01 -1.333622783422470093e-01 1.715664565563201904e-01 9.249950945377349854e-02 5.916702002286911011e-02 2.689462155103683472e-02 3.903367221355438232e-01 1.424479782581329346e-01 2.061484307050704956e-01 -1.747287362813949585e-01 -5.087250098586082458e-02 1.617452315986156464e-02 -1.885183602571487427e-01 7.719104737043380737e-02 2.732911109924316406e-01
-1.425805836915969849e-01 -2.268219590187072754e-01 -1.475067287683486938e-01 -4.051160514354705811e-01 2.331401556730270386e-01 7.936207205057144165e-02 8.677237480878829956e-02 4.684178903698921204e-02 1.999785900115966797e-01 -3.364076018333435059e-01 -3.136165067553520203e-02 -9.712930768728256226e-02 -6.830453127622604370e-02 5.029112217016518116e-04 2.388103008270263672e-01 -7.502840459346771240e-02 2.238633781671524048e-01 -2.070682495832443237e-01 -2.037101536989212036e-01 7.547244429588317871e-02 -1.965354755520820618e-02 -2.250065505504608154e-01 1.414592564105987549e-01 -2.185228019952774048e-01 -8.856606483459472656e-02 1.336753368377685547e-01 5.513236671686172485e-02 -2.498850226402282715e-01 6.207995489239692688e-02 8.008968085050582886e-02 7.499191910028457642e-02 2.738869488239288330e-01
-3.186805918812751770e-02 -1.466960459947586060e-01 4.828220978379249573e-02 -1.165268197655677795e-01 3.061555325984954834e-01 3.038866817951202393e-01 1.180823072791099548e-01 -1.306628733873367310e-01 2.057433426380157471e-01 -2.791444957256317139e-01 1.572655588388442993e-01 3.488239645957946777e-02 -1.357662975788116455e-01 -1.556712090969085693e-01 1.805429607629776001e-01 -1.433289647102355957e-01 2.004583477973937988e-01 1.076633036136627197e-01 1.374938488006591797e-01 -4.259657114744186401e-02 3.698089392855763435e-03 -1.892662048339843750e-01 -4.529357329010963440e-02 6.126676127314567566e-02 2.026770412921905518e-01 2.770003974437713623e-01 1.393082141876220703e-01 -4.038206040859222412e-01 -1.347478013485670090e-02 -2.182219773530960083e-01 -1.317485421895980835e-01 1.512439250946044922e-01
1.904002204537391663e-02 1.073260083794593811e-01 6.960932910442352295e-02 -8.922964334487915039e-02 1.390240434557199478e-02 2.111292630434036255e-01 5.542514100670814514e-02 5.588384345173835754e-02 -6.436169892549514771e-02 -4.635704755783081055e-01 6.121199205517768860e-02 -4.700632691383361816e-01 -1.181750465184450150e-02 1.383475661277770996e-01 2.242622524499893188e-01 9.343278594315052032e-03 1.784555017948150635e-01 -8.430846780538558960e-02 1.265771090984344482e-01 -1.709929406642913818e-01 1.234654709696769714e-01 -1.485548764467239380e-01 -2.086116075515747070e-01 2.601703070104122162e-02 -4.448957741260528564e-02 1.435556858777999878e-01 4.454288631677627563e-02 -2.206498086452484131e-01 -2.202643901109695435e-01 -1.228135228157043457e-01 3.599890694022178650e-02 3.272069990634918213e-01
3.503446280956268311e-02 2.068206518888473511e-01 7.161054015159606934e-02 -1.553274393081665039e-01 2.554542422294616699e-01 9.174037724733352661e-02 -6.174119561910629272e-02 -1.877635270357131958e-01 2.656245231628417969e-01 -2.464520186185836792e-01 8.570281416177749634e-02 -3.192767500877380371e-01 1.693125516176223755e-01 -1.311479061841964722e-01 -4.998355358839035034e-02 -1.610313653945922852e-01 1.645185351371765137e-01 1.396847423166036606e-02 1.902700513601303101e-01 1.575455069541931152e-01 -3.133611679077148438e-01 -4.343810081481933594e-01 -1.048557460308074951e-01 -1.480836272239685059e-01 8.670945651829242706e-03 2.547454461455345154e-02 1.389619559049606323e-01 -4.245086386799812317e-02 -1.198191568255424500e-01 6.263191252946853638e-02 3.081033378839492798e-02 2.235481590032577515e-01
1.899841055274009705e-02 6.996982544660568237e-02 -4.771516472101211548e-02 -1.171818152070045471e-01 2.896377146244049072e-01 -2.816919684410095215e-01 -1.940498352050781250e-01 -3.426480665802955627e-02 1.387615948915481567e-01 -4.353863894939422607e-01 -1.569775491952896118e-01 -1.527044028043746948e-01 1.803597360849380493e-01 -4.481157287955284119e-02 1.524030715227127075e-01 -7.264403998851776123e-02 2.488518878817558289e-02 -2.075254619121551514e-01 -2.096471190452575684e-01 -5.661266669631004333e-02 -2.496058866381645203e-02 -2.750813364982604980e-01 2.300826162099838257e-01 -2.405352890491485596e-02 2.156497538089752197e-01 2.569976747035980225e-01 -1.342311650514602661e-01 -1.166875436902046204e-01 -2.170495875179767609e-02 2.059923112392425537e-01 1.318148821592330933e-01 1.781261563301086426e-01
-1.073792055249214172e-01 -1.766207069158554077e-02 -1.549303531646728516e-01 -1.607600301504135132e-01 1.888822019100189209e-01 -2.430842965841293335e-01 1.559712737798690796e-01 3.055794164538383484e-02 1.639977246522903442e-01 -3.942436575889587402e-01 -1.320012658834457397e-01 -2.195194512605667114e-01 3.297821879386901855e-01 -4.919083416461944580e-02 1.321483403444290161e-01 6.123681087046861649e-03 1.743583381175994873e-01 8.344169706106185913e-03 1.131049916148185730e-01 6.911864131689071655e-02 -9.651352465152740479e-02 -3.475862443447113037e-01 -7.448619604110717773e-02 -1.716503202915191650e-01 3.121823072433471680e-01 1.652711480855941772e-01 5.198612064123153687e-02 3.146760165691375732e-02 -3.063399344682693481e-05 -4.143703356385231018e-02 2.313068062067031860e-01 2.116636186838150024e-01
-6.218602135777473450e-02 -6.498680263757705688e-02 9.562882781028747559e-02 2.349277585744857788e-02 1.296341866254806519e-01 -6.163166835904121399e-02 -1.036345660686492920e-01 2.710643783211708069e-02 1.921072453260421753e-01 -3.207433223724365234e-01 -2.667436003684997559e-01 3.083940595388412476e-02 4.007128477096557617e-01 -1.043099239468574524e-01 9.142395108938217163e-02 -6.688617914915084839e-02 -3.599764779210090637e-02 -1.569815427064895630e-01 -8.830899000167846680e-02 5.771227553486824036e-02 1.461473293602466583e-02 -3.828018903732299805e-01 9.664177149534225464e-02 -6.751288194209337234e-03 2.239918261766433716e-01 2.546552121639251709e-01 -2.852292731404304504e-02 5.379985645413398743e-02 -9.572541713714599609e-02 1.758683621883392334e-01 1.181140244007110596e-01 4.335764050483703613e-01
6.330621987581253052e-02 -8.700969070196151733e-02 1.667236685752868652e-01 -1.605677157640457153e-01 2.551428973674774170e-01 -1.743906140327453613e-01 7.346843928098678589e-02 -9.515048563480377197e-02 2.863902784883975983e-02 -1.635240614414215088e-01 -4.275028035044670105e-02 2.563062012195587158e-01 4.172089323401451111e-02 -4.918786138296127319e-02 4.076708555221557617e-01 8.543291687965393066e-02 2.155918926000595093e-01 -1.116480529308319092e-01 2.203995548188686371e-02 1.532837748527526855e-01 1.050998792052268982e-01 -2.454502321779727936e-02 -1.936219334602355957e-01 3.955660164356231689e-01 -6.166639551520347595e-02 2.643114924430847168e-01 9.920071810483932495e-02 -3.050975501537322998e-01 6.631192564964294434e-02 -9.116383641958236694e-02 1.941639631986618042e-01 1.913451999425888062e-01
-7.720598578453063965e-02 -7.593265920877456665e-02 4.229835048317909241e-02 7.079094648361206055e-02 4.135689437389373779e-01 -1.199266389012336731e-01 3.141402453184127808e-02 3.322418406605720520e-02 -3.798967599868774414e-02 -1.232835650444030762e-01 -7.937660813331604004e-02 -1.110186725854873657e-01 3.404764831066131592e-01 3.493565320968627930e-02 -2.068846859037876129e-02 -2.356188595294952393e-01 3.761324658989906311e-02 -1.961416900157928467e-01 -4.794740304350852966e-02 -2.965984307229518890e-02 1.702061593532562256e-01 -8.101128041744232178e-02 -4.063048660755157471e-01 6.012695655226707458e-02 3.027615547180175781e-01 1.852350234985351562e-01 1.818547993898391724e-01 -7.335334271192550659e-02 -2.062601447105407715e-01 -1.333461403846740723e-01 1.277912855148315430e-01 3.118070065975189209e-01
-2.274575084447860718e-02 2.400700300931930542e-01 2.968421876430511475e-01 1.527327392250299454e-02 2.884190157055854797e-02 -5.815512686967849731e-02 2.812388837337493896e-01 -1.643725037574768066e-01 1.753496527671813965e-01 -4.800593256950378418e-01 -1.481940969824790955e-03 -3.477574288845062256e-01 1.583051979541778564e-01 -2.187588065862655640e-01 5.787075310945510864e-02 5.482822656631469727e-02 -7.557930052280426025e-02 4.364845529198646545e-02 -2.214993722736835480e-02 2.578161060810089111e-01 -8.284104615449905396e-02 -1.171939894556999207e-01 -1.848527938127517700e-01 1.110086590051651001e-01 1.112439706921577454e-01 -2.432404831051826477e-02 4.884001985192298889e-02 -2.549308538436889648e-01 -8.226645737886428833e-02 7.996974140405654907e-02 2.089605927467346191e-01 -5.406421795487403870e-02
-2.966385483741760254e-01 -3.543626144528388977e-02 3.810970187187194824e-01 -2.429810613393783569e-01 9.034316241741180420e-02 -2.012877725064754486e-02 -6.214367225766181946e-02 -6.289697438478469849e-02 6.459278613328933716e-02 -2.190199494361877441e-01 -2.807610929012298584e-01 -1.938259005546569824e-01 9.306398034095764160e-02 -1.294937282800674438e-01 1.783579587936401367e-01 -5.039653554558753967e-02 1.461341679096221924e-01 9.942788630723953247e-02 -9.348288178443908691e-02 1.368056237697601318e-01 -4.707371070981025696e-02 1.773414015769958496e-01 -6.099497154355049133e-02 1.322999447584152222e-01 2.580617964267730713e-01 3.220499753952026367e-01 6.588516384363174438e-02 -2.701371014118194580e-01 -3.022908605635166168e-02 4.135795682668685913e-02 -1.824440211057662964e-01 2.542630434036254883e-01
-1.629529637284576893e-03 1.401937156915664673e-01 1.051312033087015152e-02 -2.378442585468292236e-01 2.283829599618911743e-01 -3.119065165519714355e-01 1.043746769428253174e-01 1.581462323665618896e-01 1.979110836982727051e-01 -2.316207587718963623e-01 -4.508728533983230591e-02 -1.711078137159347534e-01 2.079903483390808105e-01 1.981260627508163452e-01 9.463898092508316040e-02 -1.565140634775161743e-01 2.630465924739837646e-01 -6.727898865938186646e-02 9.191323071718215942e-02 2.772457003593444824e-01 1.021358445286750793e-01 -4.464029967784881592e-01 8.350597321987152100e-02 -2.560349926352500916e-02 7.883946597576141357e-02 3.099275566637516022e-02 -1.726539433002471924e-01 -6.568433344364166260e-02 1.004329994320869446e-01 -5.287281796336174011e-02 1.401280015707015991e-01 2.191605269908905029e-01
-1.408114731311798096e-01 -2.213048338890075684e-01 -9.502660483121871948e-02 4.577209427952766418e-02 2.284584939479827881e-01 -1.821107119321823120e-01 -5.587643757462501526e-02 -5.819829553365707397e-02 1.799104809761047363e-01 -2.910495996475219727e-01 -2.532679140567779541e-01 -2.385950088500976562e-01 2.135649919509887695e-01 -1.132714748382568359e-01 -9.204016998410224915e-03 -5.076541006565093994e-02 -1.324080396443605423e-02 -9.538929909467697144e-02 -1.855996400117874146e-01 3.997634723782539368e-02 -6.073419749736785889e-02 -3.185628652572631836e-01 1.929789185523986816e-01 -1.749330759048461914e-01 2.861446738243103027e-01 2.092541009187698364e-01 -2.615526318550109863e-01 -1.324292719364166260e-01 -8.147426694631576538e-02 3.182701766490936279e-02 1.050552204251289368e-01 2.834044098854064941e-01
-1.608619987964630127e-01 1.189827453345060349e-02 8.613009750843048096e-02 -2.183438390493392944e-01 9.938341379165649414e-02 7.986395806074142456e-02 -2.326207011938095093e-01 -8.745201677083969116e-02 2.631220817565917969e-01 -7.840941846370697021e-02 5.387144535779953003e-02 -9.625531733036041260e-02 2.629685997962951660e-01 -3.531059026718139648e-01 8.672412484884262085e-02 -4.301830381155014038e-02 1.195695102214813232e-01 4.278536140918731689e-02 -1.210268214344978333e-02 -1.788575500249862671e-01 2.671857178211212158e-02 -1.197892352938652039e-01 -1.920237690210342407e-01 -5.352866649627685547e-02 3.704369366168975830e-01 2.993714809417724609e-01 1.010436564683914185e-01 -2.893748581409454346e-01 -1.450919806957244873e-01 -1.303378790616989136e-01 -1.479873955249786377e-01 2.575217783451080322e-01
-1.835038214921951294e-01 -1.283930242061614990e-01 -9.380474686622619629e-02 -2.293134666979312897e-02 1.923547834157943726e-01 -2.431591600179672241e-01 1.461417973041534424e-02 -8.920668065547943115e-02 6.147878989577293396e-02 -3.849999606609344482e-01 3.532492369413375854e-02 -2.124044597148895264e-01 2.854303121566772461e-01 1.206530109047889709e-01 1.481349170207977295e-01 3.589560091495513916e-02 8.446421474218368530e-02 5.016274377703666687e-02 -2.968019843101501465e-01 -5.373345687985420227e-02 1.226556673645973206e-01 -2.908415794372558594e-01 4.120600596070289612e-02 -1.447753012180328369e-01 1.107008308172225952e-01 2.111127972602844238e-01 -5.299290269613265991e-02 -3.424585610628128052e-02 3.165934607386589050e-02 -6.759279221296310425e-02 2.256690114736557007e-01 4.223362803459167480e-01
2.317223101854324341e-01 -4.626663401722908020e-02 1.580740511417388916e-01 2.175959385931491852e-02 2.227985560894012451e-01 5.664690211415290833e-02 -5.021295696496963501e-02 -1.853048950433731079e-01 7.255712896585464478e-02 -1.298893690109252930e-01 4.977161437273025513e-02 -1.211243495345115662e-01 -6.566531956195831299e-02 -2.856784164905548096e-01 -2.079713158309459686e-03 -4.984708130359649658e-02 2.161317169666290283e-01 1.626554876565933228e-01 -4.862340167164802551e-02 2.590479552745819092e-01 -1.115523930639028549e-02 -1.435503810644149780e-01 -4.069780558347702026e-02 3.500431180000305176e-01 4.166927933692932129e-01 3.565896451473236084e-01 -1.924739032983779907e-01 -2.479587346315383911e-01 3.468997031450271606e-02 4.224677756428718567e-02 7.904774509370326996e-03 1.066379621624946594e-01
-7.882288098335266113e-02 1.313113570213317871e-01 -2.377296537160873413e-01 -3.473936319351196289e-01 1.523591428995132446e-01 2.532869279384613037e-01 -1.475362032651901245e-01 3.416023403406143188e-02 -2.078960388898849487e-01 -6.429900974035263062e-02 8.296237140893936157e-02 -2.238241136074066162e-01 1.538338791579008102e-02 2.819680273532867432e-01 5.875999853014945984e-02 -1.221519261598587036e-01 2.999087870121002197e-01 9.439208358526229858e-02 4.098985344171524048e-03 -6.456295493990182877e-03 -1.712147705256938934e-02 -1.236978769302368164e-01 6.106171756982803345e-02 -1.097959429025650024e-01 2.544084787368774414e-01 5.528927594423294067e-02 -6.744008511304855347e-02 -3.952771723270416260e-01 -1.359343081712722778e-01 6.751932203769683838e-02 7.268031686544418335e-02 3.152930736541748047e-01
-9.873142838478088379e-02 -1.394489407539367676e-01 -1.233073621988296509e-01 -1.327089965343475342e-01 1.255349069833755493e-01 -2.316240668296813965e-01 1.758950203657150269e-02 -1.081878393888473511e-01 -2.688520215451717377e-02 -4.536925852298736572e-01 -1.174800544977188110e-01 -1.569452434778213501e-01 2.207368761301040649e-01 1.050147935748100281e-01 1.638285256922245026e-02 -7.357174158096313477e-02 4.459131881594657898e-02 -9.278358891606330872e-03 -1.744190603494644165e-01 -3.445509076118469238e-02 -6.912852078676223755e-02 -3.139146566390991211e-01 6.064224615693092346e-02 -1.524486094713211060e-01 1.959838271141052246e-01 3.179584741592407227e-01 -9.289971739053726196e-02 -7.898475229740142822e-02 1.659136116504669189e-01 -8.404421806335449219e-02 1.431350558996200562e-01 4.156470298767089844e-01
-9.667238593101501465e-02 -9.209287911653518677e-02 3.665380924940109253e-02 1.204561069607734680e-01 2.206141054630279541e-01 -1.225268617272377014e-01 -1.454660892486572266e-01 -8.979440480470657349e-02 1.955373883247375488e-01 -3.647045195102691650e-01 -2.326982915401458740e-01 -1.670219451189041138e-01 3.409954011440277100e-01 -8.742898702621459961e-02 1.224449202418327332e-01 -4.522228986024856567e-02 -2.946991706266999245e-03 -1.091382130980491638e-01 6.616237014532089233e-02 -5.585489422082901001e-02 -6.006555259227752686e-02 -3.815200030803680420e-01 1.433119773864746094e-01 -1.197180822491645813e-01 2.279554754495620728e-01 1.854687482118606567e-01 -1.408725380897521973e-01 -4.446846432983875275e-03 9.869932383298873901e-02 -8.466646820306777954e-02 2.022196911275386810e-02 3.900838494300842285e-01
-2.368315160274505615e-01 -1.493924260139465332e-01 -1.286279112100601196e-01 -4.500079900026321411e-02 6.355252116918563843e-02 8.707679063081741333e-02 -2.402003258466720581e-01 -1.070301011204719543e-01 -3.431833907961845398e-02 -3.769351243972778320e-01 2.039329260587692261e-01 -1.908346265554428101e-01 1.527099162340164185e-01 1.184551790356636047e-01 1.714217364788055420e-01 -1.934352368116378784e-01 2.785862982273101807e-01 -1.873658746480941772e-01 1.123449504375457764e-01 -1.301765739917755127e-01 7.917869836091995239e-02 -7.837914675474166870e-02 -1.323568522930145264e-01 4.728251099586486816e-01 5.859444383531808853e-03 2.070587314665317535e-02 2.214869484305381775e-02 -9.603423066437244415e-03 -1.123626232147216797e-01 6.416930258274078369e-02 6.804868578910827637e-02 2.804158627986907959e-01
8.537503331899642944e-02 2.014253586530685425e-01 1.594675332307815552e-01 -1.161050274968147278e-01 9.513781219720840454e-02 1.736969454213976860e-03 1.818857900798320770e-02 -2.463130652904510498e-01 -1.548447310924530029e-01 -3.480430245399475098e-01 5.882122740149497986e-02 -3.288723528385162354e-01 -1.129317730665206909e-01 3.719851747155189514e-02 2.982722818851470947e-01 6.585200875997543335e-02 2.506509125232696533e-01 -1.832942366600036621e-01 1.323824971914291382e-01 -1.640154570341110229e-01 2.315269857645034790e-01 -2.805803120136260986e-01 -1.120567545294761658e-01 9.416967630386352539e-02 -1.304862946271896362e-01 2.345973998308181763e-01 -3.411688283085823059e-02 -2.084447294473648071e-01 -1.549000889062881470e-01 4.775417968630790710e-02 7.459264993667602539e-02 1.894399374723434448e-01
-4.087128937244415283e-01 1.817830465734004974e-02 1.277013123035430908e-01 -1.330907046794891357e-01 -1.405235379934310913e-01 8.356608450412750244e-02 -2.332790791988372803e-01 -2.770553231239318848e-01 6.132469046860933304e-03 -2.574588358402252197e-01 -1.812273859977722168e-01 -6.281860917806625366e-02 4.009240120649337769e-02 2.353242598474025726e-02 2.022051215171813965e-01 -2.183653414249420166e-01 3.403792530298233032e-02 -6.131551042199134827e-02 3.343707621097564697e-01 2.947860658168792725e-01 5.794455111026763916e-02 -2.301496565341949463e-01 -1.929458789527416229e-02 7.126192748546600342e-02 8.755839616060256958e-02 1.563861817121505737e-01 -1.535668075084686279e-01 -9.212382882833480835e-02 -9.160299599170684814e-02 1.567822545766830444e-01 -7.999370247125625610e-02 2.790853083133697510e-01
-1.868470013141632080e-02 1.908035576343536377e-01 1.594058722257614136e-01 -1.691782772541046143e-01 -6.789575517177581787e-02 3.193470882251858711e-03 1.662676595151424408e-02 -1.782343685626983643e-01 2.337102442979812622e-01 -2.429494857788085938e-01 5.053666979074478149e-02 -4.658780694007873535e-01 1.534542907029390335e-02 6.128254905343055725e-02 3.305065631866455078e-02 -8.837500214576721191e-02 3.064807057380676270e-01 -1.301160007715225220e-01 1.415328979492187500e-01 4.466605558991432190e-02 -1.057364940643310547e-01 -4.405063688755035400e-01 2.277167737483978271e-01 1.474684383720159531e-02 -1.699468642473220825e-01 -1.291738599538803101e-01 5.614378489553928375e-03 -6.961654126644134521e-02 -9.321413189172744751e-02 3.818403929471969604e-02 1.655732989311218262e-01 2.195945233106613159e-01
-1.750157922506332397e-01 -1.728943437337875366e-01 9.582227468490600586e-02 -1.433803141117095947e-01 2.721032798290252686e-01 -1.009418144822120667e-01 9.637004882097244263e-02 -1.570021957159042358e-01 -3.027610667049884796e-02 5.355292558670043945e-02 -1.088963896036148071e-01 -3.830051124095916748e-01 1.103568822145462036e-01 5.018988624215126038e-02 -2.642885744571685791e-01 6.044766306877136230e-02 2.579418718814849854e-01 2.702965736389160156e-01 -2.248690426349639893e-01 2.070832252502441406e-01 -1.163619384169578552e-01 1.071024909615516663e-01 -4.303450882434844971e-02 9.603157639503479004e-02 -3.323546610772609711e-03 1.935754567384719849e-01 -2.694070339202880859e-01 -7.026039063930511475e-02 -1.420203000307083130e-01 -4.421222954988479614e-02 -2.356517165899276733e-01 2.815152406692504883e-01
-8.563713729381561279e-02 2.030001729726791382e-01 3.011568076908588409e-02 9.961373172700405121e-03 4.036619961261749268e-01 4.175490140914916992e-02 -1.059379503130912781e-01 -2.973583936691284180e-01 -2.485489100217819214e-02 -8.943302184343338013e-02 -5.678516626358032227e-02 -1.389545798301696777e-01 4.856159165501594543e-02 -9.492293745279312134e-02 8.384346216917037964e-02 2.597237229347229004e-01 2.658970654010772705e-01 -1.867949664592742920e-01 -3.360991179943084717e-01 6.622261367738246918e-03 -1.002093330025672913e-01 -4.040795266628265381e-01 1.365921795368194580e-01 3.179312683641910553e-03 1.633731424808502197e-01 9.386140853166580200e-02 1.903237998485565186e-01 -1.753047853708267212e-01 -1.953793168067932129e-01 5.707391723990440369e-02 -1.040743887424468994e-01 -6.171205639839172363e-02
-1.934106498956680298e-01 -1.518236696720123291e-01 6.653002928942441940e-03 -1.223056670278310776e-02 1.312402933835983276e-01 -1.771990805864334106e-01 3.110612370073795319e-02 -2.696478962898254395e-01 1.097249314188957214e-01 -2.651844620704650879e-01 -1.269356161355972290e-01 -1.182800754904747009e-01 3.113575279712677002e-01 -2.891789749264717102e-02 1.143752560019493103e-01 -6.928605586290359497e-02 -9.717917442321777344e-02 -2.198138236999511719e-01 -1.704069040715694427e-02 -1.017264053225517273e-01 -6.341745704412460327e-02 -4.366726279258728027e-01 3.199698776006698608e-02 -7.409204542636871338e-02 1.464930772781372070e-01 2.270118743181228638e-01 -2.476263940334320068e-01 -1.203568130731582642e-01 -1.064303070306777954e-01 1.455806344747543335e-01 1.171790882945060730e-01 3.524909317493438721e-01
-1.047006621956825256e-01 -2.368626743555068970e-01 -5.945094302296638489e-02 -1.336416304111480713e-01 6.280121952295303345e-02 -2.098061442375183105e-01 8.277492970228195190e-02 -2.716476097702980042e-02 -4.231933131814002991e-02 -5.010145306587219238e-01 -9.037671983242034912e-02 -1.617834120988845825e-01 9.619030356407165527e-02 1.993991434574127197e-01 -6.198639050126075745e-02 -3.903481736779212952e-02 2.575613372027873993e-02 5.046358704566955566e-02 -9.978562593460083008e-02 -2.275222353637218475e-02 -9.011364728212356567e-02 -2.973659336566925049e-01 6.825754046440124512e-02 -3.680080547928810120e-02 1.380411237478256226e-01 2.331295758485794067e-01 -1.744911074638366699e-02 -1.856362521648406982e-01 1.162159517407417297e-01 -7.224668562412261963e-02 2.408175468444824219e-01 4.618724882602691650e-01
5.412781238555908203e-02 1.144509240984916687e-01 2.412205934524536133e-01 7.515466213226318359e-02 -2.283084839582443237e-01 2.094299048185348511e-01 -4.821281507611274719e-02 -3.509039282798767090e-01 -1.195918302983045578e-02 -1.804678887128829956e-01 4.636995494365692139e-02 -1.722318828105926514e-01 4.159830510616302490e-02 -7.323997467756271362e-02 2.140501886606216431e-01 -1.681862212717533112e-02 1.680956780910491943e-01 3.323600068688392639e-02 -1.131724938750267029e-01 -1.203050184994935989e-02 -2.248987257480621338e-01 -2.215586602687835693e-01 -1.497979909181594849e-01 -5.131767690181732178e-02 6.956189125776290894e-02 2.519429326057434082e-01 -1.988705843687057495e-01 -3.543684184551239014e-01 -3.110663890838623047e-01 -1.160615459084510803e-01 -1.780527830123901367e-01 1.963191181421279907e-01
-9.404256008565425873e-03 2.878579497337341309e-02 1.375099271535873413e-01 -3.497365713119506836e-01 -2.421156130731105804e-02 2.649239450693130493e-02 3.528544679284095764e-02 -1.322076916694641113e-01 -4.661157727241516113e-03 -2.632451951503753662e-01 1.651092618703842163e-02 -2.475376240909099579e-02 3.551931679248809814e-02 6.584180891513824463e-02 3.572261035442352295e-01 1.334896683692932129e-01 6.892042607069015503e-02 6.332644075155258179e-02 -1.831766664981842041e-01 -1.633709669113159180e-01 -3.512155264616012573e-02 -3.647459149360656738e-01 -2.095814347267150879e-01 1.394017487764358521e-01 3.594152629375457764e-01 3.180243372917175293e-01 -1.677857786417007446e-01 -1.937010735273361206e-01 -1.716769486665725708e-01 2.310103923082351685e-02 1.148829981684684753e-01 1.038477048277854919e-01
-1.922860294580459595e-01 1.363572180271148682e-01 2.838799916207790375e-02 -2.496359795331954956e-01 1.172791048884391785e-01 -4.307909309864044189e-02 -1.344184428453445435e-01 -7.029542326927185059e-02 4.481602460145950317e-02 -2.200590521097183228e-01 3.578943386673927307e-02 -2.169477790594100952e-01 1.371494382619857788e-01 -2.570562958717346191e-01 2.292153388261795044e-01 -2.329309470951557159e-02 3.385725319385528564e-01 2.444177865982055664e-02 1.160696297883987427e-01 2.441803961992263794e-01 -2.444157153367996216e-01 -2.468419820070266724e-01 -1.293216645717620850e-01 -2.791953086853027344e-01 -7.121993601322174072e-02 -3.536914475262165070e-03 1.666247248649597168e-01 -2.870203852653503418e-01 2.061293832957744598e-02 -1.345302909612655640e-02 5.162043869495391846e-02 2.894272208213806152e-01
8.180020749568939209e-02 2.671738862991333008e-01 1.052493080496788025e-01 3.758180420845746994e-03 9.443879872560501099e-02 -1.018421128392219543e-01 7.087123394012451172e-02 -3.620850620791316032e-04 -3.980876132845878601e-02 -3.704835101962089539e-02 -4.441632330417633057e-02 -5.695935487747192383e-01 1.792556196451187134e-01 -3.153463080525398254e-02 -1.369335502386093140e-01 -2.475036382675170898e-01 3.491191565990447998e-01 7.243188470602035522e-02 -1.866924166679382324e-01 2.064689993858337402e-02 -1.344905793666839600e-01 -2.648079693317413330e-01 -2.482851743698120117e-01 1.633023470640182495e-01 -1.911847665905952454e-02 1.972107440233230591e-01 1.052954234182834625e-02 -8.678477257490158081e-02 -1.175617128610610962e-01 7.759382575750350952e-02 6.925021111965179443e-02 1.831578910350799561e-01
2.862789034843444824e-01 -1.998717784881591797e-01 1.617371290922164917e-01 1.049089878797531128e-01 1.481748670339584351e-01 1.470962315797805786e-01 1.799288904294371605e-03 -1.001252457499504089e-01 1.016417890787124634e-01 -1.872665584087371826e-01 1.011358201503753662e-02 1.409036014229059219e-02 -9.395960718393325806e-02 -3.189565241336822510e-01 1.980121731758117676e-01 1.309539079666137695e-01 3.631996512413024902e-01 -9.752937592566013336e-03 -9.951247274875640869e-02 2.210498601198196411e-01 9.015123546123504639e-02 1.186293642967939377e-02 -2.051629722118377686e-01 1.308709196746349335e-02 1.190690472722053528e-01 2.764976322650909424e-01 1.945505142211914062e-01 -1.560654789209365845e-01 -3.261687234044075012e-02 9.370051324367523193e-02 -1.359325796365737915e-01 3.901633024215698242e-01
1.345331370830535889e-01 -2.728274464607238770e-01 2.076170891523361206e-01 -4.021257534623146057e-02 1.464817225933074951e-01 -3.160440176725387573e-02 3.817116469144821167e-02 1.131589561700820923e-01 3.295556306838989258e-01 -2.212777584791183472e-01 1.342112123966217041e-01 -2.162993699312210083e-01 8.930638432502746582e-03 -1.461495757102966309e-01 1.203610226511955261e-01 -6.046092137694358826e-02 1.457389593124389648e-01 -2.832681126892566681e-02 8.647365868091583252e-02 6.278238259255886078e-03 -8.712404221296310425e-02 -1.483173924498260021e-03 -1.851843446493148804e-01 -1.052221655845642090e-01 8.488138020038604736e-02 3.789705038070678711e-01 1.565945520997047424e-02 -3.167689442634582520e-01 -5.750332772731781006e-02 -3.268915414810180664e-01 -1.309428066015243530e-01 3.206818997859954834e-01
1.068486422300338745e-01 -3.501107543706893921e-02 7.855615764856338501e-02 -1.714071333408355713e-01 9.712105989456176758e-02 3.148777037858963013e-02 -9.696340560913085938e-02 -2.592592835426330566e-01 8.559167385101318359e-02 -8.186923712491989136e-02 1.617962270975112915e-01 -3.082607984542846680e-01 2.038051337003707886e-01 -2.170406132936477661e-01 4.693398252129554749e-02 2.536004781723022461e-02 -1.320973038673400879e-01 4.890580847859382629e-02 -2.423583902418613434e-02 1.008878499269485474e-01 -3.881846368312835693e-02 6.994627416133880615e-02 -3.616242855787277222e-02 -1.137454658746719360e-01 5.035818219184875488e-01 5.600752308964729309e-02 -9.600362926721572876e-02 -3.267413973808288574e-01 -6.173828989267349243e-02 -1.617855727672576904e-01 -6.678041070699691772e-02 4.238374233245849609e-01
5.508719012141227722e-02 1.042760070413351059e-02 1.876195371150970459e-01 -2.497506290674209595e-01 2.343920469284057617e-01 -4.530839994549751282e-02 1.332940161228179932e-01 -1.396806836128234863e-01 5.719784647226333618e-02 -2.850643694400787354e-01 -3.107678592205047607e-01 2.054639160633087158e-02 1.024849787354469299e-01 -1.279674470424652100e-01 1.592074781656265259e-01 -1.094033569097518921e-01 2.029109299182891846e-01 -4.365562461316585541e-03 -2.942771017551422119e-01 1.946434974670410156e-01 -4.498251155018806458e-02 -5.137228872627019882e-03 8.023248612880706787e-02 4.850637018680572510e-01 1.723091304302215576e-01 2.486968785524368286e-01 -1.347693502902984619e-01 -7.794838398694992065e-03 -3.486898913979530334e-02 -5.734845995903015137e-02 -8.531722240149974823e-03 1.883885264396667480e-01
-1.546111237257719040e-02 -1.020977348089218140e-01 -1.214448362588882446e-01 -2.972839176654815674e-01 1.897463575005531311e-03 1.140401363372802734e-01 -2.347737550735473633e-01 5.928680673241615295e-02 -8.298410102725028992e-03 -1.616350710391998291e-01 -2.306691855192184448e-01 -1.884679943323135376e-01 -9.445196390151977539e-02 6.801621615886688232e-02 2.721727192401885986e-01 -1.294430941343307495e-01 1.196382343769073486e-01 -1.021012105047702789e-02 -1.840912848711013794e-01 -4.846172407269477844e-03 1.248829253017902374e-02 -5.005730390548706055e-01 1.249934583902359009e-01 -1.311947107315063477e-01 1.064237877726554871e-01 1.868125498294830322e-01 2.352479249238967896e-01 -2.820189297199249268e-01 1.307542771100997925e-01 4.573066905140876770e-02 -2.970230393111705780e-02 2.493935376405715942e-01
-3.259861096739768982e-02 -2.670111358165740967e-01 -6.560245901346206665e-02 -2.088219225406646729e-01 2.464949190616607666e-01 -2.206609696149826050e-01 -1.264791749417781830e-02 -1.435271650552749634e-01 -8.761248551309108734e-03 -4.494623243808746338e-01 -5.908107012510299683e-02 -8.165355771780014038e-02 1.689449697732925415e-01 1.586245745420455933e-01 -7.216952741146087646e-02 -7.499456405639648438e-02 7.829136401414871216e-02 -7.784079760313034058e-02 -5.595050007104873657e-02 3.702193498611450195e-02 -1.114052087068557739e-01 -2.725605666637420654e-01 8.409700542688369751e-02 -2.205744385719299316e-02 1.248618438839912415e-01 2.741529047489166260e-01 6.797886639833450317e-02 -4.401718825101852417e-02 1.041543781757354736e-01 -7.860388606786727905e-02 2.786588370800018311e-01 4.120654165744781494e-01
-2.530080080032348633e-02 2.297847718000411987e-01 2.668144702911376953e-01 -5.336285009980201721e-02 -4.865216463804244995e-02 -1.564294993877410889e-01 -2.450980693101882935e-01 -3.976012021303176880e-02 1.876346617937088013e-01 -1.454374045133590698e-01 -8.113550394773483276e-02 -3.528874516487121582e-01 1.733110249042510986e-01 9.366407990455627441e-02 -5.338985100388526917e-02 -1.530478745698928833e-01 1.953411251306533813e-01 9.976704418659210205e-02 4.195538163185119629e-02 -1.361601352691650391e-01 -5.403477698564529419e-02 -2.547190785408020020e-01 -1.940821856260299683e-01 1.636008024215698242e-01 -1.584864854812622070e-01 -3.326025605201721191e-02 -2.896158769726753235e-02 -2.432541549205780029e-01 1.374134421348571777e-02 5.795791000127792358e-02 9.987171739339828491e-02 4.806985855102539062e-01
1.895621567964553833e-01 -2.561919577419757843e-02 -2.953679859638214111e-01 -2.419722974300384521e-01 9.677163511514663696e-02 1.733765006065368652e-01 7.448168843984603882e-02 -1.496514081954956055e-01 1.421550959348678589e-01 -2.773488163948059082e-01 -6.282559782266616821e-02 -1.507689207792282104e-01 1.007938161492347717e-01 -3.002941608428955078e-01 1.126577798277139664e-02 6.262019276618957520e-02 1.308036446571350098e-01 2.287377230823040009e-02 9.773527085781097412e-02 1.517863273620605469e-01 -6.426731497049331665e-02 3.265230730175971985e-02 -3.288627564907073975e-01 2.107285261154174805e-01 -3.733550384640693665e-02 3.624102845788002014e-02 -2.075781524181365967e-01 -4.130750596523284912e-01 -2.845253646373748779e-01 -1.075278408825397491e-02 -1.145434081554412842e-01 5.883454903960227966e-02
7.226696610450744629e-02 -1.956208497285842896e-01 1.327208876609802246e-01 -1.042127013206481934e-01 6.456408649682998657e-02 -1.151035055518150330e-01 6.367371231317520142e-02 -2.132136821746826172e-01 2.020875811576843262e-01 4.350146278738975525e-02 -3.047380037605762482e-02 -3.112473487854003906e-01 6.314231455326080322e-02 -2.475388497114181519e-01 2.748180739581584930e-02 5.835847184062004089e-02 1.070684939622879028e-01 -6.097763776779174805e-02 -7.804342079907655716e-03 -8.589291572570800781e-02 -1.476980447769165039e-01 1.061422750353813171e-01 -2.741332352161407471e-01 -1.900873780250549316e-01 5.355309695005416870e-02 3.124583661556243896e-01 3.213029727339744568e-02 -4.839947819709777832e-01 -1.264682114124298096e-01 -2.349510490894317627e-01 -4.553575534373521805e-03 2.777813971042633057e-01
-3.715385496616363525e-02 2.960812747478485107e-01 1.239367574453353882e-01 -2.306030392646789551e-01 7.079032063484191895e-02 2.543990500271320343e-02 -1.293395906686782837e-01 -1.924775242805480957e-01 8.019288629293441772e-02 -3.234051764011383057e-01 -5.486071854829788208e-02 -5.753446742892265320e-02 -1.181399356573820114e-02 -2.191594541072845459e-01 -7.142060995101928711e-02 4.760270193219184875e-02 4.532735049724578857e-02 1.851587891578674316e-01 -3.098370507359504700e-02 1.384491324424743652e-01 -1.887538135051727295e-01 -1.645009219646453857e-01 -5.853307899087667465e-03 3.691239655017852783e-01 1.689013838768005371e-01 3.021472692489624023e-01 -4.748812317848205566e-02 1.065859571099281311e-01 -3.013254702091217041e-01 -1.306563615798950195e-01 -1.138099376112222672e-02 3.364932537078857422e-01
-3.796152025461196899e-02 2.298396825790405273e-01 2.195559144020080566e-01 -3.751913309097290039e-01 4.811998084187507629e-02 -2.088315337896347046e-01 -6.569975614547729492e-02 -1.510276496410369873e-01 2.584218084812164307e-01 -2.128818929195404053e-01 1.562039018608629704e-03 -1.182723417878150940e-01 2.076694816350936890e-01 1.280985474586486816e-01 2.924522757530212402e-02 7.513857632875442505e-02 1.013850346207618713e-01 -1.235092207789421082e-01 -1.271980404853820801e-01 1.429271548986434937e-01 1.207306534051895142e-01 -2.449056357145309448e-01 -2.781031839549541473e-02 -1.827679276466369629e-01 3.114975988864898682e-01 -1.997031122446060181e-01 -1.187651306390762329e-01 -2.701355516910552979e-01 2.596835419535636902e-02 1.750924736261367798e-01 1.957054995000362396e-02 2.549522221088409424e-01
2.408774942159652710e-02 2.603397667407989502e-01 5.880790296941995621e-03 6.532719731330871582e-02 9.858763962984085083e-02 -1.385594755411148071e-01 -2.836538292467594147e-02 -1.377588063478469849e-01 5.959494411945343018e-02 -4.223934710025787354e-01 -2.854328453540802002e-01 -3.847360610961914062e-01 2.588977813720703125e-01 -1.841852664947509766e-01 -1.959770619869232178e-01 -2.114000730216503143e-02 6.453148275613784790e-02 3.623978048563003540e-02 -2.812370471656322479e-02 2.655463218688964844e-01 -7.084217853844165802e-03 -1.106804236769676208e-01 -1.211345940828323364e-01 5.402506887912750244e-02 -9.787254035472869873e-02 -6.025632470846176147e-02 1.362051963806152344e-01 -2.788343131542205811e-01 -2.094589024782180786e-01 -1.547663062810897827e-01 2.034513801336288452e-01 4.436521232128143311e-02
-1.569743156433105469e-01 4.629959166049957275e-02 9.719451516866683960e-02 -1.702253818511962891e-01 2.152584344148635864e-01 2.212831377983093262e-01 8.080293983221054077e-02 -1.452267765998840332e-01 3.021911345422267914e-02 -3.283511102199554443e-01 3.580205840989947319e-03 -2.173886001110076904e-01 -6.465919315814971924e-02 -9.861434996128082275e-02 -1.612967103719711304e-01 3.945575058460235596e-01 6.812675297260284424e-02 1.590420603752136230e-01 -1.533922851085662842e-01 -1.273200064897537231e-01 3.425650671124458313e-02 -8.882763981819152832e-02 -2.563095092773437500e-01 2.484520524740219116e-01 1.626039594411849976e-01 2.867346815764904022e-02 -3.177776932716369629e-02 -1.078145131468772888e-01 8.283608406782150269e-02 -2.348899692296981812e-01 1.049588397145271301e-01 3.757177293300628662e-01
3.011185675859451294e-02 7.877488434314727783e-02 -1.084674000740051270e-01 -3.044855035841464996e-02 -1.197870969772338867e-01 1.582599431276321411e-01 -8.880533277988433838e-03 -3.337188661098480225e-01 2.097016870975494385e-01 -1.430780142545700073e-01 5.917750671505928040e-02 -1.448112577199935913e-01 1.059557795524597168e-01 1.009503286331892014e-02 1.333623230457305908e-01 -4.826464876532554626e-02 2.627207934856414795e-01 3.403144180774688721e-01 -1.514052152633666992e-01 1.474329177290201187e-02 3.191667795181274414e-01 -1.271436065435409546e-01 -2.530921995639801025e-01 1.632898747920989990e-01 4.181834310293197632e-02 3.834148347377777100e-01 1.136507391929626465e-01 -2.067946195602416992e-01 -1.133237592875957489e-02 2.141314893960952759e-01 -3.359938785433769226e-02 2.017829120159149170e-01
1.139507740736007690e-01 4.237904399633407593e-02 -1.942692846059799194e-01 -2.623148560523986816e-01 5.971752107143402100e-02 1.354476660490036011e-01 -5.942567810416221619e-02 -3.790210485458374023e-01 -3.548480570316314697e-02 -2.053239047527313232e-01 1.944862008094787598e-01 2.202920243144035339e-02 -1.759785711765289307e-01 1.095855087041854858e-01 -1.106296665966510773e-02 8.412215393036603928e-04 3.200759887695312500e-01 1.920533627271652222e-01 -6.910521537065505981e-02 2.810810208320617676e-01 1.061200052499771118e-01 -1.529050245881080627e-02 -1.197379007935523987e-01 1.291239410638809204e-01 3.837899863719940186e-01 6.245676800608634949e-02 -6.979158520698547363e-02 -3.328292667865753174e-01 4.809002950787544250e-02 2.016581594944000244e-02 -1.062048748135566711e-01 1.956525444984436035e-01
1.307681351900100708e-01 -1.644964888691902161e-02 9.123599529266357422e-02 -2.057480067014694214e-01 4.491346701979637146e-02 -2.827371954917907715e-01 -5.613481253385543823e-02 -1.938455998897552490e-01 -2.066979557275772095e-01 -4.102317988872528076e-02 4.692798107862472534e-02 -4.449672698974609375e-01 1.718729883432388306e-01 7.968584448099136353e-02 1.147658526897430420e-01 2.594316899776458740e-01 3.279673457145690918e-01 1.852841824293136597e-01 1.542171649634838104e-02 -1.349669992923736572e-01 -2.630753517150878906e-01 -1.346035748720169067e-01 -6.606043130159378052e-02 1.365515291690826416e-01 5.774055048823356628e-02 2.238833308219909668e-01 9.045287035405635834e-03 -1.183600947260856628e-01 -2.114434838294982910e-01 7.968317717313766479e-02 1.265787482261657715e-01 2.073754966259002686e-01
-4.715242888778448105e-03 -3.152865543961524963e-02 7.392197847366333008e-02 -2.671101391315460205e-01 1.513971984386444092e-01 2.575389146804809570e-01 7.840975373983383179e-02 -1.771761327981948853e-01 1.287226676940917969e-01 1.504525393247604370e-01 5.439759045839309692e-02 -2.355830930173397064e-02 2.149663865566253662e-01 -5.103593319654464722e-02 7.367572747170925140e-03 2.247752100229263306e-01 3.282422423362731934e-01 1.021596491336822510e-01 1.424853131175041199e-02 4.133349955081939697e-01 -8.169125765562057495e-02 -9.159196168184280396e-02 -1.386071145534515381e-01 2.957417368888854980e-01 4.417568072676658630e-02 2.521572411060333252e-01 -1.605945676565170288e-01 -2.183070480823516846e-01 -1.136666834354400635e-01 -2.661091089248657227e-02 -2.334512174129486084e-01 1.876019090414047241e-01
-1.758377104997634888e-01 -1.465149223804473877e-01 -1.321498863399028778e-02 8.433848619461059570e-03 5.619575083255767822e-02 7.833759486675262451e-02 -1.223699096590280533e-02 3.571224585175514221e-02 1.247952952980995178e-01 -3.896457254886627197e-01 -2.766579762101173401e-02 -2.948539555072784424e-01 4.014394432306289673e-02 -3.216732740402221680e-01 3.538782522082328796e-02 3.882486820220947266e-01 9.856775403022766113e-02 7.144463807344436646e-02 -6.398068368434906006e-02 1.565035432577133179e-02 3.149159997701644897e-02 -3.661999478936195374e-02 -5.244138464331626892e-02 2.688097655773162842e-01 3.369169831275939941e-01 8.545337617397308350e-02 1.517776213586330414e-02 -2.508979141712188721e-01 1.424265187233686447e-02 -2.368757426738739014e-01 -1.259672045707702637e-01 2.679481208324432373e-01
1.915107220411300659e-01 2.302279621362686157e-01 2.886140532791614532e-02 -1.306795179843902588e-01 1.724492758512496948e-01 -1.554732322692871094e-01 -5.916544795036315918e-02 -1.830109804868698120e-01 1.169232651591300964e-02 -8.313200622797012329e-02 -6.645061075687408447e-02 -3.986155688762664795e-01 3.252786993980407715e-01 -4.899666458368301392e-02 -9.652084857225418091e-02 1.311338394880294800e-01 3.083958029747009277e-01 -1.962327957153320312e-01 -1.014197245240211487e-01 -6.097237393260002136e-02 -3.482270538806915283e-01 -8.646035939455032349e-02 -9.408470243215560913e-02 6.444155424833297729e-02 7.536411285400390625e-03 3.207775950431823730e-02 5.770902708172798157e-02 -1.585448980331420898e-01 -2.648994028568267822e-01 -1.855139061808586121e-02 -3.326160833239555359e-02 3.254100978374481201e-01
1.786366552114486694e-01 2.355002760887145996e-01 1.807424128055572510e-01 -3.751871883869171143e-01 1.855981200933456421e-01 -3.551572561264038086e-02 -9.580487012863159180e-02 1.743517816066741943e-01 1.326026171445846558e-01 -4.090821444988250732e-01 6.757996231317520142e-02 -2.349922657012939453e-01 -5.421031266450881958e-02 -1.669033318758010864e-01 -1.063343584537506104e-01 -8.995290845632553101e-02 1.052241548895835876e-01 -5.090583860874176025e-02 4.032485932111740112e-02 1.250585019588470459e-01 -2.872528694570064545e-02 4.394028335809707642e-02 -2.937040757387876511e-03 3.056718707084655762e-01 1.552714407444000244e-01 1.652023792266845703e-01 -1.205478608608245850e-01 -2.969395369291305542e-02 -5.486956983804702759e-02 -1.448047310113906860e-01 1.741473078727722168e-01 3.474854528903961182e-01
2.577563524246215820e-01 3.251846507191658020e-02 2.371190339326858521e-01 -1.820295453071594238e-01 2.851657196879386902e-02 -3.247854486107826233e-02 -1.674274057149887085e-01 -7.426641136407852173e-02 -3.834965825080871582e-02 -1.519601047039031982e-01 5.433532409369945526e-03 -2.020638734102249146e-01 1.079372987151145935e-01 1.803318262100219727e-01 1.406172364950180054e-01 -1.918296366930007935e-01 2.977767288684844971e-01 6.982924789190292358e-02 4.012580588459968567e-02 1.843615770339965820e-01 -3.392955660820007324e-01 -3.450092673301696777e-01 -1.136214882135391235e-01 -6.251073628664016724e-02 1.138658225536346436e-01 -3.158238716423511505e-03 2.937547862529754639e-01 -1.300734188407659531e-02 1.323734670877456665e-01 -6.536467373371124268e-02 -4.493492469191551208e-02 3.717485964298248291e-01
-7.530608028173446655e-02 -7.681798934936523438e-02 -1.673012599349021912e-02 3.129585646092891693e-03 4.326404929161071777e-01 -3.024339079856872559e-01 1.020556613802909851e-01 -6.625451147556304932e-02 1.068271473050117493e-01 -3.225631117820739746e-01 -2.689681947231292725e-01 -2.023254632949829102e-01 2.319849878549575806e-01 6.523767858743667603e-02 8.008658885955810547e-02 -5.493678525090217590e-02 5.358321219682693481e-02 -3.414231538772583008e-01 5.247480003163218498e-04 6.637530773878097534e-02 1.823439262807369232e-02 -3.740445673465728760e-01 -5.498457327485084534e-02 -6.345529854297637939e-02 2.326384037733078003e-01 1.183808445930480957e-01 1.666244491934776306e-02 2.925031073391437531e-02 3.345515206456184387e-02 -1.100566908717155457e-01 1.581577956676483154e-01 1.406904608011245728e-01
4.423962160944938660e-02 -1.602319628000259399e-01 -1.879186034202575684e-01 -7.034594565629959106e-02 2.008057236671447754e-01 1.817471832036972046e-01 3.051139600574970245e-02 -6.242228299379348755e-02 3.657720226328819990e-04 -1.982183009386062622e-02 -3.253544867038726807e-01 3.433685377240180969e-02 2.323153465986251831e-01 7.467452436685562134e-02 9.046201594173908234e-03 1.847296357154846191e-01 4.168990850448608398e-01 -1.548266559839248657e-01 1.763803958892822266e-01 2.024631761014461517e-02 1.873634010553359985e-01 -2.373787946999073029e-02 7.588855177164077759e-02 1.396007388830184937e-01 8.705680072307586670e-02 6.641183048486709595e-02 2.102519273757934570e-01 -2.587856352329254150e-01 2.401060052216053009e-02 -9.360853582620620728e-02 -1.489584892988204956e-01 4.558923542499542236e-01
1.820988655090332031e-01 -1.757751852273941040e-01 1.111138463020324707e-01 -1.033862531185150146e-01 2.781109698116779327e-02 9.321627765893936157e-02 -6.725131720304489136e-02 -3.133524954319000244e-01 1.369235068559646606e-01 -2.651826143264770508e-01 6.101448833942413330e-02 -3.100203573703765869e-01 -1.659154295921325684e-01 -2.475995719432830811e-01 2.644648849964141846e-01 1.702834367752075195e-01 2.818028628826141357e-01 -7.965450733900070190e-02 8.550438284873962402e-02 2.178321592509746552e-02 7.236251235008239746e-02 -1.398690938949584961e-01 -1.425973027944564819e-01 -1.394965499639511108e-01 -9.470229595899581909e-02 3.198300302028656006e-01 -1.718713343143463135e-01 -2.400873154401779175e-01 -1.299171447753906250e-01 -1.317200213670730591e-01 -1.505472362041473389e-01 1.028858125209808350e-01
-2.575833797454833984e-01 -3.267432451248168945e-01 7.946926355361938477e-02 -7.619343698024749756e-02 3.002045154571533203e-01 3.648526966571807861e-02 -7.634299993515014648e-02 1.263913698494434357e-02 4.011394083499908447e-02 -1.078175455331802368e-01 1.381652355194091797e-01 -2.192759700119495392e-02 1.140044350177049637e-02 1.403787583112716675e-01 2.250699885189533234e-02 -4.693890921771526337e-03 3.922572359442710876e-02 2.215363830327987671e-01 -1.039501801133155823e-01 2.149085104465484619e-01 -6.925569474697113037e-02 -6.970769912004470825e-02 -8.268296718597412109e-03 2.588522434234619141e-01 3.344959914684295654e-01 4.527533352375030518e-01 2.171883359551429749e-02 -2.351481020450592041e-01 1.657505780458450317e-01 -1.341767758131027222e-01 -1.487385183572769165e-01 1.989524960517883301e-01
-1.585865169763565063e-01 -2.387612611055374146e-01 -6.624501198530197144e-02 -1.627989113330841064e-01 1.570194363594055176e-01 -2.537584602832794189e-01 5.437919870018959045e-02 -1.236626133322715759e-01 1.236336752772331238e-01 -3.658814132213592529e-01 -8.667077869176864624e-02 -2.456097900867462158e-01 1.666848063468933105e-01 2.237128019332885742e-01 9.316872805356979370e-03 1.431984454393386841e-02 4.025965929031372070e-02 -7.069464772939682007e-02 -1.555723100900650024e-01 -7.436093688011169434e-02 -4.857859108597040176e-03 -3.777413070201873779e-01 1.524286568164825439e-01 -1.019821316003799438e-01 1.906843334436416626e-01 2.991919815540313721e-01 -1.351925451308488846e-02 -4.021724686026573181e-02 6.543225049972534180e-02 -7.849449664354324341e-02 1.252447664737701416e-01 3.435645103454589844e-01
-2.715218663215637207e-01 1.129381135106086731e-01 6.193320825695991516e-02 -1.626653037965297699e-02 2.916901409626007080e-01 -2.828444354236125946e-02 -5.231761559844017029e-02 -7.104516029357910156e-02 1.966584175825119019e-01 -1.889482289552688599e-01 1.574966162443161011e-01 -5.120272561907768250e-02 1.059002131223678589e-01 1.411814708262681961e-02 2.409080266952514648e-01 -2.035427242517471313e-01 1.512712538242340088e-01 1.324320733547210693e-01 1.177137643098831177e-01 -2.502959668636322021e-01 -1.011386606842279434e-02 -1.752533763647079468e-01 -1.222470551729202271e-01 2.660897001624107361e-02 -5.593678727746009827e-02 1.668493747711181641e-01 -7.618717104196548462e-02 -5.012115240097045898e-01 1.950100436806678772e-02 -6.874518934637308121e-03 -2.892454862594604492e-01 2.599993646144866943e-01
-2.227831445634365082e-02 -1.309256851673126221e-01 9.098097681999206543e-02 -1.607924103736877441e-01 1.569249629974365234e-01 2.110281139612197876e-01 -1.431573331356048584e-01 -1.103696599602699280e-02 1.361797004938125610e-01 -2.766123041510581970e-02 -2.094211280345916748e-01 -2.608087360858917236e-01 1.771436333656311035e-01 -4.757036864757537842e-01 1.419021934270858765e-01 8.844529837369918823e-02 1.016450077295303345e-01 -2.444504946470260620e-02 -2.750118672847747803e-01 7.668493688106536865e-02 8.017218112945556641e-02 -1.242123469710350037e-01 1.634159684181213379e-01 5.321073159575462341e-02 3.433017134666442871e-01 1.620199084281921387e-01 -7.077619899064302444e-03 -2.424950748682022095e-01 -2.268895059823989868e-01 -5.878732725977897644e-02 -4.920452460646629333e-02 1.936104297637939453e-01
-9.990852326154708862e-02 -8.562853327021002769e-04 2.024012804031372070e-01 9.793516248464584351e-02 6.141375750303268433e-02 -5.572887882590293884e-02 -4.872523993253707886e-02 -2.057249397039413452e-01 -7.567335665225982666e-02 -2.774967849254608154e-01 -1.524457428604364395e-02 -2.263430058956146240e-01 5.322549492120742798e-02 6.850547343492507935e-02 4.455806612968444824e-01 1.099978238344192505e-01 -5.133959650993347168e-02 5.131650716066360474e-02 -2.255810499191284180e-01 4.086573421955108643e-01 -2.504819929599761963e-01 4.900212399661540985e-03 6.800372153520584106e-02 2.292922884225845337e-01 4.341680184006690979e-02 2.069477178156375885e-02 -2.396101206541061401e-01 -2.400885820388793945e-01 8.466793596744537354e-02 1.093319132924079895e-01 -1.799199171364307404e-02 2.357695549726486206e-01
-3.071868419647216797e-02 1.319928020238876343e-01 -9.460667520761489868e-02 -2.368682175874710083e-01 1.977844834327697754e-01 -3.667237460613250732e-01 6.467219442129135132e-02 1.368680298328399658e-01 1.493136286735534668e-01 -3.819358646869659424e-01 8.517140150070190430e-02 -2.509990930557250977e-01 1.758118867874145508e-01 2.172686904668807983e-02 4.345442354679107666e-02 -1.091993004083633423e-01 2.707934081554412842e-01 -3.669964522123336792e-02 9.660744667053222656e-02 1.145954504609107971e-01 3.551617637276649475e-02 -3.135228753089904785e-01 1.807770282030105591e-01 -5.761823430657386780e-02 2.686165571212768555e-01 -6.626993417739868164e-02 -1.641026437282562256e-01 -2.187335193157196045e-01 1.779903173446655273e-01 -1.973064802587032318e-02 8.612138219177722931e-03 1.423874199390411377e-01
1.880028992891311646e-01 -1.269073933362960815e-01 2.097834348678588867e-01 -2.900352180004119873e-01 7.817634381353855133e-03 2.597747147083282471e-01 1.797319948673248291e-02 -1.792390197515487671e-01 1.070019677281379700e-01 1.132206693291664124e-01 2.303887717425823212e-02 -2.632333338260650635e-01 1.306307017803192139e-01 -1.576146185398101807e-01 -1.566712260246276855e-01 -9.720428287982940674e-02 7.871975749731063843e-02 -5.224855244159698486e-02 9.690298885107040405e-02 -1.570972986519336700e-02 -5.261346697807312012e-02 -2.439930588006973267e-01 -1.984032392501831055e-01 3.569548726081848145e-01 -8.648061007261276245e-02 4.131081327795982361e-02 -3.332621976733207703e-02 -4.391886591911315918e-01 2.314304858446121216e-01 1.815877258777618408e-01 1.084175631403923035e-01 3.630064800381660461e-02
-2.739768661558628082e-02 2.567287683486938477e-01 -1.004852205514907837e-01 -2.408360540866851807e-01 1.031032875180244446e-01 2.010843753814697266e-01 -9.993726015090942383e-02 -2.919637262821197510e-01 -1.710652261972427368e-01 -1.606364734470844269e-02 2.012468427419662476e-01 -1.378187835216522217e-01 2.406341955065727234e-02 9.399068355560302734e-02 -1.382061652839183807e-02 -8.136887103319168091e-02 1.074409335851669312e-01 1.259611845016479492e-01 -7.508002221584320068e-02 3.095099627971649170e-01 -2.511267662048339844e-01 -1.088609322905540466e-01 -1.426869183778762817e-01 1.826087087392807007e-01 2.853558361530303955e-01 -7.511963695287704468e-02 -1.471130847930908203e-01 -3.314702808856964111e-01 -2.008121609687805176e-01 -8.546966314315795898e-02 1.155873239040374756e-01 2.768814861774444580e-01
-2.166314609348773956e-02 6.834418326616287231e-02 -1.451797187328338623e-01 7.393557578325271606e-02 2.202422469854354858e-01 -1.221400126814842224e-01 -1.415573805570602417e-01 1.777164041996002197e-01 8.309694379568099976e-02 -2.024254798889160156e-01 7.961001992225646973e-02 -5.397411994636058807e-03 2.239593714475631714e-01 -9.207512438297271729e-02 -1.847890019416809082e-02 -1.653996556997299194e-01 4.463383555412292480e-01 -1.068323850631713867e-01 -1.476793736219406128e-01 -1.126483455300331116e-01 -1.390242762863636017e-02 -2.500967681407928467e-01 3.817811608314514160e-02 3.754197061061859131e-01 3.990542888641357422e-02 1.739465743303298950e-01 7.851227372884750366e-02 -4.484874308109283447e-01 -1.195245534181594849e-01 4.253029450774192810e-02 7.662041485309600830e-02 -3.602495789527893066e-02
1.423500943928956985e-02 4.030369818210601807e-01 1.562822759151458740e-01 2.615171018987894058e-03 6.454256176948547363e-02 7.384844124317169189e-02 -6.568590551614761353e-02 5.682326480746269226e-02 4.525483399629592896e-02 -2.348911464214324951e-01 1.805673539638519287e-01 -4.374474883079528809e-01 1.902997940778732300e-01 -1.223557516932487488e-01 -9.152459912002086639e-03 -2.237062156200408936e-01 1.580288559198379517e-01 5.243390798568725586e-02 -7.175612449645996094e-02 3.955502435564994812e-02 -7.529577612876892090e-02 -2.172662913799285889e-01 -1.901430934667587280e-01 8.904703706502914429e-02 -5.395289137959480286e-02 2.792091965675354004e-01 1.336332410573959351e-01 -2.425589710474014282e-01 -1.330980360507965088e-01 -1.264021396636962891e-01 3.004708327353000641e-02 2.995234429836273193e-01
5.748263746500015259e-02 1.562568694353103638e-01 2.814781479537487030e-02 -1.258294284343719482e-01 1.726753115653991699e-01 8.114696294069290161e-02 -2.267375886440277100e-01 9.235852956771850586e-02 -1.094270646572113037e-01 -3.401171863079071045e-01 -1.359780691564083099e-02 -3.732011616230010986e-01 1.920146495103836060e-01 -9.212489426136016846e-02 -1.170712262392044067e-01 -1.743120700120925903e-01 1.384241878986358643e-01 5.274948850274085999e-02 1.031760424375534058e-01 4.017464816570281982e-02 -1.226361393928527832e-01 -1.671073287725448608e-01 -3.503739535808563232e-01 1.996131986379623413e-01 -1.928271204233169556e-01 8.357142657041549683e-02 7.019439339637756348e-02 -2.984328866004943848e-01 -1.842585504055023193e-01 1.468945890665054321e-01 4.328557103872299194e-02 2.596419155597686768e-01
1.608976721763610840e-01 -5.774295330047607422e-02 2.430979907512664795e-01 8.929074555635452271e-02 1.796189248561859131e-01 -1.969382911920547485e-02 -2.458113878965377808e-01 -1.372837126255035400e-01 1.947764903306961060e-01 -1.678532809019088745e-01 -1.298998296260833740e-01 1.071059145033359528e-02 3.522657230496406555e-02 -3.622809052467346191e-01 6.739550828933715820e-02 7.421005517244338989e-02 3.065828382968902588e-01 -4.233257099986076355e-02 -1.352437138557434082e-01 2.381160557270050049e-01 -2.050999365746974945e-02 -2.062900066375732422e-01 -8.044245839118957520e-02 2.873875796794891357e-01 1.876607984304428101e-01 2.637570500373840332e-01 4.129417985677719116e-02 -1.618741601705551147e-01 -1.672011166810989380e-01 2.980833053588867188e-01 6.778024137020111084e-02 9.611261636018753052e-02
1.859298497438430786e-01 1.198161020874977112e-01 1.290839761495590210e-01 5.436571314930915833e-02 2.462637424468994141e-02 -1.151228696107864380e-01 2.003405392169952393e-01 -9.556312859058380127e-02 -2.009200304746627808e-02 4.642538353800773621e-02 2.779259532690048218e-02 -4.387450516223907471e-01 2.757938802242279053e-01 -1.600442528724670410e-01 5.384790524840354919e-02 1.057747974991798401e-01 1.616343706846237183e-01 7.600482553243637085e-02 1.758604943752288818e-01 -1.089646760374307632e-02 -2.606208026409149170e-01 -2.886761128902435303e-01 -1.582332551479339600e-01 2.465147078037261963e-01 -1.544426288455724716e-02 2.364713847637176514e-01 -6.737975031137466431e-02 -9.800174087285995483e-02 -2.702915668487548828e-01 6.982988119125366211e-02 2.070928364992141724e-01 2.561239302158355713e-01
-4.444861114025115967e-01 6.940441578626632690e-02 1.787317246198654175e-01 -3.995635360479354858e-02 7.757514715194702148e-02 -3.114983439445495605e-02 -9.003819525241851807e-02 -6.473410129547119141e-02 -1.505576446652412415e-02 -2.332499921321868896e-01 -3.782564401626586914e-01 -2.143060117959976196e-01 4.787642136216163635e-02 -3.742780769243836403e-03 1.979400068521499634e-01 6.016070023179054260e-02 1.548644453287124634e-01 -2.199601233005523682e-01 7.477489858865737915e-02 4.482333734631538391e-02 1.390891969203948975e-01 -1.569929569959640503e-01 1.125742197036743164e-01 4.044810310006141663e-02 -9.373485110700130463e-03 3.417838811874389648e-01 -1.138174086809158325e-01 -1.552798897027969360e-01 -2.636114358901977539e-01 4.052874073386192322e-02 1.421204060316085815e-01 2.692131400108337402e-01
2.187478691339492798e-01 2.341291755437850952e-01 1.234599798917770386e-01 -3.733808696269989014e-01 2.011495828628540039e-01 1.118440777063369751e-01 -1.494848132133483887e-01 -1.761977225542068481e-01 1.231256779283285141e-02 -1.928707510232925415e-01 9.965141117572784424e-02 -2.122246474027633667e-01 3.426001667976379395e-01 -1.593477874994277954e-01 -5.693681910634040833e-02 -7.506003975868225098e-02 1.350863873958587646e-01 -9.763444215059280396e-02 2.693334408104419708e-02 -1.189107540994882584e-03 -2.554263770580291748e-01 -3.957480788230895996e-01 -1.954895406961441040e-01 -1.184385828673839569e-02 8.818233758211135864e-02 9.156639128923416138e-02 7.550842314958572388e-02 -7.527996599674224854e-02 -8.141885697841644287e-02 2.159490436315536499e-02 1.890925019979476929e-01 1.823434531688690186e-01
-5.904377251863479614e-02 -1.493042111396789551e-01 2.326877415180206299e-01 -2.676876187324523926e-01 2.028186321258544922e-01 -6.790145486593246460e-02 5.220009014010429382e-02 -9.189956635236740112e-02 1.908891946077346802e-01 -1.876818090677261353e-01 -1.960822939872741699e-01 -1.028782352805137634e-01 5.952480807900428772e-02 -1.968465000391006470e-01 2.251752614974975586e-01 -1.297675371170043945e-01 2.323745042085647583e-01 -8.059714734554290771e-02 3.739187261089682579e-03 -1.545779705047607422e-01 7.313404977321624756e-02 -1.633265241980552673e-02 3.703369945287704468e-02 2.976045608520507812e-01 2.415133416652679443e-01 2.804820239543914795e-01 -1.180052310228347778e-01 -1.866250932216644287e-01 1.352209448814392090e-01 -2.583482563495635986e-01 -1.756953448057174683e-01 2.817216217517852783e-01
1.980680823326110840e-01 -9.931367635726928711e-02 2.096026204526424408e-02 7.099889963865280151e-02 8.548995107412338257e-02 -4.565513506531715393e-02 -8.359978348016738892e-02 2.421696335077285767e-01 -9.414583444595336914e-02 -2.188485115766525269e-01 -1.781446337699890137e-01 -2.735661864280700684e-01 2.220594137907028198e-01 3.970795869827270508e-02 1.189404875040054321e-01 -1.791349500417709351e-01 2.464146018028259277e-01 -3.085640966892242432e-01 8.836309611797332764e-02 -1.699159108102321625e-02 -7.810016721487045288e-02 -5.946430936455726624e-02 -8.370046317577362061e-02 -4.849011451005935669e-02 3.561115264892578125e-01 1.101905778050422668e-01 -9.079611301422119141e-02 -9.383333474397659302e-02 -2.049423009157180786e-01 -1.292035877704620361e-01 2.112177759408950806e-01 4.093984663486480713e-01
1.497389823198318481e-01 1.053262203931808472e-01 8.835270255804061890e-02 -1.035031154751777649e-01 1.695892065763473511e-01 -2.847612202167510986e-01 -1.720779836177825928e-01 -2.444168478250503540e-01 2.732795774936676025e-01 -3.938964605331420898e-01 -1.453813314437866211e-01 -2.827931642532348633e-01 3.600779548287391663e-02 -2.915921807289123535e-01 -9.905844926834106445e-02 1.726037450134754181e-02 5.267836898565292358e-02 -1.049091592431068420e-01 1.205105260014533997e-01 -1.485354602336883545e-01 -1.613738015294075012e-02 -7.096288353204727173e-02 -1.268312782049179077e-01 -5.377793684601783752e-02 1.275447010993957520e-01 6.267273798584938049e-03 3.118680417537689209e-01 -1.612431108951568604e-01 4.515219479799270630e-02 -1.437909901142120361e-01 -8.297629654407501221e-03 2.905102372169494629e-01
-2.328158542513847351e-02 -5.443184450268745422e-02 -1.164655685424804688e-01 -1.077832877635955811e-01 -3.603432851377874613e-04 -2.996568977832794189e-01 8.340108394622802734e-02 -1.384221464395523071e-01 1.599041372537612915e-01 -4.552507698535919189e-01 -6.644468754529953003e-02 -1.937625110149383545e-01 1.279296725988388062e-01 1.218046396970748901e-01 8.369070291519165039e-02 -1.574945449829101562e-01 1.347315162420272827e-01 6.152838934212923050e-03 1.339167915284633636e-02 3.556701540946960449e-02 1.013188660144805908e-01 -4.829779267311096191e-01 1.332061439752578735e-01 -3.982868220191448927e-04 3.374934196472167969e-01 7.829298079013824463e-02 -3.346504271030426025e-02 1.297975704073905945e-02 5.751937627792358398e-02 -1.224075928330421448e-01 8.612320572137832642e-02 2.994483113288879395e-01
2.271028459072113037e-01 -8.641081303358078003e-02 -1.332823336124420166e-01 1.049472317099571228e-01 1.179209053516387939e-01 7.595923542976379395e-02 -4.009335115551948547e-02 -2.686548233032226562e-02 -5.489681381732225418e-03 -1.358920931816101074e-01 -5.463777482509613037e-02 -2.332590818405151367e-01 -1.053153797984123230e-01 6.784275174140930176e-03 -7.647046446800231934e-02 4.014794714748859406e-03 2.095172256231307983e-01 9.526736289262771606e-02 6.384880840778350830e-02 2.157974243164062500e-01 -3.499592542648315430e-01 -1.189920026808977127e-02 -2.651543021202087402e-01 1.148182228207588196e-01 4.481526911258697510e-01 2.497746944427490234e-01 -8.392672240734100342e-02 -2.910643517971038818e-01 -2.205366045236587524e-01 9.656430780887603760e-02 -1.754709184169769287e-01 2.093292176723480225e-01
4.340320825576782227e-03 -2.268259972333908081e-01 1.535427290946245193e-02 -3.431872725486755371e-01 1.139298081398010254e-01 1.370225697755813599e-01 -1.283649504184722900e-01 -1.908060610294342041e-01 2.188501181080937386e-03 -2.015747874975204468e-01 -2.878590524196624756e-01 1.915751490741968155e-03 2.159487456083297729e-01 8.949379622936248779e-02 2.249256893992424011e-02 7.522688060998916626e-02 2.605610489845275879e-01 1.441236734390258789e-01 1.521906405687332153e-01 3.584423959255218506e-01 2.415724694728851318e-01 -1.623910963535308838e-01 -5.494546145200729370e-02 1.025619953870773315e-01 -4.888613242655992508e-03 3.112150132656097412e-01 -1.405806392431259155e-01 -1.621901839971542358e-01 1.307540535926818848e-01 -1.267041414976119995e-01 -1.958520412445068359e-01 9.240074455738067627e-02
-1.399940550327301025e-01 -3.871266171336174011e-02 1.536122262477874756e-01 1.943106353282928467e-01 2.192279696464538574e-01 -1.051455959677696228e-01 1.715434715151786804e-02 -1.786383837461471558e-01 2.719094790518283844e-02 -3.077360689640045166e-01 -1.560998260974884033e-01 -2.224049419164657593e-01 -2.944279611110687256e-01 -9.914407134056091309e-02 1.943625062704086304e-01 -9.582508355379104614e-02 -5.412118136882781982e-02 -1.090535074472427368e-01 3.090093433856964111e-01 1.130086556077003479e-01 -1.212765425443649292e-01 -2.470669001340866089e-01 -2.790252268314361572e-01 3.309404850006103516e-02 8.943748474121093750e-02 1.032298579812049866e-01 -4.833425208926200867e-02 -4.274740517139434814e-01 -1.227643787860870361e-01 -7.501486688852310181e-02 -2.403160557150840759e-02 1.034275442361831665e-01
1.149772927165031433e-01 -2.842546105384826660e-01 2.065742909908294678e-01 -2.219298668205738068e-02 1.224883552640676498e-02 -6.753698736429214478e-02 -1.110895872116088867e-01 -2.521655857563018799e-01 3.056474328041076660e-01 -1.189900413155555725e-01 4.645532742142677307e-02 -3.049015700817108154e-01 1.048157177865505219e-02 -1.531222462654113770e-01 7.420881837606430054e-02 -3.093960694968700409e-02 1.480249017477035522e-01 2.385006844997406006e-02 3.012910857796669006e-02 -2.871329784393310547e-01 -3.116473741829395294e-02 8.620267361402511597e-02 -1.352055370807647705e-01 1.895045302808284760e-02 6.041052937507629395e-02 3.658740818500518799e-01 -1.458345353603363037e-01 -1.534115225076675415e-01 -7.545121014118194580e-02 -1.876879781484603882e-01 2.428507432341575623e-02 4.390345215797424316e-01
9.190223366022109985e-02 -1.758401542901992798e-01 1.425939202308654785e-01 -6.690887361764907837e-02 3.458064198493957520e-01 1.432394385337829590e-01 -2.918708026409149170e-01 -4.243762791156768799e-02 8.427591621875762939e-02 -8.942905068397521973e-02 -3.920296579599380493e-02 -3.988825529813766479e-02 -2.882783010136336088e-04 -2.783527374267578125e-01 8.635447174310684204e-02 1.994548588991165161e-01 3.706332445144653320e-01 2.461598068475723267e-01 -2.596466243267059326e-01 1.695357859134674072e-01 4.564692080020904541e-02 -1.629026979207992554e-01 -1.107645928859710693e-01 6.443696469068527222e-02 2.017287313938140869e-01 3.309919238090515137e-01 -9.606490842998027802e-03 -2.080655395984649658e-01 -1.974696526303887367e-03 1.474318355321884155e-01 5.257604643702507019e-03 1.059344857931137085e-01
1.373796910047531128e-02 1.701841950416564941e-01 2.148166298866271973e-02 -1.988198459148406982e-01 7.905198633670806885e-02 5.194956436753273010e-02 -3.050367347896099091e-02 -2.926777582615613937e-03 -1.459215879440307617e-01 -1.183323636651039124e-01 -1.259856671094894409e-02 -4.812574386596679688e-01 3.512361347675323486e-01 5.473712086677551270e-02 -4.416915029287338257e-02 1.094744801521301270e-01 2.466227114200592041e-01 -9.579398483037948608e-02 -3.048010356724262238e-02 4.048487544059753418e-02 -2.277244627475738525e-01 1.978882551193237305e-01 3.768375888466835022e-02 1.383395045995712280e-01 6.597808562219142914e-03 3.108695745468139648e-01 2.412719838321208954e-02 -3.265469670295715332e-01 -2.854957580566406250e-01 -5.351830646395683289e-02 1.625364720821380615e-01 1.215614899992942810e-01
-7.451062649488449097e-02 -2.011916190385818481e-01 -1.407066285610198975e-01 -1.992641240358352661e-01 1.744262725114822388e-01 -1.832154691219329834e-01 2.635959908366203308e-02 -8.834101259708404541e-02 1.818714886903762817e-01 -4.859774410724639893e-01 -1.099472567439079285e-01 -7.404247671365737915e-02 2.439905256032943726e-01 7.076039910316467285e-02 -4.688357189297676086e-02 -1.403230428695678711e-01 1.239785030484199524e-01 -6.294287741184234619e-02 -3.803831338882446289e-02 3.584168851375579834e-02 -3.974006325006484985e-02 -3.179526925086975098e-01 9.513659030199050903e-02 -1.043273210525512695e-01 1.813730150461196899e-01 2.172275334596633911e-01 -4.843214526772499084e-02 -4.238557443022727966e-02 1.299759596586227417e-01 -1.721465736627578735e-01 2.402454316616058350e-01 3.399715125560760498e-01
1.825713180005550385e-02 -1.100183799862861633e-01 -1.228181943297386169e-01 -6.421134620904922485e-02 1.483072042465209961e-01 -2.918675541877746582e-01 -7.396374829113483429e-03 -2.250975966453552246e-01 5.645911395549774170e-02 -5.232291221618652344e-01 -1.059658825397491455e-01 -1.335692778229713440e-02 1.768159419298171997e-01 2.254699021577835083e-01 -7.367772050201892853e-03 -5.723921954631805420e-02 1.205065473914146423e-01 -7.583384215831756592e-02 -7.405446469783782959e-02 4.903768375515937805e-02 -4.261303320527076721e-02 -3.365227878093719482e-01 3.023951314389705658e-02 -5.580097064375877380e-02 2.171632349491119385e-01 1.718467921018600464e-01 -4.511920735239982605e-02 -1.425121724605560303e-01 1.268457770347595215e-01 -8.811442553997039795e-02 3.157663643360137939e-01 2.584629058837890625e-01
1.382382810115814209e-01 5.207871273159980774e-02 -2.433394640684127808e-02 5.739687383174896240e-02 1.269574314355850220e-01 9.279048442840576172e-02 2.574938237667083740e-01 -2.266514301300048828e-01 4.334961250424385071e-02 -1.300082206726074219e-01 -1.502095609903335571e-01 -1.359858065843582153e-01 3.073325157165527344e-01 3.352452069520950317e-02 1.198089122772216797e-01 -1.478907614946365356e-01 4.727271795272827148e-01 -1.839941293001174927e-01 -1.571392118930816650e-01 9.049326181411743164e-02 1.570561379194259644e-01 -5.356726422905921936e-02 -1.076771467924118042e-01 1.090942472219467163e-01 6.373564153909683228e-02 -1.198971644043922424e-01 -1.326381713151931763e-01 -4.795756936073303223e-01 5.206018686294555664e-02 3.213605610653758049e-03 -1.727774441242218018e-01 -2.038578130304813385e-02
-4.323310405015945435e-02 8.565942943096160889e-02 5.023378878831863403e-03 -3.233922719955444336e-01 6.981702893972396851e-02 1.258227825164794922e-01 1.762955635786056519e-02 -1.300939023494720459e-01 -7.640501856803894043e-02 -5.371733903884887695e-01 2.986503206193447113e-02 -1.208412870764732361e-01 -9.437537193298339844e-02 -2.127939462661743164e-01 3.578265756368637085e-02 5.809558555483818054e-02 1.066098287701606750e-01 1.027517914772033691e-01 1.796072721481323242e-02 2.067840844392776489e-01 -2.037427127361297607e-01 -5.655792355537414551e-02 -2.077663131058216095e-02 3.762395977973937988e-01 2.171114981174468994e-01 3.253620266914367676e-01 -5.748751014471054077e-02 8.413287252187728882e-02 -5.138214305043220520e-02 -5.768603086471557617e-02 3.816816955804824829e-02 2.387559860944747925e-01
6.334067881107330322e-02 -5.122809484601020813e-02 -1.631380468606948853e-01 -5.039302632212638855e-02 2.053974717855453491e-01 -2.746229171752929688e-01 1.658260524272918701e-01 -5.697070062160491943e-02 3.461917936801910400e-01 -3.979883193969726562e-01 -9.242378920316696167e-02 -2.378776371479034424e-01 2.070678174495697021e-01 3.265661373734474182e-02 -5.441187880933284760e-03 -4.965506121516227722e-02 8.777530491352081299e-02 -2.698346972465515137e-01 -7.951023429632186890e-02 1.112144365906715393e-01 1.287101656198501587e-01 -4.041170775890350342e-01 1.822142452001571655e-01 1.206890344619750977e-01 1.383581757545471191e-01 6.423933804035186768e-02 2.162077836692333221e-02 6.110857054591178894e-02 1.838136836886405945e-02 -1.691460311412811279e-01 9.723570942878723145e-02 1.825523525476455688e-01
3.787286579608917236e-02 1.239480972290039062e-01 1.516511589288711548e-01 -3.403462469577789307e-01 7.421381026506423950e-02 -1.052106842398643494e-01 2.494961768388748169e-01 -1.702749282121658325e-01 1.286093890666961670e-01 -4.265291392803192139e-01 1.038419753313064575e-01 -2.276491969823837280e-01 2.293772250413894653e-01 1.285069584846496582e-01 1.719087809324264526e-01 -9.005460143089294434e-02 4.615045785903930664e-01 -1.367126554250717163e-01 1.238412037491798401e-01 8.006817102432250977e-02 -1.565549224615097046e-01 -1.781938225030899048e-01 -2.000013180077075958e-02 2.317682467401027679e-02 -1.131829153746366501e-02 -1.076392382383346558e-01 4.132018238306045532e-02 8.499434590339660645e-02 -1.021593883633613586e-01 3.966698795557022095e-02 3.114938735961914062e-02 1.563160866498947144e-01
1.355398595333099365e-01 -6.716256588697433472e-02 -1.313057262450456619e-02 1.254240516573190689e-02 2.270344346761703491e-01 2.356432974338531494e-01 -2.884648740291595459e-01 -2.818629890680313110e-02 6.040410324931144714e-02 -2.748557329177856445e-01 -9.213308990001678467e-02 -3.524572588503360748e-03 1.542087527923285961e-03 -2.593132257461547852e-01 -1.440353505313396454e-02 1.632419973611831665e-01 2.237489223480224609e-01 -2.861322136595845222e-03 -2.120814323425292969e-01 7.620297372341156006e-02 7.561829686164855957e-02 -2.021989077329635620e-01 -1.834975630044937134e-01 2.544410526752471924e-02 3.756364583969116211e-01 3.945556581020355225e-01 -3.724940866231918335e-02 -1.755459755659103394e-01 -1.809359490871429443e-01 -5.824712663888931274e-02 2.143963277339935303e-01 1.051552593708038330e-01
-8.789215981960296631e-02 -7.159151881933212280e-02 -1.288835555315017700e-01 -3.479853570461273193e-01 1.380832046270370483e-01 -1.431379169225692749e-01 3.544472903013229370e-02 -1.244392916560173035e-01 -8.006544411182403564e-02 -3.369371592998504639e-01 7.490786910057067871e-02 -1.592843085527420044e-01 2.253353446722030640e-01 -2.190114557743072510e-01 1.130838394165039062e-01 5.708443000912666321e-02 3.110466003417968750e-01 -3.659249246120452881e-01 -4.327761754393577576e-02 2.331993170082569122e-02 -3.030717074871063232e-01 -1.244202405214309692e-01 -1.062463074922561646e-01 -1.275612413883209229e-01 -1.659796386957168579e-01 7.426083832979202271e-02 1.467617303133010864e-01 -2.823415696620941162e-01 1.015408635139465332e-01 -4.796915128827095032e-02 -5.096011236310005188e-02 9.975261986255645752e-02
2.253252565860748291e-01 -2.563365735113620758e-02 7.501775771379470825e-02 -9.081052243709564209e-02 3.795098885893821716e-02 -6.283683329820632935e-02 2.710028886795043945e-01 2.440757304430007935e-02 1.292527914047241211e-01 -2.324516624212265015e-01 1.181827411055564880e-01 -4.489649459719657898e-02 2.418300658464431763e-01 -2.620462561026215553e-03 2.638422884047031403e-02 6.383560132235288620e-03 4.956753253936767578e-01 -1.285788267850875854e-01 -2.186058647930622101e-02 3.591907918453216553e-01 -1.972471363842487335e-02 -1.874445588327944279e-03 -3.908598423004150391e-01 2.669365406036376953e-01 1.276692003011703491e-02 2.493549697101116180e-02 -6.976608932018280029e-02 -1.271783709526062012e-01 -7.388176023960113525e-02 2.141532748937606812e-01 -9.581423550844192505e-02 1.041799932718276978e-01
5.953786522150039673e-02 -1.936878710985183716e-01 1.418300252407789230e-02 -3.977390751242637634e-02 2.326765507459640503e-01 1.884602308273315430e-01 -4.105172753334045410e-01 -2.881595790386199951e-01 -2.256170473992824554e-02 -3.488537073135375977e-01 -1.281980127096176147e-01 -3.112667202949523926e-01 3.755946457386016846e-02 8.886275440454483032e-02 1.249770224094390869e-01 -3.827449679374694824e-02 1.026944890618324280e-01 -1.656743586063385010e-01 -7.748492807149887085e-02 -1.829255670309066772e-01 1.055540144443511963e-02 -1.895077712833881378e-02 -1.186613738536834717e-01 3.268642723560333252e-01 9.282927215099334717e-02 -3.574907407164573669e-02 5.967444926500320435e-02 -1.410048902034759521e-01 -5.869232118129730225e-02 2.365252971649169922e-01 -8.340553939342498779e-02 2.355517745018005371e-01
-5.620646104216575623e-02 -3.004384972155094147e-02 6.830093450844287872e-03 -2.119124531745910645e-01 3.230704739689826965e-02 2.585662603378295898e-01 4.461778327822685242e-02 1.041933447122573853e-01 2.062342464923858643e-01 -4.325256347656250000e-01 -1.480319648981094360e-01 -4.946397617459297180e-02 7.259551435708999634e-02 -2.863720655441284180e-01 1.047856956720352173e-01 9.979967772960662842e-02 8.754713833332061768e-02 5.237388890236616135e-03 -7.107121497392654419e-02 2.530280947685241699e-01 -6.238372996449470520e-02 -1.918599605560302734e-01 -8.400283753871917725e-02 3.611568510532379150e-01 1.787534207105636597e-01 3.361829221248626709e-01 9.735693223774433136e-03 -1.073046773672103882e-01 -7.864635437726974487e-02 -2.577911615371704102e-01 1.000971123576164246e-01 1.176722347736358643e-01
-4.454619064927101135e-02 -2.027891017496585846e-02 1.219449564814567566e-01 7.968015968799591064e-02 1.140813007950782776e-01 7.825492322444915771e-02 -7.642409205436706543e-02 -1.925555020570755005e-01 -5.324558541178703308e-02 -4.699968397617340088e-01 2.034657597541809082e-01 -2.797538936138153076e-01 3.861114010214805603e-02 8.340589702129364014e-02 -5.678490921854972839e-02 -9.954351186752319336e-02 2.378684431314468384e-01 1.112326458096504211e-01 -1.333591341972351074e-01 7.492216303944587708e-03 1.418365687131881714e-01 -4.196256101131439209e-01 1.468870341777801514e-01 -1.560620069503784180e-01 7.726933062076568604e-02 1.720829457044601440e-01 9.591542184352874756e-02 3.845971450209617615e-02 2.249427884817123413e-01 5.127066746354103088e-02 1.903160363435745239e-01 2.910590171813964844e-01
-6.955970823764801025e-02 -2.420008927583694458e-01 1.975148171186447144e-01 -1.747848391532897949e-01 6.561439484357833862e-02 -1.448023021221160889e-01 -8.257698267698287964e-02 -8.935271948575973511e-02 2.656785584986209869e-02 1.703644841909408569e-01 -1.915063560009002686e-01 -4.010007902979850769e-02 3.859509155154228210e-02 -1.592462137341499329e-02 4.650221765041351318e-02 -2.091761380434036255e-01 2.167856693267822266e-01 1.139560118317604065e-01 -8.622129261493682861e-02 -7.848373614251613617e-03 -7.998693734407424927e-02 -1.858825832605361938e-01 -2.053301632404327393e-01 4.360597208142280579e-02 4.383302330970764160e-01 3.774167299270629883e-01 1.419702768325805664e-01 -1.662900298833847046e-01 -1.166625097393989563e-01 1.139237880706787109e-01 -1.515881568193435669e-01 3.561515510082244873e-01
1.206261068582534790e-01 2.260278910398483276e-02 -9.853222966194152832e-02 -2.020040750503540039e-01 2.601238191127777100e-01 1.804205924272537231e-01 4.880357068032026291e-03 6.066428497433662415e-03 1.829122602939605713e-01 -1.343958377838134766e-01 2.680842876434326172e-01 -2.292218357324600220e-01 1.016042977571487427e-01 -1.724151968955993652e-01 7.396525144577026367e-02 5.087697505950927734e-02 2.116342335939407349e-01 -1.583226770162582397e-01 3.896926343441009521e-02 2.271327078342437744e-01 1.649303585290908813e-01 -3.878625109791755676e-02 -2.130074948072433472e-01 2.666081488132476807e-01 -1.354307681322097778e-01 1.693133711814880371e-01 -2.982079982757568359e-01 -3.325249999761581421e-02 -1.525433212518692017e-01 2.107957750558853149e-01 -1.572446227073669434e-01 3.354294002056121826e-01
2.557669878005981445e-01 -7.588253170251846313e-02 2.573813199996948242e-01 -1.459177434444427490e-01 -1.761079393327236176e-02 6.341714411973953247e-02 2.323526740074157715e-01 -2.300755828619003296e-01 1.568867415189743042e-01 -4.303877651691436768e-01 7.679472863674163818e-02 -1.363631784915924072e-01 1.255051046609878540e-01 1.183885522186756134e-02 1.652963757514953613e-01 -1.379486452788114548e-02 2.389106303453445435e-01 3.215884044766426086e-02 -9.885630756616592407e-02 -1.781943738460540771e-01 -1.229784861207008362e-01 -3.924580663442611694e-02 -2.444878406822681427e-02 -1.731622517108917236e-01 -2.700272761285305023e-02 3.240137398242950439e-01 -1.890560686588287354e-01 -2.191879898309707642e-01 -2.685815691947937012e-01 9.130170941352844238e-02 -3.722764551639556885e-02 1.845173984766006470e-01
6.530191749334335327e-04 8.172211050987243652e-02 -7.532853633165359497e-02 -4.413355588912963867e-01 2.291842252016067505e-01 -1.327290087938308716e-01 2.899541519582271576e-02 -2.493496984243392944e-02 8.377303183078765869e-02 -1.281078010797500610e-01 8.299802243709564209e-02 -2.104219347238540649e-01 -4.020534083247184753e-02 -1.109407842159271240e-01 3.172166645526885986e-02 -4.830669611692428589e-02 1.529235243797302246e-01 3.056430220603942871e-01 7.262974232435226440e-02 3.502153977751731873e-02 -3.236739337444305420e-01 -3.913954198360443115e-01 -8.830770105123519897e-02 -1.431845594197511673e-02 -2.295809388160705566e-01 6.282223761081695557e-02 -4.381028190255165100e-02 -2.776389122009277344e-01 -9.124602377414703369e-02 2.258283458650112152e-02 8.411811292171478271e-02 2.976125478744506836e-01
1.836472153663635254e-01 1.272311061620712280e-02 -9.242051839828491211e-02 -2.953399419784545898e-01 1.999842375516891479e-01 -1.125909388065338135e-01 -6.749156862497329712e-02 -1.245263218879699707e-02 3.044796884059906006e-01 -2.984038591384887695e-01 7.274568825960159302e-02 -1.097044348716735840e-01 3.377147763967514038e-02 -1.241590902209281921e-01 2.790323495864868164e-01 1.950208214111626148e-03 1.443123370409011841e-01 -1.254691183567047119e-01 1.802983693778514862e-02 1.231446415185928345e-01 1.046466734260320663e-02 -3.924821615219116211e-01 9.437550604343414307e-02 -1.648123711347579956e-01 3.329003602266311646e-02 2.060521394014358521e-01 3.275508582592010498e-01 -1.786266416311264038e-01 8.078943938016891479e-02 5.915171466767787933e-03 2.346560060977935791e-01 1.811007708311080933e-01
-5.169849097728729248e-02 -1.471906453371047974e-01 1.094279885292053223e-01 -3.033669292926788330e-01 1.861173957586288452e-01 -1.446896493434906006e-01 -1.609181165695190430e-01 -1.429748833179473877e-01 6.106247380375862122e-02 -2.532417476177215576e-01 1.062588691711425781e-01 -3.823257386684417725e-01 5.088427290320396423e-02 1.364671811461448669e-02 3.141907155513763428e-01 6.027596071362495422e-02 1.779325604438781738e-01 -1.998820751905441284e-01 -5.044203251600265503e-02 -1.144021674990653992e-01 -8.992762304842472076e-03 1.740583032369613647e-01 -3.837625086307525635e-01 1.621081233024597168e-01 -1.382116079330444336e-01 1.819328069686889648e-01 3.319444134831428528e-02 -2.008718997240066528e-01 -1.607536077499389648e-01 -4.398471117019653320e-02 -3.895019739866256714e-02 1.586655825376510620e-01
-7.725963741540908813e-02 -1.094416305422782898e-01 -1.691333055496215820e-01 -3.304658085107803345e-02 1.614835858345031738e-01 -3.351173102855682373e-01 9.128439426422119141e-02 -1.588200032711029053e-01 1.557003557682037354e-01 -4.553234279155731201e-01 -1.345809549093246460e-01 -1.272109895944595337e-01 1.701051294803619385e-01 1.679069548845291138e-01 -8.709789067506790161e-02 -5.642609298229217529e-02 1.527698338031768799e-01 -5.232374742627143860e-02 -2.309487015008926392e-02 -6.884385365992784500e-03 -4.346683621406555176e-02 -3.096618652343750000e-01 4.483969882130622864e-02 -8.188797533512115479e-02 1.086830049753189087e-01 2.203140556812286377e-01 2.162108011543750763e-02 -9.650735557079315186e-02 1.363271027803421021e-01 -1.577333062887191772e-01 2.216843068599700928e-01 3.882903754711151123e-01
-2.524321377277374268e-01 1.969276070594787598e-01 2.599958889186382294e-02 1.993551105260848999e-01 2.755565941333770752e-01 2.613801509141921997e-02 -9.855959564447402954e-02 -1.800745725631713867e-01 6.111730262637138367e-02 -7.097555696964263916e-02 -3.382956981658935547e-01 -2.071798890829086304e-01 1.712437020614743233e-03 -1.690721511840820312e-01 -2.080717086791992188e-01 3.026228025555610657e-02 4.415958374738693237e-02 -6.004266068339347839e-02 -3.214039653539657593e-02 1.286723315715789795e-01 1.084324624389410019e-02 -5.807865262031555176e-01 -3.525422513484954834e-02 -3.068619221448898315e-02 -8.204100653529167175e-03 9.848026931285858154e-02 3.717257082462310791e-02 -7.999313622713088989e-02 1.017986014485359192e-01 7.236780226230621338e-02 -1.539932936429977417e-01 2.824272513389587402e-01
-1.223788484930992126e-01 5.936475843191146851e-02 9.391229599714279175e-02 2.295215986669063568e-02 2.427056431770324707e-02 1.842982508242130280e-02 -1.653008908033370972e-01 -6.130504235625267029e-02 3.395258188247680664e-01 -1.982762813568115234e-01 -9.055942296981811523e-02 -2.554410994052886963e-01 6.344208121299743652e-02 8.431474119424819946e-02 5.012855306267738342e-02 -1.199820190668106079e-01 5.218748450279235840e-01 1.508458405733108521e-01 1.430827099829912186e-02 4.356376081705093384e-02 -2.338074892759323120e-01 -3.822100460529327393e-01 -8.473957329988479614e-02 -1.201445758342742920e-01 8.779624104499816895e-02 5.404110997915267944e-02 -3.594732657074928284e-02 -2.950034439563751221e-01 -8.509165048599243164e-02 2.216778546571731567e-01 -7.394699752330780029e-02 -6.068439409136772156e-02
-9.389696270227432251e-02 -7.409682869911193848e-02 -2.220892906188964844e-01 -2.496362775564193726e-01 -6.893675774335861206e-03 2.550177741795778275e-03 8.360415697097778320e-02 -8.434066176414489746e-02 1.571152359247207642e-01 7.831858098506927490e-02 -3.391975760459899902e-01 -4.101732373237609863e-01 2.211130559444427490e-01 2.293048799037933350e-01 2.286607325077056885e-01 -1.715236604213714600e-01 1.605002880096435547e-01 3.588306158781051636e-02 -1.760820001363754272e-01 8.744909614324569702e-02 2.826898694038391113e-01 -2.484828829765319824e-01 -1.323762536048889160e-01 1.759650707244873047e-01 -4.878273606300354004e-02 4.585070908069610596e-02 4.933078587055206299e-02 -1.076787188649177551e-01 6.848106859251856804e-04 1.288633644580841064e-01 -2.145333439111709595e-01 1.600452363491058350e-01
-9.882783517241477966e-03 1.089942753314971924e-01 -1.547955721616744995e-01 -1.107148155570030212e-01 -4.605599120259284973e-02 -1.339932531118392944e-01 -2.035242319107055664e-02 1.307874172925949097e-01 1.018939167261123657e-01 -1.343942582607269287e-01 -1.645066142082214355e-01 -5.588894486427307129e-01 1.042201519012451172e-01 1.292435228824615479e-01 -1.621489226818084717e-01 -2.629919946193695068e-01 2.108098119497299194e-01 -2.547446452081203461e-02 -5.515792965888977051e-02 2.333256602287292480e-01 -2.039287686347961426e-01 -1.859084703028202057e-02 -1.464576721191406250e-01 -1.259458661079406738e-01 2.342640012502670288e-01 1.623816639184951782e-01 -7.390312105417251587e-02 -6.111437082290649414e-02 -9.467897564172744751e-02 -2.330127209424972534e-01 1.774467229843139648e-01 2.373042851686477661e-01
-1.053951159119606018e-01 1.860312968492507935e-01 9.072382748126983643e-02 6.521386653184890747e-02 1.392719298601150513e-01 7.122191041707992554e-02 1.009107902646064758e-01 -4.618984758853912354e-01 1.040116250514984131e-01 2.464205957949161530e-02 2.295730076730251312e-02 -1.229522079229354858e-01 9.902500361204147339e-02 2.953193522989749908e-02 2.153332829475402832e-01 -2.292872667312622070e-01 2.560178339481353760e-01 -3.048549592494964600e-01 2.260789126157760620e-01 5.903313681483268738e-02 -1.579255014657974243e-01 -1.769908219575881958e-01 -3.748950660228729248e-01 2.105296254158020020e-01 -7.772464305162429810e-02 2.505333721637725830e-01 -5.081237852573394775e-02 -3.854501526802778244e-03 -9.575305134057998657e-02 -1.530318148434162140e-02 1.353361308574676514e-01 6.141615286469459534e-02
-2.569861114025115967e-01 1.562152653932571411e-01 -6.535976193845272064e-03 -5.072561651468276978e-02 1.582503765821456909e-01 1.090003699064254761e-01 -6.814644485712051392e-02 -5.583495646715164185e-02 -2.580490522086620331e-02 -3.030828535556793213e-01 -1.829906553030014038e-01 -3.036003708839416504e-01 6.860686838626861572e-02 -4.677777364850044250e-02 3.853581249713897705e-01 1.401544213294982910e-01 1.125222295522689819e-01 -2.093640565872192383e-01 -1.639269292354583740e-03 9.330008924007415771e-02 -4.808017238974571228e-02 -3.449725210666656494e-01 -1.781108826398849487e-01 -3.019425868988037109e-01 -3.982974588871002197e-02 1.828955560922622681e-01 1.087533086538314819e-01 -2.760341465473175049e-01 2.905091643333435059e-02 6.611214578151702881e-02 -8.775797486305236816e-02 1.537595987319946289e-01
1.963216215372085571e-01 -2.421903908252716064e-01 -1.653715968132019043e-01 -1.639760881662368774e-01 1.981907933950424194e-01 -1.728751137852668762e-02 2.481198869645595551e-02 -3.532280325889587402e-01 1.550456732511520386e-01 -8.878109976649284363e-03 -1.782136559486389160e-01 -1.312792599201202393e-01 2.871751189231872559e-01 4.607348516583442688e-02 -1.766008287668228149e-01 1.602305620908737183e-01 -7.866966724395751953e-02 -5.394775420427322388e-02 -2.500419132411479950e-02 2.000414580106735229e-01 1.640414446592330933e-01 -4.940347746014595032e-02 1.732229590415954590e-01 1.185401752591133118e-01 5.034809187054634094e-02 2.536181211471557617e-01 -1.361897140741348267e-01 -1.636923551559448242e-01 6.403987295925617218e-03 -1.752036511898040771e-01 -3.031935393810272217e-01 3.332001268863677979e-01
-8.277673274278640747e-02 3.348047137260437012e-01 3.553741276264190674e-01 -7.317940145730972290e-02 2.765686064958572388e-02 2.329180762171745300e-02 -2.304030656814575195e-01 1.050861179828643799e-02 1.627328693866729736e-01 -8.186267316341400146e-02 -1.121713519096374512e-01 -2.358434349298477173e-01 2.816474065184593201e-02 4.969025775790214539e-02 -1.191267161630094051e-03 -3.420344740152359009e-02 2.195100784301757812e-01 3.580114245414733887e-02 2.040031403303146362e-01 -4.666791111230850220e-02 -1.575027555227279663e-01 -1.515216380357742310e-01 -7.457064837217330933e-02 3.456984832882881165e-02 -2.604914084076881409e-02 1.818322949111461639e-02 -7.512055337429046631e-02 -4.318258166313171387e-01 6.991794705390930176e-02 9.811329841613769531e-02 1.282629668712615967e-01 4.660553038120269775e-01
-1.279856562614440918e-01 6.955036893486976624e-03 1.950716972351074219e-01 -1.586618125438690186e-01 6.223257258534431458e-02 -2.393952384591102600e-02 -1.603383012115955353e-02 -1.007928252220153809e-01 2.128304243087768555e-01 -2.790913581848144531e-01 -2.909888923168182373e-01 -2.282008826732635498e-01 2.390273381024599075e-03 -1.301778256893157959e-01 1.469158828258514404e-01 -9.277884662151336670e-02 4.200312495231628418e-02 1.431560814380645752e-01 1.892164722084999084e-02 2.303934246301651001e-01 2.048045396804809570e-02 7.325088977813720703e-02 1.336555480957031250e-01 2.639981210231781006e-01 3.692832887172698975e-01 2.926739752292633057e-01 -1.218205019831657410e-01 -1.934810429811477661e-01 -5.602173879742622375e-02 -2.323627173900604248e-01 -1.666510701179504395e-01 2.648614645004272461e-01
1.080519706010818481e-01 1.778459101915359497e-01 2.623527050018310547e-01 -1.452856697142124176e-02 6.386926770210266113e-02 3.429493680596351624e-02 -3.221396803855895996e-01 2.203459888696670532e-01 1.766121387481689453e-01 -5.823019146919250488e-02 -9.505809098482131958e-02 -1.837664842605590820e-01 1.908878087997436523e-01 1.849220879375934601e-02 1.978807413252070546e-04 -1.492190212011337280e-01 4.276090264320373535e-01 1.352670509368181229e-02 -3.152423501014709473e-01 -2.481843903660774231e-02 -1.602882295846939087e-01 -2.636127769947052002e-01 -6.642736494541168213e-02 1.778865009546279907e-01 2.539704553782939911e-02 4.432871192693710327e-02 -2.194347977638244629e-02 -3.682337403297424316e-01 -7.346665859222412109e-02 -7.743892818689346313e-02 -7.221952825784683228e-02 1.551606059074401855e-01
6.996984779834747314e-02 -1.897107362747192383e-01 -1.836769878864288330e-01 -2.104436755180358887e-01 2.473114728927612305e-01 -8.003563433885574341e-02 -7.804819196462631226e-02 -8.625395596027374268e-02 6.878233700990676880e-02 -4.592351317405700684e-01 1.188476979732513428e-01 -1.608717441558837891e-01 1.464591771364212036e-01 4.722929373383522034e-02 -2.904661297798156738e-01 -5.626735463738441467e-02 2.745468914508819580e-02 9.802290797233581543e-02 7.169925421476364136e-02 4.765108227729797363e-03 1.316027939319610596e-01 -3.165161311626434326e-01 1.109237372875213623e-01 -1.108426824212074280e-01 -8.777155727148056030e-02 3.105628192424774170e-01 7.838782668113708496e-02 -1.183956563472747803e-01 1.062545627355575562e-01 -7.984078675508499146e-02 1.310268938541412354e-01 3.411377668380737305e-01
-4.223890230059623718e-02 -1.269455701112747192e-01 7.545819133520126343e-02 -1.260791569948196411e-01 2.791326642036437988e-01 2.429943978786468506e-01 -1.452997922897338867e-01 8.881105482578277588e-02 1.950789429247379303e-02 -1.026498079299926758e-01 -1.030170321464538574e-01 -3.053112700581550598e-02 1.423591189086437225e-02 -3.998300731182098389e-01 5.194396898150444031e-02 2.586840987205505371e-01 2.908275127410888672e-01 -4.242804646492004395e-02 -9.210897237062454224e-02 8.875947445631027222e-02 -4.605649784207344055e-02 -1.883638799190521240e-01 3.664593026041984558e-02 1.219367608428001404e-01 1.895553022623062134e-01 4.203309118747711182e-01 -1.371358484029769897e-01 -2.431131452322006226e-01 -1.390185803174972534e-01 1.647909581661224365e-01 9.207514673471450806e-02 2.009205669164657593e-01
-3.060393221676349640e-02 2.345517277717590332e-01 1.402422487735748291e-01 -4.078054428100585938e-01 1.365479547530412674e-02 7.761915773153305054e-02 1.963196508586406708e-02 1.962580531835556030e-01 1.691302508115768433e-01 -1.480436176061630249e-01 2.032033354043960571e-01 -4.581498801708221436e-01 1.971406787633895874e-01 -3.784625232219696045e-02 1.357125937938690186e-01 -1.894144713878631592e-01 1.844049692153930664e-01 9.841884486377239227e-03 -1.218940988183021545e-01 2.085091620683670044e-01 -4.129773750901222229e-02 -1.266048699617385864e-01 3.745354712009429932e-02 1.342615336179733276e-01 -1.754767596721649170e-01 1.187443658709526062e-01 -2.086613886058330536e-02 -1.905362159013748169e-01 -7.340311259031295776e-02 -1.014681458473205566e-01 9.973946958780288696e-02 2.824740409851074219e-01
-1.089163124561309814e-02 -1.337635517120361328e-01 -1.100964099168777466e-02 -2.038042247295379639e-02 1.061470434069633484e-01 -4.574699327349662781e-03 1.226977184414863586e-01 -3.152159154415130615e-01 1.337676942348480225e-01 -2.165349274873733521e-01 -1.552505344152450562e-01 1.177632659673690796e-01 2.890735398977994919e-03 -2.901113033294677734e-01 -1.237050294876098633e-01 2.294377833604812622e-01 3.297713398933410645e-01 -6.081581115722656250e-02 6.787046790122985840e-02 1.599978953599929810e-01 -1.439293473958969116e-01 -3.044928610324859619e-02 -2.038472592830657959e-01 2.348494380712509155e-01 2.597411572933197021e-01 3.454270362854003906e-01 -2.018078267574310303e-01 -3.081291019916534424e-01 -6.349722295999526978e-02 -8.348560333251953125e-02 -5.794998630881309509e-02 5.530957877635955811e-02
1.039237901568412781e-01 -3.648747205734252930e-01 -2.646351046860218048e-02 -1.712149083614349365e-01 8.787891268730163574e-02 1.661700941622257233e-02 -1.427696943283081055e-01 -2.284051626920700073e-01 8.515782654285430908e-02 -1.321629881858825684e-01 -2.043503522872924805e-01 1.552489213645458221e-02 7.826407253742218018e-02 -6.819678843021392822e-02 4.365215823054313660e-02 1.594634056091308594e-01 7.938992232084274292e-02 1.392737179994583130e-01 2.401633411645889282e-01 1.835737228393554688e-01 1.342953592538833618e-01 1.864025928080081940e-02 -2.038013488054275513e-01 8.957166969776153564e-02 1.509282439947128296e-01 1.753329038619995117e-01 7.689050585031509399e-02 -1.029922440648078918e-01 -2.482883632183074951e-01 -1.394979357719421387e-01 4.974650591611862183e-02 5.495733022689819336e-01
-1.729927211999893188e-01 -9.853374958038330078e-02 -1.079414635896682739e-01 -2.366393245756626129e-02 1.930633634328842163e-01 -1.385055035352706909e-01 8.333736658096313477e-02 -1.870715320110321045e-01 4.614712670445442200e-02 -4.690716862678527832e-01 -1.217628493905067444e-01 -2.587590217590332031e-01 2.655100822448730469e-01 1.686886250972747803e-01 5.901684984564781189e-02 -1.253782510757446289e-01 1.869530649855732918e-03 -4.578002914786338806e-02 9.986574947834014893e-02 2.976169995963573456e-02 6.897271424531936646e-02 -2.905211448669433594e-01 1.008833870291709900e-01 -1.434015631675720215e-01 3.164746761322021484e-01 1.464874595403671265e-01 -5.075110495090484619e-02 -9.069910645484924316e-02 9.455387294292449951e-02 -5.968046560883522034e-02 2.334094047546386719e-01 3.088727593421936035e-01
-2.986381947994232178e-01 2.158057987689971924e-01 -1.420969516038894653e-01 -1.481356471776962280e-01 7.027446478605270386e-02 -1.402193903923034668e-01 -1.473385542631149292e-01 -1.911676079034805298e-01 -1.220248267054557800e-01 -9.688093513250350952e-02 -1.937492191791534424e-01 -3.779711723327636719e-01 1.001431979238986969e-02 -6.312819570302963257e-02 1.588466167449951172e-01 -2.388370186090469360e-01 2.033565789461135864e-01 -1.858320385217666626e-01 -1.124316975474357605e-01 -5.456727463752031326e-03 -4.435522854328155518e-02 -4.845974147319793701e-01 1.449600420892238617e-02 -9.281233698129653931e-02 -6.074174866080284119e-02 1.299489289522171021e-01 6.796139478683471680e-02 -2.189101129770278931e-01 -8.275855332612991333e-02 -1.456550806760787964e-01 7.842484861612319946e-02 8.185304701328277588e-02
-1.084440499544143677e-01 -6.491653621196746826e-02 4.305221885442733765e-02 -8.152367174625396729e-02 2.355808950960636139e-02 -1.873167604207992554e-02 -1.382716000080108643e-01 -8.038932085037231445e-02 9.463144093751907349e-02 -3.171809017658233643e-01 -6.823563575744628906e-02 -1.162437908351421356e-02 -1.511844396591186523e-01 1.540831476449966431e-01 -3.833283856511116028e-02 5.106442142277956009e-03 1.773502230644226074e-01 -6.847698241472244263e-02 3.222637176513671875e-01 1.179394274950027466e-01 2.106220871210098267e-01 -8.321749418973922729e-02 -1.527603864669799805e-01 9.197033941745758057e-02 4.116345047950744629e-01 1.334934383630752563e-01 -1.945031285285949707e-01 -1.306314915418624878e-01 -2.846686542034149170e-01 -1.821297556161880493e-01 1.331952810287475586e-01 4.189274013042449951e-01
2.712341547012329102e-01 2.351968139410018921e-01 3.229591250419616699e-02 1.612416096031665802e-02 4.197227582335472107e-02 -1.374507248401641846e-01 9.040610492229461670e-02 3.467816114425659180e-02 1.344189047813415527e-01 -5.944780632853507996e-02 -7.593054324388504028e-02 -1.280818432569503784e-01 1.856480538845062256e-01 -1.679907590150833130e-01 -3.106565959751605988e-02 -6.702232360839843750e-02 2.851193845272064209e-01 -1.302217990159988403e-01 -1.624674350023269653e-01 -6.013859808444976807e-02 -6.907428801059722900e-02 -2.177187204360961914e-01 1.705032438039779663e-01 1.218730285763740540e-01 -2.190120667219161987e-01 2.801819741725921631e-01 -1.615510284900665283e-01 -5.253653526306152344e-01 -8.774515986442565918e-02 -1.504167467355728149e-01 -5.140363425016403198e-02 2.048479467630386353e-01
2.702726610004901886e-02 -1.941777318716049194e-01 -3.073620609939098358e-03 -6.490910053253173828e-02 8.627351373434066772e-02 1.026386320590972900e-01 -9.432577341794967651e-02 5.457778275012969971e-02 -3.524348884820938110e-02 -1.580677479505538940e-01 -1.306366920471191406e-01 -2.449287772178649902e-01 -8.228336274623870850e-02 -3.455392718315124512e-01 1.925820857286453247e-01 1.441873311996459961e-01 2.525869607925415039e-01 1.724361628293991089e-01 -1.319683343172073364e-01 2.945837974548339844e-01 6.719061732292175293e-02 -1.667319238185882568e-01 -2.292091846466064453e-01 -3.424997255206108093e-02 3.271445631980895996e-01 3.153165578842163086e-01 -1.566120684146881104e-01 -7.242282480001449585e-02 -4.760008677840232849e-02 2.267740815877914429e-01 1.137034222483634949e-01 2.314384430646896362e-01
8.573063649237155914e-03 1.902168989181518555e-01 -5.754679441452026367e-02 -3.003816902637481689e-01 2.374621480703353882e-01 -7.700388133525848389e-02 -1.600058563053607941e-02 -9.657265245914459229e-02 2.322245985269546509e-01 -2.121403217315673828e-01 5.301417410373687744e-02 -3.283590376377105713e-01 3.185448348522186279e-01 -7.010732591152191162e-02 8.784764260053634644e-02 -4.805939644575119019e-02 2.125144749879837036e-01 -1.722752451896667480e-01 1.992698609828948975e-01 9.749603271484375000e-02 -3.274291753768920898e-01 -3.493773341178894043e-01 -1.244771778583526611e-01 -2.793268300592899323e-02 8.180320262908935547e-02 -1.224133595824241638e-01 7.147584855556488037e-02 3.487784706521779299e-04 -6.226705014705657959e-02 2.325525693595409393e-02 3.542736638337373734e-03 2.674098312854766846e-01
1.156446710228919983e-01 -1.098168268799781799e-01 -1.399635523557662964e-01 6.723883748054504395e-02 2.137452960014343262e-01 2.991966903209686279e-01 -6.615759432315826416e-02 -1.201294064521789551e-01 1.527422200888395309e-02 -1.951329410076141357e-01 1.309919506311416626e-01 -2.399924844503402710e-01 1.077899411320686340e-01 -3.045348264276981354e-02 9.091768413782119751e-02 2.919695377349853516e-01 1.736805215477943420e-02 -6.919148564338684082e-02 2.497485280036926270e-01 -1.735617965459823608e-01 -1.635019183158874512e-01 -2.438940405845642090e-01 -2.104236334562301636e-01 2.739116549491882324e-01 -9.836430847644805908e-02 4.170805588364601135e-02 -8.725158125162124634e-02 -2.922348976135253906e-01 1.932826489210128784e-01 -1.018090024590492249e-01 1.092959418892860413e-01 3.318289816379547119e-01
1.852214485406875610e-01 -4.609863087534904480e-02 2.416365295648574829e-01 -1.403761282563209534e-02 5.185945332050323486e-02 -5.550643056631088257e-02 9.165796451270580292e-03 -2.060648053884506226e-01 3.493316471576690674e-01 -2.062787264585494995e-01 -6.170526519417762756e-02 -2.717373371124267578e-01 2.624137885868549347e-02 -3.186524212360382080e-01 3.244332969188690186e-01 -1.996707022190093994e-01 9.138055890798568726e-02 4.908763989806175232e-02 1.082122102379798889e-01 9.881574660539627075e-02 -7.237986475229263306e-02 1.680435091257095337e-01 -1.081188991665840149e-01 4.589685238897800446e-03 1.798993051052093506e-01 1.617348045110702515e-01 7.898581027984619141e-02 -2.943223416805267334e-01 1.484836041927337646e-01 -7.276227325201034546e-02 6.099492684006690979e-02 3.274277448654174805e-01
-5.914239585399627686e-02 2.285641133785247803e-01 2.826679646968841553e-01 -9.918074309825897217e-02 3.205355629324913025e-02 -1.139028444886207581e-01 8.735041320323944092e-02 -7.079765200614929199e-02 2.285888493061065674e-01 -4.917480796575546265e-02 -1.125894337892532349e-01 -2.439967542886734009e-01 -1.259476691484451294e-01 7.755333185195922852e-02 1.573126167058944702e-01 1.224567890167236328e-01 9.975096583366394043e-02 -3.573511540889739990e-01 -3.761157765984535217e-02 1.365443915128707886e-01 6.404341757297515869e-02 -2.059898525476455688e-02 -1.319925114512443542e-02 1.830610930919647217e-01 1.163169741630554199e-01 -7.238379213958978653e-03 1.305633038282394409e-01 -3.643327653408050537e-01 -1.046815440058708191e-01 3.142634630203247070e-01 7.806434482336044312e-02 4.053089916706085205e-01
1.776844561100006104e-01 -1.526264287531375885e-02 3.843371197581291199e-02 -1.241392418742179871e-01 -1.546636819839477539e-01 3.057749569416046143e-01 1.396193355321884155e-01 -3.274935185909271240e-01 2.243064343929290771e-01 -1.747346818447113037e-01 -1.389499008655548096e-02 -1.151781231164932251e-01 4.082980006933212280e-02 -1.152737718075513840e-02 1.112121641635894775e-01 -2.238783538341522217e-01 6.068214401602745056e-02 1.368394196033477783e-01 -1.702420264482498169e-01 -5.139957368373870850e-02 2.056758403778076172e-01 -1.317957341670989990e-01 -2.307229936122894287e-01 1.796987205743789673e-01 2.155221700668334961e-01 2.445944249629974365e-01 -1.886610835790634155e-01 -2.113473713397979736e-01 -1.341797411441802979e-01 3.957884386181831360e-02 8.018842339515686035e-02 3.698401749134063721e-01
1.224409788846969604e-02 -8.121912926435470581e-02 -1.203651428222656250e-01 -4.697178304195404053e-01 -5.288949608802795410e-02 -7.399328798055648804e-02 4.441607743501663208e-02 -6.194555386900901794e-02 -2.716425247490406036e-02 -2.197729498147964478e-01 -1.095787733793258667e-01 -1.659215390682220459e-01 5.331641063094139099e-02 -1.719110012054443359e-01 1.399425119161605835e-01 -1.723251678049564362e-02 1.334384679794311523e-01 -8.484113216400146484e-02 -2.982770800590515137e-01 -7.085227221250534058e-02 -3.982456028461456299e-02 -3.904026448726654053e-01 1.279581636190414429e-01 -1.555420160293579102e-01 -3.774064406752586365e-02 1.734023243188858032e-01 2.274690121412277222e-01 -2.847029268741607666e-01 8.877984434366226196e-02 9.053434431552886963e-02 -2.878971770405769348e-02 3.293002247810363770e-01
1.114005744457244873e-01 -9.160713106393814087e-02 1.628082841634750366e-01 -2.232621014118194580e-01 -2.004815638065338135e-02 2.740329504013061523e-01 1.785892546176910400e-01 -2.482354789972305298e-01 4.410424828529357910e-02 -1.349652856588363647e-01 -5.673490464687347412e-02 4.706190899014472961e-03 -8.482151478528976440e-02 -4.039927944540977478e-02 5.991440266370773315e-02 5.842278897762298584e-02 2.022284567356109619e-01 1.016033142805099487e-01 -2.653667889535427094e-02 -8.463788032531738281e-02 1.200551167130470276e-01 -2.596872150897979736e-01 -2.024396210908889771e-01 1.052465587854385376e-01 1.547536849975585938e-01 4.939662814140319824e-01 -1.441045850515365601e-01 -2.041710019111633301e-01 -2.472125738859176636e-01 -2.350458130240440369e-02 -9.954273700714111328e-03 3.308132290840148926e-01
1.948122084140777588e-01 1.658778041601181030e-01 8.542923629283905029e-02 -6.353723816573619843e-03 2.145617157220840454e-01 -3.222126886248588562e-02 -2.470538616180419922e-01 1.831130385398864746e-01 1.621431112289428711e-02 -2.123247683048248291e-01 -1.795722842216491699e-01 -2.489567846059799194e-01 9.897702187299728394e-02 -6.864216644316911697e-03 -1.480493247509002686e-01 -9.109942615032196045e-02 3.595600128173828125e-01 -8.843930065631866455e-02 -2.084180265665054321e-01 3.476427868008613586e-02 -1.343770623207092285e-01 -3.382308185100555420e-01 -1.413192749023437500e-01 1.547737717628479004e-01 -1.749131977558135986e-01 2.032280415296554565e-01 -8.135896921157836914e-02 -3.678822517395019531e-01 -1.656892746686935425e-01 -3.030082769691944122e-02 -5.990653485059738159e-02 -4.443068802356719971e-02
2.131794691085815430e-01 -7.953030616044998169e-02 -3.594942158088088036e-03 -6.332363188266754150e-02 2.431343123316764832e-02 1.117976829409599304e-01 2.266948968172073364e-01 -8.263948559761047363e-02 -8.354901522397994995e-02 -1.478066891431808472e-01 -1.281319707632064819e-01 -4.635933041572570801e-02 1.079742088913917542e-01 -3.099506497383117676e-01 -2.227699160575866699e-01 1.332744061946868896e-01 3.127514719963073730e-01 -1.028587017208337784e-02 2.285782247781753540e-02 3.673762977123260498e-01 -1.561918854713439941e-01 -1.673665344715118408e-01 6.446021050214767456e-02 7.089620828628540039e-02 -2.418227493762969971e-02 1.579979062080383301e-01 -1.890339851379394531e-01 -2.521114349365234375e-01 3.935598954558372498e-02 -2.699256837368011475e-01 1.528977304697036743e-01 3.643648326396942139e-01
7.570785284042358398e-02 1.984859555959701538e-01 5.632564425468444824e-02 -2.393606901168823242e-01 -5.846152454614639282e-02 2.345558404922485352e-01 7.134786807000637054e-03 -1.982957497239112854e-02 1.272229105234146118e-02 -4.807423949241638184e-01 -1.872712373733520508e-01 -8.946328610181808472e-02 -6.128093972802162170e-02 -2.720075249671936035e-01 3.520481660962104797e-02 -8.883855491876602173e-02 1.044715866446495056e-01 1.966153457760810852e-02 -1.894410103559494019e-01 2.568278908729553223e-01 -4.047383368015289307e-02 -1.382794231176376343e-01 8.834255486726760864e-02 3.557083010673522949e-01 2.035331577062606812e-01 1.899273544549942017e-01 -9.503265470266342163e-02 -6.190556287765502930e-02 1.628603041172027588e-01 -8.412416279315948486e-02 -7.276228070259094238e-02 2.771368622779846191e-01
7.584999501705169678e-02 1.867491453886032104e-01 3.549439832568168640e-02 -3.286394774913787842e-01 -6.285335868597030640e-02 -3.583121299743652344e-01 -1.172640472650527954e-01 -1.687551140785217285e-01 1.860182732343673706e-01 -1.987423896789550781e-01 -5.878863483667373657e-02 -2.182985842227935791e-01 2.473341487348079681e-02 6.516500562429428101e-02 1.361865550279617310e-01 1.911451481282711029e-02 3.255005180835723877e-01 -1.894025690853595734e-02 -1.458585560321807861e-01 1.854918301105499268e-01 1.667765676975250244e-01 -1.399079114198684692e-01 2.469198852777481079e-01 1.841007359325885773e-02 1.812129765748977661e-01 -8.920396864414215088e-02 3.081554733216762543e-02 -8.168771862983703613e-02 -3.965166583657264709e-02 2.772462964057922363e-01 1.624782085418701172e-01 3.203363418579101562e-01
-1.154345180839300156e-02 4.220121353864669800e-02 2.538757622241973877e-01 -2.863567471504211426e-01 3.922660648822784424e-01 1.238608211278915405e-01 -6.505955010652542114e-02 -1.087581589818000793e-01 6.063702702522277832e-02 -3.325670063495635986e-01 -9.416541457176208496e-02 1.316231936216354370e-01 -8.435859531164169312e-02 -9.655184298753738403e-02 -2.829256840050220490e-02 -1.043319106101989746e-01 2.493696957826614380e-01 5.397276580333709717e-02 -2.824957668781280518e-01 1.970790177583694458e-01 2.398928627371788025e-02 -8.009054511785507202e-02 4.075513035058975220e-02 3.406211435794830322e-01 1.077698767185211182e-01 2.523222863674163818e-01 -1.158990487456321716e-01 -9.216400235891342163e-02 1.181825697422027588e-01 -1.781518012285232544e-01 6.078077852725982666e-02 2.067379653453826904e-01
-1.865822672843933105e-01 -1.601865291595458984e-01 2.918310165405273438e-01 -1.960567086935043335e-01 1.081527918577194214e-01 -1.531988829374313354e-01 -3.401758894324302673e-02 -1.268230676651000977e-01 3.063143193721771240e-01 -1.478288322687149048e-01 -2.054177373647689819e-01 -3.000062108039855957e-01 1.340414732694625854e-01 -3.044756054878234863e-01 2.732598781585693359e-01 -2.354978173971176147e-01 1.478468924760818481e-01 1.603318937122821808e-02 -3.936824947595596313e-02 1.305392291396856308e-02 -2.398397214710712433e-02 2.823525108397006989e-02 4.284149408340454102e-02 7.306045293807983398e-02 2.301209568977355957e-01 2.288112193346023560e-01 -2.166915684938430786e-01 -1.946233212947845459e-01 -4.019705206155776978e-02 -1.272911429405212402e-01 -5.153177678585052490e-02 1.784128099679946899e-01
-1.256079971790313721e-01 3.700738772749900818e-02 -1.328894123435020447e-02 -2.220117747783660889e-01 2.992369234561920166e-03 7.264302670955657959e-02 -1.104055196046829224e-01 -3.969828039407730103e-02 2.307709306478500366e-02 -3.537880778312683105e-01 7.343542575836181641e-02 -7.081396132707595825e-02 2.361836731433868408e-01 -2.616304159164428711e-01 -2.245110869407653809e-01 2.741284370422363281e-01 6.920295953750610352e-02 1.752293854951858521e-01 9.072021394968032837e-02 1.529382616281509399e-01 -9.620349854230880737e-02 -9.353704005479812622e-02 -2.235619425773620605e-01 2.880260050296783447e-01 2.645013928413391113e-01 -4.962753504514694214e-02 4.780246317386627197e-02 -3.736223578453063965e-01 -1.803497076034545898e-01 -1.709666550159454346e-01 7.788923382759094238e-02 1.681139916181564331e-01
1.111035570502281189e-01 3.877592980861663818e-01 1.631860285997390747e-01 -1.093623861670494080e-01 1.296356618404388428e-01 -4.795342311263084412e-02 -1.723562330007553101e-01 -9.734563529491424561e-03 -4.715618118643760681e-02 -2.520267665386199951e-01 5.427895486354827881e-02 -3.756587505340576172e-01 2.145398855209350586e-01 -1.920921951532363892e-01 7.801743596792221069e-02 -1.452145576477050781e-01 2.041942328214645386e-01 -8.292624354362487793e-02 6.571320444345474243e-02 -1.840095035731792450e-02 -1.535972356796264648e-01 -2.374618053436279297e-01 -1.363202631473541260e-01 3.583078039810061455e-03 -1.399070769548416138e-02 4.135031253099441528e-03 9.633889049291610718e-02 -1.684429645538330078e-01 -9.779064357280731201e-02 -5.720611661672592163e-02 7.284916192293167114e-02 4.712538123130798340e-01
1.464855968952178955e-01 2.140949219465255737e-01 -1.384217888116836548e-01 -4.638296365737915039e-02 -8.698492310941219330e-04 -3.049501450732350349e-03 5.066063255071640015e-02 -3.295255824923515320e-02 -2.443048357963562012e-02 -1.101711764931678772e-02 1.399239711463451385e-02 -4.738701581954956055e-01 3.066430687904357910e-01 -1.260852217674255371e-01 7.279485464096069336e-02 -1.421838849782943726e-01 1.589015275239944458e-01 -8.272384107112884521e-02 9.616077691316604614e-02 1.713456660509109497e-01 -2.838716506958007812e-01 -4.131375253200531006e-01 5.649831146001815796e-02 7.678376138210296631e-02 -3.297410206869244576e-03 6.810077279806137085e-02 1.568695753812789917e-01 -4.422793164849281311e-02 -6.314658373594284058e-02 1.845425218343734741e-01 -6.530375778675079346e-02 3.771574199199676514e-01
1.449585705995559692e-01 -2.406857311725616455e-01 2.953830361366271973e-01 9.593126177787780762e-02 1.626941114664077759e-01 1.917391084134578705e-02 -2.799684107303619385e-01 -2.805593907833099365e-01 9.492436796426773071e-02 -1.299158781766891479e-01 1.415093243122100830e-01 -1.556803137063980103e-01 -1.942170411348342896e-02 -1.718063801527023315e-01 1.208640113472938538e-01 -6.115835532546043396e-02 6.026580184698104858e-02 -1.317033767700195312e-01 9.376904368400573730e-02 -1.132182553410530090e-01 1.092909798026084900e-01 -1.308979690074920654e-01 -1.574494093656539917e-01 -1.237048059701919556e-01 1.672870665788650513e-02 4.251355230808258057e-01 -2.280250936746597290e-02 -3.253266215324401855e-01 -2.791508436203002930e-01 -8.063022978603839874e-03 1.135718375444412231e-01 1.795844137668609619e-01
-2.382815778255462646e-01 -1.672524064779281616e-01 -5.153137817978858948e-02 8.530203998088836670e-02 1.301793903112411499e-01 -2.868112362921237946e-02 -2.324798330664634705e-02 -6.306475400924682617e-02 2.084364742040634155e-01 -3.234084248542785645e-01 -1.533712744712829590e-01 -1.746011525392532349e-01 2.995037436485290527e-01 -1.143434830009937286e-02 2.016994357109069824e-02 -2.059082686901092529e-01 -1.124431937932968140e-01 -1.107509881258010864e-01 -2.249213494360446930e-02 4.842944908887147903e-03 -9.708338975906372070e-02 -3.626247942447662354e-01 -8.500190079212188721e-02 -1.259529888629913330e-01 3.102922737598419189e-01 2.927975058555603027e-01 -1.256496459245681763e-01 -1.425330787897109985e-01 8.280868083238601685e-02 -1.176660973578691483e-02 1.204849109053611755e-01 3.453500568866729736e-01
-1.053817868232727051e-01 -2.766869366168975830e-01 1.713577210903167725e-01 -9.097035229206085205e-02 -1.327970176935195923e-01 -9.235798567533493042e-02 -8.144902437925338745e-02 -1.368902344256639481e-02 4.170196130871772766e-03 -2.945980429649353027e-01 -3.245187699794769287e-01 -2.045995146036148071e-01 -2.025557309389114380e-02 5.219002440571784973e-02 1.455855518579483032e-01 6.168446689844131470e-02 1.305380612611770630e-01 2.364750020205974579e-02 2.956907153129577637e-01 2.183262109756469727e-01 -1.455169916152954102e-01 5.890356842428445816e-03 -1.044917330145835876e-01 2.147113978862762451e-01 3.686726838350296021e-02 2.278229594230651855e-01 5.222282558679580688e-02 -3.122890293598175049e-01 -1.709705591201782227e-01 -1.521461158990859985e-01 -1.534865945577621460e-01 3.452837467193603516e-01
-3.379466235637664795e-01 -7.933442294597625732e-02 3.393794596195220947e-01 1.137438267469406128e-01 8.492472022771835327e-02 -1.998853087425231934e-01 -1.207430511713027954e-01 1.220675781369209290e-01 8.629311621189117432e-02 -1.620597392320632935e-01 1.835340633988380432e-02 -1.570935249328613281e-01 1.231457144021987915e-01 6.786593049764633179e-02 1.223681494593620300e-02 -9.905118495225906372e-03 3.199253082275390625e-01 -7.068321108818054199e-02 -1.810373514890670776e-01 7.181547582149505615e-02 -9.061925113201141357e-03 -2.546827197074890137e-01 -1.164651811122894287e-01 3.589937388896942139e-01 -4.294034466147422791e-02 3.075065016746520996e-01 1.203667093068361282e-02 -3.638567626476287842e-01 5.135245248675346375e-02 6.329303234815597534e-02 8.012357167899608612e-03 -8.762698620557785034e-02
1.659414544701576233e-02 -3.207013309001922607e-01 -3.568842774257063866e-03 -2.861880958080291748e-01 2.295785099267959595e-01 1.041707023978233337e-01 1.404539495706558228e-01 -1.533352583646774292e-01 -1.050779372453689575e-01 -1.391440033912658691e-01 -1.960602998733520508e-01 -2.291521728038787842e-01 1.383380144834518433e-01 2.547363340854644775e-01 7.141210138797760010e-02 4.277986288070678711e-02 1.758340448141098022e-01 1.077855080366134644e-01 3.483767807483673096e-02 -8.988278359174728394e-02 1.609071940183639526e-01 -3.615634739398956299e-01 -1.031380742788314819e-01 1.900395303964614868e-01 1.721371710300445557e-01 2.033234983682632446e-01 -7.791298627853393555e-02 -1.216796226799488068e-02 3.777941465377807617e-01 1.806922443211078644e-02 -1.069270670413970947e-01 9.472796320915222168e-02
-1.446913927793502808e-01 -1.184538453817367554e-01 9.084528684616088867e-02 -2.313131988048553467e-01 2.494863420724868774e-01 -1.147895380854606628e-01 -1.865113973617553711e-01 1.723130606114864349e-02 1.030636280775070190e-01 -1.736667007207870483e-01 -1.411742419004440308e-01 -3.002509772777557373e-01 1.385778337717056274e-01 -3.765513300895690918e-01 1.619394123554229736e-01 3.842263668775558472e-02 3.239510357379913330e-01 9.754951298236846924e-02 -1.586863547563552856e-01 4.784196242690086365e-02 -5.412670783698558807e-03 -7.855892181396484375e-03 1.271830499172210693e-01 -3.088554833084344864e-03 2.805619537830352783e-01 3.092949390411376953e-01 -9.592812508344650269e-02 -1.159595996141433716e-01 -2.358530312776565552e-01 -1.427092403173446655e-01 -9.419289976358413696e-02 1.145164743065834045e-01
7.341419346630573273e-03 1.353319883346557617e-01 1.089203283190727234e-01 -2.821763455867767334e-01 2.974381446838378906e-01 4.933553747832775116e-03 1.065697669982910156e-01 -1.479776352643966675e-01 2.547640502452850342e-01 -2.704201042652130127e-01 -1.045967191457748413e-01 -1.257919073104858398e-01 2.269175350666046143e-01 -1.600625067949295044e-01 2.352760732173919678e-01 -6.854207068681716919e-02 3.386320769786834717e-01 1.258407831192016602e-01 -1.943546831607818604e-01 -1.019511222839355469e-01 5.673104431480169296e-03 1.164855584502220154e-01 9.240474551916122437e-02 2.429441660642623901e-01 2.414992600679397583e-01 1.637014597654342651e-01 -1.454869210720062256e-01 -1.453467160463333130e-01 1.463344693183898926e-01 -1.627521216869354248e-01 1.054726019501686096e-01 1.419857442378997803e-01
1.490722894668579102e-01 9.053964912891387939e-02 8.621539920568466187e-03 -1.209461092948913574e-01 8.277779445052146912e-03 -2.252709716558456421e-01 7.360405754297971725e-03 -5.872764810919761658e-02 8.467198908329010010e-02 -2.513171434402465820e-01 -7.575825601816177368e-02 -4.093268141150474548e-02 2.121079266071319580e-01 9.576524794101715088e-02 2.713999152183532715e-01 -4.768166691064834595e-02 -6.528367102146148682e-02 7.973203808069229126e-02 -1.135084107518196106e-01 2.525131106376647949e-01 -5.551981553435325623e-02 1.882648169994354248e-01 -1.321341991424560547e-01 2.244620323181152344e-01 3.311544656753540039e-02 9.919801354408264160e-02 -2.300955802202224731e-01 -3.252867162227630615e-01 -3.160856664180755615e-01 8.854200690984725952e-02 2.659923955798149109e-02 4.700403213500976562e-01
-6.275016069412231445e-02 1.634211391210556030e-01 -8.145187795162200928e-02 8.859986066818237305e-02 -8.086183667182922363e-02 8.662161976099014282e-02 -7.483185082674026489e-02 -2.108619660139083862e-01 -3.503879532217979431e-02 3.039627522230148315e-02 -2.305898666381835938e-01 -1.083543002605438232e-01 3.212284743785858154e-01 -2.612472474575042725e-01 2.637770473957061768e-01 -1.793641000986099243e-01 3.287235796451568604e-01 -1.073879748582839966e-01 5.526331439614295959e-02 2.231146842241287231e-01 1.108539775013923645e-01 -3.808754980564117432e-01 -1.091978475451469421e-01 1.272738128900527954e-01 1.363204717636108398e-01 -2.867862395942211151e-02 -1.925848871469497681e-01 -3.106265366077423096e-01 -7.331443019211292267e-03 -1.962745934724807739e-01 -9.009285713545978069e-04 3.241518139839172363e-02
1.134292781352996826e-01 -2.164776064455509186e-02 -2.539014443755149841e-02 -8.427187800407409668e-02 1.343089342117309570e-01 2.449225448071956635e-02 -1.549028307199478149e-01 -1.995495557785034180e-01 2.356698215007781982e-01 -2.853491604328155518e-01 -1.475150436162948608e-01 -3.224590718746185303e-01 2.612762749195098877e-01 -1.032325401902198792e-01 2.901418209075927734e-01 7.529929280281066895e-02 3.220154643058776855e-01 1.267343163490295410e-01 -8.447848260402679443e-02 2.419734001159667969e-02 -1.047329381108283997e-01 1.490169763565063477e-01 4.527086392045021057e-02 2.026781886816024780e-01 -2.462532930076122284e-02 3.002559542655944824e-01 -5.918901413679122925e-02 5.943295732140541077e-02 3.560593426227569580e-01 -1.041896194219589233e-01 3.804953023791313171e-02 1.559739559888839722e-01
2.856859862804412842e-01 -1.643265411257743835e-02 1.444882750511169434e-01 -1.289802342653274536e-01 -5.544428527355194092e-02 1.019661799073219299e-01 2.658753423020243645e-03 -2.416931241750717163e-01 2.218581140041351318e-01 -2.962130308151245117e-01 -3.218366801738739014e-01 -4.398320019245147705e-01 2.251989096403121948e-01 -1.590950787067413330e-01 2.576292157173156738e-01 -2.812404185533523560e-03 3.576225414872169495e-02 4.029106348752975464e-02 2.435737289488315582e-02 8.290662616491317749e-02 -2.173433750867843628e-01 1.132624819874763489e-01 1.077305451035499573e-01 1.183114945888519287e-01 3.530253842473030090e-02 8.080642670392990112e-02 -2.003330737352371216e-01 -3.894200921058654785e-02 1.186038255691528320e-01 6.658490281552076340e-03 -8.117526886053383350e-05 2.696851491928100586e-01
1.607836931943893433e-01 -4.760328307747840881e-02 -7.067254930734634399e-02 -2.209253609180450439e-01 -7.749428600072860718e-02 2.068717330694198608e-01 -9.316735900938510895e-03 -2.642645835876464844e-01 7.099886983633041382e-02 9.285349398851394653e-02 3.499989211559295654e-02 -1.103328615427017212e-01 1.951849311590194702e-01 -1.997419074177742004e-02 -6.212175264954566956e-02 2.132867872714996338e-01 1.071883291006088257e-01 -6.424920260906219482e-02 -1.991279423236846924e-02 -3.221273422241210938e-02 -2.400296740233898163e-02 -1.825410425662994385e-01 -2.640554010868072510e-01 3.181223869323730469e-01 1.739518195390701294e-01 1.929504722356796265e-01 -3.680518642067909241e-02 -3.102431595325469971e-01 1.749801635742187500e-01 -3.258587718009948730e-01 8.540826290845870972e-02 3.916395306587219238e-01
5.939201265573501587e-02 1.578582450747489929e-02 -9.761339984834194183e-03 -5.311692953109741211e-01 2.313122302293777466e-01 -4.650068655610084534e-02 -7.624179124832153320e-02 -1.803937852382659912e-01 1.846475601196289062e-01 -1.462401598691940308e-01 1.277626901865005493e-01 -2.666006982326507568e-01 1.814130395650863647e-01 4.518810287117958069e-02 -7.790821790695190430e-02 -9.988685697317123413e-02 1.575164198875427246e-01 1.365393996238708496e-01 2.358923107385635376e-01 1.547964513301849365e-01 -1.515112966299057007e-01 -2.570944726467132568e-01 -4.661989212036132812e-02 4.554119706153869629e-02 -1.684199124574661255e-01 5.911066755652427673e-02 2.063684463500976562e-01 -2.078099399805068970e-01 -2.352312207221984863e-01 1.212383881211280823e-01 6.589000672101974487e-02 1.331040859222412109e-01
3.409216105937957764e-01 -4.902145639061927795e-02 9.667555987834930420e-02 -1.271424256265163422e-02 1.162541285157203674e-01 9.686832129955291748e-02 -1.253306306898593903e-02 -1.100239083170890808e-01 8.162904530763626099e-03 -2.064294070005416870e-01 -1.646523922681808472e-02 -2.852378487586975098e-01 -1.117106005549430847e-01 6.600416451692581177e-02 2.910526990890502930e-01 2.772063203155994415e-02 2.860692143440246582e-01 -1.773451715707778931e-01 2.426097989082336426e-01 -1.285602897405624390e-01 4.425782710313796997e-02 -2.706206440925598145e-01 2.845162339508533478e-02 -1.720677614212036133e-01 2.201877981424331665e-01 7.203847914934158325e-02 -1.156228333711624146e-01 -2.885206639766693115e-01 -2.829067707061767578e-01 2.652037329971790314e-02 -1.520168930292129517e-01 2.483033090829849243e-01
4.039601609110832214e-02 -1.406210064888000488e-01 7.688588649034500122e-02 -1.026185750961303711e-01 1.434176713228225708e-01 -6.805365532636642456e-02 5.079153552651405334e-02 -9.374389797449111938e-02 -7.665051147341728210e-03 -1.022816747426986694e-01 3.225463628768920898e-01 3.723268862813711166e-03 3.801070749759674072e-01 -2.705745398998260498e-01 2.030169963836669922e-01 -1.366441994905471802e-01 2.517376244068145752e-01 5.640619248151779175e-02 -2.144785970449447632e-01 9.002117067575454712e-02 -1.655828952789306641e-01 -1.314039528369903564e-01 -3.879138827323913574e-02 -5.634552240371704102e-02 -6.038757413625717163e-02 3.790537118911743164e-01 -1.680846512317657471e-01 -1.375052332878112793e-01 5.695092305541038513e-02 1.731179952621459961e-01 -2.075138390064239502e-01 3.043812811374664307e-01
5.758058279752731323e-02 -4.536308348178863525e-02 -1.106589362025260925e-01 2.389246411621570587e-02 -5.993519444018602371e-03 2.420832216739654541e-01 -5.267647653818130493e-02 -2.455813437700271606e-01 1.262844651937484741e-01 -1.856021769344806671e-02 1.804478764533996582e-01 -1.185571625828742981e-01 3.614886403083801270e-01 -1.185383275151252747e-01 5.630961060523986816e-02 2.234042733907699585e-01 -4.976534470915794373e-02 -1.597901433706283569e-01 -2.448444813489913940e-02 7.134324312210083008e-02 1.047480627894401550e-01 -1.288568526506423950e-01 -4.013902842998504639e-01 2.707629799842834473e-01 8.641547709703445435e-02 6.633134931325912476e-02 -8.940283209085464478e-02 -2.479384243488311768e-01 1.285199671983718872e-01 -7.689721882343292236e-02 1.837229728698730469e-01 4.076145887374877930e-01
1.081450469791889191e-02 3.276490569114685059e-01 -8.224229328334331512e-03 -1.052942033857107162e-02 1.063548251986503601e-01 -3.154640272259712219e-02 -7.577466219663619995e-02 -8.319669216871261597e-02 1.150995492935180664e-01 -2.564317882061004639e-01 7.517205178737640381e-02 -2.549424469470977783e-01 2.176244556903839111e-01 5.585222691297531128e-02 -1.271996200084686279e-01 -1.486170887947082520e-01 1.762874871492385864e-01 1.516569107770919800e-01 -1.060773655772209167e-01 1.501761376857757568e-01 1.993753910064697266e-01 -4.728673696517944336e-01 2.253700513392686844e-03 -1.058724820613861084e-01 1.610520184040069580e-01 2.061794996261596680e-01 2.346616089344024658e-01 5.402810499072074890e-02 4.392063617706298828e-02 1.950977444648742676e-01 1.361933946609497070e-01 2.855840027332305908e-01
-7.407902181148529053e-02 1.552856527268886566e-02 2.280105464160442352e-02 -2.487099170684814453e-01 -1.424981802701950073e-01 -1.697015017271041870e-02 -1.335289776325225830e-01 -6.623036414384841919e-02 -3.093760646879673004e-02 -3.084321320056915283e-01 -6.644099950790405273e-02 -3.662846982479095459e-01 -5.401029251515865326e-03 -1.504641324281692505e-01 -9.929426759481430054e-02 2.940664291381835938e-01 2.216472178697586060e-01 4.395143315196037292e-02 -1.338758785277605057e-02 -1.557480245828628540e-01 1.460073739290237427e-01 -6.981220096349716187e-02 -2.406311482191085815e-01 2.849720716476440430e-01 1.657972335815429688e-01 2.117819339036941528e-01 -4.731558263301849365e-02 -1.709166914224624634e-01 -8.462652564048767090e-02 -2.446363568305969238e-01 6.639070063829421997e-02 3.455529510974884033e-01
-2.305151224136352539e-01 3.517999127507209778e-02 1.620043516159057617e-01 1.439862996339797974e-01 1.946783214807510376e-01 2.432548403739929199e-01 6.207810342311859131e-02 -9.844850748777389526e-02 3.798740506172180176e-01 -2.409353107213973999e-01 1.834797263145446777e-01 -2.204273194074630737e-01 2.128471620380878448e-02 -5.871587619185447693e-02 7.025828212499618530e-02 -3.840957954525947571e-02 1.082397550344467163e-01 -9.939949959516525269e-03 -1.630669273436069489e-02 -2.509928941726684570e-01 -2.345424517989158630e-02 -1.931963264942169189e-01 -1.193617209792137146e-01 4.195969551801681519e-02 9.277480840682983398e-02 -1.348358243703842163e-01 -9.033013880252838135e-02 -3.616552948951721191e-01 2.918824087828397751e-03 -1.890178024768829346e-01 -2.332162111997604370e-01 3.290612995624542236e-01
-3.277360647916793823e-02 1.038100719451904297e-01 -2.164505869150161743e-01 8.370791375637054443e-02 1.646854132413864136e-01 1.620192676782608032e-01 1.304353773593902588e-01 -1.364717781543731689e-01 -1.174087449908256531e-02 -2.409962117671966553e-01 -7.664894685149192810e-03 -1.207588762044906616e-01 2.544693648815155029e-01 2.176614850759506226e-02 3.785208240151405334e-02 1.865414679050445557e-01 1.851031333208084106e-01 -2.760640978813171387e-01 1.857408136129379272e-01 5.765940621495246887e-02 1.661606281995773315e-01 -3.122345805168151855e-01 -3.260796964168548584e-01 2.306921333074569702e-01 1.321802586317062378e-01 3.542331606149673462e-02 -2.250710874795913696e-01 -2.430559694766998291e-01 1.282562762498855591e-01 -2.469395250082015991e-01 1.701468825340270996e-01 5.639924854040145874e-02
-1.167845260351896286e-02 1.374953389167785645e-01 6.436394155025482178e-02 -1.841851025819778442e-01 1.899712681770324707e-01 -1.400557253509759903e-02 -5.193194746971130371e-02 -2.003297209739685059e-01 2.697267830371856689e-01 -1.735061258077621460e-01 1.711331754922866821e-01 -2.304023653268814087e-01 3.093300461769104004e-01 -9.862704575061798096e-02 4.302310571074485779e-02 -1.561051905155181885e-01 3.574264943599700928e-01 -7.875982671976089478e-03 6.985311210155487061e-02 1.032087132334709167e-01 -3.178273439407348633e-01 -3.477080762386322021e-01 -3.504643961787223816e-02 -1.915707290172576904e-01 -1.309681236743927002e-01 -1.970206201076507568e-02 5.314790084958076477e-02 -9.958084672689437866e-02 -8.682332932949066162e-02 -1.080880910158157349e-01 1.320082694292068481e-01 2.771235108375549316e-01
2.998392879962921143e-01 2.328584641218185425e-01 2.137851417064666748e-01 -2.112244814634323120e-02 1.319420933723449707e-01 -7.024825364351272583e-02 -9.294641017913818359e-02 2.653934992849826813e-02 -6.532230228185653687e-02 -1.277669519186019897e-01 -1.824388280510902405e-02 -4.781441986560821533e-01 3.416018187999725342e-01 -9.871532022953033447e-02 -1.062980964779853821e-01 3.369989618659019470e-02 8.951663970947265625e-02 -1.183876954019069672e-02 1.349308788776397705e-01 8.026900142431259155e-02 -2.399547398090362549e-01 -1.907633394002914429e-01 -3.301854059100151062e-02 2.144613116979598999e-01 5.540452897548675537e-02 2.642098069190979004e-01 1.351881921291351318e-01 -1.727296113967895508e-01 -1.606881767511367798e-01 -1.418059784919023514e-02 -2.169646136462688446e-02 2.613093554973602295e-01
-3.286724165081977844e-02 -2.588890790939331055e-01 8.745016902685165405e-02 2.277433872222900391e-02 1.115739569067955017e-01 3.165926784276962280e-02 6.251592189073562622e-02 -1.402150839567184448e-01 -2.717663766816258430e-03 5.724699795246124268e-02 -1.027903780341148376e-01 -1.661935597658157349e-01 -1.834370493888854980e-01 -1.497772485017776489e-01 7.185595482587814331e-02 -2.564390599727630615e-01 -8.394024334847927094e-03 5.038417875766754150e-02 2.093116939067840576e-02 2.500711679458618164e-01 -1.655850708484649658e-01 -1.011858209967613220e-01 1.376096438616514206e-02 1.549516767263412476e-01 3.116691708564758301e-01 4.460961222648620605e-01 -1.867071837186813354e-01 -1.202480494976043701e-01 -6.393864005804061890e-02 1.021058261394500732e-01 -7.431042939424514771e-02 4.746572375297546387e-01
1.203650832176208496e-01 -8.978277444839477539e-03 6.835887581110000610e-02 -1.115800905972719193e-02 3.487903177738189697e-01 -1.236815303564071655e-01 4.467015564441680908e-01 -9.020751714706420898e-02 -5.267233029007911682e-02 4.923388361930847168e-02 -1.055346801877021790e-01 -4.292441010475158691e-01 -9.103770571528002620e-05 1.157876756042242050e-02 -9.836950898170471191e-02 -6.435403600335121155e-03 2.883403003215789795e-02 -4.729567840695381165e-02 7.358525693416595459e-02 2.313834577798843384e-01 -1.483778357505798340e-01 -1.434356123208999634e-01 5.298972874879837036e-02 1.905218958854675293e-01 2.337070852518081665e-01 1.209749132394790649e-01 -3.354678750038146973e-01 -1.710524857044219971e-01 -5.644577741622924805e-02 -7.359503209590911865e-02 -1.397713124752044678e-01 2.065349370241165161e-01
1.900200098752975464e-01 -7.925206422805786133e-02 1.393631100654602051e-01 -1.700486987829208374e-01 -3.007970564067363739e-02 6.100291386246681213e-02 4.743451997637748718e-02 -1.337890177965164185e-01 1.290200054645538330e-01 -4.462800547480583191e-02 -1.323178410530090332e-01 -7.066778838634490967e-02 2.154342830181121826e-02 -3.033451177179813385e-02 3.725078105926513672e-01 1.423843652009963989e-01 2.210526764392852783e-01 9.732466191053390503e-02 -1.840421855449676514e-01 9.541235119104385376e-02 2.118735760450363159e-01 -2.197749614715576172e-01 -2.678857147693634033e-01 2.172059863805770874e-01 3.650059401988983154e-01 1.635152548551559448e-01 -1.376102957874536514e-02 -2.854739427566528320e-01 -3.250287771224975586e-01 5.922674387693405151e-02 7.647877931594848633e-02 1.133216544985771179e-01
-1.052837222814559937e-01 1.222386732697486877e-01 1.454466581344604492e-01 9.225348383188247681e-02 1.791149377822875977e-02 6.833937764167785645e-02 -6.171802058815956116e-02 -9.583521634340286255e-02 -1.482514943927526474e-02 -4.288218319416046143e-01 -6.256657838821411133e-02 -3.250201344490051270e-01 3.832170963287353516e-01 -7.639501988887786865e-02 -1.288266479969024658e-01 -8.684512972831726074e-02 -4.366186633706092834e-02 1.265518665313720703e-01 -3.553957045078277588e-01 1.686313450336456299e-01 -1.274367868900299072e-01 2.910834923386573792e-02 -1.192704141139984131e-01 5.359596572816371918e-03 1.309303790330886841e-01 4.605370759963989258e-02 1.328776925802230835e-01 -4.043427407741546631e-01 1.207846477627754211e-01 -1.451038122177124023e-01 7.954294234514236450e-02 9.717144817113876343e-02
9.016407281160354614e-02 4.576487932354211807e-03 -1.029487922787666321e-01 -1.109654232859611511e-01 1.971555352210998535e-01 3.174094557762145996e-01 1.301938295364379883e-01 -8.827459812164306641e-02 1.031806543469429016e-01 -2.331670075654983521e-01 8.755130320787429810e-02 -9.706496447324752808e-02 1.110725924372673035e-01 -3.350686728954315186e-01 -8.894649147987365723e-02 -9.447408467531204224e-02 2.419921457767486572e-01 1.164663657546043396e-01 1.613771617412567139e-01 1.503059864044189453e-01 -8.390338718891143799e-02 1.283080279827117920e-01 -1.990322470664978027e-01 3.702529966831207275e-01 5.765822902321815491e-02 1.199494972825050354e-01 -5.541804805397987366e-02 -3.748019039630889893e-01 -2.167922705411911011e-01 9.232591092586517334e-02 1.028023064136505127e-01 1.808778643608093262e-01
-1.971420645713806152e-01 -6.473806500434875488e-02 2.716283313930034637e-02 -1.526132375001907349e-01 9.561720490455627441e-02 -1.631684415042400360e-02 -1.327625662088394165e-01 -1.224811002612113953e-01 1.354786455631256104e-01 -3.663083910942077637e-01 -1.996663510799407959e-01 -2.092587351799011230e-01 2.869845032691955566e-01 1.272067427635192871e-02 8.687798678874969482e-02 6.218473240733146667e-02 -1.179039776325225830e-01 -1.576552987098693848e-01 -1.163323223590850830e-01 -5.508129671216011047e-02 3.209675103425979614e-02 -3.304735720157623291e-01 1.733941882848739624e-01 -1.964561194181442261e-01 7.124377042055130005e-02 3.730113506317138672e-01 -1.903584152460098267e-01 -1.635081768035888672e-01 1.096139848232269287e-01 1.756888777017593384e-01 1.557234674692153931e-01 2.284885495901107788e-01
1.356484182178974152e-02 1.674760691821575165e-02 3.135344982147216797e-01 -7.385982573032379150e-02 4.130825400352478027e-02 -3.693921118974685669e-02 1.732145100831985474e-01 -3.046392090618610382e-02 -3.367545781657099724e-03 -1.099601835012435913e-01 -9.139215946197509766e-02 -2.818880081176757812e-01 3.284901678562164307e-01 -1.686770915985107422e-01 2.037027105689048767e-02 -2.287416458129882812e-01 5.538369342684745789e-02 -3.261624276638031006e-01 -1.857081800699234009e-01 5.752150714397430420e-02 1.017734855413436890e-01 -1.480034831911325455e-02 -1.464170664548873901e-01 1.471807062625885010e-02 2.929508984088897705e-01 2.437126040458679199e-01 4.100397974252700806e-02 -1.563953012228012085e-01 -2.753053307533264160e-01 -5.367054790258407593e-02 1.835384219884872437e-01 3.310118615627288818e-01
-1.614350676536560059e-01 -3.062246739864349365e-01 -2.089088857173919678e-01 -1.173572763800621033e-01 1.405224353075027466e-01 1.664315611124038696e-01 3.122455477714538574e-01 -1.730841547250747681e-01 2.462821602821350098e-01 -5.348584428429603577e-02 -1.134591773152351379e-01 -1.531869024038314819e-01 5.050790682435035706e-02 2.210284322500228882e-01 -1.631598770618438721e-01 1.269802898168563843e-01 1.212307140231132507e-01 1.131203994154930115e-01 1.537283957004547119e-01 1.176264435052871704e-01 -3.908283263444900513e-02 3.194448351860046387e-02 -1.967864576727151871e-03 2.717659771442413330e-01 6.769945379346609116e-03 3.420271277427673340e-01 1.321238279342651367e-01 -1.863240748643875122e-01 -3.902061283588409424e-02 9.419737383723258972e-03 -7.265683729201555252e-03 3.763077855110168457e-01
-6.218850240111351013e-02 -2.448572963476181030e-01 2.192906886339187622e-01 -1.119753867387771606e-01 -3.674463555216789246e-02 -1.118163578212261200e-02 -1.507137715816497803e-01 -2.564821578562259674e-02 1.311923563480377197e-01 -1.438143998384475708e-01 -3.062131702899932861e-01 -1.267341822385787964e-01 7.709714770317077637e-02 1.109775826334953308e-01 1.371650993824005127e-01 3.493352234363555908e-02 1.156350076198577881e-01 4.280818998813629150e-02 3.563746809959411621e-01 1.744902133941650391e-01 -5.821781978011131287e-02 -1.860559433698654175e-01 -2.551605403423309326e-01 2.201746702194213867e-01 8.639341592788696289e-02 2.473693639039993286e-01 -8.192229270935058594e-02 -1.169063672423362732e-01 -2.050817310810089111e-01 -2.606053054332733154e-01 -7.130967825651168823e-02 3.692563176155090332e-01
-1.763921976089477539e-01 -2.475394904613494873e-01 -1.373664736747741699e-01 -7.393172383308410645e-02 1.486257314682006836e-01 9.910866618156433105e-03 -3.550767302513122559e-01 -2.353995591402053833e-01 2.305604331195354462e-02 -2.580511868000030518e-01 -4.204653576016426086e-02 -2.316297888755798340e-01 3.476623445749282837e-02 -2.775016427040100098e-02 -8.133634924888610840e-02 -1.130419299006462097e-01 1.869822144508361816e-01 -2.692235708236694336e-01 6.113936752080917358e-02 -3.089617192745208740e-01 -9.463036060333251953e-02 -1.610253006219863892e-01 -9.306772053241729736e-02 3.538611233234405518e-01 -3.558709751814603806e-03 -1.277264803647994995e-01 2.518658991903066635e-03 -2.324569523334503174e-01 -1.093090102076530457e-01 -6.056201457977294922e-02 -6.607545912265777588e-02 2.644341289997100830e-01
3.121545538306236267e-02 3.166675195097923279e-02 -1.148579567670822144e-01 -9.527616202831268311e-02 9.612588584423065186e-02 -1.655757576227188110e-01 1.052947491407394409e-01 -3.885893151164054871e-02 -1.532066464424133301e-01 -2.188985049724578857e-01 -1.135328598320484161e-02 -4.944678246974945068e-01 1.770955324172973633e-01 -7.123964279890060425e-02 -1.806082576513290405e-02 -3.737705349922180176e-01 2.569107115268707275e-01 -2.370948940515518188e-01 -2.090058028697967529e-01 1.401863694190979004e-01 7.221020013093948364e-02 -7.608231157064437866e-02 5.458940938115119934e-02 1.842367053031921387e-01 1.655026823282241821e-01 7.560899853706359863e-02 -5.403561517596244812e-02 1.264600753784179688e-01 -1.776735186576843262e-01 -2.883496284484863281e-01 4.798146709799766541e-02 1.774870902299880981e-01
-8.546489477157592773e-02 6.545941531658172607e-02 3.855989575386047363e-01 1.756245195865631104e-01 1.471434086561203003e-01 -1.091429665684700012e-01 1.962944865226745605e-01 -9.592604637145996094e-02 1.889125257730484009e-01 -3.564080297946929932e-01 -1.767122149467468262e-01 -3.580552041530609131e-01 3.340905904769897461e-01 5.766254663467407227e-02 -5.456884577870368958e-02 -1.344255805015563965e-01 1.723861247301101685e-01 -2.817627973854541779e-02 3.736415505409240723e-02 2.069910615682601929e-01 3.049971535801887512e-02 1.441466659307479858e-01 -5.010848492383956909e-02 2.502980455756187439e-02 -3.293186426162719727e-02 2.457141689956188202e-02 4.706979915499687195e-02 -2.065637111663818359e-01 2.636846899986267090e-01 -4.590308293700218201e-02 1.393666267395019531e-01 1.794952899217605591e-01
-6.004548631608486176e-03 1.131634414196014404e-01 -1.023112758994102478e-01 -1.254780292510986328e-01 -1.470386981964111328e-02 1.753290183842182159e-02 -1.628131568431854248e-01 -5.196407437324523926e-02 -5.118460208177566528e-02 -2.382061779499053955e-01 -7.618566602468490601e-02 -4.241347908973693848e-01 -7.970912754535675049e-02 1.298793107271194458e-01 2.203712165355682373e-01 -2.423823773860931396e-01 3.488993942737579346e-01 -1.841900348663330078e-01 -1.327589601278305054e-01 -2.351559698581695557e-02 1.764642745256423950e-01 -3.067424893379211426e-01 -9.303244948387145996e-02 -5.876502022147178650e-02 -2.258191108703613281e-01 1.546105742454528809e-01 1.247539147734642029e-01 -3.382512927055358887e-01 1.652382910251617432e-01 -5.293792113661766052e-02 2.276190370321273804e-02 9.459361433982849121e-02
2.725728554651141167e-03 -3.603090345859527588e-01 2.069762647151947021e-01 -2.027442008256912231e-01 2.773686051368713379e-01 1.902488619089126587e-02 -1.253553628921508789e-01 2.739585563540458679e-02 4.287037253379821777e-02 -1.626712828874588013e-01 1.654341667890548706e-01 -2.826236188411712646e-03 1.898464709520339966e-01 -3.594081848859786987e-02 1.173160895705223083e-01 -7.777705043554306030e-02 1.402323246002197266e-01 2.037980593740940094e-02 -8.162081986665725708e-02 2.827454209327697754e-01 -7.220743596553802490e-02 -5.505688861012458801e-02 1.570683717727661133e-01 2.806964218616485596e-01 3.151381611824035645e-01 2.042707949876785278e-01 3.213738650083541870e-02 -5.796889588236808777e-02 4.622554033994674683e-02 -1.619432717561721802e-01 -2.702740728855133057e-01 3.382426202297210693e-01
2.769020944833755493e-02 1.068985164165496826e-01 1.643317788839340210e-01 -1.998457610607147217e-01 2.021334022283554077e-01 2.598695158958435059e-01 -7.843474298715591431e-02 -1.701292097568511963e-01 -3.917429596185684204e-02 -1.290008425712585449e-01 1.472802907228469849e-01 -1.238781288266181946e-01 3.097237646579742432e-01 2.297145128250122070e-01 -1.344851851463317871e-01 2.988760471343994141e-01 2.053415179252624512e-01 -1.058023720979690552e-01 3.616758882999420166e-01 -1.748966053128242493e-02 3.687138855457305908e-02 -2.983040213584899902e-01 7.662081625312566757e-03 3.077895045280456543e-01 1.725390367209911346e-02 1.258124858140945435e-01 -3.111806325614452362e-02 -2.630508542060852051e-01 2.916960045695304871e-02 -8.014657348394393921e-02 -2.811283990740776062e-02 4.566385969519615173e-02
-1.291314214468002319e-01 -1.677051484584808350e-01 2.641474306583404541e-01 -2.091412618756294250e-02 1.553387790918350220e-01 8.947271853685379028e-02 5.675959959626197815e-02 -2.192835137248039246e-02 1.938890106976032257e-02 -1.577170193195343018e-01 3.382447734475135803e-02 -3.157377243041992188e-01 1.807370930910110474e-01 -1.476559042930603027e-02 4.062406346201896667e-02 -7.319437712430953979e-02 2.626498937606811523e-01 -1.484721004962921143e-01 -2.032663822174072266e-01 5.840228870511054993e-02 2.193535864353179932e-01 1.653768718242645264e-01 -1.383923739194869995e-01 -1.868436187505722046e-01 3.330924808979034424e-01 1.694855242967605591e-01 -2.743004448711872101e-02 -2.135504037141799927e-01 -3.512217104434967041e-01 -4.249091073870658875e-02 2.029604166746139526e-01 2.559329271316528320e-01
-8.388199657201766968e-02 -2.326755672693252563e-01 4.816668853163719177e-02 -2.836960852146148682e-01 1.614640355110168457e-01 -1.701518893241882324e-01 -1.204252839088439941e-01 -1.428128182888031006e-01 -8.256628364324569702e-02 -2.084218263626098633e-01 1.158559024333953857e-01 -1.190922036767005920e-01 7.710685580968856812e-02 2.593462765216827393e-01 9.388720244169235229e-02 3.775972174480557442e-03 2.684804499149322510e-01 -2.104697525501251221e-01 -1.584901660680770874e-01 -3.428106009960174561e-02 6.185118854045867920e-02 9.932396002113819122e-03 -4.085887074470520020e-01 1.879037916660308838e-01 -1.292876806110143661e-02 3.182170540094375610e-02 -1.548052728176116943e-01 -3.799248635768890381e-01 -1.835182458162307739e-01 6.308946758508682251e-02 -1.317294985055923462e-01 1.812605708837509155e-01
-1.145093515515327454e-01 3.494613468647003174e-01 1.039955541491508484e-01 1.434974968433380127e-01 1.488032341003417969e-01 -1.309135258197784424e-01 -2.492478117346763611e-02 -1.466567963361740112e-01 -4.455427452921867371e-02 -2.661593854427337646e-01 -1.351432222872972488e-02 -1.731739491224288940e-01 2.428189963102340698e-01 1.769849471747875214e-02 3.444281965494155884e-02 -1.761629283428192139e-01 1.707482337951660156e-01 -2.919990718364715576e-01 -1.748038679361343384e-01 1.994078606367111206e-01 2.970718741416931152e-01 -1.986705213785171509e-01 -9.221570193767547607e-02 -1.324712038040161133e-01 1.421611458063125610e-01 8.223268389701843262e-02 1.538594514131546021e-01 -1.008495539426803589e-01 -1.092002838850021362e-01 -4.933244362473487854e-02 1.089591309428215027e-01 3.897405266761779785e-01
9.149961173534393311e-02 1.714768707752227783e-01 2.342349141836166382e-01 -1.301402449607849121e-01 1.613446474075317383e-01 -4.173627495765686035e-02 1.578897088766098022e-01 -1.278854906558990479e-01 -4.900586232542991638e-02 4.679456725716590881e-02 1.477982997894287109e-01 -3.102996647357940674e-01 2.263519912958145142e-01 3.848217427730560303e-02 -2.162249684333801270e-01 -1.132592111825942993e-01 2.996155023574829102e-01 6.605311483144760132e-02 1.684660464525222778e-02 4.729886725544929504e-02 -3.575673699378967285e-01 -1.267281770706176758e-01 -1.261762995272874832e-02 2.140074521303176880e-01 1.436213552951812744e-01 -8.973367512226104736e-03 -3.461933732032775879e-01 -3.241162598133087158e-01 2.310834266245365143e-02 -6.372375786304473877e-02 -6.519691646099090576e-02 2.129886746406555176e-01
7.067453861236572266e-02 6.281315535306930542e-02 -1.912762075662612915e-01 -6.772173196077346802e-02 1.508354907855391502e-03 2.148029655218124390e-01 -2.034085616469383240e-02 1.328561361879110336e-02 3.492263555526733398e-01 -2.603236734867095947e-01 -1.129646599292755127e-01 -2.118789404630661011e-01 1.009238734841346741e-01 8.711833506822586060e-03 8.201406337320804596e-03 -6.804781407117843628e-02 1.231239661574363708e-01 1.518997699022293091e-01 1.666332595050334930e-02 -2.710504829883575439e-02 -6.432258337736129761e-02 -1.787481158971786499e-01 -4.341899752616882324e-01 7.191989570856094360e-02 1.450036317110061646e-01 -1.389480545185506344e-03 -2.657486498355865479e-01 -5.112982168793678284e-02 -1.633127182722091675e-01 1.576745361089706421e-01 -1.126362681388854980e-01 4.618469476699829102e-01
2.578175663948059082e-01 -1.485443264245986938e-01 5.828463286161422729e-02 -1.213893666863441467e-01 -1.897076517343521118e-01 1.377865374088287354e-01 8.864075690507888794e-02 -1.228095889091491699e-01 1.199249327182769775e-01 -1.862486004829406738e-01 -1.437876224517822266e-01 -2.399662733078002930e-01 -1.005812361836433411e-01 -1.764354407787322998e-01 1.055150479078292847e-01 5.915523692965507507e-02 1.600453555583953857e-01 8.777817338705062866e-02 -9.253026545047760010e-02 9.343001246452331543e-02 8.325642347335815430e-02 -3.566722273826599121e-01 -2.235812693834304810e-01 -3.028526529669761658e-02 2.382949441671371460e-01 3.434962928295135498e-01 -2.833951711654663086e-01 -8.856625109910964966e-02 -2.827100455760955811e-01 -7.388255000114440918e-02 -9.397707879543304443e-02 1.984975337982177734e-01
4.293722286820411682e-02 -1.021753344684839249e-02 2.111196368932723999e-01 -1.854820400476455688e-01 1.746765375137329102e-01 2.066058367490768433e-01 -1.750980317592620850e-01 7.759460806846618652e-02 1.385722011327743530e-01 -3.007515966892242432e-01 -2.816318571567535400e-01 -9.858550876379013062e-02 9.056281298398971558e-03 -1.984220445156097412e-01 -3.633214160799980164e-02 1.437716335058212280e-01 8.630328625440597534e-02 1.318655610084533691e-01 -1.153947561979293823e-01 3.512732982635498047e-01 -1.196206808090209961e-01 -9.465011954307556152e-02 8.904872462153434753e-03 3.006577193737030029e-01 2.933197319507598877e-01 3.078970611095428467e-01 9.980385005474090576e-02 -2.118980288505554199e-01 -5.758665874600410461e-02 -1.587361693382263184e-01 7.846339792013168335e-02 5.839150026440620422e-02
-1.807096004486083984e-01 -1.062155142426490784e-02 1.138879507780075073e-01 -1.031284630298614502e-01 -9.824880957603454590e-02 -2.638609521090984344e-02 1.277287770062685013e-02 -1.119514480233192444e-01 1.160491555929183960e-01 -3.765427470207214355e-01 3.744834335520863533e-03 -1.904147565364837646e-01 5.516682565212249756e-02 -1.838858276605606079e-01 -8.500165492296218872e-02 3.350616395473480225e-01 1.828003972768783569e-01 8.342395722866058350e-02 -1.387191563844680786e-01 -2.673340775072574615e-02 -6.152659282088279724e-02 4.017886240035295486e-03 -3.369347453117370605e-01 2.235620021820068359e-01 4.271411895751953125e-01 3.222636505961418152e-02 7.645331323146820068e-02 -1.603625118732452393e-01 -6.999436020851135254e-02 -7.684864848852157593e-02 1.291276365518569946e-01 3.202174603939056396e-01
-1.753954798914492130e-03 -3.414218872785568237e-02 3.218115866184234619e-02 -6.352587044239044189e-02 3.028214871883392334e-01 -1.189612448215484619e-01 2.331475615501403809e-01 3.528759256005287170e-02 -5.235502123832702637e-02 1.730382740497589111e-01 8.129987120628356934e-02 -3.643894791603088379e-01 7.952565699815750122e-02 -1.829423382878303528e-02 -7.635060697793960571e-02 4.252071306109428406e-02 2.897846996784210205e-01 9.024820476770401001e-02 1.337226480245590210e-01 3.402912318706512451e-01 -1.083606779575347900e-01 -1.238712519407272339e-01 -1.030402854084968567e-01 1.229931116104125977e-01 -1.168487966060638428e-01 3.287589875981211662e-03 -2.703839540481567383e-01 -4.101986587047576904e-01 1.991562098264694214e-01 9.702010452747344971e-02 -7.970000058412551880e-02 2.384154647588729858e-01
1.746353507041931152e-01 -7.517771422863006592e-02 3.360686302185058594e-01 -1.012323424220085144e-01 -5.036188289523124695e-02 1.202185451984405518e-01 -7.766561210155487061e-02 -1.094895154237747192e-01 2.367078959941864014e-01 -2.443228811025619507e-01 -1.514503806829452515e-01 -3.319442868232727051e-01 2.438538074493408203e-01 -1.497484445571899414e-01 2.138469964265823364e-01 1.037227138876914978e-01 -2.411984140053391457e-03 3.181686857715249062e-03 -5.968593060970306396e-02 4.896276444196701050e-02 -1.654455512762069702e-01 9.133219718933105469e-02 1.865137070417404175e-01 1.785404980182647705e-01 -5.911881849169731140e-02 2.353967726230621338e-01 -1.399739682674407959e-01 -1.086715608835220337e-01 2.969753742218017578e-01 9.961710870265960693e-02 1.627676771022379398e-03 3.487725555896759033e-01
-1.335473805665969849e-01 2.297991327941417694e-02 1.388238221406936646e-01 -3.512803316116333008e-01 2.672308981418609619e-01 -1.142334640026092529e-01 -1.340134888887405396e-01 -1.541591286659240723e-01 3.879565000534057617e-01 -2.881383895874023438e-01 1.921991072595119476e-02 -2.962820529937744141e-01 -4.819743335247039795e-02 -2.145406454801559448e-01 4.704247787594795227e-02 -1.578252762556076050e-01 2.717945575714111328e-01 8.279894292354583740e-02 1.441457867622375488e-01 -1.050823032855987549e-01 -1.383062154054641724e-01 -1.493547409772872925e-01 -1.622646450996398926e-01 -9.478806518018245697e-03 -1.482682675123214722e-01 2.457998506724834442e-02 -1.351665407419204712e-01 -1.645571179687976837e-02 1.585009843111038208e-01 -4.369020462036132812e-02 1.442242562770843506e-01 2.150769531726837158e-01
6.887491326779127121e-03 1.512480229139328003e-01 9.489619731903076172e-02 -1.383020281791687012e-01 1.480794548988342285e-01 8.864798396825790405e-02 -2.018442749977111816e-01 5.182612314820289612e-02 2.366492897272109985e-01 -3.023106753826141357e-01 -9.380982816219329834e-02 -2.849213480949401855e-01 -1.010995432734489441e-01 2.169203758239746094e-01 4.452139511704444885e-02 -8.257126063108444214e-02 3.821088075637817383e-01 -1.152978390455245972e-01 1.736427545547485352e-01 -2.454577200114727020e-02 -2.093827351927757263e-02 -4.060178995132446289e-01 -1.817914545536041260e-01 2.744034305214881897e-02 -2.429235428571701050e-01 1.970747858285903931e-01 -4.125507920980453491e-02 -1.616026312112808228e-01 -1.799185425043106079e-01 8.565898239612579346e-02 3.406875953078269958e-02 1.288346797227859497e-01
1.913749277591705322e-01 9.460441023111343384e-02 1.492441892623901367e-01 -4.982354864478111267e-02 2.335465252399444580e-01 -1.205097418278455734e-02 -1.312009394168853760e-01 2.549707144498825073e-02 -1.651146113872528076e-01 1.574354246258735657e-02 -1.244444176554679871e-01 -5.810359120368957520e-01 2.383713275194168091e-01 2.512094378471374512e-02 -5.078189820051193237e-02 3.130775690078735352e-02 1.844389140605926514e-01 6.153850257396697998e-02 5.595054849982261658e-02 7.208005338907241821e-02 -3.157076835632324219e-01 -2.352517843246459961e-01 -1.909737586975097656e-01 2.092285156250000000e-01 -1.215261220932006836e-02 2.403611093759536743e-01 7.661198079586029053e-02 -1.543136239051818848e-01 -1.289889812469482422e-01 8.043508231639862061e-02 -8.321345597505569458e-02 1.283624172210693359e-01
-2.292214520275592804e-02 1.357568204402923584e-01 -3.753500292077660561e-03 -9.461710602045059204e-02 4.782826825976371765e-02 1.406086385250091553e-01 -4.583270847797393799e-02 -8.076033741235733032e-02 1.132100299000740051e-01 -2.222655117511749268e-01 1.072100773453712463e-01 -1.639742404222488403e-01 8.037278428673744202e-03 -2.521595656871795654e-01 -1.806389354169368744e-02 -2.801747918128967285e-01 3.038602173328399658e-01 5.854082107543945312e-02 1.544086844660341740e-03 5.562279745936393738e-02 -1.361211091279983521e-01 -1.269561499357223511e-01 -3.484831154346466064e-01 3.522969484329223633e-01 1.380854249000549316e-01 7.620476931333541870e-02 -7.677855342626571655e-02 -2.309607267379760742e-01 -4.247481226921081543e-01 1.624692529439926147e-01 -4.294474143534898758e-03 1.683168411254882812e-01
1.448349505662918091e-01 -2.042263597249984741e-01 -8.623286336660385132e-02 -1.690451055765151978e-01 -5.051870644092559814e-02 1.946425996720790863e-02 1.398223489522933960e-01 -3.193687200546264648e-01 1.041054502129554749e-01 7.394160609692335129e-03 -1.796802282333374023e-01 2.496584132313728333e-02 3.108750581741333008e-01 1.863154619932174683e-01 6.991976499557495117e-02 -4.400005564093589783e-03 1.717959642410278320e-01 1.350722163915634155e-01 -6.847418379038572311e-03 3.573890626430511475e-01 -2.873654663562774658e-02 -2.155650407075881958e-01 -3.397539630532264709e-02 1.365006417036056519e-01 6.296896934509277344e-02 2.740984857082366943e-01 -2.889688499271869659e-02 -1.774522066116333008e-01 1.965649425983428955e-01 -2.021295130252838135e-01 -2.679976522922515869e-01 3.023401498794555664e-01
1.078929156064987183e-01 1.390215605497360229e-01 7.281246036291122437e-02 -3.855254948139190674e-01 2.934725880622863770e-01 -4.155496880412101746e-02 -1.819886118173599243e-01 -9.397806972265243530e-02 -1.088820174336433411e-01 -1.778365671634674072e-01 1.036842241883277893e-01 -1.813643574714660645e-01 1.537632793188095093e-01 -2.104268968105316162e-01 1.040237024426460266e-01 -1.715857237577438354e-01 1.148078888654708862e-01 -1.670027822256088257e-01 1.003406122326850891e-01 8.883845061063766479e-03 -2.355442345142364502e-01 -3.510663509368896484e-01 1.449569165706634521e-01 1.413880009204149246e-02 1.514106243848800659e-01 4.185826703906059265e-02 1.480062305927276611e-01 -7.740924507379531860e-02 -6.602065172046422958e-03 2.007413506507873535e-01 3.100901544094085693e-01 2.230588495731353760e-01
-2.125055342912673950e-01 -1.368725113570690155e-02 -1.176834572106599808e-02 1.349153071641921997e-01 1.342360228300094604e-01 3.672283515334129333e-02 2.042938321828842163e-01 -2.355737378820776939e-03 5.622826516628265381e-02 5.639116466045379639e-02 -2.162283957004547119e-01 -1.406181752681732178e-01 2.469788342714309692e-01 2.316584438085556030e-02 -1.001922190189361572e-01 -1.540863066911697388e-01 4.698998928070068359e-01 -2.557051479816436768e-01 -1.385736763477325439e-01 1.546837836503982544e-01 -3.370812535285949707e-02 -6.091157719492912292e-02 -3.474080190062522888e-02 9.075907617807388306e-02 -1.715047955513000488e-01 4.431296885013580322e-02 2.108901739120483398e-01 -2.850232124328613281e-01 -1.698846220970153809e-01 1.123248115181922913e-01 -1.842064559459686279e-01 3.618101477622985840e-01
6.339976191520690918e-02 -4.225139506161212921e-03 3.362957388162612915e-02 4.094840586185455322e-02 -1.576339304447174072e-01 2.614633142948150635e-01 1.113447160605574027e-05 -4.198347330093383789e-01 1.842347830533981323e-01 -2.444186955690383911e-01 -4.555161669850349426e-02 5.427590571343898773e-03 6.751707941293716431e-02 -5.289027094841003418e-02 1.783019900321960449e-01 -5.574476346373558044e-02 1.970231235027313232e-01 2.468721717596054077e-01 -5.045257136225700378e-02 -5.255751684308052063e-02 1.578990221023559570e-01 -2.594454288482666016e-01 -2.158651649951934814e-01 2.309507876634597778e-01 9.823293238878250122e-02 3.319861292839050293e-01 -1.466553211212158203e-01 -2.296123057603836060e-01 -1.187606900930404663e-01 8.206955343484878540e-02 8.614760637283325195e-02 2.569691240787506104e-01
-1.984596550464630127e-01 -2.426395751535892487e-02 -7.372489571571350098e-02 -2.909223549067974091e-02 2.341131418943405151e-01 3.761889040470123291e-01 -3.070963621139526367e-01 2.982145361602306366e-02 9.604784846305847168e-02 -4.088104963302612305e-01 1.574730686843395233e-02 -1.646313965320587158e-01 6.551580876111984253e-02 -7.402167655527591705e-03 1.398207992315292358e-01 -5.577963963150978088e-02 1.498258858919143677e-01 4.686953127384185791e-02 1.523140370845794678e-01 -1.296946555376052856e-01 -8.867570757865905762e-02 -2.633192241191864014e-01 -3.875257074832916260e-01 8.486679196357727051e-02 2.282132208347320557e-01 -4.091200977563858032e-02 1.199265010654926300e-02 -3.321528062224388123e-02 -2.666933089494705200e-02 1.748971827328205109e-02 2.273477800190448761e-02 2.751865983009338379e-01
-6.147789582610130310e-02 1.345194578170776367e-01 -5.059665814042091370e-02 9.284117817878723145e-02 1.149494946002960205e-01 7.886327058076858521e-02 5.347063764929771423e-02 -1.526908874511718750e-01 -3.444394841790199280e-02 2.315313369035720825e-02 -3.404986560344696045e-01 -2.874935269355773926e-01 -9.919049590826034546e-02 2.768702991306781769e-02 -9.338846802711486816e-02 7.345739752054214478e-02 2.691528499126434326e-01 -3.326414525508880615e-01 1.789137125015258789e-01 2.961676940321922302e-02 6.605061143636703491e-02 -3.129123747348785400e-01 -7.829349488019943237e-02 2.682972848415374756e-01 -4.932026565074920654e-02 3.258129656314849854e-01 6.099522113800048828e-02 -3.075831755995750427e-02 2.571344375610351562e-01 9.972760826349258423e-02 3.046005032956600189e-02 3.311892747879028320e-01
4.349619895219802856e-02 2.783547528088092804e-02 2.574992179870605469e-01 -8.162843436002731323e-02 4.438617452979087830e-02 -1.253989338874816895e-01 2.212745882570743561e-02 -2.288296446204185486e-02 2.130627632141113281e-03 -2.217725813388824463e-01 1.689182817935943604e-01 -2.429697662591934204e-01 1.368364691734313965e-01 -1.745226830244064331e-01 5.054206773638725281e-02 -8.337484300136566162e-02 3.442471921443939209e-01 -4.929575324058532715e-02 1.508595198392868042e-01 -2.580569088459014893e-01 -1.962282955646514893e-01 -2.845946252346038818e-01 -1.924082189798355103e-01 -1.769559979438781738e-01 -3.748937277123332024e-03 1.845937818288803101e-01 1.102038174867630005e-01 -2.665205001831054688e-01 -1.218853592872619629e-01 -1.268073171377182007e-01 -4.706905037164688110e-02 4.020842015743255615e-01
-7.208523899316787720e-02 1.927182972431182861e-01 -5.413516610860824585e-02 6.854885816574096680e-02 2.508000470697879791e-04 1.543559283018112183e-01 3.991281986236572266e-02 -2.008596360683441162e-01 7.373093813657760620e-02 -4.115689080208539963e-03 -3.421478867530822754e-01 -3.495465219020843506e-01 2.609574608504772186e-02 -4.184820502996444702e-02 1.609442532062530518e-01 -5.632625147700309753e-02 2.028862386941909790e-01 -2.318202555179595947e-01 -1.380610316991806030e-01 8.936495333909988403e-02 1.226983591914176941e-01 -3.091767430305480957e-01 -1.948000043630599976e-01 1.491916924715042114e-01 -2.768169343471527100e-01 2.621448040008544922e-01 -3.249199986457824707e-01 -1.751074641942977905e-01 1.091803759336471558e-01 -4.216025397181510925e-02 1.410422176122665405e-01 9.301036596298217773e-03
-2.954014763236045837e-02 -1.047158986330032349e-01 1.164014637470245361e-01 -1.382579505443572998e-01 2.781853675842285156e-01 9.562838077545166016e-02 -3.988034278154373169e-02 -3.524400666356086731e-02 4.527605324983596802e-02 -1.602746546268463135e-01 -1.461003255099058151e-02 1.266541983932256699e-02 -9.642572700977325439e-02 -2.841843068599700928e-01 1.533427387475967407e-01 2.948774695396423340e-01 3.026511371135711670e-01 1.093399003148078918e-01 -8.118248730897903442e-02 7.019428908824920654e-02 1.284512132406234741e-01 -3.392816185951232910e-01 -2.320632487535476685e-01 7.987960427999496460e-02 2.431509941816329956e-01 4.108142554759979248e-01 -1.383560597896575928e-01 -1.415120810270309448e-01 -1.341548711061477661e-01 1.102711856365203857e-01 4.202008247375488281e-02 1.777565777301788330e-01
3.965430334210395813e-02 1.957089453935623169e-01 6.784503906965255737e-02 -1.850688159465789795e-01 2.004941701889038086e-01 -1.718715280294418335e-01 2.661038935184478760e-01 -2.850344637408852577e-03 -1.027802005410194397e-01 1.990079507231712341e-02 4.991828650236129761e-02 -1.370702683925628662e-01 1.669103652238845825e-01 -1.942648291587829590e-01 -1.924051642417907715e-01 1.856882125139236450e-01 3.173575997352600098e-01 2.713411301374435425e-02 9.312362968921661377e-02 2.076405286788940430e-01 -7.418636232614517212e-02 -1.475215107202529907e-01 1.344428658485412598e-01 3.034705221652984619e-01 3.521480411291122437e-02 1.721600592136383057e-01 -2.232328653335571289e-01 -2.950074076652526855e-01 3.735065087676048279e-02 7.413469254970550537e-02 -1.873711794614791870e-01 3.331106603145599365e-01
6.360301375389099121e-02 6.036013737320899963e-02 3.288898169994354248e-01 6.853835284709930420e-02 2.320412546396255493e-01 -2.154546231031417847e-02 -1.035574972629547119e-01 -1.453906595706939697e-01 -1.937361359596252441e-01 -3.391857147216796875e-01 -1.668525487184524536e-01 -3.039902448654174805e-01 3.838920295238494873e-01 -1.122867912054061890e-01 -1.658391356468200684e-01 5.972059816122055054e-02 2.820665203034877777e-02 6.689437478780746460e-02 -1.419463902711868286e-01 2.058209776878356934e-01 -1.811612099409103394e-01 -1.350768059492111206e-01 -3.353871405124664307e-02 -8.118114620447158813e-02 -5.017441138625144958e-02 -1.336584240198135376e-01 1.035197004675865173e-01 -2.214339971542358398e-01 -1.834264770150184631e-02 -1.765131503343582153e-01 1.407831758260726929e-01 2.671847045421600342e-01
1.619434170424938202e-02 -1.079595983028411865e-01 1.399318426847457886e-01 -2.414876818656921387e-01 1.631313264369964600e-01 -2.470212280750274658e-01 1.437830626964569092e-01 -2.235578745603561401e-01 -6.972810626029968262e-02 -2.037944793701171875e-01 -7.176191359758377075e-02 -8.769456297159194946e-03 -1.423212289810180664e-01 -1.872274428606033325e-01 1.860141307115554810e-01 -2.285321243107318878e-02 1.296294480562210083e-01 -4.367437958717346191e-02 -2.476119995117187500e-01 1.964622288942337036e-01 -1.627129763364791870e-01 -1.426342967897653580e-02 1.610548645257949829e-01 4.786075055599212646e-01 3.400092199444770813e-02 2.233388125896453857e-01 -1.798792183399200439e-01 -1.829270869493484497e-01 3.245094791054725647e-02 4.220385849475860596e-02 1.567175388336181641e-01 2.555299401283264160e-01
1.152347698807716370e-01 1.508109569549560547e-01 -1.145825237035751343e-01 -2.447973340749740601e-01 1.449879109859466553e-01 1.252399086952209473e-01 1.183128580451011658e-01 -9.125088900327682495e-02 1.683356761932373047e-01 -2.777716219425201416e-01 8.655186742544174194e-02 -1.486002355813980103e-01 2.012467086315155029e-01 -2.169920951128005981e-01 6.193661829456686974e-04 1.305277198553085327e-01 6.742891669273376465e-02 7.458221912384033203e-02 7.287570275366306305e-03 3.507512509822845459e-01 1.906918548047542572e-02 3.375753387808799744e-02 -2.942958176136016846e-01 2.239259928464889526e-01 1.582125946879386902e-02 1.921564340591430664e-01 -8.385827392339706421e-02 -2.866837894544005394e-03 -2.723644375801086426e-01 2.077570706605911255e-01 3.514709323644638062e-02 3.974413871765136719e-01
5.864645913243293762e-02 -1.558512300252914429e-01 -3.605812042951583862e-02 -1.673685461282730103e-01 2.132041156291961670e-01 -8.747860044240951538e-02 -2.346789278090000153e-02 -2.340304702520370483e-01 6.214781105518341064e-02 -4.056170582771301270e-01 1.552154123783111572e-01 -1.633472442626953125e-01 2.392691522836685181e-01 6.646834313869476318e-03 -2.895060554146766663e-02 -6.933175772428512573e-02 -1.027281628921627998e-03 6.065155193209648132e-02 -7.289130985736846924e-02 8.205219358205795288e-02 1.661995947360992432e-01 -3.108593225479125977e-01 2.019858211278915405e-01 -1.006092354655265808e-01 -9.072197228670120239e-02 3.131305575370788574e-01 7.600215077400207520e-02 -3.810565173625946045e-02 1.598244458436965942e-01 -8.088389039039611816e-02 2.145025432109832764e-01 4.122130274772644043e-01
2.686750702559947968e-02 1.527004390954971313e-01 1.520887613296508789e-01 -3.241687715053558350e-01 1.683917492628097534e-01 1.170718446373939514e-01 -7.519289851188659668e-02 -1.057080179452896118e-01 -7.776406407356262207e-02 -2.908159196376800537e-01 1.993464119732379913e-02 -2.003719508647918701e-01 -3.288112208247184753e-02 -2.488751858472824097e-01 -1.918637193739414215e-02 3.834265843033790588e-02 9.598074108362197876e-02 3.232910856604576111e-02 1.265857219696044922e-01 1.690223366022109985e-01 -6.410708278417587280e-02 1.289124190807342529e-01 -4.806694760918617249e-02 2.594523131847381592e-01 3.156267106533050537e-01 3.758891224861145020e-01 -1.115605980157852173e-01 -4.938405379652976990e-02 -4.779946804046630859e-02 -3.263303637504577637e-02 -9.224785119295120239e-02 4.242262840270996094e-01
-1.453631967306137085e-01 5.886667221784591675e-02 -9.078578650951385498e-02 -3.071268796920776367e-01 4.472675547003746033e-02 -1.989422738552093506e-01 -3.638443723320960999e-02 -1.653407365083694458e-01 9.905763715505599976e-02 -1.667539328336715698e-01 6.436643004417419434e-02 -3.640526235103607178e-01 1.822550296783447266e-01 -2.320872694253921509e-01 1.393773257732391357e-01 1.956327352672815323e-03 2.985655665397644043e-01 -1.213359236717224121e-01 -3.853804990649223328e-02 1.838311851024627686e-01 -3.229879736900329590e-01 -2.451059073209762573e-01 -6.001228839159011841e-02 -2.328593879938125610e-01 -7.814921438694000244e-02 -9.657048434019088745e-02 1.067180112004280090e-01 -1.540694832801818848e-01 5.739643797278404236e-02 3.998277708888053894e-02 1.297797076404094696e-02 3.237294852733612061e-01
-7.133164256811141968e-02 1.476108133792877197e-01 1.263642162084579468e-01 -7.165490090847015381e-02 3.351636230945587158e-02 -1.176645606756210327e-01 -3.013759851455688477e-01 -1.709255874156951904e-01 -2.787753939628601074e-03 -4.066651165485382080e-01 1.620209068059921265e-01 -2.167608290910720825e-01 3.707861155271530151e-02 -1.611960381269454956e-01 -9.382513165473937988e-02 2.216622382402420044e-01 1.303880512714385986e-01 2.488466948270797729e-01 -9.351418167352676392e-02 4.702214896678924561e-02 -3.442985471338033676e-03 -4.776678606867790222e-02 -8.331201225519180298e-02 3.348960280418395996e-01 1.727661639451980591e-01 7.698870450258255005e-02 7.868453860282897949e-02 -2.656898200511932373e-01 -7.744863629341125488e-02 -2.882941067218780518e-01 2.271197587251663208e-01 1.690215021371841431e-01
-5.422462895512580872e-02 -4.179795086383819580e-02 -1.633118391036987305e-01 -1.102473735809326172e-01 7.460624724626541138e-02 -5.165874585509300232e-02 2.720795869827270508e-01 -4.297499060630798340e-01 -7.064545899629592896e-02 8.525501191616058350e-02 -8.145617693662643433e-02 -1.869772225618362427e-01 2.964580953121185303e-01 -1.358588039875030518e-01 3.683316707611083984e-02 -3.241334576159715652e-03 1.749062687158584595e-01 -7.279311120510101318e-02 2.260817736387252808e-01 2.186243683099746704e-01 5.602064356207847595e-02 -2.637951374053955078e-01 -2.545253634452819824e-01 5.608208850026130676e-02 -7.084344327449798584e-02 2.417902350425720215e-01 -2.990599274635314941e-01 -2.588735520839691162e-01 -4.689895361661911011e-02 -1.723969131708145142e-01 -7.075298111885786057e-03 2.478549815714359283e-02
1.703934371471405029e-01 -3.771182382479310036e-03 1.214414089918136597e-01 -2.735004425048828125e-01 -4.411962628364562988e-02 7.785598188638687134e-02 1.514668166637420654e-01 -2.723347544670104980e-01 2.744768001139163971e-02 -3.596554100513458252e-01 -1.231750920414924622e-01 -1.529391109943389893e-01 5.863113328814506531e-02 -8.198721706867218018e-02 3.773867189884185791e-01 2.247750908136367798e-01 6.796626746654510498e-02 1.558715254068374634e-01 -1.751226931810379028e-01 -7.895262539386749268e-02 1.001264005899429321e-01 -3.455348014831542969e-01 -1.293516755104064941e-01 2.115968018770217896e-01 2.345354110002517700e-01 1.338161230087280273e-01 -4.907745122909545898e-02 -2.325831353664398193e-01 -1.139711812138557434e-01 -5.038113519549369812e-02 -7.728598546236753464e-03 5.260214582085609436e-02
1.240888461470603943e-01 8.436413109302520752e-02 1.543307602405548096e-01 -2.807927131652832031e-01 1.515207588672637939e-01 -4.765214025974273682e-02 -9.588352590799331665e-02 -2.980478703975677490e-01 -3.591796755790710449e-02 -1.348188817501068115e-01 -1.976488381624221802e-01 -4.520132839679718018e-01 1.191632449626922607e-01 -7.551821321249008179e-02 -2.120190262794494629e-01 -3.316927254199981689e-01 7.989566028118133545e-02 4.000409040600061417e-03 8.775471150875091553e-02 1.053888946771621704e-01 -2.027412652969360352e-01 -3.515397310256958008e-01 -1.427957564592361450e-01 -1.449826657772064209e-01 6.446801871061325073e-02 2.085766643285751343e-01 -1.344963908195495605e-01 3.899294137954711914e-02 8.784769475460052490e-02 6.306484341621398926e-02 -1.098432205617427826e-02 5.880035832524299622e-02
-9.649616479873657227e-02 -2.735250294208526611e-01 8.264127373695373535e-02 -4.585155472159385681e-02 2.017429918050765991e-01 -1.141903251409530640e-01 8.311410248279571533e-02 -7.396949082612991333e-02 1.054186746478080750e-01 2.947975136339664459e-02 9.014054387807846069e-02 -2.263355106115341187e-01 1.134072691202163696e-01 -1.919755041599273682e-01 2.556929588317871094e-01 1.395742446184158325e-01 -2.592770010232925415e-02 1.234509050846099854e-02 2.683953195810317993e-02 2.352679520845413208e-01 -1.035792753100395203e-01 -3.619485348463058472e-02 -2.520382702350616455e-01 -1.700034290552139282e-01 3.188974857330322266e-01 2.089154422283172607e-01 3.034616112709045410e-01 -2.294661253690719604e-01 -6.055213883519172668e-02 -1.690682768821716309e-01 -7.078303955495357513e-03 3.888005316257476807e-01
-1.112408097833395004e-02 -2.057009339332580566e-01 1.596007645130157471e-01 -1.663995385169982910e-01 1.528802812099456787e-01 -2.640700899064540863e-02 4.798756912350654602e-02 -1.866083443164825439e-01 -1.847426407039165497e-02 -3.348561525344848633e-01 -1.167658530175685883e-02 -8.770760148763656616e-02 1.067226752638816833e-01 -4.006904065608978271e-01 -1.581317633390426636e-01 2.948497422039508820e-02 5.385579541325569153e-02 -9.316701442003250122e-02 -2.457838803529739380e-01 1.842863298952579498e-02 1.602997258305549622e-02 -1.890728175640106201e-01 -1.797427088022232056e-01 2.330366522073745728e-01 4.234362840652465820e-01 1.911732107400894165e-01 -2.357517331838607788e-01 -9.836225956678390503e-02 8.157528191804885864e-02 -1.669156402349472046e-01 -1.152028143405914307e-01 3.542746976017951965e-02
-7.053386798361316323e-05 2.237314283847808838e-01 2.790514826774597168e-01 -1.734914928674697876e-01 2.751325666904449463e-01 1.064189523458480835e-01 -1.116055175662040710e-01 2.931229583919048309e-02 7.935099303722381592e-02 -4.060741364955902100e-01 2.081330269575119019e-01 -1.866425573825836182e-01 2.351408600807189941e-01 -9.972431510686874390e-02 -1.824272274971008301e-01 -1.579129993915557861e-01 2.006862759590148926e-01 -6.972765177488327026e-02 -1.547241955995559692e-02 2.635932564735412598e-01 -1.367031037807464600e-01 1.308040022850036621e-01 5.408853292465209961e-02 1.979544311761856079e-01 1.421251744031906128e-01 1.860081404447555542e-01 -4.401118308305740356e-02 -5.807733163237571716e-02 -6.791824847459793091e-02 -1.852090954780578613e-01 1.254352778196334839e-01 2.476141899824142456e-01
2.922441810369491577e-02 -1.739684119820594788e-02 1.175586208701133728e-01 -8.258982002735137939e-02 1.401230096817016602e-01 2.078389823436737061e-01 -4.427990689873695374e-02 -1.279771775007247925e-01 1.003668308258056641e-01 -2.810935378074645996e-01 1.293202042579650879e-01 -1.208065450191497803e-01 1.783703416585922241e-01 -1.027733683586120605e-01 4.531999528408050537e-01 8.053133636713027954e-02 3.692765533924102783e-02 -4.730396438390016556e-03 -1.063612625002861023e-01 -5.858436226844787598e-02 1.419578939676284790e-01 -3.046880364418029785e-01 -9.440190345048904419e-02 2.104748934507369995e-01 3.227280676364898682e-01 2.819061279296875000e-01 -9.685231745243072510e-02 -1.751897037029266357e-01 -2.553584575653076172e-01 -1.538490951061248779e-01 1.631159037351608276e-01 2.938096970319747925e-02
-1.720543205738067627e-01 -1.634960323572158813e-01 1.644158959388732910e-01 -2.124529778957366943e-01 2.358523011207580566e-01 -1.171224657446146011e-02 -1.675214618444442749e-02 -7.985823601484298706e-02 3.256794512271881104e-01 -2.099057585000991821e-01 -1.306664198637008667e-01 -1.348485648632049561e-01 8.463228493928909302e-02 -2.436878681182861328e-01 2.096674442291259766e-01 -1.405246108770370483e-01 2.132272869348526001e-01 -1.154683902859687805e-01 3.757635364308953285e-03 -9.445555508136749268e-02 -5.430572107434272766e-02 6.783533841371536255e-02 9.949029237031936646e-02 1.378474384546279907e-01 4.003507196903228760e-01 2.788842618465423584e-01 -2.607252821326255798e-02 -2.588226497173309326e-01 -2.428444661200046539e-02 -1.919415742158889771e-01 -1.643686741590499878e-02 2.140641063451766968e-01
8.281578123569488525e-02 5.333029478788375854e-02 1.051962897181510925e-01 -1.214929595589637756e-01 2.590496838092803955e-01 -3.463784232735633850e-02 1.698013991117477417e-01 -1.066628545522689819e-01 -3.217393532395362854e-02 -8.029671758413314819e-02 -3.494764268398284912e-01 -2.877548336982727051e-01 1.402831226587295532e-01 -1.420733053237199783e-02 -1.028966158628463745e-01 -8.880531787872314453e-02 8.883034437894821167e-02 -5.045270323753356934e-01 6.398808956146240234e-02 4.732565581798553467e-02 1.435053050518035889e-01 -1.388111412525177002e-01 -1.774571985006332397e-01 -1.064307913184165955e-01 6.177243962883949280e-02 1.814675629138946533e-01 -3.810372203588485718e-02 7.284504920244216919e-02 -9.476192295551300049e-02 -9.704710543155670166e-02 2.105167210102081299e-01 3.840662240982055664e-01
6.182828173041343689e-02 -2.575530409812927246e-01 -7.385225594043731689e-02 -2.313686609268188477e-01 2.589949071407318115e-01 -5.010570865124464035e-03 -2.881339937448501587e-02 -1.262893676757812500e-01 1.956625133752822876e-01 -4.697820246219635010e-01 5.790838971734046936e-02 -2.173162251710891724e-01 1.031324639916419983e-02 -5.486680194735527039e-03 -4.344771802425384521e-02 -1.060322448611259460e-01 -2.532571367919445038e-02 5.855069309473037720e-02 -1.017164066433906555e-01 6.015055254101753235e-02 9.748204797506332397e-02 -3.101099729537963867e-01 5.484621971845626831e-02 -2.497083097696304321e-01 3.401285409927368164e-02 1.017917916178703308e-01 1.313474029302597046e-01 -7.201889157295227051e-02 1.483979728072881699e-02 1.112639065831899643e-02 2.061786055564880371e-01 4.452768266201019287e-01
6.848056614398956299e-02 -2.839048951864242554e-02 -1.158376112580299377e-01 -1.403030306100845337e-01 2.304146885871887207e-01 -6.891833245754241943e-02 5.612428113818168640e-02 -1.724361628293991089e-01 1.666417866945266724e-01 -3.614236116409301758e-01 3.124831318855285645e-01 -1.385475248098373413e-01 1.693166047334671021e-01 1.210071742534637451e-01 1.115242987871170044e-01 1.784893274307250977e-01 3.230711072683334351e-02 -2.072318345308303833e-01 5.032009258866310120e-02 1.280421912670135498e-01 -1.102476492524147034e-01 8.807492256164550781e-02 -3.588018119335174561e-01 2.647655010223388672e-01 -3.053146041929721832e-02 1.075004860758781433e-01 -2.625195682048797607e-01 -8.605021983385086060e-02 -2.293986082077026367e-01 1.130193099379539490e-01 -7.521640509366989136e-02 2.574889063835144043e-01
1.576947048306465149e-02 -2.274666726589202881e-01 3.233563154935836792e-02 -1.922502517700195312e-01 8.218359947204589844e-02 3.364468216896057129e-01 -1.155061274766921997e-01 1.189249381422996521e-02 5.895686522126197815e-02 -1.223190650343894958e-01 1.328543424606323242e-01 -7.584176957607269287e-02 5.579451099038124084e-02 -2.183288335800170898e-01 2.317391186952590942e-01 1.591048687696456909e-01 1.914814114570617676e-02 1.641100496053695679e-01 -1.184012591838836670e-01 1.789557933807373047e-01 4.244918003678321838e-03 -3.232413232326507568e-01 -2.600716352462768555e-01 -1.389939570799469948e-03 3.432946503162384033e-01 3.242630958557128906e-01 1.248529367148876190e-02 -3.151013851165771484e-01 -1.446044445037841797e-01 -3.079774603247642517e-02 8.276218175888061523e-02 9.108678996562957764e-02
-9.146853536367416382e-02 5.139580741524696350e-02 -5.075800791382789612e-02 -2.214241474866867065e-01 9.822376817464828491e-02 -2.157380580902099609e-01 3.868604078888893127e-03 8.027759939432144165e-02 3.810057044029235840e-01 -3.321027457714080811e-01 1.008739396929740906e-01 -3.346736133098602295e-01 4.012685269117355347e-02 1.575500369071960449e-01 5.004655197262763977e-02 -9.992031753063201904e-02 2.001685947179794312e-01 -5.656204372644424438e-02 1.029807031154632568e-01 1.866066306829452515e-01 -7.144182920455932617e-02 -3.894496858119964600e-01 1.524235904216766357e-01 -4.510935768485069275e-02 2.035967409610748291e-01 -1.198313832283020020e-01 -2.329212874174118042e-01 -8.631991595029830933e-02 -2.669318206608295441e-02 -1.863935440778732300e-01 -4.393217712640762329e-02 1.803878396749496460e-01
1.729173399507999420e-02 3.570812344551086426e-01 3.190870583057403564e-01 -7.996171712875366211e-02 2.158475369215011597e-01 3.222944959998130798e-02 -2.844982445240020752e-01 4.601362720131874084e-02 2.020036429166793823e-01 -2.819454669952392578e-01 1.238724030554294586e-02 -2.530381679534912109e-01 5.136723071336746216e-02 1.088780090212821960e-01 -1.012748926877975464e-01 -2.461187914013862610e-02 2.790099084377288818e-01 -5.415735021233558655e-02 6.904008984565734863e-02 -1.196033358573913574e-01 -1.470873225480318069e-02 -1.870375722646713257e-01 -2.056708037853240967e-01 1.531676799058914185e-01 -7.546900957822799683e-02 1.057515889406204224e-01 1.115764230489730835e-01 -1.593979299068450928e-01 2.944119274616241455e-02 -6.563111394643783569e-02 1.505990028381347656e-01 3.742471635341644287e-01
-8.052160590887069702e-02 5.039463192224502563e-02 2.208589389920234680e-02 -5.112432315945625305e-02 6.259226799011230469e-02 7.483559101819992065e-02 -2.046876847743988037e-01 -1.796727776527404785e-01 1.772163361310958862e-01 -1.780219376087188721e-01 8.818506449460983276e-02 -2.150177806615829468e-01 -8.984335511922836304e-02 7.001943886280059814e-02 7.623045239597558975e-04 2.819325402379035950e-02 4.440752789378166199e-02 -8.312635868787765503e-02 4.896213859319686890e-02 -1.536965668201446533e-01 -1.900562457740306854e-02 -2.796221971511840820e-01 -5.375108718872070312e-01 2.127131819725036621e-01 9.782656282186508179e-02 1.053375080227851868e-01 -2.761163711547851562e-01 4.425342753529548645e-02 -1.626046895980834961e-01 -8.710765838623046875e-02 -3.200961649417877197e-02 4.379123151302337646e-01
-3.529008850455284119e-02 1.606805473566055298e-01 2.938823103904724121e-01 -2.103485353291034698e-02 1.197029650211334229e-01 1.064189597964286804e-01 -5.129810050129890442e-02 -8.457627892494201660e-02 -4.157756268978118896e-02 -3.399983048439025879e-01 -1.221155300736427307e-01 -3.320314586162567139e-01 3.152450025081634521e-01 -1.232464984059333801e-01 -1.219088509678840637e-01 3.642599284648895264e-02 9.819351881742477417e-02 1.026877760887145996e-01 -1.517723500728607178e-01 3.997037410736083984e-01 3.365977481007575989e-02 -2.405482716858386993e-02 -6.382910162210464478e-02 9.572331793606281281e-03 1.793420314788818359e-02 -6.165246292948722839e-02 1.075989454984664917e-01 -3.699927926063537598e-01 1.830932497978210449e-02 -8.927829563617706299e-02 2.940377593040466309e-01 1.456891894340515137e-01
-1.880592480301856995e-02 -1.000639721751213074e-01 -9.290120005607604980e-02 -1.762541234493255615e-01 3.256466705352067947e-03 4.484205320477485657e-02 1.370058357715606689e-01 -1.914248913526535034e-01 2.654912471771240234e-01 2.293542400002479553e-02 -8.707258850336074829e-02 -1.204344704747200012e-01 2.374436557292938232e-01 1.202142387628555298e-01 -3.863707557320594788e-02 1.335768960416316986e-02 2.168287336826324463e-02 6.110437959432601929e-02 4.722656216472387314e-03 4.053264558315277100e-01 2.631923742592334747e-02 -2.036672681570053101e-01 -4.956460371613502502e-02 1.860917806625366211e-01 -2.849262021481990814e-02 1.959841400384902954e-01 -3.885924816131591797e-02 -2.644303739070892334e-01 2.234282046556472778e-01 -2.934046387672424316e-01 -3.142271935939788818e-01 3.656858801841735840e-01
1.814329177141189575e-01 2.125546932220458984e-01 -1.360717415809631348e-01 -2.729386091232299805e-02 1.848042607307434082e-01 -3.813021257519721985e-02 -3.623393774032592773e-01 2.348059564828872681e-01 1.041073799133300781e-01 -4.205623269081115723e-02 -1.114154458045959473e-01 -1.163512766361236572e-01 1.856202334165573120e-01 9.256293624639511108e-02 -2.911755442619323730e-01 -2.324512451887130737e-01 2.914474308490753174e-01 -1.328220963478088379e-01 -5.471956729888916016e-02 1.545243114233016968e-01 -2.916917949914932251e-02 -2.510765790939331055e-01 -1.683354079723358154e-01 1.610863506793975830e-01 6.595193594694137573e-02 2.763920128345489502e-01 -1.020039152354001999e-02 -3.203999698162078857e-01 -2.232000604271888733e-02 -7.560364902019500732e-02 -1.276143491268157959e-01 8.112390339374542236e-02
4.701180383563041687e-02 1.783189550042152405e-02 2.115154415369033813e-01 -1.256922334432601929e-01 -6.337343156337738037e-02 3.468100354075431824e-02 -4.038400575518608093e-02 -2.888354957103729248e-01 2.931744456291198730e-01 -1.754340529441833496e-01 -1.983382552862167358e-01 -2.831216156482696533e-01 7.277359813451766968e-02 -6.931545585393905640e-02 2.577355802059173584e-01 -7.001445442438125610e-02 9.909897111356258392e-03 1.750479824841022491e-02 -2.058281898498535156e-01 1.314717680215835571e-01 -3.285442888736724854e-01 7.409889996051788330e-02 1.308890432119369507e-01 1.961212456226348877e-01 -1.263241097331047058e-02 3.824041187763214111e-01 -5.169418081641197205e-02 -8.437950909137725830e-02 2.333985567092895508e-01 9.727352112531661987e-02 1.697866171598434448e-01 2.257719933986663818e-01
1.596197187900543213e-01 6.730114668607711792e-02 -2.130314707756042480e-02 -1.563109904527664185e-01 1.849019378423690796e-01 -6.222096737474203110e-03 -1.853983551263809204e-01 -2.963458001613616943e-01 1.960477232933044434e-01 -3.878335282206535339e-02 1.438177824020385742e-01 -3.278099000453948975e-01 3.869061172008514404e-01 -2.547768652439117432e-01 1.552479565143585205e-01 -7.689717411994934082e-02 2.771420478820800781e-01 5.267667770385742188e-02 -5.723354592919349670e-02 1.041107252240180969e-01 -1.965553462505340576e-01 -3.474483788013458252e-01 -2.279519475996494293e-02 -8.967272937297821045e-02 -5.610664561390876770e-02 -1.767904162406921387e-01 2.403849177062511444e-02 -1.671110093593597412e-01 -4.040216561406850815e-03 -8.908183127641677856e-02 1.269170343875885010e-01 1.655324697494506836e-01
-3.252766281366348267e-02 -1.898287683725357056e-01 1.562040001153945923e-01 1.295052119530737400e-03 1.682547032833099365e-01 -3.269733116030693054e-02 2.440979331731796265e-01 1.121045351028442383e-01 -6.932994723320007324e-02 -2.497870177030563354e-01 -9.685429185628890991e-02 -3.086732625961303711e-01 2.962773740291595459e-01 -9.110595285892486572e-02 5.056762695312500000e-02 -2.179882228374481201e-01 1.520555913448333740e-01 -2.829859852790832520e-01 2.197082340717315674e-01 1.897158026695251465e-01 1.282057166099548340e-01 2.026596479117870331e-02 -2.883610427379608154e-01 5.588817968964576721e-02 2.577444016933441162e-01 5.843239277601242065e-02 1.032987087965011597e-01 3.674876689910888672e-02 -1.281990557909011841e-01 9.495081007480621338e-02 1.162687614560127258e-01 3.279230594635009766e-01
1.912154406309127808e-01 2.049453370273113251e-02 6.505402177572250366e-02 2.864759266376495361e-01 5.810586363077163696e-02 8.659727126359939575e-02 -8.722864836454391479e-02 -1.468062698841094971e-01 -2.271146774291992188e-01 -3.009631633758544922e-01 -1.744912751019001007e-02 -2.030929476022720337e-01 5.790244415402412415e-02 -8.667024970054626465e-02 -5.541333556175231934e-02 -2.448441088199615479e-01 4.663906395435333252e-01 -9.003558009862899780e-02 -2.081767022609710693e-01 -6.027554627507925034e-03 1.842113435268402100e-01 -1.232570856809616089e-01 -2.906534634530544281e-02 1.110781356692314148e-01 -1.397864371538162231e-01 2.972813546657562256e-01 1.345195155590772629e-02 -3.387625813484191895e-01 -3.336194157600402832e-02 -2.981931669637560844e-03 -1.138763949275016785e-01 1.040583923459053040e-01
5.267636850476264954e-02 -6.913208961486816406e-02 -2.466655708849430084e-02 6.322497129440307617e-02 3.647100925445556641e-01 2.085387855768203735e-01 -1.228067427873611450e-01 -2.202802300453186035e-01 1.414092481136322021e-01 -4.159234836697578430e-02 -1.685349196195602417e-01 -4.199338853359222412e-01 -2.818453870713710785e-02 -2.540259808301925659e-02 2.547955513000488281e-01 1.448774039745330811e-01 2.733280360698699951e-01 -2.078823894262313843e-01 -3.138009905815124512e-01 1.798139512538909912e-01 1.995165348052978516e-01 -8.909653127193450928e-02 4.301898553967475891e-02 8.589188754558563232e-02 5.477926880121231079e-02 -4.113914072513580322e-02 -3.343562409281730652e-02 -9.489674866199493408e-02 3.684663772583007812e-02 1.980435252189636230e-01 -2.681532502174377441e-01 3.010473400354385376e-02
-1.533921360969543457e-01 -3.098064661026000977e-01 -1.236248239874839783e-01 6.095798686146736145e-02 1.829670518636703491e-01 -2.576345205307006836e-01 -2.138782292604446411e-02 -2.726631760597229004e-01 1.336563676595687866e-01 1.286270096898078918e-02 3.661893680691719055e-02 -1.414486020803451538e-01 1.715263277292251587e-01 3.022498078644275665e-02 -2.041595876216888428e-01 1.924537718296051025e-01 2.574969232082366943e-01 -1.249105110764503479e-01 4.685544595122337341e-02 1.817243546247482300e-01 1.605222523212432861e-01 2.846893295645713806e-02 1.412555724382400513e-01 3.125740885734558105e-01 9.422122687101364136e-02 1.927838623523712158e-01 -2.186103463172912598e-01 -3.075299263000488281e-01 1.113740727305412292e-01 6.600791215896606445e-02 -8.449600636959075928e-02 2.544305622577667236e-01
3.204074800014495850e-01 1.304761320352554321e-01 1.082135513424873352e-01 -9.242235869169235229e-02 1.927355974912643433e-01 -7.353552430868148804e-02 -1.462573707103729248e-01 -4.468948766589164734e-02 1.284006237983703613e-01 -6.290721893310546875e-02 1.199912577867507935e-01 -4.320936799049377441e-01 2.112568020820617676e-01 -3.015381991863250732e-01 -7.587707601487636566e-03 1.126019358634948730e-01 1.914517721161246300e-03 -3.087198138236999512e-01 6.497046351432800293e-02 6.700553745031356812e-02 -3.191821575164794922e-01 -2.331480830907821655e-01 -8.854433149099349976e-02 4.900629073381423950e-02 1.015787348151206970e-01 1.249530613422393799e-01 1.781158149242401123e-01 -9.024262428283691406e-02 -1.585229188203811646e-01 -1.705474406480789185e-02 1.512252539396286011e-01 1.992292553186416626e-01
3.633989021182060242e-02 7.881408929824829102e-02 -2.170384824275970459e-01 -3.702315688133239746e-01 1.610169261693954468e-01 6.497561186552047729e-02 -9.505467116832733154e-02 4.694603756070137024e-02 -1.006361003965139389e-02 -9.078346937894821167e-02 1.075454577803611755e-01 -2.844574153423309326e-01 2.906960546970367432e-01 -2.169257551431655884e-01 9.085080586373806000e-03 1.499986648559570312e-01 1.014071926474571228e-01 -3.417643904685974121e-01 -1.021237224340438843e-01 8.470954746007919312e-02 -1.047406345605850220e-01 -6.529174000024795532e-02 1.396669913083314896e-02 -1.716816723346710205e-01 -1.341692507266998291e-01 1.286573559045791626e-01 2.709899470210075378e-02 -3.640610277652740479e-01 2.062462568283081055e-01 1.697741299867630005e-01 3.166341222822666168e-03 2.883414626121520996e-01
-1.334994584321975708e-01 -1.708890199661254883e-01 6.349735707044601440e-02 -1.176203265786170959e-01 2.463227361440658569e-01 -1.039302274584770203e-01 5.989855527877807617e-02 -2.204944044351577759e-01 9.427940845489501953e-02 1.657929122447967529e-01 -6.968953460454940796e-02 -1.494436860084533691e-01 1.168492808938026428e-01 2.875193022191524506e-02 -3.829824924468994141e-02 -1.106803193688392639e-01 1.956511884927749634e-01 7.171095907688140869e-02 6.433838605880737305e-02 3.602052032947540283e-01 8.058958500623703003e-02 2.066548541188240051e-02 3.758389875292778015e-02 1.782144904136657715e-01 1.916652470827102661e-01 3.022274374961853027e-01 1.126207560300827026e-01 -1.751248389482498169e-01 1.281166374683380127e-01 -1.405556946992874146e-01 -3.863125145435333252e-01 3.813438117504119873e-01
-5.949697270989418030e-02 2.228289991617202759e-01 3.066847287118434906e-02 1.613947898149490356e-01 -9.297160804271697998e-02 1.389670372009277344e-01 1.033089756965637207e-01 -8.568714559078216553e-02 2.184783108532428741e-02 -8.231450617313385010e-02 -1.978423148393630981e-01 -7.672326266765594482e-02 1.610753834247589111e-01 -8.413562923669815063e-02 3.543665111064910889e-01 -9.590347111225128174e-02 3.415823280811309814e-01 -2.735966444015502930e-01 -1.516315191984176636e-01 2.211816906929016113e-01 -1.417021360248327255e-02 -3.212284743785858154e-01 -1.658843010663986206e-01 1.918547600507736206e-01 -1.496733352541923523e-02 6.380587071180343628e-02 -2.000509798526763916e-01 -4.058828055858612061e-01 1.131791621446609497e-02 -1.030765771865844727e-01 -5.041123926639556885e-02 -1.604704186320304871e-02
9.881274402141571045e-02 -9.722131304442882538e-03 3.244958221912384033e-01 -1.245970204472541809e-01 -3.237047418951988220e-02 -2.221975922584533691e-01 4.935597255825996399e-02 -2.310277670621871948e-01 1.182445213198661804e-01 -2.235572934150695801e-01 -4.953746870160102844e-02 8.933221548795700073e-02 -9.688048809766769409e-02 -1.186211183667182922e-01 1.403290182352066040e-01 -9.622155874967575073e-02 -5.705162882804870605e-02 -3.337577730417251587e-02 -2.087699919939041138e-01 3.121325671672821045e-01 -1.443143635988235474e-01 -1.074894443154335022e-01 7.004262506961822510e-02 3.609794080257415771e-01 -6.091843917965888977e-02 2.076414525508880615e-01 -1.787602528929710388e-02 -4.433568418025970459e-01 4.564389213919639587e-02 1.683925390243530273e-01 1.519846171140670776e-01 1.614493876695632935e-01
-2.962489426136016846e-01 -9.290961176156997681e-02 9.308511018753051758e-02 -2.610308229923248291e-01 1.434158682823181152e-01 -1.182224527001380920e-01 1.099179908633232117e-01 -2.856153249740600586e-01 5.903653055429458618e-02 -1.266993433237075806e-01 -1.484623104333877563e-01 5.838751792907714844e-02 -6.070896610617637634e-02 -1.015857979655265808e-01 2.067429721355438232e-01 1.464833170175552368e-01 4.194966256618499756e-01 -3.096864931285381317e-02 6.294392794370651245e-02 1.757627278566360474e-01 1.737067401409149170e-01 -2.550234086811542511e-02 -3.637339174747467041e-02 4.041450321674346924e-01 1.070846468210220337e-01 2.028222680091857910e-01 -1.295962035655975342e-01 -3.001247346401214600e-01 -1.409567520022392273e-02 -5.429110676050186157e-02 6.486175954341888428e-02 3.615949302911758423e-02
6.896037608385086060e-02 4.039780497550964355e-01 -1.469725221395492554e-01 5.130859464406967163e-02 1.419747471809387207e-01 -9.080014377832412720e-02 9.643072634935379028e-02 -5.583778023719787598e-02 2.051867544651031494e-01 -1.437293738126754761e-01 -2.259849309921264648e-01 -2.595027685165405273e-01 1.771151125431060791e-01 6.713134795427322388e-02 3.665081039071083069e-02 -2.608050405979156494e-01 1.835889369249343872e-01 -3.956802561879158020e-02 -2.830712497234344482e-01 2.261246144771575928e-01 2.956152558326721191e-01 -3.015779852867126465e-01 -1.177034005522727966e-01 -1.629932969808578491e-01 3.918793052434921265e-02 6.828823685646057129e-02 5.320233851671218872e-02 -2.419185340404510498e-01 2.624524757266044617e-02 -8.393158763647079468e-02 4.231015336699783802e-04 1.414451152086257935e-01
-3.142338991165161133e-02 3.117885589599609375e-01 1.563028544187545776e-01 -3.377518653869628906e-01 2.288988977670669556e-01 -1.477384269237518311e-01 -6.144583597779273987e-02 8.689951151609420776e-02 1.453991830348968506e-01 -2.383452802896499634e-01 -1.576145552098751068e-02 -2.100322395563125610e-01 6.114969775080680847e-02 1.702714264392852783e-01 2.225045487284660339e-02 3.375730663537979126e-02 1.288514435291290283e-01 -8.952793478965759277e-02 -5.598119460046291351e-04 2.186413407325744629e-01 1.334803402423858643e-01 -2.032053917646408081e-01 2.923652827739715576e-01 1.150546222925186157e-01 3.206362128257751465e-01 -4.709438234567642212e-02 7.482299115508794785e-03 -2.118180245161056519e-01 -9.402737021446228027e-03 2.688065767288208008e-01 1.620500832796096802e-01 2.055886238813400269e-01
-1.299073547124862671e-01 -1.939121484756469727e-01 6.103897839784622192e-02 -2.247073799371719360e-01 -1.456205695867538452e-01 -1.083058044314384460e-01 1.692705750465393066e-01 -2.460499405860900879e-01 5.158049240708351135e-02 1.345685217529535294e-02 2.826543152332305908e-01 -1.961452811956405640e-01 2.827935814857482910e-01 -7.729364931583404541e-02 -8.765681833028793335e-02 2.914397791028022766e-02 2.849535942077636719e-01 1.403817534446716309e-01 -1.599874347448348999e-01 1.795353740453720093e-01 -1.821143627166748047e-01 -1.019486486911773682e-01 -8.314875885844230652e-03 4.830634221434593201e-03 6.676904857158660889e-02 3.500170409679412842e-01 -2.494209855794906616e-01 -9.623620659112930298e-03 -1.430058777332305908e-01 3.179590031504631042e-02 -1.163142919540405273e-01 3.561413586139678955e-01
-7.775274664163589478e-02 2.464939467608928680e-02 -1.228311732411384583e-01 -2.827141061425209045e-02 -2.911083213984966278e-02 2.318161725997924805e-01 -1.182636097073554993e-01 -5.171072483062744141e-02 1.150925061665475368e-03 -5.348886549472808838e-02 -1.255281083285808563e-02 -9.227773547172546387e-02 3.635574579238891602e-01 -2.591906487941741943e-02 1.474664956331253052e-01 1.776032447814941406e-01 8.225271850824356079e-02 -6.183944642543792725e-02 -1.455357819795608521e-01 6.203133612871170044e-02 -7.552865892648696899e-03 -2.106331735849380493e-01 -4.807876348495483398e-01 1.310781091451644897e-01 5.696135386824607849e-02 1.619240790605545044e-01 -5.787902325391769409e-02 -1.290925443172454834e-01 1.991036534309387207e-01 -2.568292915821075439e-01 2.426807396113872528e-02 4.738061428070068359e-01
2.113472968339920044e-01 1.062895059585571289e-01 3.763339668512344360e-02 -2.794429659843444824e-01 2.499145269393920898e-01 2.609543502330780029e-01 -5.885738506913185120e-02 -1.881190985441207886e-01 8.576010167598724365e-02 -1.328230500221252441e-01 1.412163376808166504e-01 -3.506569266319274902e-01 2.182274907827377319e-01 -5.540657415986061096e-02 5.323474295437335968e-03 -1.971312239766120911e-02 3.897898495197296143e-01 -1.630817800760269165e-01 1.198425889015197754e-01 2.178525775671005249e-01 -1.503044664859771729e-01 -2.208145111799240112e-01 2.821748889982700348e-02 -4.290485382080078125e-02 -1.946129947900772095e-01 -1.344568431377410889e-01 1.497373729944229126e-01 -5.621252208948135376e-02 -5.393655225634574890e-02 4.970153793692588806e-02 1.631722301244735718e-01 2.196219116449356079e-01
-6.696350127458572388e-02 3.410987257957458496e-01 1.376979947090148926e-01 -3.908427953720092773e-01 8.881837129592895508e-02 -9.878659993410110474e-02 -5.731445923447608948e-02 -1.627490818500518799e-01 -1.051681041717529297e-01 -2.258042246103286743e-01 3.440616652369499207e-02 -4.267066419124603271e-01 1.466910392045974731e-01 1.328555643558502197e-01 -1.114374026656150818e-01 -1.577554047107696533e-01 3.637852370738983154e-01 -5.817000754177570343e-03 -3.063296666368842125e-03 6.713624298572540283e-02 -1.131006926298141479e-01 -2.230175584554672241e-01 -1.770441047847270966e-02 -5.015840753912925720e-02 1.465253382921218872e-01 2.269162088632583618e-01 -4.924591258168220520e-02 2.160806208848953247e-02 1.776564568281173706e-01 1.051703393459320068e-01 -2.516617253422737122e-02 1.299542635679244995e-01
1.897717081010341644e-02 2.468273043632507324e-02 -1.886146329343318939e-02 -1.326752156019210815e-01 6.642583012580871582e-02 -4.610687866806983948e-02 7.715255767107009888e-02 -2.748152017593383789e-01 7.096847146749496460e-02 -3.435035645961761475e-01 6.039025261998176575e-02 1.560574211180210114e-02 2.503251284360885620e-02 -6.735156476497650146e-02 4.290328323841094971e-01 1.848637461662292480e-01 7.785380631685256958e-02 1.301417499780654907e-01 -8.630458265542984009e-02 6.326698511838912964e-02 7.607478648424148560e-02 -3.013480007648468018e-01 9.367682039737701416e-02 2.608331441879272461e-01 3.401373028755187988e-01 1.181060075759887695e-01 9.214066714048385620e-02 -2.761370837688446045e-01 -2.718730270862579346e-01 6.342515349388122559e-02 1.879181414842605591e-01 8.507683128118515015e-02
1.509725600481033325e-01 9.190513938665390015e-02 1.025114059448242188e-01 -1.633589863777160645e-01 2.995388507843017578e-01 -7.830336689949035645e-02 5.937544163316488266e-03 -7.776261307299137115e-03 3.472246695309877396e-03 -1.197271719574928284e-01 9.838122874498367310e-02 -4.472643435001373291e-01 2.289808243513107300e-01 5.285260453820228577e-02 2.125128358602523804e-02 1.264770328998565674e-01 2.415982484817504883e-01 -7.469210773706436157e-02 -8.311749249696731567e-02 -1.262742877006530762e-01 -5.019852519035339355e-01 -1.599665284156799316e-01 -1.106176078319549561e-01 1.647097170352935791e-01 6.167985498905181885e-02 2.123355120420455933e-01 2.084658667445182800e-02 -4.556522145867347717e-02 -1.988937109708786011e-01 5.173020437359809875e-02 2.900767698884010315e-02 2.040756940841674805e-01
1.274436595849692822e-03 2.979714572429656982e-01 -2.136645913124084473e-01 5.479162558913230896e-03 5.059595406055450439e-02 -1.055953279137611389e-01 4.995020106434822083e-02 -3.050649464130401611e-01 1.736729145050048828e-01 -4.191904664039611816e-01 -1.965894103050231934e-01 -1.150324046611785889e-01 3.537343144416809082e-01 5.269597843289375305e-02 8.802752196788787842e-02 -9.284040331840515137e-02 -2.206667698919773102e-02 -2.326747328042984009e-01 -1.910296529531478882e-01 2.357544600963592529e-01 -5.040376447141170502e-03 -2.470988780260086060e-01 -4.391254484653472900e-02 -6.508847582153975964e-04 9.086714684963226318e-02 -9.014358371496200562e-02 1.312879472970962524e-01 -1.873941868543624878e-01 -1.459750682115554810e-01 6.120727211236953735e-02 1.429924666881561279e-01 1.740014404058456421e-01
1.918334513902664185e-01 -1.382672637701034546e-01 8.704549819231033325e-02 1.276852786540985107e-01 3.257405459880828857e-01 1.537538468837738037e-01 -7.389425486326217651e-02 -1.321920752525329590e-01 6.929764151573181152e-02 -2.273259907960891724e-01 -2.955475635826587677e-02 -1.389241218566894531e-01 -7.944220304489135742e-02 -2.209475636482238770e-01 -3.034268133342266083e-02 3.073212504386901855e-02 3.175333440303802490e-01 1.133927181363105774e-01 -7.925890386104583740e-02 7.249498367309570312e-02 -7.443612068891525269e-02 -1.230259090662002563e-01 2.351895160973072052e-02 3.846382200717926025e-01 3.588429689407348633e-01 3.271369338035583496e-01 -2.309982031583786011e-01 -1.024439781904220581e-01 9.327535331249237061e-02 2.683511190116405487e-02 1.269748955965042114e-01 1.195376068353652954e-01
-4.539286717772483826e-02 1.620771586894989014e-01 2.188292741775512695e-01 1.108344197273254395e-01 1.944321990013122559e-01 6.492779403924942017e-02 8.173757791519165039e-02 -1.183528304100036621e-01 2.721470035612583160e-02 -3.416777253150939941e-01 -1.060223486274480820e-02 -4.828014969825744629e-01 3.298510015010833740e-01 -6.428806483745574951e-02 -1.291558146476745605e-01 -1.653729937970638275e-02 -1.671805046498775482e-02 2.148950658738613129e-02 -1.115685850381851196e-01 2.825003266334533691e-01 -5.981461610645055771e-03 -8.345480263233184814e-02 1.201520022004842758e-02 1.026660129427909851e-01 -8.751502633094787598e-02 -5.098807066679000854e-02 1.334184259176254272e-01 -2.734816670417785645e-01 -1.476536225527524948e-02 -2.218602150678634644e-01 2.873896062374114990e-01 1.504796147346496582e-01
8.278647810220718384e-02 6.795659661293029785e-02 1.512085497379302979e-01 4.603367298841476440e-02 1.807796657085418701e-01 -2.889591641724109650e-02 -1.483293175697326660e-01 -4.105934500694274902e-02 1.879147137515246868e-03 -4.439291357994079590e-02 -8.266935497522354126e-02 1.218212321400642395e-01 3.383337706327438354e-02 -1.452210098505020142e-01 -1.513995826244354248e-01 -2.054376453161239624e-01 2.506409585475921631e-01 -3.376998603343963623e-01 -3.399421274662017822e-01 1.582339853048324585e-01 4.497047141194343567e-02 -3.260633051395416260e-01 2.744506299495697021e-02 2.547132074832916260e-01 8.378989994525909424e-02 1.391393244266510010e-01 -2.918499987572431564e-03 -4.464939832687377930e-01 -6.297006458044052124e-02 -2.014926522970199585e-01 -1.583437174558639526e-01 9.228620678186416626e-02
-9.751702100038528442e-02 1.795616149902343750e-01 3.397518396377563477e-01 -8.962073177099227905e-02 2.261278629302978516e-01 -1.631546765565872192e-01 -3.717642277479171753e-02 4.415355622768402100e-02 1.407346725463867188e-01 -1.921118944883346558e-01 -4.305230081081390381e-02 -2.826150953769683838e-01 -1.276283152401447296e-02 -1.200045645236968994e-01 4.245107173919677734e-01 -1.370123624801635742e-01 1.935359276831150055e-02 8.270323276519775391e-02 1.239372864365577698e-01 1.101169362664222717e-01 1.938779205083847046e-01 -3.027908317744731903e-02 1.156868971884250641e-02 8.115171641111373901e-02 -7.932850718498229980e-02 2.927600145339965820e-01 6.307077407836914062e-02 -3.423064053058624268e-01 -2.876144461333751678e-02 -5.785569176077842712e-02 4.331031523179262877e-04 3.232074975967407227e-01
-2.078278064727783203e-01 1.913380771875381470e-01 4.366300255060195923e-02 1.403889656066894531e-01 3.232270479202270508e-01 2.194227129220962524e-01 -8.208435773849487305e-02 -2.625911235809326172e-01 1.351319104433059692e-01 -6.193733215332031250e-02 -2.221991270780563354e-01 -1.955873817205429077e-01 -1.059599518775939941e-01 -9.856528043746948242e-02 5.909283459186553955e-02 3.285349160432815552e-02 2.089751809835433960e-01 -2.193640917539596558e-01 -1.935435235500335693e-01 7.851612567901611328e-02 -1.559827774763107300e-01 -3.890063762664794922e-01 2.457595169544219971e-01 -9.916027076542377472e-03 1.799024045467376709e-01 1.817181706428527832e-03 9.134628623723983765e-02 -1.845830380916595459e-01 8.044957369565963745e-02 2.129514962434768677e-01 -1.303783804178237915e-01 1.409273445606231689e-01
1.531351804733276367e-01 -2.790193259716033936e-01 2.235178202390670776e-01 -2.051122933626174927e-01 2.598402798175811768e-01 2.691832482814788818e-01 1.419991403818130493e-01 -9.227535873651504517e-02 2.511028945446014404e-01 -1.144924238324165344e-01 -1.959212720394134521e-01 -2.462971061468124390e-01 -8.023451268672943115e-02 2.348302155733108521e-01 6.811761856079101562e-02 -7.022788375616073608e-02 1.517914831638336182e-01 1.409011632204055786e-01 1.178442090749740601e-01 -1.938758343458175659e-01 1.633995398879051208e-02 -3.574625030159950256e-02 -3.242481350898742676e-01 -1.644487380981445312e-01 2.455461025238037109e-02 1.221329048275947571e-01 -1.166713088750839233e-01 -3.017550706863403320e-01 -4.840521141886711121e-02 -6.482188403606414795e-02 -3.344971314072608948e-02 1.889518946409225464e-01
1.239887326955795288e-01 -1.446018517017364502e-01 -1.130218133330345154e-01 -1.605639047920703888e-02 3.137043118476867676e-01 5.615247786045074463e-02 -1.186035647988319397e-01 -2.762815952301025391e-01 5.775744467973709106e-02 5.153741687536239624e-02 7.595504820346832275e-02 -8.758689463138580322e-02 2.747803628444671631e-01 1.921781748533248901e-01 -1.752941310405731201e-01 2.452825941145420074e-02 -7.572552561759948730e-02 -5.046983435750007629e-02 7.973033189773559570e-02 3.566403687000274658e-01 -6.098350510001182556e-03 -1.096291467547416687e-01 2.566149458289146423e-02 1.454180330038070679e-01 -3.997945692390203476e-03 1.760405600070953369e-01 -7.330005615949630737e-02 -3.891013562679290771e-01 3.115085959434509277e-01 -2.533412873744964600e-01 2.440091408789157867e-02 2.650270760059356689e-01
-3.084317147731781006e-01 -2.245058864355087280e-01 9.225742518901824951e-02 3.982596844434738159e-02 2.167255431413650513e-01 -1.495097130537033081e-01 -2.284789085388183594e-02 -2.064321935176849365e-01 1.864794194698333740e-01 -1.178989186882972717e-02 2.133060097694396973e-01 -2.753609120845794678e-01 5.631991848349571228e-02 -2.092464268207550049e-01 2.657834440469741821e-02 -8.562961965799331665e-02 1.546912044286727905e-01 -1.893217563629150391e-01 -3.734394535422325134e-02 2.888468466699123383e-02 -5.057404749095439911e-03 -1.308633573353290558e-02 -4.099156260490417480e-01 -1.640917174518108368e-02 2.338357567787170410e-01 3.213578164577484131e-01 6.584918498992919922e-02 -5.741102248430252075e-02 -1.111928150057792664e-01 -2.093409597873687744e-01 -2.407007850706577301e-02 2.604455351829528809e-01
2.397868931293487549e-01 1.006766557693481445e-01 1.435491591691970825e-01 -1.588127017021179199e-01 2.301237434148788452e-01 2.431455403566360474e-01 -2.269532717764377594e-02 8.785530179738998413e-02 1.102163493633270264e-01 -7.793167233467102051e-02 4.948062822222709656e-02 -1.344325393438339233e-01 2.464500218629837036e-01 -2.792702056467533112e-02 1.321536004543304443e-01 4.262131825089454651e-02 5.913391336798667908e-02 -2.224125526845455170e-02 -2.328160917386412621e-03 1.731749922037124634e-01 -5.056019872426986694e-02 -5.021582245826721191e-01 -3.778223693370819092e-01 -1.428390294313430786e-01 -9.261827915906906128e-02 -4.046493396162986755e-02 -2.599529922008514404e-02 -9.337989240884780884e-02 -2.356058359146118164e-01 -3.453163802623748779e-02 -8.509088307619094849e-02 3.335802257061004639e-01
-2.992911338806152344e-01 -3.477181196212768555e-01 2.331424951553344727e-01 2.935064490884542465e-03 1.342570185661315918e-01 1.340952664613723755e-01 1.358179748058319092e-01 -3.526231050491333008e-01 3.201401233673095703e-02 -1.490709632635116577e-01 -2.498353272676467896e-01 -3.550444170832633972e-02 1.575420349836349487e-01 1.046325895003974438e-03 1.617910712957382202e-01 7.468835264444351196e-02 3.325027823448181152e-01 -1.085156500339508057e-01 1.533285379409790039e-01 2.358200103044509888e-01 3.841507434844970703e-02 -2.419279962778091431e-01 -5.535493046045303345e-02 3.236735239624977112e-02 2.283593118190765381e-01 1.346883773803710938e-01 9.086138755083084106e-02 -7.423680741339921951e-03 -1.991948336362838745e-01 5.379112437367439270e-02 2.432080358266830444e-02 1.597552597522735596e-01
-1.655756682157516479e-02 8.501623570919036865e-02 5.346315354108810425e-02 -9.069997817277908325e-02 1.324911415576934814e-01 9.241856634616851807e-03 -6.485626846551895142e-02 -2.630388438701629639e-01 7.513297721743583679e-03 -2.641111016273498535e-01 -1.510717570781707764e-01 2.505505457520484924e-02 -6.302045285701751709e-02 -2.335922867059707642e-01 -2.501651048660278320e-01 -7.818587869405746460e-02 3.613532781600952148e-01 1.395478099584579468e-01 -5.244663357734680176e-02 3.639083802700042725e-01 -7.077240943908691406e-02 7.266370207071304321e-02 -4.363606497645378113e-02 5.283357203006744385e-02 2.462573796510696411e-01 1.419437676668167114e-01 -1.289716213941574097e-01 -1.195536553859710693e-01 -1.730902045965194702e-01 -2.234650254249572754e-01 -1.942019611597061157e-01 3.746217787265777588e-01
-2.552073001861572266e-01 1.374938488006591797e-01 1.750957965850830078e-01 -3.065203726291656494e-01 1.108745262026786804e-01 1.262832898646593094e-02 -2.667607963085174561e-01 -3.162111388519406319e-04 1.978569179773330688e-01 -4.197914302349090576e-01 1.116407439112663269e-01 -2.293090820312500000e-01 -5.400495231151580811e-02 -5.746132507920265198e-02 -1.486961245536804199e-01 -3.795156627893447876e-02 2.991109788417816162e-01 2.165141701698303223e-02 1.351276338100433350e-01 8.604576438665390015e-02 -1.105211451649665833e-01 -3.237319886684417725e-01 -9.889477491378784180e-02 3.244316577911376953e-02 5.122865363955497742e-02 -1.739163249731063843e-01 -3.438767977058887482e-03 -6.207216531038284302e-02 3.216495737433433533e-02 -1.208839844912290573e-02 -3.835900919511914253e-03 3.408350348472595215e-01
-1.032125391066074371e-02 3.263504207134246826e-01 2.355294302105903625e-02 -1.138051152229309082e-01 4.059311933815479279e-03 -1.113452389836311340e-01 1.748556271195411682e-02 -6.638520210981369019e-02 -1.528041809797286987e-01 -1.848032027482986450e-01 -9.192681312561035156e-02 -5.707174539566040039e-01 7.264993339776992798e-02 -3.291848674416542053e-02 1.557319425046443939e-02 -2.478282600641250610e-01 2.760179638862609863e-01 -2.258956618607044220e-02 -2.241457402706146240e-01 1.538030803203582764e-01 -1.626677513122558594e-01 -2.430258542299270630e-01 -2.332953810691833496e-01 4.489791393280029297e-02 8.873493224382400513e-02 2.634238302707672119e-01 -7.745926827192306519e-02 1.281140185892581940e-02 2.085808105766773224e-02 8.668786287307739258e-02 -1.037739217281341553e-02 1.379019916057586670e-01
2.156351925805211067e-03 -1.065863668918609619e-01 1.642614454030990601e-01 4.381583258509635925e-02 2.389078736305236816e-01 7.187830656766891479e-02 1.276713795959949493e-02 -1.791811585426330566e-01 2.969769239425659180e-01 -2.656269967555999756e-01 2.561773955821990967e-01 -2.112919837236404419e-01 1.247516945004463196e-01 -2.289469540119171143e-01 1.101187244057655334e-01 -9.581234306097030640e-02 9.094353020191192627e-02 7.928255200386047363e-02 -5.516087263822555542e-02 -1.181173846125602722e-01 -1.951639652252197266e-01 2.070496790111064911e-03 -6.370256841182708740e-02 -1.277750134468078613e-01 2.479343265295028687e-01 3.108409345149993896e-01 2.108483910560607910e-01 -2.218251228332519531e-01 -5.061344057321548462e-02 -1.933627724647521973e-01 -1.796178668737411499e-01 3.048144280910491943e-01
1.621892899274826050e-01 8.128242194652557373e-02 -7.233300060033798218e-02 3.155337870121002197e-01 2.518173158168792725e-01 8.780272305011749268e-02 1.021730713546276093e-02 -1.510125547647476196e-01 7.621009647846221924e-02 -3.697605729103088379e-01 1.565122008323669434e-01 -2.615166008472442627e-01 2.564978003501892090e-01 -1.336742639541625977e-01 -8.320618420839309692e-03 -3.570173084735870361e-01 1.761792302131652832e-01 -1.063509806990623474e-01 -7.437688857316970825e-02 1.965011209249496460e-01 -7.590598613023757935e-02 -1.345715373754501343e-01 1.745707541704177856e-01 8.683561533689498901e-02 -1.796133816242218018e-01 1.095459312200546265e-01 8.196702599525451660e-02 -2.856124043464660645e-01 5.029537901282310486e-02 1.275620460510253906e-01 -1.347685903310775757e-01 6.128442659974098206e-02
-4.734034463763237000e-02 -1.128399074077606201e-01 1.204747259616851807e-01 5.008547380566596985e-02 1.498124599456787109e-01 5.325677618384361267e-02 -1.107353270053863525e-01 -7.996680587530136108e-02 1.725719571113586426e-01 -1.509276181459426880e-01 5.110251531004905701e-02 6.205757707357406616e-02 -3.784337267279624939e-02 -3.715357780456542969e-01 4.478110745549201965e-02 1.803121864795684814e-01 2.079567462205886841e-01 -1.103921458125114441e-01 -8.698213845491409302e-02 2.572639882564544678e-01 9.136096388101577759e-02 -2.683283686637878418e-01 -2.754584550857543945e-01 1.438626497983932495e-01 3.404749929904937744e-01 2.065656185150146484e-01 -2.608926892280578613e-01 -2.312012463808059692e-01 -1.680425852537155151e-01 1.697782576084136963e-01 -8.595667034387588501e-02 2.009668350219726562e-01
-1.057043001055717468e-01 -8.854863047599792480e-02 9.421332925558090210e-02 -1.871259510517120361e-01 5.492232739925384521e-02 -4.381155595183372498e-02 8.613240718841552734e-02 -2.683091461658477783e-01 9.983576834201812744e-02 -1.780544519424438477e-01 -1.178344488143920898e-01 1.132798492908477783e-01 -1.183643639087677002e-01 -1.961853951215744019e-01 -1.138588786125183105e-01 -1.075082272291183472e-02 4.180158674716949463e-01 -9.091835469007492065e-02 -2.446134574711322784e-02 3.389873206615447998e-01 -1.445323377847671509e-01 -2.844526246190071106e-02 5.481525138020515442e-02 1.476244181394577026e-01 4.425569772720336914e-01 2.127567082643508911e-01 1.803924702107906342e-02 -2.904747724533081055e-01 -9.974739700555801392e-02 1.207188963890075684e-01 -1.010961905121803284e-01 1.149175018072128296e-01
-3.160369023680686951e-02 2.228360027074813843e-01 -1.155943330377340317e-02 -4.752130806446075439e-02 9.499389678239822388e-02 4.052482247352600098e-01 -7.800748944282531738e-02 -2.514504790306091309e-01 2.069236896932125092e-02 -1.694032847881317139e-01 -1.020907796919345856e-02 -3.267996609210968018e-01 -1.155794933438301086e-01 1.555524617433547974e-01 1.795338541269302368e-01 -1.060879454016685486e-01 1.200316026806831360e-01 -3.901536390185356140e-02 -3.187333419919013977e-02 1.880636215209960938e-01 -4.948576912283897400e-02 -5.189445614814758301e-01 6.940098106861114502e-02 -9.202092140913009644e-02 -2.981724031269550323e-02 -3.263285383582115173e-02 1.498699933290481567e-02 -2.389846444129943848e-01 -1.879433095455169678e-01 5.966927111148834229e-02 1.456499993801116943e-01 1.748746931552886963e-01
-1.516089290380477905e-01 -3.065359033644199371e-02 2.178771942853927612e-01 -4.545944556593894958e-02 2.106804102659225464e-01 1.716550737619400024e-01 -1.201839447021484375e-01 -1.144884712994098663e-02 1.212731935083866119e-02 -4.384356737136840820e-01 -1.978998072445392609e-02 -2.178407758474349976e-01 5.268055573105812073e-02 -2.937687635421752930e-01 -1.377984415739774704e-02 3.694769740104675293e-01 1.609943062067031860e-01 7.929165847599506378e-03 9.133774042129516602e-02 -1.347576677799224854e-01 -1.305817626416683197e-02 -1.990835219621658325e-01 -1.940407902002334595e-01 9.634570777416229248e-02 4.992971569299697876e-02 2.079748809337615967e-01 1.193730458617210388e-01 -8.749667555093765259e-02 -1.024488136172294617e-01 -2.248887419700622559e-01 9.016596525907516479e-02 3.098989427089691162e-01
-4.629121348261833191e-02 -1.112814024090766907e-01 1.884127259254455566e-01 -1.548711061477661133e-01 -1.634620130062103271e-02 3.215134888887405396e-02 -6.222781166434288025e-02 2.729262225329875946e-02 3.683629259467124939e-02 1.901040077209472656e-01 -2.979979813098907471e-01 -3.016135096549987793e-01 1.276958733797073364e-01 -2.556596696376800537e-01 -5.870224535465240479e-02 -2.727075815200805664e-01 3.272090554237365723e-01 4.088562855031341314e-04 4.130817204713821411e-02 -4.425220564007759094e-02 -4.196514375507831573e-03 -2.493197768926620483e-01 -2.049575746059417725e-01 2.792548239231109619e-01 2.146406024694442749e-01 -4.712055623531341553e-02 -2.828043997287750244e-01 -2.791178822517395020e-01 -1.788819283246994019e-01 4.723148420453071594e-02 -2.634873799979686737e-02 9.653259813785552979e-02
-1.172398496419191360e-02 -4.663638770580291748e-02 -1.877266615629196167e-01 -1.803041845560073853e-01 2.763408422470092773e-01 -2.012583911418914795e-01 1.124524846673011780e-01 -8.136475086212158203e-02 1.368266344070434570e-02 -5.263209342956542969e-01 1.306345593184232712e-02 -1.274368464946746826e-01 2.156421393156051636e-01 -1.144490018486976624e-01 1.564206033945083618e-01 -4.917113482952117920e-02 3.093496337532997131e-02 -8.958030492067337036e-02 5.038045812398195267e-03 -5.295820161700248718e-02 -3.059198334813117981e-02 -4.057345092296600342e-01 -1.120492443442344666e-01 -1.867512017488479614e-01 2.398156560957431793e-02 5.835831537842750549e-02 1.066210344433784485e-01 -1.657977253198623657e-01 1.204031780362129211e-01 2.064821124076843262e-01 -7.159940432757139206e-03 2.981357872486114502e-01
-1.794273257255554199e-01 -7.757889479398727417e-02 3.461387008428573608e-03 -1.499010473489761353e-01 5.868873372673988342e-02 -3.646990358829498291e-01 -1.798209249973297119e-01 -1.184687390923500061e-01 1.334101855754852295e-01 -3.287770152091979980e-01 -2.541203498840332031e-01 -3.362800180912017822e-02 2.700320780277252197e-01 -1.748719066381454468e-01 7.454751431941986084e-02 -9.155865013599395752e-02 -1.192475631833076477e-01 -2.493764460086822510e-01 -2.236328274011611938e-02 9.817530214786529541e-02 7.770637422800064087e-02 -4.083984792232513428e-01 6.078053638339042664e-02 -1.264267414808273315e-01 5.542807746678590775e-03 2.060485631227493286e-01 -1.081226542592048645e-01 -2.078595608472824097e-01 -1.148502752184867859e-01 -6.109673529863357544e-02 -4.073642939329147339e-02 2.289715707302093506e-01
5.518259480595588684e-02 3.446678444743156433e-02 1.181717496365308762e-02 -1.828026473522186279e-01 3.077686727046966553e-01 -9.816833585500717163e-02 -1.926522403955459595e-01 -3.431026041507720947e-01 1.166816204786300659e-01 -1.209030896425247192e-01 1.213285326957702637e-01 -1.733592301607131958e-01 4.971225857734680176e-01 -2.766686677932739258e-01 -1.164458878338336945e-02 -1.334463953971862793e-01 2.386975735425949097e-01 3.394059836864471436e-02 1.704552955925464630e-02 1.227642148733139038e-01 -2.065022736787796021e-01 -2.814884781837463379e-01 -2.796038053929805756e-02 -3.607941791415214539e-02 -1.440704017877578735e-01 -1.188347861170768738e-01 5.843262001872062683e-02 -1.215313300490379333e-01 6.879015266895294189e-02 -4.072899371385574341e-02 -6.635394692420959473e-02 1.645696312189102173e-01
-7.594611495733261108e-02 -2.040684372186660767e-01 -5.160006880760192871e-02 6.031747907400131226e-02 2.516869083046913147e-02 -3.432755768299102783e-01 -2.905025705695152283e-02 -1.918318122625350952e-01 2.137330733239650726e-02 -3.475636243820190430e-01 -1.065072640776634216e-01 -1.272552162408828735e-01 2.362010776996612549e-01 1.048527210950851440e-01 2.003421820700168610e-02 -1.098003685474395752e-01 9.946434944868087769e-02 -8.722622692584991455e-02 -1.048832312226295471e-01 -6.879513151943683624e-03 -3.386543318629264832e-02 -4.023941159248352051e-01 6.336472928524017334e-02 -1.255499273538589478e-01 8.923313766717910767e-02 1.762399971485137939e-01 -2.514162659645080566e-02 -1.411747187376022339e-01 1.002567261457443237e-01 -6.066738441586494446e-02 2.574589550495147705e-01 4.594967365264892578e-01
-8.867096039466559887e-04 -3.753140866756439209e-01 1.112330779433250427e-01 -1.091923862695693970e-01 -3.524114191532135010e-02 -1.873155683279037476e-02 -9.069675207138061523e-02 2.303068526089191437e-02 -4.458479210734367371e-02 -7.029169797897338867e-02 9.286877512931823730e-02 -1.399629861116409302e-01 4.037425667047500610e-02 1.701157540082931519e-03 1.035865768790245056e-01 3.228307142853736877e-02 2.248325943946838379e-01 6.425031274557113647e-02 -6.091402843594551086e-02 2.264542728662490845e-01 -1.751521378755569458e-01 -7.747492939233779907e-02 8.680009841918945312e-02 2.394104897975921631e-01 4.811814725399017334e-01 5.011863708496093750e-01 -5.341440811753273010e-02 -1.407648473978042603e-01 4.322494938969612122e-02 -3.346978873014450073e-02 -4.963833838701248169e-02 2.321626842021942139e-01
-2.328397780656814575e-01 -8.780845254659652710e-02 2.027996182441711426e-01 2.495830059051513672e-01 -6.022991612553596497e-02 4.943217337131500244e-02 8.769067935645580292e-03 3.353070095181465149e-02 7.577516883611679077e-02 -2.150930315256118774e-01 3.492789110168814659e-03 -2.233244180679321289e-01 2.967362403869628906e-01 -1.069512404501438141e-02 -1.797126680612564087e-01 -5.867459252476692200e-02 3.581323921680450439e-01 4.786155000329017639e-02 -2.912180311977863312e-02 8.278416097164154053e-02 -1.661010272800922394e-02 -5.329914689064025879e-01 8.628603070974349976e-02 1.342200040817260742e-01 -4.292942956089973450e-02 2.343414574861526489e-01 -8.266790211200714111e-02 -2.004514336585998535e-01 -9.154740720987319946e-02 6.433950364589691162e-02 -1.929034292697906494e-01 3.412924706935882568e-03
5.722317472100257874e-02 -1.371214687824249268e-01 2.179290950298309326e-01 -8.609213680028915405e-02 3.226740956306457520e-01 1.219848915934562683e-01 7.991958409547805786e-02 -2.235603332519531250e-02 7.952614128589630127e-02 -1.326877810060977936e-02 -1.211935877799987793e-01 -1.667382717132568359e-01 -5.971420183777809143e-02 -3.214603066444396973e-01 -9.823298454284667969e-02 2.326384186744689941e-01 1.449571847915649414e-01 9.397076815366744995e-02 -3.819417059421539307e-01 2.148623019456863403e-01 -1.149331107735633850e-01 -1.387017369270324707e-01 -1.731776446104049683e-01 8.022253215312957764e-02 3.238705694675445557e-01 3.010338544845581055e-01 -3.622427582740783691e-02 -1.720353215932846069e-01 3.213402256369590759e-02 -5.445840209722518921e-02 -1.256108880043029785e-01 2.012686580419540405e-01
4.517578706145286560e-02 -8.819112926721572876e-02 -5.552239716053009033e-02 -1.513513475656509399e-01 2.245411574840545654e-01 -7.352454215288162231e-02 1.610863953828811646e-01 -2.310678958892822266e-01 2.710911631584167480e-01 9.094222448766231537e-03 -1.330810189247131348e-01 -3.478728979825973511e-02 2.686062157154083252e-01 -7.989589869976043701e-02 -1.161189749836921692e-01 -3.833614662289619446e-02 -1.727325618267059326e-01 1.877228170633316040e-01 1.546859294176101685e-01 3.153868615627288818e-01 2.147374898195266724e-01 -1.813567727804183960e-01 3.806269261986017227e-03 2.222316116094589233e-01 -1.322349309921264648e-01 3.295329511165618896e-01 -1.642334908246994019e-01 -1.891279071569442749e-01 6.270636618137359619e-02 -8.432564884424209595e-02 -6.885731965303421021e-02 3.486613333225250244e-01
-2.065409719944000244e-01 3.621560707688331604e-02 5.219480767846107483e-02 1.061445772647857666e-01 2.129359990358352661e-01 4.406502097845077515e-02 4.484525695443153381e-02 -5.652889609336853027e-01 2.980189770460128784e-02 -1.797091513872146606e-01 -2.751997485756874084e-02 -9.707735478878021240e-02 5.704374983906745911e-02 -3.000919334590435028e-02 1.543977409601211548e-01 -1.344369202852249146e-01 1.511352509260177612e-01 -1.790053844451904297e-01 -1.872188225388526917e-02 -1.082564797252416611e-02 -2.355107516050338745e-01 -6.719136983156204224e-02 -4.185871779918670654e-01 2.710518240928649902e-01 -7.522189617156982422e-02 4.064914584159851074e-02 -2.289907308295369148e-03 -1.411750018596649170e-01 -1.616813093423843384e-01 3.090576268732547760e-02 2.469075471162796021e-01 6.662145256996154785e-02
-1.361764073371887207e-01 -2.347255349159240723e-01 2.719100378453731537e-02 -2.517438260838389397e-03 1.617050468921661377e-01 -1.309074312448501587e-01 1.899384260177612305e-01 -8.236175775527954102e-02 5.667712911963462830e-02 -5.002752542495727539e-01 -1.134422942996025085e-01 -1.734511554241180420e-01 1.866260319948196411e-01 1.142403855919837952e-01 -7.872722297906875610e-02 -1.141477823257446289e-01 5.423624813556671143e-02 -5.114480480551719666e-02 -2.053636871278285980e-02 1.094590723514556885e-01 9.401518851518630981e-03 -3.821763694286346436e-01 1.629911065101623535e-01 -3.421045839786529541e-02 9.371788054704666138e-02 1.792607903480529785e-01 -3.263126686215400696e-02 -8.771888166666030884e-02 1.825229227542877197e-01 -4.553654789924621582e-02 1.686175018548965454e-01 4.130111038684844971e-01
-1.031720042228698730e-01 -2.481567263603210449e-01 -1.075864210724830627e-01 -5.661342293024063110e-02 7.716614753007888794e-02 -1.276320405304431915e-02 -3.797808662056922913e-02 -2.317786216735839844e-01 1.531263142824172974e-01 2.509485371410846710e-02 -3.733612298965454102e-01 -2.561883032321929932e-01 2.730933129787445068e-01 1.339684128761291504e-01 4.805272445082664490e-02 3.315345942974090576e-02 2.863110601902008057e-01 9.896741062402725220e-02 -2.530796825885772705e-02 2.255841791629791260e-01 3.105258643627166748e-01 -2.833972573280334473e-01 -2.888553142547607422e-01 -1.483317464590072632e-02 -8.644214272499084473e-02 6.218326836824417114e-02 -1.020576506853103638e-01 -8.575674891471862793e-02 1.916823238134384155e-01 1.390973031520843506e-01 -3.253286331892013550e-02 1.916141360998153687e-01
-2.097562141716480255e-02 2.015773206949234009e-01 1.855180785059928894e-02 1.053884848952293396e-01 1.027890518307685852e-01 1.154116317629814148e-01 1.333719491958618164e-01 -2.306751459836959839e-01 -1.069320663809776306e-01 -1.552613228559494019e-01 -4.362410902976989746e-01 -3.271593153476715088e-01 -3.520577028393745422e-02 -3.621917217969894409e-02 1.495930925011634827e-02 1.164955645799636841e-01 2.622000873088836670e-01 -3.398861885070800781e-01 2.857513725757598877e-02 -2.815664373338222504e-02 -8.002606034278869629e-02 -2.954775393009185791e-01 8.001971989870071411e-02 1.797867864370346069e-01 -4.521247465163469315e-03 1.497596055269241333e-01 -1.068306192755699158e-01 -4.279048740863800049e-02 1.776632368564605713e-01 1.410472393035888672e-01 -2.145658060908317566e-02 3.121464848518371582e-01
-1.551399379968643188e-02 3.089548945426940918e-01 1.268283873796463013e-01 -3.212897181510925293e-01 1.400542110204696655e-01 -5.338478088378906250e-02 -7.585223764181137085e-02 -3.002157211303710938e-01 -9.466645121574401855e-02 -5.347447469830513000e-02 7.293080538511276245e-02 -3.858222961425781250e-01 1.163728162646293640e-01 1.337147206068038940e-01 -5.570638552308082581e-02 -2.669234275817871094e-01 2.515750825405120850e-01 2.449503540992736816e-02 -2.262588739395141602e-01 -5.336880683898925781e-02 -1.043348237872123718e-01 -2.792501449584960938e-01 -3.128038346767425537e-02 -8.803828805685043335e-02 2.329784035682678223e-01 2.654953002929687500e-01 -1.022688150405883789e-01 -6.407514959573745728e-02 5.714008212089538574e-02 1.210191994905471802e-01 -3.399923071265220642e-02 1.447349041700363159e-01
4.223794862627983093e-02 4.032956063747406006e-02 -1.502620130777359009e-01 -2.472466528415679932e-01 1.280217766761779785e-01 -9.470205008983612061e-02 1.730656623840332031e-01 5.314656719565391541e-02 4.897686466574668884e-02 -5.152909755706787109e-01 4.576597362756729126e-02 -2.145316600799560547e-01 1.168781444430351257e-01 -1.366030275821685791e-01 1.503090858459472656e-01 4.895073175430297852e-02 2.030623853206634521e-01 6.208949163556098938e-02 6.551577895879745483e-02 -5.844116955995559692e-02 1.057120133191347122e-02 -4.319554269313812256e-01 -9.540496766567230225e-02 -2.899165451526641846e-01 -1.849657855927944183e-02 1.046771630644798279e-01 1.395309418439865112e-01 -2.392471581697463989e-01 3.569287806749343872e-02 -1.856120675802230835e-02 -2.878999896347522736e-02 2.414345890283584595e-01
5.781477317214012146e-02 -1.501035504043102264e-02 2.021771371364593506e-01 -3.842840492725372314e-01 9.555745869874954224e-03 -3.237400576472282410e-02 6.953839957714080811e-02 1.025676820427179337e-02 3.314044699072837830e-02 -3.037548065185546875e-01 -2.305577993392944336e-01 -6.106038391590118408e-02 5.634095892310142517e-02 -1.843960434198379517e-01 1.892019659280776978e-01 -6.541913747787475586e-02 2.333791106939315796e-01 -3.826603293418884277e-02 -2.273203134536743164e-01 2.740404009819030762e-01 -1.089247129857540131e-02 -6.479276716709136963e-02 8.052704483270645142e-02 2.895047366619110107e-01 1.723112761974334717e-01 3.286498785018920898e-01 -6.124603375792503357e-02 4.939254745841026306e-02 2.094669044017791748e-01 -4.558716714382171631e-02 2.037001252174377441e-01 2.562035918235778809e-01
1.270701289176940918e-01 2.898034453392028809e-01 5.526067316532135010e-02 -8.319387584924697876e-02 1.237766593694686890e-01 -1.297087222337722778e-02 1.807680539786815643e-02 -7.028468698263168335e-02 9.237220138311386108e-02 -4.715433418750762939e-01 -6.947841495275497437e-02 -4.521006643772125244e-01 2.715575098991394043e-01 -9.284449368715286255e-02 -2.231401950120925903e-01 -5.741276592016220093e-02 2.713980339467525482e-02 -1.101658046245574951e-01 -1.946509778499603271e-01 9.567627310752868652e-02 -1.422895938158035278e-01 -7.778889685869216919e-02 -3.030321933329105377e-02 7.119175791740417480e-02 -2.854320593178272247e-02 -5.377443134784698486e-02 1.327698975801467896e-01 -2.889922559261322021e-01 -1.519613415002822876e-01 -1.322545707225799561e-01 1.960327774286270142e-01 1.323406249284744263e-01
-7.993344962596893311e-02 -5.953245796263217926e-03 9.202653914690017700e-02 1.106394156813621521e-01 1.922115832567214966e-01 -3.991127014160156250e-02 1.850089132785797119e-01 -2.199650555849075317e-02 1.846992820501327515e-01 -3.138133287429809570e-01 -1.720562577247619629e-01 -1.406909376382827759e-01 1.252320967614650726e-02 2.415100857615470886e-02 2.721336185932159424e-01 -2.341589927673339844e-01 2.875269949436187744e-01 -1.331925541162490845e-01 -1.009113788604736328e-01 -4.089101776480674744e-02 3.653003647923469543e-02 1.840667128562927246e-01 -7.528638094663619995e-02 7.172157615423202515e-02 4.436530172824859619e-01 1.082681715488433838e-01 4.383915662765502930e-02 -2.063674777746200562e-01 -2.594270706176757812e-01 -1.136238798499107361e-01 -3.836297616362571716e-02 3.081553280353546143e-01
-4.791765939444303513e-03 6.111579015851020813e-02 -1.302017122507095337e-01 -2.885986492037773132e-02 1.217155624181032181e-02 1.585268527269363403e-01 2.821407020092010498e-01 -2.969294488430023193e-01 1.080108806490898132e-01 -2.190557122230529785e-02 6.932401657104492188e-02 2.774795517325401306e-02 -1.317807435989379883e-01 4.568753764033317566e-02 1.681026369333267212e-01 9.663235396146774292e-02 3.350331187248229980e-01 1.979507654905319214e-01 -4.875190556049346924e-02 1.462403386831283569e-01 1.353972256183624268e-01 -2.262468039989471436e-01 -1.985157728195190430e-01 1.839265823364257812e-01 4.811197891831398010e-02 1.670387685298919678e-01 -1.493710279464721680e-01 -3.921227157115936279e-01 -3.576509654521942139e-02 -3.820220381021499634e-02 6.384785473346710205e-02 4.237679839134216309e-01
1.704390645027160645e-01 1.696054935455322266e-01 1.880874633789062500e-01 -1.041827276349067688e-01 -5.012764409184455872e-02 4.938185214996337891e-02 1.135712489485740662e-01 -4.052652716636657715e-01 1.812132000923156738e-01 -4.007907807826995850e-01 3.570273518562316895e-01 2.712872251868247986e-02 6.046827882528305054e-02 9.783784858882427216e-03 1.114694285206496716e-03 -1.609347946941852570e-02 9.258505702018737793e-02 -2.974621951580047607e-02 3.430314362049102783e-02 -5.731325969099998474e-02 -9.439264982938766479e-02 -2.607693374156951904e-01 -3.733984380960464478e-02 -1.531098186969757080e-01 2.228778600692749023e-01 1.819977015256881714e-01 -1.902372539043426514e-01 -3.036593496799468994e-01 -3.872184827923774719e-02 -9.421092271804809570e-02 -5.892814323306083679e-02 2.178648710250854492e-01
-2.271397225558757782e-02 6.345749646425247192e-02 -7.365053892135620117e-02 -2.182264328002929688e-01 2.430557273328304291e-02 6.225397437810897827e-02 4.815883561968803406e-02 -3.334706723690032959e-01 2.577916383743286133e-01 -5.784543976187705994e-02 8.437123149633407593e-02 6.526496261358261108e-03 -2.992071025073528290e-02 -6.661381572484970093e-02 1.870296746492385864e-01 1.403882354497909546e-01 2.208185195922851562e-01 1.758314818143844604e-01 -1.007531434297561646e-01 1.498596519231796265e-01 2.484714835882186890e-01 -1.320748776197433472e-01 -1.785296499729156494e-01 8.073972910642623901e-02 2.042537629604339600e-01 2.419874072074890137e-01 -3.820691704750061035e-01 -3.493028283119201660e-01 -6.310204416513442993e-02 1.797873526811599731e-01 9.867756068706512451e-02 2.080067545175552368e-01
-1.240042150020599365e-01 8.466321229934692383e-02 8.834333717823028564e-02 -1.647988855838775635e-01 -1.662421226501464844e-02 -4.829694330692291260e-02 8.843619376420974731e-02 -2.682389616966247559e-01 -1.304223835468292236e-01 -3.496333360671997070e-01 8.300241082906723022e-02 -2.066482603549957275e-01 7.976593077182769775e-02 -2.831794917583465576e-01 1.377808209508657455e-02 2.960248589515686035e-01 1.543062329292297363e-01 1.744741760194301605e-02 2.499198168516159058e-02 -5.039577931165695190e-02 2.816399745643138885e-02 -9.613849222660064697e-02 -9.636849910020828247e-02 3.956481218338012695e-01 1.968036442995071411e-01 -4.064065590500831604e-02 4.124166071414947510e-02 -2.042284756898880005e-01 1.678932309150695801e-01 -2.592628598213195801e-01 1.123169660568237305e-01 3.192748725414276123e-01
8.159533888101577759e-02 3.291991306468844414e-03 1.057503074407577515e-01 -7.093051820993423462e-02 2.565045356750488281e-01 1.466144025325775146e-01 1.241160649806261063e-02 -2.817145884037017822e-01 2.920219600200653076e-01 -7.498843967914581299e-02 -1.587814539670944214e-01 -1.415573954582214355e-01 5.350401997566223145e-02 -1.847014725208282471e-01 2.225763201713562012e-01 -1.687631756067276001e-01 2.214107066392898560e-01 -2.218562662601470947e-01 2.300768047571182251e-01 -1.493754535913467407e-01 -2.828525602817535400e-01 -1.847643852233886719e-01 -6.845399737358093262e-02 -2.528948523104190826e-02 -4.421183466911315918e-02 2.507974207401275635e-02 -1.126128956675529480e-01 9.752964228391647339e-02 2.251556515693664551e-01 8.896230906248092651e-02 9.553422033786773682e-02 4.167582392692565918e-01
-9.617631882429122925e-02 -5.603994242846965790e-03 1.141611486673355103e-01 6.706307828426361084e-02 6.194916367530822754e-02 -1.008195430040359497e-01 8.119604736566543579e-02 -1.498061269521713257e-01 -4.278866574168205261e-02 -3.750305771827697754e-01 -1.581221967935562134e-01 -2.390707433223724365e-01 -1.536282896995544434e-01 3.076546825468540192e-02 3.489006459712982178e-01 1.183516606688499451e-01 1.721300482749938965e-01 -2.120112776756286621e-01 3.180214203894138336e-03 -3.804225102066993713e-02 -9.217723459005355835e-02 -2.902940809726715088e-01 -4.164482355117797852e-01 -2.622825279831886292e-02 -1.523295789957046509e-01 1.824342161417007446e-01 -8.368715643882751465e-02 -3.222719728946685791e-01 -1.168274134397506714e-01 -5.230250302702188492e-03 2.913717553019523621e-02 1.429499387741088867e-01
-2.175237983465194702e-01 -2.129642963409423828e-01 6.481391191482543945e-02 5.755317583680152893e-02 4.006938934326171875e-01 8.204591274261474609e-02 -3.480370938777923584e-01 -2.133599370718002319e-01 6.435493379831314087e-02 -2.709034085273742676e-01 -3.676110133528709412e-02 7.887708954513072968e-03 -2.183472067117691040e-01 2.692093551158905029e-01 9.177813678979873657e-02 -9.685541689395904541e-02 2.055212110280990601e-01 -2.639413112774491310e-03 6.108530797064304352e-03 1.785102114081382751e-02 -1.197426095604896545e-01 -1.669522374868392944e-01 -1.419439911842346191e-01 2.667825222015380859e-01 -2.167835682630538940e-01 1.186087802052497864e-01 -9.767755120992660522e-02 -1.478907763957977295e-01 -5.522850900888442993e-02 -1.961517520248889923e-02 6.416793912649154663e-02 2.698465883731842041e-01
1.267946213483810425e-01 9.701292961835861206e-02 -4.504404962062835693e-02 -3.049890100955963135e-01 2.989470660686492920e-01 1.153812110424041748e-01 -8.544363081455230713e-02 -1.541899591684341431e-01 1.152418404817581177e-01 -2.052696347236633301e-01 1.293257623910903931e-01 -3.539218306541442871e-01 3.475540876388549805e-01 -1.207915917038917542e-01 -8.071530610322952271e-02 -4.488542210310697556e-03 1.539660543203353882e-01 5.427426844835281372e-02 1.529890745878219604e-01 -3.451870987191796303e-03 -2.452683001756668091e-01 -4.659015238285064697e-01 -4.101439565420150757e-02 9.779981523752212524e-02 -2.625140734016895294e-02 4.064418375492095947e-02 5.205978080630302429e-02 7.326927501708269119e-03 -2.379901409149169922e-01 -9.481813758611679077e-03 -2.800738625228404999e-02 7.232145220041275024e-02
1.127627193927764893e-01 -2.652664184570312500e-01 8.437153697013854980e-02 -2.178537100553512573e-02 -1.452572550624608994e-02 1.593854725360870361e-01 1.421499624848365784e-02 -2.130783349275588989e-01 3.400064408779144287e-01 -1.018201708793640137e-01 2.680642902851104736e-01 -1.155766397714614868e-01 1.558348685503005981e-01 -2.801420986652374268e-01 -7.039101421833038330e-02 -1.902240514755249023e-01 2.858092784881591797e-01 -7.863765954971313477e-02 -2.839119732379913330e-02 4.753657057881355286e-02 -2.096836119890213013e-01 -5.737639963626861572e-02 -9.177416563034057617e-03 -1.114453300833702087e-01 -4.710990935564041138e-02 3.045439720153808594e-01 7.099523395299911499e-02 -2.280791699886322021e-01 -2.266919463872909546e-01 -6.979256286285817623e-04 -2.083886787295341492e-02 3.584170341491699219e-01
5.189102143049240112e-02 -1.895369291305541992e-01 -1.516507267951965332e-01 -3.207446336746215820e-01 7.985398918390274048e-02 2.904530614614486694e-02 -7.687088102102279663e-02 -9.453503787517547607e-02 -3.537971153855323792e-02 -2.323342263698577881e-01 -2.007407993078231812e-01 -2.197675853967666626e-01 -3.239462897181510925e-02 2.991812862455844879e-02 2.988960444927215576e-01 -1.480050534009933472e-01 2.446286082267761230e-01 -4.105127602815628052e-02 -2.794913947582244873e-01 -6.247283890843391418e-02 -5.027316976338624954e-03 -4.022399187088012695e-01 7.711525261402130127e-02 -1.797611117362976074e-01 -3.090575570240616798e-03 4.744070395827293396e-02 2.077179402112960815e-01 -2.870378494262695312e-01 1.141461655497550964e-01 -2.816479466855525970e-02 9.502576291561126709e-02 2.492939084768295288e-01
-6.123848259449005127e-03 1.866122484207153320e-01 4.794846475124359131e-02 -1.269471347332000732e-01 6.162164360284805298e-02 -3.529259562492370605e-02 -1.561657339334487915e-01 1.859173476696014404e-01 -9.786892682313919067e-02 -1.772987842559814453e-01 -6.776870042085647583e-02 -5.285125970840454102e-01 2.019685059785842896e-01 -7.100979238748550415e-02 -5.999650806188583374e-02 -1.332744359970092773e-01 3.099975287914276123e-01 2.953333966434001923e-02 -1.937225759029388428e-01 4.278024286031723022e-02 -1.637808233499526978e-01 -6.286565959453582764e-02 -2.249407768249511719e-01 1.874094009399414062e-01 -7.249906659126281738e-02 2.200763076543807983e-01 -1.502152625471353531e-02 -3.877747356891632080e-01 -1.509590595960617065e-01 -9.357945621013641357e-02 2.614537999033927917e-02 3.551245853304862976e-02
1.240307837724685669e-01 7.523550838232040405e-02 -8.495688438415527344e-03 -4.627500846982002258e-02 1.982650756835937500e-01 -2.970537543296813965e-02 3.105790317058563232e-01 8.275542408227920532e-02 1.974448114633560181e-01 8.099152892827987671e-02 -1.044406592845916748e-01 -5.176540613174438477e-01 7.743160706013441086e-03 -3.845325857400894165e-02 -1.985954791307449341e-01 -1.012644320726394653e-01 9.663839638233184814e-02 2.058090083301067352e-02 -7.214958220720291138e-02 1.756357848644256592e-01 -2.329982630908489227e-02 -3.530204296112060547e-01 5.084549263119697571e-02 1.708661466836929321e-01 1.356605440378189087e-01 3.081007599830627441e-01 -2.429999262094497681e-01 -1.703944057226181030e-01 -1.246327310800552368e-01 -1.857132464647293091e-01 -5.138830840587615967e-02 2.743676118552684784e-02
2.763530611991882324e-01 9.644397348165512085e-02 8.688219636678695679e-02 -2.189069688320159912e-01 3.425421118736267090e-01 2.968880832195281982e-01 4.847798123955726624e-02 -1.280185878276824951e-01 1.430960893630981445e-01 -3.451478481292724609e-01 -1.869468539953231812e-01 -1.184838190674781799e-01 -8.058007061481475830e-02 -1.210815012454986572e-01 -1.440214216709136963e-01 7.573252171277999878e-02 2.518858388066291809e-02 8.010151982307434082e-02 -2.239303290843963623e-01 2.685637176036834717e-01 4.140590503811836243e-02 9.036352485418319702e-02 -9.147319197654724121e-02 2.344022095203399658e-01 2.359495311975479126e-02 2.126368135213851929e-01 1.374267190694808960e-01 -9.467737376689910889e-02 -1.430190801620483398e-01 -1.658699661493301392e-01 -1.485439985990524292e-01 2.285874933004379272e-01
1.432726830244064331e-01 1.746336072683334351e-01 5.670979246497154236e-02 -2.209088802337646484e-01 1.886682063341140747e-01 -3.824281319975852966e-02 -3.214830160140991211e-01 -1.115945577621459961e-01 -5.305092036724090576e-02 -1.435379683971405029e-01 -6.636592745780944824e-02 -4.229805767536163330e-01 2.633615434169769287e-01 -3.384720087051391602e-01 -6.079442054033279419e-02 -4.338162392377853394e-02 1.061001196503639221e-01 -2.158887386322021484e-01 7.820302248001098633e-02 1.143608763813972473e-01 -2.446898669004440308e-01 -1.224885359406471252e-01 -9.257327020168304443e-02 2.625789865851402283e-02 6.732360273599624634e-02 1.244410201907157898e-01 1.874230206012725830e-01 -1.071954220533370972e-01 -2.610526382923126221e-01 -5.796205252408981323e-02 7.740316540002822876e-02 2.062289565801620483e-01
-3.644827380776405334e-02 -1.596001237630844116e-01 -1.124434024095535278e-01 3.839785978198051453e-02 3.503643572330474854e-01 1.454997360706329346e-01 -3.952586054801940918e-01 -2.897938489913940430e-01 -3.050588257610797882e-02 -4.212951362133026123e-01 -4.445704445242881775e-02 -2.483993321657180786e-01 5.973175540566444397e-02 9.973243623971939087e-02 1.216658577322959900e-01 -1.174891553819179535e-02 9.399502724409103394e-02 -3.306319415569305420e-01 1.350572258234024048e-01 -6.325336545705795288e-02 -1.537230983376502991e-02 3.797288518399000168e-03 -1.916450560092926025e-01 1.853187978267669678e-01 5.934950429946184158e-03 -2.980100922286510468e-02 -1.872062124311923981e-02 -2.478726953268051147e-01 -5.138853937387466431e-02 8.752308040857315063e-02 6.558310240507125854e-02 1.239349916577339172e-01
1.365291606634855270e-02 1.646262705326080322e-01 -9.768279641866683960e-02 -2.317094504833221436e-01 2.467526942491531372e-01 2.861315310001373291e-01 -6.113580614328384399e-02 -1.527468673884868622e-02 1.215359643101692200e-01 -2.532778680324554443e-01 2.332984507083892822e-01 -1.806176751852035522e-01 3.671548515558242798e-02 6.656043231487274170e-02 9.616163372993469238e-02 -1.646182835102081299e-01 1.298878490924835205e-01 -4.635097458958625793e-03 2.616416215896606445e-01 1.699564605951309204e-01 -2.076452523469924927e-01 -2.564677298069000244e-01 -2.056270390748977661e-01 -1.333107706159353256e-02 -2.373402006924152374e-03 -2.510773390531539917e-02 -7.076159119606018066e-02 -2.465853691101074219e-01 -2.693616747856140137e-01 6.254471838474273682e-02 -9.518530219793319702e-02 3.702616095542907715e-01
1.094318926334381104e-01 -6.956946104764938354e-02 1.382780373096466064e-01 6.966298818588256836e-02 1.688319146633148193e-01 1.059971377253532410e-01 -4.754317458719015121e-03 1.666714847087860107e-01 -1.200974136590957642e-01 -2.134105116128921509e-01 -2.949130833148956299e-01 -4.224244132637977600e-02 2.212352156639099121e-01 -1.684548892080783844e-02 -2.117606848478317261e-01 -1.585094816982746124e-02 2.333389967679977417e-01 -1.259687244892120361e-01 -1.801538467407226562e-01 -3.633028641343116760e-02 -7.855491340160369873e-02 -2.965472042560577393e-01 -2.010958939790725708e-01 5.091701745986938477e-01 -2.864640019834041595e-02 1.500529348850250244e-01 6.589189916849136353e-02 -3.130585253238677979e-01 6.002082675695419312e-02 -1.934385672211647034e-02 -7.538513839244842529e-02 1.240250691771507263e-01
-4.299951344728469849e-02 2.629975788295269012e-02 2.748634815216064453e-01 -2.478881776332855225e-01 -9.570305049419403076e-02 9.541255235671997070e-02 -2.864206433296203613e-01 8.486978709697723389e-02 6.865928322076797485e-02 -1.253727823495864868e-01 1.048628538846969604e-01 -3.543593883514404297e-01 5.298525840044021606e-02 -5.285335704684257507e-02 -2.462270855903625488e-02 -9.750056266784667969e-02 2.507887780666351318e-01 3.730458766222000122e-02 2.047485113143920898e-01 1.068448126316070557e-01 -2.251618504524230957e-01 -3.840418159961700439e-01 -3.109239414334297180e-02 6.155412271618843079e-02 -1.337080076336860657e-02 -5.178591981530189514e-02 2.475679852068424225e-02 -1.186072826385498047e-01 2.217621058225631714e-01 6.264544278383255005e-02 -6.890176329761743546e-03 4.347280263900756836e-01
-6.882080435752868652e-02 -2.186737060546875000e-01 -1.715209782123565674e-01 -2.135249525308609009e-01 1.484132111072540283e-01 -9.535086154937744141e-02 -6.500657647848129272e-02 -1.910750418901443481e-01 1.898489594459533691e-01 -3.637229800224304199e-01 2.506164312362670898e-01 -1.407462805509567261e-01 2.922364976257085800e-03 -8.442359417676925659e-02 -1.324122548103332520e-01 7.132298778742551804e-03 -2.254310995340347290e-02 -3.431444056332111359e-03 5.994892492890357971e-02 -1.816592179238796234e-02 1.085279360413551331e-01 -2.326441854238510132e-01 1.221917048096656799e-01 -2.257803827524185181e-02 -9.370756335556507111e-03 2.264507710933685303e-01 3.690520673990249634e-02 -1.237180754542350769e-01 7.226136326789855957e-02 2.299058483913540840e-03 3.056178689002990723e-01 5.219705104827880859e-01
9.762615896761417389e-03 1.175670251250267029e-01 1.267443299293518066e-01 -1.563110053539276123e-01 1.029543504118919373e-01 -1.591739989817142487e-02 -3.292125761508941650e-01 -2.769317030906677246e-01 2.617963254451751709e-01 -7.772746682167053223e-02 -1.734022647142410278e-01 -2.170196175575256348e-01 2.316711992025375366e-01 -2.399548143148422241e-02 2.094482481479644775e-01 6.398269534111022949e-02 2.133556604385375977e-01 6.709915399551391602e-02 -6.228456646203994751e-02 1.558350166305899620e-03 -7.613606005907058716e-02 8.343675732612609863e-02 1.882074028253555298e-01 2.230879515409469604e-01 1.357865286991000175e-03 2.624529600143432617e-01 -2.662761807441711426e-01 -1.556315273046493530e-01 1.789673417806625366e-01 -2.571101784706115723e-01 2.158624380826950073e-01 1.873857378959655762e-01
2.299711406230926514e-01 5.724813044071197510e-02 1.980903595685958862e-01 -1.243344843387603760e-01 1.230862662196159363e-01 3.842846304178237915e-02 1.354042291641235352e-01 -2.156895995140075684e-01 1.276628673076629639e-01 -4.588294029235839844e-01 3.397148102521896362e-02 -2.553812228143215179e-02 8.778881281614303589e-02 3.586618229746818542e-02 2.620641589164733887e-01 -2.285957187414169312e-01 1.031978055834770203e-01 -1.515798419713973999e-01 2.463072389364242554e-01 -2.164324820041656494e-01 -1.940268576145172119e-01 -5.090984329581260681e-02 -1.188915595412254333e-01 5.293726548552513123e-02 1.290322840213775635e-02 1.424203217029571533e-01 9.691918641328811646e-02 -1.130764633417129517e-01 2.651003003120422363e-01 1.461226195096969604e-01 1.103261113166809082e-01 3.230398893356323242e-01
1.716757118701934814e-01 1.380900572985410690e-02 1.973723918199539185e-01 3.653978183865547180e-02 4.044225215911865234e-01 1.076311022043228149e-01 7.228524982929229736e-02 -4.506380856037139893e-02 8.837255835533142090e-02 -2.458470910787582397e-01 2.407430261373519897e-01 -1.258465647697448730e-01 5.864124000072479248e-02 1.071703657507896423e-01 4.081332311034202576e-02 -4.462925251573324203e-03 1.436200886964797974e-01 -2.033930867910385132e-01 4.605990368872880936e-03 1.654119491577148438e-01 -4.840458557009696960e-02 -6.277313083410263062e-02 -2.286131829023361206e-01 2.061536014080047607e-01 1.345691923052072525e-02 -1.499745547771453857e-01 9.139678627252578735e-02 -1.277064383029937744e-01 -3.995903432369232178e-01 8.019071817398071289e-02 -2.393259853124618530e-01 3.575646877288818359e-01
-3.875595331192016602e-02 2.607400342822074890e-02 -1.871365010738372803e-01 4.470025375485420227e-02 -8.121388405561447144e-02 1.063096746802330017e-01 1.384564340114593506e-01 -2.720087468624114990e-01 3.972094133496284485e-02 -2.047801166772842407e-01 -3.301236033439636230e-01 9.988490492105484009e-02 1.770110726356506348e-01 -1.587302088737487793e-01 1.343543827533721924e-01 -1.376723796129226685e-01 3.624285757541656494e-01 -1.526687443256378174e-01 7.389074563980102539e-02 1.365430206060409546e-01 1.111606732010841370e-01 -9.331687539815902710e-02 -1.800549626350402832e-01 1.643066480755805969e-02 1.319786757230758667e-01 3.855008780956268311e-01 -9.990587830543518066e-02 -4.159930646419525146e-01 -6.885185837745666504e-03 -9.952966868877410889e-02 3.325788676738739014e-02 3.314198553562164307e-02
-6.886629015207290649e-02 1.970136761665344238e-01 8.610436320304870605e-02 1.470841914415359497e-01 1.664776057004928589e-01 6.083887070417404175e-03 1.248300969600677490e-01 -5.630622804164886475e-02 -2.358668744564056396e-01 9.778773784637451172e-02 -1.610002964735031128e-01 -1.930169165134429932e-01 5.325525254011154175e-02 -3.526713699102401733e-02 -6.608822196722030640e-02 -1.234273761510848999e-01 2.675677537918090820e-01 -3.460983633995056152e-01 -1.602795720100402832e-01 2.202068418264389038e-01 -7.470232248306274414e-02 -1.657179445028305054e-01 8.666853606700897217e-02 2.011621743440628052e-01 1.160295233130455017e-01 4.536768794059753418e-02 2.134031206369400024e-01 -2.202824801206588745e-01 -8.480060845613479614e-02 -1.217945441603660583e-01 -2.288294285535812378e-01 4.452915489673614502e-01
-9.383752942085266113e-03 -2.179687321186065674e-01 6.658372282981872559e-02 -3.354144692420959473e-01 3.901612758636474609e-02 -1.864104568958282471e-01 -1.724527403712272644e-02 -1.773677021265029907e-01 2.252480983734130859e-01 -1.824710369110107422e-01 -1.121526118367910385e-02 -1.896990835666656494e-01 -5.853386223316192627e-02 3.850538656115531921e-02 1.921794265508651733e-01 4.690285772085189819e-03 1.181351691484451294e-01 -1.122284531593322754e-01 -2.589527964591979980e-01 2.402554303407669067e-01 -2.091264724731445312e-01 -4.759396612644195557e-01 2.083305735141038895e-03 -2.055051922798156738e-01 -1.522249281406402588e-01 1.125346869230270386e-01 1.058419123291969299e-01 -1.517247706651687622e-01 1.542090475559234619e-01 2.526944130659103394e-02 7.942018657922744751e-02 2.020506113767623901e-01
-1.027542049996554852e-03 1.247573941946029663e-01 2.257401049137115479e-01 1.181984785944223404e-02 6.877791136503219604e-02 -1.141840070486068726e-01 -2.516454085707664490e-02 -3.412965238094329834e-01 -2.471285872161388397e-02 -1.815357059240341187e-01 -3.024502843618392944e-02 -5.412909761071205139e-02 -1.473933923989534378e-02 -6.876685470342636108e-02 1.408639401197433472e-01 1.536660082638263702e-02 3.308533132076263428e-01 4.231706634163856506e-02 1.518714129924774170e-01 1.436815708875656128e-01 1.710303872823715210e-02 5.825488269329071045e-02 -1.262435764074325562e-01 -2.443169951438903809e-01 2.708221673965454102e-01 3.931644558906555176e-01 -7.916071265935897827e-02 -2.938597798347473145e-01 -2.298903912305831909e-01 -1.120493263006210327e-01 -1.201070025563240051e-01 3.183774054050445557e-01
1.230706498026847839e-01 2.435523271560668945e-01 1.504754722118377686e-01 -3.421698510646820068e-01 1.860837191343307495e-01 -8.135995268821716309e-02 1.157887466251850128e-02 -5.224655941128730774e-02 -9.080769866704940796e-02 -2.394509017467498779e-01 1.143540441989898682e-02 -3.506845235824584961e-01 1.011409163475036621e-01 2.170798927545547485e-01 4.815968219190835953e-03 -2.718237936496734619e-01 3.099801540374755859e-01 -1.593742147088050842e-02 -3.586744144558906555e-02 4.617021977901458740e-02 -4.762029275298118591e-03 -2.183429002761840820e-01 4.607801325619220734e-03 -1.765838116407394409e-01 2.195983231067657471e-01 2.095773518085479736e-01 -8.342305570840835571e-02 -8.516816049814224243e-02 2.608724534511566162e-01 2.128381431102752686e-01 -6.258800625801086426e-02 1.394797712564468384e-01
-8.176864683628082275e-02 2.129074186086654663e-02 1.896633207798004150e-01 -1.231956928968429565e-01 2.713655829429626465e-01 1.681714132428169250e-02 3.004499524831771851e-02 3.246936947107315063e-02 -4.618069157004356384e-02 -2.329365313053131104e-01 4.161408543586730957e-02 -1.757356375455856323e-01 2.608120143413543701e-01 9.707535058259963989e-02 1.262187063694000244e-01 2.327579408884048462e-01 -5.869746580719947815e-02 -1.443807482719421387e-01 -2.037650905549526215e-02 3.056655451655387878e-02 -8.999711275100708008e-02 -5.114692077040672302e-02 -4.842467606067657471e-02 2.660502195358276367e-01 -1.693901419639587402e-01 1.583915948867797852e-01 -4.477401673793792725e-01 -4.845542907714843750e-01 -2.145499736070632935e-02 -1.167157813906669617e-01 -9.895820170640945435e-02 8.286745846271514893e-02
9.249440580606460571e-02 -7.340388745069503784e-02 -3.765099868178367615e-02 -3.060890436172485352e-01 2.752642631530761719e-01 1.449084430932998657e-01 2.739266157150268555e-01 -2.034471333026885986e-01 3.113726973533630371e-01 2.944616368040442467e-03 1.039888784289360046e-01 -1.492761820554733276e-02 2.908191680908203125e-01 -4.873907566070556641e-02 -2.301347441971302032e-02 1.215704008936882019e-01 2.708967924118041992e-01 7.935250550508499146e-02 -1.104480773210525513e-01 1.427577063441276550e-02 4.888302460312843323e-02 2.842582948505878448e-02 -1.875890493392944336e-01 1.316797435283660889e-01 1.676196306943893433e-01 1.409007906913757324e-01 -2.631490826606750488e-01 -2.871264517307281494e-01 -2.496735155582427979e-01 8.202424645423889160e-02 5.712299048900604248e-02 2.184429466724395752e-01
1.462049484252929688e-01 3.114687204360961914e-01 5.251651629805564880e-02 -2.827642261981964111e-01 2.769781351089477539e-01 1.098168045282363892e-01 7.957474142313003540e-02 2.518237009644508362e-02 1.404392868280410767e-01 -1.653670072555541992e-01 6.590770930051803589e-02 -1.824096441268920898e-01 -1.061657890677452087e-01 1.638693511486053467e-01 2.331912890076637268e-02 -4.529201984405517578e-02 8.424627780914306641e-02 9.726516157388687134e-02 -6.467229872941970825e-02 -3.684886544942855835e-02 8.540009707212448120e-02 -3.002505302429199219e-01 -5.066067576408386230e-01 3.371001780033111572e-02 8.798303455114364624e-02 1.710374653339385986e-01 -6.023738905787467957e-02 -2.092523276805877686e-01 -1.654797494411468506e-01 1.417884081602096558e-01 9.536297991871833801e-03 2.615945041179656982e-01
2.595411986112594604e-02 -2.416843920946121216e-01 4.197837039828300476e-02 -2.236292809247970581e-01 -2.792391367256641388e-02 1.278000921010971069e-01 -1.861352324485778809e-01 -1.174946501851081848e-01 4.110679402947425842e-02 -1.743655204772949219e-01 4.602302983403205872e-02 -4.317646846175193787e-02 -3.691489621996879578e-02 -1.299718469381332397e-01 3.015495240688323975e-01 7.222200930118560791e-02 1.621396541595458984e-01 1.219802126288414001e-01 -1.452096700668334961e-01 1.260607838630676270e-01 1.610202491283416748e-01 -3.224937915802001953e-01 -2.710953950881958008e-01 4.334370791912078857e-02 3.452217876911163330e-01 2.603438496589660645e-01 -7.636416703462600708e-02 -2.955406308174133301e-01 -2.309945970773696899e-01 -2.093459852039813995e-02 1.868268102407455444e-01 1.442895382642745972e-01
1.259627100080251694e-02 4.510147124528884888e-02 -2.061955928802490234e-01 -1.466666162014007568e-01 4.320581257343292236e-02 2.020287215709686279e-01 1.785978525876998901e-01 -3.182699382305145264e-01 2.079993337392807007e-01 -2.170242816209793091e-01 -8.169798552989959717e-02 9.459564834833145142e-02 -1.338786631822586060e-01 3.695968165993690491e-02 1.785215437412261963e-01 -7.509430497884750366e-02 2.292626947164535522e-01 9.024945646524429321e-02 -2.412704974412918091e-01 9.718706458806991577e-02 1.366605758666992188e-01 -4.282955825328826904e-02 -2.014108300209045410e-01 1.745860278606414795e-01 2.495506852865219116e-01 2.348019331693649292e-01 -1.305393129587173462e-01 -3.442014753818511963e-01 5.353411659598350525e-02 2.234869301319122314e-01 2.604006044566631317e-02 2.622714936733245850e-01
-1.021774336695671082e-01 -2.342014461755752563e-01 3.797242045402526855e-02 -1.402564793825149536e-01 -1.536423265933990479e-01 -4.043221846222877502e-02 1.471745818853378296e-01 -4.788394272327423096e-02 -7.538378238677978516e-02 -4.544388875365257263e-02 9.582985192537307739e-03 -1.178166270256042480e-01 -3.051125630736351013e-02 1.655824929475784302e-01 1.863589584827423096e-01 2.558485046029090881e-02 1.663407832384109497e-01 -1.448898017406463623e-01 -2.159675359725952148e-01 4.251190721988677979e-01 -1.993947029113769531e-01 1.146718114614486694e-01 -5.012192204594612122e-02 1.984197944402694702e-01 2.554067373275756836e-01 3.780452013015747070e-01 -8.315078914165496826e-03 -3.308168053627014160e-01 9.209236502647399902e-02 -2.709328569471836090e-02 -1.794999390840530396e-01 2.214330881834030151e-01
-5.364881083369255066e-02 -9.017456322908401489e-02 -1.020379066467285156e-01 -1.302150189876556396e-01 4.360001906752586365e-02 1.205251142382621765e-01 8.085722476243972778e-02 -9.699100255966186523e-02 3.380841612815856934e-01 -2.112935930490493774e-01 3.743631765246391296e-02 -4.014623165130615234e-02 -5.177257955074310303e-02 -7.937087863683700562e-02 3.079955577850341797e-01 1.588363647460937500e-01 6.378501653671264648e-02 6.293867528438568115e-02 2.092645168304443359e-01 3.261907398700714111e-01 -8.687773346900939941e-02 -1.000025495886802673e-01 -4.208040237426757812e-02 2.062525898218154907e-01 1.383674442768096924e-01 5.106143653392791748e-02 -1.066188588738441467e-01 -2.561013996601104736e-01 -3.183867633342742920e-01 2.027486413717269897e-01 -8.458114415407180786e-02 4.120686352252960205e-01
2.987410128116607666e-02 2.674463689327239990e-01 -6.642819195985794067e-02 1.620598882436752319e-02 7.907783985137939453e-02 9.888613224029541016e-02 5.247171502560377121e-03 -3.595913201570510864e-02 -1.573536247014999390e-01 -1.302617322653532028e-02 -3.486989438533782959e-01 -4.932408034801483154e-01 -1.070666685700416565e-01 1.198516190052032471e-01 1.141974329948425293e-01 -1.791683733463287354e-01 3.022187650203704834e-01 -2.092614024877548218e-01 -8.349740505218505859e-02 1.172013357281684875e-01 -8.344627916812896729e-02 -3.339546620845794678e-01 -1.537285894155502319e-01 1.944652386009693146e-02 -5.213418230414390564e-02 1.109512075781822205e-01 -1.709422022104263306e-01 -5.006964504718780518e-02 2.122536003589630127e-01 3.641755133867263794e-02 7.356769591569900513e-02 2.188478112220764160e-01
8.400809951126575470e-03 5.561466887593269348e-02 2.613035440444946289e-01 1.214881613850593567e-01 1.186381876468658447e-01 -4.144440218806266785e-02 -6.373100727796554565e-02 -1.791135072708129883e-01 -6.897754222154617310e-02 -3.383137881755828857e-01 -1.316629201173782349e-01 -4.076776802539825439e-01 -9.835778176784515381e-02 -4.226135089993476868e-03 3.134117126464843750e-01 1.014669686555862427e-01 6.207815930247306824e-02 -2.410166524350643158e-02 2.051256597042083740e-01 5.908347293734550476e-02 1.315769255161285400e-01 -3.307458460330963135e-01 -2.568898200988769531e-01 7.414732873439788818e-02 -7.961664348840713501e-02 2.071987241506576538e-01 8.332561701536178589e-02 -2.774448394775390625e-01 -9.244142472743988037e-02 1.293793618679046631e-01 -1.209393367171287537e-01 1.399983912706375122e-01
1.283701881766319275e-02 3.374321758747100830e-01 3.020325005054473877e-01 -1.166351810097694397e-01 1.006403565406799316e-01 -5.627460405230522156e-02 -2.595393955707550049e-01 -2.165835350751876831e-02 1.358197778463363647e-01 -1.407227516174316406e-01 -1.481327861547470093e-01 -2.078114151954650879e-01 9.377530217170715332e-02 1.885704696178436279e-02 -7.424428313970565796e-02 -3.330248594284057617e-02 2.246917188167572021e-01 -5.795541033148765564e-02 1.644088625907897949e-01 -1.674371063709259033e-01 -1.463858932256698608e-01 -9.161905944347381592e-02 -1.494176089763641357e-01 9.280592948198318481e-02 -2.808895334601402283e-02 8.966243267059326172e-02 1.851993240416049957e-02 -3.893464803695678711e-01 -1.182078942656517029e-02 1.457165181636810303e-01 1.234996393322944641e-01 4.623994827270507812e-01
1.656561158597469330e-02 8.509932458400726318e-02 2.898513674736022949e-01 9.184841811656951904e-02 3.050777614116668701e-01 -2.423857152462005615e-02 4.466479644179344177e-02 -4.281019419431686401e-02 1.986641436815261841e-02 -2.526289820671081543e-01 -1.684193164110183716e-01 -3.514149487018585205e-01 2.424935102462768555e-01 4.428353160619735718e-02 -1.997983902692794800e-01 1.626076549291610718e-01 1.195972710847854614e-01 7.091800868511199951e-02 4.229263216257095337e-02 3.922257721424102783e-01 4.812958836555480957e-02 1.094881221652030945e-01 -5.759408324956893921e-02 -1.571182012557983398e-01 9.483645856380462646e-02 -6.520182639360427856e-02 4.443024843931198120e-02 -2.503825128078460693e-01 1.026906296610832214e-01 -7.642923295497894287e-02 1.884534507989883423e-01 3.350605368614196777e-01
-1.835045963525772095e-02 2.723558433353900909e-02 1.208071261644363403e-01 5.202002357691526413e-03 2.480894625186920166e-01 -4.707054793834686279e-02 -3.629083558917045593e-02 -1.208296418190002441e-01 -1.395385116338729858e-01 -1.268996298313140869e-01 9.814654476940631866e-03 -4.654560983180999756e-01 2.955096960067749023e-01 9.127068333327770233e-03 2.227994203567504883e-01 5.923405662178993225e-02 2.392342537641525269e-01 -7.278157025575637817e-02 2.496754974126815796e-01 -6.092936545610427856e-02 -4.062262773513793945e-01 -6.525291502475738525e-02 1.218902785331010818e-02 9.500052779912948608e-02 1.456460356712341309e-01 2.617216408252716064e-01 1.879033446311950684e-01 -1.706448048353195190e-01 -1.539712995290756226e-01 -1.374571025371551514e-01 -1.387194497510790825e-04 8.927429467439651489e-02
-2.294478714466094971e-01 -3.157888948917388916e-01 2.562658786773681641e-01 -1.128680184483528137e-01 2.569219470024108887e-01 -1.198285743594169617e-01 -7.687804847955703735e-02 -5.294287577271461487e-02 8.277261257171630859e-02 -2.590117603540420532e-02 -3.905722498893737793e-01 -7.841451466083526611e-02 5.609755218029022217e-02 3.262043744325637817e-02 4.087922349572181702e-02 -2.204905152320861816e-01 2.780598104000091553e-01 -3.479225188493728638e-02 1.480310410261154175e-01 -3.291191905736923218e-02 -7.020038366317749023e-02 -6.192164868116378784e-02 -1.610192656517028809e-01 -9.813026338815689087e-02 2.312806993722915649e-01 1.149907186627388000e-01 -1.958801597356796265e-01 -3.038683533668518066e-01 -2.734148800373077393e-01 1.141728460788726807e-01 7.476387172937393188e-02 1.509306728839874268e-01
-1.344239339232444763e-02 1.871850192546844482e-01 -3.149299621582031250e-01 -1.847679466009140015e-01 2.847798727452754974e-02 1.327788382768630981e-01 -2.393041402101516724e-01 -1.884745955467224121e-01 -3.432137519121170044e-02 -5.805087462067604065e-02 1.996644586324691772e-01 -3.911269828677177429e-02 1.038077324628829956e-01 1.863876879215240479e-01 1.627163439989089966e-01 -2.024172544479370117e-01 2.652564346790313721e-01 1.453256905078887939e-01 5.976594239473342896e-02 2.152156680822372437e-01 -1.282770484685897827e-01 -1.944086998701095581e-01 1.057605966925621033e-01 4.111084714531898499e-02 1.964236944913864136e-01 -4.891993105411529541e-02 -9.571666829288005829e-03 -3.222894668579101562e-01 -1.276656687259674072e-01 4.287670552730560303e-02 -2.377018518745899200e-02 4.349556267261505127e-01
-2.201214134693145752e-01 -1.772182285785675049e-01 -6.153965368866920471e-02 -2.292307466268539429e-01 1.896041631698608398e-01 -1.347016356885433197e-02 -2.047940492630004883e-01 7.939424365758895874e-02 -4.942226037383079529e-02 -2.084435671567916870e-01 -1.247973553836345673e-02 -4.141086339950561523e-01 3.772288188338279724e-02 -5.692978855222463608e-03 1.943106353282928467e-01 2.318834885954856873e-02 2.368952892720699310e-02 3.745469963178038597e-03 -4.448384046554565430e-02 3.233753517270088196e-02 2.869275584816932678e-02 -1.729284375905990601e-01 -4.393959641456604004e-01 2.247219085693359375e-01 -2.097519338130950928e-01 -4.092656821012496948e-02 -9.251726418733596802e-02 -2.268493622541427612e-01 -1.617414504289627075e-01 2.493513673543930054e-01 -5.577710643410682678e-02 2.170575410127639771e-01
-3.301595151424407959e-01 8.198264241218566895e-02 2.407936602830886841e-01 1.166678071022033691e-01 1.210290193557739258e-01 6.371036916971206665e-02 -1.149120181798934937e-01 -1.511772423982620239e-01 3.559655845165252686e-01 -2.792506814002990723e-01 1.536103636026382446e-01 -6.673598289489746094e-02 1.755428016185760498e-01 -1.414876133203506470e-01 1.065051332116127014e-01 -1.108839809894561768e-01 1.101168617606163025e-01 2.278795931488275528e-03 6.464393436908721924e-02 -1.868775039911270142e-01 1.056070327758789062e-01 -2.173131853342056274e-01 -1.134365350008010864e-01 7.248254865407943726e-02 1.248067989945411682e-01 1.737327426671981812e-01 -1.266674231737852097e-02 -4.243741333484649658e-01 -2.880957536399364471e-02 -7.107115536928176880e-02 -2.640763819217681885e-01 1.460678577423095703e-01
-3.429549559950828552e-02 -9.625983983278274536e-02 1.498780697584152222e-01 -4.546203091740608215e-02 1.562873716466128826e-03 1.405955851078033447e-01 -5.621445551514625549e-02 1.034841313958168030e-01 -2.094781026244163513e-02 7.119262218475341797e-02 -2.283026874065399170e-01 -3.581677675247192383e-01 3.380016684532165527e-01 2.800920978188514709e-02 -9.412091225385665894e-02 1.203874349594116211e-01 3.737691938877105713e-01 -2.447641193866729736e-01 2.340275943279266357e-01 7.238487154245376587e-02 6.258832663297653198e-02 -1.102952379733324051e-02 7.828530669212341309e-02 9.867667406797409058e-02 2.275517135858535767e-01 -7.878697477281093597e-03 9.819480590522289276e-03 -4.036886692047119141e-01 -1.890359073877334595e-01 1.591394990682601929e-01 -1.259679347276687622e-01 1.890431791543960571e-01
2.653427049517631531e-02 4.062984138727188110e-02 -1.317709088325500488e-01 1.412709653377532959e-01 8.045883476734161377e-02 1.394667625427246094e-01 -6.503126025199890137e-02 -4.461417496204376221e-01 -1.307994574308395386e-01 2.793632820248603821e-02 -1.071379110217094421e-01 -2.989514172077178955e-01 -7.084500044584274292e-02 -1.484917402267456055e-01 3.844326362013816833e-02 -7.523294538259506226e-02 2.412879765033721924e-01 -4.072416126728057861e-01 1.660415977239608765e-01 2.751106023788452148e-01 1.434880197048187256e-01 -8.022750169038772583e-02 -9.629071503877639771e-02 2.799258530139923096e-01 5.664735287427902222e-02 2.363016903400421143e-01 1.077141761779785156e-01 -1.770751476287841797e-01 1.506606768816709518e-02 4.607639834284782410e-02 -1.050937622785568237e-01 1.442392766475677490e-01
-5.215705186128616333e-02 -9.804952144622802734e-02 2.829806413501501083e-03 -3.111623823642730713e-01 2.672565579414367676e-01 -5.368722230195999146e-02 1.155667677521705627e-01 -6.895803660154342651e-02 3.545849323272705078e-01 -1.372988671064376831e-01 -1.710610985755920410e-01 -8.538445830345153809e-02 2.876359410583972931e-02 -4.258375763893127441e-01 -1.268750429153442383e-01 2.550191283226013184e-01 -1.036519277840852737e-02 -1.612308174371719360e-01 -1.426246613264083862e-01 9.014848619699478149e-02 -6.808181107044219971e-02 -2.366554737091064453e-01 -8.205225318670272827e-02 1.924294978380203247e-01 2.600735127925872803e-01 -7.548573613166809082e-02 -1.649724245071411133e-01 -5.279366672039031982e-02 -1.596321463584899902e-01 -2.149587273597717285e-01 -2.344666607677936554e-02 1.394021213054656982e-01
7.528461981564760208e-03 1.286344081163406372e-01 8.399735391139984131e-02 -3.415527939796447754e-01 -6.070982664823532104e-02 -1.917695552110671997e-01 -2.567463815212249756e-01 -1.084544882178306580e-01 1.038136035203933716e-01 -1.675270348787307739e-01 1.494313478469848633e-01 -1.799623668193817139e-01 1.605946123600006104e-01 -1.343691796064376831e-01 2.578056454658508301e-01 -1.207722797989845276e-01 4.395919144153594971e-01 6.920639425516128540e-02 1.362666785717010498e-01 1.336745023727416992e-01 -1.898345500230789185e-01 -2.846880853176116943e-01 -7.414165139198303223e-02 -3.965618833899497986e-02 -2.907515503466129303e-02 4.698354005813598633e-02 1.400623321533203125e-01 -2.127932608127593994e-01 2.779758907854557037e-02 4.706282913684844971e-02 -5.323889106512069702e-02 3.011492192745208740e-01
4.703509621322154999e-03 -8.597905188798904419e-02 -5.543925985693931580e-02 1.131709143519401550e-01 -1.285230964422225952e-01 -2.526889145374298096e-01 8.034010976552963257e-02 -1.660649925470352173e-01 6.530479341745376587e-02 -1.439465396106243134e-02 1.160762682557106018e-01 -1.640646159648895264e-01 -8.280493319034576416e-03 5.721800029277801514e-02 2.924985624849796295e-02 1.706959865987300873e-02 1.755430549383163452e-01 -8.923766762018203735e-02 -9.967863559722900391e-02 4.767110347747802734e-01 1.350271999835968018e-01 -6.479445099830627441e-02 1.314654350280761719e-01 3.865555226802825928e-01 1.657895743846893311e-02 2.220868766307830811e-01 -1.436912715435028076e-01 -4.228243827819824219e-01 1.297823190689086914e-01 7.548141479492187500e-02 6.077077984809875488e-02 2.694141268730163574e-01
-1.227150261402130127e-01 1.518713533878326416e-01 2.033887952566146851e-01 -2.918648421764373779e-01 -1.369954179972410202e-02 -3.139061480760574341e-02 -2.808250486850738525e-01 -8.662075549364089966e-02 2.493349015712738037e-01 -1.288580000400543213e-01 1.442958116531372070e-01 -1.830777674913406372e-01 8.578950166702270508e-02 -7.155661284923553467e-02 -1.147456765174865723e-01 -6.779862940311431885e-02 4.143334329128265381e-01 5.174298584461212158e-02 1.209193244576454163e-01 1.418274492025375366e-01 -7.445395737886428833e-02 -3.360616564750671387e-01 -8.039455860853195190e-02 4.778453707695007324e-02 -1.111683994531631470e-01 -1.019889786839485168e-01 5.425997450947761536e-02 -2.166797816753387451e-01 1.845766454935073853e-01 -1.181458681821823120e-02 1.162113025784492493e-01 3.574210405349731445e-01
4.260966926813125610e-02 1.113417819142341614e-01 6.130860745906829834e-02 -2.456082403659820557e-01 1.223630979657173157e-01 8.953905850648880005e-02 6.802084296941757202e-02 -8.524601161479949951e-02 7.761445641517639160e-02 -3.605830967426300049e-01 -4.113267064094543457e-01 -2.169103175401687622e-01 -1.118381246924400330e-01 4.936786368489265442e-03 8.112560212612152100e-02 -7.709819823503494263e-03 1.625987440347671509e-01 1.393023133277893066e-01 -3.375464379787445068e-01 2.624256610870361328e-01 -3.776906803250312805e-02 1.327604800462722778e-01 1.708591431379318237e-01 1.506001949310302734e-01 2.305074483156204224e-01 1.778257489204406738e-01 -7.566870190203189850e-03 -3.071891143918037415e-02 1.708287596702575684e-01 -2.651810273528099060e-02 1.017803251743316650e-01 2.996495366096496582e-01
2.770557403564453125e-01 1.394180953502655029e-01 -2.636969834566116333e-02 -3.836933076381683350e-01 2.438646256923675537e-01 2.137385308742523193e-01 -1.244060788303613663e-02 -2.651427686214447021e-01 2.369863539934158325e-02 -2.987501621246337891e-01 4.117078706622123718e-02 -2.634273171424865723e-01 2.918900251388549805e-01 -1.485519409179687500e-01 -3.790308162569999695e-02 -1.499343663454055786e-01 1.023534461855888367e-01 -9.646136313676834106e-02 9.075526893138885498e-02 1.035840343683958054e-02 -2.766821682453155518e-01 -1.895280182361602783e-01 2.971028909087181091e-02 -1.429500291123986244e-03 6.727657467126846313e-02 -1.481478512287139893e-01 3.147094696760177612e-02 -9.194722771644592285e-02 -9.159279614686965942e-02 5.871884152293205261e-02 -1.593220233917236328e-02 3.141619265079498291e-01
-1.032268404960632324e-01 1.123844683170318604e-01 1.637581177055835724e-02 -1.280121952295303345e-01 2.134083360433578491e-01 -4.649865627288818359e-02 -2.037572860717773438e-01 -7.164056599140167236e-02 -4.615114629268646240e-02 -1.965707689523696899e-01 -3.358134329319000244e-01 -2.238063067197799683e-01 -1.750266104936599731e-01 -7.961520552635192871e-02 6.531537510454654694e-03 -1.116588804870843887e-02 7.112557534128427505e-03 -4.524930119514465332e-01 8.063205331563949585e-02 2.625596523284912109e-01 -2.552940696477890015e-02 -3.713003396987915039e-01 -3.042032569646835327e-02 -1.091351080685853958e-02 -1.789951883256435394e-02 1.472231447696685791e-01 1.215159222483634949e-01 -7.416734844446182251e-02 1.474689245223999023e-01 3.754949942231178284e-02 2.666429057717323303e-02 3.728324174880981445e-01
1.254360228776931763e-01 -2.834527194499969482e-01 4.696493595838546753e-02 -3.149338532239198685e-03 5.793900787830352783e-02 -2.132093766704201698e-03 1.263635158538818359e-01 -8.652901649475097656e-02 -7.946670055389404297e-02 -8.516025263816118240e-05 -1.599664837121963501e-01 -3.118295371532440186e-01 3.520660847425460815e-02 -8.338904380798339844e-02 -3.292119503021240234e-01 -1.301891505718231201e-01 2.556692063808441162e-01 7.860208302736282349e-02 1.513342261314392090e-01 -2.414691075682640076e-02 6.337068229913711548e-02 -1.143264994025230408e-01 -6.438513100147247314e-02 3.970535695552825928e-01 -3.823478473350405693e-04 5.606038123369216919e-02 1.913398876786231995e-02 -4.202933609485626221e-01 5.247423052787780762e-02 -3.462268784642219543e-02 2.422234416007995605e-01 3.090789020061492920e-01
2.472525276243686676e-02 6.713146716356277466e-02 -3.304059058427810669e-02 -7.869021501392126083e-04 -9.413931518793106079e-02 5.890450254082679749e-02 6.407019682228565216e-03 -3.529721498489379883e-01 2.406954020261764526e-01 -1.126162111759185791e-01 -1.440103650093078613e-01 -3.277494385838508606e-02 1.076030954718589783e-01 1.565666310489177704e-02 1.791140623390674591e-02 -5.168790742754936218e-02 2.269601821899414062e-01 3.755913972854614258e-01 -8.591809123754501343e-02 -1.003571599721908569e-01 1.814019978046417236e-01 -1.341248005628585815e-01 -3.477855920791625977e-01 7.469930499792098999e-02 1.537087708711624146e-01 2.762316465377807617e-01 -7.618844509124755859e-02 -3.602108955383300781e-01 -1.051806509494781494e-01 2.053366303443908691e-01 7.570760697126388550e-02 2.601396143436431885e-01
3.049023798666894436e-04 -1.454382836818695068e-01 1.200646460056304932e-01 -3.973691165447235107e-01 9.509972482919692993e-02 4.235350340604782104e-02 -1.317276507616043091e-01 -2.422298491001129150e-01 -5.168349668383598328e-02 -1.463452130556106567e-01 -3.487860783934593201e-03 -2.250789403915405273e-01 3.471117839217185974e-02 4.760624095797538757e-02 8.831790834665298462e-02 3.662857711315155029e-01 3.558962941169738770e-01 -9.634719789028167725e-02 -8.370444923639297485e-02 -5.345428735017776489e-02 -2.831213362514972687e-02 -2.335067689418792725e-01 -1.031351238489151001e-01 4.589415341615676880e-02 1.806728690862655640e-01 -1.190632507205009460e-01 2.408168613910675049e-01 -6.643054634332656860e-02 3.145301714539527893e-02 1.481560915708541870e-01 3.325268626213073730e-01 2.070033103227615356e-01
1.984702497720718384e-01 2.410090118646621704e-01 -6.948750000447034836e-03 7.711207121610641479e-02 9.162212163209915161e-02 -3.081569075584411621e-02 2.565998956561088562e-02 -1.806712448596954346e-01 -5.433252826333045959e-02 -1.462491452693939209e-01 4.918189719319343567e-02 -7.938622683286666870e-02 1.766498014330863953e-02 -1.617337316274642944e-01 -1.945376098155975342e-01 -2.836869657039642334e-02 4.340507090091705322e-01 -3.129631280899047852e-03 -1.605685651302337646e-01 -9.472475945949554443e-02 4.554862156510353088e-02 -1.556278318166732788e-01 4.753291979432106018e-02 1.857619136571884155e-01 -8.793628960847854614e-02 3.108213841915130615e-01 -2.554414607584476471e-02 -4.788993597030639648e-01 2.768953703343868256e-02 -2.237715274095535278e-01 -1.102281138300895691e-01 2.686015069484710693e-01
5.240105092525482178e-02 2.160529978573322296e-02 -2.538674473762512207e-01 -4.338552057743072510e-02 9.045815467834472656e-02 -5.020859837532043457e-02 1.572639197111129761e-01 7.590639591217041016e-02 2.702931463718414307e-01 -4.426018595695495605e-01 -1.238796934485435486e-01 -2.536655068397521973e-01 2.024897783994674683e-01 1.337324231863021851e-01 -1.005309969186782837e-01 -1.561906337738037109e-01 1.041004210710525513e-01 -3.129002749919891357e-01 -8.015644736588001251e-03 8.304896950721740723e-02 8.041337132453918457e-02 -2.860647141933441162e-01 5.386769026517868042e-02 5.071990191936492920e-02 1.868143230676651001e-01 2.241582721471786499e-01 5.308426544070243835e-02 3.967692703008651733e-02 6.670458242297172546e-03 -6.934661418199539185e-02 2.684844732284545898e-01 2.669624686241149902e-01
3.605796396732330322e-02 -2.329977303743362427e-01 5.288883298635482788e-02 8.305761031806468964e-03 3.018507957458496094e-01 2.133470922708511353e-01 1.116440147161483765e-01 3.032498992979526520e-02 7.542988657951354980e-02 -1.168473139405250549e-01 7.271987199783325195e-02 -2.341489493846893311e-01 1.578168272972106934e-01 -2.079866230487823486e-01 -1.264488548040390015e-01 -2.427996993064880371e-01 1.561587899923324585e-01 3.147617354989051819e-02 1.047718971967697144e-01 5.791326239705085754e-02 -2.898372337222099304e-02 -1.886317431926727295e-01 -2.292352318763732910e-01 2.457524389028549194e-01 4.852813184261322021e-01 6.345237791538238525e-02 -7.250288128852844238e-02 -1.843710988759994507e-01 -2.484442591667175293e-01 -5.561833828687667847e-02 -1.336674988269805908e-01 1.357846707105636597e-01
1.550057977437973022e-01 6.789691746234893799e-02 2.150822728872299194e-01 -1.789216101169586182e-01 2.521023154258728027e-01 -6.313014775514602661e-02 -9.565079212188720703e-02 -6.880994141101837158e-02 -1.109695136547088623e-01 -4.187561944127082825e-02 -1.472058445215225220e-01 -2.494091391563415527e-01 4.235215187072753906e-01 -2.198133245110511780e-02 -1.516916602849960327e-01 2.532337307929992676e-01 1.087412536144256592e-01 1.427786946296691895e-01 2.352517843246459961e-02 1.812272220849990845e-01 -3.046376407146453857e-01 -1.234211623668670654e-01 -6.762121804058551788e-03 4.525484517216682434e-02 2.496737055480480194e-02 2.346753329038619995e-01 2.908413708209991455e-01 -1.411550641059875488e-01 -6.920783966779708862e-02 4.557484388351440430e-02 2.333052158355712891e-01 2.224547117948532104e-01
-9.692209959030151367e-02 -2.231246232986450195e-01 -8.633182197809219360e-02 -8.313300460577011108e-02 5.996998026967048645e-02 1.894831508398056030e-01 -1.035412326455116272e-01 -7.147534191608428955e-02 2.171349972486495972e-01 1.894359737634658813e-01 -5.462503433227539062e-02 -2.535339593887329102e-01 6.460852175951004028e-02 1.143311113119125366e-01 -1.734494715929031372e-01 1.042614579200744629e-01 -9.098822623491287231e-02 7.506182789802551270e-02 5.375514179468154907e-02 -9.286548197269439697e-02 -2.034505903720855713e-01 -4.419249892234802246e-01 -6.784023717045783997e-03 3.005989193916320801e-01 -1.496735215187072754e-01 2.203649878501892090e-01 1.002620756626129150e-01 -3.630657494068145752e-01 6.529874354600906372e-02 -1.425944268703460693e-01 7.683206349611282349e-02 2.584079205989837646e-01
1.602751612663269043e-01 8.176728338003158569e-02 -5.407557636499404907e-02 -4.304054677486419678e-01 1.224059760570526123e-01 -1.015549004077911377e-01 -7.054730504751205444e-02 -1.856756806373596191e-01 9.957668185234069824e-02 -2.784980833530426025e-01 1.473120599985122681e-01 -2.797634899616241455e-01 -9.789871424436569214e-02 5.843252874910831451e-03 5.632775276899337769e-02 -2.235342264175415039e-01 5.328015610575675964e-02 -7.778821140527725220e-02 6.193529069423675537e-02 1.909514330327510834e-02 -2.595141828060150146e-01 -1.645188033580780029e-01 3.688467666506767273e-03 -1.293858289718627930e-01 5.514333024621009827e-02 7.722141593694686890e-02 8.270756900310516357e-02 -1.135013028979301453e-01 -2.045143991708755493e-01 1.400917619466781616e-01 -8.366549015045166016e-02 4.930139482021331787e-01
1.756763756275177002e-01 1.919419914484024048e-01 -1.138548403978347778e-01 -3.762678503990173340e-01 1.152697652578353882e-01 9.976833313703536987e-02 -8.346509188413619995e-02 -2.489099651575088501e-01 2.044880241155624390e-01 -1.741863638162612915e-01 9.027157723903656006e-02 -1.792888045310974121e-01 3.102825284004211426e-01 -4.125166218727827072e-03 1.032783761620521545e-01 -1.570156067609786987e-01 2.268658280372619629e-01 1.323295757174491882e-02 8.739648014307022095e-02 1.655889898538589478e-01 -3.057472109794616699e-01 -2.982635200023651123e-01 2.528491802513599396e-02 -2.312951954081654549e-03 -3.340217098593711853e-02 -3.082743287086486816e-02 2.209490165114402771e-03 -1.085439044982194901e-02 -1.226257905364036560e-01 1.005296111106872559e-01 1.922263056039810181e-01 3.278089761734008789e-01
-1.639358997344970703e-01 4.870629683136940002e-02 2.232139408588409424e-01 1.246811896562576294e-01 1.266736239194869995e-01 -2.391684986650943756e-02 2.489610463380813599e-01 -1.381951719522476196e-01 6.304832547903060913e-02 9.938202798366546631e-02 -1.178177166730165482e-02 -9.235607832670211792e-02 2.196083217859268188e-01 7.154593616724014282e-02 -1.210596710443496704e-01 6.687231361865997314e-02 2.664541602134704590e-01 -3.121557086706161499e-02 -3.165695965290069580e-01 4.682202935218811035e-01 2.630510367453098297e-03 -2.511193156242370605e-01 3.363265469670295715e-02 1.227717176079750061e-01 -1.180293690413236618e-02 2.079675644636154175e-01 -1.387599706649780273e-01 -3.583473861217498779e-01 8.699928224086761475e-02 1.823610961437225342e-01 4.121692478656768799e-02 9.176047146320343018e-02
1.270519793033599854e-01 -1.297250986099243164e-01 1.028561890125274658e-01 -3.929905593395233154e-01 5.391857400536537170e-02 1.980167776346206665e-01 -1.670216321945190430e-01 -1.203142255544662476e-01 3.115077614784240723e-01 -1.622336208820343018e-01 2.550252974033355713e-01 -1.777955740690231323e-01 2.551012299954891205e-02 1.317371986806392670e-02 2.875453326851129532e-03 -7.027429342269897461e-02 1.041863262653350830e-01 -1.328989863395690918e-01 2.720150537788867950e-02 -6.850023567676544189e-02 -1.577224135398864746e-01 -1.985266953706741333e-01 1.422773450613021851e-01 -2.124598920345306396e-01 -1.607454940676689148e-02 2.997251749038696289e-01 1.035166829824447632e-01 -1.758730709552764893e-01 9.047483652830123901e-02 -5.387797579169273376e-02 6.428916007280349731e-02 4.256279170513153076e-01
-7.217183709144592285e-02 -3.726209700107574463e-01 5.903410166501998901e-02 -9.195832535624504089e-03 1.635341197252273560e-01 2.026247084140777588e-01 -1.901672780513763428e-01 -3.352633714675903320e-01 1.488288491964340210e-01 1.565125887282192707e-03 -6.661492586135864258e-02 -2.786752209067344666e-02 -7.635532319545745850e-02 6.981192529201507568e-02 2.334655262529850006e-02 1.058010309934616089e-01 4.948523268103599548e-02 1.194591745734214783e-01 9.427817910909652710e-02 1.785736531019210815e-01 -1.140162814408540726e-03 -1.443207263946533203e-01 -8.841354399919509888e-02 1.358675807714462280e-01 1.087092608213424683e-01 2.381910830736160278e-01 -7.996438443660736084e-02 -9.213183075189590454e-02 -1.104026809334754944e-01 -3.951756656169891357e-01 1.443577930331230164e-02 4.791675209999084473e-01
-4.220096394419670105e-02 -1.295080501586198807e-02 -1.708097159862518311e-01 -2.246779650449752808e-01 -5.189216136932373047e-02 7.420860975980758667e-02 1.867790818214416504e-01 -1.686893850564956665e-01 -1.747836768627166748e-01 -2.654997110366821289e-01 3.134788572788238525e-02 -1.659365892410278320e-01 3.359306454658508301e-01 1.852166503667831421e-01 1.528687924146652222e-01 1.164153069257736206e-01 1.417578756809234619e-01 -1.996280439198017120e-02 -5.004203692078590393e-02 3.623583540320396423e-02 1.516086310148239136e-01 -3.346017897129058838e-01 -1.453171223402023315e-01 2.526918351650238037e-01 -2.906301058828830719e-02 3.053291141986846924e-01 -1.706569492816925049e-01 -5.550729483366012573e-02 -1.382098346948623657e-01 -7.036155462265014648e-02 3.559701442718505859e-01 1.093260049819946289e-01
2.038485370576381683e-02 -4.990032408386468887e-03 -8.192114531993865967e-02 -2.967741154134273529e-02 3.597699701786041260e-01 1.964960992336273193e-01 -1.211890652775764465e-01 5.260343849658966064e-02 -9.131140261888504028e-02 -1.726015955209732056e-01 -4.087226092815399170e-02 -2.595581710338592529e-01 6.374623626470565796e-02 2.685723304748535156e-01 2.894966602325439453e-01 2.978499792516231537e-02 2.767806351184844971e-01 -9.891640394926071167e-02 -2.007157355546951294e-02 -2.405136227607727051e-01 -1.537879854440689087e-01 -3.027315139770507812e-01 -1.677885651588439941e-01 2.925543487071990967e-01 2.433615177869796753e-02 8.155200630426406860e-02 -9.194575995206832886e-02 5.178222805261611938e-02 -1.647231429815292358e-01 -2.629050519317388535e-03 1.385599374771118164e-01 3.162449896335601807e-01
5.676414817571640015e-02 -2.287578731775283813e-01 -6.140858307480812073e-02 -1.252323538064956665e-01 2.133522480726242065e-01 -1.977627277374267578e-01 1.025998592376708984e-01 -2.043248862028121948e-01 1.130268648266792297e-01 -4.777408540248870850e-01 1.882329732179641724e-01 -2.923972606658935547e-01 8.315050601959228516e-02 -4.154801741242408752e-02 -1.618512123823165894e-01 -4.233110323548316956e-02 4.018431529402732849e-02 1.212373897433280945e-01 3.819835186004638672e-02 -3.543734550476074219e-02 1.189832165837287903e-01 -2.292139679193496704e-01 1.517167240381240845e-01 -2.922054007649421692e-02 -2.235479839146137238e-02 3.164049685001373291e-01 1.687485128641128540e-01 -1.724951900541782379e-02 1.108549609780311584e-01 4.289836809039115906e-02 1.412421315908432007e-01 3.412653207778930664e-01
1.241092160344123840e-01 1.813468188047409058e-01 1.126934289932250977e-01 -9.628967940807342529e-02 1.109497174620628357e-01 -9.932857006788253784e-02 7.884345203638076782e-02 -3.014953136444091797e-01 4.340846091508865356e-02 1.317565441131591797e-01 -1.776137501001358032e-01 8.786239475011825562e-02 7.159528881311416626e-02 -1.892246007919311523e-01 -1.600316315889358521e-01 1.195821166038513184e-01 3.180493712425231934e-01 6.570910662412643433e-02 4.521177150309085846e-03 -3.745116293430328369e-02 5.475708842277526855e-02 -2.203491181135177612e-01 2.642758004367351532e-02 2.985249161720275879e-01 -7.028898596763610840e-02 3.055276572704315186e-01 -1.519580185413360596e-01 -2.333481311798095703e-01 -6.259816139936447144e-02 -2.551714777946472168e-01 1.845364831387996674e-02 4.214607179164886475e-01
7.034963369369506836e-02 -2.272776663303375244e-01 2.115576900541782379e-02 -6.734610348939895630e-02 2.190285176038742065e-01 -1.914188861846923828e-01 3.596964105963706970e-02 -3.052424490451812744e-01 8.318885415792465210e-02 -3.469431996345520020e-01 9.290709346532821655e-02 -1.893962472677230835e-01 1.338125020265579224e-01 4.760974645614624023e-02 -5.274712666869163513e-02 -9.110128879547119141e-02 2.507537789642810822e-02 1.645062416791915894e-01 1.162982732057571411e-01 -2.099299430847167969e-02 1.230526044964790344e-01 -3.788273930549621582e-01 -8.500538766384124756e-02 -1.316875964403152466e-01 -6.444663554430007935e-02 1.505017578601837158e-01 8.928504586219787598e-02 -1.156828552484512329e-01 1.108118891716003418e-01 -1.555318478494882584e-02 1.753641068935394287e-01 4.898730218410491943e-01
1.350822001695632935e-01 -1.358550339937210083e-01 -2.652665786445140839e-02 -1.908401995897293091e-01 7.696581631898880005e-02 -1.698705404996871948e-01 6.653744727373123169e-02 -1.665519922971725464e-01 2.739483416080474854e-01 -4.059884548187255859e-01 2.198037505149841309e-02 -2.726306319236755371e-01 -1.127445953898131847e-03 -1.454491540789604187e-02 -1.116348151117563248e-02 -6.358113605529069901e-03 4.342187196016311646e-02 -1.517365276813507080e-01 -1.303301155567169189e-01 1.365037914365530014e-02 9.272668510675430298e-02 -4.176861047744750977e-01 8.595841377973556519e-02 -1.936799138784408569e-01 -6.866341829299926758e-02 2.048928886651992798e-01 1.221359968185424805e-01 -1.605301797389984131e-01 1.802771687507629395e-01 -2.332543581724166870e-02 1.679020822048187256e-01 3.542639613151550293e-01
-3.073042631149291992e-01 1.661598980426788330e-01 -1.227645054459571838e-01 -4.095325991511344910e-02 1.602051705121994019e-01 8.705983310937881470e-02 -7.446038722991943359e-02 -4.397996366024017334e-01 1.070856451988220215e-01 -2.226652652025222778e-01 -2.015965878963470459e-01 -2.047698348760604858e-01 9.605184197425842285e-02 2.070668339729309082e-01 -9.800417721271514893e-02 -8.546410128474235535e-03 1.602619737386703491e-01 -1.311698257923126221e-01 6.208480335772037506e-04 3.160773515701293945e-01 -1.215817034244537354e-01 -5.520327761769294739e-02 -2.341016530990600586e-01 1.931181550025939941e-01 -4.839402809739112854e-02 8.955742418766021729e-02 1.589514166116714478e-01 -1.849883049726486206e-02 -1.085496172308921814e-01 -6.098130717873573303e-02 3.436218202114105225e-01 3.638006746768951416e-02
6.657753884792327881e-02 -2.579659223556518555e-02 9.694398194551467896e-02 -1.643500663340091705e-02 3.935505151748657227e-01 2.210495993494987488e-02 6.397107988595962524e-02 -2.822905033826828003e-02 4.362032189965248108e-02 -1.286902278661727905e-01 -3.231866657733917236e-01 -2.187073379755020142e-01 3.386189043521881104e-01 1.813653111457824707e-02 -6.003126129508018494e-02 -2.488493174314498901e-02 1.263820081949234009e-01 -2.232342958450317383e-01 3.483622148633003235e-02 1.659518033266067505e-01 2.036600410938262939e-01 3.115464374423027039e-02 2.820261567831039429e-02 -8.106351643800735474e-02 1.741292327642440796e-01 1.604380607604980469e-01 1.560444682836532593e-01 5.140224471688270569e-02 -2.810313701629638672e-01 -1.272195279598236084e-01 2.839867174625396729e-01 3.630058765411376953e-01
1.017051842063665390e-02 -1.440326571464538574e-01 1.391409933567047119e-01 7.545264810323715210e-02 -1.465877145528793335e-02 -2.006734907627105713e-01 -2.386690676212310791e-01 -1.003563702106475830e-01 3.259018659591674805e-01 -2.255318313837051392e-02 1.788087189197540283e-01 -1.764829456806182861e-01 3.455612659454345703e-01 1.509141549468040466e-02 3.873537108302116394e-02 1.505645364522933960e-01 2.128902077674865723e-01 -1.011632569134235382e-02 -8.101540803909301758e-02 3.601831793785095215e-01 4.164764657616615295e-02 -4.731777310371398926e-02 -2.544386386871337891e-01 1.904345303773880005e-01 5.362818390130996704e-02 7.185549288988113403e-02 2.412810176610946655e-02 -1.137294769287109375e-01 -3.381673395633697510e-01 2.092631608247756958e-01 -1.600311249494552612e-01 2.022797316312789917e-01
-9.823298454284667969e-02 1.015032082796096802e-01 9.129811823368072510e-02 -2.557826042175292969e-01 4.072067886590957642e-02 -1.171735823154449463e-01 -1.951745301485061646e-01 1.253331894986331463e-03 2.099525183439254761e-01 -7.793916016817092896e-02 1.112426221370697021e-01 -2.086563110351562500e-01 2.250016033649444580e-01 -9.881957620382308960e-02 1.298035979270935059e-01 -5.198945105075836182e-02 2.975207269191741943e-01 -1.826758086681365967e-01 -1.488895993679761887e-02 9.797053039073944092e-02 -2.344011217355728149e-01 -2.804084718227386475e-01 9.901209920644760132e-02 -2.707271277904510498e-01 -8.711077272891998291e-02 1.153629720211029053e-01 2.140766084194183350e-01 -2.431549429893493652e-01 -2.298109699040651321e-03 -4.477616026997566223e-02 9.421292692422866821e-02 4.262397587299346924e-01
-1.182255148887634277e-01 1.199544593691825867e-01 -1.854405552148818970e-01 5.931758880615234375e-02 2.355157583951950073e-01 -2.956258058547973633e-01 3.114081546664237976e-02 -1.574906259775161743e-01 1.534882485866546631e-01 -3.190464079380035400e-01 -2.271306216716766357e-01 -9.640710055828094482e-02 1.388897746801376343e-01 1.624143570661544800e-01 1.165271103382110596e-01 9.543326497077941895e-02 5.881509557366371155e-02 -2.356986850500106812e-01 -1.031097471714019775e-01 3.439348638057708740e-01 -1.429713368415832520e-01 -3.436561524868011475e-01 3.100132942199707031e-02 2.143551409244537354e-01 2.093415521085262299e-02 2.397321164608001709e-02 1.169985830783843994e-01 -1.008688658475875854e-02 2.363632023334503174e-01 -3.336991742253303528e-02 1.501879096031188965e-01 2.068294733762741089e-01
-1.056241914629936218e-01 -9.621594101190567017e-02 -7.274106889963150024e-02 1.130969077348709106e-02 -7.896636426448822021e-02 2.125384062528610229e-01 2.497806586325168610e-02 -1.949464976787567139e-01 2.596769332885742188e-01 -2.246666252613067627e-01 -1.040727831423282623e-02 -3.537650778889656067e-02 -1.117638200521469116e-01 4.738833010196685791e-02 1.736402660608291626e-01 2.042971700429916382e-01 1.852314770221710205e-01 2.134405970573425293e-01 3.450497984886169434e-02 2.724452316761016846e-01 1.682850569486618042e-01 -1.723353862762451172e-01 -1.365232020616531372e-01 7.181800901889801025e-02 2.807881236076354980e-01 2.283226698637008667e-01 -1.458622366189956665e-01 -3.068414628505706787e-01 -2.762223184108734131e-01 1.413505151867866516e-02 7.307267189025878906e-02 3.360049128532409668e-01
-2.363848090171813965e-01 1.257014721632003784e-01 5.495013669133186340e-02 -2.222867459058761597e-01 4.640471935272216797e-02 -4.986649379134178162e-02 -1.493146866559982300e-01 -5.007031187415122986e-02 2.023963034152984619e-01 -1.578369289636611938e-01 1.801936030387878418e-01 -2.047119438648223877e-01 1.771507412195205688e-01 -4.399820044636726379e-02 1.121877208352088928e-01 -9.823961555957794189e-02 4.277533888816833496e-01 -1.793583631515502930e-01 3.623826801776885986e-02 1.687398552894592285e-01 -2.330933362245559692e-01 -2.201040685176849365e-01 -2.705502323806285858e-02 -2.309747934341430664e-01 -5.639863084070384502e-04 1.626371592283248901e-02 1.601873785257339478e-01 -2.042338401079177856e-01 1.372952610254287720e-01 -1.288163810968399048e-01 -2.445493824779987335e-02 3.810159862041473389e-01
2.118093222379684448e-01 8.015387691557407379e-03 -6.500445306301116943e-03 -1.414905637502670288e-01 1.943753957748413086e-01 3.384879603981971741e-02 2.872087433934211731e-02 -1.830233633518218994e-01 1.395491361618041992e-01 -2.123333215713500977e-01 1.513736546039581299e-01 -2.380726635456085205e-01 2.492884695529937744e-01 -3.397933021187782288e-02 -1.574253588914871216e-01 -4.378222860395908356e-03 3.499493002891540527e-01 5.794980749487876892e-02 6.919979304075241089e-02 2.182672172784805298e-01 6.205310672521591187e-02 -7.915674895048141479e-02 -3.863282799720764160e-01 8.091172575950622559e-02 -5.553302820771932602e-03 -8.323675394058227539e-02 -9.919979423284530640e-02 4.110839590430259705e-02 -2.570602893829345703e-01 1.624094881117343903e-02 -3.133311867713928223e-01 3.198955059051513672e-01
-3.382651209831237793e-01 1.782109737396240234e-01 -6.532311439514160156e-02 7.190936710685491562e-03 2.619410753250122070e-01 1.004701331257820129e-01 -1.291580200195312500e-01 -6.034652516245841980e-02 1.180166974663734436e-01 -3.386369347572326660e-01 -3.206544816493988037e-01 -1.609790623188018799e-01 2.831499651074409485e-02 -7.091540843248367310e-02 -2.170066349208354950e-02 -4.700578376650810242e-02 -4.449491947889328003e-02 -3.342581987380981445e-01 -1.056822463870048523e-01 5.310135707259178162e-02 -7.049005478620529175e-02 -1.311827152967453003e-01 3.187072649598121643e-02 -1.719298660755157471e-01 1.072409152984619141e-01 3.889486789703369141e-01 -5.229698866605758667e-02 -2.273211181163787842e-01 -1.191647127270698547e-01 1.879596561193466187e-01 8.741025626659393311e-02 1.726527810096740723e-01
1.727532148361206055e-01 -9.717231243848800659e-02 1.612107753753662109e-01 -2.585408091545104980e-01 -1.035931035876274109e-01 -3.794140219688415527e-01 6.036886014044284821e-03 -1.183701157569885254e-01 3.789094835519790649e-02 -1.914079189300537109e-01 -2.501047253608703613e-01 -1.423795074224472046e-01 -4.713170602917671204e-02 5.969695374369621277e-02 1.866463869810104370e-01 1.004656702280044556e-01 5.980931967496871948e-02 -2.052781432867050171e-01 -1.219964399933815002e-01 1.906564831733703613e-01 6.589386612176895142e-02 4.803642630577087402e-02 -2.052936106920242310e-01 3.279613256454467773e-01 4.678637161850929260e-02 1.679038703441619873e-01 -2.435260117053985596e-01 -3.609671592712402344e-01 -7.239715754985809326e-02 -1.490525007247924805e-01 1.495308522135019302e-02 1.629951894283294678e-01
-8.671916276216506958e-02 -8.954108506441116333e-02 -2.356749325990676880e-01 -5.781292542815208435e-02 3.886971771717071533e-01 1.756038069725036621e-01 -1.621977537870407104e-01 7.369232922792434692e-02 -1.332853883504867554e-01 -2.153137624263763428e-01 7.848676294088363647e-02 -2.880597710609436035e-01 -1.526607275009155273e-01 2.127581685781478882e-01 1.388065814971923828e-01 6.630240380764007568e-02 2.443038970232009888e-01 1.068924590945243835e-01 8.737803250551223755e-02 -4.215580970048904419e-02 -3.345277532935142517e-02 -2.599043548107147217e-01 -1.002360060811042786e-01 1.966582089662551880e-01 3.316533565521240234e-02 1.156543102115392685e-02 -1.793548166751861572e-01 -1.545837074518203735e-01 -2.883365452289581299e-01 -3.066326864063739777e-02 1.049080565571784973e-01 3.407678008079528809e-01
6.508582830429077148e-02 2.152363397181034088e-02 2.315094135701656342e-02 -9.323330596089363098e-03 1.653169840574264526e-01 -4.143348708748817444e-02 2.317878901958465576e-01 -1.938426941633224487e-01 1.655559837818145752e-01 -2.335609495639801025e-01 1.878426782786846161e-02 -2.360069602727890015e-01 9.362802654504776001e-02 3.609168156981468201e-02 8.770161867141723633e-02 -2.787266969680786133e-01 1.526428610086441040e-01 -3.712571263313293457e-01 2.541197650134563446e-02 -5.306210368871688843e-02 1.713006794452667236e-01 -1.239225715398788452e-01 -1.056089252233505249e-01 -6.928738206624984741e-02 3.039130568504333496e-01 3.711427450180053711e-01 7.928715646266937256e-02 1.237017288804054260e-01 -2.587166726589202881e-01 -1.996573358774185181e-01 2.833564067259430885e-03 2.389939874410629272e-01
1.303645670413970947e-01 -8.202730864286422729e-02 4.285347834229469299e-02 -2.871859967708587646e-01 2.676773667335510254e-01 3.630175441503524780e-02 9.770575910806655884e-02 -1.914519220590591431e-01 3.153627216815948486e-01 -9.039276838302612305e-02 -4.496187716722488403e-02 -4.377016127109527588e-01 2.776436507701873779e-01 -8.447445183992385864e-02 -1.673646457493305206e-02 -6.446801126003265381e-02 2.517579197883605957e-01 -6.693094503134489059e-03 -2.834607101976871490e-02 6.283553689718246460e-02 -3.012132644653320312e-01 -2.851458489894866943e-01 -1.034894287586212158e-01 5.913110822439193726e-02 -4.265851899981498718e-02 -2.810870409011840820e-01 8.560010790824890137e-02 -4.082715883851051331e-02 -2.974514104425907135e-02 -4.649257659912109375e-02 -1.334852427244186401e-01 1.334047615528106689e-01
4.182438924908638000e-02 4.163081198930740356e-02 -1.422663480043411255e-01 -2.538033425807952881e-01 -3.131597489118576050e-02 1.227229610085487366e-01 -6.639251857995986938e-02 -6.463999301195144653e-02 8.817072957754135132e-02 -2.274762988090515137e-01 -1.249476671218872070e-01 -3.053488433361053467e-01 -8.084771782159805298e-02 1.121956110000610352e-02 2.744354903697967529e-01 -1.789084821939468384e-01 3.278381526470184326e-01 -2.092328220605850220e-01 -2.971167862415313721e-01 -2.553688921034336090e-02 6.602769345045089722e-02 -4.552032649517059326e-01 -4.856378212571144104e-02 -1.209472641348838806e-01 -5.450285598635673523e-02 8.954356610774993896e-02 2.072170376777648926e-01 -1.889715045690536499e-01 1.891621015965938568e-02 5.422456189990043640e-02 -7.615795731544494629e-02 1.933915317058563232e-01
-7.007414009422063828e-03 -5.480754654854536057e-03 6.229056417942047119e-02 -1.487538367509841919e-01 2.750270627439022064e-02 1.481860280036926270e-01 1.853712648153305054e-01 -4.534952640533447266e-01 2.620351016521453857e-01 -3.492790460586547852e-02 8.154347538948059082e-02 6.154145672917366028e-02 6.388944387435913086e-02 -2.463815659284591675e-01 3.067619726061820984e-02 -1.511119455099105835e-01 1.566342115402221680e-01 1.514552235603332520e-01 1.712330989539623260e-02 -6.572297960519790649e-02 -6.958614289760589600e-02 -2.281542420387268066e-01 -2.320121377706527710e-01 -1.931581348180770874e-01 1.400781422853469849e-01 2.868678271770477295e-01 -6.347295641899108887e-02 -1.612541973590850830e-01 4.029946029186248779e-02 1.829593479633331299e-01 -8.089151978492736816e-02 4.105923771858215332e-01
-7.912682741880416870e-02 -3.660266697406768799e-01 2.834757231175899506e-02 -7.570968568325042725e-02 2.435128390789031982e-01 5.163249000906944275e-02 4.166306555271148682e-02 -5.592120438814163208e-02 2.231807112693786621e-01 1.203490770421922207e-03 -2.528822720050811768e-01 -1.065951883792877197e-01 1.492583006620407104e-01 -1.655012667179107666e-01 3.774784132838249207e-02 -3.632946014404296875e-01 1.961954683065414429e-01 -2.978433668613433838e-01 3.551063314080238342e-02 -7.865158841013908386e-03 -2.541411481797695160e-02 8.080446720123291016e-02 -1.312375068664550781e-01 -5.354835838079452515e-02 3.718591630458831787e-01 6.190028041601181030e-02 -1.049570553004741669e-02 -1.638928502798080444e-01 -1.818634718656539917e-01 3.743347153067588806e-02 -4.505682736635208130e-02 3.417909443378448486e-01
-3.237730637192726135e-02 5.189176648855209351e-02 -2.532760798931121826e-01 -1.369592994451522827e-01 -5.042634904384613037e-02 1.740604490041732788e-01 7.484009116888046265e-02 -3.940732777118682861e-01 -1.030267030000686646e-02 -1.125331073999404907e-01 9.133290499448776245e-02 -8.447198569774627686e-02 1.559009682387113571e-02 2.257812321186065674e-01 -2.162182703614234924e-02 -4.540245514363050461e-03 1.001993566751480103e-01 2.721557617187500000e-01 -7.515472359955310822e-03 3.236820697784423828e-01 9.105122089385986328e-02 -1.255422979593276978e-01 -9.431116282939910889e-02 2.100775092840194702e-01 1.993389576673507690e-01 1.245244517922401428e-01 -2.091616159304976463e-03 -2.455136030912399292e-01 1.768675595521926880e-01 -7.599590811878442764e-03 -1.976645290851593018e-01 4.332596957683563232e-01
5.429574847221374512e-02 8.952630683779716492e-03 6.793054193258285522e-02 -3.883582949638366699e-01 3.382751345634460449e-01 9.550093114376068115e-02 3.486155271530151367e-01 -1.683594882488250732e-01 1.137540563941001892e-01 8.185060322284698486e-02 1.201039850711822510e-01 -8.776434510946273804e-02 1.989583969116210938e-01 -1.005657687783241272e-01 6.503902375698089600e-02 1.966188289225101471e-02 3.039304316043853760e-01 1.242113634943962097e-01 4.084240645170211792e-02 1.723604276776313782e-02 -7.764198631048202515e-02 1.055770367383956909e-01 -6.456583738327026367e-02 3.657139539718627930e-01 2.439789772033691406e-01 2.408415824174880981e-02 4.695050418376922607e-02 -1.978369057178497314e-01 -1.407933086156845093e-01 3.765904903411865234e-02 6.685333698987960815e-02 2.828566730022430420e-01
5.901287868618965149e-02 -1.050299257040023804e-01 -3.834797069430351257e-02 -1.613353341817855835e-01 2.561926543712615967e-01 2.194885350763797760e-02 1.594801098108291626e-01 3.671458736062049866e-02 3.491740822792053223e-01 -4.021023809909820557e-01 -1.226388365030288696e-01 -1.453098356723785400e-01 -4.306515678763389587e-02 -1.397787034511566162e-01 -2.589100301265716553e-01 -1.066905856132507324e-01 -7.090783864259719849e-02 -1.329923397861421108e-03 -2.391711920499801636e-01 -1.620561443269252777e-02 1.383013324812054634e-03 1.800565794110298157e-02 -1.004515662789344788e-01 3.325981497764587402e-01 1.069665104150772095e-01 3.284223079681396484e-01 2.397522628307342529e-01 -1.576327085494995117e-01 2.471974119544029236e-02 -1.080808117985725403e-01 -1.135862842202186584e-01 1.874941289424896240e-01
2.091619670391082764e-01 -2.830174379050731659e-02 -6.685436703264713287e-03 -4.648992419242858887e-02 2.483636885881423950e-01 1.667403802275657654e-02 -4.063974693417549133e-02 -1.282092034816741943e-01 3.159023076295852661e-02 1.435449905693531036e-02 -5.298766866326332092e-02 -1.571053266525268555e-01 -1.132919639348983765e-01 -5.854448303580284119e-02 2.008410990238189697e-01 -1.438087970018386841e-01 1.788500398397445679e-01 1.793289929628372192e-01 -1.328804194927215576e-01 8.729165792465209961e-02 -1.242731139063835144e-01 -1.724051386117935181e-01 -4.157070815563201904e-01 7.772966474294662476e-02 2.090421915054321289e-01 1.906840354204177856e-01 -5.105924606323242188e-02 -1.146427392959594727e-01 -3.600244820117950439e-01 2.595394551753997803e-01 9.217029064893722534e-02 3.905001282691955566e-01
1.087431162595748901e-01 2.944454252719879150e-01 1.870199590921401978e-01 -2.744959667325019836e-02 -1.057003960013389587e-01 1.049098744988441467e-01 2.327550649642944336e-01 -3.692516982555389404e-01 -1.236691996455192566e-01 -9.275876730680465698e-02 -8.150471746921539307e-02 -1.618398129940032959e-01 3.133839964866638184e-01 -2.988736331462860107e-01 3.027317859232425690e-02 -3.225746005773544312e-02 1.812414228916168213e-01 -1.587411314249038696e-01 -1.608047485351562500e-01 1.729737967252731323e-01 -3.355886787176132202e-02 -3.538233339786529541e-01 2.181865647435188293e-02 1.618112474679946899e-01 3.194018825888633728e-02 1.444173697382211685e-02 7.279759645462036133e-02 -3.517953157424926758e-01 4.782249778509140015e-02 -1.983598805963993073e-02 -7.628136128187179565e-02 3.510640934109687805e-02
2.406918257474899292e-02 -1.440884661860764027e-04 1.079620122909545898e-01 1.039308216422796249e-02 2.031675577163696289e-01 -6.781174987554550171e-02 -9.710548073053359985e-02 1.701140552759170532e-01 -6.267820717766880989e-04 -1.483535468578338623e-01 -2.891962788999080658e-02 -1.706496626138687134e-01 3.340142965316772461e-01 3.407939895987510681e-02 1.692232638597488403e-01 -3.059783279895782471e-01 8.929096907377243042e-02 -3.313196897506713867e-01 1.565555781126022339e-01 -8.006870746612548828e-02 -1.191238388419151306e-01 -4.293800890445709229e-01 -2.539229393005371094e-01 -1.507130861282348633e-01 2.356543242931365967e-01 8.271910995244979858e-02 3.740950673818588257e-02 -5.627597123384475708e-02 -1.438928581774234772e-02 -1.359015852212905884e-01 4.422656819224357605e-02 3.073610067367553711e-01
6.931007839739322662e-03 -2.832947671413421631e-01 5.075637102127075195e-01 -1.946229338645935059e-01 2.337721288204193115e-01 1.689872518181800842e-02 1.921137869358062744e-01 -2.175327837467193604e-01 8.385238051414489746e-02 8.422791957855224609e-02 -3.759153559803962708e-02 -1.569378525018692017e-01 -1.165971979498863220e-01 6.487861275672912598e-02 -2.202489972114562988e-02 -1.816114410758018494e-02 6.198722496628761292e-02 2.023931443691253662e-01 9.049789607524871826e-02 1.323883086442947388e-01 9.852390736341476440e-02 -2.546474635601043701e-01 -3.343636542558670044e-02 1.151029393076896667e-01 7.673555612564086914e-02 4.923669248819351196e-02 -9.215644001960754395e-02 -1.762579381465911865e-01 -1.694105118513107300e-01 -4.104975983500480652e-02 -1.785371005535125732e-01 3.958192467689514160e-01
1.235951036214828491e-01 6.272655725479125977e-02 2.339294180274009705e-02 -8.034569025039672852e-02 -8.525393903255462646e-02 4.245923087000846863e-02 5.467847734689712524e-02 -3.144510686397552490e-01 1.493297517299652100e-01 -5.443339347839355469e-01 2.741307914257049561e-01 1.349150203168392181e-02 1.446177363395690918e-01 7.807746063917875290e-03 1.494090110063552856e-01 7.237707823514938354e-02 5.847078561782836914e-02 -8.663167245686054230e-03 1.528484513983130455e-03 -1.272996366024017334e-01 2.125091850757598877e-03 -2.460584491491317749e-01 -5.875371769070625305e-02 -5.043463781476020813e-02 1.222381591796875000e-01 2.413804084062576294e-02 3.097463399171829224e-02 -3.546571135520935059e-01 7.240834087133407593e-02 -2.769906818866729736e-02 -2.655221819877624512e-01 3.396426737308502197e-01
3.377236425876617432e-02 -2.390346229076385498e-01 3.683637455105781555e-02 -1.186232194304466248e-01 9.920722991228103638e-02 -1.965253353118896484e-01 -7.418289035558700562e-02 -2.507096827030181885e-01 1.724504381418228149e-01 -4.427084624767303467e-01 1.033403500914573669e-01 -1.722203642129898071e-01 5.932475626468658447e-02 7.015704363584518433e-02 -2.031991779804229736e-01 -2.800569124519824982e-02 1.586135290563106537e-02 1.874994114041328430e-02 -1.299340091645717621e-02 1.344047766178846359e-02 1.332614123821258545e-01 -3.683086633682250977e-01 1.019377261400222778e-02 -6.396799534559249878e-02 -1.029714420437812805e-01 2.469887435436248779e-01 1.207108348608016968e-01 -8.874798566102981567e-02 6.764525175094604492e-02 -1.537419259548187256e-01 2.038767635822296143e-01 4.129114747047424316e-01
-8.619427680969238281e-02 -1.801793873310089111e-01 -5.801080260425806046e-03 -3.032974600791931152e-01 3.333077728748321533e-01 -1.111308038234710693e-01 -1.302048563957214355e-01 -9.991246461868286133e-02 1.850525289773941040e-02 -1.569564342498779297e-01 -2.186062037944793701e-01 -2.275160700082778931e-01 1.635997444391250610e-01 1.358352452516555786e-01 -6.644407659769058228e-02 1.328924670815467834e-03 1.280916929244995117e-01 1.233923509716987610e-01 1.677650213241577148e-01 -8.289709687232971191e-03 1.988141536712646484e-01 -1.825339645147323608e-01 -1.818930953741073608e-01 4.377340078353881836e-01 -1.512315273284912109e-01 -1.887320104287937284e-04 -1.885205954313278198e-01 3.350321575999259949e-02 1.896287500858306885e-01 -5.479171872138977051e-02 6.030050292611122131e-02 2.898633182048797607e-01
1.409296989440917969e-01 -1.629569977521896362e-01 -3.701716288924217224e-02 1.214286312460899353e-01 8.275462687015533447e-02 -1.094154566526412964e-01 1.006739884614944458e-01 5.339812859892845154e-02 1.461928784847259521e-01 -1.325756907463073730e-01 -8.344250917434692383e-02 -3.399319350719451904e-01 1.770955175161361694e-01 -1.189888268709182739e-02 1.394470185041427612e-01 -2.128094434738159180e-01 1.534343659877777100e-01 -3.044729530811309814e-01 1.034608483314514160e-01 6.163005158305168152e-02 2.598883509635925293e-01 1.934135891497135162e-02 -2.644613683223724365e-01 -6.701292842626571655e-02 2.900199890136718750e-01 3.243994712829589844e-01 8.137168735265731812e-02 -1.672322303056716919e-01 -2.911217808723449707e-01 -3.486430272459983826e-02 9.459917247295379639e-02 2.366710752248764038e-01
-5.522526428103446960e-02 3.303090035915374756e-01 1.164581775665283203e-01 -8.543230593204498291e-03 6.844007968902587891e-02 -6.761677563190460205e-02 -8.351004868745803833e-02 5.974937230348587036e-03 1.807292252779006958e-01 -1.873443424701690674e-01 1.131381466984748840e-01 -2.245964854955673218e-01 3.586791828274726868e-02 -3.978899121284484863e-02 2.296025492250919342e-02 5.666260048747062683e-02 3.373090624809265137e-01 -3.212417289614677429e-02 1.014324557036161423e-02 -1.726020425558090210e-01 1.036301553249359131e-01 -3.716841042041778564e-01 -1.179737225174903870e-01 -5.429282411932945251e-02 -2.105576992034912109e-01 2.961181998252868652e-01 3.339968621730804443e-02 -2.626910209655761719e-01 -1.716939359903335571e-01 -1.648802310228347778e-01 -1.315213888883590698e-01 3.657462000846862793e-01
-3.793669492006301880e-02 -3.875582814216613770e-01 -5.745086446404457092e-02 -3.441972285509109497e-02 1.693563610315322876e-01 -2.895047366619110107e-01 -5.786272883415222168e-02 -2.620252370834350586e-01 1.238198876380920410e-01 -3.503373861312866211e-01 -4.339551553130149841e-02 -1.645559221506118774e-01 1.853946447372436523e-01 2.165291905403137207e-01 -7.572234421968460083e-02 -1.891996264457702637e-01 -9.572213515639305115e-03 8.186873048543930054e-03 1.768381893634796143e-02 3.220011293888092041e-02 -7.011462748050689697e-02 -3.003519475460052490e-01 6.407634820789098740e-03 -6.701543182134628296e-02 2.447040230035781860e-01 8.768597245216369629e-02 -5.685735493898391724e-02 -1.797880977392196655e-01 1.810423284769058228e-01 -1.405874788761138916e-01 2.537558674812316895e-01 2.198453992605209351e-01
6.281306268647313118e-04 -2.248006463050842285e-01 -1.391095519065856934e-01 -2.539276704192161560e-02 5.492560938000679016e-02 -2.352147549390792847e-01 1.927257925271987915e-01 -1.934816092252731323e-01 7.423464674502611160e-03 -3.287167847156524658e-01 -1.473993808031082153e-01 -1.863986402750015259e-01 1.708076298236846924e-01 1.352181751281023026e-02 2.383032441139221191e-02 -2.262594550848007202e-01 4.978002980351448059e-02 -1.433799564838409424e-01 7.339500635862350464e-02 -7.152475416660308838e-03 -1.647587679326534271e-02 -3.595686852931976318e-01 1.383291631937026978e-01 7.377173006534576416e-02 7.727897167205810547e-02 2.149702608585357666e-01 -7.347037643194198608e-02 -5.733172595500946045e-02 2.085989415645599365e-01 -5.142497643828392029e-02 3.720869719982147217e-01 3.503693044185638428e-01
2.326116859912872314e-01 1.236513629555702209e-01 2.403124794363975525e-02 -2.698914706707000732e-01 -5.173624958842992783e-03 6.063438951969146729e-02 4.972755163908004761e-02 -3.408588469028472900e-01 9.261985123157501221e-02 -2.362654060125350952e-01 3.145635873079299927e-02 -2.461132407188415527e-01 6.125796213746070862e-02 -1.373164057731628418e-01 2.415156066417694092e-01 -4.714306443929672241e-02 9.046187251806259155e-02 1.640257090330123901e-01 2.300400985404849052e-03 6.368508934974670410e-02 1.237145997583866119e-02 -1.208741068840026855e-01 -2.951494455337524414e-01 1.048935055732727051e-01 -2.270783483982086182e-02 3.292210102081298828e-01 -1.602979898452758789e-01 -2.919870316982269287e-01 -3.246238231658935547e-01 -2.605066634714603424e-02 -1.036878600716590881e-01 1.923750340938568115e-01
-1.624822616577148438e-01 -3.158775866031646729e-01 -2.276575751602649689e-02 -1.538988351821899414e-01 4.477402567863464355e-02 6.342541310004889965e-04 -2.896685302257537842e-01 -2.773917913436889648e-01 5.441418848931789398e-03 -2.435836046934127808e-01 2.898848243057727814e-02 -1.767537146806716919e-01 8.791151642799377441e-02 1.332703977823257446e-01 1.674419045448303223e-01 -1.460116356611251831e-01 1.067864969372749329e-01 -2.037562876939773560e-01 -9.977675229310989380e-02 -1.505259126424789429e-01 -2.520684599876403809e-01 -5.031481385231018066e-02 3.655076399445533752e-02 2.536363601684570312e-01 5.526405945420265198e-02 -1.118416711688041687e-01 -2.461616508662700653e-02 -4.239195883274078369e-01 -1.867613047361373901e-01 9.365846216678619385e-02 1.108739152550697327e-01 2.266628444194793701e-01
-1.659810543060302734e-01 -8.731517195701599121e-02 -2.338170856237411499e-01 -1.615265160799026489e-01 -3.153464570641517639e-02 2.102046906948089600e-01 2.369517534971237183e-01 -5.046358108520507812e-01 2.678109146654605865e-02 -2.017307281494140625e-01 -1.219468563795089722e-01 -1.108101010322570801e-01 3.849658370018005371e-01 -1.136162504553794861e-01 1.711063534021377563e-01 6.057992950081825256e-02 6.715334951877593994e-02 9.446193464100360870e-03 -7.440085709095001221e-02 -4.235645383596420288e-02 7.425446063280105591e-02 -2.173085063695907593e-01 -6.827624142169952393e-02 5.445209518074989319e-02 6.729784607887268066e-02 -4.069536924362182617e-02 3.123210184276103973e-02 -3.590822219848632812e-01 -9.323456883430480957e-02 1.644279360771179199e-01 1.459762156009674072e-01 -5.799699109047651291e-03
2.720305696129798889e-02 -9.222096204757690430e-02 2.369724363088607788e-01 -1.004920303821563721e-01 1.124342605471611023e-01 6.826626509428024292e-02 -1.322211474180221558e-01 -2.908546030521392822e-01 1.462184339761734009e-01 -2.079422324895858765e-01 5.186666250228881836e-01 -6.057980284094810486e-02 2.331395000219345093e-01 -1.679361462593078613e-01 -1.272979527711868286e-01 -2.236142009496688843e-01 2.149646431207656860e-01 1.019144058227539062e-01 -3.869147971272468567e-02 9.158057719469070435e-02 -9.748066216707229614e-02 -7.577882707118988037e-02 2.713191322982311249e-02 1.153372600674629211e-01 3.798604756593704224e-02 2.794087529182434082e-01 -1.216110289096832275e-01 -1.883875578641891479e-01 2.815667539834976196e-03 -6.497283279895782471e-02 -8.322792500257492065e-02 2.869480252265930176e-01
-1.444347202777862549e-01 3.040340729057788849e-02 -1.865546591579914093e-02 -2.641955576837062836e-02 2.691912651062011719e-02 6.498416513204574585e-02 -5.939577519893646240e-02 -3.644896447658538818e-01 1.578375697135925293e-01 -5.072004199028015137e-01 2.325232625007629395e-01 -8.971425145864486694e-02 9.837523102760314941e-02 1.352390926331281662e-02 2.030343711376190186e-01 -3.041827678680419922e-01 1.726242750883102417e-01 -6.621877104043960571e-02 1.179389283061027527e-01 -3.706167638301849365e-02 -9.512192755937576294e-02 -2.073615640401840210e-01 8.454637229442596436e-02 -1.937402784824371338e-01 9.273854643106460571e-02 2.659398503601551056e-02 -1.016160845756530762e-01 -2.458801418542861938e-01 -3.015775233507156372e-02 -1.406966745853424072e-01 -2.107230126857757568e-01 2.378049194812774658e-01
1.177619397640228271e-01 3.464218974113464355e-02 -1.393119245767593384e-01 -2.386404126882553101e-01 3.469417989253997803e-01 -4.810364916920661926e-02 -1.478913519531488419e-02 -1.997670978307723999e-01 1.133210211992263794e-01 -5.486419200897216797e-01 -3.051366284489631653e-02 -1.622976660728454590e-01 3.099779784679412842e-02 -1.109760031104087830e-01 -2.852051146328449249e-02 5.945780128240585327e-02 -5.411489307880401611e-02 2.327931299805641174e-02 1.970585286617279053e-01 -8.952832967042922974e-02 1.564261317253112793e-01 -2.465033233165740967e-01 -3.619290515780448914e-02 -1.944367438554763794e-01 7.722599804401397705e-02 2.355578690767288208e-01 5.238365847617387772e-03 -6.185477972030639648e-02 1.166830211877822876e-01 -9.657309204339981079e-02 1.378071308135986328e-01 3.242180347442626953e-01
-1.088965497910976410e-02 -1.848690398037433624e-02 -4.187701642513275146e-02 -8.906718343496322632e-02 8.332977443933486938e-02 2.414896041154861450e-01 2.119466066360473633e-01 4.527302458882331848e-02 2.636337280273437500e-01 -6.256030499935150146e-02 1.095923185348510742e-01 4.484991356730461121e-02 2.399402111768722534e-01 -3.129838705062866211e-01 -6.870891898870468140e-03 8.882908523082733154e-02 2.561851441860198975e-01 6.364127993583679199e-02 8.598111569881439209e-02 2.458789944648742676e-01 3.259394690394401550e-02 -1.580519229173660278e-01 -2.301734387874603271e-01 2.579447329044342041e-01 -9.781600534915924072e-02 9.571569971740245819e-03 -1.784337908029556274e-01 -4.031798243522644043e-01 -1.404332667589187622e-01 2.409127801656723022e-01 1.050000041723251343e-01 2.253626734018325806e-01
-5.308149382472038269e-02 -8.353108540177345276e-03 -4.447026923298835754e-02 -2.657556831836700439e-01 2.693278491497039795e-01 4.208521544933319092e-02 -2.653081156313419342e-02 -3.118675947189331055e-02 -1.490382254123687744e-01 -2.049955129623413086e-01 -1.097271218895912170e-01 -3.511908352375030518e-01 1.348178088665008545e-01 1.143179163336753845e-01 2.703043222427368164e-01 -7.625399529933929443e-02 6.147346645593643188e-02 -1.285515278577804565e-01 -3.718153387308120728e-02 1.589815616607666016e-01 5.503937974572181702e-02 8.202233165502548218e-02 -3.528503179550170898e-01 1.852320432662963867e-01 -2.352054715156555176e-01 1.084034740924835205e-01 -9.185814298689365387e-03 -2.000913619995117188e-01 -1.811237037181854248e-01 2.749491333961486816e-01 -2.093459963798522949e-01 2.526533305644989014e-01
-3.661088272929191589e-02 1.722449511289596558e-01 -1.072707176208496094e-01 -1.416900753974914551e-01 1.872564405202865601e-01 1.641757190227508545e-01 1.608912497758865356e-01 1.334830000996589661e-02 8.914695680141448975e-02 -2.096922248601913452e-01 3.160191234201192856e-03 -1.060861870646476746e-01 4.500640928745269775e-02 1.822680383920669556e-01 1.021263888105750084e-03 -1.988224834203720093e-01 6.109993904829025269e-02 -1.582282483577728271e-01 1.611182242631912231e-01 1.661042571067810059e-01 9.298041462898254395e-02 -1.407192498445510864e-01 -2.125381976366043091e-01 6.100255995988845825e-02 4.625494480133056641e-01 3.620183169841766357e-01 1.127389967441558838e-01 3.431018814444541931e-02 -3.220843970775604248e-01 -1.318496316671371460e-01 1.758978813886642456e-01 2.018544077873229980e-01
-2.912366688251495361e-01 -8.253076672554016113e-02 -1.365094818174839020e-02 -1.136051267385482788e-01 1.443174630403518677e-01 9.705736488103866577e-02 1.392552703619003296e-01 -1.819898635149002075e-01 6.104103103280067444e-02 -9.808137267827987671e-02 -1.414848119020462036e-01 3.889218345284461975e-02 8.255813270807266235e-02 -4.297627508640289307e-02 -2.309316694736480713e-01 -3.709025681018829346e-02 3.311454057693481445e-01 -4.150511231273412704e-04 -7.505057752132415771e-02 3.481691181659698486e-01 -1.175158917903900146e-01 6.331524252891540527e-02 -1.680921018123626709e-02 9.920321404933929443e-02 3.482962548732757568e-01 3.512434363365173340e-01 -1.584137827157974243e-01 -1.895388662815093994e-01 -2.707161307334899902e-01 1.723819971084594727e-02 -3.174275904893875122e-02 2.636754214763641357e-01
-4.316320419311523438e-01 2.833881378173828125e-01 -2.023235559463500977e-01 6.692674010992050171e-02 2.494458705186843872e-01 -2.856027893722057343e-02 6.673628091812133789e-02 2.302746288478374481e-02 1.680157929658889771e-01 -7.854835689067840576e-02 -8.338046073913574219e-02 -2.896235883235931396e-01 9.504806995391845703e-02 6.578586250543594360e-02 4.697958752512931824e-02 2.372619509696960449e-01 2.538037300109863281e-01 -1.705428361892700195e-01 1.211315989494323730e-01 1.252992749214172363e-01 -1.966180279850959778e-02 -2.017616629600524902e-01 -8.357501775026321411e-02 -5.170070379972457886e-02 2.057414203882217407e-01 1.798108592629432678e-02 1.747381985187530518e-01 -1.954636275768280029e-01 7.832790166139602661e-02 1.223672702908515930e-01 2.088451012969017029e-02 3.395421206951141357e-01
7.063296623528003693e-03 1.531280428171157837e-01 -3.676719591021537781e-02 1.606544363312423229e-03 -9.800499305129051208e-03 7.454520463943481445e-02 3.139869868755340576e-02 -5.533364415168762207e-01 1.110945791006088257e-01 -1.432641446590423584e-01 -2.609277367591857910e-01 -1.320332288742065430e-01 1.175594031810760498e-01 -1.355173736810684204e-01 1.452884823083877563e-01 -7.134107872843742371e-03 2.580760419368743896e-01 -2.689820826053619385e-01 2.631400823593139648e-01 1.029070243239402771e-01 1.755271404981613159e-01 6.276492029428482056e-02 -1.690729558467864990e-01 2.748386263847351074e-01 -3.499032184481620789e-02 2.389214038848876953e-01 -2.523767016828060150e-02 -1.616645008325576782e-01 -9.268528968095779419e-02 1.226786524057388306e-01 1.950076594948768616e-02 1.544048041105270386e-01
3.553656861186027527e-02 -3.126824200153350830e-01 -2.480278760194778442e-01 -2.921809256076812744e-01 1.568154245615005493e-01 -4.077003896236419678e-02 -2.938465587794780731e-02 -8.624244481325149536e-02 -1.306918114423751831e-01 -2.591622471809387207e-01 -1.630323082208633423e-01 -1.896665990352630615e-01 1.354398131370544434e-01 9.639047086238861084e-02 1.033281758427619934e-01 4.208366200327873230e-02 3.490279912948608398e-01 8.115375041961669922e-02 1.144628748297691345e-01 -5.524031445384025574e-02 6.868358701467514038e-02 -2.317303270101547241e-01 -3.610725700855255127e-02 3.764787912368774414e-01 -1.119520515203475952e-01 -2.808977384120225906e-03 -2.427965551614761353e-01 -1.888447999954223633e-02 1.222940534353256226e-01 1.790760904550552368e-01 1.546064484864473343e-02 2.598397135734558105e-01
-2.303770035505294800e-01 1.996196061372756958e-01 -3.437215983867645264e-01 -9.196349978446960449e-02 1.679729968309402466e-01 3.034806549549102783e-01 -1.355213671922683716e-01 -1.025358885526657104e-01 2.157371491193771362e-02 -1.031461656093597412e-01 5.333854258060455322e-02 -1.688211113214492798e-01 -5.329149425961077213e-04 3.058043420314788818e-01 1.361798346042633057e-01 -1.159877777099609375e-01 7.581184152513742447e-03 4.353355243802070618e-02 -1.616096822544932365e-03 1.818977445363998413e-01 -1.922667212784290314e-02 -4.190711975097656250e-01 -2.233063727617263794e-01 2.317776717245578766e-02 -1.046096719801425934e-02 1.644773632287979126e-01 3.898964822292327881e-02 -3.375113308429718018e-01 -7.212933897972106934e-02 -9.134475886821746826e-02 -6.230951100587844849e-02 2.045878171920776367e-01
6.752219796180725098e-02 -1.325225830078125000e-01 5.373455956578254700e-02 -3.737529516220092773e-01 2.155161947011947632e-01 -8.899322897195816040e-02 -1.394959166646003723e-02 -1.613330692052841187e-01 2.862301170825958252e-01 -2.579895555973052979e-01 -1.673394441604614258e-01 -2.480082958936691284e-02 4.501995630562305450e-03 -7.620105892419815063e-02 2.444270253181457520e-01 3.754714503884315491e-02 -1.852934807538986206e-02 -2.120989710092544556e-01 -1.689805239439010620e-01 2.106326520442962646e-01 -4.741184785962104797e-02 -4.528816044330596924e-01 5.240839347243309021e-02 -1.866152137517929077e-01 -4.288698732852935791e-02 1.477344483137130737e-01 3.001575171947479248e-01 -1.038698926568031311e-01 6.627955287694931030e-02 -1.794382929801940918e-02 -6.643800437450408936e-02 1.173724159598350525e-01
-1.138932853937149048e-01 -1.432111561298370361e-01 -1.901871711015701294e-01 -1.947861164808273315e-01 2.842454910278320312e-01 -1.603141576051712036e-01 1.416982710361480713e-02 -2.906749546527862549e-01 1.004208400845527649e-01 -4.135932624340057373e-01 1.617628484964370728e-01 -2.184917479753494263e-01 9.465857595205307007e-02 1.006517037749290466e-01 -1.177366301417350769e-01 -9.121412038803100586e-02 -1.560763418674468994e-01 1.087222769856452942e-01 1.232435777783393860e-01 1.663686707615852356e-02 7.928929291665554047e-03 -2.857089340686798096e-01 4.103048890829086304e-02 -1.393353492021560669e-01 2.542246878147125244e-02 3.130319416522979736e-01 -3.792891511693596840e-03 -1.793106198310852051e-01 1.227946355938911438e-01 -1.371075958013534546e-01 1.556165665388107300e-01 2.481187582015991211e-01
3.714082017540931702e-02 -2.026355862617492676e-01 9.189742058515548706e-02 -1.337771266698837280e-01 1.380120962858200073e-01 1.398920863866806030e-01 1.242171302437782288e-01 -1.974573135375976562e-01 3.513432666659355164e-02 5.151743534952402115e-03 -3.025102615356445312e-01 -2.249252200126647949e-01 2.827349007129669189e-01 -4.106683284044265747e-02 1.598760299384593964e-02 3.502159714698791504e-01 3.115264475345611572e-01 -1.875241398811340332e-01 -5.813675373792648315e-02 2.210622727870941162e-01 1.007530763745307922e-01 -2.654635012149810791e-01 -1.632130332291126251e-02 -2.861825935542583466e-02 -1.730179972946643829e-02 -9.420347400009632111e-03 -2.269843369722366333e-01 9.719051420688629150e-02 2.270773053169250488e-01 -7.248909026384353638e-02 -8.066041767597198486e-02 3.153311908245086670e-01
9.837663918733596802e-02 -7.536549121141433716e-02 -1.046537607908248901e-01 -3.060466349124908447e-01 9.199229627847671509e-02 -1.854788362979888916e-01 1.253815088421106339e-02 -2.115418165922164917e-01 1.818010956048965454e-01 -4.983909130096435547e-01 2.971098199486732483e-02 -2.421552389860153198e-01 -3.556952625513076782e-02 -4.518901184201240540e-02 -3.010662831366062164e-02 -1.179671734571456909e-01 4.982446786016225815e-03 -3.723905235528945923e-02 1.209491193294525146e-01 9.486103430390357971e-03 7.180320471525192261e-02 -3.104054033756256104e-01 1.753833591938018799e-01 -1.003247871994972229e-01 -1.332825887948274612e-02 2.313552349805831909e-01 6.337954849004745483e-02 -1.622407883405685425e-01 1.227721665054559708e-02 3.719463944435119629e-02 2.697885930538177490e-01 3.410751819610595703e-01
1.959714144468307495e-01 -1.536504328250885010e-01 1.613756455481052399e-02 -1.990623921155929565e-01 1.552082691341638565e-02 -1.332271471619606018e-02 -7.470003515481948853e-02 -6.723166257143020630e-02 -3.000546805560588837e-02 4.512954503297805786e-02 -2.408355027437210083e-01 -3.453491926193237305e-01 2.145921736955642700e-01 1.648709923028945923e-01 5.334003642201423645e-02 -1.207616776227951050e-01 2.583686113357543945e-01 -7.235783338546752930e-02 -6.008292362093925476e-02 2.373625487089157104e-01 4.284640252590179443e-01 -4.210200905799865723e-01 -4.094175994396209717e-02 2.268772572278976440e-01 -1.296522319316864014e-01 -5.221489071846008301e-02 -2.830902487039566040e-02 -1.959925442934036255e-01 8.612177520990371704e-02 -5.566844344139099121e-02 -2.820497564971446991e-02 2.691569551825523376e-02
2.213016152381896973e-01 6.964468955993652344e-02 9.281966090202331543e-02 -1.237073987722396851e-01 -5.867202207446098328e-02 3.867058455944061279e-02 -2.115267068147659302e-01 -1.798656284809112549e-01 1.165860593318939209e-01 -1.675675958395004272e-01 1.035167872905731201e-01 -3.644904196262359619e-01 2.304874062538146973e-01 -5.868516862392425537e-02 1.560868620872497559e-01 -2.604178488254547119e-01 2.708280086517333984e-01 5.194678436964750290e-03 1.343697011470794678e-01 1.434709876775741577e-01 -2.047223299741744995e-01 -4.207921624183654785e-01 7.552158832550048828e-02 1.284540146589279175e-01 9.400862269103527069e-03 -1.347797736525535583e-02 2.107766568660736084e-01 6.848052889108657837e-02 1.144227311015129089e-01 4.012212157249450684e-02 -1.055939868092536926e-01 2.789268493652343750e-01
3.293664008378982544e-02 -8.981034159660339355e-02 -3.064134344458580017e-02 -6.453906185925006866e-03 -1.036269441246986389e-01 2.550986707210540771e-01 -8.343352377414703369e-02 -2.033697366714477539e-01 8.984253741800785065e-03 4.250691458582878113e-02 9.889429062604904175e-02 -2.106502056121826172e-01 2.884534001350402832e-01 -8.620127290487289429e-02 6.137261167168617249e-02 9.841665625572204590e-02 1.374593675136566162e-01 7.315731793642044067e-02 -1.464781761169433594e-01 1.624174602329730988e-02 1.212805509567260742e-01 -1.893045455217361450e-01 -4.121394455432891846e-01 1.592380702495574951e-01 2.223814725875854492e-01 5.372336134314537048e-02 -1.522843539714813232e-02 -1.914414167404174805e-01 3.031259775161743164e-01 -1.190447509288787842e-01 1.762416958808898926e-01 4.330562055110931396e-01
3.397582843899726868e-02 -3.422794342041015625e-01 1.600659787654876709e-01 -5.634457245469093323e-02 2.069686949253082275e-01 -5.688295699656009674e-03 -1.501881927251815796e-01 -1.043681427836418152e-01 -1.266294270753860474e-01 -5.240834504365921021e-02 -2.620111592113971710e-02 -4.357859119772911072e-02 -4.631853848695755005e-02 -1.124331541359424591e-02 3.652766719460487366e-02 3.971179539803415537e-04 1.758543103933334351e-01 -9.920805692672729492e-02 1.683363574557006359e-03 2.102138698101043701e-01 -1.722073256969451904e-01 -1.003008708357810974e-01 1.087040379643440247e-01 2.195347398519515991e-01 4.503050446510314941e-01 5.237656831741333008e-01 4.904489591717720032e-02 -1.354521214962005615e-01 3.496988862752914429e-02 -2.366531454026699066e-02 -1.106221452355384827e-01 2.346020489931106567e-01
-5.882380530238151550e-02 2.725926041603088379e-01 -8.443680405616760254e-02 7.999492436647415161e-02 9.783581644296646118e-02 1.036898717284202576e-01 7.062105089426040649e-02 -8.990374952554702759e-02 5.528797954320907593e-02 -2.599593102931976318e-01 -4.347188863903284073e-03 -4.532711207866668701e-01 2.627981603145599365e-01 -9.781346470117568970e-02 -2.963750362396240234e-01 -2.820404060184955597e-02 -8.929987996816635132e-02 5.392258986830711365e-02 -2.220500856637954712e-01 8.793701231479644775e-02 -8.266164921224117279e-03 3.298000199720263481e-03 1.801868081092834473e-01 1.726451963186264038e-01 2.322285324335098267e-01 -1.777106523513793945e-02 -6.406766921281814575e-02 -2.689589858055114746e-01 -1.445262581110000610e-01 1.133217196911573410e-02 2.430535256862640381e-01 3.014679253101348877e-01
-1.735484004020690918e-01 -4.059808254241943359e-01 -1.550508588552474976e-01 -1.760294884443283081e-01 -2.481214934960007668e-03 1.251347661018371582e-01 -9.227356314659118652e-02 -1.221872195601463318e-01 1.766986548900604248e-01 -8.523864089511334896e-04 -2.910670638084411621e-01 -6.978196650743484497e-02 4.288434088230133057e-01 1.065608114004135132e-01 -4.478331655263900757e-03 -2.593667432665824890e-02 1.448592394590377808e-01 1.599212177097797394e-02 6.760812550783157349e-02 1.814398169517517090e-01 2.885503508150577545e-02 -2.802948653697967529e-01 -2.085433453321456909e-01 2.470602840185165405e-01 -3.271466412115842104e-04 2.247623056173324585e-01 6.796043366193771362e-02 -7.832277566194534302e-02 1.369872987270355225e-01 -1.871213465929031372e-01 -6.298172473907470703e-02 1.802249401807785034e-01
-2.264706231653690338e-02 1.556151658296585083e-01 -6.255275569856166840e-03 3.535135090351104736e-02 3.073124960064888000e-02 -1.447994112968444824e-01 -2.419279664754867554e-01 -9.227778017520904541e-02 2.908288240432739258e-01 -2.995592355728149414e-01 -4.595674574375152588e-02 -2.184132337570190430e-01 -1.130026504397392273e-01 -3.805019557476043701e-01 4.686270281672477722e-02 -1.978122442960739136e-01 1.474404055625200272e-02 -2.041703760623931885e-01 8.760760724544525146e-02 1.664700210094451904e-01 -3.587260842323303223e-02 -5.695056170225143433e-02 -2.881168760359287262e-02 -5.188435688614845276e-02 2.251799553632736206e-01 -2.909163199365139008e-02 -5.332502722740173340e-02 -2.089291065931320190e-01 4.771783575415611267e-02 -2.806021645665168762e-02 6.658471375703811646e-02 5.206997990608215332e-01
8.293293416500091553e-03 1.190356388688087463e-01 2.005665600299835205e-01 -1.640852838754653931e-01 3.453417718410491943e-01 8.600038290023803711e-02 -2.222360819578170776e-01 -2.231893837451934814e-01 3.207970857620239258e-01 -2.889975607395172119e-01 -2.004166394472122192e-01 -1.764109581708908081e-01 2.017993181943893433e-01 -1.246122196316719055e-01 1.531169712543487549e-01 -1.381574720144271851e-01 1.245432794094085693e-01 1.715691685676574707e-01 -5.049249157309532166e-02 -1.141407042741775513e-01 -9.493879973888397217e-02 -3.030665218830108643e-02 1.361050009727478027e-01 1.980861574411392212e-01 1.166067048907279968e-01 1.596831083297729492e-01 -2.255512326955795288e-01 -5.307011306285858154e-02 3.522599115967750549e-02 -3.032299578189849854e-01 8.534699678421020508e-02 1.215393692255020142e-01
3.115528225898742676e-01 1.067955195903778076e-01 -6.541014462709426880e-02 -1.069694459438323975e-01 1.223602741956710815e-01 -1.412378847599029541e-01 -2.895718067884445190e-02 -4.702572152018547058e-02 1.260839588940143585e-02 -3.344070538878440857e-02 2.114472351968288422e-02 -5.474594831466674805e-01 3.820466399192810059e-01 -1.559400558471679688e-01 -7.278799265623092651e-02 1.343388259410858154e-01 1.922403872013092041e-01 -1.494978517293930054e-01 -5.993339791893959045e-02 1.720347851514816284e-01 -2.774309217929840088e-01 -7.004769891500473022e-02 -1.361621320247650146e-01 1.112102344632148743e-02 4.756391420960426331e-02 -1.676256954669952393e-02 9.953868389129638672e-02 -2.070838212966918945e-01 -1.414063721895217896e-01 9.381536394357681274e-02 -8.461278863251209259e-03 2.560160458087921143e-01
-1.035520806908607483e-01 2.788398861885070801e-01 3.331840038299560547e-01 1.109208725392818451e-02 5.579038709402084351e-02 -7.336928695440292358e-02 -1.395950168371200562e-01 -7.694406062364578247e-02 2.707094550132751465e-01 -8.700687438249588013e-03 -1.916887909173965454e-01 -2.397627234458923340e-01 -6.192256882786750793e-02 1.415332555770874023e-01 7.173999398946762085e-02 -8.952368050813674927e-03 4.435510933399200439e-02 9.035868942737579346e-02 2.120184004306793213e-01 8.540643751621246338e-02 -1.441377401351928711e-01 -4.107334185391664505e-03 -7.923713326454162598e-02 5.911799147725105286e-02 1.055560335516929626e-01 9.581916779279708862e-02 9.888187795877456665e-02 -4.563625752925872803e-01 -9.596713818609714508e-03 1.781445443630218506e-01 1.637825667858123779e-01 4.240762889385223389e-01
1.133049186319112778e-02 -5.596615746617317200e-02 -1.230746805667877197e-01 -1.839653998613357544e-01 1.197915971279144287e-01 1.231113970279693604e-01 -1.546316146850585938e-01 3.382984176278114319e-02 1.277303248643875122e-01 -7.622271031141281128e-02 1.006806120276451111e-01 -3.077697753906250000e-02 2.495600730180740356e-01 4.740456491708755493e-02 1.922536045312881470e-01 9.753566980361938477e-02 1.143037453293800354e-01 -8.319288492202758789e-02 -5.247317254543304443e-02 -3.304093703627586365e-02 6.879333406686782837e-02 -1.336495857685804367e-02 -4.824064970016479492e-01 2.620363235473632812e-01 6.890613585710525513e-02 6.022621318697929382e-02 6.675031036138534546e-02 -2.056158483028411865e-01 1.259388774633407593e-01 -2.975164540112018585e-02 1.766424924135208130e-01 5.619584321975708008e-01
2.445339411497116089e-02 1.100311521440744400e-02 -3.053124994039535522e-02 -2.247351557016372681e-01 1.722137331962585449e-01 -2.446110993623733521e-01 -3.626693785190582275e-02 -7.404166739434003830e-03 2.692745923995971680e-01 -4.131277203559875488e-01 6.215964257717132568e-02 -2.665871977806091309e-01 2.309755533933639526e-01 1.442955434322357178e-01 1.926036924123764038e-01 -7.428779453039169312e-02 2.507187724113464355e-01 -9.951186925172805786e-02 2.004064852371811867e-03 6.695299595594406128e-02 1.379272043704986572e-01 -4.611071348190307617e-01 1.046101227402687073e-01 2.387962304055690765e-02 2.112591117620468140e-01 -7.577528804540634155e-02 2.113801799714565277e-02 2.137254178524017334e-02 1.396724581718444824e-01 -1.463610082864761353e-01 -2.344200201332569122e-02 9.443087130784988403e-02
2.241983078420162201e-02 -9.117297828197479248e-02 -1.293157041072845459e-02 -1.279922723770141602e-01 1.620996296405792236e-01 -1.290289685130119324e-02 1.461499035358428955e-01 -1.372216194868087769e-01 2.980875596404075623e-02 -7.876662909984588623e-02 -1.319951266050338745e-01 -5.938113853335380554e-02 -2.463572099804878235e-02 -2.382585406303405762e-01 -1.221701353788375854e-01 5.469304695725440979e-02 2.520765364170074463e-01 1.459594964981079102e-01 2.708685100078582764e-01 5.135076642036437988e-01 -1.747099310159683228e-01 -2.285797148942947388e-01 -5.717779695987701416e-02 2.030970454216003418e-01 1.443266868591308594e-01 3.042286932468414307e-01 -1.362886130809783936e-01 -6.414564698934555054e-02 9.104197472333908081e-02 -1.753704100847244263e-01 -1.929835975170135498e-01 2.076380550861358643e-01
1.408520638942718506e-01 9.788282960653305054e-02 1.901030838489532471e-01 -1.948775351047515869e-02 1.665761619806289673e-01 -7.746577262878417969e-02 1.614698469638824463e-01 1.130052357912063599e-01 8.700435049831867218e-03 2.138078957796096802e-02 9.694008529186248779e-02 -3.874310851097106934e-01 2.486458718776702881e-01 3.819619072601199150e-03 1.003624871373176575e-01 2.076886892318725586e-01 2.711375653743743896e-01 -7.823029160499572754e-02 1.220073550939559937e-02 -4.940963909029960632e-02 -4.523517191410064697e-01 -1.953188329935073853e-01 -1.339617073535919189e-01 8.526954799890518188e-02 5.182091891765594482e-02 2.448831796646118164e-01 5.612570792436599731e-02 -9.164151549339294434e-02 -1.150789409875869751e-01 3.029501251876354218e-02 -1.526305377483367920e-01 3.528704941272735596e-01
-2.622948959469795227e-02 8.574438840150833130e-02 3.031308054924011230e-01 -2.033669054508209229e-01 5.044655501842498779e-02 1.023760586977005005e-01 -5.981742218136787415e-02 -2.773290872573852539e-02 7.865264266729354858e-02 -2.924574613571166992e-01 -2.163534462451934814e-01 -4.119835197925567627e-01 -9.140258282423019409e-02 3.633930906653404236e-02 1.969727426767349243e-01 2.150079458951950073e-01 7.767581194639205933e-02 6.569751352071762085e-02 2.146157771348953247e-01 9.012354910373687744e-02 8.413528650999069214e-02 -2.737278938293457031e-01 2.038424164056777954e-01 2.341401278972625732e-01 2.293918840587139130e-02 5.700021982192993164e-02 3.590106666088104248e-01 -1.393182724714279175e-01 -1.144070550799369812e-01 8.720663189888000488e-02 -1.092728078365325928e-01 1.037455722689628601e-01
5.016101896762847900e-02 -3.454859601333737373e-03 -1.175609305500984192e-01 -2.206591963768005371e-01 4.009326919913291931e-02 2.019030302762985229e-01 2.762434482574462891e-01 -2.131637781858444214e-01 -1.852143108844757080e-01 -2.968626618385314941e-01 -7.791611552238464355e-02 -2.804454863071441650e-01 3.143018782138824463e-01 2.286296784877777100e-01 3.214279713574796915e-04 1.749902665615081787e-01 1.242937445640563965e-01 4.121001809835433960e-02 -9.776123613119125366e-02 -1.254284530878067017e-01 1.741618514060974121e-01 -2.398311197757720947e-01 -2.800769805908203125e-01 1.972789876163005829e-02 1.761241108179092407e-01 1.443419158458709717e-01 -1.226355880498886108e-01 -1.970251649618148804e-01 -3.942121192812919617e-02 3.760171309113502502e-02 2.251179367303848267e-01 1.163145154714584351e-01
1.649720221757888794e-01 1.277389526367187500e-01 3.646639361977577209e-02 -4.600977301597595215e-01 -4.536022618412971497e-02 -7.939736545085906982e-02 -5.956709012389183044e-02 -7.657925784587860107e-02 1.050108373165130615e-01 -2.995746433734893799e-01 8.005467802286148071e-02 -2.074640095233917236e-01 1.843149513006210327e-01 -1.042443607002496719e-02 1.978369951248168945e-01 -1.465231925249099731e-01 3.556123971939086914e-01 -1.818415522575378418e-01 1.758647263050079346e-01 -1.345591619610786438e-02 -1.261658966541290283e-01 -2.451022565364837646e-01 1.321241557598114014e-01 -1.741406470537185669e-01 2.329948358237743378e-02 -1.705585047602653503e-02 -1.143871769309043884e-01 -1.894875019788742065e-01 -4.366173222661018372e-02 7.222256809473037720e-02 -8.797958493232727051e-02 3.188483417034149170e-01
[truncated: 3,271,801 more chars]
