# Supplementary material for: The Language of Innovation
Source: PLoS One. 2020 Apr 30;15(4):e0230107. doi: 10.1371/journal.pone.0230107 (PMC7194493; doi:10.1371/journal.pone.0230107)
Supplement: S16 File — (GZ) [file pone.0230107.s016.tar.gz › 1994-1998/V2Run_4_VS_4500_embeddings1994-1998ED32.txt]

-6.038171797990798950e-02 -1.922405697405338287e-02 2.598602473735809326e-01 -1.745458394289016724e-01 6.560464203357696533e-02 -8.657378703355789185e-02 -2.846905291080474854e-01 1.517531424760818481e-01 -1.339013576507568359e-01 -2.124485746026039124e-02 -1.431932002305984497e-01 7.875118404626846313e-02 1.887939125299453735e-01 -2.068085223436355591e-01 -1.217591986060142517e-01 9.412690997123718262e-02 -1.754361987113952637e-01 -2.312221229076385498e-01 2.456352412700653076e-01 4.006990492343902588e-01 -2.442528456449508667e-01 2.075514048337936401e-01 -3.072025440633296967e-02 -2.183525860309600830e-01 -1.320783495903015137e-01 1.404142230749130249e-01 2.767305672168731689e-01 -1.263076215982437134e-01 -8.780360221862792969e-02 8.311983942985534668e-02 -8.978357166051864624e-02 -1.614279896020889282e-01
7.924117147922515869e-02 -1.047010868787765503e-01 2.114941328763961792e-01 -5.765541642904281616e-02 2.861064113676548004e-02 1.236481815576553345e-01 -1.487144678831100464e-01 2.480923384428024292e-01 5.612561106681823730e-02 1.441957503557205200e-01 -3.205965459346771240e-01 1.501688826829195023e-02 3.026204407215118408e-01 7.353978604078292847e-02 1.234679296612739563e-01 5.219877511262893677e-02 -7.922788709402084351e-02 -3.856776980683207512e-03 2.152450084686279297e-01 4.479783475399017334e-01 -6.506866961717605591e-02 -2.663389742374420166e-01 -7.033949345350265503e-02 1.922917962074279785e-01 3.045510128140449524e-02 -2.005380345508456230e-03 -3.711707657203078270e-03 1.544416546821594238e-01 -2.775242030620574951e-01 4.566592723131179810e-02 -5.168405920267105103e-02 -3.406613171100616455e-01
-7.457286864519119263e-02 -4.854171350598335266e-02 2.588355243206024170e-01 9.695699065923690796e-02 -2.048099040985107422e-02 -2.464056909084320068e-01 -2.681772783398628235e-02 4.149983078241348267e-02 1.110526770353317261e-01 1.594058275222778320e-01 -4.443994164466857910e-01 -1.998465657234191895e-01 1.831391006708145142e-01 -2.247971110045909882e-02 -2.466921210289001465e-01 4.856469109654426575e-02 -6.283325701951980591e-02 -3.827975392341613770e-01 1.121125891804695129e-01 2.296251952648162842e-01 1.216313242912292480e-01 1.290090233087539673e-01 -3.967194855213165283e-01 -1.809407986002042890e-04 1.510756164789199829e-01 7.043969631195068359e-02 1.968170329928398132e-02 4.858998209238052368e-02 -6.089985743165016174e-02 1.336358040571212769e-01 -1.209235470741987228e-02 -1.510829329490661621e-01
6.049918383359909058e-02 5.181119963526725769e-02 6.622588634490966797e-01 -1.919979900121688843e-01 1.010176464915275574e-01 -1.183765567839145660e-02 -3.767625391483306885e-01 -4.019118472933769226e-02 1.073053106665611267e-01 -9.078358858823776245e-02 7.366301119327545166e-02 -8.644129335880279541e-02 1.338476091623306274e-01 7.646709680557250977e-02 -5.228459462523460388e-02 2.212120443582534790e-01 -2.422065846621990204e-02 -1.002217754721641541e-01 2.233992666006088257e-01 -4.530607908964157104e-02 -1.202361285686492920e-01 -2.677033282816410065e-02 5.202556401491165161e-02 5.167441815137863159e-02 1.373196393251419067e-01 1.108345761895179749e-01 1.488279551267623901e-01 -4.956601560115814209e-02 -2.849209904670715332e-01 -1.310942471027374268e-01 -9.187160432338714600e-02 1.025448516011238098e-01
1.623557657003402710e-01 -1.849904842674732208e-02 2.553469836711883545e-01 -9.818091988563537598e-02 1.282544285058975220e-01 1.202587317675352097e-02 -1.634569466114044189e-01 -1.678562760353088379e-01 1.058422923088073730e-01 7.595344632863998413e-02 -1.728290021419525146e-01 -1.072263866662979126e-01 4.339357614517211914e-01 -1.019444167613983154e-01 -4.168847948312759399e-02 -1.061909832060337067e-02 -1.661565341055393219e-02 -1.819748282432556152e-01 5.904485285282135010e-02 1.782851666212081909e-01 1.180064678192138672e-01 -7.240213453769683838e-02 -3.774753510951995850e-01 -1.700312346220016479e-01 4.102060794830322266e-01 1.071720793843269348e-01 1.914408355951309204e-01 1.021342799067497253e-01 -3.475826606154441833e-02 1.017836183309555054e-01 1.836223453283309937e-01 -1.916689723730087280e-01
-4.807946085929870605e-02 -4.878896847367286682e-02 1.393084824085235596e-01 1.111606508493423462e-01 1.997311562299728394e-01 -8.006374537944793701e-02 -1.230077147483825684e-01 -9.992928057909011841e-02 5.525376647710800171e-02 1.413891762495040894e-01 -3.177336603403091431e-02 -1.996662467718124390e-01 3.450308442115783691e-01 -8.410487323999404907e-02 5.066486448049545288e-02 3.842607140541076660e-02 -4.077466577291488647e-02 -1.391630321741104126e-01 2.035700976848602295e-01 2.159556001424789429e-01 -2.242501229047775269e-01 -3.246148303151130676e-02 -5.576328560709953308e-02 -9.002517908811569214e-02 1.213663443922996521e-01 7.023972272872924805e-02 6.365738809108734131e-02 5.235028862953186035e-01 -1.056894958019256592e-01 -1.635665744543075562e-01 3.273256421089172363e-01 -2.890359163284301758e-01
-6.458736211061477661e-02 -2.628994882106781006e-01 1.644695252180099487e-01 -5.846944823861122131e-02 2.700308263301849365e-01 -6.700459867715835571e-02 -1.861467212438583374e-01 -1.398413479328155518e-01 1.194122806191444397e-01 2.202590554952621460e-02 -1.721664220094680786e-01 -1.320906132459640503e-01 2.625982165336608887e-01 4.196963459253311157e-02 -2.167508602142333984e-01 1.456649452447891235e-01 -8.039327710866928101e-02 -3.528552353382110596e-01 3.734738379716873169e-02 2.341206073760986328e-01 -1.280149668455123901e-01 6.097755581140518188e-02 -1.200298368930816650e-01 -7.335675507783889771e-02 3.068577647209167480e-01 -3.199924528598785400e-02 -1.260750889778137207e-01 -7.642389088869094849e-02 2.236043214797973633e-01 7.723377645015716553e-02 1.489277780055999756e-01 -3.764871656894683838e-01
3.401046991348266602e-02 -3.190841153264045715e-02 2.366580814123153687e-01 1.273732050321996212e-03 1.454049646854400635e-01 -9.313622489571571350e-03 -4.154396951198577881e-01 2.271538674831390381e-01 4.307846352458000183e-02 -1.531644761562347412e-01 -2.098807394504547119e-01 -1.465126276016235352e-01 1.385014802217483521e-01 -3.768912702798843384e-02 -5.768639594316482544e-02 -3.857443481683731079e-02 6.191587448120117188e-02 -1.704605817794799805e-01 2.257034778594970703e-01 3.965011835098266602e-01 5.773431435227394104e-02 2.712585404515266418e-02 -1.354344375431537628e-02 -3.569301962852478027e-02 1.157312393188476562e-01 -2.402228713035583496e-01 2.998813390731811523e-01 1.182321235537528992e-01 -1.268327236175537109e-01 3.461317718029022217e-01 1.067378371953964233e-01 1.062121391296386719e-01
-2.651401758193969727e-01 -1.179590374231338501e-01 3.587311804294586182e-01 -2.745652385056018829e-02 1.194326281547546387e-01 -1.827237010002136230e-02 -2.544856667518615723e-01 -3.445575013756752014e-02 1.495485603809356689e-01 6.377153098583221436e-02 -3.047909140586853027e-01 -1.888777017593383789e-01 1.505282521247863770e-01 -2.521682679653167725e-01 -5.161052197217941284e-02 -1.432697176933288574e-01 3.744935616850852966e-02 -9.730301797389984131e-03 1.358140408992767334e-01 2.560418248176574707e-01 -9.271811693906784058e-02 -6.556269526481628418e-02 6.634527444839477539e-02 6.972961127758026123e-03 9.190768003463745117e-02 -1.291884779930114746e-01 -1.806589588522911072e-02 -1.891376078128814697e-01 -3.515606522560119629e-01 1.878309249877929688e-01 8.787587285041809082e-02 -3.326795697212219238e-01
-3.316633868962526321e-03 2.858221298083662987e-03 2.318279147148132324e-01 -2.450568228960037231e-01 1.814759373664855957e-01 -2.965293824672698975e-02 -1.138328462839126587e-01 -7.585374265909194946e-02 1.214854121208190918e-01 3.566287755966186523e-01 -2.417052835226058960e-01 -4.239645972847938538e-02 1.186048164963722229e-01 -2.446325123310089111e-02 -1.876647174358367920e-01 1.357738971710205078e-01 1.957797706127166748e-01 -2.711791694164276123e-01 3.734459280967712402e-01 3.338134288787841797e-01 1.390393376350402832e-01 -1.395061016082763672e-01 -1.545188426971435547e-01 7.526227831840515137e-02 2.789202332496643066e-01 -1.192148402333259583e-01 -1.637231558561325073e-02 8.755756169557571411e-02 9.173233062028884888e-02 1.288780868053436279e-01 -2.409232035279273987e-02 -8.084719628095626831e-02
9.018683806061744690e-03 1.266727037727832794e-02 3.401324152946472168e-01 -4.891077056527137756e-02 8.801003545522689819e-02 6.091750785708427429e-02 -9.712855517864227295e-02 2.548952400684356689e-01 -7.329942286014556885e-02 -2.240914106369018555e-01 -2.827021479606628418e-01 6.572575867176055908e-02 5.215948447585105896e-02 -2.164711654186248779e-01 4.374377429485321045e-02 1.482855714857578278e-02 -1.533688046038150787e-02 -6.578985601663589478e-02 -3.927955403923988342e-03 4.399726986885070801e-01 -1.762547194957733154e-01 -6.407170742750167847e-02 -1.752246916294097900e-01 -1.105590239167213440e-01 -2.021803148090839386e-02 -4.658216610550880432e-02 -1.602758765220642090e-01 1.616696417331695557e-01 -1.773051023483276367e-01 3.136427998542785645e-01 3.564786314964294434e-01 -1.293332129716873169e-01
-1.006676778197288513e-01 -2.878451906144618988e-02 2.988198995590209961e-01 -2.235480770468711853e-02 -1.713270246982574463e-01 -7.643882650882005692e-03 -2.217965871095657349e-01 -1.822484731674194336e-01 -2.017809152603149414e-01 2.947696857154369354e-02 -2.465000450611114502e-01 9.110345505177974701e-03 2.737636864185333252e-01 4.160783439874649048e-02 -1.923470497131347656e-01 1.654599606990814209e-01 6.290522962808609009e-02 -8.598165214061737061e-02 6.814511120319366455e-02 4.305332303047180176e-01 -7.984937727451324463e-02 3.199727460741996765e-02 -1.161832660436630249e-01 -3.833590447902679443e-01 2.321108728647232056e-01 -8.553177118301391602e-03 1.966635324060916901e-02 -1.088749393820762634e-01 1.883412599563598633e-01 1.471265256404876709e-01 1.613718569278717041e-01 -1.593083888292312622e-01
2.014903537929058075e-02 9.534703195095062256e-02 1.851648241281509399e-01 -3.610001644119620323e-03 1.758700758218765259e-01 -2.728418074548244476e-02 -9.439566731452941895e-02 -2.623649835586547852e-01 1.923537850379943848e-01 1.342083364725112915e-01 -2.473570108413696289e-01 2.037267833948135376e-01 2.437664419412612915e-01 -7.614377886056900024e-02 -2.899056673049926758e-02 3.830730915069580078e-01 -7.971394807100296021e-02 -1.429311037063598633e-01 3.373665213584899902e-01 3.225543200969696045e-01 -2.679134346544742584e-02 1.176924705505371094e-01 -1.839268654584884644e-01 -2.715649083256721497e-02 1.519577503204345703e-01 3.161012753844261169e-02 2.795313671231269836e-02 2.912525273859500885e-02 -2.365533448755741119e-02 3.158314526081085205e-01 8.864235132932662964e-02 -2.204821407794952393e-01
2.072648108005523682e-01 -6.419889628887176514e-02 1.573351919651031494e-01 -6.847473978996276855e-02 2.451417446136474609e-01 2.519290447235107422e-01 -1.054037734866142273e-01 2.232840508222579956e-01 2.739591002464294434e-01 -1.202263981103897095e-01 -2.690253853797912598e-01 -2.187701314687728882e-02 1.175349950790405273e-01 -1.702066361904144287e-01 -1.171293333172798157e-01 8.107469975948333740e-02 -4.085936769843101501e-02 -1.280836164951324463e-01 1.124086324125528336e-02 2.995120882987976074e-01 -1.075579896569252014e-01 -2.035473138093948364e-01 -2.612118422985076904e-01 -1.981269717216491699e-01 -8.728747069835662842e-02 8.705475181341171265e-02 -2.187475562095642090e-01 -4.085302352905273438e-02 -2.117610573768615723e-01 1.012836918234825134e-01 1.542249321937561035e-01 -3.186084032058715820e-01
-5.870533734560012817e-02 -2.949270009994506836e-01 4.073138535022735596e-01 -4.499981924891471863e-02 -1.479800939559936523e-01 -1.272502690553665161e-01 -3.299283981323242188e-01 1.824150979518890381e-01 4.939244315028190613e-02 -5.228313431143760681e-02 -1.546842604875564575e-01 -8.309132605791091919e-02 1.185303032398223877e-01 -2.298129349946975708e-02 7.878121733665466309e-02 1.148047000169754028e-01 -2.212240695953369141e-01 -1.907916665077209473e-01 2.647330053150653839e-02 2.698113620281219482e-01 -7.537352293729782104e-02 -2.714261226356029510e-02 -6.804785877466201782e-02 1.170000340789556503e-02 1.518857777118682861e-01 -6.275928020477294922e-02 -1.202639266848564148e-01 -3.781260550022125244e-01 -2.875699996948242188e-01 1.580365002155303955e-01 2.177609689533710480e-02 -1.697997301816940308e-01
-3.467445820569992065e-02 -8.535474538803100586e-02 4.029355347156524658e-01 -3.422467410564422607e-01 4.774976149201393127e-02 1.246571391820907593e-01 -2.612112462520599365e-01 3.338247239589691162e-01 -1.507162898778915405e-01 2.884417586028575897e-02 -1.268693245947360992e-02 -3.958579897880554199e-02 2.049031257629394531e-01 -1.085733771324157715e-01 -5.561164021492004395e-02 2.328044027090072632e-01 7.749852538108825684e-02 -1.934368908405303955e-02 3.391053676605224609e-01 1.309821605682373047e-01 -4.946499317884445190e-02 6.721328943967819214e-02 -2.296954542398452759e-01 1.152625754475593567e-01 2.946774102747440338e-02 3.665220141410827637e-01 -1.949863135814666748e-02 -7.261338084936141968e-02 -1.015005558729171753e-01 -4.748827219009399414e-02 -1.142468154430389404e-01 1.360023114830255508e-02
-2.151880860328674316e-01 -1.628715246915817261e-01 4.694097638130187988e-01 -1.543858796358108521e-01 1.143994331359863281e-01 5.365199968218803406e-02 -6.308082025498151779e-03 -2.235313504934310913e-01 1.388694494962692261e-01 7.924985140562057495e-02 -1.756507307291030884e-01 1.614488661289215088e-02 2.406333982944488525e-01 -9.459035843610763550e-02 -1.937991231679916382e-01 1.161341890692710876e-01 -1.512136757373809814e-01 -1.480066329240798950e-01 1.826632320880889893e-01 4.015819728374481201e-01 7.112522423267364502e-02 1.840951591730117798e-01 -2.400097399950027466e-01 2.386423200368881226e-02 2.284767776727676392e-01 9.116428345441818237e-02 3.204573318362236023e-02 -4.222682863473892212e-02 9.326127171516418457e-02 1.221333667635917664e-01 5.036690086126327515e-02 -1.282010674476623535e-01
-1.319614946842193604e-01 -1.653246022760868073e-02 1.853904277086257935e-01 -3.137953877449035645e-01 1.365022957324981689e-01 -4.353759344667196274e-03 -3.795588016510009766e-01 1.443080604076385498e-01 -1.441463083028793335e-01 1.294044852256774902e-01 -1.757404394447803497e-02 -6.424914300441741943e-02 -9.647186845541000366e-02 2.019598633050918579e-01 -6.520073115825653076e-02 7.403631508350372314e-02 3.619594499468803406e-02 7.034175097942352295e-02 3.410385549068450928e-01 1.853931099176406860e-01 -2.957019805908203125e-01 1.688061207532882690e-01 -2.280787378549575806e-01 -6.596250087022781372e-02 1.996441334486007690e-01 2.951228320598602295e-01 8.641192317008972168e-02 1.407910287380218506e-01 -8.852396160364151001e-02 1.123155504465103149e-01 -1.032458022236824036e-01 -2.225964367389678955e-01
6.499538570642471313e-02 -7.101424783468246460e-02 6.088071689009666443e-02 -7.110962271690368652e-02 1.854526065289974213e-02 1.697933860123157501e-02 -2.936186194419860840e-01 -2.350398302078247070e-01 6.797489523887634277e-02 1.236999779939651489e-01 -2.479176223278045654e-01 -1.495026201009750366e-01 1.814927160739898682e-01 1.616937071084976196e-01 -2.674882113933563232e-01 9.387290477752685547e-02 -2.754455208778381348e-01 -3.784786537289619446e-02 1.367596238851547241e-01 3.577277660369873047e-01 -1.820261329412460327e-01 8.214987814426422119e-02 -3.318777084350585938e-01 -1.128210499882698059e-02 1.134610772132873535e-01 7.489202171564102173e-02 1.751751899719238281e-01 7.621181756258010864e-02 -2.125327736139297485e-01 -2.775707840919494629e-02 3.436955511569976807e-01 -5.939062312245368958e-02
8.343054912984371185e-03 3.569587320089340210e-02 4.814822971820831299e-01 -3.128764927387237549e-01 1.283636093139648438e-01 2.055304497480392456e-01 -2.923530936241149902e-01 1.042630001902580261e-01 2.713687717914581299e-02 -1.423031687736511230e-01 -4.659869894385337830e-02 -8.310606330633163452e-02 9.031575918197631836e-02 -1.298171095550060272e-02 -1.146902814507484436e-01 3.682673573493957520e-01 4.017448797821998596e-02 -1.058865264058113098e-01 2.329172641038894653e-01 -1.246375739574432373e-01 -3.037142753601074219e-01 5.703370273113250732e-02 -1.207955777645111084e-01 -1.126457080245018005e-01 1.346088647842407227e-01 2.971239686012268066e-01 -1.902228966355323792e-02 -1.010745614767074585e-01 5.445474758744239807e-02 3.161166980862617493e-02 -1.917011104524135590e-02 3.795735305175185204e-03
1.175784841179847717e-01 -1.476139426231384277e-01 3.750906586647033691e-01 -7.526834309101104736e-02 2.638700604438781738e-01 3.320717811584472656e-02 -1.518161743879318237e-01 1.537348628044128418e-01 3.562650382518768311e-01 -1.019293535500764847e-02 1.129807010293006897e-01 -2.329546064138412476e-01 3.293809294700622559e-01 1.464886963367462158e-01 -5.077365040779113770e-02 8.780715614557266235e-02 -2.543678581714630127e-01 -2.018329687416553497e-03 2.720202803611755371e-01 -9.458953887224197388e-02 -4.077525809407234192e-02 -2.722429335117340088e-01 -2.162402123212814331e-01 -8.415845036506652832e-02 4.339144006371498108e-02 2.190295606851577759e-01 8.387114852666854858e-03 7.742029149085283279e-03 -5.150431394577026367e-02 1.570926457643508911e-01 -2.596725709736347198e-02 1.051260605454444885e-01
-8.873590826988220215e-02 -3.393680602312088013e-02 5.429350137710571289e-01 -1.756387203931808472e-01 1.051367744803428650e-01 1.530130654573440552e-01 -1.700321435928344727e-01 7.470262050628662109e-02 5.046840757131576538e-02 1.320827156305313110e-01 -1.461085528135299683e-01 -1.895599961280822754e-01 2.286291122436523438e-01 -5.278411880135536194e-02 -6.610892713069915771e-02 1.194314062595367432e-01 -3.452331945300102234e-02 -7.386868447065353394e-02 2.078086137771606445e-01 -1.069700866937637329e-01 -1.918920576572418213e-01 1.282323151826858521e-01 -1.978460252285003662e-01 4.549941048026084900e-02 8.677994459867477417e-02 4.561559855937957764e-01 -7.106887549161911011e-02 7.129874825477600098e-02 -1.595330238342285156e-01 -1.578748822212219238e-01 -1.153665557503700256e-01 -1.550981774926185608e-02
1.877604052424430847e-02 -8.071511238813400269e-02 1.096167415380477905e-01 -2.713368237018585205e-01 1.326301507651805878e-02 -3.652773424983024597e-02 -1.959382295608520508e-01 9.811042807996273041e-03 5.214894935488700867e-02 2.603228986263275146e-01 -3.201533257961273193e-01 -1.206099465489387512e-01 2.565668523311614990e-01 -5.032417550683021545e-02 -1.865273565053939819e-01 -7.594819366931915283e-02 1.242917329072952271e-01 -7.626064866781234741e-02 1.594324856996536255e-01 4.496635496616363525e-01 -2.099089920520782471e-01 2.613973431289196014e-02 -2.067751288414001465e-01 -5.270121991634368896e-02 1.375690251588821411e-01 1.265593767166137695e-01 1.111532468348741531e-02 -2.768254280090332031e-01 1.825996190309524536e-01 1.339547038078308105e-01 2.618354260921478271e-01 -1.847788877785205841e-02
2.106939256191253662e-01 -2.576291859149932861e-01 3.326790928840637207e-01 2.286328077316284180e-01 1.080844923853874207e-01 2.307545579969882965e-02 -2.302846610546112061e-01 -1.859894245862960815e-01 -1.084443852305412292e-01 -1.497058272361755371e-01 -2.261459678411483765e-01 -4.898547381162643433e-02 1.297002285718917847e-01 -3.957879170775413513e-02 -1.620218306779861450e-01 1.281716525554656982e-01 -9.343138895928859711e-03 -2.483556419610977173e-01 2.401357740163803101e-01 1.049702316522598267e-01 5.348077416419982910e-02 -3.252142071723937988e-01 -2.774033509194850922e-02 -8.650322258472442627e-02 -2.142344564199447632e-01 2.593773603439331055e-01 1.832263618707656860e-01 -6.900525838136672974e-02 -1.398392915725708008e-01 2.688445150852203369e-02 1.584962159395217896e-01 -1.828491985797882080e-01
3.425247967243194580e-02 8.759094774723052979e-02 2.194104194641113281e-01 2.007281184196472168e-01 1.861659884452819824e-01 2.226234227418899536e-01 -2.921745181083679199e-01 1.783390343189239502e-01 -1.050200238823890686e-01 5.624981597065925598e-02 -1.375924944877624512e-01 -2.056053876876831055e-01 3.220471441745758057e-01 -1.141904946416616440e-02 -3.232093453407287598e-01 -9.729021787643432617e-02 9.492143988609313965e-02 1.077515352517366409e-02 2.028805017471313477e-01 2.154488563537597656e-01 -7.591147720813751221e-02 3.914807736873626709e-02 -2.053517848253250122e-01 -2.731460034847259521e-01 3.654137626290321350e-02 -6.607361137866973877e-02 1.898594349622726440e-01 5.405859276652336121e-02 -2.429191768169403076e-01 1.530388891696929932e-01 1.588348746299743652e-01 -1.872220784425735474e-01
-1.665213890373706818e-02 1.239280179142951965e-01 2.386492341756820679e-01 -9.302842617034912109e-02 2.234927862882614136e-01 -2.838422656059265137e-01 -1.681460738182067871e-01 6.982672214508056641e-02 3.078453242778778076e-01 -7.237585727125406265e-03 -4.932514727115631104e-01 7.105370610952377319e-02 1.100629642605781555e-01 -2.881003916263580322e-01 -1.432595252990722656e-01 2.367776036262512207e-01 7.250297069549560547e-02 -2.031069546937942505e-01 1.344402879476547241e-01 1.483276039361953735e-01 1.739518046379089355e-01 1.721778186038136482e-03 6.612050533294677734e-02 -5.112949386239051819e-02 1.628783941268920898e-01 1.026728600263595581e-01 -8.112660050392150879e-02 -1.531608104705810547e-01 1.856407336890697479e-02 1.490096896886825562e-01 1.641878299415111542e-02 -1.626697778701782227e-01
-1.333425045013427734e-01 3.303240984678268433e-02 3.959759175777435303e-01 -7.533165067434310913e-02 3.161793947219848633e-01 7.668779045343399048e-02 -1.204998865723609924e-01 1.905873045325279236e-02 -2.945094704627990723e-01 -5.740081518888473511e-02 -7.480580359697341919e-02 -1.301500648260116577e-01 -1.432484686374664307e-01 1.980342343449592590e-02 2.119398117065429688e-01 1.492101848125457764e-01 1.733685145154595375e-03 2.322383411228656769e-02 2.499865144491195679e-01 -4.896081238985061646e-02 -6.141830608248710632e-02 -1.785294711589813232e-01 -1.073646619915962219e-01 -3.092378973960876465e-01 2.213120162487030029e-01 2.322992309927940369e-02 3.422716856002807617e-01 -4.143291339278221130e-02 1.551459729671478271e-01 2.203558087348937988e-01 2.189911305904388428e-01 7.778736762702465057e-03
1.726565510034561157e-01 -1.690475344657897949e-01 3.872578740119934082e-01 -1.135634779930114746e-01 -8.711329102516174316e-02 -3.171291947364807129e-01 -1.319921463727951050e-01 -7.851622253656387329e-02 -2.584732472896575928e-01 3.336535394191741943e-01 5.841396003961563110e-02 8.652745187282562256e-02 -3.907022252678871155e-02 -1.640648245811462402e-01 -3.879675641655921936e-02 2.216577157378196716e-02 -1.665863841772079468e-01 -1.304748803377151489e-01 2.843372523784637451e-01 1.576239019632339478e-01 1.341101676225662231e-01 -8.191410452127456665e-02 -6.513379514217376709e-02 1.307110935449600220e-01 -9.397486597299575806e-02 2.087422907352447510e-01 -1.063884124159812927e-01 7.614167034626007080e-02 -1.802725493907928467e-01 -1.404702104628086090e-02 3.240422308444976807e-01 -1.543308496475219727e-01
-1.350014656782150269e-01 -2.811549603939056396e-01 2.972646057605743408e-01 1.657723784446716309e-01 2.011880427598953247e-01 4.691493138670921326e-02 -2.528204321861267090e-01 1.068693026900291443e-02 3.231541812419891357e-02 -2.152652442455291748e-01 -1.733534336090087891e-01 -1.500544846057891846e-01 2.965619973838329315e-02 -1.521164923906326294e-01 -1.246123015880584717e-01 6.124098971486091614e-02 -3.275797963142395020e-01 -5.512645095586776733e-02 3.756013214588165283e-01 2.688184008002281189e-02 -5.745240300893783569e-02 -1.784570664167404175e-01 3.239351511001586914e-02 1.327748745679855347e-01 5.772186443209648132e-02 2.619071602821350098e-01 4.379922151565551758e-02 7.325550913810729980e-02 -1.735468208789825439e-01 2.304361313581466675e-01 2.480136007070541382e-01 -8.370495587587356567e-02
-1.456676721572875977e-01 -3.283520415425300598e-02 3.585115075111389160e-01 -2.289783395826816559e-02 9.580172598361968994e-02 9.964712709188461304e-02 -1.660004705190658569e-01 3.474873676896095276e-02 1.314091980457305908e-01 -1.969725191593170166e-01 -4.397750794887542725e-01 -1.475378498435020447e-02 -1.556526403874158859e-03 -7.122825086116790771e-02 -1.124904900789260864e-01 1.072237566113471985e-01 -9.027154743671417236e-02 -1.035521924495697021e-01 1.199429407715797424e-01 4.082266986370086670e-01 2.307626418769359589e-02 8.839906007051467896e-02 -1.068961396813392639e-01 -8.874595165252685547e-02 -1.879957020282745361e-01 -8.200480788946151733e-02 8.842764422297477722e-03 1.010419428348541260e-01 -2.661436498165130615e-01 -1.350827962160110474e-01 3.736051619052886963e-01 -1.152881905436515808e-01
4.999488592147827148e-02 -8.149364590644836426e-02 7.012513931840658188e-03 -8.015777915716171265e-02 1.768722087144851685e-01 -9.971543401479721069e-02 -1.873232871294021606e-01 -1.232561245560646057e-01 7.881540060043334961e-02 1.627530157566070557e-01 -1.717950552701950073e-01 -1.726596057415008545e-02 3.803535401821136475e-01 -9.385939687490463257e-02 1.425398290157318115e-01 7.279266417026519775e-02 -3.775120675563812256e-01 -2.586441934108734131e-01 1.497956961393356323e-01 3.155401349067687988e-01 -1.557864844799041748e-01 3.941133245825767517e-02 -1.382399350404739380e-01 -2.134323120117187500e-01 1.342832148075103760e-01 1.173496022820472717e-01 1.516129970550537109e-01 3.577698469161987305e-01 4.552653431892395020e-02 7.357390224933624268e-02 1.932979226112365723e-01 -4.156475141644477844e-02
-1.225728914141654968e-01 2.049722895026206970e-02 4.015015959739685059e-01 -1.261903643608093262e-01 2.513018846511840820e-01 9.467291831970214844e-02 -1.896919906139373779e-01 -2.284123301506042480e-01 -1.711780391633510590e-02 5.403757467865943909e-02 -1.930684596300125122e-01 1.753926128149032593e-01 4.195810854434967041e-01 -3.144588321447372437e-02 -1.699727624654769897e-01 -6.287278234958648682e-02 -3.980011120438575745e-02 -1.779790520668029785e-01 1.807890385389328003e-01 2.660795450210571289e-01 -1.204853057861328125e-01 2.094141244888305664e-01 -2.068620473146438599e-01 1.059591546654701233e-01 8.557257801294326782e-02 -1.905366219580173492e-02 -8.953738957643508911e-02 -3.737948089838027954e-02 1.352841779589653015e-02 7.532314397394657135e-03 1.306724101305007935e-01 -2.871876358985900879e-01
-3.685792982578277588e-01 -1.025326251983642578e-01 1.904297918081283569e-01 -7.328049838542938232e-02 1.544772833585739136e-01 -6.630229204893112183e-02 -1.149350926280021667e-01 3.890324831008911133e-01 7.046410441398620605e-02 2.712152898311614990e-02 -1.668632626533508301e-01 4.653181880712509155e-02 1.629015058279037476e-01 1.335541456937789917e-01 -4.581516981124877930e-02 1.493759304285049438e-01 -2.204302847385406494e-01 -7.135300338268280029e-02 9.432327002286911011e-02 2.634838819503784180e-01 1.724072694778442383e-01 1.400004774332046509e-01 -2.676818668842315674e-01 -5.331486836075782776e-02 1.609114855527877808e-01 -2.878492325544357300e-02 -9.481152892112731934e-02 -1.031149700284004211e-01 -1.600481569766998291e-02 1.058308631181716919e-01 1.921855807304382324e-01 -4.051364362239837646e-01
1.961674988269805908e-01 -8.784363418817520142e-02 4.611577987670898438e-01 -1.290618032217025757e-01 8.053179085254669189e-02 1.936917938292026520e-02 -4.675714075565338135e-01 -9.996179724112153053e-04 1.162456944584846497e-01 -3.900774288922548294e-03 -1.852105408906936646e-01 -8.781617134809494019e-02 5.572541803121566772e-02 6.960789859294891357e-02 -5.065532028675079346e-02 1.850819438695907593e-01 -2.857195734977722168e-01 3.344638645648956299e-02 1.553652435541152954e-01 -4.410210996866226196e-02 -2.058011144399642944e-01 -2.265728563070297241e-01 -1.177547425031661987e-01 4.747592285275459290e-02 -7.220296561717987061e-02 2.697450220584869385e-01 -1.332903951406478882e-01 1.062850803136825562e-01 2.487526275217533112e-03 1.157179847359657288e-01 -2.235415875911712646e-01 -9.811025857925415039e-02
-8.751344680786132812e-02 1.692303419113159180e-01 3.706135451793670654e-01 -1.110862866044044495e-01 2.798568010330200195e-01 -1.481928676366806030e-01 -1.568401418626308441e-02 3.311087784823030233e-04 1.650375127792358398e-01 1.023949012160301208e-01 -2.571534812450408936e-01 2.867817580699920654e-01 2.045215517282485962e-01 -1.707785129547119141e-01 -1.014084815979003906e-01 2.668000459671020508e-01 2.163489162921905518e-01 -1.682163625955581665e-01 4.559868574142456055e-02 3.092671930789947510e-01 6.142807379364967346e-02 3.628903627395629883e-02 7.234942167997360229e-02 4.608300328254699707e-02 2.132093608379364014e-01 5.890668556094169617e-02 1.685737222433090210e-01 -1.510449796915054321e-01 -2.412266582250595093e-01 7.275582104921340942e-02 1.273772418498992920e-01 -9.889776259660720825e-02
1.760438233613967896e-01 -2.342528104782104492e-01 1.982783377170562744e-01 -4.840202257037162781e-02 1.583034396171569824e-01 3.592745959758758545e-02 -1.220754534006118774e-01 3.057188093662261963e-01 1.631830483675003052e-01 1.462635397911071777e-01 -1.279131881892681122e-02 -2.141769081354141235e-01 -2.532566525042057037e-02 -4.125941172242164612e-02 -5.204961448907852173e-02 2.748784124851226807e-01 -1.765311658382415771e-01 -2.862599790096282959e-01 1.673345267772674561e-01 3.396770060062408447e-01 5.720641091465950012e-02 9.860119968652725220e-02 -2.042826116085052490e-01 2.561751008033752441e-01 1.178903430700302124e-01 -1.807626150548458099e-02 1.324322223663330078e-01 -6.891135126352310181e-02 -1.623355746269226074e-01 1.102073639631271362e-01 2.207669168710708618e-01 -2.500042319297790527e-01
-4.109211862087249756e-01 4.192472994327545166e-02 2.477084547281265259e-01 -1.254021525382995605e-01 8.884526044130325317e-02 -9.899525344371795654e-02 -3.716425895690917969e-01 -1.557420492172241211e-01 1.946593225002288818e-01 -1.060091257095336914e-01 -2.477185875177383423e-01 -4.837600886821746826e-02 2.838401198387145996e-01 -7.468295097351074219e-02 -1.416194587945938110e-01 1.738483309745788574e-01 -1.097310930490493774e-01 -6.922433525323867798e-02 3.286028280854225159e-02 2.596049606800079346e-01 1.841286718845367432e-01 6.836788356304168701e-02 -2.778930962085723877e-01 -2.291246317327022552e-02 -8.034875988960266113e-02 6.598764657974243164e-02 -1.245306283235549927e-01 -2.339026518166065216e-02 -6.468524038791656494e-02 1.749556213617324829e-01 1.537394374608993530e-01 -1.898614317178726196e-01
-5.812010169029235840e-02 -2.083109468221664429e-01 8.073981106281280518e-02 -2.109037786722183228e-01 -6.242437660694122314e-02 1.189240291714668274e-01 -2.072395831346511841e-01 2.148250788450241089e-01 -7.177976518869400024e-02 5.736049637198448181e-02 -2.488266229629516602e-01 -2.372653484344482422e-01 1.854794621467590332e-01 1.882351748645305634e-02 -2.677771635353565216e-02 2.112147398293018341e-02 -6.674429029226303101e-02 1.176993176341056824e-01 2.955641746520996094e-01 2.175844609737396240e-01 -1.315509062260389328e-02 6.664373446255922318e-03 -3.570936322212219238e-01 -2.982595264911651611e-01 1.860357224941253662e-01 1.812992691993713379e-01 2.581729590892791748e-01 -2.865554988384246826e-01 5.871093645691871643e-02 -7.972969859838485718e-02 2.734912745654582977e-02 -1.897899657487869263e-01
-1.286428868770599365e-01 -9.312713891267776489e-02 4.546066224575042725e-01 -8.204665780067443848e-02 1.293088793754577637e-01 1.124123390763998032e-02 -6.447371840476989746e-02 -1.786668747663497925e-01 2.912408299744129181e-02 1.410051286220550537e-01 -2.505278587341308594e-01 1.810158491134643555e-01 3.129199147224426270e-01 7.322203367948532104e-02 4.846618045121431351e-03 4.233661666512489319e-02 -4.094410687685012817e-02 -1.676696836948394775e-01 5.759805440902709961e-02 3.824184238910675049e-01 -2.270051464438438416e-02 8.482119999825954437e-03 -1.801425516605377197e-01 -1.511994898319244385e-01 1.655383557081222534e-01 -3.289848566055297852e-02 -1.799872517585754395e-02 -8.155029267072677612e-02 2.499993294477462769e-01 1.257602125406265259e-01 2.857619225978851318e-01 -2.375083118677139282e-01
-6.654775142669677734e-02 -2.823536284267902374e-02 3.076264560222625732e-01 -2.169649153947830200e-01 -8.930429816246032715e-03 6.244586035609245300e-02 -5.974805355072021484e-02 -1.835614293813705444e-01 8.125668764114379883e-02 -7.004775106906890869e-02 -1.130587086081504822e-01 1.445818543434143066e-01 3.668722808361053467e-01 -8.159168809652328491e-02 -4.354448989033699036e-02 1.456307470798492432e-01 -2.319217324256896973e-01 -3.548308461904525757e-02 3.494286537170410156e-01 3.372147679328918457e-01 -7.816310971975326538e-02 1.054501011967658997e-01 -1.220037192106246948e-01 -1.040566489100456238e-01 1.560041010379791260e-01 -9.179577231407165527e-03 -9.573992341756820679e-02 -1.696709394454956055e-01 3.089400231838226318e-01 1.191860064864158630e-01 1.933213174343109131e-01 -2.430408000946044922e-01
-8.128577470779418945e-02 -2.048915624618530273e-01 3.479167819023132324e-01 -1.365684121847152710e-01 1.398315727710723877e-01 7.599750161170959473e-02 -4.070134460926055908e-02 1.147612035274505615e-01 -1.534310728311538696e-01 1.728440225124359131e-01 -5.727813020348548889e-02 -1.254268735647201538e-01 2.726463377475738525e-01 1.148428693413734436e-01 7.523007690906524658e-02 8.811775594949722290e-02 -3.134185448288917542e-02 2.300467193126678467e-01 3.115596771240234375e-01 7.328135520219802856e-02 -1.434989124536514282e-01 -2.171505987644195557e-01 8.555541187524795532e-02 -2.052328288555145264e-01 -2.340139895677566528e-01 -5.319613963365554810e-02 1.527709662914276123e-01 -3.417964577674865723e-01 1.067695543169975281e-01 2.582872509956359863e-01 1.921580433845520020e-01 -1.088986098766326904e-01
1.048173978924751282e-01 -4.151937738060951233e-02 1.142304837703704834e-01 -1.112095862627029419e-01 5.906229838728904724e-02 3.603937476873397827e-02 -8.314152061939239502e-02 7.600667327642440796e-02 1.418806463479995728e-01 -1.089536845684051514e-01 -2.783834040164947510e-01 1.938249170780181885e-01 7.620960474014282227e-02 -6.289952993392944336e-02 -1.114446446299552917e-01 -3.924650847911834717e-01 1.968361288309097290e-01 -2.099814862012863159e-01 4.946986734867095947e-01 3.514603674411773682e-01 -2.205125987529754639e-02 -6.655912846326828003e-02 -3.093991056084632874e-02 -1.642634123563766479e-01 1.097874715924263000e-01 2.130887210369110107e-01 -7.206778973340988159e-02 -1.033886987715959549e-02 -2.161592692136764526e-01 1.301013119518756866e-02 1.417371779680252075e-01 8.619106560945510864e-02
-5.100462958216667175e-02 8.977782726287841797e-02 3.513711988925933838e-01 -1.494252979755401611e-01 2.533008754253387451e-01 -2.328217476606369019e-01 -6.741017848253250122e-02 -2.791455388069152832e-01 1.305307000875473022e-01 -3.988188132643699646e-02 -2.895388305187225342e-01 2.962382882833480835e-02 1.210780739784240723e-01 -1.486861854791641235e-01 -4.476429224014282227e-01 2.854372262954711914e-01 -5.908085033297538757e-02 -8.665049821138381958e-02 -5.927865207195281982e-02 2.225471585988998413e-01 7.473571598529815674e-02 1.264210045337677002e-02 -2.844416536390781403e-02 -5.996687337756156921e-02 -3.194041922688484192e-02 -5.473954975605010986e-02 1.327641606330871582e-01 1.305700689554214478e-01 -8.692903816699981689e-02 2.552726566791534424e-01 4.967866837978363037e-02 -1.807741969823837280e-01
4.456607997417449951e-02 2.603316605091094971e-01 3.707130849361419678e-01 -5.506030842661857605e-02 3.887766301631927490e-01 -4.393986612558364868e-02 -1.459605991840362549e-01 2.408173382282257080e-01 -7.079241424798965454e-02 3.111760318279266357e-02 -1.285904347896575928e-01 -3.913281485438346863e-02 2.778720557689666748e-01 -7.864090800285339355e-02 -2.499258611351251602e-03 7.332377880811691284e-02 -1.918744146823883057e-01 -1.332401931285858154e-01 2.543267095461487770e-03 -8.882394433021545410e-02 -1.646696478128433228e-01 -2.625782191753387451e-01 -9.172476083040237427e-02 -1.515043973922729492e-01 -7.357157766819000244e-02 2.104191184043884277e-01 7.911001145839691162e-02 9.499755501747131348e-02 -2.263716608285903931e-02 -7.248999178409576416e-02 -3.858032226562500000e-01 -1.873526722192764282e-01
-1.240067705512046814e-01 -1.718356162309646606e-01 3.364846110343933105e-01 1.508437693119049072e-01 1.806594431400299072e-01 1.707601845264434814e-01 -2.115738987922668457e-01 -1.098364442586898804e-01 -5.365489982068538666e-03 -1.530862748622894287e-01 -1.134969219565391541e-01 -4.668881744146347046e-02 9.141612052917480469e-02 -2.721630409359931946e-02 -3.642702996730804443e-01 5.099828541278839111e-02 -3.298178315162658691e-01 -8.601366728544235229e-02 3.591287136077880859e-01 8.452659100294113159e-02 -4.582119639962911606e-03 -2.295661270618438721e-01 8.012329787015914917e-02 -1.904110983014106750e-02 -2.267622202634811401e-01 1.119387671351432800e-01 9.603469818830490112e-02 1.002098172903060913e-01 -1.045570448040962219e-01 2.221812903881072998e-01 1.930301934480667114e-01 -1.581268459558486938e-01
-5.148015171289443970e-02 7.158181071281433105e-02 4.440137445926666260e-01 -2.051348686218261719e-01 2.063485048711299896e-02 2.658755145967006683e-02 -3.829436004161834717e-01 -6.727482378482818604e-02 1.317995339632034302e-01 -5.684811994433403015e-02 3.689920902252197266e-02 -2.556205093860626221e-01 1.997303664684295654e-01 -7.572247087955474854e-02 -4.582708701491355896e-02 3.466877937316894531e-01 -5.761609598994255066e-02 -1.439478695392608643e-01 2.347357124090194702e-01 7.920142263174057007e-02 -2.051782160997390747e-01 -5.345836281776428223e-02 9.369742125272750854e-02 -6.367845088243484497e-02 1.118006482720375061e-01 2.763674557209014893e-01 -5.443257745355367661e-03 -7.094929367303848267e-02 -2.329602390527725220e-01 1.453142166137695312e-01 -1.282924413681030273e-01 1.283595263957977295e-01
-5.088908225297927856e-02 -1.336615979671478271e-01 3.233583867549896240e-01 8.595670759677886963e-02 3.857833147048950195e-01 -2.423098534345626831e-01 -1.369011402130126953e-01 -2.406917326152324677e-02 3.354105949401855469e-01 -2.270667999982833862e-01 -2.245487272739410400e-01 2.193045802414417267e-02 9.476459771394729614e-02 2.232838980853557587e-02 6.972261518239974976e-02 2.548938989639282227e-01 -1.843142658472061157e-01 2.752415537834167480e-01 1.636623591184616089e-01 1.583838164806365967e-01 -7.821370661258697510e-02 -3.491742536425590515e-02 -9.416402317583560944e-03 -2.520654499530792236e-01 5.203875526785850525e-02 -8.757868409156799316e-02 -3.109956532716751099e-02 -1.313785165548324585e-01 6.365954875946044922e-02 -7.063271105289459229e-02 2.520168125629425049e-01 -1.128523722290992737e-01
-1.184670254588127136e-01 -2.563272416591644287e-01 1.060296520590782166e-01 -7.760351151227951050e-02 6.059680134057998657e-02 6.562951207160949707e-02 -3.522207736968994141e-01 3.127996921539306641e-01 -2.736789733171463013e-02 3.051611483097076416e-01 -3.629925549030303955e-01 3.743265406228601933e-04 -1.014351937919855118e-02 -9.238339960575103760e-02 -3.174147009849548340e-01 -1.206178516149520874e-01 2.012821473181247711e-02 -6.362532824277877808e-02 9.623065590858459473e-02 2.970692813396453857e-01 -9.142363071441650391e-02 3.888959065079689026e-02 -2.621782124042510986e-01 -1.511520147323608398e-01 1.720701903104782104e-01 -6.981015205383300781e-02 2.321877032518386841e-01 -2.839646534994244576e-03 8.195798099040985107e-02 -7.870592176914215088e-03 -2.571552619338035583e-02 -1.558221876621246338e-01
1.800428777933120728e-01 -2.176039963960647583e-01 8.772475272417068481e-02 4.364670440554618835e-02 3.559293597936630249e-02 -8.278805017471313477e-02 -3.555363714694976807e-01 1.545608341693878174e-01 -4.076499491930007935e-03 -8.840995281934738159e-02 -3.082410693168640137e-01 -3.277755975723266602e-01 2.156617194414138794e-01 -2.508348226547241211e-01 -2.204494029283523560e-01 1.203734353184700012e-01 -1.285301148891448975e-01 -1.035417690873146057e-01 3.564117550849914551e-01 2.880157530307769775e-01 -7.521817833185195923e-02 1.569910906255245209e-02 -8.884977549314498901e-02 5.731478706002235413e-02 9.824169427156448364e-02 -1.739528924226760864e-01 9.702536463737487793e-02 -4.330891743302345276e-02 -4.217024892568588257e-03 6.811397150158882141e-03 2.526749670505523682e-01 -1.472772099077701569e-03
1.363681852817535400e-01 -1.653524190187454224e-01 3.368566045537590981e-03 -1.745054125785827637e-02 3.418401256203651428e-02 1.865660250186920166e-01 -1.857085227966308594e-01 -6.618833541870117188e-02 4.345237836241722107e-02 -8.651201426982879639e-02 -2.608354091644287109e-01 7.682681828737258911e-02 3.335521817207336426e-01 -7.435053586959838867e-03 -1.552493274211883545e-01 -8.209577947854995728e-02 1.730566024780273438e-01 -4.910688102245330811e-01 3.517644703388214111e-01 2.033777683973312378e-01 -1.424241513013839722e-01 7.708697021007537842e-02 -9.958688169717788696e-03 -2.154116146266460419e-02 2.262827157974243164e-01 1.434104293584823608e-01 3.057315014302730560e-02 4.795817285776138306e-02 -3.112136125564575195e-01 8.508254587650299072e-02 2.477585151791572571e-02 -1.036240756511688232e-01
-3.038477152585983276e-02 8.401516079902648926e-02 3.947715461254119873e-01 5.812781397253274918e-03 1.381296515464782715e-01 -1.340117156505584717e-01 2.041931450366973877e-01 -1.190335974097251892e-01 2.436124086380004883e-01 9.811542695388197899e-04 -4.003591835498809814e-01 9.681949019432067871e-02 2.429456263780593872e-01 -1.192053034901618958e-01 -3.610174357891082764e-02 2.898710370063781738e-01 8.680549450218677521e-03 2.499309368431568146e-02 1.370184719562530518e-01 2.883248627185821533e-01 -1.305707097053527832e-01 1.948366127908229828e-02 -1.599974632263183594e-01 3.098853677511215210e-02 2.983598411083221436e-01 4.349844157695770264e-02 1.192559078335762024e-01 1.215963959693908691e-01 3.902379423379898071e-02 1.230942085385322571e-01 2.173845767974853516e-01 -1.588204801082611084e-01
-2.539077699184417725e-01 -3.516072630882263184e-01 5.780244618654251099e-02 -7.988013327121734619e-02 8.862981200218200684e-02 3.405520319938659668e-02 -1.915713697671890259e-01 1.077552437782287598e-01 -1.338833868503570557e-01 -2.162692546844482422e-01 4.202998802065849304e-02 2.041929960250854492e-01 -1.750741600990295410e-01 -1.484001129865646362e-01 -1.543228477239608765e-01 6.139468029141426086e-02 -3.771496191620826721e-02 -4.071164429187774658e-01 2.125916481018066406e-01 3.427665829658508301e-01 -2.338099032640457153e-01 -1.264230310916900635e-01 3.073611529543995857e-03 -3.068988211452960968e-03 -5.651828646659851074e-02 7.137788832187652588e-02 2.850891053676605225e-01 2.367051877081394196e-02 -9.142488241195678711e-02 1.145876795053482056e-01 1.838334649801254272e-01 -1.025214344263076782e-01
-2.176576107740402222e-01 1.104438453912734985e-01 1.477879583835601807e-01 -9.222394973039627075e-02 1.558662354946136475e-01 -1.667971014976501465e-01 1.625887751579284668e-01 -1.270202249288558960e-01 8.658152818679809570e-02 3.406219184398651123e-02 -2.674803137779235840e-01 -3.760476410388946533e-02 2.569986283779144287e-01 -2.600306570529937744e-01 -8.707903325557708740e-02 3.782643377780914307e-01 1.549624055624008179e-01 -1.197083145380020142e-01 2.802975177764892578e-01 3.502866327762603760e-01 -1.119314804673194885e-01 6.416426599025726318e-02 -1.391843855381011963e-01 -6.910128891468048096e-02 1.186848506331443787e-01 8.262611180543899536e-02 1.195794418454170227e-01 -6.039556488394737244e-02 7.272048294544219971e-02 2.295813560485839844e-01 2.131900638341903687e-01 -1.635207682847976685e-01
-1.872712671756744385e-01 -1.436822302639484406e-02 4.026423692703247070e-01 1.916804909706115723e-01 4.529073461890220642e-02 -1.422512233257293701e-01 -2.025280743837356567e-01 -1.551259905099868774e-01 1.397037804126739502e-01 -2.279262989759445190e-03 -5.070285126566886902e-02 1.925178170204162598e-01 2.507524788379669189e-01 -2.009045779705047607e-01 -3.169628083705902100e-01 -1.193647161126136780e-01 1.182084754109382629e-01 -1.764895617961883545e-01 3.296607136726379395e-01 2.831711471080780029e-01 1.066457629203796387e-01 2.581042936071753502e-03 -1.601075530052185059e-01 -1.923632323741912842e-01 2.785569727420806885e-01 -6.881446577608585358e-03 -1.485198922455310822e-02 6.958588957786560059e-02 7.038304954767227173e-02 2.112992852926254272e-02 -4.613109305500984192e-02 -5.611675977706909180e-02
-2.504386380314826965e-02 -2.129548788070678711e-01 4.170418977737426758e-01 2.761917412281036377e-01 2.123301476240158081e-01 6.785142421722412109e-02 -1.754043549299240112e-01 1.527309417724609375e-01 -1.078382581472396851e-01 -3.766481205821037292e-02 -2.896055579185485840e-01 -6.960900872945785522e-02 -3.248523548245429993e-02 5.829767510294914246e-02 -2.339378893375396729e-01 6.687746942043304443e-02 -6.147364526987075806e-02 -1.774183958768844604e-01 2.201929986476898193e-01 4.518694709986448288e-03 -4.404404759407043457e-02 -2.632890082895755768e-02 -1.910517364740371704e-02 4.827264323830604553e-02 -2.793028652667999268e-01 2.461932450532913208e-01 1.990796811878681183e-02 1.527021527290344238e-01 -1.862740069627761841e-01 2.817229926586151123e-01 1.175689846277236938e-01 -2.351683676242828369e-01
-7.294371724128723145e-02 5.938191339373588562e-02 3.601583838462829590e-01 -1.536066234111785889e-01 2.837941646575927734e-01 2.953333780169487000e-02 -7.894131541252136230e-02 -1.780029833316802979e-01 1.914396435022354126e-01 9.475672990083694458e-02 -2.197156250476837158e-01 1.518524289131164551e-01 2.100613564252853394e-01 -2.592919468879699707e-01 -9.564782679080963135e-02 2.772693037986755371e-01 -2.456687390804290771e-02 -1.938396096229553223e-01 8.313071727752685547e-02 2.199714183807373047e-01 -6.367948651313781738e-02 2.332364916801452637e-01 -1.666760146617889404e-01 3.365729749202728271e-02 2.397173494100570679e-01 -9.258572012186050415e-03 -8.787295967340469360e-02 6.814724206924438477e-02 1.391372233629226685e-01 2.107063680887222290e-01 2.838793694972991943e-01 -9.521380066871643066e-02
-9.302762895822525024e-02 2.569074742496013641e-02 2.394047677516937256e-01 -2.177414745092391968e-01 2.136085629463195801e-01 -7.004792988300323486e-02 -3.957390487194061279e-01 2.117073535919189453e-01 2.265540242660790682e-04 1.444357335567474365e-01 -1.660467237234115601e-01 -1.373159587383270264e-01 1.176309213042259216e-01 -3.247857838869094849e-02 1.869304925203323364e-01 1.622355431318283081e-01 5.943052098155021667e-02 -1.129483878612518311e-01 4.139488935470581055e-01 1.713177002966403961e-02 -2.623794674873352051e-01 1.485530585050582886e-01 -2.970654144883155823e-02 1.360926628112792969e-01 2.033597975969314575e-01 3.614409267902374268e-01 6.065637990832328796e-02 -4.004120826721191406e-02 1.665137521922588348e-02 1.034311935654841363e-04 -1.080780848860740662e-01 -5.535760149359703064e-02
-1.109028682112693787e-01 1.057463586330413818e-01 3.226755857467651367e-01 -1.699993461370468140e-01 -6.419674307107925415e-02 1.030846238136291504e-01 -2.713024616241455078e-01 -1.807721555233001709e-01 4.895415902137756348e-02 5.583278462290763855e-02 -3.471952676773071289e-01 1.063674911856651306e-01 2.228781580924987793e-01 -1.699849367141723633e-01 -1.025162637233734131e-01 9.927687048912048340e-02 -1.638080924749374390e-01 -9.099299460649490356e-02 -3.374829143285751343e-02 9.831700474023818970e-02 -1.123524457216262817e-01 -2.128915190696716309e-01 -2.020654976367950439e-01 4.440930858254432678e-02 2.872628271579742432e-01 2.300165779888629913e-02 8.905898034572601318e-02 -3.082258105278015137e-01 2.131288647651672363e-01 2.371983379125595093e-01 -2.612949162721633911e-02 -2.261424362659454346e-01
-2.719640135765075684e-01 4.946437850594520569e-02 4.741550087928771973e-01 -2.226268500089645386e-01 2.958155274391174316e-01 6.915804743766784668e-02 -2.812207043170928955e-01 1.959428340196609497e-01 -2.122376412153244019e-01 4.008184373378753662e-02 -7.731415098533034325e-04 -1.868355274200439453e-01 3.107593953609466553e-01 -4.690269753336906433e-02 1.019590627402067184e-02 1.761620342731475830e-01 -7.369051873683929443e-02 2.038859762251377106e-02 2.294389307498931885e-01 -1.571470350027084351e-01 -1.045285072177648544e-02 1.085443124175071716e-01 -2.585383690893650055e-02 -1.777831837534904480e-02 9.961366653442382812e-02 3.134729266166687012e-01 1.010532397776842117e-02 -3.949661180377006531e-02 -7.981025427579879761e-02 9.696216136217117310e-02 9.751393459737300873e-03 -7.868570834398269653e-02
-1.921886205673217773e-01 -9.994437545537948608e-02 2.709204256534576416e-01 -3.710267841815948486e-01 2.616706192493438721e-01 9.728005528450012207e-02 8.112678676843643188e-02 9.466537088155746460e-02 2.996764779090881348e-01 -2.678811848163604736e-01 -2.589440941810607910e-01 -9.726803749799728394e-02 7.212255895137786865e-02 -1.734001785516738892e-01 -2.204607278108596802e-01 1.252776384353637695e-01 3.615751117467880249e-02 -1.103766560554504395e-01 1.895420998334884644e-01 1.816235929727554321e-01 -3.522409871220588684e-02 -9.908161312341690063e-02 -3.745415061712265015e-02 -8.862294256687164307e-02 -1.406534165143966675e-01 -1.828837394714355469e-01 1.259400546550750732e-01 1.264242678880691528e-01 -2.705121971666812897e-02 -7.010691612958908081e-02 2.541520595550537109e-01 -2.299114614725112915e-01
-1.831743866205215454e-01 2.545727789402008057e-02 3.513821363449096680e-01 -2.138796746730804443e-01 1.852784901857376099e-01 2.027974724769592285e-01 -9.292195737361907959e-02 -6.853017956018447876e-02 2.039138376712799072e-01 -7.748288661241531372e-02 -1.407832652330398560e-01 1.086896285414695740e-01 3.472609221935272217e-01 6.069628894329071045e-02 7.824749499559402466e-02 9.581127762794494629e-02 2.733511850237846375e-02 -2.884833514690399170e-01 1.332532316446304321e-01 3.626502752304077148e-01 -1.349247097969055176e-01 1.932803243398666382e-01 1.682719774544239044e-02 -1.367839425802230835e-01 1.771084666252136230e-01 8.556865155696868896e-02 -6.545826792716979980e-02 -5.996088311076164246e-02 3.255943581461906433e-02 2.956347465515136719e-01 3.094873018562793732e-02 -2.126524597406387329e-01
-1.794754564762115479e-01 2.709312923252582550e-02 5.193775296211242676e-01 -8.697813004255294800e-02 1.799836903810501099e-01 1.250428408384323120e-01 -1.976752579212188721e-01 1.586697101593017578e-01 -3.079873919486999512e-01 2.420068979263305664e-01 -4.099816083908081055e-03 -9.219489991664886475e-02 4.612815752625465393e-02 9.888814762234687805e-03 -1.351093500852584839e-02 4.026376008987426758e-01 -6.272066384553909302e-02 -1.330231428146362305e-01 1.200888231396675110e-01 -6.181814894080162048e-02 -5.347453430294990540e-02 7.209923863410949707e-02 -1.283192913979291916e-02 8.860151469707489014e-02 9.004019200801849365e-02 3.849307298660278320e-01 1.203441992402076721e-01 -5.730057880282402039e-02 -8.395310491323471069e-02 7.589989155530929565e-02 -9.025868773460388184e-02 6.662183441221714020e-03
-5.557544995099306107e-03 -7.317282259464263916e-03 4.669740796089172363e-01 -4.976791143417358398e-02 1.402491480112075806e-01 -2.023743093013763428e-01 -1.764253675937652588e-01 -1.193357110023498535e-01 2.955955266952514648e-02 1.764339059591293335e-01 -1.333595067262649536e-01 -7.879927754402160645e-02 3.584581315517425537e-01 -1.288858652114868164e-01 -6.368342787027359009e-02 -2.468938566744327545e-02 -1.205172464251518250e-01 -2.074309438467025757e-01 7.328951265662908554e-03 4.496521055698394775e-01 4.272168502211570740e-02 7.333198934793472290e-02 -2.614729106426239014e-01 -4.728912934660911560e-02 1.542162448167800903e-01 -1.157839670777320862e-01 1.458436846733093262e-01 -2.017655819654464722e-01 1.338208168745040894e-01 2.470611035823822021e-02 9.256361424922943115e-02 -6.133172288537025452e-02
-3.206804022192955017e-02 -1.057599261403083801e-01 2.400577366352081299e-01 5.306820943951606750e-02 -7.523613050580024719e-03 -1.832870841026306152e-01 -1.174018457531929016e-01 -1.100747752934694290e-02 -1.361977010965347290e-01 -2.738765776157379150e-01 -3.629111647605895996e-01 -2.355847954750061035e-01 3.375524282455444336e-01 1.712865196168422699e-03 2.059468999505043030e-02 1.043925359845161438e-01 -1.070937793701887131e-02 -1.805830150842666626e-01 2.542360424995422363e-01 2.938911616802215576e-01 6.282544136047363281e-02 -4.789474606513977051e-02 -2.318799644708633423e-01 -2.960603311657905579e-02 3.349856659770011902e-02 -2.185863554477691650e-01 2.623941898345947266e-01 -1.870249956846237183e-01 -1.732571050524711609e-02 8.839449286460876465e-02 2.249436229467391968e-01 -1.330214440822601318e-01
1.695666760206222534e-01 -3.137235715985298157e-02 4.276681244373321533e-01 -3.431354463100433350e-01 -1.311647742986679077e-01 -4.361367225646972656e-02 -1.588958352804183960e-01 -5.494532734155654907e-02 4.112319275736808777e-02 4.951188340783119202e-03 -3.579793870449066162e-01 -1.086243316531181335e-01 -5.637139454483985901e-02 9.560963511466979980e-02 2.569851577281951904e-01 6.102078780531883240e-02 2.302326261997222900e-01 -2.448324263095855713e-01 1.170665845274925232e-01 1.890073418617248535e-01 -2.011121958494186401e-01 1.068551018834114075e-01 -1.780376136302947998e-01 5.614007264375686646e-02 1.981267333030700684e-01 1.676209121942520142e-01 1.384945958852767944e-01 1.980712823569774628e-02 6.572890281677246094e-02 3.846188262104988098e-02 4.879379272460937500e-02 -2.330316901206970215e-01
-3.568577766418457031e-02 -4.615850280970335007e-03 2.634568810462951660e-01 1.918231844902038574e-01 3.005767464637756348e-01 -8.570128679275512695e-02 -2.386815100908279419e-01 -2.787398360669612885e-02 1.212932318449020386e-01 -1.440593004226684570e-01 -2.641962170600891113e-01 6.795465201139450073e-02 2.727985754609107971e-02 -2.171798944473266602e-01 -1.564143896102905273e-01 5.051526427268981934e-02 -2.787207961082458496e-01 -1.027761027216911316e-01 2.924820482730865479e-01 -1.261865496635437012e-01 -2.564519941806793213e-01 -2.618283331394195557e-01 1.511982679367065430e-01 6.614325195550918579e-02 -2.409591972827911377e-01 1.125646829605102539e-01 1.927889585494995117e-01 1.408621072769165039e-01 -7.473731040954589844e-02 1.436689347028732300e-01 1.865103542804718018e-01 -1.105549111962318420e-01
1.643621176481246948e-01 -1.651436537504196167e-01 2.521320581436157227e-01 -6.024064030498266220e-03 1.931162327527999878e-01 -4.971624910831451416e-02 -4.168098568916320801e-01 3.348211571574211121e-02 4.549201205372810364e-02 -1.157450452446937561e-01 -2.094050943851470947e-01 -2.742433547973632812e-01 1.493313759565353394e-01 -3.968214616179466248e-02 -2.520486712455749512e-01 -7.459553331136703491e-02 -1.686342358589172363e-01 2.372971735894680023e-02 2.827998101711273193e-01 2.292576283216476440e-01 -3.963153436779975891e-02 -8.457212895154953003e-02 7.569529861211776733e-02 -1.582146286964416504e-01 1.721544563770294189e-01 2.153404951095581055e-01 9.180123358964920044e-02 1.946461945772171021e-01 1.236677020788192749e-01 -2.933568358421325684e-01 1.220749318599700928e-01 1.992782019078731537e-02
-1.269609779119491577e-01 7.706127315759658813e-02 4.510153532028198242e-01 -1.240559220314025879e-01 3.641358613967895508e-01 3.937324881553649902e-02 1.582473814487457275e-01 -3.926916420459747314e-02 1.514771431684494019e-01 2.209015749394893646e-02 -1.268051266670227051e-01 -1.734697073698043823e-02 1.326655596494674683e-01 -1.141868680715560913e-01 -1.246884018182754517e-01 2.689355611801147461e-01 2.832777611911296844e-02 -3.926863428205251694e-03 1.867270469665527344e-01 2.999667823314666748e-01 1.167592480778694153e-01 -2.598527446389198303e-02 -2.309192568063735962e-01 2.833564765751361847e-02 2.930304110050201416e-01 -1.375851407647132874e-02 1.226541399955749512e-01 -8.916495740413665771e-02 -1.203064061701297760e-02 2.146081328392028809e-01 2.725834250450134277e-01 -1.281758546829223633e-01
1.407339572906494141e-01 -3.236740455031394958e-02 1.621666848659515381e-01 6.162991374731063843e-02 3.076471090316772461e-01 1.181271821260452271e-01 -3.582096993923187256e-01 1.534581482410430908e-01 -8.764650672674179077e-02 -2.705570757389068604e-01 -2.877124249935150146e-01 4.946047440171241760e-03 8.712866157293319702e-02 5.498898401856422424e-02 -1.605007946491241455e-01 1.307765394449234009e-02 -2.743983566761016846e-01 -2.470154464244842529e-01 3.784115612506866455e-01 -1.468929946422576904e-01 3.431513905525207520e-02 -1.109720915555953979e-01 -5.103834718465805054e-02 -1.297382414340972900e-01 1.613453924655914307e-01 2.894765697419643402e-03 5.154011026024818420e-02 7.464844733476638794e-02 -2.366675809025764465e-02 2.916833199560642242e-02 2.329497784376144409e-01 -2.537592947483062744e-01
-4.981569480150938034e-03 -1.526705622673034668e-01 2.000546157360076904e-01 -2.406182326376438141e-02 8.677624166011810303e-02 1.072613243013620377e-02 -2.829852104187011719e-01 1.318031251430511475e-01 1.111006066203117371e-01 1.517643779516220093e-01 -1.824669092893600464e-01 -2.469843253493309021e-02 -3.486759364604949951e-01 5.107556935399770737e-03 -5.157292634248733521e-02 1.444962173700332642e-01 -2.229161113500595093e-01 -9.441091120243072510e-02 3.723636567592620850e-01 -3.859027102589607239e-02 -1.881049126386642456e-01 1.720349676907062531e-02 1.478011310100555420e-01 -3.202293813228607178e-01 -1.450660377740859985e-01 -1.253232266753911972e-02 2.862447872757911682e-02 -1.858288981020450592e-02 -3.367258012294769287e-01 3.230802714824676514e-02 5.182320624589920044e-02 -3.438725173473358154e-01
-1.944235712289810181e-01 -5.235747694969177246e-01 3.975820839405059814e-01 -1.242343559861183167e-01 1.637969166040420532e-01 4.212779551744461060e-02 -1.064385324716567993e-01 2.752806432545185089e-02 3.646292537450790405e-02 6.548555940389633179e-02 -2.523464858531951904e-01 2.472169846296310425e-01 3.856999054551124573e-02 1.308273375034332275e-01 -1.504689157009124756e-01 1.812009811401367188e-01 6.569158285856246948e-02 3.668028861284255981e-02 1.048024296760559082e-01 3.837605938315391541e-02 -2.188257724046707153e-01 8.299185335636138916e-02 -1.752437502145767212e-01 -1.833370029926300049e-01 2.802515625953674316e-01 -1.901690512895584106e-01 -4.418594762682914734e-02 -5.734153557568788528e-03 1.193747110664844513e-02 -1.257947273552417755e-02 -5.486857891082763672e-02 1.103034541010856628e-01
-3.664699569344520569e-02 1.164991408586502075e-01 2.370601743459701538e-01 -2.466043382883071899e-01 1.424397379159927368e-01 4.277762025594711304e-02 -3.438583016395568848e-01 -2.811369001865386963e-01 1.251543164253234863e-01 6.252316385507583618e-02 -4.045316576957702637e-02 -6.728112697601318359e-02 2.701671123504638672e-01 -6.263560801744461060e-02 -1.188748255372047424e-01 -5.363412201404571533e-02 -4.735917225480079651e-02 -2.684520781040191650e-01 -3.861755877733230591e-02 3.189187347888946533e-01 -1.814826428890228271e-01 2.124550155713222921e-05 -6.076968088746070862e-02 -1.653004288673400879e-01 1.438430547714233398e-01 6.727716326713562012e-02 1.931418031454086304e-01 1.338142603635787964e-01 -7.162334024906158447e-02 1.098858751356601715e-02 4.119338989257812500e-01 -1.794177442789077759e-01
1.290392875671386719e-01 -3.269854187965393066e-01 1.106807366013526917e-01 -1.649027168750762939e-01 9.546538442373275757e-02 -1.704368293285369873e-01 -4.164844751358032227e-02 -1.834711246192455292e-02 -6.068154796957969666e-02 2.191764116287231445e-01 -3.653275966644287109e-01 1.531401872634887695e-01 1.749954819679260254e-01 1.162154674530029297e-01 -2.155835479497909546e-01 3.258391916751861572e-01 -1.340007036924362183e-01 -2.493925243616104126e-01 7.123127579689025879e-02 2.868288159370422363e-01 2.393214264884591103e-03 1.172629445791244507e-01 -1.465702652931213379e-01 1.641667038202285767e-01 2.369880229234695435e-01 1.546289175748825073e-01 1.495805531740188599e-01 -1.534392684698104858e-01 9.693673253059387207e-02 -3.618029132485389709e-02 -1.101218685507774353e-01 -1.132601201534271240e-01
-5.447547882795333862e-02 -3.765411674976348877e-01 1.655712276697158813e-01 -5.067175254225730896e-03 6.612963229417800903e-02 1.451051235198974609e-01 -1.420280635356903076e-01 9.454485028982162476e-02 -2.225304991006851196e-01 9.960788488388061523e-02 -1.579206734895706177e-01 3.492180630564689636e-02 9.515783935785293579e-02 -1.009560525417327881e-01 -1.687327176332473755e-01 3.629029169678688049e-02 -5.075649544596672058e-02 -1.808169633150100708e-01 3.497688770294189453e-01 2.520555555820465088e-01 -3.106757998466491699e-01 -1.928742080926895142e-01 1.472791880369186401e-01 -4.070842266082763672e-02 -2.890593409538269043e-01 2.221923172473907471e-01 4.220794886350631714e-02 1.823986321687698364e-01 1.565136760473251343e-01 -9.112527593970298767e-03 2.364421337842941284e-01 -1.093886569142341614e-01
-1.414227932691574097e-01 1.030855402350425720e-01 3.671365678310394287e-01 -2.455483376979827881e-01 1.044385954737663269e-01 1.276552081108093262e-01 -1.849862188100814819e-01 -2.153214216232299805e-01 -1.072924397885799408e-02 9.488103538751602173e-02 -1.831969916820526123e-01 4.382902756333351135e-02 1.785071641206741333e-01 -1.561593860387802124e-01 -5.806424096226692200e-02 8.378924801945686340e-03 1.219784468412399292e-02 -1.535353511571884155e-01 4.148872196674346924e-02 3.862528800964355469e-01 -3.739033341407775879e-01 -6.424219906330108643e-02 -2.102888971567153931e-01 3.394488617777824402e-02 3.053283393383026123e-01 5.577935650944709778e-02 7.877119351178407669e-04 -2.640967667102813721e-01 8.470593392848968506e-02 3.745485097169876099e-02 -3.521182760596275330e-02 -1.495660841464996338e-01
-3.122255206108093262e-02 1.681374013423919678e-02 4.988104104995727539e-01 -7.557192444801330566e-02 2.171094417572021484e-01 1.092274039983749390e-01 -1.694921553134918213e-01 -2.949479781091213226e-02 -3.273329883813858032e-02 7.727756351232528687e-02 -7.547531276941299438e-02 4.681635182350873947e-03 2.558863461017608643e-01 1.927606165409088135e-01 -6.680291146039962769e-02 7.746010273694992065e-02 7.987837493419647217e-02 1.866245083510875702e-02 3.753984868526458740e-01 1.391951143741607666e-01 -1.660373806953430176e-01 -1.567126959562301636e-01 2.807236611843109131e-01 7.408565282821655273e-02 3.021871149539947510e-01 -5.917433276772499084e-02 -9.450264275074005127e-02 -6.027999892830848694e-02 -6.412575393915176392e-02 2.908327281475067139e-01 7.014932483434677124e-02 1.588914543390274048e-01
-4.720470309257507324e-02 4.064247012138366699e-02 3.135942816734313965e-01 -3.516598790884017944e-02 -1.666769571602344513e-02 -2.321580946445465088e-01 -1.001655906438827515e-01 -3.055801428854465485e-02 1.256443858146667480e-01 -1.250345557928085327e-01 -3.845447301864624023e-01 -3.340170383453369141e-01 5.165757536888122559e-01 -3.172985091805458069e-02 -5.758620426058769226e-02 6.703066825866699219e-02 -2.578161191195249557e-03 -1.331419348716735840e-01 2.473156303167343140e-01 1.404162049293518066e-01 -4.018043167889118195e-03 2.419480681419372559e-02 -9.972255676984786987e-02 -3.918749280273914337e-03 1.525952666997909546e-01 -1.918812096118927002e-01 9.531052410602569580e-02 -1.913268715143203735e-01 -5.064662545919418335e-02 -3.854916989803314209e-02 1.214400827884674072e-01 -1.763568222522735596e-01
1.000354215502738953e-01 -1.670069545507431030e-01 4.542309045791625977e-01 2.230370640754699707e-01 5.634122528135776520e-03 -6.573138386011123657e-02 -1.514271795749664307e-01 2.064510285854339600e-01 -1.734639704227447510e-01 2.185761369764804840e-02 -1.167088150978088379e-01 -1.042269319295883179e-01 -8.513887226581573486e-02 -1.154334843158721924e-02 -9.836185723543167114e-03 -2.263697981834411621e-01 -1.162012368440628052e-01 -3.693876564502716064e-01 1.479425281286239624e-01 1.956906318664550781e-01 -1.264764815568923950e-01 -2.097396552562713623e-01 -7.815521210432052612e-03 -1.091557368636131287e-01 1.072335019707679749e-01 -3.410305455327033997e-02 4.451116919517517090e-02 -1.322889178991317749e-01 -3.186807930469512939e-01 1.780743524432182312e-02 9.197901934385299683e-02 -3.126964271068572998e-01
-8.569133281707763672e-02 -7.734380662441253662e-02 3.213165104389190674e-01 1.127313897013664246e-01 2.411528378725051880e-01 9.310401976108551025e-02 -1.105971559882164001e-01 2.312833815813064575e-02 -7.663843780755996704e-02 -1.670768111944198608e-01 -2.087466120719909668e-01 -7.929969578981399536e-02 -8.153638988733291626e-02 -9.020033478736877441e-02 -2.233077585697174072e-01 1.015569195151329041e-01 -3.409604132175445557e-01 -6.560245901346206665e-02 4.300199151039123535e-01 1.859409958124160767e-01 -5.497544258832931519e-02 -1.780474036931991577e-01 -3.365881741046905518e-02 1.180201843380928040e-01 -2.240821123123168945e-01 3.078464269638061523e-01 1.630670577287673950e-01 1.831561909057199955e-03 -1.385822147130966187e-01 8.983110636472702026e-02 1.404539048671722412e-01 -1.552564948797225952e-01
-1.641306877136230469e-01 2.864608727395534515e-02 6.048278212547302246e-01 -1.210120320320129395e-01 1.120350882411003113e-01 5.732750892639160156e-02 -2.008858174085617065e-01 1.058992743492126465e-01 -1.481792032718658447e-01 8.098525553941726685e-02 -9.710789471864700317e-02 -2.436003684997558594e-01 2.766147851943969727e-01 8.104449510574340820e-02 4.942744597792625427e-02 1.772479414939880371e-01 -1.002477630972862244e-01 -9.382513910531997681e-02 2.010934948921203613e-01 4.021788015961647034e-02 3.144017234444618225e-02 2.262414842844009399e-01 -8.457642048597335815e-02 -5.800957232713699341e-02 -3.486200422048568726e-02 3.750718235969543457e-01 9.837732464075088501e-02 -3.025702014565467834e-02 -8.858754299581050873e-03 9.009528905153274536e-02 -1.509267985820770264e-01 5.548125505447387695e-02
-6.974935531616210938e-02 6.436524540185928345e-02 4.993588030338287354e-01 3.091465868055820465e-02 7.897686213254928589e-02 2.041374146938323975e-02 -2.845093905925750732e-01 1.733931303024291992e-01 1.670502573251724243e-01 -1.466208249330520630e-01 -1.530170533806085587e-02 -2.202460467815399170e-01 1.670366711914539337e-02 -2.674192935228347778e-02 -8.424472808837890625e-02 2.572540342807769775e-01 -1.844788044691085815e-01 -4.671656712889671326e-02 3.010718226432800293e-01 -6.311421748250722885e-03 -3.445503115653991699e-01 8.277490735054016113e-03 -1.577412784099578857e-01 -1.356359198689460754e-02 -1.587358415126800537e-01 2.930988073348999023e-01 2.637415938079357147e-02 -1.172101572155952454e-01 -1.771453469991683960e-01 3.360382094979286194e-02 -1.453058421611785889e-01 2.618631720542907715e-02
1.164150331169366837e-02 -9.571982175111770630e-02 4.721475839614868164e-01 -8.214601129293441772e-02 -6.388507038354873657e-02 5.028953403234481812e-02 -2.123663276433944702e-01 2.387275993824005127e-01 -1.592231392860412598e-01 2.873251773416996002e-02 -1.125861406326293945e-01 -1.385516971349716187e-01 1.865484416484832764e-01 3.658675029873847961e-02 7.175042480230331421e-02 3.068974316120147705e-01 5.329691804945468903e-03 -1.756504178047180176e-01 3.977389931678771973e-01 -1.830286234617233276e-01 -1.470678299665451050e-01 6.750658899545669556e-02 -1.068703681230545044e-01 1.244440488517284393e-02 2.776587568223476410e-02 3.584067821502685547e-01 -1.192608550190925598e-01 4.203109070658683777e-02 7.109847664833068848e-02 -8.765742927789688110e-02 -1.569875478744506836e-01 -1.259680390357971191e-01
-2.212648540735244751e-01 -1.540039032697677612e-01 2.174412906169891357e-01 -2.326596379280090332e-01 -1.461698859930038452e-01 2.862828671932220459e-01 -4.918114095926284790e-02 -9.737278521060943604e-02 -5.642567574977874756e-02 3.110791742801666260e-01 -8.094958961009979248e-02 1.702185571193695068e-01 2.774152159690856934e-01 1.444869041442871094e-01 -5.871873721480369568e-02 2.518658339977264404e-01 -7.102080620825290680e-03 -3.466387093067169189e-01 3.280764073133468628e-02 3.556840717792510986e-01 -1.698565483093261719e-01 -9.854906238615512848e-03 -1.815024018287658691e-01 -1.250825524330139160e-01 1.446318179368972778e-01 -1.090582311153411865e-01 5.909394845366477966e-02 -2.370945410802960396e-03 -7.492731511592864990e-02 1.242551431059837341e-01 8.279837667942047119e-02 -1.446927785873413086e-01
1.363545507192611694e-01 1.093188896775245667e-01 4.493866562843322754e-01 -2.913541197776794434e-01 -1.093494668602943420e-01 1.846576295793056488e-02 -1.961606293916702271e-01 8.467265218496322632e-02 2.009339481592178345e-01 1.561398506164550781e-01 -1.475254595279693604e-01 -1.361964195966720581e-01 -2.434158921241760254e-01 -3.682565689086914062e-02 -2.474463582038879395e-01 9.547778964042663574e-02 1.080686599016189575e-01 -1.909247338771820068e-01 3.013460040092468262e-01 -2.759588509798049927e-02 -2.270540297031402588e-01 -1.884292364120483398e-01 -2.499255985021591187e-01 1.563321799039840698e-01 -2.644905447959899902e-02 -2.381773665547370911e-02 1.399455517530441284e-01 1.411139369010925293e-01 8.300410211086273193e-02 1.019737944006919861e-01 -2.437393367290496826e-02 -1.278405934572219849e-01
-2.578082680702209473e-01 -2.302725613117218018e-01 2.009771764278411865e-01 2.536304891109466553e-01 2.036471068859100342e-01 -9.418721497058868408e-02 -3.426892757415771484e-01 -1.099860947579145432e-02 -7.012028992176055908e-02 -1.717193424701690674e-01 -1.711392253637313843e-01 1.779549941420555115e-02 2.069422900676727295e-01 1.174666136503219604e-01 -1.656848378479480743e-02 3.274987637996673584e-02 2.704846113920211792e-02 -3.006990849971771240e-01 1.450525224208831787e-02 6.357069313526153564e-02 5.485188961029052734e-02 -3.137375414371490479e-01 -3.933279514312744141e-01 -1.972580552101135254e-01 -4.960231110453605652e-02 1.731387376785278320e-01 2.004493214190006256e-02 -2.288966178894042969e-01 -6.808400899171829224e-02 -2.130517177283763885e-02 6.706070154905319214e-02 -2.506940998136997223e-02
-1.546940952539443970e-02 -2.052740901708602905e-01 2.161572724580764771e-01 -1.161145418882369995e-02 8.167785406112670898e-02 -6.050346884876489639e-03 -7.698770612478256226e-02 1.370532158762216568e-02 -5.016434565186500549e-02 2.104414552450180054e-01 -4.193464219570159912e-01 -7.216738164424896240e-02 2.133826166391372681e-01 -6.979650259017944336e-02 -1.259130239486694336e-01 2.957069315016269684e-03 1.807714700698852539e-01 -1.520272251218557358e-02 2.450774013996124268e-01 4.464595615863800049e-01 -1.994030177593231201e-01 3.388791531324386597e-02 -3.537504374980926514e-01 -9.673531353473663330e-02 8.685620129108428955e-02 -2.879361435770988464e-02 7.736717909574508667e-02 -9.764846414327621460e-02 2.408339977264404297e-01 -1.543474495410919189e-01 4.690155014395713806e-02 -1.678982973098754883e-01
1.765693128108978271e-01 9.490060806274414062e-02 3.280759155750274658e-01 -1.636874973773956299e-01 1.872776895761489868e-01 -6.961557269096374512e-02 -1.710059195756912231e-01 1.943284720182418823e-01 7.807616889476776123e-02 4.937433451414108276e-02 4.683208093047142029e-02 -6.912622600793838501e-02 1.742725819349288940e-01 9.713081270456314087e-02 -2.240522205829620361e-01 2.655630186200141907e-02 -3.330872952938079834e-01 -1.569923907518386841e-01 2.190054655075073242e-01 -6.245166435837745667e-02 -1.401028037071228027e-01 -2.350670397281646729e-01 -1.796738952398300171e-01 5.662298947572708130e-02 5.774900317192077637e-02 2.430666089057922363e-01 1.916100680828094482e-01 -7.822054624557495117e-02 -1.649216115474700928e-01 3.808516263961791992e-01 -1.416586637496948242e-01 1.298214495182037354e-01
-1.038546264171600342e-01 -4.205591231584548950e-02 4.164773225784301758e-01 -3.170748353004455566e-01 2.963612079620361328e-01 1.090152114629745483e-01 -1.911920011043548584e-01 1.446852982044219971e-01 -2.192222326993942261e-02 6.227260082960128784e-02 -1.628420352935791016e-01 -1.497998237609863281e-01 1.805463582277297974e-01 1.556074712425470352e-02 -1.125554740428924561e-01 2.250746935606002808e-01 3.355974098667502403e-03 -2.128417640924453735e-01 2.401092499494552612e-01 -3.828938677906990051e-02 -1.336772888898849487e-01 1.594575345516204834e-01 -9.786765277385711670e-02 1.607700996100902557e-02 3.924692422151565552e-02 3.772565424442291260e-01 8.738534152507781982e-02 -1.625875532627105713e-01 -2.134256437420845032e-02 -7.479143887758255005e-02 -2.522078454494476318e-01 4.018153622746467590e-02
1.200720816850662231e-01 7.012993842363357544e-02 2.667322456836700439e-01 2.475039474666118622e-02 1.777976006269454956e-01 -1.871322244405746460e-01 -1.979053020477294922e-01 3.646091371774673462e-02 1.533650904893875122e-01 5.965674668550491333e-02 -3.241895437240600586e-01 -2.425599098205566406e-01 2.057023644447326660e-01 -1.363474130630493164e-01 -1.271688193082809448e-01 -5.854328721761703491e-02 1.582068949937820435e-02 -4.403412342071533203e-01 2.936817109584808350e-01 1.876415759325027466e-01 -3.231775015592575073e-02 1.134206950664520264e-01 -2.399997562170028687e-01 -1.060355007648468018e-01 2.203858941793441772e-01 -1.988744437694549561e-01 -5.343000963330268860e-02 1.157936453819274902e-01 -1.958239590749144554e-03 -8.137109130620956421e-02 7.034745812416076660e-02 -1.262668371200561523e-01
-1.167644932866096497e-01 8.909785002470016479e-02 4.134523272514343262e-01 -3.256756365299224854e-01 2.817452140152454376e-02 3.141352161765098572e-02 -2.797324359416961670e-01 1.313091218471527100e-01 1.377176195383071899e-01 -3.996901959180831909e-02 -1.178625822067260742e-01 -1.325683593750000000e-01 2.914515435695648193e-01 1.903286874294281006e-01 2.828154899179935455e-02 2.017347365617752075e-01 -3.626229986548423767e-02 -1.178894862532615662e-01 3.086411356925964355e-01 -3.083582036197185516e-03 -2.211636006832122803e-01 -1.945897936820983887e-02 1.123656034469604492e-01 2.015779167413711548e-02 -1.165992543101310730e-01 3.063915669918060303e-01 -2.076502516865730286e-02 -4.877648502588272095e-02 -2.546659409999847412e-01 1.338902562856674194e-01 -1.004151776432991028e-01 1.161890625953674316e-01
-7.733859866857528687e-02 9.137903898954391479e-02 2.212687730789184570e-01 -1.259813010692596436e-01 1.407937556505203247e-01 -2.622964084148406982e-01 -1.262683123350143433e-01 -1.143139600753784180e-01 1.160101816058158875e-01 5.735111981630325317e-02 -3.691344261169433594e-01 1.170855462551116943e-01 9.465046972036361694e-02 -1.144546940922737122e-01 -1.107395365834236145e-01 4.228084087371826172e-01 4.392362013459205627e-02 -2.837254405021667480e-01 6.722911447286605835e-02 2.254040837287902832e-01 1.592729389667510986e-01 -2.348439954221248627e-02 -3.459373861551284790e-02 -7.631459832191467285e-02 2.224888205528259277e-01 1.652467697858810425e-01 2.114497423171997070e-01 7.645159214735031128e-02 1.158825773745775223e-02 1.465074419975280762e-01 1.666467636823654175e-01 -2.756241559982299805e-01
5.489289760589599609e-02 -1.183424144983291626e-01 5.108550190925598145e-01 1.089910417795181274e-01 3.864587247371673584e-01 -1.089979112148284912e-01 9.773148596286773682e-02 1.112027838826179504e-01 1.605382412672042847e-01 -8.488323539495468140e-02 -2.587289549410343170e-02 4.467993229627609253e-02 -1.699357330799102783e-01 2.136839330196380615e-01 -2.385116815567016602e-01 2.237586379051208496e-01 -2.054215371608734131e-01 6.293275952339172363e-02 1.061369702219963074e-01 2.867554128170013428e-01 -1.342299487441778183e-02 -4.060746356844902039e-02 6.377159059047698975e-02 -1.523376703262329102e-01 7.118991017341613770e-02 1.293820887804031372e-01 1.540209352970123291e-01 -1.996292024850845337e-01 -1.262765228748321533e-01 1.083374768495559692e-01 7.287773489952087402e-02 -1.507068574428558350e-01
-1.166500672698020935e-01 5.826373398303985596e-02 4.475686252117156982e-01 -2.582457959651947021e-01 2.225923538208007812e-02 -1.426848396658897400e-02 -4.437198340892791748e-01 9.821946173906326294e-02 5.425933748483657837e-02 1.733270846307277679e-02 -1.121563389897346497e-01 -1.277782320976257324e-01 2.669560909271240234e-01 2.030974254012107849e-02 -1.983823627233505249e-01 1.704299300909042358e-01 1.285194791853427887e-02 -2.949207648634910583e-02 2.938138842582702637e-01 -7.127290964126586914e-02 -2.832500040531158447e-01 -3.382979705929756165e-02 1.341509539633989334e-02 -1.363620720803737640e-02 9.324304759502410889e-02 1.997650563716888428e-01 5.492123216390609741e-02 -7.017389684915542603e-02 -1.793400496244430542e-01 1.020984798669815063e-01 -1.563383042812347412e-01 1.969098299741744995e-01
1.160922944545745850e-01 -2.859463542699813843e-02 3.648990690708160400e-01 -3.368383347988128662e-01 1.528681162744760513e-02 2.298163622617721558e-01 -3.630803227424621582e-01 6.810542941093444824e-02 4.589904472231864929e-02 1.092935949563980103e-01 -5.788689479231834412e-02 -5.904090777039527893e-02 2.129418849945068359e-01 -1.155450046062469482e-01 5.727565288543701172e-02 2.190530449151992798e-01 -4.650478810071945190e-02 -1.576750874519348145e-01 3.467518687248229980e-01 -1.485689133405685425e-01 -2.109081447124481201e-01 1.156531572341918945e-01 -9.989830106496810913e-02 -5.419630184769630432e-02 -7.844500243663787842e-02 3.202542364597320557e-01 1.066643446683883667e-01 -1.491059809923171997e-01 -1.388832628726959229e-01 -6.194945797324180603e-02 -9.785448014736175537e-02 -5.994855985045433044e-02
9.207823127508163452e-02 -2.007715404033660889e-01 3.377082943916320801e-01 -1.098212152719497681e-01 8.603063970804214478e-02 -2.625628411769866943e-01 1.857065707445144653e-01 1.377519667148590088e-01 1.462632566690444946e-01 -2.575659891590476036e-03 -2.071923166513442993e-01 2.583327889442443848e-01 -8.880694210529327393e-02 -9.474167600274085999e-03 -1.556107997894287109e-01 -1.233437731862068176e-01 -2.328586429357528687e-01 -9.792040288448333740e-02 3.566583395004272461e-01 -3.910658415406942368e-03 -7.108894735574722290e-02 -2.629289627075195312e-01 -3.734452277421951294e-02 -1.825143843889236450e-01 1.486647427082061768e-01 -6.617197394371032715e-02 2.402496188879013062e-01 -2.317594736814498901e-02 -2.038466781377792358e-01 -2.368885576725006104e-01 7.899360358715057373e-02 -1.681156307458877563e-01
7.754065096378326416e-02 -2.264705300331115723e-01 2.857957780361175537e-01 2.067552059888839722e-01 1.806542836129665375e-02 1.738206855952739716e-02 -3.229465186595916748e-01 1.907584220170974731e-01 -1.714861840009689331e-01 1.172405853867530823e-01 -2.066637128591537476e-01 -8.516915887594223022e-02 5.469893291592597961e-02 -2.341319806873798370e-02 3.336570691317319870e-03 -3.319361433386802673e-02 -2.085427343845367432e-01 -1.758117824792861938e-01 1.067034751176834106e-01 -6.611095741391181946e-03 -2.547921538352966309e-01 -1.549678593873977661e-01 1.040121614933013916e-01 -1.955721974372863770e-01 1.223831102252006531e-01 -1.215947493910789490e-01 -3.956200554966926575e-02 -1.067268103361129761e-01 -2.869019210338592529e-01 1.829346418380737305e-01 -2.104031108319759369e-02 -4.431939423084259033e-01
-4.166432097554206848e-02 -2.467807680368423462e-01 3.755122423171997070e-01 -2.859211564064025879e-01 1.050462275743484497e-01 6.426325440406799316e-02 -1.272633224725723267e-01 1.867452263832092285e-01 -7.330324500799179077e-02 1.276575308293104172e-02 -2.051206678152084351e-01 -5.485199019312858582e-02 7.875901460647583008e-02 2.400450259447097778e-01 1.534319221973419189e-01 -1.003902032971382141e-01 2.338612079620361328e-02 1.273596584796905518e-01 1.614844650030136108e-01 2.576237618923187256e-01 -1.138572171330451965e-01 1.537260860204696655e-01 -1.272495985031127930e-01 -1.489014327526092529e-01 1.102633476257324219e-01 2.351694107055664062e-01 2.320642620325088501e-01 -2.478747963905334473e-01 -1.088728681206703186e-01 -6.868568807840347290e-02 1.779373139142990112e-01 -2.917879223823547363e-01
4.706312611233443022e-04 -1.870123147964477539e-01 3.030029237270355225e-01 1.133692190051078796e-01 4.302272945642471313e-02 1.957776546478271484e-01 -1.380422264337539673e-01 1.946530044078826904e-01 -1.845707148313522339e-01 -3.364504128694534302e-02 -6.179230287671089172e-02 -8.266855776309967041e-02 2.093944400548934937e-01 -3.547504171729087830e-02 -5.617656558752059937e-02 -1.141555756330490112e-01 -3.968617320060729980e-01 -8.534919470548629761e-02 4.565113484859466553e-01 -1.402840167284011841e-01 -7.956712692975997925e-02 -7.712018489837646484e-02 -1.046811882406473160e-02 -7.862238585948944092e-02 -1.286656111478805542e-01 1.681167483329772949e-01 1.487352699041366577e-01 -1.502149701118469238e-01 -3.119556903839111328e-01 1.383783519268035889e-01 1.751622855663299561e-01 -8.948726952075958252e-02
3.025693595409393311e-01 -2.346036732196807861e-01 2.384534338489174843e-03 -1.942142546176910400e-01 7.169388979673385620e-02 -3.150268793106079102e-01 -3.251944482326507568e-01 2.196697741746902466e-01 7.718551158905029297e-02 4.167972877621650696e-02 -3.213485777378082275e-01 2.228070795536041260e-01 1.781337708234786987e-01 -8.882273733615875244e-02 -1.389166060835123062e-02 1.839358359575271606e-01 -4.228932783007621765e-02 -7.567541301250457764e-02 6.859868019819259644e-02 1.451534181833267212e-01 -2.028744220733642578e-01 3.389035165309906006e-02 1.474848948419094086e-02 -2.901172824203968048e-02 -1.472267657518386841e-01 -6.768316030502319336e-02 1.549846082925796509e-01 5.892627313733100891e-02 3.118627667427062988e-01 2.137407809495925903e-01 6.424596905708312988e-02 -2.134810835123062134e-01
-7.058509439229965210e-02 -1.452914327383041382e-01 2.439303696155548096e-01 -1.019332930445671082e-02 2.707935571670532227e-01 1.582558751106262207e-01 1.031715571880340576e-01 1.391616612672805786e-01 -7.391292601823806763e-02 3.606252670288085938e-01 -2.300617247819900513e-01 1.716082729399204254e-02 -5.486876145005226135e-02 -1.255222111940383911e-01 -9.074135869741439819e-02 2.310132607817649841e-02 -5.940744280815124512e-02 -2.055992484092712402e-01 3.807902038097381592e-01 9.220766276121139526e-02 4.343310371041297913e-02 -2.881617546081542969e-01 1.672318577766418457e-01 -2.108011990785598755e-01 4.616316035389900208e-02 3.102022707462310791e-01 1.435519009828567505e-01 -2.251384705305099487e-01 1.273166835308074951e-01 1.431307848542928696e-02 -3.333175182342529297e-02 1.607479006052017212e-01
-5.753792449831962585e-02 -2.842295914888381958e-02 5.718645453453063965e-01 -3.477529287338256836e-01 3.384684771299362183e-02 5.185870081186294556e-02 -3.116670548915863037e-01 1.442085057497024536e-01 -2.926590107381343842e-02 1.004211306571960449e-01 -1.927113980054855347e-01 3.428734838962554932e-02 1.197755187749862671e-01 -5.032628029584884644e-02 7.180698215961456299e-02 1.789536774158477783e-01 3.081272915005683899e-02 -8.276873081922531128e-02 2.182024866342544556e-01 -3.661388158798217773e-02 -1.590797305107116699e-01 1.319547295570373535e-01 -1.883753947913646698e-02 1.843536458909511566e-02 4.469954594969749451e-02 3.801663517951965332e-01 -1.832596063613891602e-01 -1.461187452077865601e-01 -1.081253662705421448e-01 -3.074705787003040314e-02 -5.549300834536552429e-02 7.414834201335906982e-02
-1.228607147932052612e-01 7.707092911005020142e-02 4.376417994499206543e-01 -2.803227007389068604e-01 -6.504935771226882935e-02 -1.096731200814247131e-01 -4.473019838333129883e-01 5.020531639456748962e-02 -5.132712889462709427e-03 -7.121396809816360474e-02 -4.681696742773056030e-02 -9.476807713508605957e-02 2.377144694328308105e-01 2.106214873492717743e-02 -1.870194673538208008e-01 1.883201152086257935e-01 -8.339104801416397095e-02 -2.970069460570812225e-02 1.983613073825836182e-01 -4.217243567109107971e-02 -3.579834699630737305e-01 -5.762620829045772552e-03 9.672320634126663208e-02 -7.646286487579345703e-02 4.497569799423217773e-02 2.403938919305801392e-01 1.232612729072570801e-01 3.552827984094619751e-02 -2.095173597335815430e-01 6.009730324149131775e-02 -2.366068400442600250e-02 1.721803545951843262e-01
-1.216254904866218567e-01 -8.674997091293334961e-02 1.501955837011337280e-01 4.784363880753517151e-02 -1.690225303173065186e-01 -3.292343914508819580e-01 -2.843368053436279297e-01 2.186064608395099640e-02 -1.288333982229232788e-01 8.270806074142456055e-02 -1.427812427282333374e-01 -7.460477948188781738e-02 5.509502068161964417e-02 -2.864430248737335205e-01 9.102509915828704834e-02 1.190411671996116638e-01 -1.784536540508270264e-01 6.933005899190902710e-02 2.546891272068023682e-01 4.532307684421539307e-01 1.238361299037933350e-01 -5.861776322126388550e-02 -1.014489904046058655e-01 -1.615652590990066528e-01 3.429651632905006409e-02 -1.317254602909088135e-01 2.109891921281814575e-01 -5.987461656332015991e-02 -2.293101698160171509e-01 1.466347873210906982e-01 2.257052958011627197e-01 -1.544397324323654175e-01
-1.768793910741806030e-01 -4.914705827832221985e-02 4.636418819427490234e-01 5.342307314276695251e-02 -1.342944651842117310e-01 -1.043802574276924133e-01 -1.861390918493270874e-01 -4.485940188169479370e-02 2.214144766330718994e-01 -6.080793216824531555e-02 -3.468029499053955078e-01 1.017858739942312241e-02 3.041157126426696777e-01 7.844131439924240112e-03 -2.694214507937431335e-02 -6.320428848266601562e-02 -2.067143172025680542e-01 -1.635024994611740112e-01 6.246681883931159973e-02 1.513566821813583374e-01 -1.450923681259155273e-01 6.621018052101135254e-02 3.450984135270118713e-02 -1.959126889705657959e-01 2.337275296449661255e-01 1.606303267180919647e-02 -2.482419461011886597e-01 2.727315388619899750e-02 -1.851944029331207275e-01 1.389867663383483887e-01 4.450651630759239197e-02 -2.799838185310363770e-01
1.570898890495300293e-01 -1.157032027840614319e-01 2.863395810127258301e-01 2.159145474433898926e-01 2.528525292873382568e-01 1.288401484489440918e-01 -3.237946629524230957e-01 2.899175286293029785e-01 3.662068396806716919e-02 1.653789170086383820e-02 -1.777935177087783813e-01 -2.203729748725891113e-02 2.893094718456268311e-01 -1.659616380929946899e-01 2.428949996829032898e-02 9.791911579668521881e-03 -1.085137277841567993e-01 -5.430269613862037659e-02 3.962776362895965576e-01 8.737134188413619995e-02 -1.931653320789337158e-01 7.616035640239715576e-02 2.375429123640060425e-01 1.233415231108665466e-01 9.207711555063724518e-03 2.273453325033187866e-01 1.021314039826393127e-01 -5.800193175673484802e-02 -9.979589283466339111e-02 1.164939403533935547e-01 1.891304366290569305e-02 -1.861634403467178345e-01
1.223824098706245422e-01 -8.191324025392532349e-02 2.861781418323516846e-01 4.515773430466651917e-02 3.212608024477958679e-02 -1.320913583040237427e-01 -2.582502663135528564e-01 -7.507355511188507080e-02 -1.591010838747024536e-01 -1.740403659641742706e-02 -1.897934228181838989e-01 6.517662853002548218e-02 2.483597211539745331e-02 -1.040662173181772232e-03 -1.396871954202651978e-01 -4.401149973273277283e-02 5.698402225971221924e-02 -2.269287258386611938e-01 2.279600352048873901e-01 9.667921811342239380e-02 -1.108638048171997070e-01 -1.284063905477523804e-01 1.288312952965497971e-02 -1.739157289266586304e-01 -4.507987797260284424e-01 2.218973040580749512e-01 2.403988391160964966e-01 -7.133102416992187500e-02 -1.592621766030788422e-02 1.511203348636627197e-01 4.144445359706878662e-01 -1.737013608217239380e-01
2.717522531747817993e-02 2.959547750651836395e-02 2.620115876197814941e-01 -2.001604288816452026e-01 -7.794886082410812378e-02 2.316143549978733063e-02 6.178315356373786926e-02 7.627970725297927856e-02 1.407169252634048462e-01 -2.491107955574989319e-02 -2.990271151065826416e-01 -2.012148965150117874e-03 2.523529231548309326e-01 -3.181208670139312744e-01 -9.967818856239318848e-02 1.280304491519927979e-01 -9.727618843317031860e-02 -1.649351716041564941e-01 2.811864018440246582e-01 8.929686248302459717e-02 1.538000553846359253e-01 1.944769769906997681e-01 -8.017469942569732666e-02 1.974281966686248779e-01 3.052642047405242920e-01 -7.916311919689178467e-02 2.902339696884155273e-01 -5.940048024058341980e-02 -2.212975323200225830e-01 1.105466336011886597e-01 1.455472111701965332e-01 -2.686775326728820801e-01
1.021350771188735962e-01 -2.686254680156707764e-01 2.323575764894485474e-01 -5.387374758720397949e-02 8.273656480014324188e-03 -6.777320522814989090e-03 -3.121624700725078583e-02 1.300366967916488647e-01 -6.835581362247467041e-02 -8.620150387287139893e-03 -2.739564478397369385e-01 -3.168650567531585693e-01 1.566440910100936890e-01 -2.294351458549499512e-01 -1.761668026447296143e-01 1.700880751013755798e-02 1.101854443550109863e-01 -3.090386390686035156e-01 1.771427839994430542e-01 3.783759772777557373e-01 -1.049906611442565918e-01 -1.997812837362289429e-02 -2.059426754713058472e-01 5.179904773831367493e-02 2.561385929584503174e-01 -1.381514966487884521e-01 2.761340439319610596e-01 -1.397719234228134155e-01 -2.838796749711036682e-02 1.139099001884460449e-01 8.301045000553131104e-02 1.181150451302528381e-01
-6.075036525726318359e-02 -1.129390969872474670e-01 2.978933975100517273e-02 8.710356056690216064e-02 1.180953383445739746e-01 -2.474889904260635376e-01 -3.645868897438049316e-01 -1.182624623179435730e-01 2.318684905767440796e-01 1.039554327726364136e-01 -2.433790266513824463e-01 -1.396222561597824097e-01 9.327878057956695557e-02 -2.492802739143371582e-01 -3.484449088573455811e-01 1.250706464052200317e-01 5.550008267164230347e-02 -2.989178001880645752e-01 1.652396768331527710e-01 -6.908917427062988281e-02 -7.100065797567367554e-02 -1.119863539934158325e-01 -3.271062076091766357e-01 -1.704940497875213623e-01 2.374320477247238159e-01 -1.561941504478454590e-01 8.083151280879974365e-02 6.453135609626770020e-02 -1.340544968843460083e-01 1.538143027573823929e-02 2.041365206241607666e-02 -1.163022667169570923e-01
-1.671184897422790527e-01 8.609019964933395386e-02 3.442572355270385742e-01 -1.149183437228202820e-01 -1.647180132567882538e-02 1.004092842340469360e-01 -2.085137665271759033e-01 -1.271736472845077515e-01 -9.566304832696914673e-02 1.154272817075252533e-02 -2.945308685302734375e-01 1.338982135057449341e-01 2.606539130210876465e-01 -7.928534597158432007e-02 7.340135425329208374e-02 2.058387100696563721e-01 -9.498190134763717651e-02 -1.676020622253417969e-01 6.565643101930618286e-02 2.891218960285186768e-01 -1.799943298101425171e-01 1.303869392722845078e-02 -2.388834506273269653e-01 1.759675890207290649e-01 3.001228570938110352e-01 9.974077343940734863e-02 8.800824731588363647e-02 -1.093586981296539307e-01 2.840662300586700439e-01 1.557894200086593628e-01 1.100852936506271362e-01 -2.111135572195053101e-01
-3.518440574407577515e-02 -1.425724625587463379e-01 3.811536431312561035e-01 1.849433481693267822e-01 3.250708878040313721e-01 -1.078117415308952332e-01 -5.491939187049865723e-02 8.465649932622909546e-02 -1.610730290412902832e-01 1.076408997178077698e-01 -1.357206702232360840e-01 1.905941031873226166e-02 2.724642455577850342e-01 2.123808413743972778e-01 9.433862753212451935e-03 1.554012745618820190e-01 9.269329160451889038e-02 -2.692688442766666412e-02 4.696499705314636230e-01 -2.061033621430397034e-02 2.015854930505156517e-03 -7.205430418252944946e-02 1.268894672393798828e-01 -2.644597291946411133e-01 7.736186683177947998e-02 -4.728179797530174255e-02 -2.110342495143413544e-03 -1.656244248151779175e-01 -2.898245155811309814e-01 5.388766899704933167e-02 -1.308759860694408417e-02 1.652323752641677856e-01
-8.699600398540496826e-02 -3.901132196187973022e-02 4.628370404243469238e-01 -2.995722591876983643e-01 7.560213655233383179e-02 -5.404630303382873535e-02 -3.901333212852478027e-01 3.239933773875236511e-02 9.014219790697097778e-02 -3.167757019400596619e-02 -2.221431350335478783e-03 -1.353558748960494995e-01 2.406510859727859497e-01 2.249114587903022766e-02 -1.067374944686889648e-01 2.438113242387771606e-01 -2.272332645952701569e-02 -2.233330269518774003e-05 2.432528585195541382e-01 -1.988054253160953522e-02 -3.044047355651855469e-01 -2.675361745059490204e-02 4.574124515056610107e-02 -1.839619576930999756e-01 2.337280660867691040e-02 2.473420649766921997e-01 8.932154625654220581e-02 1.023221388459205627e-02 -1.835922002792358398e-01 2.545488532632589340e-03 -1.667407304048538208e-01 2.182397097349166870e-01
4.373933970928192139e-01 -1.497665196657180786e-01 3.356147706508636475e-01 1.854858994483947754e-01 8.706917613744735718e-02 2.341414242982864380e-02 -2.778859436511993408e-01 2.313631176948547363e-01 -2.172275632619857788e-01 -1.001946181058883667e-01 -2.692897021770477295e-01 1.489916592836380005e-01 1.037749201059341431e-01 -8.463229238986968994e-02 -1.555605381727218628e-01 9.216256439685821533e-02 -1.806428283452987671e-01 -6.877420842647552490e-02 1.728083342313766479e-01 2.309820847585797310e-03 -6.430736184120178223e-02 -1.638699173927307129e-01 -8.451026678085327148e-02 -1.234310492873191833e-01 1.171689704060554504e-01 9.304852783679962158e-02 1.028296276926994324e-01 -5.645765736699104309e-02 -6.717196851968765259e-02 -4.855381697416305542e-02 3.582514226436614990e-01 -7.623378187417984009e-02
-1.755384057760238647e-01 -2.433102726936340332e-01 2.745201587677001953e-01 -3.102490603923797607e-01 1.418219804763793945e-01 -3.872217237949371338e-02 1.042240858078002930e-01 3.679914399981498718e-02 -9.355653077363967896e-02 -2.041415870189666748e-01 -1.529465317726135254e-01 6.066432967782020569e-02 1.140633076429367065e-01 -1.222700029611587524e-01 -2.303240820765495300e-02 2.837547846138477325e-02 -5.017469078302383423e-02 -2.634935081005096436e-01 1.439740508794784546e-01 3.995729982852935791e-01 2.252014130353927612e-01 -2.340153902769088745e-01 -1.710245609283447266e-01 -9.151048213243484497e-02 -1.759629994630813599e-01 -2.564308606088161469e-02 9.274941682815551758e-02 -9.955674409866333008e-02 -1.932115852832794189e-01 9.620798379182815552e-02 1.704307645559310913e-01 -2.766617238521575928e-01
1.191767826676368713e-01 -3.921452760696411133e-01 1.579726636409759521e-01 -3.068151883780956268e-02 -3.192493319511413574e-02 -1.604756265878677368e-01 -2.483433187007904053e-01 6.310971826314926147e-02 2.541412711143493652e-01 1.263289153575897217e-01 -2.229699492454528809e-01 -1.893852055072784424e-01 -3.803363069891929626e-03 -3.423459827899932861e-01 -1.772068291902542114e-01 -5.269844830036163330e-02 1.679767854511737823e-02 -1.902159005403518677e-01 2.564066946506500244e-01 2.688869833946228027e-01 -1.184718832373619080e-01 2.951945178210735321e-02 -2.932815849781036377e-01 -5.685662385076284409e-03 1.474709361791610718e-01 -6.822044402360916138e-02 1.911246329545974731e-01 -1.061722487211227417e-01 -1.113973706960678101e-01 2.963590435683727264e-03 1.361300349235534668e-01 1.247193142771720886e-01
-8.102100342512130737e-02 -1.229379102587699890e-01 2.510983645915985107e-01 -5.730769410729408264e-02 1.339378803968429565e-01 7.795900851488113403e-02 -1.831400841474533081e-01 -5.191650614142417908e-02 -9.324347600340843201e-03 -1.914437860250473022e-01 -5.421355366706848145e-01 1.995315849781036377e-01 5.302466824650764465e-02 -1.523964703083038330e-01 -1.903613656759262085e-01 -4.647366330027580261e-02 -1.274363100528717041e-01 -3.153537511825561523e-01 4.937811568379402161e-02 4.012177586555480957e-01 1.391286104917526245e-01 -1.186403483152389526e-01 -9.758879244327545166e-02 -1.900173164904117584e-02 1.540844440460205078e-01 1.581861525774002075e-01 4.520045593380928040e-02 -1.196786090731620789e-01 9.874241426587104797e-03 -1.155305802822113037e-01 5.771996080875396729e-02 -1.118637844920158386e-01
-1.775464043021202087e-02 5.157776176929473877e-02 3.151594400405883789e-01 5.874480679631233215e-02 9.156778454780578613e-02 1.505956649780273438e-01 2.791127189993858337e-03 1.304720640182495117e-01 6.694538146257400513e-02 -6.867086887359619141e-02 -1.062619537115097046e-01 -1.120079159736633301e-01 1.967343240976333618e-01 1.265182346105575562e-01 4.710041359066963196e-02 1.473145633935928345e-01 -1.178971827030181885e-01 -1.928207874298095703e-01 5.452944040298461914e-01 -1.003993377089500427e-01 6.962513923645019531e-02 -1.683884412050247192e-01 -1.454773992300033569e-01 -1.283007115125656128e-01 2.083127200603485107e-01 3.185728192329406738e-01 1.368473768234252930e-01 6.567826867103576660e-02 1.097003743052482605e-02 3.617499172687530518e-01 -7.757344841957092285e-02 1.516598742455244064e-02
-1.137638166546821594e-01 -2.116485834121704102e-01 2.377801984548568726e-01 8.807557821273803711e-02 1.773427724838256836e-01 -3.302442431449890137e-01 -3.245292305946350098e-01 1.088246353901922703e-03 -2.569451332092285156e-01 -1.583790034055709839e-01 -6.882224977016448975e-02 -1.099629625678062439e-01 8.084999769926071167e-02 -2.430364489555358887e-02 -1.044502556324005127e-01 2.706380747258663177e-02 -4.377627000212669373e-02 -3.085753321647644043e-02 9.403053671121597290e-02 1.386316269636154175e-01 -2.423321604728698730e-01 -5.144888758659362793e-01 -1.387558281421661377e-01 -1.223774254322052002e-01 -9.566257148981094360e-02 2.657425999641418457e-01 8.024878054857254028e-02 -2.251073904335498810e-02 -1.265353709459304810e-01 -1.288355980068445206e-02 5.495035275816917419e-02 -1.045714318752288818e-01
-1.806015223264694214e-01 -3.972574323415756226e-02 2.089150696992874146e-01 -9.925548732280731201e-02 1.596445888280868530e-01 -9.713604301214218140e-02 -6.142011284828186035e-02 1.262116152793169022e-02 -5.344175174832344055e-02 -4.521078430116176605e-03 5.840474367141723633e-02 2.553694844245910645e-01 2.294804155826568604e-01 -1.934345066547393799e-01 -1.968195438385009766e-01 -1.897876709699630737e-01 -1.358306556940078735e-01 -3.486531376838684082e-01 4.098319113254547119e-01 4.352384507656097412e-01 6.718013435602188110e-02 1.201310567557811737e-02 -1.975015252828598022e-01 1.612641848623752594e-02 5.568278953433036804e-02 -4.951419308781623840e-02 2.688639052212238312e-02 1.924663633108139038e-01 -1.281128525733947754e-01 3.448656946420669556e-02 -1.824407875537872314e-01 -3.980328142642974854e-02
-2.957470417022705078e-01 -2.849525213241577148e-01 3.510158061981201172e-01 -8.492273092269897461e-02 2.162104249000549316e-01 -6.218359991908073425e-02 -2.572454512119293213e-01 -6.662156432867050171e-02 3.147763013839721680e-02 1.362273842096328735e-01 -9.481445699930191040e-02 -1.804324798285961151e-02 1.851813942193984985e-01 -5.352956801652908325e-02 1.853617429733276367e-01 1.866350322961807251e-01 -2.043999582529067993e-01 -1.239181756973266602e-01 7.908777892589569092e-02 1.760310530662536621e-01 2.621451020240783691e-01 -5.552124977111816406e-02 -1.095192432403564453e-01 -2.486845552921295166e-01 1.433934271335601807e-01 -1.582425981760025024e-01 1.429914087057113647e-01 1.125331744551658630e-01 -3.487647473812103271e-01 -4.034174233675003052e-02 5.531204515136778355e-04 -4.975766688585281372e-02
-6.821605563163757324e-02 -2.876272201538085938e-01 3.687431216239929199e-01 -2.209983766078948975e-01 2.297080457210540771e-01 -2.504479289054870605e-01 -5.824915692210197449e-02 -5.389677360653877258e-02 6.149608269333839417e-02 -2.139565497636795044e-01 -1.887302994728088379e-01 3.415192291140556335e-02 2.303627580404281616e-01 -5.163342133164405823e-02 9.303510189056396484e-02 1.566648930311203003e-01 -1.150085330009460449e-01 1.054682489484548569e-02 1.095032040029764175e-02 2.261936962604522705e-01 2.521466612815856934e-01 1.692565530538558960e-01 -7.619331777095794678e-02 -3.441964387893676758e-01 -8.093457669019699097e-02 1.630920916795730591e-01 2.275121062994003296e-01 -1.168918237090110779e-01 -6.864451617002487183e-02 -1.961353234946727753e-02 -8.052883297204971313e-02 -1.986454874277114868e-01
-3.404765948653221130e-02 -1.842058897018432617e-01 8.430249243974685669e-02 1.576937288045883179e-01 1.454035341739654541e-01 1.576307713985443115e-01 -5.252241715788841248e-02 1.355740427970886230e-01 -1.602660864591598511e-01 2.010801434516906738e-02 -9.066520631313323975e-02 5.240062251687049866e-02 5.646954849362373352e-02 4.233784973621368408e-02 -2.464277595281600952e-01 7.849311083555221558e-02 -8.905094861984252930e-02 -5.691044330596923828e-01 3.056204020977020264e-01 2.285950481891632080e-01 -3.346401453018188477e-01 -1.838939487934112549e-01 -2.885828539729118347e-02 -7.229739427566528320e-02 -9.780671447515487671e-02 -1.047942861914634705e-01 -2.523887157440185547e-02 8.863200247287750244e-02 1.169377043843269348e-01 2.352629601955413818e-01 1.382180750370025635e-01 -1.018992438912391663e-01
-3.370342552661895752e-01 -3.104270100593566895e-01 2.821255326271057129e-01 -1.331202536821365356e-01 8.601944148540496826e-02 -1.486856192350387573e-01 -5.873215198516845703e-02 1.278612166643142700e-01 2.343301177024841309e-01 1.006100177764892578e-01 -2.347388118505477905e-01 5.815345048904418945e-02 1.850528270006179810e-01 1.433852361515164375e-03 -1.321995556354522705e-01 3.737034201622009277e-01 -3.835248947143554688e-02 -2.384988814592361450e-01 -1.008581668138504028e-01 2.061935365200042725e-01 1.872255802154541016e-01 -7.859689183533191681e-03 1.187675371766090393e-01 -3.482694178819656372e-02 -1.659393310546875000e-01 -5.995865538716316223e-02 1.875760704278945923e-01 -6.028189510107040405e-02 1.175457611680030823e-01 2.299805432558059692e-01 8.039584010839462280e-02 -1.546993702650070190e-01
-4.565298184752464294e-02 -1.220228150486946106e-01 3.103550374507904053e-01 -3.486099094152450562e-02 3.235986828804016113e-02 -1.127113923430442810e-01 -5.394522473216056824e-02 -1.987549960613250732e-01 1.647940278053283691e-01 1.233727112412452698e-01 -2.468408085405826569e-02 3.727404400706291199e-02 2.144497185945510864e-01 -1.665307879447937012e-01 -2.787425518035888672e-01 -9.841924160718917847e-02 1.899669691920280457e-02 -3.325747549533843994e-01 4.342209398746490479e-01 3.279767930507659912e-01 1.013864129781723022e-01 -9.621814638376235962e-02 -2.642375230789184570e-01 -3.059661015868186951e-02 1.974163949489593506e-01 1.255464553833007812e-01 -6.140623986721038818e-02 -1.985647678375244141e-01 1.896379142999649048e-02 2.483342960476875305e-02 -5.158422887325286865e-02 -1.577820777893066406e-01
-9.132037870585918427e-03 -2.687900662422180176e-01 2.443204820156097412e-01 1.469840407371520996e-01 1.607290357351303101e-01 1.337061971426010132e-01 -2.770183086395263672e-01 2.199654281139373779e-01 -1.090053990483283997e-01 1.407682001590728760e-01 -1.313332766294479370e-01 6.707593798637390137e-02 -6.639972329139709473e-02 -2.281552702188491821e-01 -8.572652190923690796e-02 8.503448963165283203e-02 -9.239073097705841064e-02 -3.077399730682373047e-01 1.153292804956436157e-01 1.596401482820510864e-01 -1.908311694860458374e-01 -2.765644788742065430e-01 1.073676124215126038e-01 -1.162372529506683350e-02 -3.039123117923736572e-01 1.911225020885467529e-01 2.617103159427642822e-01 2.051798552274703979e-01 1.303793024271726608e-02 1.926267743110656738e-01 8.958976715803146362e-02 -4.088663309812545776e-02
-3.506819158792495728e-02 -1.328632831573486328e-01 2.009764462709426880e-01 -1.446444541215896606e-02 2.233238667249679565e-01 1.566465049982070923e-01 -3.933809399604797363e-01 -2.636034190654754639e-01 -2.389829158782958984e-01 -2.115831226110458374e-01 -3.127745687961578369e-01 -9.157114475965499878e-02 1.702206283807754517e-01 -7.533084601163864136e-02 -3.113695979118347168e-01 1.037999838590621948e-01 1.055237278342247009e-02 -2.119450718164443970e-01 6.210292875766754150e-02 2.076491564512252808e-01 5.426119640469551086e-02 -9.112408012151718140e-02 -8.736264705657958984e-02 7.870838977396488190e-03 6.444086879491806030e-02 2.433433234691619873e-01 -1.359362527728080750e-02 -2.841163426637649536e-02 6.428314372897148132e-03 -9.387237578630447388e-02 6.579303741455078125e-02 -3.207946717739105225e-01
1.834935098886489868e-01 5.678094178438186646e-02 2.509992122650146484e-01 -3.530929610133171082e-02 -4.234563559293746948e-03 6.513080745935440063e-02 -1.169665008783340454e-01 9.678204357624053955e-02 -9.643255919218063354e-02 -1.755014806985855103e-01 -4.670156538486480713e-02 -7.166954129934310913e-02 2.954751253128051758e-01 -1.245524510741233826e-01 -7.669980823993682861e-02 -7.575379312038421631e-02 -7.416768372058868408e-02 -8.181579411029815674e-02 5.260217785835266113e-01 9.766890108585357666e-02 -2.893338501453399658e-01 -8.579742908477783203e-02 4.361018165946006775e-02 -2.718151547014713287e-02 2.675728313624858856e-02 3.106408417224884033e-01 -5.928524211049079895e-02 8.789549022912979126e-02 -7.201065123081207275e-02 1.755328029394149780e-01 3.963609039783477783e-01 -1.264547407627105713e-01
-1.003333628177642822e-01 1.086902692914009094e-01 5.786577463150024414e-01 -2.535346746444702148e-01 2.105117738246917725e-01 5.256402492523193359e-02 -3.587211966514587402e-01 2.387798950076103210e-02 9.393767267465591431e-02 8.128077536821365356e-02 3.146380186080932617e-02 -1.429639905691146851e-01 -6.980795878916978836e-03 -6.722698360681533813e-02 7.479669898748397827e-02 2.296542376279830933e-01 -6.677266955375671387e-02 -4.434490203857421875e-02 1.722423732280731201e-01 6.071509048342704773e-02 -2.852500081062316895e-01 -9.626655839383602142e-03 -2.823623418807983398e-01 3.175039216876029968e-02 -8.658302575349807739e-02 1.970936655998229980e-01 6.196977570652961731e-02 -2.034457400441169739e-02 -1.429044269025325775e-02 7.689890265464782715e-02 -1.444225907325744629e-01 1.528217643499374390e-01
-6.090631708502769470e-03 -4.182435870170593262e-01 3.073021173477172852e-01 -3.935177251696586609e-02 -1.453808322548866272e-02 -2.835776098072528839e-02 1.397113688290119171e-02 -1.218566894531250000e-01 1.978736370801925659e-01 1.787236630916595459e-01 1.067161373794078827e-02 1.124682202935218811e-01 2.125369906425476074e-01 3.801222518086433411e-02 1.141415834426879883e-01 2.023021727800369263e-01 -5.894191563129425049e-02 8.443195372819900513e-03 3.220154047012329102e-01 -2.887584567070007324e-01 -2.407587915658950806e-01 -1.957575082778930664e-01 -7.376945763826370239e-02 1.540690008550882339e-02 3.048228621482849121e-01 -1.029484868049621582e-01 1.643069386482238770e-01 6.451035290956497192e-02 -1.129968762397766113e-01 -7.003730535507202148e-02 4.078470543026924133e-02 -2.862955033779144287e-01
5.300670862197875977e-02 -2.091872692108154297e-02 2.590422928333282471e-01 -1.211131438612937927e-01 6.359157711267471313e-02 -1.123636122792959213e-02 -2.486267089843750000e-01 1.706771701574325562e-01 -1.118033006787300110e-01 2.768179588019847870e-02 -5.270478781312704086e-03 -2.293811738491058350e-01 -4.857465624809265137e-02 -3.308029770851135254e-01 -2.269837409257888794e-01 1.493507623672485352e-01 -1.979378759860992432e-01 -1.278466172516345978e-02 9.564661234617233276e-02 3.718826174736022949e-01 -4.996134340763092041e-02 -8.616692572832107544e-02 -4.322560131549835205e-02 -3.879182040691375732e-02 3.643128573894500732e-01 -2.064170837402343750e-01 2.564024031162261963e-01 -4.923194274306297302e-02 -2.227801233530044556e-01 7.530105113983154297e-02 7.654220610857009888e-02 -2.521875202655792236e-01
2.963880896568298340e-01 -1.490740180015563965e-01 3.134799599647521973e-01 -2.815926969051361084e-01 -3.058302029967308044e-02 -1.293133795261383057e-01 -2.401631325483322144e-01 1.523182634264230728e-02 -9.462864696979522705e-02 1.369924545288085938e-01 -8.843184262514114380e-02 2.455927282571792603e-01 3.667763471603393555e-01 3.153405338525772095e-02 -5.388798564672470093e-02 2.631764113903045654e-01 6.908465921878814697e-02 -2.273605018854141235e-01 9.144226461648941040e-02 2.182603478431701660e-01 6.700145453214645386e-02 1.230966374278068542e-01 -8.590830117464065552e-02 1.321755796670913696e-01 1.819933205842971802e-01 -4.155451431870460510e-02 2.113014757633209229e-01 -2.189746797084808350e-01 2.097362279891967773e-01 2.863901481032371521e-02 3.504177927970886230e-02 -5.306069925427436829e-02
-1.262317448854446411e-01 7.564347703009843826e-03 4.896042644977569580e-01 -3.016964495182037354e-01 8.546417951583862305e-02 -3.429414331912994385e-02 -2.708283960819244385e-01 6.139499694108963013e-02 1.298684775829315186e-01 -6.878599524497985840e-02 -6.099167279899120331e-03 -1.280927211046218872e-01 1.130311265587806702e-01 3.890289738774299622e-02 -1.674496978521347046e-01 2.924162447452545166e-01 -1.186300143599510193e-01 -1.120989676564931870e-02 2.396481484174728394e-01 -3.190501034259796143e-02 -1.644002944231033325e-01 -7.231383770704269409e-02 3.153404453769326210e-03 -7.511167228221893311e-02 1.111243590712547302e-01 3.712964951992034912e-01 3.547848016023635864e-02 -8.296649903059005737e-02 -2.965344190597534180e-01 3.327303752303123474e-02 -1.907976716756820679e-01 8.629947155714035034e-02
1.900144368410110474e-01 1.089868228882551193e-02 1.925673931837081909e-01 -4.492450505495071411e-02 1.920830607414245605e-01 7.388511672616004944e-03 -1.383490562438964844e-01 3.531023263931274414e-01 7.990486919879913330e-02 -4.858836159110069275e-02 -5.211174488067626953e-01 -1.925655752420425415e-01 3.435989320278167725e-01 -5.179316550493240356e-02 1.425538659095764160e-01 -2.021842598915100098e-01 -1.155869758804328740e-04 -1.953089833259582520e-01 1.621024608612060547e-01 8.267921954393386841e-02 -1.102702841162681580e-01 -1.622239351272583008e-01 -6.464011967182159424e-02 -2.350300252437591553e-01 9.992931783199310303e-02 -1.551163792610168457e-01 -2.046601288020610809e-02 -1.951307244598865509e-02 7.088583707809448242e-02 9.977076947689056396e-02 1.530759334564208984e-01 -4.647200182080268860e-02
1.670885980129241943e-01 1.158900465816259384e-02 4.771783053874969482e-01 7.885386794805526733e-02 1.969749033451080322e-01 -4.722200334072113037e-02 3.810299932956695557e-02 -9.175418317317962646e-02 2.148572355508804321e-01 2.258960306644439697e-01 -2.943415641784667969e-01 -7.352352887392044067e-02 2.549422979354858398e-01 -1.723115593194961548e-01 -3.079845905303955078e-01 7.943414151668548584e-02 1.170419231057167053e-01 -1.202661246061325073e-01 1.968535035848617554e-01 2.943926453590393066e-01 -3.099754825234413147e-02 1.848269253969192505e-01 -5.773783102631568909e-02 -1.848273128271102905e-01 6.536604464054107666e-02 5.893495678901672363e-02 -1.527415513992309570e-01 8.010753244161605835e-02 9.358327090740203857e-02 -6.415195763111114502e-02 -5.963328108191490173e-02 -1.480667740106582642e-01
-2.992977797985076904e-01 1.912002414464950562e-01 9.732136875391006470e-02 2.069525271654129028e-01 -9.983379393815994263e-02 2.996017970144748688e-02 -1.779649257659912109e-01 9.456033259630203247e-02 2.055029273033142090e-01 2.277247160673141479e-01 -3.195816278457641602e-01 1.210901215672492981e-01 2.894406616687774658e-01 -8.506377786397933960e-02 1.092271506786346436e-01 1.906526237726211548e-01 -4.803096503019332886e-02 -2.149469256401062012e-01 4.930122569203376770e-02 1.117713153362274170e-01 -1.976481676101684570e-01 -2.881258130073547363e-01 -1.934087723493576050e-01 -2.888547480106353760e-01 8.267258293926715851e-03 1.844369769096374512e-01 1.890331320464611053e-02 -1.691524237394332886e-01 1.090388186275959015e-02 -1.189311966300010681e-01 8.574416488409042358e-02 -1.699425280094146729e-01
4.380365461111068726e-02 8.042441308498382568e-02 4.984148740768432617e-01 3.462471067905426025e-02 4.853048175573348999e-02 3.857985138893127441e-03 -2.186297923326492310e-01 7.826646789908409119e-03 1.562801152467727661e-01 -8.413663506507873535e-02 -1.068148314952850342e-01 -4.494246467947959900e-02 2.751214802265167236e-01 1.134895607829093933e-01 -3.033553436398506165e-02 1.290585547685623169e-01 -4.313657581806182861e-01 2.121136896312236786e-02 1.456811279058456421e-01 -1.230930760502815247e-01 -6.914284080266952515e-03 -1.567697077989578247e-01 -1.820009052753448486e-01 1.335366070270538330e-01 1.928230226039886475e-01 1.445743590593338013e-01 1.763764917850494385e-01 -5.600529909133911133e-02 -1.340886652469635010e-01 3.517020940780639648e-01 -5.504924431443214417e-02 7.191893458366394043e-02
-3.690994158387184143e-02 -3.880668580532073975e-01 2.118140310049057007e-01 -3.704135492444038391e-02 4.869011417031288147e-02 -1.877434253692626953e-01 -4.933417215943336487e-02 1.809518784284591675e-01 -6.224849447607994080e-02 -4.817380756139755249e-02 3.396119549870491028e-02 2.018141150474548340e-01 3.121404349803924561e-01 -1.645725518465042114e-01 -3.071091771125793457e-01 -1.416462212800979614e-01 -4.792390763759613037e-02 -2.913098223507404327e-02 1.158845275640487671e-01 -2.514129504561424255e-03 -6.586237251758575439e-02 1.792127341032028198e-01 -2.089528739452362061e-01 -4.230187833309173584e-02 -2.945088595151901245e-02 9.771628677845001221e-02 -4.490275867283344269e-03 9.155356138944625854e-02 -2.159806154668331146e-02 3.142057359218597412e-01 4.023618698120117188e-01 -2.522773742675781250e-01
8.765491656959056854e-03 -1.498732864856719971e-01 2.932552099227905273e-01 9.667745977640151978e-02 2.394550293684005737e-01 -3.772453665733337402e-01 -2.177233248949050903e-02 1.900482326745986938e-01 5.165521800518035889e-02 -2.827513217926025391e-01 -1.051519736647605896e-01 1.144444271922111511e-01 7.622184604406356812e-02 -1.390983015298843384e-01 2.471808530390262604e-02 2.419774234294891357e-01 -1.841144412755966187e-01 -6.066401675343513489e-02 -8.128239959478378296e-02 4.903203845024108887e-01 6.885922979563474655e-03 6.419266015291213989e-02 -1.313320100307464600e-01 -1.728614419698715210e-01 -1.975615769624710083e-01 1.713051795959472656e-01 9.448911994695663452e-02 -6.733764708042144775e-02 3.533055260777473450e-02 8.492245525121688843e-02 1.689571738243103027e-01 -6.010518874973058701e-03
-1.327782273292541504e-01 -2.753533422946929932e-01 1.741863936185836792e-01 -2.345179766416549683e-01 2.745190635323524475e-02 -2.885370254516601562e-01 -1.278329342603683472e-01 5.475211888551712036e-02 -1.710714250802993774e-01 2.311275601387023926e-01 -1.881520003080368042e-01 -1.615131497383117676e-01 -1.042437329888343811e-01 -2.241868525743484497e-01 -2.340787351131439209e-01 1.310997828841209412e-02 -1.593392342329025269e-01 -3.473145663738250732e-01 1.740375459194183350e-01 -1.614698767662048340e-01 2.160944603383541107e-02 -9.040758013725280762e-02 1.012873351573944092e-01 -9.433095902204513550e-02 2.032730728387832642e-02 2.711168527603149414e-01 -1.453444063663482666e-01 -6.660007685422897339e-02 -1.483708769083023071e-01 1.024591997265815735e-01 3.049274682998657227e-01 -4.953435808420181274e-02
2.247495353221893311e-01 -1.811962872743606567e-01 3.324890136718750000e-01 1.754124313592910767e-01 8.275920897722244263e-02 -1.157909408211708069e-01 -3.377136290073394775e-01 5.374769121408462524e-02 -1.813113391399383545e-01 -9.029085189104080200e-02 -2.746885716915130615e-01 -1.287749856710433960e-01 1.364244967699050903e-01 -5.607707053422927856e-02 -1.039088219404220581e-01 -8.507110178470611572e-02 -7.628730684518814087e-02 -3.446968197822570801e-01 1.727387160062789917e-01 1.267806291580200195e-01 -1.932729966938495636e-02 -2.051694393157958984e-01 -7.614700496196746826e-02 2.324120327830314636e-02 -2.721338868141174316e-01 1.606001257896423340e-01 1.448865383863449097e-01 -1.188967227935791016e-01 -8.065570890903472900e-02 -5.244008451700210571e-02 2.622976899147033691e-01 -1.813850253820419312e-01
2.913221120834350586e-01 -1.882428824901580811e-01 3.391484916210174561e-01 1.648674160242080688e-02 1.515359133481979370e-01 -9.468481689691543579e-02 -1.912605166435241699e-01 1.535520106554031372e-01 -2.563645541667938232e-01 -2.284473925828933716e-01 -2.188755422830581665e-01 9.072226285934448242e-02 -5.260895565152168274e-02 -5.685922503471374512e-02 -2.373610585927963257e-01 -4.283103719353675842e-02 -1.018870174884796143e-01 -2.297636717557907104e-01 8.866066485643386841e-02 1.397669464349746704e-01 -7.843402028083801270e-02 -2.084710597991943359e-01 -7.059009373188018799e-02 -2.315448075532913208e-01 -2.134163528680801392e-01 -6.527040153741836548e-02 2.287074774503707886e-01 1.199170947074890137e-01 -2.232737541198730469e-01 5.671978741884231567e-02 2.245479524135589600e-01 -1.238234117627143860e-01
-8.725472539663314819e-02 7.744292169809341431e-02 4.838532805442810059e-01 -5.284152179956436157e-02 6.180837377905845642e-02 6.546495854854583740e-02 2.814175188541412354e-02 -9.032329171895980835e-02 1.696436703205108643e-01 6.954380869865417480e-02 -2.310242205858230591e-01 1.768751628696918488e-02 6.281755119562149048e-02 -1.318572014570236206e-01 -2.499068714678287506e-02 2.702861428260803223e-01 1.798873953521251678e-02 -5.099822208285331726e-02 2.768787741661071777e-01 2.745943963527679443e-01 1.339500844478607178e-01 1.245700865983963013e-01 -6.500462442636489868e-02 -1.166549250483512878e-01 3.535867929458618164e-01 1.261350815184414387e-03 2.757412493228912354e-01 1.137948110699653625e-01 7.485292386263608932e-03 2.737355232238769531e-01 2.341739237308502197e-01 -2.315078309038653970e-04
-1.645553261041641235e-01 -3.914707899093627930e-01 3.794468194246292114e-02 6.665935367345809937e-02 -5.721276253461837769e-02 4.174955934286117554e-02 -3.297821581363677979e-01 5.926931626163423061e-04 -3.228243812918663025e-02 -1.786685436964035034e-01 -1.274992972612380981e-01 1.327674239873886108e-01 3.253074735403060913e-02 -1.195783615112304688e-01 -2.235198616981506348e-01 2.208426594734191895e-01 -6.359854340553283691e-02 -4.060840308666229248e-01 1.959333866834640503e-01 1.363819092512130737e-01 -2.472432851791381836e-01 -1.193750724196434021e-01 -1.310823019593954086e-02 -1.944889128208160400e-01 -2.324781566858291626e-01 -4.749499261379241943e-02 4.011785984039306641e-02 1.415430940687656403e-02 7.746652513742446899e-02 1.838494539260864258e-01 2.780157029628753662e-01 -6.749794632196426392e-02
-8.064203709363937378e-02 -1.281746178865432739e-01 3.498463630676269531e-01 -1.010672282427549362e-02 1.109799444675445557e-01 -6.765112280845642090e-02 -2.031347900629043579e-01 3.537802100181579590e-01 -4.744423925876617432e-02 1.861137598752975464e-01 -1.896685212850570679e-01 -8.574555814266204834e-02 -3.908411413431167603e-02 -6.543650291860103607e-03 2.005815505981445312e-01 -1.016103476285934448e-01 1.443904489278793335e-01 1.243148278445005417e-02 1.666320860385894775e-01 1.728856265544891357e-01 -2.752653062343597412e-01 -2.260994352400302887e-02 -3.238129317760467529e-01 -1.370339095592498779e-01 3.553132712841033936e-01 2.296498417854309082e-01 9.160537272691726685e-02 -2.028815895318984985e-01 -8.979641646146774292e-02 1.005792021751403809e-01 6.732705980539321899e-03 -1.165075004100799561e-01
-7.930842228233814240e-03 1.093693748116493225e-01 2.788440585136413574e-01 2.834957540035247803e-01 2.570610046386718750e-01 -2.742213755846023560e-02 -1.219118908047676086e-01 2.673846296966075897e-02 9.472525864839553833e-02 -1.814197897911071777e-01 -2.194942086935043335e-01 -3.265451267361640930e-02 -5.090425536036491394e-02 -6.875035911798477173e-02 -2.704166173934936523e-01 2.182803153991699219e-01 -1.209309324622154236e-01 -1.437722146511077881e-01 4.666987955570220947e-01 1.715229153633117676e-01 -1.125110834836959839e-01 -2.115199118852615356e-01 -1.219190582633018494e-01 1.643870770931243896e-02 -1.138743236660957336e-01 1.710149794816970825e-01 3.480383008718490601e-02 1.973028630018234253e-01 1.455157250165939331e-02 1.585398316383361816e-01 2.462991923093795776e-01 -6.930319219827651978e-02
5.359582602977752686e-02 -4.801979288458824158e-03 2.454469352960586548e-01 -1.147695854306221008e-01 1.262515932321548462e-01 -1.113463044166564941e-01 -2.134957015514373779e-01 -1.539912074804306030e-01 -7.373943179845809937e-02 3.008269071578979492e-01 -7.969421148300170898e-02 -7.073627412319183350e-02 4.187802076339721680e-01 8.950719982385635376e-02 -2.244427353143692017e-01 -9.438579529523849487e-02 -5.792863667011260986e-02 -2.069537341594696045e-01 2.003916800022125244e-01 3.335721790790557861e-01 -1.439461261034011841e-01 -8.935123682022094727e-03 -8.226353675127029419e-02 -1.816887292079627514e-03 1.728716194629669189e-01 1.145145017653703690e-02 2.413902729749679565e-01 -1.312842816114425659e-01 2.896035611629486084e-01 1.358639895915985107e-01 -4.970993101596832275e-02 -2.014733701944351196e-01
1.332642436027526855e-01 -2.350858598947525024e-01 4.023201167583465576e-01 -8.354366570711135864e-02 -1.244579851627349854e-01 5.957091227173805237e-03 -9.640119224786758423e-02 1.044949293136596680e-01 6.636974960565567017e-02 5.342170968651771545e-02 9.047406911849975586e-02 -2.749063670635223389e-01 -1.977238506078720093e-01 5.404359847307205200e-02 -1.856383979320526123e-01 2.051857113838195801e-01 -2.993915695697069168e-04 -1.173996180295944214e-01 3.833583891391754150e-01 1.888480037450790405e-01 -3.686541020870208740e-01 -1.362906992435455322e-01 -1.073415279388427734e-01 1.575361490249633789e-01 -5.903063714504241943e-02 2.409196346998214722e-01 -1.162356436252593994e-01 -4.515159875154495239e-02 2.199591323733329773e-02 6.762801855802536011e-02 4.364778101444244385e-02 -2.037910670042037964e-01
7.770166546106338501e-02 -1.395964622497558594e-01 1.118255481123924255e-01 1.768518537282943726e-01 2.013415694236755371e-01 1.289102584123611450e-01 -5.812201499938964844e-01 -7.147531956434249878e-02 -1.525243930518627167e-02 8.514307439327239990e-02 -2.207829654216766357e-01 -7.823714613914489746e-02 1.195822954177856445e-01 7.357005774974822998e-02 -1.461528688669204712e-01 4.360469430685043335e-02 2.753838710486888885e-02 -3.516435250639915466e-02 3.664627373218536377e-01 2.117757350206375122e-01 -6.462502479553222656e-02 -1.697660088539123535e-01 -1.927019208669662476e-01 -1.143948957324028015e-01 1.617168039083480835e-01 5.351449176669120789e-02 9.737784415483474731e-02 -4.325619339942932129e-02 -8.063965290784835815e-02 -9.377233684062957764e-02 1.947554051876068115e-01 2.594958841800689697e-01
-8.315637707710266113e-03 -2.903490886092185974e-02 4.881315827369689941e-01 -1.109610721468925476e-01 -8.781888335943222046e-02 1.898535899817943573e-02 -3.963434100151062012e-01 7.343055307865142822e-02 1.134882718324661255e-01 -7.618561387062072754e-03 1.652011126279830933e-01 -8.568283915519714355e-02 1.964907497167587280e-01 -3.994482010602951050e-02 -1.738015748560428619e-02 2.313852906227111816e-01 -3.600311875343322754e-01 -1.451033502817153931e-01 3.012441396713256836e-01 -7.494707405567169189e-02 -1.992307603359222412e-01 -1.310433447360992432e-01 -1.139113008975982666e-01 4.017204791307449341e-02 4.466881975531578064e-02 1.494064480066299438e-01 8.521430194377899170e-02 -5.092602968215942383e-02 -1.047336757183074951e-01 1.675630211830139160e-01 -1.689804941415786743e-01 1.267423331737518311e-01
1.466142088174819946e-01 2.730993926525115967e-02 2.455061078071594238e-01 -2.411873936653137207e-01 -1.071894094347953796e-01 -1.710642278194427490e-01 -3.379743918776512146e-02 5.781911313533782959e-02 -5.474204197525978088e-02 -3.958412853535264730e-04 -4.079733490943908691e-01 4.211640357971191406e-02 1.917726993560791016e-01 -2.990433573722839355e-01 -9.346665441989898682e-02 4.608781039714813232e-01 1.387764960527420044e-01 -1.650332957506179810e-01 4.878801107406616211e-02 2.408639490604400635e-01 2.621358633041381836e-02 2.780970372259616852e-02 7.579985260963439941e-02 3.234005346894264221e-02 -9.548249095678329468e-02 1.290175616741180420e-01 1.187086552381515503e-01 1.188063696026802063e-01 -2.343513220548629761e-01 -1.420711427927017212e-01 1.556743532419204712e-01 -1.645105779170989990e-01
-7.939698547124862671e-02 -3.635976910591125488e-01 4.859814345836639404e-01 -2.297574281692504883e-01 4.664568603038787842e-02 -1.989595405757427216e-02 4.417806491255760193e-02 1.142831295728683472e-01 1.981600187718868256e-02 6.144429370760917664e-02 -3.692901730537414551e-01 2.453440278768539429e-01 2.435663044452667236e-01 2.414536923170089722e-01 -3.149860724806785583e-02 1.478683948516845703e-01 -1.537246815860271454e-02 5.063030123710632324e-02 3.387711942195892334e-02 -1.111191138625144958e-02 -1.798698902130126953e-01 7.084923982620239258e-02 -1.184139624238014221e-01 -7.128158956766128540e-02 2.404911369085311890e-01 -2.280934602022171021e-01 2.225118316709995270e-02 -8.905932307243347168e-03 7.731515914201736450e-02 1.477966904640197754e-01 1.136326640844345093e-01 -4.479166492819786072e-02
-2.938793785870075226e-02 -5.856282263994216919e-02 7.616382092237472534e-02 1.060448139905929565e-01 -1.989823877811431885e-01 -3.891626372933387756e-02 -3.301270008087158203e-01 9.969581663608551025e-02 1.297512203454971313e-01 2.451260983943939209e-01 -2.566173374652862549e-01 -9.906802326440811157e-02 2.252751886844635010e-01 1.570583283901214600e-01 9.845729917287826538e-02 -3.189912065863609314e-02 1.144627034664154053e-01 -1.896294057369232178e-01 3.124902546405792236e-01 2.049880027770996094e-01 -3.240675628185272217e-01 -7.187951356172561646e-02 7.013665139675140381e-02 -2.236370146274566650e-01 4.041189327836036682e-02 2.898617275059223175e-02 6.235721334815025330e-02 -2.070032060146331787e-01 -2.696267962455749512e-01 1.246192455291748047e-01 -2.776825800538063049e-02 -2.963950634002685547e-01
3.012062609195709229e-02 -3.548088967800140381e-01 2.026243954896926880e-01 -8.058105409145355225e-02 1.575458198785781860e-01 -1.460401434451341629e-02 -1.633086800575256348e-01 4.983334615826606750e-02 1.636825054883956909e-01 2.001297920942306519e-01 -1.162740886211395264e-01 -2.901979982852935791e-01 1.994183957576751709e-01 -3.329773545265197754e-01 -1.948201358318328857e-01 -1.555908918380737305e-01 -1.193299591541290283e-01 -2.655530869960784912e-01 1.061745882034301758e-01 3.332499265670776367e-01 -1.302965432405471802e-01 1.180799826979637146e-01 -1.793926581740379333e-02 -2.552811801433563232e-02 6.172546744346618652e-02 -1.422487348318099976e-01 3.207124769687652588e-01 7.122933864593505859e-02 -1.381934285163879395e-01 -1.911593042314052582e-02 9.046765975654125214e-03 -5.985959246754646301e-02
7.974869012832641602e-02 7.739007007330656052e-03 3.856584727764129639e-01 1.109830662608146667e-02 2.274593561887741089e-01 7.595878094434738159e-02 7.801225874572992325e-04 -7.882668077945709229e-02 2.312867194414138794e-01 9.390258044004440308e-02 -3.014088571071624756e-01 1.119686365127563477e-01 3.206948935985565186e-01 -2.439332604408264160e-01 -1.770537644624710083e-01 2.969188094139099121e-01 2.369760069996118546e-03 -1.508805453777313232e-01 2.389137744903564453e-01 6.271263957023620605e-02 2.873514890670776367e-01 1.613929718732833862e-01 -1.001705676317214966e-01 -1.233585253357887268e-01 1.904193758964538574e-01 -5.585036426782608032e-02 4.190867394208908081e-02 -8.996740728616714478e-02 -2.227149158716201782e-02 1.714533865451812744e-01 1.410245746374130249e-01 -1.295648962259292603e-01
2.849879488348960876e-02 -3.405970335006713867e-01 2.300837785005569458e-01 1.015046983957290649e-01 8.819144219160079956e-03 6.676381826400756836e-02 -1.280498206615447998e-01 3.345717117190361023e-02 -9.173382818698883057e-02 4.611421376466751099e-03 2.009783202083781362e-04 -5.257925391197204590e-02 1.808824241161346436e-01 -1.293260753154754639e-01 -1.267975568771362305e-01 1.704053729772567749e-01 9.932863712310791016e-02 -3.153662383556365967e-01 9.916478395462036133e-02 3.669904172420501709e-01 -1.699731796979904175e-01 -3.180833458900451660e-01 -2.275295369327068329e-02 -1.498884055763483047e-02 -3.076862990856170654e-01 1.469885408878326416e-01 3.590379059314727783e-01 2.846536785364151001e-02 -8.725712448358535767e-02 -1.102583855390548706e-01 1.748474687337875366e-01 -1.055600568652153015e-01
5.171638727188110352e-02 7.291698455810546875e-02 5.193541049957275391e-01 -3.310219645500183105e-01 3.107686527073383331e-02 4.939789697527885437e-02 -3.438233137130737305e-01 9.540663659572601318e-02 8.815179765224456787e-02 -1.126866862177848816e-01 -9.133075922727584839e-02 -1.677677035331726074e-01 2.949811816215515137e-01 -7.692913990467786789e-03 -7.800822705030441284e-02 2.963994741439819336e-01 -4.844944179058074951e-02 -9.247890859842300415e-02 1.901820749044418335e-01 -1.142083629965782166e-01 -2.173476070165634155e-01 -2.274527214467525482e-02 1.772188395261764526e-02 -5.483618006110191345e-02 6.559386383742094040e-03 1.572483777999877930e-01 1.555282324552536011e-01 1.330628525465726852e-02 -2.021013200283050537e-01 9.053264558315277100e-02 -1.087855175137519836e-01 1.510352492332458496e-01
-4.326257109642028809e-02 3.520020470023155212e-02 5.496439933776855469e-01 -2.096361368894577026e-01 4.223030060529708862e-02 -9.700323641300201416e-02 -4.579109549522399902e-01 9.272098541259765625e-02 -5.715287476778030396e-02 -6.805583089590072632e-02 4.929279536008834839e-02 -1.253654807806015015e-01 2.842054367065429688e-01 6.796838343143463135e-02 -9.565417468547821045e-02 1.763394176959991455e-01 -1.578139364719390869e-01 -9.814354032278060913e-02 1.362038999795913696e-01 2.057458460330963135e-02 -2.786860167980194092e-01 -6.767126917839050293e-02 7.702849805355072021e-02 -6.980726867914199829e-02 2.509591355919837952e-02 1.937979906797409058e-01 3.599434718489646912e-02 -3.070395626127719879e-02 -1.283077895641326904e-01 9.142793715000152588e-02 -1.483397185802459717e-01 1.893739402294158936e-01
5.355336889624595642e-02 -9.944495558738708496e-02 2.534544765949249268e-01 -2.781955301761627197e-01 9.040790796279907227e-02 -1.707942038774490356e-01 -2.732300944626331329e-02 -1.850270084105432034e-03 -2.347645908594131470e-01 3.632323443889617920e-01 2.081669680774211884e-02 4.943155869841575623e-02 2.156052440404891968e-01 -4.136678948998451233e-02 3.703554859384894371e-03 2.875352501869201660e-01 6.134286895394325256e-02 -1.478840261697769165e-01 -7.816469296813011169e-03 2.007117291213944554e-04 -8.919049799442291260e-02 -1.909552961587905884e-01 -1.941397637128829956e-01 -6.712985038757324219e-02 -2.710466980934143066e-01 -4.189932346343994141e-02 4.096537083387374878e-02 -3.605043888092041016e-02 -1.364023089408874512e-01 3.987449109554290771e-01 2.433782368898391724e-01 -2.436300218105316162e-01
-2.055459767580032349e-01 -1.567730605602264404e-01 2.335016429424285889e-01 -1.909871995449066162e-01 1.453607082366943359e-01 8.869778364896774292e-02 -2.273574322462081909e-01 -2.393791973590850830e-01 -2.531413733959197998e-02 -1.268591582775115967e-01 -4.144959151744842529e-01 9.214397519826889038e-02 -2.991389669477939606e-02 -2.600936591625213623e-01 -1.663260906934738159e-01 1.430502533912658691e-01 -1.198418289422988892e-01 -3.020226061344146729e-01 2.848062478005886078e-02 3.373903632164001465e-01 6.851314101368188858e-03 -4.874680563807487488e-02 -8.504296094179153442e-02 -8.900183439254760742e-02 1.839107722043991089e-01 2.584510743618011475e-01 -1.169606521725654602e-01 9.578388184309005737e-03 7.324218750000000000e-02 -7.875915616750717163e-02 -3.844375163316726685e-02 -1.588818281888961792e-01
1.565708070993423462e-01 2.191997617483139038e-01 4.972624480724334717e-01 -2.190707176923751831e-01 1.370912939310073853e-01 -9.555572271347045898e-02 -2.283509075641632080e-01 5.337745323777198792e-02 6.092722341418266296e-02 5.718214437365531921e-02 4.325825721025466919e-02 -1.333593279123306274e-01 1.176501587033271790e-01 8.216140791773796082e-03 -1.958822645246982574e-02 4.010687768459320068e-01 -2.621658742427825928e-01 -9.862472862005233765e-02 2.079390287399291992e-01 3.036493994295597076e-02 -1.747069209814071655e-01 -1.485190987586975098e-01 -2.867663204669952393e-01 -9.636414796113967896e-02 -3.510686382651329041e-02 1.267724186182022095e-01 -3.154262900352478027e-02 -6.894967705011367798e-02 -1.113106384873390198e-01 -4.230826348066329956e-02 -1.318716704845428467e-01 1.616395115852355957e-01
1.373255699872970581e-01 1.174339093267917633e-02 2.214266210794448853e-01 8.807071298360824585e-02 1.199029982089996338e-01 2.620794251561164856e-02 -2.795916497707366943e-01 1.398652046918869019e-01 1.313739717006683350e-01 -1.658018827438354492e-01 9.142250567674636841e-02 3.753000125288963318e-02 1.258289515972137451e-01 -1.136839836835861206e-01 1.877045817673206329e-02 7.762047648429870605e-02 -4.946548938751220703e-01 -1.643943935632705688e-01 3.750042617321014404e-01 1.871371269226074219e-01 -1.101555377244949341e-01 -1.972931176424026489e-01 -1.107670366764068604e-01 -1.875588297843933105e-02 -1.643363237380981445e-01 1.013618409633636475e-01 6.875603646039962769e-02 -2.274074777960777283e-02 -1.205274164676666260e-01 3.708218038082122803e-01 1.173320487141609192e-01 4.904291778802871704e-02
-6.033393368124961853e-02 6.100501050241291523e-04 4.416457414627075195e-01 7.845075428485870361e-02 1.531775295734405518e-01 -1.587402671575546265e-01 -6.792102009057998657e-02 -4.026180505752563477e-02 1.983694173395633698e-02 5.557984486222267151e-02 -2.304278165102005005e-01 1.298123151063919067e-01 2.469976991415023804e-01 -1.500892173498868942e-02 -9.722207486629486084e-02 2.451824843883514404e-01 -2.254689298570156097e-02 -2.541890442371368408e-01 3.599184453487396240e-01 2.016099989414215088e-01 2.100297063589096069e-01 3.035982251167297363e-01 1.805432140827178955e-02 -4.973598197102546692e-02 3.055277764797210693e-01 -9.752327948808670044e-02 -7.340595871210098267e-02 9.267090260982513428e-02 -2.324693370610475540e-03 8.767757564783096313e-02 1.592267304658889771e-01 -1.084190160036087036e-01
3.683255240321159363e-02 -1.521238088607788086e-01 3.520096540451049805e-01 -4.040748812258243561e-03 4.180490374565124512e-01 -1.177288312464952469e-02 -3.445261120796203613e-01 1.402537375688552856e-01 2.087763845920562744e-01 -9.369716048240661621e-02 -3.261275961995124817e-02 1.560874581336975098e-01 1.837558448314666748e-01 -1.691717207431793213e-01 -1.102170050144195557e-01 -1.570982635021209717e-01 4.985319823026657104e-02 3.475916385650634766e-02 2.309014350175857544e-01 1.823731213808059692e-01 -1.935053318738937378e-01 -2.305275015532970428e-02 2.450988292694091797e-01 1.584730148315429688e-01 4.854968190193176270e-02 7.055887579917907715e-02 8.394540846347808838e-02 -1.454985588788986206e-01 -1.441842615604400635e-01 1.867286711931228638e-01 1.979707032442092896e-01 1.321438997983932495e-01
-7.204077672213315964e-03 -1.882225424051284790e-01 2.037301212549209595e-01 -3.903015255928039551e-01 1.722755730152130127e-01 5.520604923367500305e-02 -1.690343320369720459e-01 1.528562456369400024e-01 3.680199757218360901e-02 2.747159451246261597e-02 -1.332086920738220215e-01 6.488235294818878174e-02 7.128965854644775391e-02 -6.141899526119232178e-02 -3.106922097504138947e-02 2.846251726150512695e-01 -5.628941953182220459e-02 -2.436515241861343384e-01 2.412467962130904198e-03 -2.661891467869281769e-02 1.739304959774017334e-01 -1.403616070747375488e-01 -1.735039949417114258e-01 1.758706383407115936e-02 -5.730622634291648865e-02 -1.138598173856735229e-01 1.134916320443153381e-01 1.790750473737716675e-01 6.451987475156784058e-02 5.868832394480705261e-02 5.705146193504333496e-01 -1.822488307952880859e-01
2.175105512142181396e-01 -2.854095213115215302e-02 1.169229522347450256e-01 1.067118835635483265e-03 1.386398673057556152e-01 -2.408467084169387817e-01 1.915511488914489746e-01 2.671816647052764893e-01 8.769000321626663208e-02 1.403846740722656250e-01 -2.201553732156753540e-01 1.354929804801940918e-01 2.472216784954071045e-01 -1.041195392608642578e-01 -9.061732143163681030e-02 4.197494313120841980e-02 -2.187360376119613647e-01 -7.651688903570175171e-02 3.773764669895172119e-01 -9.724819101393222809e-03 -2.255633473396301270e-01 -1.025081947445869446e-01 -7.429557293653488159e-02 -3.797842264175415039e-01 2.510608732700347900e-01 -9.194932132959365845e-02 -2.097391523420810699e-02 2.104908972978591919e-01 -7.865729182958602905e-02 -1.035560891032218933e-01 6.369740515947341919e-02 -1.794103831052780151e-01
-1.607272922992706299e-01 -1.845575124025344849e-01 3.038236796855926514e-01 -1.987887769937515259e-01 1.375690400600433350e-01 2.494843490421772003e-02 4.917167872190475464e-02 -2.805735766887664795e-01 -8.218464255332946777e-02 -5.240837484598159790e-02 -4.312857985496520996e-01 1.481740921735763550e-01 2.234211117029190063e-01 -3.257906064391136169e-03 -1.225989907979965210e-01 -7.363767921924591064e-02 -9.101983904838562012e-02 -2.009086012840270996e-01 2.656137049198150635e-01 3.626956641674041748e-01 -1.696205139160156250e-02 2.081650681793689728e-02 -5.562150105834007263e-02 -6.506637670099735260e-03 1.603418886661529541e-01 1.573759019374847412e-01 -7.737828046083450317e-02 -1.600653082132339478e-01 1.330755650997161865e-01 2.017216086387634277e-01 8.473907411098480225e-02 -1.321986168622970581e-01
-2.068908065557479858e-01 6.438075099140405655e-03 3.304463922977447510e-01 -1.257140189409255981e-01 1.647831872105598450e-02 -1.332135498523712158e-02 -1.882595419883728027e-01 -2.741267532110214233e-02 -2.526250667870044708e-02 -2.425644919276237488e-02 -1.765292584896087646e-01 -1.285559684038162231e-01 8.463586866855621338e-02 2.150221914052963257e-01 -1.836054027080535889e-02 2.345738112926483154e-01 -1.572811305522918701e-01 -1.850527971982955933e-01 5.314638614654541016e-01 8.541292697191238403e-02 4.029953479766845703e-02 -1.277514994144439697e-01 9.557960182428359985e-02 4.112342372536659241e-02 -3.351849317550659180e-02 2.704018056392669678e-01 6.084980070590972900e-02 -5.561165511608123779e-02 -2.358206212520599365e-01 -4.489031061530113220e-02 9.997379034757614136e-02 3.341835141181945801e-01
2.559018135070800781e-01 -1.148578822612762451e-01 2.696049213409423828e-01 -2.473248094320297241e-01 -9.935915470123291016e-02 -1.124806329607963562e-01 -1.424908787012100220e-01 2.224363759160041809e-02 7.315595448017120361e-02 2.518662214279174805e-01 -3.905274569988250732e-01 6.122251041233539581e-03 1.898325532674789429e-01 -1.671174354851245880e-02 -2.413290292024612427e-01 2.136893272399902344e-01 1.124869808554649353e-01 -2.136470284312963486e-03 2.066737264394760132e-01 2.288648299872875214e-02 8.517887443304061890e-02 3.474852442741394043e-02 -2.288020588457584381e-02 1.016775816679000854e-01 1.634438894689083099e-02 2.821395546197891235e-02 1.200666874647140503e-01 -2.781025171279907227e-01 -9.437634050846099854e-02 -2.099753618240356445e-01 9.010430425405502319e-02 -3.917025029659271240e-01
-1.576925665140151978e-01 -1.594556868076324463e-01 4.213233292102813721e-01 -2.916267216205596924e-01 1.457476168870925903e-01 -1.880025118589401245e-02 7.488129287958145142e-02 2.378922551870346069e-01 1.534236520528793335e-01 -2.039378136396408081e-01 -1.592926383018493652e-01 -1.344759017229080200e-01 -1.393424272537231445e-01 -3.096656128764152527e-02 -8.260696381330490112e-02 2.166483104228973389e-01 -9.440826624631881714e-02 -2.624916136264801025e-01 2.714963071048259735e-02 2.155030220746994019e-01 5.206769332289695740e-02 -1.692671328783035278e-01 -1.504867672920227051e-01 -8.797313272953033447e-02 -1.237103268504142761e-01 -8.722406625747680664e-02 1.513327509164810181e-01 1.436843425035476685e-01 1.948628574609756470e-03 -1.004436835646629333e-01 2.506270706653594971e-01 -3.074437677860260010e-01
-1.999622136354446411e-01 -9.515501558780670166e-02 1.055453345179557800e-01 -2.723062783479690552e-02 1.117838025093078613e-01 -9.419053047895431519e-02 -2.084012031555175781e-01 1.775922626256942749e-01 -1.235463768243789673e-01 8.204331994056701660e-02 -1.980888843536376953e-01 -8.104902505874633789e-02 1.527583897113800049e-01 -2.214636206626892090e-01 -6.275389343500137329e-02 -1.041184645146131516e-02 -2.236049920320510864e-01 -2.662965655326843262e-01 -1.638702116906642914e-02 3.654653728008270264e-01 -1.155330762267112732e-01 2.366978675127029419e-02 1.251368671655654907e-01 1.319929361343383789e-01 1.305049359798431396e-01 -1.562770158052444458e-01 3.314888179302215576e-01 -2.945560961961746216e-02 -3.060362040996551514e-01 2.083925753831863403e-01 2.488114535808563232e-01 -2.134849876165390015e-01
3.546354919672012329e-02 -1.247608289122581482e-01 2.237211167812347412e-01 -1.130777671933174133e-01 2.184893190860748291e-01 2.244519591331481934e-01 -1.989330649375915527e-01 1.225265190005302429e-01 -2.964865416288375854e-02 -2.933179736137390137e-01 -3.233023285865783691e-01 -4.071263223886489868e-02 4.030375555157661438e-02 -1.256272196769714355e-01 -2.006691545248031616e-01 9.233623743057250977e-02 -2.012666016817092896e-01 2.386021316051483154e-01 3.466538190841674805e-01 1.432344764471054077e-01 -1.832382827997207642e-01 -1.014154553413391113e-01 -1.009025126695632935e-01 1.251822113990783691e-01 -7.064166665077209473e-02 -2.812325395643711090e-02 2.714796550571918488e-02 1.782032251358032227e-01 -2.251277565956115723e-01 2.737775258719921112e-02 2.696936428546905518e-01 -1.950902193784713745e-01
6.027045100927352905e-02 1.089331284165382385e-01 4.886329472064971924e-01 1.256534010171890259e-01 2.379888445138931274e-01 1.004311665892601013e-01 -9.242288768291473389e-02 5.452009290456771851e-02 -1.211811322718858719e-02 -1.250874996185302734e-01 -2.071846872568130493e-01 -1.869044601917266846e-01 2.187561988830566406e-01 -5.951271392405033112e-03 -2.350405454635620117e-01 2.010965198278427124e-01 -1.221260428428649902e-01 5.694149807095527649e-02 4.638828039169311523e-01 2.143950760364532471e-01 -1.085355430841445923e-01 -1.587284207344055176e-01 -4.317913949489593506e-02 4.490168392658233643e-02 1.508742421865463257e-01 -2.743736840784549713e-02 -1.011784076690673828e-01 -1.726016998291015625e-01 1.541758608072996140e-02 2.475116215646266937e-02 -1.212602332234382629e-01 1.233740001916885376e-01
2.436510324478149414e-01 -1.080890819430351257e-01 2.111074477434158325e-01 -5.284225940704345703e-02 -7.174750324338674545e-03 1.564905792474746704e-01 -1.959154754877090454e-01 1.615110337734222412e-01 2.478879643604159355e-03 8.446918427944183350e-02 -1.353791803121566772e-01 3.012022934854030609e-02 6.156886741518974304e-02 -1.980345845222473145e-01 -2.511325180530548096e-01 -1.677952520549297333e-02 -1.719019412994384766e-01 -2.752156853675842285e-01 2.104756608605384827e-02 3.443294465541839600e-01 -2.531536519527435303e-01 -3.312014043331146240e-02 -1.826324760913848877e-01 -2.054792344570159912e-01 -1.309112310409545898e-01 -2.048017382621765137e-01 3.432845771312713623e-01 -1.560620367527008057e-01 -1.339908987283706665e-01 -1.446328014135360718e-01 -1.322905067354440689e-02 -2.333693057298660278e-01
-5.600001662969589233e-02 -4.106720536947250366e-02 4.846727252006530762e-01 -2.575630545616149902e-01 7.764849811792373657e-02 1.271057757548987865e-03 -3.322697281837463379e-01 -7.740176282823085785e-03 2.030825987458229065e-02 -1.117260009050369263e-01 6.680174916982650757e-02 -1.660160720348358154e-01 2.024891674518585205e-01 -1.032549771480262280e-03 -1.431857049465179443e-01 3.001722097396850586e-01 -1.244031488895416260e-01 -8.249619603157043457e-02 1.019917502999305725e-01 -2.623821794986724854e-02 -2.707630693912506104e-01 -1.713007539510726929e-01 3.002782911062240601e-02 -8.192136138677597046e-02 6.062107533216476440e-02 2.665159106254577637e-01 1.387007236480712891e-01 -4.194106906652450562e-02 -2.913452088832855225e-01 8.359506726264953613e-02 -1.960029304027557373e-01 1.061983034014701843e-01
-1.567804962396621704e-01 3.910278156399726868e-02 1.954244822263717651e-01 -2.770662773400545120e-03 2.275677770376205444e-01 2.577721513807773590e-02 -1.175257042050361633e-01 3.625514730811119080e-02 -2.027461081743240356e-01 1.563775688409805298e-01 -1.563403904438018799e-01 1.200859919190406799e-01 3.281947597861289978e-02 -1.337758917361497879e-02 8.562120608985424042e-03 2.415845990180969238e-01 -6.262907385826110840e-02 1.428071558475494385e-01 4.829987585544586182e-01 -1.527216285467147827e-01 -1.070576626807451248e-02 -8.506046235561370850e-02 -2.985938489437103271e-01 -2.834490835666656494e-01 2.144733816385269165e-02 2.876423001289367676e-01 3.679058849811553955e-01 -3.943960368633270264e-02 1.550390124320983887e-01 3.204343467950820923e-02 -8.296540938317775726e-03 3.127813711762428284e-02
1.161511689424514771e-01 2.252095192670822144e-02 3.646693825721740723e-01 6.419270485639572144e-02 1.461801975965499878e-01 3.048247471451759338e-02 -1.572744995355606079e-01 1.196243092417716980e-01 -3.460906445980072021e-02 3.704841732978820801e-01 -6.494084745645523071e-02 -1.492001563310623169e-01 8.407337218523025513e-02 -1.240882277488708496e-01 -7.149114459753036499e-02 1.572003513574600220e-01 -3.114051520824432373e-01 -1.533872447907924652e-02 4.316317737102508545e-01 -9.602320939302444458e-02 -5.990599095821380615e-02 8.007057011127471924e-02 1.057800278067588806e-01 -1.448727399110794067e-01 -1.165913566946983337e-01 -1.513801794499158859e-02 -4.056566581130027771e-02 -7.095585763454437256e-02 1.330451667308807373e-01 -1.106490939855575562e-01 3.989472985267639160e-01 -1.606616675853729248e-01
6.023522093892097473e-02 -3.398898243904113770e-01 2.770232856273651123e-01 -1.505730152130126953e-01 1.973419338464736938e-01 -1.455727368593215942e-01 3.570720925927162170e-02 1.977265924215316772e-01 -1.728120893239974976e-01 1.524522155523300171e-01 -3.220867365598678589e-02 1.628571748733520508e-01 1.347548216581344604e-01 1.318381279706954956e-01 1.686365008354187012e-01 2.163650393486022949e-01 3.516633063554763794e-02 -1.021927446126937866e-01 3.726893961429595947e-01 1.030681058764457703e-01 -2.337949424982070923e-01 1.967006474733352661e-01 3.026723116636276245e-02 -2.115678936243057251e-01 -6.778766959905624390e-02 -2.067808657884597778e-01 1.198768336325883865e-02 -5.027445033192634583e-02 1.046679392457008362e-01 2.987648844718933105e-01 1.677539497613906860e-01 1.042012423276901245e-01
1.129850465804338455e-02 -6.068341806530952454e-02 2.810213267803192139e-01 -5.166701506823301315e-03 3.105462715029716492e-02 -9.849359095096588135e-02 -4.792853891849517822e-01 -1.320914477109909058e-01 6.869644671678543091e-02 -1.058669015765190125e-01 5.699457973241806030e-02 -1.457163244485855103e-01 7.925520837306976318e-02 1.241244673728942871e-01 -7.550708949565887451e-02 1.281578745692968369e-02 7.208133116364479065e-03 -2.906148694455623627e-02 3.510786294937133789e-01 1.308873891830444336e-01 -2.521965205669403076e-01 -1.286617666482925415e-01 -2.895340323448181152e-01 -2.073954790830612183e-02 -3.592941164970397949e-01 1.921528726816177368e-01 2.081713229417800903e-01 1.138587370514869690e-01 1.525338441133499146e-01 1.237061023712158203e-01 1.031056344509124756e-01 -1.190962418913841248e-01
5.701261386275291443e-02 -2.870477139949798584e-01 -2.330643683671951294e-02 -2.890806794166564941e-01 2.863699495792388916e-01 1.251892745494842529e-01 -1.341916173696517944e-01 -1.568333953619003296e-01 2.324989624321460724e-02 -5.152896419167518616e-02 -2.343558147549629211e-02 -5.744624882936477661e-02 3.751368075609207153e-02 4.317586123943328857e-02 2.356622740626335144e-02 7.338578999042510986e-02 -1.897228956222534180e-01 -2.693514823913574219e-01 3.846769779920578003e-02 7.742396742105484009e-02 -3.207389116287231445e-01 -2.458744496107101440e-01 -2.305801659822463989e-01 -3.265524506568908691e-01 -6.465923786163330078e-02 -6.542527675628662109e-02 8.531370759010314941e-02 -1.273628920316696167e-01 -2.861678302288055420e-01 1.305950284004211426e-01 2.942296862602233887e-01 -1.306566447019577026e-01
1.898344792425632477e-02 -1.956443339586257935e-01 2.819071114063262939e-01 3.971962630748748779e-02 3.106054365634918213e-01 2.554895877838134766e-01 -2.183553576469421387e-01 2.258637398481369019e-01 -2.225245684385299683e-01 1.356434226036071777e-01 -1.156990826129913330e-01 -1.577659160830080509e-03 -1.653831452131271362e-02 -9.243913926184177399e-03 1.106121838092803955e-01 3.229504823684692383e-02 1.241763010621070862e-01 -1.073393598198890686e-01 3.913584649562835693e-01 8.428830653429031372e-02 -2.062222212553024292e-01 -2.011850476264953613e-01 5.600121337920427322e-03 -9.023739397525787354e-02 1.363000720739364624e-01 9.372907876968383789e-02 -6.136969663202762604e-03 -3.139946460723876953e-01 -2.894149124622344971e-01 5.447084084153175354e-02 -1.353355962783098221e-02 -1.834081709384918213e-01
-1.191558092832565308e-01 -3.543512225151062012e-01 2.362301349639892578e-01 -2.552508413791656494e-01 6.488933414220809937e-02 1.011303998529911041e-02 -6.161103397607803345e-02 1.614766567945480347e-01 9.768325835466384888e-02 1.374977361410856247e-02 -3.570729792118072510e-01 3.210209608078002930e-01 3.895940780639648438e-01 -1.195242851972579956e-01 -1.505446881055831909e-01 7.466048747301101685e-02 -9.703858196735382080e-02 1.973007246851921082e-02 -4.105673730373382568e-02 -2.356131970882415771e-01 -1.108145341277122498e-02 5.655514076352119446e-02 -3.812933713197708130e-02 -9.904845058917999268e-02 2.929939031600952148e-01 1.932528913021087646e-01 6.663510948419570923e-02 1.341258138418197632e-01 -2.019902877509593964e-02 1.830077469348907471e-01 9.169565886259078979e-02 -3.131983056664466858e-02
3.380082249641418457e-01 -2.182853221893310547e-01 8.956154435873031616e-02 1.113024353981018066e-01 -5.721605382859706879e-03 1.095254197716712952e-01 -4.152865707874298096e-01 2.312435805797576904e-01 -1.517555117607116699e-01 -4.704655334353446960e-02 -1.806196123361587524e-01 5.788074061274528503e-02 2.380196750164031982e-02 -4.908048082143068314e-03 -1.154745444655418396e-01 2.415940761566162109e-01 -2.020563781261444092e-01 -5.592217668890953064e-02 2.275763899087905884e-01 -4.696042835712432861e-02 -1.433742940425872803e-01 -7.409355044364929199e-02 -1.820116937160491943e-01 -2.371825575828552246e-01 5.937280505895614624e-02 1.943398714065551758e-01 2.086947262287139893e-01 4.673152789473533630e-02 -1.689164191484451294e-01 4.101667087525129318e-03 2.350022047758102417e-01 -2.490619122982025146e-01
8.882547728717327118e-03 5.676321312785148621e-02 2.956146597862243652e-01 -3.123990297317504883e-01 9.203693270683288574e-02 -5.358781293034553528e-02 -2.010710686445236206e-01 -6.330966949462890625e-02 1.100761890411376953e-01 2.617453336715698242e-01 -4.022234678268432617e-01 -5.481668934226036072e-02 1.796096414327621460e-01 -1.919204741716384888e-01 -1.589609682559967041e-01 -1.231512874364852905e-01 -9.089576080441474915e-03 6.117532961070537567e-03 9.470696002244949341e-02 4.598082900047302246e-01 -8.974899351596832275e-02 -6.730622798204421997e-02 -1.723575443029403687e-01 4.984788969159126282e-02 4.735459387302398682e-02 1.157314106822013855e-01 1.676814556121826172e-01 -5.068502947688102722e-02 2.385614514350891113e-01 1.884567365050315857e-02 2.305513992905616760e-02 -1.777166277170181274e-01
1.803326308727264404e-01 -1.991500146687030792e-02 2.017171829938888550e-01 -1.194501146674156189e-01 1.105122640728950500e-01 -9.175982326269149780e-02 -3.287919759750366211e-01 4.824335873126983643e-02 -3.189738690853118896e-01 3.150331974029541016e-01 -1.658045202493667603e-01 -1.567680574953556061e-02 2.350010126829147339e-01 -3.482235595583915710e-02 -2.813199460506439209e-01 3.047163411974906921e-02 -1.781601011753082275e-01 -1.868331432342529297e-01 1.730110794305801392e-01 -3.417689725756645203e-02 7.548262923955917358e-02 -1.485498249530792236e-01 2.642549015581607819e-02 -8.307670056819915771e-02 -2.165295630693435669e-01 9.749089926481246948e-02 2.564839273691177368e-02 9.525268524885177612e-02 -8.592268079519271851e-02 -1.411472074687480927e-02 4.527245461940765381e-01 -6.364990770816802979e-02
-2.535036392509937286e-02 -1.355750262737274170e-01 4.258588552474975586e-01 -2.183234244585037231e-01 1.027543693780899048e-01 -9.703788906335830688e-02 -3.400679528713226318e-01 -6.761483848094940186e-02 -4.716919735074043274e-03 -2.228922545909881592e-01 -2.570357024669647217e-01 -2.549242079257965088e-01 1.799158304929733276e-01 -4.432865977287292480e-02 -4.028578475117683411e-02 1.897422373294830322e-01 -2.496414929628372192e-01 -6.020499020814895630e-02 2.699023783206939697e-01 5.442764610052108765e-03 -2.897596359252929688e-01 2.470179088413715363e-02 1.925708353519439697e-01 -5.638384819030761719e-02 8.678180165588855743e-03 4.351028800010681152e-02 -3.897181944921612740e-03 -2.894407883286476135e-02 -1.001586318016052246e-01 -1.043009981513023376e-01 3.046594187617301941e-02 2.659520506858825684e-01
-1.224533542990684509e-01 1.024147644639015198e-01 3.409495651721954346e-01 -1.649270392954349518e-02 2.000672668218612671e-01 3.691603615880012512e-02 4.599626734852790833e-02 -4.712013527750968933e-02 5.903187766671180725e-02 1.257396638393402100e-01 -2.500554323196411133e-01 2.137782424688339233e-01 2.875360548496246338e-01 -7.229624688625335693e-02 -1.935720443725585938e-01 3.445149362087249756e-01 8.840409666299819946e-02 -1.925459355115890503e-01 4.092575907707214355e-01 2.235457450151443481e-01 1.977773457765579224e-01 1.662194132804870605e-01 1.685772091150283813e-02 -2.343162000179290771e-01 1.349806040525436401e-01 -5.316428467631340027e-02 1.298817060887813568e-02 7.772531360387802124e-02 5.525833740830421448e-02 1.631947234272956848e-02 8.715286105871200562e-02 -1.350009888410568237e-01
-6.230990961194038391e-02 6.592594087123870850e-02 2.024264931678771973e-01 9.935388714075088501e-02 -1.776587031781673431e-02 -3.540556132793426514e-02 -5.514746308326721191e-01 7.392649352550506592e-02 -5.219757556915283203e-03 -2.790067195892333984e-01 -1.731316149234771729e-01 -2.462906949222087860e-02 1.949878633022308350e-01 -1.038328409194946289e-01 -5.073646083474159241e-02 7.959659211337566376e-03 -1.649909615516662598e-01 -1.601787507534027100e-01 1.805754601955413818e-01 -1.705272123217582703e-02 8.147191256284713745e-03 -6.346874684095382690e-02 -2.173623889684677124e-01 -4.994256794452667236e-02 -2.607863545417785645e-01 1.505736559629440308e-01 2.837147414684295654e-01 5.035512894392013550e-02 -7.690139859914779663e-02 -5.880440399050712585e-02 2.632693350315093994e-01 -2.790443301200866699e-01
-2.030464261770248413e-01 -1.256044805049896240e-01 2.146601527929306030e-01 -3.193323016166687012e-01 1.578575819730758667e-01 1.682051643729209900e-02 -1.028382331132888794e-01 -3.050320148468017578e-01 1.259684711694717407e-01 1.021329546347260475e-03 -1.128086075186729431e-01 1.358371973037719727e-01 1.553916335105895996e-01 -2.927713096141815186e-01 -4.576504230499267578e-02 2.909691333770751953e-01 7.166630774736404419e-02 -2.204150557518005371e-01 2.212196290493011475e-01 8.226897567510604858e-02 1.678882353007793427e-02 1.290834844112396240e-01 -3.020845353603363037e-01 -1.261240988969802856e-01 2.153003513813018799e-01 -2.056152373552322388e-01 1.728273332118988037e-01 -1.462960541248321533e-01 9.489614516496658325e-03 1.016830280423164368e-01 1.136045455932617188e-01 -1.602644026279449463e-01
-1.107157766819000244e-01 -2.939419150352478027e-01 3.040055930614471436e-01 -2.397432327270507812e-01 -2.032123953104019165e-01 -1.347167193889617920e-01 -4.886609688401222229e-02 2.245754152536392212e-01 2.058165967464447021e-01 1.611806154251098633e-01 -1.446112394332885742e-01 -8.156829327344894409e-02 2.401154190301895142e-01 7.014267146587371826e-02 -1.458805147558450699e-02 4.314928501844406128e-02 6.742712855339050293e-02 -2.058379501104354858e-01 3.379457592964172363e-01 2.109991908073425293e-01 -9.291497059166431427e-03 1.175898239016532898e-01 3.257479146122932434e-02 -3.508443385362625122e-02 2.714938521385192871e-01 -4.238861799240112305e-02 2.583924233913421631e-01 5.808766931295394897e-02 -7.304572314023971558e-02 -2.645390927791595459e-01 4.770497232675552368e-02 -1.831235289573669434e-01
3.561272472143173218e-02 -8.439911901950836182e-02 5.193593502044677734e-01 -2.903597652912139893e-01 7.202703040093183517e-03 9.066168218851089478e-02 -2.884617149829864502e-01 1.112813428044319153e-01 4.271063581109046936e-02 -7.854584604501724243e-02 -9.950896352529525757e-02 -2.659291028976440430e-01 1.435461342334747314e-01 6.534560024738311768e-02 -9.238303452730178833e-02 2.575351297855377197e-01 -1.664599031209945679e-01 -7.101213932037353516e-02 1.863335072994232178e-01 2.490328624844551086e-02 -3.189919292926788330e-01 -5.613161250948905945e-02 -8.753460645675659180e-02 1.498112082481384277e-02 2.807774022221565247e-02 3.010407388210296631e-01 6.623348593711853027e-02 -9.618853032588958740e-02 -1.440761089324951172e-01 3.600977733731269836e-02 -1.883042752742767334e-01 4.359376057982444763e-02
8.211242407560348511e-02 -8.444336056709289551e-02 4.883478581905364990e-01 1.558171492069959641e-02 4.162913858890533447e-01 -2.854652144014835358e-02 -1.035053730010986328e-01 3.940102830529212952e-02 -9.185409545898437500e-02 1.145317032933235168e-01 -3.316136896610260010e-01 -1.077146977186203003e-01 -4.058776050806045532e-02 9.045410901308059692e-03 1.622910648584365845e-01 4.831149708479642868e-03 -2.610779553651809692e-02 1.125558391213417053e-01 3.577460646629333496e-01 -7.822690159082412720e-02 -7.960417866706848145e-02 -4.631384462118148804e-02 -1.187919378280639648e-01 -7.347662001848220825e-02 -3.130674362182617188e-01 2.032727599143981934e-01 -3.854556754231452942e-02 -2.460909187793731689e-01 -6.083413586020469666e-02 8.945392072200775146e-02 -1.869480911409482360e-04 -3.578842431306838989e-02
-3.727570548653602600e-02 -2.508518658578395844e-02 2.812934517860412598e-01 -2.870652377605438232e-01 -1.027128919959068298e-01 -6.308036297559738159e-02 -2.642735540866851807e-01 1.107677146792411804e-01 7.109508663415908813e-02 -1.034880131483078003e-01 -1.246583685278892517e-01 -7.744693011045455933e-02 8.945938199758529663e-02 -1.046804711222648621e-01 -4.412923753261566162e-02 -3.790641576051712036e-02 -5.353522673249244690e-02 -7.785857468843460083e-02 2.961302399635314941e-01 -8.947519212961196899e-02 -7.312735915184020996e-02 -1.775411665439605713e-01 -9.519494324922561646e-02 -1.340662091970443726e-01 3.873738050460815430e-01 -5.089403688907623291e-02 -8.270932734012603760e-02 -1.612379550933837891e-01 -8.499242365360260010e-02 -2.727233469486236572e-01 -1.021187081933021545e-01 -4.838534593582153320e-01
2.100628241896629333e-02 -1.936431974172592163e-01 1.624165922403335571e-01 -1.683043390512466431e-01 -9.312703460454940796e-02 -1.432272046804428101e-01 -3.142567873001098633e-01 -9.327010251581668854e-03 -2.663211524486541748e-01 1.867290437221527100e-01 -2.110734730958938599e-01 -1.106713116168975830e-01 2.148681282997131348e-01 -1.674158722162246704e-01 -2.202670872211456299e-01 1.645833700895309448e-01 -2.037589550018310547e-01 -2.077588587999343872e-01 1.922805011272430420e-01 -4.631604254245758057e-02 1.998612284660339355e-01 -3.243165016174316406e-01 -8.765061199665069580e-02 -1.348381787538528442e-01 -1.443671733140945435e-01 -5.472004786133766174e-02 -1.794122904539108276e-01 1.596589237451553345e-01 9.395670890808105469e-02 2.793489098548889160e-01 4.510646685957908630e-02 4.154123365879058838e-02
6.701407581567764282e-02 -7.372928410768508911e-02 5.027341842651367188e-01 -4.052172228693962097e-02 1.971611082553863525e-01 -8.055769652128219604e-02 -1.150565892457962036e-01 -1.585711985826492310e-01 1.806357800960540771e-01 2.620453536510467529e-01 -3.172804713249206543e-01 1.436136066913604736e-01 2.929387427866458893e-02 -2.366545498371124268e-01 -8.883594721555709839e-02 1.577267348766326904e-01 1.021298244595527649e-01 -1.917006522417068481e-01 2.190656065940856934e-01 1.474432945251464844e-01 2.240137904882431030e-01 1.716044694185256958e-01 8.695558458566665649e-02 -1.134141981601715088e-01 1.722047477960586548e-01 1.747425645589828491e-01 -2.484680525958538055e-02 8.305344730615615845e-03 -1.235800236463546753e-01 2.477542683482170105e-02 -8.930262178182601929e-02 -1.949943751096725464e-01
1.467556692659854889e-02 -6.571968644857406616e-02 4.122569561004638672e-01 2.427515089511871338e-01 2.675203382968902588e-01 2.426461279392242432e-01 -2.967247962951660156e-01 8.773545175790786743e-02 4.947155714035034180e-02 -4.798022657632827759e-02 -9.238227456808090210e-02 6.106063351035118103e-02 3.493531420826911926e-02 -5.659000948071479797e-02 -8.363105356693267822e-02 4.157399013638496399e-02 -2.991641759872436523e-01 -1.999151520431041718e-02 3.509374260902404785e-01 1.027326732873916626e-01 -1.546322405338287354e-01 -2.283621430397033691e-01 7.382467389106750488e-02 8.025074750185012817e-02 -8.656379580497741699e-02 2.911694347858428955e-01 1.774813681840896606e-01 7.481130212545394897e-02 1.377158146351575851e-02 2.109299451112747192e-01 1.473998129367828369e-01 -5.383844673633575439e-02
-2.796542271971702576e-02 -2.433842867612838745e-01 1.892037093639373779e-01 3.897289931774139404e-02 -4.525864869356155396e-02 -8.270769566297531128e-02 2.414571046829223633e-01 1.064642220735549927e-01 1.154917627573013306e-01 6.144117563962936401e-02 -2.614914774894714355e-01 2.702509798109531403e-02 3.399494290351867676e-01 -9.144917875528335571e-02 -1.523475199937820435e-01 -2.267346531152725220e-01 -2.602250576019287109e-01 -1.098093092441558838e-01 3.780805766582489014e-01 1.264861524105072021e-01 -2.746102511882781982e-01 -2.596074342727661133e-02 -1.929804682731628418e-01 -1.976406425237655640e-01 -2.392420619726181030e-01 -2.105440013110637665e-02 -1.159372702240943909e-01 2.198030352592468262e-01 -1.493380516767501831e-01 2.683674916625022888e-02 6.921098381280899048e-02 3.190012276172637939e-02
-1.104209944605827332e-01 -1.958439946174621582e-01 2.453123743180185556e-04 6.644716486334800720e-03 7.485594600439071655e-02 4.069587215781211853e-02 -1.435629278421401978e-01 -1.460122615098953247e-01 6.576743721961975098e-02 1.136338561773300171e-01 -3.124899268150329590e-01 -3.457533419132232666e-01 2.682554423809051514e-01 -1.905916929244995117e-01 -2.273334711790084839e-01 6.059290468692779541e-02 -1.848311536014080048e-02 -1.636026203632354736e-01 1.176595762372016907e-01 3.470168411731719971e-01 -1.772750020027160645e-01 -2.034771740436553955e-01 -2.619096040725708008e-01 -2.596652805805206299e-01 1.441693603992462158e-01 -1.008542254567146301e-02 2.850091159343719482e-01 1.565448241308331490e-03 -1.258372813463211060e-01 7.953801006078720093e-02 7.162167876958847046e-02 -5.012887343764305115e-02
-1.493318080902099609e-01 -4.574180766940116882e-02 1.371346265077590942e-01 9.877125173807144165e-02 5.014692619442939758e-02 2.929106056690216064e-01 -5.268962681293487549e-02 2.171858251094818115e-01 -1.433127373456954956e-01 9.440936148166656494e-02 -1.986190676689147949e-01 -2.171563170850276947e-02 3.748875856399536133e-02 -1.641569397179409862e-04 1.226000208407640457e-02 1.159922406077384949e-01 -6.531771272420883179e-02 -2.335862219333648682e-01 1.399661004543304443e-01 -9.753859043121337891e-02 -8.626494556665420532e-02 -1.473330259323120117e-01 -5.606799125671386719e-01 -3.064967691898345947e-01 7.565803825855255127e-02 1.594331562519073486e-01 1.337039619684219360e-01 -5.539168417453765869e-02 -1.905697286128997803e-01 2.641514837741851807e-01 1.130785644054412842e-01 -1.674941331148147583e-01
-1.693183928728103638e-01 -2.431748807430267334e-01 3.430986702442169189e-01 -2.157012522220611572e-01 2.251433879137039185e-01 -2.072717398405075073e-01 -2.750953435897827148e-01 -1.346409171819686890e-01 5.092005804181098938e-02 5.950313061475753784e-03 -1.637144833803176880e-01 3.963923454284667969e-02 1.127227619290351868e-01 -9.870403259992599487e-02 -1.952986419200897217e-02 -5.650654062628746033e-02 -2.920812666416168213e-01 -2.181288227438926697e-02 7.810816913843154907e-02 2.224802970886230469e-01 6.170532479882240295e-02 2.420170754194259644e-01 -2.132595330476760864e-01 -1.326992064714431763e-01 1.671195775270462036e-01 -2.126845121383666992e-01 -4.203851334750652313e-03 1.699824444949626923e-02 -3.340243101119995117e-01 4.650667309761047363e-02 1.954458057880401611e-01 -1.058908924460411072e-01
8.150803297758102417e-02 -1.681734062731266022e-02 4.404633045196533203e-01 1.538607329130172729e-01 3.278952240943908691e-01 -9.020533412694931030e-02 -2.773412168025970459e-01 -1.918758964166045189e-03 -5.218182504177093506e-02 6.550291180610656738e-02 -5.135297775268554688e-02 1.007992327213287354e-01 2.681162655353546143e-01 2.012621909379959106e-01 -1.109714061021804810e-01 1.780488491058349609e-01 5.150268599390983582e-02 1.236791536211967468e-01 4.633817970752716064e-01 6.454305350780487061e-02 -2.170745879411697388e-01 2.571428427472710609e-03 7.942996919155120850e-02 -2.394985221326351166e-02 7.144047319889068604e-02 -1.022668108344078064e-01 -8.285043388605117798e-02 -5.857745185494422913e-03 -2.726416885852813721e-01 4.416847601532936096e-02 7.503648102283477783e-02 1.066515445709228516e-01
-2.357095181941986084e-01 -2.758100628852844238e-01 3.518755733966827393e-01 -2.237432301044464111e-01 -5.422956892289221287e-04 -6.990698724985122681e-02 -2.474935650825500488e-01 -7.135985046625137329e-02 -9.651836752891540527e-02 -5.453208461403846741e-03 -3.136225938796997070e-01 -7.322569936513900757e-02 1.102597638964653015e-01 -6.839407980442047119e-02 -4.921735450625419617e-02 6.945890933275222778e-02 -1.075265556573867798e-01 -2.186848223209381104e-01 1.317515373229980469e-01 2.042965441942214966e-01 8.805121481418609619e-02 2.315964698791503906e-01 6.599022075533866882e-03 -7.807482033967971802e-02 2.008978128433227539e-01 -1.799189746379852295e-01 1.781834848225116730e-02 1.125385090708732605e-01 -2.307825386524200439e-01 9.264060109853744507e-02 1.041960641741752625e-01 -3.764152824878692627e-01
1.625423133373260498e-01 -1.343605667352676392e-01 2.970058321952819824e-01 -3.053126670420169830e-02 5.629843845963478088e-02 -1.871459037065505981e-01 -2.601371705532073975e-01 -1.488813906908035278e-01 -2.873123288154602051e-01 2.732745409011840820e-01 -6.911580264568328857e-02 1.965259143617004156e-04 9.187946096062660217e-03 -2.114536613225936890e-01 -2.796956598758697510e-01 1.632676422595977783e-01 -1.862009316682815552e-01 -1.494702696800231934e-01 1.584939360618591309e-01 1.145591214299201965e-01 -5.767552927136421204e-02 -1.237865984439849854e-01 1.075616702437400818e-01 -2.120230048894882202e-01 -2.464515119791030884e-01 4.234857112169265747e-02 -5.872518196702003479e-02 -2.530686371028423309e-02 -8.079335838556289673e-02 3.610492870211601257e-02 4.250536561012268066e-01 3.336839750409126282e-02
-1.730048358440399170e-01 -1.388538330793380737e-01 2.271474152803421021e-01 -4.097312092781066895e-01 2.413776516914367676e-01 -1.308253556489944458e-01 -1.248280853033065796e-01 -7.536717504262924194e-02 1.725426316261291504e-02 4.726891964673995972e-02 -2.879779040813446045e-01 9.612491726875305176e-02 2.387592792510986328e-01 -3.336558938026428223e-01 7.331053726375102997e-03 2.323263138532638550e-01 -1.067153066396713257e-01 -2.570871710777282715e-01 2.029537856578826904e-01 -9.739116579294204712e-02 1.287418454885482788e-01 -2.886741459369659424e-01 -8.447500318288803101e-02 1.102594435214996338e-01 -8.032171428203582764e-02 -1.302959024906158447e-01 1.192617341876029968e-01 -5.542296543717384338e-02 4.221312701702117920e-02 4.884811583906412125e-03 -1.635616570711135864e-01 3.111855499446392059e-02
-1.658253669738769531e-01 -5.801142752170562744e-02 1.195968315005302429e-01 -1.461218744516372681e-01 1.852959841489791870e-01 6.310079991817474365e-02 -7.937242835760116577e-02 -2.671620547771453857e-01 -1.836653240025043488e-02 -1.024269685149192810e-01 -4.210169613361358643e-01 1.941208839416503906e-01 2.893289923667907715e-01 -2.607939541339874268e-01 2.089788019657135010e-02 7.468187808990478516e-02 -4.280903935432434082e-02 -2.097356170415878296e-01 2.084917873144149780e-01 1.851682811975479126e-01 -1.362696141004562378e-01 -1.853436976671218872e-01 -1.364528238773345947e-01 2.965979045256972313e-03 2.389587312936782837e-01 3.556532859802246094e-01 -5.709613859653472900e-02 1.075270818546414375e-03 8.459751307964324951e-02 9.428109973669052124e-03 -6.550980359315872192e-02 -2.011655867099761963e-01
-1.813981682062149048e-02 6.533678621053695679e-02 4.883066117763519287e-01 3.461847454309463501e-02 1.711040139198303223e-01 1.578761190176010132e-01 -1.031627431511878967e-01 1.974649280309677124e-01 5.327465385198593140e-02 -1.036248449236154556e-02 1.907370984554290771e-02 6.162866950035095215e-02 1.576377153396606445e-01 1.688222736120223999e-01 5.209036171436309814e-02 -7.943983376026153564e-02 -1.675449162721633911e-01 -2.033431529998779297e-01 2.943977117538452148e-01 7.116382569074630737e-02 5.773090198636054993e-02 -1.292689237743616104e-02 -3.423159420490264893e-01 -4.711245372891426086e-02 2.679960429668426514e-01 1.285926401615142822e-01 1.306003928184509277e-01 1.442652847617864609e-02 -1.050239279866218567e-01 3.006937503814697266e-01 8.089370280504226685e-02 2.911612987518310547e-01
-1.824926733970642090e-01 6.344401836395263672e-02 2.295176833868026733e-01 -2.737630531191825867e-02 2.729728519916534424e-01 -8.072484284639358521e-02 -1.557938754558563232e-01 -2.358670681715011597e-01 -7.690742611885070801e-02 4.445565491914749146e-02 -2.923424243927001953e-01 1.503433138132095337e-01 1.400396972894668579e-01 -3.865319490432739258e-02 2.959078922867774963e-02 2.230481803417205811e-01 -2.014120817184448242e-01 -2.571910023689270020e-01 1.189573556184768677e-01 3.430397808551788330e-01 -1.412492543458938599e-01 -5.254792794585227966e-02 -2.190942019224166870e-01 1.680171936750411987e-01 3.456960916519165039e-01 1.131603121757507324e-01 8.217661827802658081e-02 -1.042359769344329834e-01 1.672211885452270508e-01 1.046073287725448608e-01 -3.130682185292243958e-02 -1.825307160615921021e-01
7.373403012752532959e-02 -1.441785097122192383e-01 2.796666026115417480e-01 -1.433834880590438843e-01 1.102927103638648987e-01 -1.363606192171573639e-02 -1.781417727470397949e-01 -6.634788215160369873e-02 -3.422315791249275208e-02 3.777596950531005859e-01 -2.349346876144409180e-01 -2.940691113471984863e-01 2.855773568153381348e-01 -9.651544690132141113e-02 -1.650616079568862915e-01 -1.011537164449691772e-01 7.542742043733596802e-02 -1.999917477369308472e-01 1.299307495355606079e-01 2.868219316005706787e-01 -1.234738975763320923e-01 3.037173859775066376e-02 -1.153675168752670288e-01 -2.730542421340942383e-01 1.694386005401611328e-01 -2.941629104316234589e-02 1.245483681559562683e-01 -1.145749241113662720e-01 2.474222779273986816e-01 1.134220734238624573e-01 1.028134673833847046e-01 -1.445211768150329590e-01
-2.700932621955871582e-01 -1.747976541519165039e-01 1.762715578079223633e-01 -4.725873470306396484e-03 2.519671916961669922e-01 -2.290737926959991455e-01 -1.302379220724105835e-01 -1.474926769733428955e-01 7.347201555967330933e-02 -5.888577178120613098e-02 -8.267752826213836670e-02 1.231830716133117676e-01 8.531645685434341431e-02 -2.682587876915931702e-02 -3.236480355262756348e-01 -9.166628867387771606e-02 -1.923347823321819305e-02 -4.217928349971771240e-01 1.872090250253677368e-01 3.125480413436889648e-01 -3.185244277119636536e-02 -1.820122599601745605e-01 -3.133266270160675049e-01 1.403798907995223999e-02 -1.171602085232734680e-01 -8.639661222696304321e-02 -1.200398802757263184e-01 -3.501516580581665039e-02 -2.156007587909698486e-01 -1.093098446726799011e-01 3.231258690357208252e-02 -1.373654454946517944e-01
2.460072785615921021e-01 -1.172832176089286804e-01 2.522090971469879150e-01 2.111244499683380127e-01 1.554485410451889038e-01 4.560763761401176453e-02 -3.099345266819000244e-01 9.197604656219482422e-02 -1.696346104145050049e-01 -8.660551160573959351e-02 -3.213491737842559814e-01 -7.894229143857955933e-02 6.811568886041641235e-02 -2.613440854474902153e-03 -1.755069643259048462e-01 -1.240651458501815796e-01 -7.453743368387222290e-02 -1.980890482664108276e-01 3.967956304550170898e-01 8.775278925895690918e-02 -1.564780175685882568e-01 -3.090263307094573975e-01 2.007149718701839447e-02 -8.747740834951400757e-02 -4.758802428841590881e-02 1.422487795352935791e-01 1.536048799753189087e-01 1.066539436578750610e-02 -1.035513430833816528e-01 6.505028903484344482e-02 2.480106353759765625e-01 -1.717915385961532593e-01
-1.255789846181869507e-01 -6.689190864562988281e-02 2.351617217063903809e-01 6.593138724565505981e-02 2.920274436473846436e-01 1.099323183298110962e-01 -1.767975389957427979e-01 4.824875667691230774e-02 1.633760868571698666e-03 -5.459203571081161499e-02 -6.127739325165748596e-02 6.623941659927368164e-02 7.020621001720428467e-02 1.745235919952392578e-01 -2.096593081951141357e-01 6.093533337116241455e-02 -1.023832941427826881e-03 -2.952772565186023712e-02 2.920601069927215576e-01 1.926641911268234253e-02 -1.178891286253929138e-01 -2.669140994548797607e-01 1.224991008639335632e-01 9.340506792068481445e-02 -2.096199989318847656e-01 3.423263132572174072e-01 1.622077673673629761e-01 -7.651547342538833618e-02 -8.093868196010589600e-02 2.910206913948059082e-01 4.287082552909851074e-01 -1.767215132713317871e-01
1.649084389209747314e-01 -1.944843232631683350e-01 2.820895016193389893e-01 -3.250293433666229248e-02 5.304295942187309265e-02 1.819448173046112061e-01 -1.931210160255432129e-01 1.183201745152473450e-01 1.762353628873825073e-02 1.280743777751922607e-01 -1.025842502713203430e-01 -1.414806693792343140e-01 -1.924874074757099152e-02 -2.418832778930664062e-01 1.108717918395996094e-01 1.672660708427429199e-01 -1.613695472478866577e-01 -1.995058655738830566e-01 2.762282490730285645e-01 3.875153064727783203e-01 -1.356667876243591309e-01 6.158452108502388000e-02 -1.781287640333175659e-01 9.702292829751968384e-02 1.431156247854232788e-01 -3.072795867919921875e-01 2.439015060663223267e-01 -2.144194990396499634e-01 -1.524000316858291626e-01 -1.425983570516109467e-02 1.066353768110275269e-01 -9.956787526607513428e-02
5.904946103692054749e-02 8.232492953538894653e-02 4.641144573688507080e-01 -3.930481970310211182e-01 6.031106784939765930e-02 -2.879402134567499161e-03 -1.551954299211502075e-01 1.132290735840797424e-01 -1.185695454478263855e-01 -4.563296958804130554e-02 -9.124664962291717529e-02 -5.020205676555633545e-02 2.537897825241088867e-01 -7.973518967628479004e-02 -9.315033443272113800e-03 1.632538884878158569e-01 7.784120738506317139e-02 -1.228509694337844849e-01 2.470771670341491699e-01 -9.175205230712890625e-02 -3.267791867256164551e-01 7.686239480972290039e-02 -2.270891889929771423e-02 6.313959509134292603e-02 -3.962636366486549377e-02 4.240646958351135254e-01 5.478108674287796021e-02 2.902434393763542175e-02 -1.332065016031265259e-01 1.353441854007542133e-03 -1.202487945556640625e-01 -1.718711256980895996e-01
-1.915269643068313599e-01 -7.510790973901748657e-02 1.431432217359542847e-01 -1.115518212318420410e-01 -7.492084801197052002e-02 -1.809310726821422577e-02 -1.502113789319992065e-01 3.120229244232177734e-01 5.856937170028686523e-02 1.348343491554260254e-01 -2.271653860807418823e-01 1.333441585302352905e-01 2.551283240318298340e-01 -4.077232442796230316e-03 -2.742520272731781006e-01 -2.309936285018920898e-01 1.177091747522354126e-01 -1.809409074485301971e-02 2.747532427310943604e-01 1.366690993309020996e-01 -2.411645054817199707e-01 -4.663852229714393616e-02 -2.235435098409652710e-01 -1.894143223762512207e-02 2.069373726844787598e-01 -2.251881174743175507e-02 3.169918060302734375e-01 -1.401248127222061157e-01 1.776297017931938171e-02 -1.334308981895446777e-01 1.666664779186248779e-01 -2.929891943931579590e-01
-9.310210496187210083e-02 5.323104187846183777e-02 2.827479541301727295e-01 9.966592490673065186e-02 -1.700206398963928223e-01 -2.749911248683929443e-01 -2.943096160888671875e-01 1.148219034075737000e-01 -2.262615412473678589e-01 3.789994716644287109e-01 -1.169075518846511841e-01 1.968590617179870605e-01 9.409304708242416382e-02 -5.632022395730018616e-02 -2.317128926515579224e-01 4.501549154520034790e-02 -1.434206515550613403e-01 -2.637127935886383057e-01 6.460189819335937500e-02 -4.850660264492034912e-02 1.502948999404907227e-01 -2.149223536252975464e-02 -1.085496321320533752e-01 -1.404295712709426880e-01 9.084867686033248901e-02 6.265164166688919067e-02 1.424921303987503052e-01 -6.808958947658538818e-02 3.590077906847000122e-02 1.506475657224655151e-01 3.998265862464904785e-01 -8.445708453655242920e-02
-1.614729762077331543e-01 -3.082602024078369141e-01 4.330895245075225830e-01 -6.557022780179977417e-02 6.296126544475555420e-02 1.207142323255538940e-02 1.414094716310501099e-01 1.267208009958267212e-01 2.887584827840328217e-02 2.317746914923191071e-02 -2.306274771690368652e-01 8.248503506183624268e-02 1.691830009222030640e-01 6.420093588531017303e-03 -2.037661224603652954e-01 2.318989932537078857e-01 -1.250765919685363770e-01 -1.998641043901443481e-01 6.637843698263168335e-02 -2.173389047384262085e-01 -4.191025197505950928e-01 2.343155145645141602e-01 -1.400928795337677002e-01 2.205744385719299316e-02 -4.753350839018821716e-02 -1.506019234657287598e-01 -7.120637595653533936e-02 -1.168164163827896118e-01 -5.978161469101905823e-02 1.892748624086380005e-01 8.555559068918228149e-02 -1.152173057198524475e-01
8.716290444135665894e-02 6.725253164768218994e-02 2.663284838199615479e-01 -8.454005420207977295e-02 9.765505045652389526e-02 -3.506046906113624573e-02 -1.508974283933639526e-01 5.000056698918342590e-02 4.121096432209014893e-02 3.003837764263153076e-01 -2.405447810888290405e-01 -6.178512796759605408e-02 3.346916437149047852e-01 -2.737322449684143066e-01 -3.275737166404724121e-01 -8.022715896368026733e-02 9.807065129280090332e-02 -1.579048633575439453e-01 2.761808037757873535e-01 2.118808478116989136e-01 -6.086573470383882523e-03 6.507294625043869019e-02 -1.992527544498443604e-01 -2.333567738533020020e-01 1.074854359030723572e-01 4.373888019472360611e-03 1.890713162720203400e-02 5.264266207814216614e-02 2.782840430736541748e-01 1.244094744324684143e-01 1.625587791204452515e-01 -1.768430322408676147e-01
-8.713011443614959717e-02 -4.866709932684898376e-02 2.807432413101196289e-01 -6.442443281412124634e-02 1.231204643845558167e-01 -1.227728798985481262e-01 -2.121645957231521606e-01 -2.831242978572845459e-01 1.755818724632263184e-01 2.074194103479385376e-01 -1.851541399955749512e-01 -8.544473350048065186e-02 3.264400362968444824e-01 1.667038798332214355e-01 -8.818028867244720459e-02 -1.024354994297027588e-01 -6.643617898225784302e-02 -3.285284340381622314e-01 1.451579630374908447e-01 3.447560071945190430e-01 -9.351336956024169922e-02 -8.572179079055786133e-02 -5.773849412798881531e-02 -1.893162989290431142e-04 1.088197752833366394e-01 2.239379286766052246e-01 2.092113494873046875e-01 -1.953882351517677307e-02 1.664072722196578979e-01 -1.198300421237945557e-01 2.291329503059387207e-01 -1.059163063764572144e-01
-5.117340758442878723e-02 4.021650552749633789e-02 2.073833495378494263e-01 -1.238966584205627441e-01 -1.081015076488256454e-02 4.163689166307449341e-02 -2.499865144491195679e-01 3.355455398559570312e-01 1.955028325319290161e-01 2.006655931472778320e-01 -1.940745413303375244e-01 8.705507218837738037e-02 7.888155430555343628e-02 -1.517385989427566528e-01 8.232419192790985107e-02 2.103673107922077179e-02 -2.767797373235225677e-02 -2.787466943264007568e-01 -7.725940644741058350e-02 5.210849046707153320e-01 -4.461321979761123657e-02 -2.130283862352371216e-01 -2.087744772434234619e-01 -7.486501336097717285e-02 -2.178421765565872192e-01 1.635883152484893799e-01 1.622088812291622162e-02 -7.535371184349060059e-02 -3.347625583410263062e-02 -4.450610652565956116e-02 8.902847766876220703e-02 -2.378243058919906616e-01
-4.240332916378974915e-02 -2.439496070146560669e-01 2.733167111873626709e-01 -2.438058406114578247e-01 8.961917459964752197e-02 -9.513337910175323486e-02 1.748509556055068970e-01 -7.115005701780319214e-02 1.215080451220273972e-02 6.486020237207412720e-02 -8.966054022312164307e-02 -7.208618521690368652e-02 1.387528479099273682e-01 -2.073249965906143188e-01 5.251269042491912842e-02 1.757733225822448730e-01 1.715342849493026733e-01 -1.415580697357654572e-02 2.926614582538604736e-01 -2.093164622783660889e-02 -4.051451757550239563e-02 -2.554036676883697510e-01 -8.357074111700057983e-02 -1.867197155952453613e-01 -1.898036748170852661e-01 2.650514543056488037e-01 -1.300757825374603271e-01 -2.765210866928100586e-01 -2.057712972164154053e-01 3.032216429710388184e-01 1.794794201850891113e-01 -2.185335457324981689e-01
-1.904251724481582642e-01 -1.311554908752441406e-01 2.971958816051483154e-01 -2.142419107258319855e-02 -3.567028790712356567e-02 -1.976114697754383087e-02 -3.081643283367156982e-01 -2.515559494495391846e-01 1.824077069759368896e-01 1.979010403156280518e-01 -5.167540535330772400e-02 -1.421528011560440063e-01 2.664444446563720703e-01 -2.324438542127609253e-01 -3.400175645947456360e-02 6.369848549365997314e-02 -2.048341929912567139e-01 -8.778969198465347290e-02 -5.517022684216499329e-03 2.556518614292144775e-01 -5.997215956449508667e-02 -2.323523908853530884e-01 2.927661873400211334e-02 -1.412305384874343872e-01 1.950276941061019897e-01 3.202081918716430664e-01 1.651006489992141724e-01 1.924045532941818237e-01 9.041280299425125122e-02 4.750926047563552856e-02 2.462700903415679932e-01 5.408051609992980957e-02
-1.423736363649368286e-01 -1.828272044658660889e-01 9.940949082374572754e-02 7.282482460141181946e-03 1.360017806291580200e-01 1.608946174383163452e-01 -7.867044955492019653e-02 -6.277887523174285889e-02 1.431881189346313477e-01 2.175958752632141113e-01 -2.114301770925521851e-01 -9.660308063030242920e-02 3.367683589458465576e-01 -2.582630217075347900e-01 -8.111155778169631958e-02 -5.608591064810752869e-02 -1.613089740276336670e-01 -1.612134724855422974e-01 -3.034794330596923828e-02 2.017047256231307983e-01 -4.153078496456146240e-01 -1.008644402027130127e-01 -1.759764403104782104e-01 -1.774652861058712006e-02 1.050508543848991394e-01 2.478547394275665283e-01 1.093454807996749878e-01 2.097165286540985107e-01 -5.281816795468330383e-02 1.637335866689682007e-01 3.230058550834655762e-01 -1.557205524295568466e-02
-2.032861858606338501e-01 -3.080804347991943359e-01 2.781139910221099854e-01 7.001683698035776615e-04 -1.746446490287780762e-01 -1.854468882083892822e-01 1.065599732100963593e-02 3.727216273546218872e-02 1.738041788339614868e-01 -4.482930526137351990e-02 7.069209218025207520e-02 1.427645236253738403e-01 3.975276052951812744e-01 -1.166756153106689453e-01 8.336206898093223572e-03 1.577052772045135498e-01 1.236708182841539383e-02 -1.694839298725128174e-01 2.998152077198028564e-01 6.701436638832092285e-02 2.212549746036529541e-02 1.705304533243179321e-01 -3.298689424991607666e-01 -1.342333853244781494e-01 -1.641701608896255493e-01 6.838303804397583008e-02 1.596037447452545166e-01 2.550622224807739258e-01 -2.235378175973892212e-01 5.870735645294189453e-02 5.553173646330833435e-02 -8.673576265573501587e-02
-1.026670783758163452e-01 -2.938405610620975494e-02 2.158356308937072754e-01 4.811020195484161377e-02 1.630580574274063110e-01 2.502622604370117188e-01 -3.393626213073730469e-01 1.168746203184127808e-01 2.022998407483100891e-02 -2.329604923725128174e-01 -2.859567105770111084e-01 1.690773218870162964e-01 -6.833918858319520950e-03 -2.852560579776763916e-01 -1.220988780260086060e-01 1.857361495494842529e-01 -3.341904878616333008e-01 -4.663731157779693604e-02 3.110500276088714600e-01 1.527295261621475220e-01 -6.702700257301330566e-02 -6.135653704404830933e-02 -6.201820448040962219e-02 7.746953517198562622e-02 -1.464614123106002808e-01 9.086402505636215210e-02 -3.679145500063896179e-02 1.314869225025177002e-01 -2.147988379001617432e-01 1.513428539037704468e-01 2.242918759584426880e-01 -7.776369154453277588e-02
2.113994956016540527e-02 -1.244637742638587952e-01 4.256694316864013672e-01 2.171380370855331421e-01 -7.788545638322830200e-02 -1.167417913675308228e-01 -1.958366483449935913e-01 1.494147479534149170e-01 4.633174464106559753e-02 1.809023469686508179e-01 -9.327750653028488159e-02 -1.688460111618041992e-01 -1.478721648454666138e-01 -1.067157909274101257e-01 3.098916634917259216e-02 1.547445952892303467e-01 -1.986165344715118408e-01 -7.201817631721496582e-02 2.275335788726806641e-01 1.964475512504577637e-01 -5.681291222572326660e-02 -1.693161278963088989e-01 8.833281695842742920e-02 -3.972160816192626953e-02 2.982020080089569092e-01 -1.113184541463851929e-01 -4.478278011083602905e-02 -2.377054095268249512e-01 -2.610514461994171143e-01 1.943837255239486694e-01 1.802340894937515259e-01 -2.656825482845306396e-01
-1.537205427885055542e-01 9.765035659074783325e-02 5.689428746700286865e-02 -1.485764384269714355e-01 8.224570006132125854e-02 -1.717663258314132690e-01 -8.794858306646347046e-02 1.565473973751068115e-01 -1.947040855884552002e-01 -6.766507774591445923e-02 -9.392163157463073730e-02 -1.451822817325592041e-01 1.237280964851379395e-01 1.648416966199874878e-01 -2.968038618564605713e-01 3.104616701602935791e-01 -5.700172483921051025e-02 -3.411618173122406006e-01 3.094170689582824707e-01 9.306351095438003540e-02 -5.853919684886932373e-02 -6.116972118616104126e-02 -2.535116076469421387e-01 2.312601730227470398e-02 -7.993293926119804382e-03 -2.545468509197235107e-01 3.539233803749084473e-01 -1.369320228695869446e-02 -1.078939586877822876e-01 1.488308608531951904e-01 2.311628013849258423e-01 1.084558106958866119e-02
-1.270777285099029541e-01 -2.524393200874328613e-01 3.116317987442016602e-01 -1.005203351378440857e-01 -1.383173465728759766e-01 -1.248346492648124695e-01 6.437578797340393066e-02 8.443327993154525757e-02 2.221720293164253235e-02 -6.054116412997245789e-02 1.572410464286804199e-01 3.909234702587127686e-02 3.271248042583465576e-01 4.241643473505973816e-02 -8.320365846157073975e-02 6.030431389808654785e-02 7.730694115161895752e-02 -4.111070334911346436e-01 2.484876066446304321e-01 1.048556435853242874e-02 -4.031562432646751404e-02 -2.585108205676078796e-02 -3.093000054359436035e-01 -2.465761601924896240e-01 -2.458251267671585083e-01 -4.277912899851799011e-02 7.145115733146667480e-02 1.994884312152862549e-01 -2.893759608268737793e-01 7.805576547980308533e-03 3.576336428523063660e-02 -1.711626499891281128e-01
3.849800676107406616e-02 3.407818078994750977e-02 4.199094176292419434e-01 -2.302689254283905029e-01 2.473090589046478271e-01 3.828324005007743835e-02 2.015917561948299408e-02 -1.581826433539390564e-02 2.513660676777362823e-02 -4.514875635504722595e-02 -8.983616530895233154e-02 -1.081248149275779724e-01 2.937631495296955109e-02 1.610815823078155518e-01 -2.733512036502361298e-02 1.230815127491950989e-01 -2.475967705249786377e-01 -1.870328783988952637e-01 5.151023268699645996e-01 -3.366585448384284973e-02 -1.362934359349310398e-03 -3.219934999942779541e-01 -4.257150739431381226e-02 1.377349942922592163e-01 -1.118018701672554016e-01 2.614239752292633057e-01 1.732453554868698120e-01 5.638987571001052856e-02 -6.789369508624076843e-03 -1.318645626306533813e-01 1.415511518716812134e-01 2.941945381462574005e-02
-1.559342890977859497e-01 -2.353018969297409058e-01 1.444727927446365356e-01 1.323369238525629044e-02 2.067209221422672272e-02 8.979502134025096893e-03 -1.119186431169509888e-01 1.519078761339187622e-01 9.476081281900405884e-02 2.523987740278244019e-02 8.626283705234527588e-02 1.694150865077972412e-01 2.164089381694793701e-01 6.104397028684616089e-02 -2.988294064998626709e-01 -2.170742861926555634e-02 -1.062853708863258362e-01 -3.796093761920928955e-01 4.417653381824493408e-01 2.194570302963256836e-01 1.540893763303756714e-01 -8.633944392204284668e-02 -3.016936779022216797e-01 3.090711543336510658e-04 2.535938024520874023e-01 7.068385183811187744e-02 -2.720293402671813965e-02 8.240060508251190186e-02 -1.304529309272766113e-01 9.143200516700744629e-02 -7.048190385103225708e-02 -2.212576419115066528e-01
1.326007992029190063e-01 -7.465994358062744141e-02 2.028414011001586914e-01 -4.906897246837615967e-02 1.420886516571044922e-01 -2.036059945821762085e-01 -5.008399114012718201e-02 9.651579707860946655e-02 -1.354601234197616577e-02 9.436155855655670166e-02 -4.536267518997192383e-01 -7.955437153577804565e-02 3.786841332912445068e-01 1.833849120885133743e-03 -6.461755931377410889e-02 -3.544556200504302979e-01 -1.508113145828247070e-01 -2.075634896755218506e-01 2.899585068225860596e-01 1.659793555736541748e-01 2.667287923395633698e-02 -7.099907845258712769e-02 2.898963633924722672e-03 -1.751393824815750122e-01 6.180318817496299744e-02 -1.710846573114395142e-01 1.031478419899940491e-01 -1.838714629411697388e-01 -1.650549918413162231e-01 1.147622838616371155e-01 1.337027996778488159e-01 1.252809166908264160e-01
-3.081892430782318115e-01 -1.583140641450881958e-01 3.961858749389648438e-01 1.177563220262527466e-01 2.213584631681442261e-02 -2.475962489843368530e-01 7.496326416730880737e-02 -3.895342350006103516e-02 -8.304649963974952698e-03 2.379365712404251099e-01 1.357787698507308960e-01 9.629862755537033081e-02 1.733296215534210205e-01 7.335371337831020355e-03 1.174304634332656860e-01 9.332802146673202515e-02 -1.082855984568595886e-01 1.390373427420854568e-02 1.848064363002777100e-01 1.313596218824386597e-01 -2.601540386676788330e-01 -2.124931216239929199e-01 -3.036171793937683105e-01 -6.584040820598602295e-02 -2.572838068008422852e-01 -4.704404249787330627e-02 -1.143752858042716980e-01 1.823414415121078491e-01 -1.992465108633041382e-01 2.467554807662963867e-01 1.040612682700157166e-01 -6.612460315227508545e-02
3.339110314846038818e-02 -6.104050204157829285e-02 2.362435907125473022e-01 1.395700126886367798e-01 3.050875961780548096e-01 1.225778460502624512e-01 -2.186490297317504883e-01 1.359863728284835815e-01 -3.403839096426963806e-02 -1.818366348743438721e-01 -1.544736176729202271e-01 -1.736170649528503418e-01 1.649821102619171143e-01 -1.635295748710632324e-01 -1.184274181723594666e-01 7.325664907693862915e-02 -3.436496257781982422e-01 -1.324659436941146851e-01 4.280135333538055420e-01 4.670623689889907837e-02 -8.432816714048385620e-02 -4.458373412489891052e-02 -2.695645950734615326e-02 1.012366488575935364e-01 -1.470885723829269409e-01 1.865867972373962402e-01 1.608130484819412231e-01 -5.721278488636016846e-02 9.956856071949005127e-02 2.286401242017745972e-01 1.931862831115722656e-01 -2.401985824108123779e-01
7.735957950353622437e-02 -3.205322027206420898e-01 2.137463539838790894e-01 1.971024870872497559e-01 1.591528058052062988e-01 -5.048844218254089355e-02 -3.292149603366851807e-01 1.938475370407104492e-01 -1.380147188901901245e-01 -6.545854359865188599e-02 -1.318251788616180420e-01 5.189484357833862305e-02 8.690646290779113770e-02 -5.821732431650161743e-02 -2.040944695472717285e-01 2.320318222045898438e-01 7.071448117494583130e-02 -3.544146120548248291e-01 1.361428350210189819e-01 2.083382308483123779e-01 -1.789914667606353760e-01 -1.779351830482482910e-01 8.213666826486587524e-02 -4.234311357140541077e-02 -2.014648318290710449e-01 1.950394660234451294e-01 -1.670252159237861633e-02 1.971084028482437134e-01 7.202400267124176025e-02 1.505092252045869827e-03 2.744816243648529053e-01 -1.413627713918685913e-01
-1.467442326247692108e-02 -1.665386557579040527e-01 2.185687720775604248e-01 -3.422241508960723877e-01 1.859663277864456177e-01 -1.760126277804374695e-02 -3.784940540790557861e-01 3.882628306746482849e-02 -8.444883674383163452e-02 2.183468490839004517e-01 -3.355344533920288086e-01 1.569204330444335938e-01 3.507121466100215912e-03 -1.646065413951873779e-01 -3.181689083576202393e-01 3.020434379577636719e-01 2.455698549747467041e-01 -6.938891112804412842e-02 6.496463716030120850e-02 1.811329722404479980e-01 -5.603961646556854248e-02 7.050244510173797607e-02 2.810394577682018280e-02 1.363992094993591309e-01 8.714170753955841064e-02 -4.127983003854751587e-02 9.018431603908538818e-02 -7.806140929460525513e-02 -5.382360517978668213e-02 -1.542755365371704102e-01 -6.316831707954406738e-02 -1.790263354778289795e-01
-3.176110982894897461e-02 -1.933938711881637573e-01 1.607931032776832581e-02 -2.211590409278869629e-01 -1.298703849315643311e-01 -1.872300803661346436e-01 -1.825741827487945557e-01 -1.572299450635910034e-01 2.822894155979156494e-01 -3.936378285288810730e-02 -1.097016111016273499e-01 2.942814230918884277e-01 1.374717950820922852e-01 -1.183575298637151718e-02 -1.623784899711608887e-01 3.724735677242279053e-01 1.166754066944122314e-01 -1.243150606751441956e-01 4.179882109165191650e-01 1.314906477928161621e-01 -2.096410244703292847e-01 -1.798437237739562988e-01 -7.478030771017074585e-02 8.609261363744735718e-03 -8.267060667276382446e-02 9.129184484481811523e-02 -8.961142599582672119e-02 4.129073396325111389e-02 3.710104525089263916e-02 1.420895308256149292e-01 2.877072691917419434e-01 7.844531536102294922e-02
-2.679744958877563477e-01 -4.359238315373659134e-03 3.224466443061828613e-01 -1.411557663232088089e-02 -1.206295341253280640e-01 -2.071435302495956421e-01 -2.181542515754699707e-01 7.093484699726104736e-02 7.345560193061828613e-02 9.623940289020538330e-02 -3.410870134830474854e-01 1.851873397827148438e-01 2.750061154365539551e-01 -1.304938346147537231e-01 1.132556274533271790e-01 1.961387693881988525e-02 -5.837326496839523315e-02 -1.734076887369155884e-01 1.537123620510101318e-01 2.970740199089050293e-01 -4.014952108263969421e-02 2.354652881622314453e-01 1.122142672538757324e-01 -9.779889136552810669e-02 8.977361023426055908e-02 4.759661108255386353e-02 -1.115682199597358704e-01 -1.841898635029792786e-02 -1.981286108493804932e-01 8.128377050161361694e-02 2.130772024393081665e-01 -3.221953511238098145e-01
-3.869025781750679016e-02 -1.177489906549453735e-01 8.938247710466384888e-02 7.357151061296463013e-02 2.122235596179962158e-01 -3.844654858112335205e-01 -2.706227302551269531e-01 1.953238844871520996e-01 -6.725122779607772827e-02 -9.795556217432022095e-02 -2.344677299261093140e-01 -1.123520955443382263e-01 2.484108656644821167e-01 5.360078811645507812e-02 -2.899104952812194824e-01 1.589956432580947876e-01 1.405302155762910843e-02 -1.569315791130065918e-01 1.275991201400756836e-01 4.291175678372383118e-02 -1.341992467641830444e-01 -4.093245565891265869e-01 -2.254689782857894897e-01 -8.258857578039169312e-02 -3.297714889049530029e-02 2.379483431577682495e-01 3.750675916671752930e-02 -2.742761000990867615e-02 3.946597874164581299e-02 -2.331690043210983276e-01 6.990696489810943604e-02 -6.731548905372619629e-02
-2.480346709489822388e-01 -3.092266619205474854e-01 1.684179753065109253e-01 -1.722315251827239990e-01 1.729261875152587891e-01 -1.627015918493270874e-01 -2.142851008102297783e-03 -1.478922814130783081e-01 -3.705348819494247437e-02 -2.603411376476287842e-01 -2.655218243598937988e-01 -7.755495142191648483e-03 1.231357753276824951e-01 -1.477098613977432251e-01 -2.057433873414993286e-01 1.164823323488235474e-01 3.948311880230903625e-02 -1.694239675998687744e-01 1.237044036388397217e-01 3.593180775642395020e-01 1.087023839354515076e-01 -2.468797415494918823e-01 -2.401868104934692383e-01 -1.170797571539878845e-01 -1.733136177062988281e-01 -3.547836467623710632e-02 7.906547188758850098e-02 9.303283691406250000e-02 -1.211747452616691589e-01 1.840462349355220795e-02 2.578279078006744385e-01 -1.656713187694549561e-01
-1.926146596670150757e-01 1.385303437709808350e-01 3.735235035419464111e-01 -1.851828992366790771e-01 -2.164049632847309113e-02 1.879296898841857910e-01 -2.661559581756591797e-01 1.558422446250915527e-01 -8.125755190849304199e-02 8.161756396293640137e-02 -8.380410075187683105e-02 -5.414477363228797913e-02 2.445825487375259399e-01 -3.298617154359817505e-02 4.395312815904617310e-02 1.856203228235244751e-01 -1.306785177439451218e-02 -2.681048773229122162e-02 4.133225083351135254e-01 9.899736940860748291e-02 -2.779204249382019043e-01 9.165153652429580688e-02 1.242059916257858276e-01 6.456940621137619019e-02 9.102454781532287598e-02 3.597704768180847168e-01 2.297339588403701782e-02 -1.604520231485366821e-01 -1.993555724620819092e-01 -3.584428876638412476e-02 -9.847091883420944214e-02 -1.303525865077972412e-01
1.217350736260414124e-01 -2.045811414718627930e-01 4.660384058952331543e-01 -2.242452800273895264e-01 -6.622561067342758179e-02 -6.774555891752243042e-02 -2.714638710021972656e-01 -2.903977967798709869e-02 5.102881044149398804e-02 7.067915797233581543e-02 -4.370001330971717834e-02 -1.976476907730102539e-01 -7.124312222003936768e-02 6.853877566754817963e-03 1.889496343210339546e-03 -1.453460752964019775e-01 2.200198471546173096e-01 -2.864934504032135010e-01 2.543196678161621094e-01 1.623909175395965576e-01 -1.953168660402297974e-01 -2.339062988758087158e-01 -3.480884730815887451e-01 8.956690877676010132e-02 7.171978801488876343e-02 1.206872686743736267e-01 5.114407278597354889e-03 4.691049456596374512e-02 1.730977445840835571e-01 1.068600360304117203e-02 9.798981249332427979e-02 -1.109621748328208923e-01
-8.060315251350402832e-02 -4.291772842407226562e-01 2.742127478122711182e-01 -2.042337208986282349e-01 -1.615715324878692627e-01 -2.277367264032363892e-01 -1.795044392347335815e-01 1.489821225404739380e-01 1.723305732011795044e-01 1.080373004078865051e-01 -2.437792420387268066e-01 1.779916435480117798e-01 2.075806558132171631e-01 -5.812630057334899902e-02 3.820403292775154114e-02 2.510304749011993408e-01 -6.778514385223388672e-02 1.447719484567642212e-01 1.322641596198081970e-02 1.719247698783874512e-01 -1.643451750278472900e-01 6.944843381643295288e-02 -4.043361917138099670e-02 2.726616710424423218e-02 -1.741841994225978851e-02 1.282711327075958252e-01 3.132286965847015381e-01 2.850001156330108643e-01 -8.454931527376174927e-02 1.064120512455701828e-02 -1.002070158720016479e-01 -1.170499622821807861e-01
-2.662667632102966309e-01 -2.755730450153350830e-01 3.309989273548126221e-01 -2.462268918752670288e-01 -1.705339252948760986e-01 -5.133778974413871765e-02 -2.269348204135894775e-01 2.650926113128662109e-01 -3.707738220691680908e-02 1.405794620513916016e-01 -2.178777009248733521e-01 9.300594776868820190e-02 5.676314234733581543e-02 2.648057043552398682e-02 -1.346880495548248291e-01 -1.923767626285552979e-01 1.820112168788909912e-01 -1.084425300359725952e-01 2.221661806106567383e-01 1.674834191799163818e-01 -1.510999500751495361e-01 3.491403162479400635e-02 -4.158015549182891846e-02 -1.612638533115386963e-01 2.070783674716949463e-01 -1.031258776783943176e-01 1.947654038667678833e-01 1.412545591592788696e-01 -2.028049901127815247e-02 -1.609161496162414551e-01 6.674159318208694458e-02 -2.773222029209136963e-01
2.030415683984756470e-01 -1.361761689186096191e-01 2.255286127328872681e-01 -5.997852608561515808e-02 -4.167598485946655273e-02 -4.539213776588439941e-01 2.319395914673805237e-02 3.680495172739028931e-02 4.372057691216468811e-02 4.109655320644378662e-02 -1.674871444702148438e-01 1.898388713598251343e-01 5.746775306761264801e-03 1.259540915489196777e-01 -5.398259684443473816e-02 4.330054670572280884e-02 -3.125660717487335205e-01 -8.055095374584197998e-02 3.569327294826507568e-01 1.365517526865005493e-01 -9.191897511482238770e-02 -7.919510453939437866e-02 -2.014449983835220337e-01 -4.376266896724700928e-01 1.709928512573242188e-01 -1.108734402805566788e-02 9.290347248315811157e-02 1.736040711402893066e-01 -1.189217865467071533e-01 5.131794884800910950e-02 4.098504781723022461e-02 6.387306749820709229e-02
2.296105325222015381e-01 -1.300558447837829590e-01 3.554552495479583740e-01 -1.599652022123336792e-01 -1.228115633130073547e-01 -3.714054822921752930e-02 -2.357043772935867310e-01 -9.310633689165115356e-02 1.163679510354995728e-01 -4.416187480092048645e-02 -2.484984993934631348e-01 -1.800703443586826324e-02 1.806083619594573975e-01 5.611537024378776550e-02 -1.740625314414501190e-02 -1.794629842042922974e-01 1.251351237297058105e-01 -7.722241431474685669e-02 2.864247262477874756e-01 -7.065486162900924683e-02 -3.833024203777313232e-01 -1.699774712324142456e-01 -1.481996029615402222e-01 -7.976126670837402344e-02 -1.837940067052841187e-01 2.776067554950714111e-01 3.892965614795684814e-02 5.875021964311599731e-02 3.011626601219177246e-01 -1.597643457353115082e-02 1.408648192882537842e-01 -1.117709949612617493e-01
4.212206602096557617e-02 -1.561338752508163452e-01 2.375572174787521362e-01 -1.247300654649734497e-01 1.462788879871368408e-01 -9.654194861650466919e-02 -2.468868941068649292e-01 1.180019453167915344e-01 -8.997032046318054199e-02 -8.970861136913299561e-02 -1.986430883407592773e-01 1.164183765649795532e-02 1.932589709758758545e-01 1.346393078565597534e-01 -1.467312872409820557e-01 -6.645166128873825073e-02 -3.473684936761856079e-02 -1.446741819381713867e-01 -1.833935678005218506e-01 -1.388020515441894531e-01 -1.919293850660324097e-01 -4.504816532135009766e-01 -3.434569835662841797e-01 1.275910437107086182e-01 2.737467288970947266e-01 1.947644799947738647e-01 1.845702826976776123e-01 1.016881018877029419e-01 -1.070169061422348022e-01 1.606091111898422241e-01 9.626109153032302856e-02 7.912980020046234131e-02
2.354907095432281494e-01 -1.480319499969482422e-01 4.230535328388214111e-01 -1.048856154084205627e-01 3.345595896244049072e-01 1.022107228636741638e-01 -1.482722610235214233e-01 3.016187064349651337e-02 -2.297184914350509644e-01 2.003018558025360107e-01 -2.329787611961364746e-01 -3.776054829359054565e-02 1.563531607389450073e-01 1.046756133437156677e-01 3.965578600764274597e-02 3.871917724609375000e-02 3.341601416468620300e-02 -1.964079774916172028e-02 3.579079508781433105e-01 -2.693895017728209496e-03 9.680384770035743713e-03 -1.484605371952056885e-01 1.202237210236489773e-03 -2.525508999824523926e-01 -2.890861928462982178e-01 -2.140392959117889404e-01 5.080316588282585144e-02 -9.345085173845291138e-02 -1.557846218347549438e-01 6.264206022024154663e-02 1.012503430247306824e-01 7.513219118118286133e-02
1.254696547985076904e-01 -2.314860932528972626e-02 2.102902531623840332e-01 -2.564581334590911865e-01 1.299598962068557739e-01 -2.913120388984680176e-01 -1.982079893350601196e-01 1.392658948898315430e-01 -1.784630119800567627e-01 1.448178142309188843e-01 -9.806245565414428711e-02 1.584432721138000488e-01 4.763132631778717041e-01 -6.521626561880111694e-02 -9.161648899316787720e-02 1.796315908432006836e-01 -7.138139754533767700e-02 -2.733963131904602051e-01 -5.358034744858741760e-02 2.363408505916595459e-01 -9.327841550111770630e-02 4.919622838497161865e-02 -1.055788695812225342e-01 6.829479336738586426e-02 2.266601920127868652e-01 -3.058942593634128571e-02 1.971434205770492554e-01 7.680113194510340691e-04 2.710107564926147461e-01 -8.713826537132263184e-02 -8.487445116043090820e-02 -9.509782493114471436e-02
-9.257046133279800415e-02 -4.705929458141326904e-01 4.115033149719238281e-01 8.429132401943206787e-02 6.262978166341781616e-02 -1.248413510620594025e-02 1.167507097125053406e-01 2.483753710985183716e-01 1.343577206134796143e-01 2.339739799499511719e-01 -1.992323398590087891e-01 3.764641657471656799e-02 1.584825962781906128e-01 -1.440347582101821899e-01 5.068999528884887695e-02 -1.134363263845443726e-01 -1.832453906536102295e-01 -1.166784018278121948e-01 1.732239425182342529e-01 -9.497120976448059082e-02 -3.092016465961933136e-02 -3.497570753097534180e-01 -3.587009757757186890e-02 -9.614843130111694336e-02 -1.477867215871810913e-01 -8.366187661886215210e-02 2.833445742726325989e-02 8.290140330791473389e-02 -3.695703297853469849e-02 2.317416518926620483e-01 1.053460910916328430e-01 -1.273076087236404419e-01
2.134112268686294556e-01 -1.519516557455062866e-01 4.037586748600006104e-01 -1.383594125509262085e-01 -1.984319649636745453e-02 5.981033667922019958e-02 -1.348570734262466431e-01 1.302431225776672363e-01 2.002252042293548584e-01 -4.427241533994674683e-02 -1.278691589832305908e-01 -2.440463602542877197e-01 -4.060138016939163208e-02 -2.521187961101531982e-01 -2.806668356060981750e-02 1.255989223718643188e-01 2.532715201377868652e-01 -1.968483924865722656e-01 2.195173949003219604e-01 1.123144775629043579e-01 -3.624358400702476501e-02 -1.206757500767707825e-01 -4.640746712684631348e-01 -6.076422706246376038e-02 1.376363486051559448e-01 4.852199181914329529e-02 5.238991230726242065e-02 -1.497717201709747314e-01 1.387363225221633911e-01 1.538624912500381470e-01 4.783304780721664429e-02 -1.415304541587829590e-01
3.205778598785400391e-01 -1.232699751853942871e-01 3.228152990341186523e-01 -5.686146393418312073e-02 8.406242728233337402e-02 2.701081708073616028e-02 4.990302398800849915e-02 1.688011437654495239e-01 1.330122351646423340e-01 3.033847510814666748e-01 -5.753348022699356079e-02 9.852792322635650635e-02 1.859626322984695435e-01 -1.390452086925506592e-01 -1.050519123673439026e-01 1.146944053471088409e-02 -1.755845248699188232e-01 -3.093084394931793213e-01 3.578133881092071533e-02 4.500218480825424194e-02 -1.192444786429405212e-01 -1.009675711393356323e-01 -1.184087544679641724e-01 -3.621445000171661377e-01 -2.940802276134490967e-02 -2.453948706388473511e-01 6.405150983482599258e-03 -2.229259163141250610e-01 -1.655325293540954590e-02 -1.447751075029373169e-01 4.838548600673675537e-02 -3.379205167293548584e-01
1.196948066353797913e-01 -7.039413601160049438e-02 2.899836003780364990e-01 -2.026427239179611206e-01 1.815100759267807007e-01 9.240735322237014771e-02 -3.801659867167472839e-02 2.957855351269245148e-02 -2.447318732738494873e-01 5.471521988511085510e-02 -2.198473662137985229e-01 -3.024917840957641602e-01 -9.113993728533387184e-04 1.410107165575027466e-01 8.553274720907211304e-02 2.912488579750061035e-02 -5.801822617650032043e-02 -2.267227023839950562e-01 3.712726533412933350e-01 2.984096761792898178e-03 -1.759799867868423462e-01 -3.970673978328704834e-01 -3.756913244724273682e-01 -7.138176262378692627e-02 -1.140936240553855896e-01 1.705052405595779419e-01 -1.348637416958808899e-02 -2.773858420550823212e-02 -7.473605871200561523e-02 6.362258456647396088e-03 -2.886594459414482117e-02 -6.320854276418685913e-02
1.158380806446075439e-01 -2.484195530414581299e-01 1.379052251577377319e-01 -1.138495504856109619e-01 1.177791804075241089e-01 -2.634850144386291504e-01 -3.139209747314453125e-01 2.203171327710151672e-02 -9.578823298215866089e-02 9.087962657213211060e-02 -1.331600695848464966e-01 1.054466962814331055e-01 1.567201167345046997e-01 -5.769573897123336792e-02 -2.235213667154312134e-01 3.386977016925811768e-01 -1.511660665273666382e-01 -9.111039340496063232e-02 1.101379171013832092e-01 2.669411897659301758e-01 -9.441119618713855743e-03 -1.166218146681785583e-01 1.676518470048904419e-02 1.800073385238647461e-01 -3.991595208644866943e-01 -5.591157451272010803e-02 1.851327866315841675e-01 6.820414215326309204e-02 1.427727937698364258e-01 1.500643491744995117e-01 2.578883469104766846e-01 2.168981358408927917e-03
-1.407979577779769897e-01 -7.950445264577865601e-02 3.523048758506774902e-01 -2.189137935638427734e-01 2.299873381853103638e-01 8.433739095926284790e-02 -2.360057532787322998e-01 1.163001731038093567e-01 7.642948627471923828e-02 -9.647625684738159180e-02 -1.362554132938385010e-01 1.398908048868179321e-01 -1.281641423702239990e-01 -9.780356287956237793e-02 1.158996894955635071e-01 8.005674183368682861e-02 -1.498984992504119873e-01 -3.665971755981445312e-01 1.539369523525238037e-01 5.268707498908042908e-02 1.489196568727493286e-01 -8.048702776432037354e-02 -1.075695604085922241e-01 -2.950780689716339111e-01 1.552682071924209595e-01 -2.059376388788223267e-01 -8.831713348627090454e-02 2.793055474758148193e-01 -2.386402636766433716e-01 5.827456712722778320e-02 2.164862155914306641e-01 -5.735509842634201050e-02
-2.287119477987289429e-01 -3.133111819624900818e-02 5.332009196281433105e-01 -3.111660480499267578e-02 6.927836686372756958e-02 -2.330704927444458008e-01 -2.312247902154922485e-01 5.713073164224624634e-02 1.117517650127410889e-01 7.165838498622179031e-03 -1.582014411687850952e-01 -6.093183904886245728e-02 -3.801088780164718628e-02 -2.784681618213653564e-01 -7.759325951337814331e-02 2.261491864919662476e-02 1.117826625704765320e-02 -1.387516856193542480e-01 8.747003972530364990e-02 2.729436755180358887e-01 1.464153826236724854e-01 1.553985327482223511e-01 -8.370891213417053223e-02 3.340372070670127869e-02 2.091806828975677490e-01 -1.846770383417606354e-02 3.602107614278793335e-02 4.701936268247663975e-04 -2.930638492107391357e-01 -1.000823639333248138e-02 -2.189075760543346405e-02 -3.628904819488525391e-01
-1.106837242841720581e-01 4.771845042705535889e-02 2.754254937171936035e-01 -1.739077121019363403e-01 3.300771713256835938e-01 -4.134634882211685181e-02 -2.267450094223022461e-02 -2.356645762920379639e-01 3.436536714434623718e-02 1.835423894226551056e-02 -4.209183156490325928e-01 9.203463792800903320e-02 1.857585161924362183e-01 -1.913947314023971558e-01 -6.778673082590103149e-02 1.001774072647094727e-01 -1.461633890867233276e-01 -1.655467450618743896e-01 3.776413202285766602e-01 2.872128486633300781e-01 4.988430440425872803e-02 3.858537599444389343e-02 -2.716872841119766235e-02 -7.490267604589462280e-02 2.115295529365539551e-01 6.413482874631881714e-02 -1.230638176202774048e-01 -7.514408230781555176e-02 2.789389491081237793e-01 6.835556775331497192e-02 5.316339060664176941e-02 -2.393171936273574829e-02
-1.542903929948806763e-01 1.355337351560592651e-02 1.166934892535209656e-01 5.839606001973152161e-02 2.136852890253067017e-01 -1.684982925653457642e-01 -2.919534444808959961e-01 -9.567049145698547363e-02 1.380479633808135986e-01 7.518562674522399902e-02 -2.315829508006572723e-02 1.885818839073181152e-01 2.470050454139709473e-01 -9.433136880397796631e-02 -2.204477190971374512e-01 -1.184916645288467407e-01 8.061283268034458160e-03 -4.574775695800781250e-01 3.075246810913085938e-01 1.773935407400131226e-01 1.049497276544570923e-01 -1.430114358663558960e-02 -3.323898911476135254e-01 -1.110223680734634399e-01 3.184197098016738892e-02 -4.585259407758712769e-02 7.177053019404411316e-03 -4.950791224837303162e-02 -1.624373644590377808e-01 1.413233578205108643e-01 -2.103556990623474121e-01 -1.775910705327987671e-01
6.593318283557891846e-02 -3.509775996208190918e-01 1.909913569688796997e-01 -2.168511450290679932e-01 -1.697933860123157501e-02 -1.748747825622558594e-01 -8.525252342224121094e-02 -4.736813716590404510e-04 1.508195847272872925e-01 9.398642182350158691e-02 -1.209581196308135986e-01 4.311549067497253418e-01 7.813421636819839478e-02 3.710994124412536621e-02 -2.798074781894683838e-01 2.158428579568862915e-01 -2.531785070896148682e-01 -1.912283003330230713e-01 2.266334742307662964e-01 8.418536931276321411e-02 1.695256307721138000e-02 -1.972932517528533936e-01 -6.431535631418228149e-02 1.865552216768264771e-01 -2.695740163326263428e-01 4.151557758450508118e-02 8.745485544204711914e-02 -7.477944344282150269e-02 -2.316851727664470673e-02 2.421716004610061646e-01 4.622365906834602356e-02 1.168183330446481705e-02
-4.173515439033508301e-01 -1.357859075069427490e-01 6.440253555774688721e-02 -1.431460212916135788e-02 -8.215015381574630737e-02 -5.395305156707763672e-02 -3.060441836714744568e-02 -2.782567963004112244e-02 -3.880313038825988770e-02 9.107825160026550293e-02 -1.989368200302124023e-01 -1.229123100638389587e-01 3.004307150840759277e-01 -1.637432873249053955e-01 -1.460812985897064209e-01 -6.781059782952070236e-03 -2.024650573730468750e-01 -4.977700859308242798e-02 1.150134727358818054e-01 3.164933323860168457e-01 -3.003385066986083984e-01 -2.393953800201416016e-01 -1.075446978211402893e-01 -7.494141161441802979e-02 2.102670073509216309e-01 1.475314646959304810e-01 1.371462047100067139e-01 1.919379085302352905e-01 5.001377686858177185e-02 1.709295213222503662e-01 3.178901374340057373e-01 1.129401251673698425e-01
1.084700077772140503e-01 1.989865303039550781e-02 3.354266583919525146e-01 1.869782246649265289e-02 3.314767777919769287e-01 1.852149069309234619e-01 -1.999772042036056519e-01 6.440275162458419800e-02 -1.917055924423038960e-03 -2.331644147634506226e-01 -1.125282421708106995e-01 -1.598130911588668823e-01 1.795397400856018066e-01 1.147215347737073898e-02 -2.014954984188079834e-01 -1.142770498991012573e-01 -2.600111365318298340e-01 -1.855419874191284180e-01 1.136983931064605713e-01 1.294041275978088379e-01 -6.898418068885803223e-02 -9.109845012426376343e-02 1.695033609867095947e-01 -1.595415472984313965e-01 2.261749058961868286e-01 2.608579397201538086e-01 3.027053177356719971e-01 -1.496969014406204224e-01 -7.547548413276672363e-02 -6.419041007757186890e-02 1.964627653360366821e-01 -1.656997054815292358e-01
1.678148657083511353e-01 -9.426105767488479614e-02 2.786744832992553711e-01 -4.118166863918304443e-02 9.088221192359924316e-02 1.963493525981903076e-01 -1.715775728225708008e-01 1.377159506082534790e-01 -2.171691507101058960e-01 1.571473032236099243e-01 -2.046438902616500854e-01 -7.883083075284957886e-02 -1.485174596309661865e-01 5.074535682797431946e-02 -6.615614891052246094e-02 1.114476621150970459e-01 -2.838914096355438232e-01 -2.497527003288269043e-01 3.116482496261596680e-01 6.691905204206705093e-03 -9.920414537191390991e-02 -1.262483652681112289e-02 7.891009002923965454e-02 -2.312880158424377441e-01 -7.972291111946105957e-02 -1.960712112486362457e-02 6.412535160779953003e-02 -9.498213231563568115e-02 -3.648510277271270752e-01 4.776747897267341614e-03 3.293444514274597168e-01 -2.359171509742736816e-01
3.650516737252473831e-03 -2.916426658630371094e-01 3.526096343994140625e-01 1.227696090936660767e-01 -6.116044148802757263e-02 1.349702291190624237e-02 -1.476255655288696289e-01 -1.917721144855022430e-02 -9.388840943574905396e-02 -9.908926673233509064e-03 -2.149616628885269165e-01 1.726802885532379150e-01 -5.863125994801521301e-02 -4.244717955589294434e-02 -9.980769455432891846e-02 1.414132118225097656e-01 2.154713496565818787e-02 -3.381617963314056396e-01 2.273236066102981567e-01 1.865037232637405396e-01 -1.754326075315475464e-01 -5.218523740768432617e-02 6.783560663461685181e-02 -9.999126195907592773e-02 -3.030032217502593994e-01 1.593714654445648193e-01 1.896452903747558594e-01 2.039139866828918457e-01 3.225272521376609802e-02 1.264242082834243774e-01 4.098968803882598877e-01 1.140867546200752258e-02
1.252271514385938644e-02 -1.225810125470161438e-01 2.907602190971374512e-01 -8.501168340444564819e-02 1.539288461208343506e-01 -1.924463063478469849e-01 -6.231757625937461853e-02 5.984927527606487274e-03 -1.071968302130699158e-01 -2.259507179260253906e-01 -4.129943847656250000e-01 -9.069912135601043701e-02 2.412732131779193878e-02 -1.290872246026992798e-01 -1.184714958071708679e-01 2.866991981863975525e-02 -6.777940783649682999e-03 -2.182083129882812500e-01 2.182692885398864746e-01 2.103842347860336304e-01 2.377785593271255493e-01 -5.647052824497222900e-02 -1.137273460626602173e-01 -2.447616159915924072e-01 -1.756974458694458008e-01 -1.160005182027816772e-01 -8.219706267118453979e-02 -3.768337890505790710e-03 -1.141016781330108643e-01 6.861626356840133667e-02 3.808964490890502930e-01 -2.625295221805572510e-01
-1.906072646379470825e-01 -3.937824964523315430e-01 3.595474064350128174e-01 -1.070722490549087524e-01 1.608250290155410767e-01 -2.204055488109588623e-01 -5.074610933661460876e-02 1.496835500001907349e-01 9.529218822717666626e-02 1.049316972494125366e-01 -2.222676873207092285e-01 3.634852468967437744e-01 2.694827318191528320e-01 -4.991439357399940491e-02 -1.282000392675399780e-01 2.139572799205780029e-01 -9.041567333042621613e-03 -2.156675048172473907e-02 8.082651346921920776e-02 -3.933514654636383057e-02 9.310169145464897156e-03 2.167827486991882324e-01 -2.401150204241275787e-02 -1.595036387443542480e-01 8.432059735059738159e-02 -1.840139739215373993e-02 2.950664758682250977e-01 -3.263509646058082581e-02 1.566988080739974976e-01 1.640896052122116089e-01 -8.642191067337989807e-03 2.533665485680103302e-02
1.078701168298721313e-01 4.489706456661224365e-02 2.927230894565582275e-01 2.804443836212158203e-01 1.440914273262023926e-01 1.002455577254295349e-01 -1.687403917312622070e-01 4.765965789556503296e-02 -1.992658674716949463e-01 -1.665679365396499634e-01 -1.057599410414695740e-01 5.679435655474662781e-02 2.538552321493625641e-02 -1.328082233667373657e-01 -1.351435184478759766e-01 1.401541531085968018e-01 -5.161305516958236694e-02 -1.411353945732116699e-01 5.451946854591369629e-01 1.808246225118637085e-01 -2.659855186939239502e-01 7.928375154733657837e-03 -1.585013121366500854e-01 6.744533777236938477e-02 -2.245238795876502991e-02 2.257753908634185791e-01 7.789874821901321411e-02 1.710594743490219116e-01 -1.077686995267868042e-01 1.036700457334518433e-01 2.023436278104782104e-01 1.388915926218032837e-01
-3.455808386206626892e-02 -2.877988219261169434e-01 2.693577706813812256e-01 -7.536241412162780762e-02 8.468822389841079712e-02 9.854379296302795410e-02 -1.425348520278930664e-01 -1.817652583122253418e-01 -2.766087651252746582e-01 2.393180578947067261e-01 -2.966862916946411133e-01 8.640906959772109985e-02 -7.113398611545562744e-02 -3.121867477893829346e-01 1.598985195159912109e-01 1.548838168382644653e-01 -5.529338493943214417e-02 -2.140765488147735596e-01 1.244508922100067139e-01 -2.218710780143737793e-01 -2.542197518050670624e-02 -3.358708620071411133e-01 -1.968434900045394897e-01 -2.150672972202301025e-01 1.234300360083580017e-01 1.226511690765619278e-02 1.043151877820491791e-02 1.637056171894073486e-01 -3.357403352856636047e-02 -3.609317913651466370e-02 1.235264763236045837e-01 -1.188046783208847046e-01
-2.154639214277267456e-01 -2.615305483341217041e-01 3.318688571453094482e-01 -2.122644186019897461e-01 2.677017748355865479e-01 -2.053589820861816406e-01 -1.330965012311935425e-01 -2.295620739459991455e-02 -8.444499224424362183e-02 3.495123982429504395e-02 -6.614096462726593018e-02 1.081780940294265747e-01 2.457147985696792603e-01 -1.529754549264907837e-01 1.050259396433830261e-01 -4.494990035891532898e-02 -1.606129109859466553e-01 -1.338975429534912109e-01 1.323937717825174332e-02 3.356285393238067627e-01 4.933900013566017151e-02 1.449901759624481201e-01 2.927441708743572235e-02 -2.242185920476913452e-01 2.470136284828186035e-01 -1.122846230864524841e-01 9.835665673017501831e-02 8.898366242647171021e-02 -3.243215382099151611e-01 4.418069496750831604e-02 1.491542458534240723e-01 -1.578431725502014160e-01
2.103951014578342438e-02 1.412878334522247314e-01 3.193263113498687744e-01 -6.845012307167053223e-02 1.318543702363967896e-01 -1.096514910459518433e-01 -7.797003537416458130e-02 -9.868619590997695923e-02 3.639738634228706360e-02 -1.097678989171981812e-01 -2.755901217460632324e-01 1.744788885116577148e-01 -1.311539262533187866e-01 9.317448735237121582e-02 -7.112748920917510986e-02 -1.996866762638092041e-01 -3.118551969528198242e-01 -1.006407141685485840e-01 3.554029166698455811e-01 1.486089378595352173e-01 -1.202781572937965393e-01 -6.648045033216476440e-02 -1.050004139542579651e-01 -2.502136230468750000e-01 2.395441681146621704e-01 -1.277353167533874512e-01 6.381504982709884644e-02 1.923374086618423462e-01 -1.631702929735183716e-01 -1.904665082693099976e-01 3.295330405235290527e-01 -5.074923485517501831e-02
-2.632197737693786621e-01 -2.606537044048309326e-01 1.910163462162017822e-01 -7.009461522102355957e-02 8.301123231649398804e-02 4.233729466795921326e-02 1.029473245143890381e-01 2.287030965089797974e-02 -1.229914799332618713e-01 5.368865653872489929e-02 -9.171333909034729004e-02 -6.714431103318929672e-03 -3.297961875796318054e-02 -9.903608262538909912e-02 3.679275140166282654e-02 2.484334260225296021e-01 -3.295478597283363342e-02 2.025270909070968628e-01 4.041522741317749023e-01 -6.649090349674224854e-02 -1.680538207292556763e-01 -2.439450174570083618e-01 -2.983670234680175781e-01 -2.738643884658813477e-01 -5.734073370695114136e-02 4.291535168886184692e-02 4.332915246486663818e-01 1.225923821330070496e-01 -2.228409983217716217e-02 2.835120446979999542e-02 1.715352982282638550e-01 -2.952217124402523041e-02
2.846990525722503662e-01 -1.853989213705062866e-01 1.793409436941146851e-01 7.496803998947143555e-02 1.688666939735412598e-01 -1.366422325372695923e-02 -3.644788265228271484e-01 2.022191882133483887e-01 8.509658277034759521e-02 -6.691537052392959595e-02 -2.441425770521163940e-01 -2.650760412216186523e-01 3.075110726058483124e-02 -4.822213202714920044e-02 -8.356857299804687500e-02 -3.779556602239608765e-02 3.383266925811767578e-02 -2.972113192081451416e-01 4.491089880466461182e-01 1.224510222673416138e-01 -9.249765425920486450e-02 -6.086109578609466553e-02 4.970915615558624268e-02 4.804060608148574829e-02 6.369628757238388062e-02 -1.475015133619308472e-01 1.337284594774246216e-01 -6.159836798906326294e-02 -1.987013816833496094e-01 1.676230579614639282e-01 2.099135816097259521e-01 -9.343865513801574707e-02
-1.572906821966171265e-01 -3.157780468463897705e-01 2.088017016649246216e-01 -6.699416041374206543e-02 8.212304115295410156e-02 7.122518122196197510e-02 5.876360461115837097e-02 -1.308993529528379440e-02 -6.174128875136375427e-02 2.822800576686859131e-01 -1.784095764160156250e-01 -9.254263341426849365e-02 9.907315671443939209e-02 -4.350678529590368271e-03 5.632375925779342651e-02 2.802397310733795166e-01 7.431390136480331421e-02 1.794198602437973022e-01 2.246488332748413086e-01 1.728351265192031860e-01 -1.898154467344284058e-01 -1.102389991283416748e-01 -3.027577698230743408e-01 -3.020306825637817383e-01 -3.171994984149932861e-01 1.689572632312774658e-02 -2.956839278340339661e-02 -1.850399374961853027e-01 5.295125767588615417e-02 2.306838035583496094e-01 2.353691905736923218e-01 -5.789579357951879501e-03
-1.503432244062423706e-01 8.281782269477844238e-02 3.703605532646179199e-01 -5.340680852532386780e-02 1.840624511241912842e-01 -2.579718455672264099e-02 -1.286778301000595093e-01 -4.397769272327423096e-02 1.415733993053436279e-01 8.208328485488891602e-02 -1.354100108146667480e-01 -1.440081652253866196e-02 1.602959632873535156e-01 -2.016691863536834717e-01 4.904139204882085323e-04 1.831349134445190430e-01 4.695127159357070923e-02 -2.371760755777359009e-01 3.857539296150207520e-01 1.347137838602066040e-01 2.668511867523193359e-01 2.120635956525802612e-01 5.198712274432182312e-02 -1.113786548376083374e-01 2.403237670660018921e-01 5.137196183204650879e-02 -2.133721299469470978e-02 6.935272365808486938e-02 -5.090509355068206787e-02 6.043056771159172058e-02 1.263593882322311401e-01 -4.332272112369537354e-01
-9.070464968681335449e-02 -2.986437976360321045e-01 1.076758056879043579e-01 -2.904730439186096191e-01 -1.031817644834518433e-01 -1.301958411931991577e-01 -1.209607645869255066e-01 -2.154941260814666748e-01 1.494425237178802490e-01 1.010437235236167908e-01 -2.794847786426544189e-01 1.580649167299270630e-01 1.047650799155235291e-01 -2.824914082884788513e-02 -1.655505150556564331e-01 2.745425701141357422e-01 -3.285601735115051270e-01 -2.893764078617095947e-01 2.577781081199645996e-01 6.023566797375679016e-02 2.488384023308753967e-02 -2.000479102134704590e-01 7.901518791913986206e-02 1.304008364677429199e-01 -2.317927628755569458e-01 5.339964292943477631e-03 9.497195482254028320e-02 1.101327240467071533e-01 -4.545705858618021011e-03 2.176273763179779053e-01 1.375949680805206299e-01 2.968477271497249603e-02
-9.559906274080276489e-02 -5.903138220310211182e-02 2.057758867740631104e-01 2.006957381963729858e-01 3.082598149776458740e-01 -2.538545727729797363e-01 -1.406618356704711914e-01 3.466318249702453613e-01 -2.041680961847305298e-01 -2.210932821035385132e-01 -2.589269876480102539e-01 9.553677588701248169e-02 9.762421995401382446e-02 -8.888747543096542358e-02 -1.635997444391250610e-01 3.650521114468574524e-02 3.852514177560806274e-02 -1.666427254676818848e-01 2.360526025295257568e-01 6.607588380575180054e-02 -1.910527348518371582e-01 -4.310568571090698242e-01 -7.657920569181442261e-02 7.516476325690746307e-03 -2.651614369824528694e-03 1.095186918973922729e-01 1.651744693517684937e-01 7.877358049154281616e-02 9.561693668365478516e-02 -6.943933665752410889e-02 1.159200891852378845e-01 5.116321146488189697e-02
-1.995848566293716431e-01 3.984613716602325439e-02 2.151814103126525879e-01 9.140059351921081543e-02 -1.551926694810390472e-02 1.113848015666007996e-01 -3.481356501579284668e-01 -2.710679918527603149e-02 -7.469436526298522949e-02 1.229073107242584229e-01 -2.952322959899902344e-01 3.022950589656829834e-01 2.169708758592605591e-01 -2.765192985534667969e-01 9.496295452117919922e-02 2.189387381076812744e-01 -6.883858144283294678e-02 -2.394331544637680054e-01 -1.259943991899490356e-01 2.637543678283691406e-01 -3.015635013580322266e-01 -8.984410203993320465e-03 -1.299197077751159668e-01 6.999262422323226929e-02 3.709481284022331238e-02 -1.395947579294443130e-02 1.979314684867858887e-01 -9.512616693973541260e-02 1.867873668670654297e-01 1.482709348201751709e-01 5.347749963402748108e-02 -1.406463831663131714e-01
-1.065339073538780212e-01 -1.284244954586029053e-01 3.997529447078704834e-01 -3.141765594482421875e-01 1.028154715895652771e-01 1.520013213157653809e-01 -9.012380242347717285e-02 1.026486679911613464e-01 1.477610170841217041e-01 -2.294594496488571167e-01 -3.492982685565948486e-01 -4.552773758769035339e-02 1.361863464117050171e-01 2.057917788624763489e-02 -2.871963083744049072e-01 9.027680009603500366e-02 -9.465179406106472015e-03 -3.087366819381713867e-01 -1.029169410467147827e-01 1.233677268028259277e-01 9.543377161026000977e-02 -1.484247446060180664e-01 -1.717007160186767578e-01 -1.828282624483108521e-01 -1.749575287103652954e-01 -1.245286092162132263e-01 7.247440516948699951e-02 1.104697883129119873e-01 -4.948583990335464478e-02 1.177719794213771820e-02 1.680146008729934692e-01 -2.085439264774322510e-01
-1.560269147157669067e-01 3.116721287369728088e-02 3.148150146007537842e-01 -1.732953339815139771e-01 2.578184306621551514e-01 -1.279693543910980225e-01 -3.077451884746551514e-01 -2.633620984852313995e-02 6.930095702409744263e-02 -1.677753031253814697e-01 -2.555041015148162842e-01 -2.302940338850021362e-01 5.265809595584869385e-02 5.452071130275726318e-02 1.435347739607095718e-02 3.645974099636077881e-01 -1.675438880920410156e-01 -1.212633401155471802e-01 3.322404325008392334e-01 -1.039717253297567368e-02 -3.148443996906280518e-01 -5.871465429663658142e-02 1.056712269783020020e-01 7.889369875192642212e-02 6.704517453908920288e-02 5.125516653060913086e-02 9.030320495367050171e-02 3.896375745534896851e-02 -2.372775524854660034e-01 4.931708332151174545e-03 -5.766161531209945679e-02 1.657364070415496826e-01
-6.164243817329406738e-02 -1.663321256637573242e-01 9.326948970556259155e-02 -1.911659240722656250e-01 1.147220060229301453e-01 8.871568739414215088e-02 -2.276243716478347778e-01 -1.723980307579040527e-01 2.442680066451430321e-03 2.827589400112628937e-02 -4.074295759201049805e-01 3.543766215443611145e-02 5.243556946516036987e-02 -2.065499722957611084e-01 -1.918495744466781616e-01 1.699395477771759033e-01 -7.441855967044830322e-02 -2.883187532424926758e-01 1.404964476823806763e-01 4.283408522605895996e-01 -7.552476227283477783e-02 -4.466737434267997742e-02 -2.234865278005599976e-01 1.142938807606697083e-01 1.551191657781600952e-01 1.087740063667297363e-01 1.450941804796457291e-02 8.091404289007186890e-02 4.192280396819114685e-02 -2.286798357963562012e-01 7.905472815036773682e-02 -2.757243514060974121e-01
3.222014755010604858e-02 -6.222818791866302490e-02 3.702913224697113037e-01 1.922361999750137329e-01 3.302648663520812988e-01 1.614309698343276978e-01 -2.929238379001617432e-01 1.793866306543350220e-01 1.977158524096012115e-02 -1.007557883858680725e-01 -2.426861226558685303e-01 -6.251502782106399536e-03 1.774745583534240723e-01 -8.587676286697387695e-02 -1.590470820665359497e-01 -1.104236617684364319e-01 -1.750758886337280273e-01 -4.039442539215087891e-02 3.610001802444458008e-01 -1.678512059152126312e-02 -2.655649483203887939e-01 4.455809667706489563e-02 1.152670159935951233e-01 1.633853912353515625e-01 -5.039673764258623123e-03 2.026081383228302002e-01 6.376945227384567261e-02 -1.424274593591690063e-01 4.343518987298011780e-02 2.439219951629638672e-01 1.284628212451934814e-01 -5.803518742322921753e-02
-1.057965606451034546e-01 -7.829427719116210938e-02 5.962818488478660583e-02 3.781637409701943398e-03 2.297347635030746460e-01 -7.468701899051666260e-02 -2.127662003040313721e-01 1.005767509341239929e-01 1.677578091621398926e-01 -5.849949643015861511e-02 -1.358332782983779907e-01 4.321609809994697571e-02 1.273958981037139893e-01 -7.892024703323841095e-03 -3.333452939987182617e-01 -1.095073372125625610e-01 2.406014129519462585e-02 -4.560447335243225098e-01 2.871865928173065186e-01 3.188886940479278564e-01 -3.633995354175567627e-02 -2.961055338382720947e-01 -2.511480152606964111e-01 2.883956395089626312e-02 1.043647602200508118e-01 2.418748587369918823e-01 -1.618161797523498535e-01 1.258140057325363159e-01 -2.931760437786579132e-02 -7.308461517095565796e-02 1.722009503282606602e-03 -1.041102856397628784e-01
-9.427123516798019409e-02 -4.106839001178741455e-01 1.055618897080421448e-01 -3.045547008514404297e-01 1.141507923603057861e-01 -1.224093586206436157e-01 1.881442405283451080e-02 1.417838037014007568e-02 6.689285486936569214e-02 -1.448237895965576172e-01 8.778854459524154663e-02 1.144440174102783203e-01 3.744935691356658936e-01 -2.163911936804652214e-03 8.016981929540634155e-02 2.985185980796813965e-01 1.198626607656478882e-01 -9.478264302015304565e-02 2.465852051973342896e-01 -3.118775598704814911e-02 -1.183493137359619141e-01 -1.830508559942245483e-01 1.028923392295837402e-01 -2.719046920537948608e-02 -1.368520557880401611e-01 8.945924043655395508e-02 1.106801703572273254e-01 -1.886338442564010620e-01 -5.975000560283660889e-02 2.617540657520294189e-01 1.464344561100006104e-01 -3.096469640731811523e-01
-1.977656781673431396e-01 -1.624018102884292603e-01 3.918397724628448486e-01 3.114119358360767365e-02 -3.149720653891563416e-02 -5.021537095308303833e-02 -2.752134799957275391e-01 -3.256666660308837891e-02 9.666658937931060791e-02 -1.222240626811981201e-01 -3.242883980274200439e-01 1.972301900386810303e-01 3.989607989788055420e-01 -4.286900907754898071e-02 8.385199308395385742e-02 -1.382983773946762085e-01 -6.152388453483581543e-02 -6.200676783919334412e-02 -1.120464038103818893e-02 2.413699924945831299e-01 -1.109624877572059631e-01 -8.185177284758538008e-05 -1.300894916057586670e-01 -8.639612793922424316e-02 3.386080265045166016e-01 4.635126143693923950e-02 -1.669552326202392578e-01 9.487596899271011353e-02 -2.027529329061508179e-01 1.392605751752853394e-01 1.146334335207939148e-01 -1.189155504107475281e-01
8.521587401628494263e-02 -3.886007517576217651e-02 4.772615730762481689e-01 8.416584134101867676e-02 2.572581768035888672e-01 -5.596029385924339294e-02 -7.844417542219161987e-02 -1.585526466369628906e-01 1.330217421054840088e-01 -5.089415702968835831e-03 -5.789320915937423706e-02 9.142202325165271759e-03 -7.419528067111968994e-02 1.380662024021148682e-01 -3.075184822082519531e-01 1.297083683311939240e-02 4.420950263738632202e-02 -6.519292294979095459e-02 2.423820644617080688e-01 2.107714675366878510e-02 -1.954041868448257446e-01 7.514124363660812378e-02 -6.279765814542770386e-02 -3.970742225646972656e-02 -1.252392828464508057e-01 1.938569545745849609e-01 3.244441151618957520e-01 1.801615208387374878e-01 -1.072407811880111694e-01 3.662607073783874512e-01 2.413421124219894409e-01 7.531714439392089844e-02
2.054052799940109253e-01 -2.817492783069610596e-01 2.184633612632751465e-01 4.222428798675537109e-02 -9.297554939985275269e-02 -1.324052065610885620e-01 -1.288502216339111328e-01 -3.465849673375487328e-03 2.841882705688476562e-01 2.043259441852569580e-01 -2.777065932750701904e-01 -2.211106270551681519e-01 1.995555907487869263e-01 -1.495681703090667725e-01 -2.364287078380584717e-01 1.773623675107955933e-01 2.478030920028686523e-01 -1.578400582075119019e-01 2.315149456262588501e-01 1.957964710891246796e-02 -1.603281241841614246e-03 -1.751555949449539185e-01 -1.643108725547790527e-01 -1.470398902893066406e-01 2.142394781112670898e-01 -5.668105557560920715e-02 2.891794145107269287e-01 -2.110644057393074036e-02 -1.174668148159980774e-01 -6.207845173776149750e-03 -1.391978859901428223e-01 -4.535622522234916687e-02
-6.365775316953659058e-02 7.976004481315612793e-02 3.171986937522888184e-01 -9.997946023941040039e-02 2.393184155225753784e-01 -3.662469089031219482e-01 8.909408003091812134e-03 -2.442881166934967041e-01 8.644732832908630371e-02 3.421127051115036011e-02 -1.692368537187576294e-01 8.217684179544448853e-02 2.137901037931442261e-01 -7.982491701841354370e-02 -3.452798724174499512e-01 2.294083684682846069e-02 8.891123533248901367e-02 -3.455362915992736816e-01 1.357085853815078735e-01 8.422919362783432007e-02 -1.342167705297470093e-01 -8.695499040186405182e-03 -1.714647710323333740e-01 -5.712151154875755310e-02 2.151706665754318237e-01 -5.777028203010559082e-02 -8.542849868535995483e-02 -1.497990489006042480e-01 8.287119120359420776e-02 1.253119856119155884e-01 -1.045940257608890533e-02 -3.260833621025085449e-01
2.529694139957427979e-02 -1.937655918300151825e-02 2.781852185726165771e-01 2.248127385973930359e-02 1.168499067425727844e-01 -6.887836754322052002e-02 -3.695595860481262207e-01 -1.193863302469253540e-01 -2.753012441098690033e-02 -1.148200035095214844e-01 -3.579737544059753418e-01 -1.017656549811363220e-01 2.357957512140274048e-01 4.969407990574836731e-02 -5.935499444603919983e-02 4.354198276996612549e-02 3.341630846261978149e-02 -3.456363379955291748e-01 7.177127897739410400e-02 2.971214354038238525e-01 5.442512780427932739e-02 -2.176877409219741821e-01 -7.243219017982482910e-02 2.123913913965225220e-01 -3.914267942309379578e-02 2.956499755382537842e-01 2.125754654407501221e-01 -7.359137386083602905e-02 3.032490983605384827e-02 -1.487448960542678833e-01 2.257043421268463135e-01 -8.765530586242675781e-02
-1.070221140980720520e-01 -1.556800007820129395e-01 3.949684202671051025e-01 -8.338522166013717651e-02 -1.561190653592348099e-02 -1.367653906345367432e-02 -1.682397723197937012e-01 -8.621194958686828613e-02 2.039485424757003784e-02 -4.290328547358512878e-02 -3.303349912166595459e-01 6.063733622431755066e-02 3.701238930225372314e-01 3.001970052719116211e-02 -1.265621930360794067e-01 -5.404689162969589233e-02 -3.130628913640975952e-02 -1.060199588537216187e-01 1.976495385169982910e-01 2.693930268287658691e-01 -4.640269279479980469e-02 1.004739180207252502e-01 -7.688239216804504395e-03 -7.294271141290664673e-02 3.194413483142852783e-01 -2.623205073177814484e-02 -2.835536897182464600e-01 -1.077801212668418884e-01 -1.618389785289764404e-01 6.614288687705993652e-02 3.043611049652099609e-01 -1.840204149484634399e-01
6.037539616227149963e-02 -3.952756151556968689e-02 2.809494733810424805e-01 -1.247635036706924438e-01 1.325327455997467041e-01 -1.388585418462753296e-01 -3.057512938976287842e-01 -7.459685951471328735e-02 -5.894152075052261353e-02 2.701630294322967529e-01 -2.421602606773376465e-01 -2.636391818523406982e-01 3.369689285755157471e-01 -4.059315472841262817e-02 -3.040129542350769043e-01 -7.741310447454452515e-02 4.605124145746231079e-02 -1.066138073801994324e-01 1.377743631601333618e-01 2.783213853836059570e-01 -9.295225888490676880e-02 4.942953586578369141e-02 -1.929183751344680786e-01 -2.258515208959579468e-01 1.079887002706527710e-01 -5.958070605993270874e-02 4.182512685656547546e-02 3.225197643041610718e-02 2.912251353263854980e-01 8.241934329271316528e-02 1.074773445725440979e-01 -1.256097853183746338e-01
1.152490358799695969e-02 -1.839520633220672607e-01 5.416013598442077637e-01 -1.260765790939331055e-01 -1.351136267185211182e-01 5.711121484637260437e-02 -1.184355989098548889e-01 3.579847747460007668e-03 -8.365733921527862549e-02 7.183308899402618408e-02 -1.004569083452224731e-01 -2.644020915031433105e-01 -1.000209897756576538e-01 -1.191441565752029419e-01 -6.758023519068956375e-03 7.431830465793609619e-02 2.515452206134796143e-01 1.087860614061355591e-01 1.321073323488235474e-01 1.045253351330757141e-01 -3.190398216247558594e-01 -2.596066296100616455e-01 -1.201473325490951538e-01 -5.070661380887031555e-02 -7.320500910282135010e-02 2.318900823593139648e-01 2.303038239479064941e-01 6.819855421781539917e-02 -1.651799492537975311e-02 2.826124727725982666e-01 -6.877189874649047852e-02 -8.914253115653991699e-02
-4.323466494679450989e-02 -2.679017931222915649e-02 4.109287261962890625e-01 -5.473504215478897095e-02 1.795969009399414062e-01 -5.618651583790779114e-02 -1.137768030166625977e-01 3.440826013684272766e-02 -1.137829944491386414e-01 -8.610925823450088501e-02 -2.633599936962127686e-01 -3.257136046886444092e-01 1.904915124177932739e-01 -7.809688802808523178e-03 -1.390979439020156860e-01 2.188966274261474609e-01 -1.846442073583602905e-01 -5.933816358447074890e-02 3.955823779106140137e-01 1.076312735676765442e-01 -2.290746122598648071e-01 -9.796176850795745850e-02 1.448474973440170288e-01 -6.354717537760734558e-03 1.800661087036132812e-01 3.965778276324272156e-02 1.042897477746009827e-01 1.330004818737506866e-02 -2.709279656410217285e-01 2.054964751005172729e-02 -1.679702550172805786e-01 2.018098086118698120e-01
-5.300970375537872314e-02 -3.045547939836978912e-02 3.757889270782470703e-01 -2.576731443405151367e-01 -5.474162101745605469e-02 8.812803030014038086e-02 -5.465693026781082153e-02 2.286997437477111816e-01 1.978766024112701416e-01 -1.673730760812759399e-01 -6.271065771579742432e-02 -8.837341330945491791e-03 -3.542137518525123596e-02 3.160572424530982971e-02 -6.765110045671463013e-02 2.630185782909393311e-01 -1.252152472734451294e-01 -3.414068222045898438e-01 2.579637616872787476e-02 2.868510484695434570e-01 -1.387341041117906570e-02 -2.705035507678985596e-01 -1.459092199802398682e-01 -2.719185948371887207e-01 -1.705757677555084229e-01 -9.912768006324768066e-02 4.322712868452072144e-02 1.214362829923629761e-01 1.543352603912353516e-01 4.290914162993431091e-02 2.080490142107009888e-01 -2.591212987899780273e-01
-9.893428534269332886e-02 -5.818039551377296448e-02 4.448550045490264893e-01 3.481104597449302673e-02 -2.503941766917705536e-03 -1.628490090370178223e-01 -1.510941386222839355e-01 -1.422625184059143066e-01 1.341970860958099365e-01 7.121153175830841064e-02 -2.357662320137023926e-01 -5.771272629499435425e-02 2.374971956014633179e-01 -9.989725798368453979e-02 4.337348043918609619e-02 1.939230859279632568e-01 1.129298731684684753e-01 -2.223097980022430420e-01 3.344630002975463867e-01 1.725807785987854004e-01 2.731621265411376953e-01 1.715183556079864502e-01 -5.782253108918666840e-03 -1.628834903240203857e-01 1.390509158372879028e-01 7.385542988777160645e-02 -2.145495563745498657e-01 -1.603649854660034180e-01 -2.204285860061645508e-01 -1.571285352110862732e-02 1.415037363767623901e-01 -1.744553446769714355e-01
1.344019919633865356e-01 1.233106777071952820e-01 3.915103673934936523e-01 -4.002034664154052734e-02 7.214418798685073853e-02 -3.830021712929010391e-03 -2.060331702232360840e-01 1.952933520078659058e-01 2.328253090381622314e-01 -4.437870904803276062e-02 5.031252652406692505e-02 -3.535676375031471252e-02 1.556074768304824829e-01 -5.894362926483154297e-03 -1.025894358754158020e-01 1.161909252405166626e-01 -5.579705238342285156e-01 -1.012537106871604919e-01 3.249323666095733643e-01 -6.762222945690155029e-02 -8.902817033231258392e-03 -1.666714996099472046e-01 -1.313962787389755249e-01 6.758663803339004517e-02 1.462618559598922729e-01 2.278798818588256836e-01 -1.002780441194772720e-02 -1.874099858105182648e-02 -1.438109725713729858e-01 2.016776651144027710e-01 3.532528877258300781e-02 1.580661395564675331e-03
4.355705380439758301e-01 -1.212298348546028137e-01 1.921539157629013062e-01 1.370793581008911133e-01 9.784147143363952637e-02 -5.681373178958892822e-03 -3.389178812503814697e-01 1.327875852584838867e-01 -2.929517030715942383e-01 -3.914877772331237793e-02 -2.593194842338562012e-01 8.289282023906707764e-02 7.381144911050796509e-02 6.728559732437133789e-02 -1.540214568376541138e-01 7.635387778282165527e-02 -2.016306221485137939e-01 -2.602806091308593750e-01 1.674239337444305420e-01 8.867532014846801758e-02 -6.597753614187240601e-02 -1.273598372936248779e-01 -7.182727009057998657e-02 -1.476046741008758545e-01 8.673597127199172974e-02 1.666867733001708984e-01 1.543845832347869873e-01 -3.842234611511230469e-02 -1.345308870077133179e-01 -1.770573668181896210e-02 3.227957785129547119e-01 -1.473871022462844849e-01
-6.712407618761062622e-02 2.837044745683670044e-02 3.086443543434143066e-01 -4.923684149980545044e-02 9.231384098529815674e-02 -2.203764207661151886e-02 -2.877895832061767578e-01 9.047392010688781738e-02 1.583585739135742188e-01 -4.398981481790542603e-02 -1.467047482728958130e-01 1.631873100996017456e-01 -1.382321119308471680e-01 1.531780511140823364e-01 4.224850982427597046e-02 -7.933205366134643555e-02 -7.070375233888626099e-02 -2.469504475593566895e-01 3.596784770488739014e-01 1.914708912372589111e-01 -4.947295412421226501e-03 -1.670066416263580322e-01 -9.778650104999542236e-02 -3.314149677753448486e-01 1.676521748304367065e-01 -1.926144659519195557e-01 -6.855563074350357056e-02 3.154832422733306885e-01 -2.140659838914871216e-01 -1.144773438572883606e-01 2.159422039985656738e-01 -1.298013478517532349e-01
-1.744139790534973145e-01 -1.773322075605392456e-01 1.380211561918258667e-01 1.864506751298904419e-01 2.131382077932357788e-01 -3.280829191207885742e-01 -2.616404891014099121e-01 1.009103432297706604e-01 -1.834219247102737427e-01 -1.049428209662437439e-01 -2.508851289749145508e-01 1.155737191438674927e-01 1.417154073715209961e-01 9.638298302888870239e-02 -1.003944426774978638e-01 7.061368227005004883e-02 6.138399243354797363e-02 -1.433017998933792114e-01 1.284184902906417847e-01 1.183894276618957520e-01 -9.377197176218032837e-02 -4.153593778610229492e-01 -2.913775146007537842e-01 -2.088580653071403503e-02 9.766109287738800049e-02 2.617990970611572266e-01 2.559497654438018799e-01 -4.435474053025245667e-02 -6.885429471731185913e-02 -6.831231713294982910e-02 8.884761482477188110e-02 -5.384577065706253052e-02
-1.012728512287139893e-01 -4.282813966274261475e-01 3.961189091205596924e-01 -1.168271992355585098e-02 1.087713018059730530e-01 -2.049213647842407227e-01 -6.891644746065139771e-02 1.781672984361648560e-01 3.512373566627502441e-02 -3.034711629152297974e-02 -2.939977943897247314e-01 3.770697116851806641e-01 3.388114273548126221e-01 -1.642853580415248871e-02 -7.110378146171569824e-02 1.665723621845245361e-01 -4.762879759073257446e-02 5.270988121628761292e-02 -5.090657994151115417e-02 -4.650541394948959351e-02 2.709080232307314873e-03 1.765605509281158447e-01 -6.815356016159057617e-02 -1.618016809225082397e-01 8.498109877109527588e-02 1.031159237027168274e-01 2.049731463193893433e-01 1.280650030821561813e-02 1.905703395605087280e-01 4.139524698257446289e-02 -6.586513482034206390e-03 -1.020091325044631958e-01
1.486914157867431641e-01 -2.754366397857666016e-01 2.064844667911529541e-01 -9.483642876148223877e-02 6.556803733110427856e-02 -7.834754884243011475e-03 -1.502979844808578491e-01 -2.103530019521713257e-01 -1.324176788330078125e-01 1.852374672889709473e-01 -7.321535050868988037e-02 -1.685354411602020264e-01 6.544809788465499878e-02 -1.825976371765136719e-01 -1.655858606100082397e-01 1.899315714836120605e-01 7.928623259067535400e-02 -2.190527468919754028e-01 3.916872143745422363e-01 -1.104109138250350952e-01 -6.430295109748840332e-02 -4.367519542574882507e-02 -5.366425588726997375e-02 -3.337924182415008545e-02 -1.427856236696243286e-01 1.262017339468002319e-01 -1.586368083953857422e-01 -6.181317567825317383e-02 -1.682735085487365723e-01 -2.850730158388614655e-02 5.173819065093994141e-01 -2.091096714138984680e-02
-2.646086513996124268e-01 3.005607798695564270e-02 1.171415671706199646e-01 1.057385466992855072e-02 8.368512988090515137e-02 7.832586020231246948e-02 -1.342223137617111206e-01 9.862433187663555145e-03 -1.555066853761672974e-01 1.773221790790557861e-01 -2.508540451526641846e-01 -7.678957283496856689e-02 4.212274551391601562e-01 -1.631653606891632080e-01 -1.156967058777809143e-01 1.314853690564632416e-02 -1.953526884317398071e-01 -1.369021534919738770e-01 -7.542278617620468140e-02 2.193632125854492188e-01 -2.888815104961395264e-01 -1.897736936807632446e-01 -9.882213920354843140e-02 -2.083770781755447388e-01 1.477069258689880371e-01 7.111265510320663452e-02 2.736456096172332764e-01 1.946480274200439453e-01 1.205492690205574036e-01 5.846580490469932556e-02 3.045591413974761963e-01 9.062103927135467529e-02
-4.512370005249977112e-02 -1.485987603664398193e-01 2.857169806957244873e-01 2.881321310997009277e-01 3.048791885375976562e-01 1.235539093613624573e-01 -1.497921347618103027e-01 -4.990031197667121887e-02 4.605122283101081848e-02 -1.693701148033142090e-01 -5.950605496764183044e-02 -6.732682883739471436e-02 1.609457731246948242e-01 -3.795241415500640869e-01 -1.341803967952728271e-01 8.359973132610321045e-02 -2.549676895141601562e-01 -1.448775082826614380e-01 2.990565598011016846e-01 1.284093856811523438e-01 -1.416457742452621460e-01 -9.056986868381500244e-02 1.181645914912223816e-01 1.350732054561376572e-03 -1.393581032752990723e-01 2.798603177070617676e-01 3.257358074188232422e-02 -2.214436978101730347e-02 -6.141073256731033325e-02 2.051987349987030029e-01 1.621374934911727905e-01 -1.966064721345901489e-01
1.979472637176513672e-01 -1.198494136333465576e-01 5.411372184753417969e-01 -7.895931601524353027e-02 -1.781323552131652832e-01 -1.508558690547943115e-01 -2.112965732812881470e-01 6.386607140302658081e-02 4.042983800172805786e-02 4.189950972795486450e-02 -1.336848586797714233e-01 -9.493974596261978149e-02 -2.162398248910903931e-01 -3.118334896862506866e-02 -1.290623247623443604e-01 5.887037515640258789e-02 1.190796196460723877e-01 7.893963903188705444e-02 3.085823357105255127e-01 1.354047954082489014e-01 -2.542124390602111816e-01 -2.593546509742736816e-01 -2.321451157331466675e-01 1.447743773460388184e-01 1.153785809874534607e-01 -4.150614142417907715e-02 -7.378681004047393799e-02 1.385517120361328125e-01 1.874027103185653687e-01 1.279838234186172485e-01 1.024211347103118896e-01 -6.058568134903907776e-02
2.144488738849759102e-03 -2.750531733036041260e-01 1.508831977844238281e-01 -1.172120571136474609e-01 4.054187983274459839e-02 -2.653801143169403076e-01 -1.271696016192436218e-02 1.427023559808731079e-01 -4.054269492626190186e-01 2.106696814298629761e-01 -9.751468151807785034e-02 -1.515363901853561401e-01 2.229583561420440674e-01 -3.347516357898712158e-01 -3.307189047336578369e-02 1.442489773035049438e-01 -1.862382888793945312e-01 -3.103985637426376343e-02 1.205453649163246155e-01 7.031983882188796997e-02 5.144000425934791565e-02 -3.142530843615531921e-02 -3.401768207550048828e-02 8.028817176818847656e-02 1.121558900922536850e-02 1.703991740942001343e-01 2.774135582149028778e-02 8.166244253516197205e-03 -3.136125802993774414e-01 1.873063296079635620e-01 3.710692226886749268e-01 -5.345035344362258911e-02
-3.120704293251037598e-01 2.129527553915977478e-02 6.941920518875122070e-02 -6.776708364486694336e-02 2.700818479061126709e-01 1.378490589559078217e-02 -4.381286446005105972e-03 -3.228709474205970764e-02 -3.065671585500240326e-02 4.284417331218719482e-01 -2.164227217435836792e-01 3.288838267326354980e-02 1.488379985094070435e-01 -1.440122425556182861e-01 -1.226923987269401550e-01 2.955231070518493652e-01 -1.485177576541900635e-01 -4.453470930457115173e-02 2.271312028169631958e-01 -6.077813729643821716e-02 -2.783657610416412354e-01 -1.270276159048080444e-01 1.964884996414184570e-01 -3.576310575008392334e-01 3.205021843314170837e-02 7.813114672899246216e-02 6.431896984577178955e-02 -1.459653228521347046e-01 -4.225424677133560181e-02 2.533490359783172607e-01 -4.448755085468292236e-02 -2.949091605842113495e-02
-1.277164369821548462e-01 -2.633889913558959961e-01 2.432023435831069946e-01 -3.374686241149902344e-01 -1.290960460901260376e-01 -9.003294259309768677e-02 3.785696998238563538e-02 1.092264726758003235e-01 6.262543797492980957e-02 2.638518214225769043e-01 -3.887928649783134460e-02 3.920587301254272461e-01 1.025336608290672302e-02 -3.184630572795867920e-01 -8.819445222616195679e-02 1.784798353910446167e-01 -2.169197648763656616e-01 -2.679407000541687012e-01 2.174157947301864624e-01 -1.584812253713607788e-02 -1.193233355879783630e-01 5.658649280667304993e-02 5.107400566339492798e-02 2.582209743559360504e-02 9.553791582584381104e-02 1.280540823936462402e-01 2.563710510730743408e-01 -5.842412635684013367e-02 1.411676108837127686e-01 1.437011212110519409e-01 -6.351464241743087769e-02 -8.287691324949264526e-02
-1.135562919080257416e-02 -3.259337246417999268e-01 1.657838076353073120e-01 2.935957312583923340e-01 2.334291636943817139e-01 5.396357923746109009e-02 -2.643811404705047607e-01 1.617360860109329224e-01 -8.090201765298843384e-03 -4.895761609077453613e-02 -1.822618544101715088e-01 -7.023060321807861328e-02 -7.790211588144302368e-03 -6.720367074012756348e-02 -4.328779876232147217e-01 1.313852369785308838e-01 1.022707447409629822e-01 -6.031885743141174316e-02 3.479934036731719971e-01 1.291930675506591797e-01 -1.504356116056442261e-01 -1.035714000463485718e-01 1.679602265357971191e-02 -8.948659151792526245e-02 -1.830247044563293457e-01 2.590238153934478760e-01 1.757396459579467773e-01 1.376647055149078369e-01 -2.965880744159221649e-02 1.604542136192321777e-02 1.686388701200485229e-01 -5.587934702634811401e-02
1.626194119453430176e-01 -1.988912075757980347e-01 2.455149292945861816e-01 1.244514808058738708e-01 2.739116549491882324e-01 -1.471401602029800415e-01 -3.531019389629364014e-01 -3.721962124109268188e-02 -1.023834645748138428e-01 8.652757853269577026e-02 -8.069963008165359497e-02 1.407214552164077759e-01 1.870961636304855347e-01 -1.649159044027328491e-01 -2.361951917409896851e-01 -1.192578077316284180e-01 -8.358980715274810791e-02 1.340055167675018311e-01 2.833999395370483398e-01 1.206690445542335510e-01 -3.101699650287628174e-01 -1.980171799659729004e-01 2.250855788588523865e-02 1.995151489973068237e-01 -4.272017627954483032e-02 -1.455145888030529022e-02 4.728252068161964417e-02 -2.135767936706542969e-01 -1.258358359336853027e-01 3.036568164825439453e-01 6.128418445587158203e-02 4.188507422804832458e-02
1.284657269716262817e-01 -3.501590192317962646e-01 1.777616888284683228e-01 -2.322169691324234009e-01 -3.099765069782733917e-02 -1.714637130498886108e-01 -1.765449047088623047e-01 1.368536800146102905e-01 -3.833652660250663757e-02 2.244413346052169800e-01 -3.662105202674865723e-01 2.652639448642730713e-01 2.316064685583114624e-01 3.950708732008934021e-02 -1.230852827429771423e-01 7.887098193168640137e-02 5.447540059685707092e-02 -4.656301438808441162e-02 3.121452927589416504e-01 5.766929313540458679e-02 1.243118420243263245e-01 1.824684292078018188e-01 -1.431593000888824463e-01 -9.198457747697830200e-02 6.102685257792472839e-02 7.985136657953262329e-02 3.175223171710968018e-01 1.404995378106832504e-02 2.052554041147232056e-01 6.250812858343124390e-02 -1.246693059802055359e-01 -7.690294831991195679e-02
-1.748393923044204712e-01 -2.281538844108581543e-01 6.372961401939392090e-02 -1.750319749116897583e-01 1.079720184206962585e-01 -1.269622296094894409e-01 3.278711065649986267e-02 4.891396686434745789e-02 -1.811643242835998535e-01 2.570234835147857666e-01 -4.145488515496253967e-02 -1.112651303410530090e-01 2.039688229560852051e-01 -1.116541996598243713e-01 -2.282864600419998169e-02 -8.629999123513698578e-03 7.243812829256057739e-02 -1.062044277787208557e-01 2.507387101650238037e-01 1.307853758335113525e-01 4.899900779128074646e-02 -2.029090523719787598e-01 -2.507890462875366211e-01 -2.114276438951492310e-01 -2.502737343311309814e-01 1.608490645885467529e-01 -1.571647264063358307e-02 -3.696589171886444092e-01 -2.018530517816543579e-01 2.932903468608856201e-01 2.094057202339172363e-01 -2.002469301223754883e-01
-3.463917672634124756e-01 -1.100445017218589783e-01 1.023567244410514832e-01 -2.168771065771579742e-02 -1.473625004291534424e-01 -9.311378002166748047e-02 -2.911068201065063477e-01 -6.071878597140312195e-02 -4.926336556673049927e-02 1.780022680759429932e-01 -2.829818725585937500e-01 2.722315788269042969e-01 1.006900146603584290e-01 -1.104816496372222900e-01 3.032256849110126495e-02 6.228146608918905258e-03 -1.527419239282608032e-01 -1.732185333967208862e-01 -6.371937226504087448e-03 2.316365391016006470e-01 -9.709779173135757446e-02 -2.455469220876693726e-01 -3.923919796943664551e-01 -8.702275808900594711e-04 6.770844012498855591e-02 1.790332347154617310e-01 -9.427380561828613281e-02 -2.604829370975494385e-01 1.842306368052959442e-02 -3.701766254380345345e-03 2.744717299938201904e-01 -8.214522898197174072e-02
-3.175643384456634521e-01 -9.198547899723052979e-02 1.533319056034088135e-01 -1.640503704547882080e-01 5.325653776526451111e-02 8.189956098794937134e-02 -9.545835107564926147e-02 -8.045244961977005005e-02 6.320201605558395386e-02 5.399456620216369629e-02 -9.189887344837188721e-02 2.022943347692489624e-01 2.798163890838623047e-01 3.200713917613029480e-02 5.719719454646110535e-02 1.585174202919006348e-01 4.773466207552701235e-04 -1.282876282930374146e-01 1.397756487131118774e-01 2.714294195175170898e-01 -2.234072238206863403e-01 1.388587653636932373e-01 -3.056659400463104248e-01 -2.350462377071380615e-01 1.590028703212738037e-01 -1.960146725177764893e-01 2.899048626422882080e-01 -1.159981638193130493e-01 1.814335882663726807e-01 2.348729223012924194e-01 8.045742660760879517e-02 -2.604604065418243408e-01
1.434146016836166382e-01 -9.446187317371368408e-02 1.995797604322433472e-01 -1.083392277359962463e-01 2.924781739711761475e-01 -1.472121328115463257e-01 -8.477952331304550171e-02 -7.766916602849960327e-02 -2.320626676082611084e-01 2.184220105409622192e-01 -5.160979926586151123e-02 -1.793450117111206055e-01 8.318616449832916260e-02 2.481058239936828613e-01 1.696891337633132935e-01 2.310890257358551025e-01 -3.669523075222969055e-02 -1.977896541357040405e-01 3.823530673980712891e-01 1.539354175329208374e-01 -4.630424827337265015e-02 -2.532231807708740234e-01 -1.974273324012756348e-01 -3.697561472654342651e-02 -2.605589330196380615e-01 2.303238064050674438e-01 -5.412965640425682068e-02 -1.051558703184127808e-01 -8.456338196992874146e-02 2.266675680875778198e-01 -2.953029423952102661e-02 -1.205136161297559738e-02
-1.266750842332839966e-01 -9.175240993499755859e-02 3.575590252876281738e-01 1.565996259450912476e-01 2.258756160736083984e-01 1.729980707168579102e-01 6.461510062217712402e-02 1.531166434288024902e-01 -3.709031641483306885e-02 -2.717226184904575348e-02 -1.084518805146217346e-01 -5.299593508243560791e-02 4.386872425675392151e-02 8.883319795131683350e-02 2.060965746641159058e-01 2.132868021726608276e-01 -2.642306685447692871e-01 -3.798893690109252930e-01 1.757483184337615967e-01 7.995527237653732300e-02 -1.275639329105615616e-02 -1.057709231972694397e-01 -2.960175275802612305e-01 -1.402094587683677673e-02 1.559207141399383545e-01 2.669828534126281738e-01 1.594613045454025269e-01 -2.800120599567890167e-02 -1.490355879068374634e-01 2.636221051216125488e-01 -3.421715646982192993e-02 1.867039948701858521e-01
1.530079077929258347e-02 -7.654093950986862183e-02 -7.196841388940811157e-02 -3.599077761173248291e-01 1.283899396657943726e-01 -1.592783033847808838e-01 -2.091308534145355225e-01 2.549230456352233887e-01 1.929705962538719177e-02 1.002053469419479370e-01 -3.533438742160797119e-01 3.149312734603881836e-02 2.839828133583068848e-01 1.292474865913391113e-01 -2.100297808647155762e-01 2.528586089611053467e-01 -1.094793155789375305e-01 -1.819756776094436646e-01 2.494012713432312012e-01 -4.051516763865947723e-03 -3.228970244526863098e-02 8.493421226739883423e-02 -7.935927063226699829e-02 2.592628896236419678e-01 -6.313688308000564575e-02 -2.296239435672760010e-01 2.496674507856369019e-01 1.116713881492614746e-01 -2.434273483231663704e-03 1.261298358440399170e-01 1.197179108858108521e-01 -1.269098371267318726e-01
-1.705672740936279297e-01 -4.484336823225021362e-02 2.460124343633651733e-01 3.097572550177574158e-02 -3.354012221097946167e-02 -2.171991765499114990e-01 6.574463099241256714e-02 1.847642213106155396e-01 -7.674738764762878418e-02 -7.022640109062194824e-02 6.524057686328887939e-02 1.004805117845535278e-01 4.057800173759460449e-01 1.028010845184326172e-01 -6.390254478901624680e-03 4.568488523364067078e-02 -2.645730413496494293e-02 -2.154117822647094727e-01 4.985898137092590332e-01 -1.127420342527329922e-03 7.467398047447204590e-02 -4.654398560523986816e-02 -2.715805172920227051e-01 -3.279081583023071289e-01 -6.650795042514801025e-02 -1.368817836046218872e-01 1.382718533277511597e-01 2.287013679742813110e-01 -8.060932904481887817e-02 -9.195379912853240967e-02 -2.562719397246837616e-02 -1.523631811141967773e-01
4.600950330495834351e-02 -5.956039763987064362e-03 3.271279335021972656e-01 1.823035627603530884e-01 3.394480943679809570e-01 4.104686528444290161e-02 -8.158735185861587524e-02 1.333348453044891357e-01 7.431182265281677246e-02 -9.240885823965072632e-02 -2.497605532407760620e-01 -2.688542567193508148e-02 1.730046272277832031e-01 -3.018110990524291992e-01 -9.001814574003219604e-02 1.291177351959049702e-03 -3.040688633918762207e-01 -1.212931200861930847e-01 2.256986200809478760e-01 7.094663567841053009e-03 -4.745991528034210205e-02 -1.621859520673751831e-01 1.594318151473999023e-01 -5.376451089978218079e-02 -2.403562963008880615e-01 1.383087784051895142e-01 2.477289289236068726e-01 6.360504776239395142e-02 1.389833539724349976e-02 2.715139985084533691e-01 2.625366449356079102e-01 -9.892185032367706299e-02
3.083978593349456787e-01 -1.288899481296539307e-01 4.046468138694763184e-01 3.890514373779296875e-02 1.970066577196121216e-01 -3.533731400966644287e-02 -1.399859935045242310e-01 -9.822934120893478394e-02 5.405373498797416687e-02 -1.595753803849220276e-02 -2.067601978778839111e-01 -5.865504033863544464e-03 2.065735757350921631e-01 2.750634849071502686e-01 -1.040610149502754211e-01 -6.214902922511100769e-02 -1.830864101648330688e-01 -1.678106486797332764e-01 2.534535527229309082e-01 -9.664281457662582397e-02 -2.434569224715232849e-02 2.252200394868850708e-01 -1.148886904120445251e-01 -2.944359742105007172e-02 -1.737048923969268799e-01 2.494270801544189453e-01 9.462781995534896851e-02 1.029238030314445496e-01 -2.676520729437470436e-03 2.989707887172698975e-01 2.696079015731811523e-01 -8.874390274286270142e-03
-1.420128941535949707e-01 -1.053861230611801147e-01 3.792448639869689941e-01 -1.988182514905929565e-01 -7.957182824611663818e-02 5.467342212796211243e-02 -2.409391552209854126e-01 4.193759337067604065e-02 -3.129420056939125061e-02 -6.877246499061584473e-02 -1.959223598241806030e-01 1.562387794256210327e-01 5.323516726493835449e-01 -8.081506937742233276e-02 -1.551454216241836548e-01 2.101474441587924957e-02 -1.018123179674148560e-01 7.131652534008026123e-02 7.579312473535537720e-02 3.346358239650726318e-01 -6.093626469373703003e-02 2.349029062315821648e-03 6.417708843946456909e-02 -2.187269777059555054e-01 1.625058501958847046e-01 -7.272890955209732056e-02 -2.169234901666641235e-01 -9.298371151089668274e-03 -1.145977005362510681e-01 6.359779834747314453e-02 1.982049345970153809e-01 -9.557274729013442993e-02
-2.907931990921497345e-02 -1.500788480043411255e-01 1.852703243494033813e-01 -3.116016648709774017e-02 2.303532697260379791e-02 1.168782040476799011e-01 -1.956491917371749878e-01 1.227698549628257751e-01 -8.711817115545272827e-02 -1.620968803763389587e-02 -1.935103386640548706e-01 1.357043385505676270e-01 -7.957769185304641724e-02 -1.378826051950454712e-01 -2.848100066184997559e-01 4.029131494462490082e-03 7.953366730362176895e-04 -3.944984674453735352e-01 2.860971391201019287e-01 1.517398208379745483e-01 -2.167455404996871948e-01 -2.727209031581878662e-01 2.549046277999877930e-01 -1.707304269075393677e-01 -2.744988799095153809e-01 1.670096814632415771e-01 1.302902996540069580e-01 2.169026136398315430e-01 8.131374605000019073e-03 1.508418470621109009e-01 1.760294884443283081e-01 -8.089812099933624268e-02
9.706093929708003998e-03 1.285357326269149780e-01 4.306302368640899658e-01 -1.013300493359565735e-01 4.805271029472351074e-01 -8.563295006752014160e-02 -1.326923668384552002e-01 1.011065542697906494e-01 -1.112113296985626221e-01 -4.917975515127182007e-02 2.461330033838748932e-02 -3.357267007231712341e-02 7.727871835231781006e-02 1.402147114276885986e-01 1.787529885768890381e-01 1.812219619750976562e-01 -3.543746098875999451e-02 -8.750253915786743164e-02 1.562575697898864746e-01 7.695423066616058350e-02 -1.646693497896194458e-01 -3.327347934246063232e-01 -2.067446559667587280e-01 -7.585779577493667603e-02 -1.788693368434906006e-01 2.956036925315856934e-01 -1.026574671268463135e-01 6.762847770005464554e-03 -1.713273227214813232e-01 -8.843480050563812256e-02 7.258649170398712158e-02 -1.291498392820358276e-01
1.949429325759410858e-02 1.191747486591339111e-01 3.475596308708190918e-01 -1.543958783149719238e-01 3.617632091045379639e-01 -2.045036554336547852e-01 -4.137104004621505737e-02 -2.344846725463867188e-01 1.107279434800148010e-01 -1.873551681637763977e-02 -2.592031955718994141e-01 1.335503011941909790e-01 1.830946952104568481e-01 -5.332850292325019836e-02 -3.789506480097770691e-02 3.854152858257293701e-01 1.457277536392211914e-01 -2.083850800991058350e-01 1.776217818260192871e-01 1.403896510601043701e-01 6.376859545707702637e-02 6.527118384838104248e-02 -2.485460042953491211e-02 1.152472421526908875e-01 2.419990748167037964e-01 1.378382593393325806e-01 1.715717315673828125e-01 -1.171864848583936691e-02 4.368447884917259216e-02 8.011416345834732056e-02 2.213745266199111938e-01 -1.574607789516448975e-01
-1.247224882245063782e-01 -9.095591306686401367e-02 3.770753443241119385e-01 2.069654166698455811e-01 1.732347607612609863e-01 -3.516882061958312988e-01 -2.170870602130889893e-01 1.233016401529312134e-01 -1.970330774784088135e-01 -1.034115627408027649e-01 -1.849736273288726807e-01 -5.349962413311004639e-02 2.352545559406280518e-01 4.285394400358200073e-02 -1.184948831796646118e-01 -4.509039223194122314e-02 3.825929388403892517e-02 -8.639597147703170776e-02 4.142916575074195862e-02 5.241931602358818054e-02 -2.267730981111526489e-01 -4.451500177383422852e-01 -2.310128211975097656e-01 -1.225905641913414001e-01 -6.365387886762619019e-02 2.062007188796997070e-01 1.213442087173461914e-01 1.911082537844777107e-03 2.076600119471549988e-02 -9.043256938457489014e-02 8.202967047691345215e-02 8.525380492210388184e-02
4.020173102617263794e-02 -1.650737226009368896e-01 3.620768710970878601e-02 -2.577760219573974609e-01 -2.554269507527351379e-02 -3.368551731109619141e-01 -6.523655354976654053e-02 -1.731469929218292236e-01 -2.889370918273925781e-01 3.146146237850189209e-01 -2.512489557266235352e-01 -1.453784108161926270e-01 1.982157975435256958e-01 -8.315823227167129517e-02 -1.787469983100891113e-01 1.339121013879776001e-01 -1.304690390825271606e-01 -1.497830599546432495e-01 2.711284160614013672e-01 -1.402024030685424805e-01 -4.743820801377296448e-02 -1.859383583068847656e-01 -2.200849205255508423e-01 -1.493628025054931641e-01 8.259774744510650635e-02 1.304299086332321167e-01 -5.598398670554161072e-02 -1.287554502487182617e-01 1.018221452832221985e-01 1.004921868443489075e-01 2.926921546459197998e-01 -4.820282012224197388e-02
5.399467051029205322e-02 -5.547927692532539368e-03 1.808594614267349243e-01 1.959175318479537964e-01 5.781712941825389862e-03 1.131163910031318665e-01 -2.682501673698425293e-01 1.412815749645233154e-01 -3.309182822704315186e-02 1.720333099365234375e-01 -3.820047974586486816e-01 -1.442056745290756226e-01 1.408266574144363403e-01 -2.591256052255630493e-02 -2.014657557010650635e-01 1.013340707868337631e-02 4.193039610981941223e-02 -8.790571987628936768e-02 6.457933038473129272e-02 4.032385349273681641e-01 -3.213945925235748291e-01 -4.819880798459053040e-02 -2.312743514776229858e-01 -6.954649835824966431e-02 8.875914663076400757e-02 1.701964735984802246e-01 1.316606253385543823e-01 -1.283819824457168579e-01 -1.347213238477706909e-01 1.536012738943099976e-01 1.313178986310958862e-01 -3.045583665370941162e-01
-4.982250556349754333e-02 2.763641253113746643e-02 3.351188600063323975e-01 -1.238742098212242126e-01 3.538973629474639893e-01 1.678186058998107910e-01 -5.122540518641471863e-02 7.460600137710571289e-02 -1.760886013507843018e-01 4.124781489372253418e-01 -1.870431154966354370e-01 1.224798187613487244e-01 -1.921997778117656708e-02 -1.926935762166976929e-01 -3.725351393222808838e-02 9.965593367815017700e-02 -1.996909379959106445e-01 1.130273118615150452e-01 2.345200926065444946e-01 -4.644230753183364868e-02 -1.224059760570526123e-01 -2.176507413387298584e-01 -8.654355071485042572e-03 -1.690236181020736694e-01 4.266387782990932465e-03 2.525143325328826904e-01 3.103452622890472412e-01 -1.028441190719604492e-01 1.086631715297698975e-01 3.014658764004707336e-02 1.124331131577491760e-01 1.035332009196281433e-01
1.108154356479644775e-01 -2.955838143825531006e-01 4.695022702217102051e-01 -1.104109734296798706e-01 5.034609884023666382e-02 1.824218779802322388e-02 -1.344446688890457153e-01 -5.735410377383232117e-02 2.791232764720916748e-01 1.196902021765708923e-01 -1.466289758682250977e-01 -2.706866711378097534e-03 -7.622011005878448486e-02 1.248283833265304565e-01 1.023237779736518860e-02 -2.436188757419586182e-01 -1.703058928251266479e-02 -2.488123178482055664e-01 -8.881541341543197632e-02 1.567545682191848755e-01 -1.553969532251358032e-01 1.906492374837398529e-02 -4.789317026734352112e-02 6.385690532624721527e-03 1.720755994319915771e-01 -1.335788816213607788e-01 2.350888401269912720e-01 -1.038349345326423645e-01 -3.126510083675384521e-01 2.452696207910776138e-03 2.868024408817291260e-01 -1.840848624706268311e-01
-1.623249650001525879e-01 -3.381200730800628662e-01 4.202934801578521729e-01 -8.156148344278335571e-02 2.315013259649276733e-01 -1.159283146262168884e-01 -4.325082153081893921e-02 1.119478568434715271e-01 2.267797887325286865e-01 1.152559518814086914e-01 -9.885425120592117310e-02 3.744902014732360840e-01 1.987176090478897095e-01 -1.195049434900283813e-01 -1.661499142646789551e-01 -2.540757134556770325e-02 -9.428337961435317993e-02 -8.991912938654422760e-03 1.618333011865615845e-01 -1.801630109548568726e-01 3.577951341867446899e-02 1.187347173690795898e-01 -1.832777708768844604e-01 6.981678307056427002e-02 -6.563104689121246338e-02 2.312414199113845825e-01 9.402357041835784912e-02 2.848567366600036621e-01 6.265762448310852051e-02 -2.808162011206150055e-02 5.103746429085731506e-02 -1.459327787160873413e-01
1.942017227411270142e-01 -1.874054670333862305e-01 3.944942355155944824e-01 -1.565501540899276733e-01 1.184279331937432289e-03 -6.814159918576478958e-03 -9.439674019813537598e-02 6.129454448819160461e-02 -6.727986037731170654e-02 2.738062441349029541e-01 -2.859393954277038574e-01 -2.894498705863952637e-01 -7.918489724397659302e-02 -2.122373580932617188e-01 -2.405667006969451904e-01 5.512763187289237976e-02 1.775367707014083862e-01 -2.977287471294403076e-01 1.338611841201782227e-01 6.613706797361373901e-02 -6.591268628835678101e-02 1.347716003656387329e-01 -3.870115280151367188e-01 2.341880276799201965e-02 1.268228441476821899e-01 -1.141629591584205627e-01 7.522425055503845215e-02 -3.330654650926589966e-02 -8.530846238136291504e-02 9.257999062538146973e-02 1.000599339604377747e-01 -3.945154603570699692e-03
6.999625358730554581e-03 -1.116488873958587646e-01 5.075235962867736816e-01 -7.133329287171363831e-03 1.687938570976257324e-01 1.596892923116683960e-01 -1.807506829500198364e-01 1.827478595077991486e-02 1.752260178327560425e-01 -1.486267894506454468e-01 -2.605693936347961426e-01 4.493534564971923828e-02 -4.069091752171516418e-02 -6.163972243666648865e-02 9.094296395778656006e-02 2.337739430367946625e-02 -9.445512294769287109e-02 -1.114151626825332642e-01 1.635589450597763062e-01 1.275992095470428467e-01 5.901520699262619019e-02 -7.559730857610702515e-02 2.206385135650634766e-01 1.062034815549850464e-01 -7.765487581491470337e-02 -4.262527450919151306e-02 3.904127329587936401e-02 -4.865162540227174759e-03 -2.244372516870498657e-01 2.124006897211074829e-01 4.954089522361755371e-01 -1.484520286321640015e-01
-1.852417290210723877e-01 -1.507997512817382812e-01 4.387478530406951904e-01 -2.178838849067687988e-01 9.642597287893295288e-02 -8.786383271217346191e-02 -1.816461533308029175e-01 1.121598556637763977e-01 -4.861194640398025513e-02 3.032662272453308105e-01 -2.090946286916732788e-01 -9.679798781871795654e-02 -1.019977480173110962e-01 -2.437206357717514038e-02 3.151247650384902954e-02 2.143556177616119385e-01 1.617271155118942261e-01 -3.343634679913520813e-02 -1.745401322841644287e-02 -1.217500939965248108e-01 -2.506986558437347412e-01 8.760819584131240845e-02 -1.089586243033409119e-01 -8.918114006519317627e-02 2.633797824382781982e-01 -1.497945487499237061e-01 2.496152818202972412e-01 -8.498433232307434082e-02 -1.303571909666061401e-01 6.929944735020399094e-03 -3.007340431213378906e-02 -3.506871461868286133e-01
-1.623200438916683197e-02 -1.297739595174789429e-01 4.674745351076126099e-02 -4.465237855911254883e-01 1.676508337259292603e-01 -2.055791467428207397e-01 -9.375623613595962524e-02 -2.074122801423072815e-02 -4.212052375078201294e-02 6.287035648711025715e-04 -6.013221740722656250e-01 7.345861941576004028e-02 -5.856329575181007385e-03 -2.834578752517700195e-01 8.711945265531539917e-03 -3.071155771613121033e-02 5.855679884552955627e-02 -2.330541610717773438e-01 1.579001545906066895e-01 1.197265312075614929e-01 -2.908347547054290771e-02 1.247522756457328796e-01 -2.562091350555419922e-01 -1.335047930479049683e-01 1.289305686950683594e-01 2.589360065758228302e-02 1.538418978452682495e-01 2.745307981967926025e-03 3.689775767270475626e-04 6.469232589006423950e-02 -9.158771485090255737e-03 -9.722292423248291016e-02
2.089425623416900635e-01 1.144188046455383301e-01 1.941659152507781982e-01 1.329817995429039001e-02 1.580041795969009399e-01 1.736407913267612457e-02 -3.165258169174194336e-01 7.680137455463409424e-02 -1.638420373201370239e-01 -1.321149021387100220e-01 -1.920028775930404663e-01 9.307599626481533051e-03 1.504752337932586670e-01 6.437997519969940186e-02 -7.588791847229003906e-02 3.821028769016265869e-02 -3.903264999389648438e-01 -1.233133003115653992e-01 5.666858553886413574e-01 8.821038901805877686e-02 1.645406484603881836e-01 -4.965978115797042847e-02 -6.407588720321655273e-02 -2.264323383569717407e-01 6.752259284257888794e-02 1.765225678682327271e-01 7.508112490177154541e-02 7.475123740732669830e-03 -8.612263016402721405e-03 5.863794684410095215e-02 1.041365265846252441e-01 -1.469754725694656372e-01
7.731802761554718018e-02 -1.324722468852996826e-01 2.624066174030303955e-01 9.948515146970748901e-02 3.779091686010360718e-02 -9.933540225028991699e-02 -2.471404522657394409e-01 -1.351621448993682861e-01 1.103429347276687622e-01 1.324599683284759521e-01 -1.464785486459732056e-01 5.859549343585968018e-02 2.073071710765361786e-02 1.271242946386337280e-01 -4.403490200638771057e-02 5.123753473162651062e-02 -1.192902028560638428e-01 -1.403494328260421753e-01 2.322877347469329834e-01 5.369479209184646606e-02 -2.071688771247863770e-01 7.171718776226043701e-02 -2.529505789279937744e-01 -1.389190703630447388e-01 -4.582351744174957275e-01 3.220238983631134033e-01 1.507004946470260620e-01 -1.036489680409431458e-01 -6.056603044271469116e-02 2.278827130794525146e-01 3.245305120944976807e-01 3.383948653936386108e-02
-1.915138214826583862e-02 -1.666476726531982422e-01 1.641675233840942383e-01 9.062679600901901722e-04 1.588978469371795654e-01 -1.084119156002998352e-01 -1.969618499279022217e-01 6.985562853515148163e-03 -6.519758701324462891e-02 3.656677901744842529e-02 -2.620833218097686768e-01 -4.164817631244659424e-01 3.809565305709838867e-01 -2.032806426286697388e-01 -1.472915858030319214e-01 7.272886484861373901e-02 1.295136362314224243e-01 -3.847733438014984131e-01 2.670267522335052490e-01 1.924313157796859741e-01 -4.448638483881950378e-02 -1.020946428179740906e-01 -1.731742620468139648e-01 1.306660752743482590e-02 4.945623129606246948e-02 -2.117103189229965210e-01 1.551028788089752197e-01 -6.813479214906692505e-02 -6.506896018981933594e-02 7.150314003229141235e-02 7.075421512126922607e-02 -4.311192408204078674e-02
-1.382870674133300781e-01 -8.395595848560333252e-02 1.825596839189529419e-01 1.302063912153244019e-01 9.416650980710983276e-02 -1.003736183047294617e-01 -2.304355204105377197e-01 -2.957489900290966034e-02 -3.369341194629669189e-01 2.693659961223602295e-01 -2.314531803131103516e-01 -6.262323819100856781e-03 9.829932451248168945e-02 -1.606248766183853149e-01 -6.386169791221618652e-02 6.600356101989746094e-02 -2.880163788795471191e-01 -1.211706995964050293e-01 2.670392990112304688e-01 3.862032666802406311e-02 -5.451042205095291138e-02 -2.587628737092018127e-02 -3.854068815708160400e-01 2.734019160270690918e-01 -2.505813241004943848e-01 8.506931364536285400e-02 -6.175878643989562988e-02 1.756108924746513367e-02 -2.758901007473468781e-02 -7.555112242698669434e-02 2.754134535789489746e-01 1.148970648646354675e-01
-1.924917846918106079e-01 2.883768081665039062e-02 3.385016620159149170e-01 -1.660047024488449097e-01 1.609720587730407715e-01 -1.112962961196899414e-01 1.081027016043663025e-01 4.341689124703407288e-02 1.461098790168762207e-01 1.383324060589075089e-02 -2.081909924745559692e-01 8.954390883445739746e-02 4.284587502479553223e-02 -2.926312088966369629e-01 -8.708848804235458374e-02 1.977867633104324341e-01 1.510016024112701416e-01 -1.254480481147766113e-01 3.514371514320373535e-01 2.361732572317123413e-01 1.913793683052062988e-01 1.162110492587089539e-01 -5.451631918549537659e-02 -1.753663569688796997e-01 1.513547599315643311e-01 -4.512149468064308167e-02 1.097428128123283386e-01 -3.039106726646423340e-02 -1.114985533058643341e-02 1.912663578987121582e-01 1.636471897363662720e-01 -3.974297642707824707e-01
-1.865196228027343750e-01 1.156986132264137268e-01 9.702922403812408447e-02 -4.591287076473236084e-01 5.916666984558105469e-02 -2.826907932758331299e-01 8.454293943941593170e-03 -8.582584559917449951e-02 4.757639393210411072e-02 1.146810725331306458e-01 -4.301945865154266357e-01 1.412715762853622437e-01 7.599936425685882568e-02 -1.623090803623199463e-01 -9.102811664342880249e-02 2.521432042121887207e-01 2.285316772758960724e-02 7.879345677793025970e-03 2.412372231483459473e-01 1.089963614940643311e-01 -9.619585424661636353e-02 7.878168672323226929e-02 -3.177405297756195068e-01 -3.168120980262756348e-02 2.504001855850219727e-01 1.503781601786613464e-02 1.310560256242752075e-01 3.189789503812789917e-02 -2.179287374019622803e-02 2.099629491567611694e-01 4.369489848613739014e-03 -5.054173246026039124e-02
-1.505558788776397705e-01 -1.161161661148071289e-01 2.801900804042816162e-01 5.883399769663810730e-02 1.797212809324264526e-01 -1.694586724042892456e-01 -1.247090697288513184e-01 1.204832643270492554e-01 -1.978764086961746216e-01 2.025773227214813232e-01 -1.068224310874938965e-01 -2.367682382464408875e-02 7.505076378583908081e-02 2.240695059299468994e-01 2.498960122466087341e-02 -4.598578810691833496e-02 -4.065494537353515625e-01 9.854323416948318481e-02 2.472135126590728760e-01 2.061944454908370972e-01 -1.703349053859710693e-01 3.360185772180557251e-03 1.945712417364120483e-01 -1.431230455636978149e-01 -1.692975312471389771e-01 2.008394747972488403e-01 3.843481093645095825e-02 -2.051072418689727783e-01 -2.610531449317932129e-01 1.874269694089889526e-01 4.644381999969482422e-02 -2.368202805519104004e-01
-8.923931419849395752e-02 -7.755239307880401611e-02 5.582360178232192993e-02 1.715612225234508514e-02 7.223589718341827393e-02 -3.860874846577644348e-02 -1.552115231752395630e-01 2.019804418087005615e-01 9.497723728418350220e-02 -1.184769049286842346e-01 -1.275445222854614258e-01 7.399491965770721436e-02 1.227895691990852356e-01 -1.303025782108306885e-01 -1.228179782629013062e-01 -1.104896515607833862e-01 1.531501393765211105e-02 -3.648940920829772949e-01 6.005910038948059082e-01 3.416761755943298340e-01 -1.172251161187887192e-02 1.559768896549940109e-02 -1.183391138911247253e-01 -3.776687383651733398e-02 3.492677509784698486e-01 1.091723665595054626e-01 -1.026471778750419617e-01 8.057484403252601624e-03 -1.783726960420608521e-01 -1.961112767457962036e-02 4.836094006896018982e-02 -3.425315022468566895e-02
1.095356345176696777e-01 -2.425577938556671143e-01 3.660750091075897217e-01 -1.611552685499191284e-01 9.494023770093917847e-02 -2.545478641986846924e-01 -1.321780215948820114e-02 -6.558898836374282837e-02 -1.642472147941589355e-01 1.326986700296401978e-01 -1.248864755034446716e-01 5.983255803585052490e-02 2.680714428424835205e-02 -1.543188393115997314e-01 -2.238088548183441162e-01 -1.742445677518844604e-02 2.268593609333038330e-01 -3.555546700954437256e-02 9.776980429887771606e-02 2.021039277315139771e-01 -9.874503314495086670e-02 7.579393684864044189e-02 -2.225353009998798370e-02 -1.069035157561302185e-01 -2.789767384529113770e-01 -5.512175336480140686e-02 8.869024366140365601e-02 -1.808806061744689941e-01 1.290276050567626953e-01 7.575027644634246826e-02 3.183839023113250732e-01 -4.200632274150848389e-01
3.197819739580154419e-02 2.377924509346485138e-02 4.513821303844451904e-01 -1.520847231149673462e-01 2.093487232923507690e-01 9.706031531095504761e-02 -2.370364069938659668e-01 1.022332012653350830e-01 -4.671507701277732849e-02 -1.364937722682952881e-01 -7.562632858753204346e-02 -1.585198044776916504e-01 2.046861350536346436e-01 -2.721001580357551575e-02 -1.492068022489547729e-01 1.080907136201858521e-01 -1.835851818323135376e-01 9.572858363389968872e-02 4.394629895687103271e-01 7.217753678560256958e-02 -2.978595793247222900e-01 -1.164583414793014526e-01 1.530582755804061890e-01 1.443396210670471191e-01 1.909903436899185181e-02 2.156665921211242676e-01 -6.416784971952438354e-02 -1.326843053102493286e-01 -2.378989458084106445e-01 8.705250918865203857e-02 3.794245794415473938e-02 3.802039101719856262e-02
7.731237262487411499e-02 -3.662864491343498230e-02 3.941222131252288818e-01 -1.411699205636978149e-01 2.414303869009017944e-01 4.153981059789657593e-02 -3.053851723670959473e-01 1.874893009662628174e-01 -1.396816819906234741e-01 2.366754785180091858e-02 -5.823955312371253967e-02 -5.538761988282203674e-02 6.309228390455245972e-02 -5.796925351023674011e-02 3.258693590760231018e-02 2.914412319660186768e-01 3.542141243815422058e-02 -1.645311862230300903e-01 2.611499130725860596e-01 7.110628299415111542e-03 -2.639513313770294189e-01 1.908047199249267578e-01 -1.177097931504249573e-01 -3.658976405858993530e-02 1.065770387649536133e-01 3.887633681297302246e-01 -1.096342056989669800e-01 -1.644189655780792236e-01 -2.100197821855545044e-01 1.042339578270912170e-01 -1.857482939958572388e-01 1.584766618907451630e-02
-9.899063408374786377e-02 -1.107018068432807922e-02 1.532827168703079224e-01 2.215718775987625122e-01 2.378305047750473022e-01 1.713088154792785645e-02 -1.393604725599288940e-01 1.053923293948173523e-01 7.724992930889129639e-02 -9.326907247304916382e-02 -2.534385025501251221e-02 -4.462567716836929321e-02 2.466645091772079468e-01 -2.909924983978271484e-01 -2.806705236434936523e-01 1.668278425931930542e-01 -1.578458249568939209e-01 -7.225012779235839844e-02 4.087030291557312012e-01 1.055403333157300949e-02 -3.357933089137077332e-02 -1.510970443487167358e-01 9.916544705629348755e-02 1.537099182605743408e-01 -1.102153807878494263e-01 3.011339604854583740e-01 1.274676918983459473e-01 -8.442497812211513519e-03 -5.270967260003089905e-02 2.535314559936523438e-01 2.128039747476577759e-01 -2.729123234748840332e-01
-4.574881121516227722e-02 1.772987842559814453e-02 4.860456287860870361e-01 -1.958899199962615967e-01 6.052403524518013000e-02 -1.384451985359191895e-02 -3.587596714496612549e-01 1.939702033996582031e-01 -5.286829173564910889e-02 -4.789669811725616455e-02 -1.233853474259376526e-01 -1.353114545345306396e-01 9.989101439714431763e-02 -9.327853471040725708e-02 -2.154280692338943481e-01 1.651388555765151978e-01 2.972227893769741058e-02 -1.171350106596946716e-01 2.001767903566360474e-01 -1.459507197141647339e-01 -2.298394292593002319e-01 -5.934705957770347595e-02 1.225524544715881348e-01 -1.158373653888702393e-01 5.358183011412620544e-02 3.525772392749786377e-01 1.113689765334129333e-01 1.643739640712738037e-02 -2.243270576000213623e-01 8.433987200260162354e-02 -2.211547642946243286e-01 1.218522638082504272e-01
6.346657127141952515e-02 2.884005010128021240e-02 1.752962619066238403e-01 -3.101595044136047363e-01 1.551102250814437866e-01 -1.362963169813156128e-01 -1.196326687932014465e-01 6.394627690315246582e-02 -3.564405068755149841e-02 2.248216271400451660e-01 -1.235428676009178162e-01 2.704167664051055908e-01 2.651244699954986572e-01 -1.740530729293823242e-01 -2.126715481281280518e-01 3.465264141559600830e-01 7.886374369263648987e-03 -1.973195075988769531e-01 6.812526285648345947e-02 2.664429545402526855e-01 1.731456071138381958e-01 2.116863802075386047e-02 -1.745931804180145264e-01 3.958802204579114914e-03 1.205848827958106995e-01 1.629996001720428467e-01 2.633619010448455811e-01 -3.008717596530914307e-01 -2.975628338754177094e-02 -8.240209519863128662e-02 -1.230164691805839539e-01 -4.146675020456314087e-02
-9.009154886007308960e-02 4.539104551076889038e-02 4.189553558826446533e-01 4.629854112863540649e-02 4.188141599297523499e-02 -2.564084529876708984e-01 -2.957452088594436646e-02 -1.266939789056777954e-01 -1.879401654005050659e-01 2.477772384881973267e-01 -6.474832445383071899e-02 3.298038244247436523e-02 -1.263966560363769531e-01 -3.262929022312164307e-01 8.477549999952316284e-02 1.443673968315124512e-01 -2.913822531700134277e-01 -3.875365555286407471e-01 -1.488025952130556107e-02 -6.470791995525360107e-02 -4.389097541570663452e-02 -8.531676232814788818e-02 -8.986370265483856201e-02 -1.087395381182432175e-02 8.527401834726333618e-02 1.004740297794342041e-01 1.494683623313903809e-01 -1.099584549665451050e-01 -2.423102781176567078e-02 2.720116171985864639e-03 4.065350592136383057e-01 2.653402648866176605e-02
-9.488926827907562256e-02 1.670482009649276733e-01 4.074538052082061768e-01 1.129924803972244263e-01 2.079585790634155273e-01 -1.950690150260925293e-01 -6.906021386384963989e-02 -8.425153791904449463e-02 -1.960963010787963867e-02 1.395456939935684204e-01 -2.785901427268981934e-01 2.038208693265914917e-01 2.331470698118209839e-01 -1.750069409608840942e-01 -1.296169012784957886e-01 2.235504239797592163e-01 2.002753615379333496e-01 -3.281810879707336426e-01 1.976270824670791626e-01 1.910996884107589722e-01 1.493779569864273071e-01 4.443956166505813599e-02 -2.581358850002288818e-01 -7.148508727550506592e-02 1.210510954260826111e-01 -5.673101544380187988e-02 8.052175492048263550e-02 -1.349890232086181641e-01 1.124944910407066345e-01 1.140390783548355103e-01 -1.016682982444763184e-01 -4.868216812610626221e-02
-1.219149585813283920e-02 -4.484250247478485107e-01 3.286055624485015869e-01 -2.341567426919937134e-01 2.039512991905212402e-01 -9.346122294664382935e-02 -3.207221254706382751e-02 -2.454323507845401764e-02 2.890676856040954590e-01 7.622695714235305786e-02 -2.491772621870040894e-01 3.906186297535896301e-02 2.394383698701858521e-01 -9.471140056848526001e-02 -3.255926668643951416e-01 1.583001464605331421e-01 1.178477406501770020e-01 -1.445293873548507690e-01 5.580533295869827271e-02 -1.905555427074432373e-01 -1.975848339498043060e-02 1.703593134880065918e-01 1.663944683969020844e-02 -1.186462417244911194e-01 5.884204874746501446e-04 1.515282690525054932e-01 2.267383635044097900e-01 8.264166116714477539e-02 8.003593981266021729e-02 -7.425180077552795410e-02 -1.887551695108413696e-02 -1.489679664373397827e-01
1.728563010692596436e-01 -2.879940671846270561e-03 1.271527912467718124e-02 -3.343357145786285400e-01 4.288370907306671143e-01 1.232306938618421555e-02 -1.049713268876075745e-01 5.625553894788026810e-03 -2.878975588828325272e-03 1.146849989891052246e-01 -1.622705906629562378e-01 2.186735421419143677e-01 6.793265044689178467e-02 9.548056870698928833e-02 1.248336359858512878e-01 -1.392522174865007401e-02 -1.842083930969238281e-01 -3.463243246078491211e-01 -3.845866397023200989e-02 1.835825890302658081e-01 -2.862275838851928711e-01 -2.843431532382965088e-01 -5.708321556448936462e-02 -2.599366605281829834e-01 1.443688571453094482e-02 -6.734485924243927002e-02 2.047894746065139771e-01 6.950982380658388138e-03 -2.436824589967727661e-01 -3.878607414662837982e-03 1.131856739521026611e-01 -6.820139288902282715e-02
-3.504208475351333618e-02 3.502597659826278687e-02 4.687420725822448730e-01 -2.428662627935409546e-01 -1.876484043896198273e-02 6.071944162249565125e-02 -3.002455532550811768e-01 2.411288954317569733e-02 -1.989416591823101044e-02 -5.505545064806938171e-02 -2.284935489296913147e-02 -1.939909011125564575e-01 2.537324428558349609e-01 7.459395378828048706e-02 -1.796241849660873413e-01 3.952716886997222900e-01 -5.321447551250457764e-02 -1.088065505027770996e-01 1.594294607639312744e-01 -5.653765425086021423e-02 -3.365840613842010498e-01 -7.062456756830215454e-02 -2.949481084942817688e-02 8.975041098892688751e-03 1.984394621104001999e-03 1.859220862388610840e-01 1.049136742949485779e-01 2.228524908423423767e-02 -2.848640084266662598e-01 4.139772616326808929e-03 -5.649117007851600647e-02 1.763563007116317749e-01
-7.163279503583908081e-02 -4.168504476547241211e-01 4.603996276855468750e-01 1.726840063929557800e-02 1.528539415448904037e-02 -1.064197644591331482e-01 1.165043041110038757e-01 1.095345150679349899e-02 -2.339440286159515381e-01 8.608718216419219971e-02 -1.900235414505004883e-01 1.802197992801666260e-01 8.823825418949127197e-02 -2.846277505159378052e-02 9.377510100603103638e-02 2.773892879486083984e-01 -2.660164050757884979e-02 -1.430925428867340088e-01 1.466048061847686768e-01 5.134239792823791504e-02 -3.118659257888793945e-01 1.026567965745925903e-01 -1.076698079705238342e-01 -4.155973438173532486e-03 9.801033884286880493e-03 -1.548063009977340698e-01 2.386805862188339233e-01 -2.398702651262283325e-01 3.650134056806564331e-02 2.088466435670852661e-01 -6.004305183887481689e-02 8.173221349716186523e-02
-2.024474292993545532e-01 -1.008404865860939026e-01 3.152764737606048584e-01 -1.847092509269714355e-01 1.905672997236251831e-01 -2.380006574094295502e-02 -4.478473216295242310e-02 1.590951830148696899e-01 -1.328889727592468262e-01 1.613132208585739136e-01 -5.937287583947181702e-02 1.915224790573120117e-01 -1.131185144186019897e-02 -5.191197246313095093e-02 1.731092184782028198e-01 3.390567749738693237e-02 1.173659879714250565e-02 1.636490970849990845e-01 2.631297409534454346e-01 4.578250646591186523e-02 -2.073538005352020264e-01 -2.042429447174072266e-01 -1.562898457050323486e-01 -2.108012437820434570e-01 -1.283758878707885742e-01 7.834439724683761597e-02 4.686837494373321533e-01 1.401010602712631226e-01 2.645407989621162415e-02 1.843633353710174561e-01 2.326731085777282715e-01 1.753274649381637573e-01
2.370670586824417114e-01 -1.656793504953384399e-01 4.296458661556243896e-01 1.167228072881698608e-01 1.647973060607910156e-01 -1.051342636346817017e-01 -2.330648526549339294e-02 -1.519694179296493530e-01 6.768707185983657837e-02 1.218128129839897156e-01 -1.977296173572540283e-01 1.833789981901645660e-02 1.200447827577590942e-01 3.644979298114776611e-01 -8.127390593290328979e-02 9.705527685582637787e-03 -2.423090487718582153e-01 -1.790825128555297852e-01 3.300925791263580322e-01 -2.867649309337139130e-02 -5.522005632519721985e-02 1.415723413228988647e-01 -1.215040087699890137e-01 -1.163513436913490295e-01 -2.025777697563171387e-01 2.426228076219558716e-01 1.203291118144989014e-01 1.434654593467712402e-01 -9.859117679297924042e-03 1.980257332324981689e-01 1.291328072547912598e-01 2.336578629910945892e-02
1.567663848400115967e-01 -6.365888565778732300e-02 3.881930112838745117e-01 2.876506559550762177e-02 1.965121626853942871e-01 1.692184014245867729e-03 -3.185524046421051025e-01 1.261544823646545410e-01 7.820028811693191528e-02 -4.405230283737182617e-02 -6.091346964240074158e-02 -1.250693202018737793e-01 2.888350486755371094e-01 -7.877758704125881195e-03 7.318357378244400024e-02 1.612320840358734131e-01 -3.098030686378479004e-01 1.077914088964462280e-01 3.884615004062652588e-01 5.425159633159637451e-02 -2.681491076946258545e-01 -8.318843692541122437e-02 1.539553254842758179e-01 1.838523596525192261e-01 -8.088571950793266296e-03 -1.212641373276710510e-01 -4.202419891953468323e-02 -6.162859126925468445e-02 -2.925605177879333496e-01 9.680210798978805542e-02 8.965033292770385742e-02 2.207759954035282135e-02
-1.825934946537017822e-01 8.016230911016464233e-02 2.994543015956878662e-01 -2.440918534994125366e-01 6.043126061558723450e-02 6.319884955883026123e-02 -1.973823755979537964e-01 -2.443056404590606689e-01 -5.027529224753379822e-02 1.077525541186332703e-01 -4.136212468147277832e-01 6.935215741395950317e-02 2.045852541923522949e-01 -4.164398461580276489e-02 -1.372592151165008545e-02 2.889326214790344238e-02 -1.345891207456588745e-01 -2.578744590282440186e-01 7.400383800268173218e-02 1.874041110277175903e-01 -2.419615983963012695e-01 -7.739172875881195068e-02 1.240310259163379669e-02 7.441914081573486328e-02 3.097375929355621338e-01 1.624063849449157715e-01 8.382458984851837158e-02 1.873991191387176514e-01 2.522235512733459473e-01 1.494551450014114380e-01 4.479953646659851074e-02 -1.489620059728622437e-01
-7.010125368833541870e-02 -1.950081288814544678e-01 4.138095676898956299e-01 2.352624535560607910e-01 2.638559639453887939e-01 -1.033021956682205200e-01 -3.538889288902282715e-01 8.706763386726379395e-02 -6.709446012973785400e-02 -1.588703393936157227e-01 -1.433996260166168213e-01 -1.079434603452682495e-01 1.498050689697265625e-01 -4.881100263446569443e-03 -1.799795031547546387e-01 -9.511123597621917725e-02 2.164729684591293335e-02 -5.300325900316238403e-02 1.737110167741775513e-01 7.056252658367156982e-02 -6.005350872874259949e-02 -3.574848473072052002e-01 -7.091169804334640503e-02 -1.370238661766052246e-01 -1.891866922378540039e-01 2.636604309082031250e-01 -7.328688353300094604e-02 9.511595964431762695e-02 7.181034237146377563e-02 -1.740280687808990479e-01 1.971345990896224976e-01 6.189497932791709900e-02
-5.587572604417800903e-02 1.035458818078041077e-01 3.530167639255523682e-01 -1.197625249624252319e-01 -1.940349638462066650e-01 -1.857210993766784668e-01 -4.305911362171173096e-01 -1.063037738204002380e-01 2.465265057981014252e-02 2.703180313110351562e-01 -1.856676936149597168e-01 -3.001549541950225830e-01 2.298862673342227936e-02 -1.074051633477210999e-01 1.262532621622085571e-01 1.308948546648025513e-01 2.239775843918323517e-02 -1.124518439173698425e-01 2.874559462070465088e-01 2.238302677869796753e-01 -1.049082353711128235e-01 -2.411703765392303467e-02 -2.744230031967163086e-01 -1.652889996767044067e-01 -2.147833257913589478e-02 -1.010816320776939392e-01 1.561381202191114426e-02 3.568430617451667786e-02 2.135309725999832153e-01 5.610294640064239502e-03 -4.674835130572319031e-02 -1.218861043453216553e-01
-2.211431264877319336e-01 -9.773468226194381714e-02 2.241606712341308594e-01 -2.894310951232910156e-01 1.658569723367691040e-01 -1.755040585994720459e-01 -2.557891905307769775e-01 1.143337041139602661e-01 1.478002369403839111e-01 1.239713579416275024e-01 1.100509427487850189e-02 1.294095367193222046e-01 3.210517764091491699e-01 -7.264816015958786011e-02 5.038103461265563965e-02 1.798713803291320801e-01 -2.485039085149765015e-01 -7.477010041475296021e-02 5.558417364954948425e-02 2.483837008476257324e-01 1.052434295415878296e-01 1.101956143975257874e-01 -4.992788657546043396e-02 -2.903822958469390869e-01 -8.328500390052795410e-02 -1.174918636679649353e-01 1.175360381603240967e-01 1.747748106718063354e-01 -2.610017359256744385e-01 2.119707167148590088e-01 -4.015664383769035339e-02 -2.268446236848831177e-01
7.902031764388084412e-03 1.134383082389831543e-01 2.144799381494522095e-01 -1.588635519146919250e-02 -6.387427449226379395e-03 -2.973284721374511719e-01 -3.322968482971191406e-01 3.653598204255104065e-02 -1.390304714441299438e-01 3.645090758800506592e-02 -1.346604675054550171e-01 -1.773957461118698120e-01 3.815746605396270752e-01 1.008447110652923584e-01 3.277507424354553223e-02 7.072309404611587524e-02 -2.793416678905487061e-01 -2.168995440006256104e-01 8.770832419395446777e-02 2.786744832992553711e-01 -7.567211985588073730e-03 -1.690908707678318024e-02 2.193292379379272461e-01 2.432811819016933441e-02 -4.048627987504005432e-02 -2.278454899787902832e-01 2.628287076950073242e-01 -4.120965953916311264e-03 -2.822307646274566650e-01 1.795563250780105591e-01 6.184580549597740173e-02 -1.032984703779220581e-01
-1.858172565698623657e-01 -1.818815767765045166e-01 2.557651996612548828e-01 -4.503310322761535645e-01 1.974566727876663208e-01 -4.207796230912208557e-02 -1.617033481597900391e-01 7.538819219917058945e-03 4.352176934480667114e-02 1.438828743994235992e-02 -7.676170021295547485e-02 5.595453083515167236e-02 2.234941720962524414e-01 -9.220907092094421387e-02 -4.320576041936874390e-02 2.016074657440185547e-01 -2.645312249660491943e-01 -1.628841459751129150e-02 5.277255550026893616e-02 3.242360055446624756e-01 7.894109189510345459e-02 7.860249280929565430e-02 5.310685187578201294e-02 -3.574151098728179932e-01 1.439722031354904175e-01 -8.092643320560455322e-02 3.719788044691085815e-02 1.172994971275329590e-01 -1.455755978822708130e-01 8.492190390825271606e-02 -6.407695263624191284e-02 -2.984326183795928955e-01
-3.789031207561492920e-01 -1.258232593536376953e-01 1.586745381355285645e-01 1.932671479880809784e-02 1.177486628293991089e-01 -9.178252518177032471e-02 -4.206403717398643494e-02 -3.273867070674896240e-02 1.253660321235656738e-01 -6.453104317188262939e-02 -3.980160504579544067e-02 1.626894772052764893e-01 2.585723102092742920e-01 -7.528083026409149170e-02 -3.286054134368896484e-01 -2.307936847209930420e-01 3.208107501268386841e-02 -3.531085848808288574e-01 2.959870398044586182e-01 2.016567587852478027e-01 -6.840933859348297119e-02 -1.012161672115325928e-01 -3.230637907981872559e-01 4.528650641441345215e-02 1.641314178705215454e-01 1.677461713552474976e-01 1.041017696261405945e-01 6.591208279132843018e-02 -1.877205520868301392e-01 1.105628311634063721e-01 -5.994427204132080078e-02 -1.075296849012374878e-01
1.501016784459352493e-02 -1.618914157152175903e-01 8.170011639595031738e-02 -8.698871731758117676e-02 4.161494076251983643e-01 1.907597482204437256e-01 -3.615368902683258057e-01 -1.001408100128173828e-01 -1.099081411957740784e-01 -2.769123762845993042e-02 -9.643267840147018433e-02 -4.098578914999961853e-02 -3.069779090583324432e-02 2.153644151985645294e-02 -1.628640294075012207e-01 1.574425026774406433e-02 -3.306570053100585938e-01 4.427221044898033142e-02 1.536615043878555298e-01 1.562462598085403442e-01 -2.058341205120086670e-01 -7.882924377918243408e-02 -1.863768696784973145e-02 -2.765648663043975830e-01 2.648701965808868408e-01 1.445657610893249512e-01 1.007248312234878540e-01 2.459602504968643188e-01 -3.340817987918853760e-03 2.898162603378295898e-01 1.048399135470390320e-01 -1.248330324888229370e-01
3.869835287332534790e-02 9.684216231107711792e-02 1.920743435621261597e-01 1.623287200927734375e-01 4.071212187409400940e-02 5.614843964576721191e-02 -1.831716448068618774e-01 5.502665042877197266e-02 -1.613704562187194824e-01 2.953163087368011475e-01 -3.324792087078094482e-01 4.850465059280395508e-02 9.598855860531330109e-03 -7.663305103778839111e-02 2.469642832875251770e-02 3.852209448814392090e-02 7.920327037572860718e-02 -1.990239024162292480e-01 2.056847959756851196e-01 1.210450753569602966e-01 -3.389490842819213867e-01 -1.022110357880592346e-01 -1.181065216660499573e-01 -2.027575075626373291e-01 9.137589484453201294e-02 -2.144219130277633667e-01 -5.474590510129928589e-02 -1.827903687953948975e-01 -4.481708407402038574e-01 7.961266487836837769e-02 1.830861903727054596e-02 -2.622666358947753906e-01
1.018494442105293274e-01 -3.503571823239326477e-02 2.221847176551818848e-01 -1.086474396288394928e-02 5.679495260119438171e-02 -1.535537987947463989e-01 2.273759841918945312e-01 6.494227796792984009e-02 5.412440374493598938e-02 2.272039949893951416e-01 -1.535580307245254517e-01 1.588415056467056274e-01 -1.485600024461746216e-01 2.285116165876388550e-02 7.146643102169036865e-02 3.667969629168510437e-02 -2.987628579139709473e-01 -3.076191842555999756e-01 2.282051742076873779e-01 2.609043419361114502e-01 -4.113769233226776123e-01 3.236346319317817688e-02 -9.771647304296493530e-02 -1.751885414123535156e-01 3.854815959930419922e-01 1.980938576161861420e-02 6.022160127758979797e-02 1.397802587598562241e-02 -1.292305737733840942e-01 3.990144282579421997e-02 1.701090037822723389e-01 -9.586884081363677979e-02
-1.144112274050712585e-01 -1.919707953929901123e-01 2.922468483448028564e-01 1.706060171127319336e-01 1.687839180231094360e-01 4.867997020483016968e-02 -1.127583160996437073e-01 5.002677068114280701e-02 -1.926435530185699463e-02 -1.228894516825675964e-01 -2.076942771673202515e-01 -1.804651319980621338e-02 -1.020117178559303284e-01 -1.771704107522964478e-01 -2.256137877702713013e-01 1.235801205039024353e-01 -3.706041276454925537e-01 -1.511545628309249878e-01 4.011528193950653076e-01 1.166185438632965088e-01 -3.787163272500038147e-02 -5.469712987542152405e-02 -6.312512792646884918e-03 4.626713693141937256e-02 -1.131458431482315063e-01 1.517311036586761475e-01 7.061481475830078125e-02 1.816634833812713623e-01 -1.638587415218353271e-01 3.063683807849884033e-01 2.803535163402557373e-01 -9.008865803480148315e-02
-1.492893248796463013e-01 -9.580259770154953003e-02 1.891077309846878052e-01 -1.601073741912841797e-01 -2.674130164086818695e-02 -1.318193674087524414e-01 -9.585053473711013794e-02 1.234318315982818604e-01 -7.026204466819763184e-02 -1.435893028974533081e-01 -2.579041719436645508e-01 -4.260585010051727295e-01 9.106510877609252930e-02 -1.618768125772476196e-01 -1.468342542648315430e-01 1.591723710298538208e-01 -1.069762632250785828e-01 -2.735174596309661865e-01 3.004645705223083496e-01 1.430128365755081177e-01 -6.020902097225189209e-02 -1.067764684557914734e-01 4.297830164432525635e-03 1.187280267477035522e-01 7.704250514507293701e-02 -2.694849371910095215e-01 3.631205558776855469e-01 -1.747020334005355835e-01 1.543037127703428268e-03 2.576587162911891937e-02 2.032435983419418335e-01 -2.446112968027591705e-02
7.963566482067108154e-02 2.612188644707202911e-02 3.727370798587799072e-01 7.672717422246932983e-02 3.271535634994506836e-01 6.218312308192253113e-03 -1.093105897307395935e-01 3.314096108078956604e-02 -1.307425647974014282e-01 1.339658200740814209e-01 -1.666177511215209961e-01 1.333192288875579834e-01 2.824940383434295654e-01 2.359835505485534668e-01 -5.296259373426437378e-02 2.142318040132522583e-01 -4.610081959981471300e-04 -1.716494746506214142e-02 5.192147493362426758e-01 7.654184103012084961e-02 -1.953329443931579590e-01 3.946193028241395950e-03 1.480744928121566772e-01 -1.560975909233093262e-01 4.477545619010925293e-02 -9.082686901092529297e-02 -1.986170187592506409e-02 -1.063497960567474365e-01 -1.510375291109085083e-01 1.138882413506507874e-01 -1.225056033581495285e-02 2.125571966171264648e-01
2.448965460062026978e-01 -2.169904112815856934e-01 3.106265962123870850e-01 4.975977167487144470e-02 9.037540107965469360e-02 -1.372010409832000732e-01 -2.131578177213668823e-01 2.700106985867023468e-02 -2.089845836162567139e-01 3.045240789651870728e-02 -2.321982532739639282e-01 3.373567759990692139e-02 1.333374381065368652e-01 -1.802953705191612244e-02 -2.192982882261276245e-01 5.128556117415428162e-02 1.142048388719558716e-01 -2.997262477874755859e-01 1.491925120353698730e-01 3.115319460630416870e-02 -4.418333619832992554e-02 -2.255512773990631104e-01 -4.901272058486938477e-02 -1.806350648403167725e-01 -4.308380186557769775e-01 8.253637701272964478e-02 1.477755904197692871e-01 -1.666630357503890991e-01 -2.513411641120910645e-02 -6.096562370657920837e-02 2.839765846729278564e-01 -1.064598560333251953e-01
-1.675445027649402618e-02 -5.977905541658401489e-02 1.401702314615249634e-01 -2.325957715511322021e-01 -1.431116908788681030e-01 -2.958945035934448242e-01 -2.136104106903076172e-01 -4.174188151955604553e-02 1.368422508239746094e-01 -5.730339139699935913e-02 -1.773160398006439209e-01 1.200696527957916260e-01 1.019478440284729004e-01 -1.056742817163467407e-01 8.001682162284851074e-02 3.618799448013305664e-01 2.484918832778930664e-01 -1.762961298227310181e-01 2.221982330083847046e-01 6.210792809724807739e-02 -3.044517934322357178e-01 -1.043185219168663025e-01 2.401983365416526794e-02 -1.131048649549484253e-01 -1.835274696350097656e-01 1.335853785276412964e-01 -1.050704643130302429e-01 -5.044864863157272339e-02 9.939831495285034180e-02 1.318689584732055664e-01 4.165088534355163574e-01 1.064955592155456543e-01
-3.471562862396240234e-01 1.208144053816795349e-01 2.143068760633468628e-01 -1.742105633020401001e-01 8.899146318435668945e-02 9.785201400518417358e-04 3.294086083769798279e-02 -2.725415304303169250e-02 -1.656920760869979858e-01 4.778474103659391403e-03 -4.306158423423767090e-01 -4.709798097610473633e-02 1.228053718805313110e-01 -2.009935528039932251e-01 -9.883388131856918335e-02 -2.615564689040184021e-02 -1.307353228330612183e-01 -3.597287833690643311e-01 1.575694084167480469e-01 2.259396612644195557e-01 -1.192955225706100464e-01 -2.306494414806365967e-01 -2.443919479846954346e-01 -3.646994009613990784e-02 3.632464213296771049e-03 -9.367904812097549438e-02 8.231707848608493805e-03 1.084385588765144348e-01 1.192602142691612244e-01 -5.410128831863403320e-02 5.195066705346107483e-02 -3.263107240200042725e-01
3.107854537665843964e-02 -2.069055438041687012e-01 3.179525732994079590e-01 3.657570183277130127e-01 2.063765823841094971e-01 -3.493619337677955627e-02 -1.992381811141967773e-01 1.794777214527130127e-01 -4.630645737051963806e-02 -4.377163201570510864e-02 -1.032672449946403503e-01 3.051815554499626160e-02 -9.133883565664291382e-02 -1.819949895143508911e-01 -2.497397214174270630e-01 4.868978261947631836e-02 1.334106028079986572e-01 -1.874227076768875122e-01 3.235577940940856934e-01 2.274653017520904541e-01 -1.036987453699111938e-01 -8.532099425792694092e-02 -4.003486782312393188e-02 5.822280421853065491e-03 -1.748270839452743530e-01 2.622179090976715088e-01 3.246246874332427979e-01 1.739494055509567261e-01 -5.923614650964736938e-02 -8.692160248756408691e-02 8.782489597797393799e-02 -3.171299397945404053e-02
1.730958372354507446e-02 -1.248872205615043640e-01 1.135493591427803040e-01 -6.287593394517898560e-02 1.290298439562320709e-02 -2.305921167135238647e-01 2.133651673793792725e-01 2.006151229143142700e-01 6.343902647495269775e-02 1.704041510820388794e-01 -1.420040428638458252e-01 1.531104743480682373e-01 2.608946561813354492e-01 1.437656767666339874e-02 -1.434291829355061054e-03 6.307354569435119629e-02 -1.897900104522705078e-01 -2.946241991594433784e-03 3.962587118148803711e-01 1.677447706460952759e-01 -2.694237232208251953e-01 -2.500748336315155029e-01 8.238434791564941406e-02 -4.253539741039276123e-01 1.909780204296112061e-01 -7.445196807384490967e-02 8.000819385051727295e-02 1.523924767971038818e-01 -1.621603518724441528e-01 1.964510232210159302e-02 1.882663667201995850e-01 -3.779692947864532471e-02
8.314637094736099243e-02 -2.905120886862277985e-02 3.595085442066192627e-01 1.272619049996137619e-02 3.395756185054779053e-01 -5.506666749715805054e-02 -1.325274854898452759e-01 1.848652809858322144e-01 1.339769214391708374e-01 -3.363572657108306885e-01 -1.883966326713562012e-01 -6.213029101490974426e-02 -8.474561572074890137e-02 3.432872146368026733e-02 1.889545097947120667e-02 7.837036997079849243e-02 -2.342198342084884644e-01 -1.057392135262489319e-01 1.978760063648223877e-01 3.851780891418457031e-01 3.630989417433738708e-02 -1.176992431282997131e-02 1.153968088328838348e-02 -1.307024359703063965e-01 -9.801071882247924805e-02 9.052039682865142822e-02 1.231196820735931396e-01 2.308184653520584106e-02 -2.631005048751831055e-01 1.801737546920776367e-01 2.852141857147216797e-01 -1.367484927177429199e-01
-7.216193526983261108e-02 -1.565514951944351196e-01 2.582667171955108643e-01 -3.550902381539344788e-02 -7.215241342782974243e-02 -3.714585602283477783e-01 -2.692476846277713776e-02 -1.415625959634780884e-01 -1.377689838409423828e-01 3.231252729892730713e-01 -1.694836765527725220e-01 4.800295457243919373e-02 3.881661966443061829e-02 -3.114977478981018066e-01 -3.209730684757232666e-01 -1.532885879278182983e-01 -1.546741556376218796e-02 -1.369138211011886597e-01 1.636055856943130493e-01 -7.634969800710678101e-02 -5.347422137856483459e-02 -3.862878680229187012e-02 6.536568701267242432e-02 -9.183681756258010864e-02 -1.667557805776596069e-01 1.265224367380142212e-01 1.405355036258697510e-01 -6.650576367974281311e-03 -2.654303014278411865e-01 4.879653826355934143e-02 2.197712808847427368e-01 -3.248208463191986084e-01
2.582439780235290527e-01 9.993167966604232788e-02 2.878438234329223633e-01 1.018544957041740417e-01 7.699879258871078491e-02 1.136985495686531067e-01 -2.204691171646118164e-01 5.701646208763122559e-02 1.501532364636659622e-02 -2.589368522167205811e-01 -1.442444920539855957e-01 1.684262603521347046e-01 1.421499699354171753e-01 4.602223262190818787e-02 -1.782919168472290039e-01 8.137903362512588501e-02 -1.015714034438133240e-01 -1.704894006252288818e-01 4.932975769042968750e-01 -1.055262014269828796e-01 -7.091125845909118652e-02 3.832104057073593140e-02 4.181109741330146790e-02 -1.767011824995279312e-03 1.785398125648498535e-01 1.488915681838989258e-01 1.258082240819931030e-01 -2.683558501303195953e-02 -1.055131182074546814e-01 -6.079041212797164917e-02 3.675180971622467041e-01 -2.441266924142837524e-01
-2.909982949495315552e-02 -9.806964546442031860e-02 3.294941186904907227e-01 -2.478787750005722046e-01 1.504170447587966919e-01 -1.177341789007186890e-01 -3.591704964637756348e-01 4.722122475504875183e-02 -6.091892346739768982e-02 8.439308404922485352e-02 -1.681530773639678955e-01 -4.068425297737121582e-01 4.731493070721626282e-02 2.565784007310867310e-02 -7.891187816858291626e-02 2.482640743255615234e-01 -1.724635213613510132e-01 -1.630740314722061157e-01 2.311283051967620850e-01 -2.496670000255107880e-02 -2.032585144042968750e-01 -1.363932341337203979e-01 2.132320404052734375e-01 -1.169837638735771179e-01 1.077136546373367310e-01 5.868629366159439087e-02 7.293735444545745850e-02 7.694625109434127808e-02 -2.356522828340530396e-01 2.290045656263828278e-02 3.543140366673469543e-02 2.517280876636505127e-01
-1.520812213420867920e-01 -6.103428453207015991e-02 1.912873387336730957e-01 -1.123255938291549683e-01 1.032138839364051819e-01 6.946388632059097290e-02 -1.395400464534759521e-01 -9.633363038301467896e-02 1.795201897621154785e-01 1.755170226097106934e-01 -3.627100214362144470e-02 -6.958311051130294800e-02 2.728354036808013916e-01 -7.252243161201477051e-02 -4.024898111820220947e-01 7.892888970673084259e-03 -2.005741596221923828e-01 -1.668216735124588013e-01 -7.432852871716022491e-03 2.624814212322235107e-01 -1.933666169643402100e-01 -1.525601446628570557e-01 -5.647015944123268127e-02 2.548580057919025421e-03 2.847006916999816895e-01 3.361848890781402588e-01 2.749306559562683105e-01 1.912128180265426636e-03 -3.007960878312587738e-02 -1.632377654314041138e-01 2.495455592870712280e-01 -9.163322299718856812e-02
5.450233817100524902e-02 -6.997518986463546753e-02 8.477107435464859009e-02 -5.869323015213012695e-02 1.889368146657943726e-01 9.550464898347854614e-02 -2.050064504146575928e-01 3.745019063353538513e-02 -1.555840522050857544e-01 -4.821396991610527039e-02 3.917456790804862976e-02 -1.283669471740722656e-01 1.960308551788330078e-01 9.063644707202911377e-02 -2.112114876508712769e-01 5.205227062106132507e-02 -9.118301421403884888e-02 -2.218925021588802338e-02 1.054226607084274292e-01 3.256275355815887451e-01 -1.984245181083679199e-01 -1.339764147996902466e-01 1.238851025700569153e-01 -1.610077619552612305e-01 3.752764463424682617e-01 9.290964901447296143e-02 1.968611031770706177e-01 2.262122035026550293e-01 -3.472422361373901367e-01 3.236430883407592773e-01 2.557880282402038574e-01 7.718370296061038971e-03
2.290475741028785706e-02 -4.183961078524589539e-02 2.472819238901138306e-01 3.669827803969383240e-02 3.446067124605178833e-02 5.891005694866180420e-02 -1.928212344646453857e-01 1.450176984071731567e-01 3.824678361415863037e-01 -8.570607006549835205e-02 -1.166819483041763306e-01 -1.590362191200256348e-02 2.041243202984333038e-02 9.723595343530178070e-03 1.250726282596588135e-01 3.143804669380187988e-01 -1.407288610935211182e-01 -2.210986465215682983e-01 2.232791930437088013e-01 1.689331531524658203e-01 5.554929375648498535e-02 -3.682145476341247559e-01 2.300894111394882202e-01 -1.713760048151016235e-01 6.000474467873573303e-02 -1.358733624219894409e-01 1.678050756454467773e-01 -3.869879618287086487e-02 4.496455937623977661e-02 3.647548705339431763e-02 3.262808322906494141e-01 -2.455359101295471191e-01
-8.239750564098358154e-02 -1.416352093219757080e-01 2.396597117185592651e-01 -3.870348036289215088e-01 2.422201447188854218e-02 -1.639453768730163574e-01 7.085596770048141479e-02 -1.594018787145614624e-01 -5.319931730628013611e-02 2.852910757064819336e-01 -8.972211182117462158e-02 2.102120546624064445e-03 3.236204385757446289e-01 -1.948727667331695557e-01 1.353780925273895264e-01 2.005956470966339111e-01 -8.216810226440429688e-02 1.582236140966415405e-01 1.901518255472183228e-01 -3.044830076396465302e-02 -1.808702386915683746e-02 -5.426277220249176025e-02 -1.482200026512145996e-01 -1.668951213359832764e-01 -1.453055813908576965e-02 1.103049889206886292e-01 -5.561237037181854248e-02 -7.660365104675292969e-02 -1.998733282089233398e-01 1.536720097064971924e-01 7.582094520330429077e-02 -4.492858350276947021e-01
9.178177267313003540e-02 -2.703113257884979248e-01 1.568743437528610229e-01 -1.550821959972381592e-01 -4.848635569214820862e-02 1.084998324513435364e-01 -1.106113344430923462e-01 -2.601529359817504883e-01 -1.661734580993652344e-01 1.167659834027290344e-01 -2.739454805850982666e-02 2.173522114753723145e-01 4.159642010927200317e-02 -1.638121455907821655e-01 7.043699175119400024e-02 -3.260501101613044739e-02 1.272314190864562988e-01 -1.894042938947677612e-01 4.051718115806579590e-01 -1.852322556078433990e-02 -7.462529093027114868e-02 -3.194373548030853271e-01 -3.781763911247253418e-01 -1.600727736949920654e-01 -2.029007300734519958e-02 1.444001644849777222e-01 1.665448397397994995e-01 -3.911273181438446045e-02 -1.065745353698730469e-01 1.074609458446502686e-01 1.780978143215179443e-01 2.323939800262451172e-01
5.099108815193176270e-02 2.795316278934478760e-02 3.786922395229339600e-01 -5.344571173191070557e-02 3.153004944324493408e-01 -3.855514898896217346e-02 -1.687158346176147461e-01 1.444760411977767944e-01 -1.774513870477676392e-01 -1.442719995975494385e-01 6.836886703968048096e-02 4.770158603787422180e-02 2.383214533329010010e-01 1.784585863351821899e-01 -1.987341940402984619e-01 2.037393674254417419e-02 -9.280686080455780029e-02 -3.238511458039283752e-02 4.321555495262145996e-01 2.052829712629318237e-01 -2.389188855886459351e-01 -1.236537471413612366e-01 1.743045151233673096e-01 -9.019314497709274292e-02 2.669894099235534668e-01 7.117848098278045654e-02 -6.994868069887161255e-02 5.656332895159721375e-02 1.806996949017047882e-02 2.334222942590713501e-01 -1.509888023138046265e-01 2.835571579635143280e-02
-2.861701324582099915e-02 -3.342007398605346680e-01 3.338911011815071106e-02 -2.869215905666351318e-01 8.472268818877637386e-04 -1.566385924816131592e-01 -1.653672307729721069e-01 8.008309453725814819e-02 -1.135932207107543945e-01 1.794961690902709961e-01 -3.611074686050415039e-01 -2.284181863069534302e-01 -1.255481038242578506e-02 -2.187693864107131958e-01 2.651892788708209991e-02 6.203498318791389465e-02 -3.164049237966537476e-02 -8.416637033224105835e-02 2.406221330165863037e-01 4.038902223110198975e-01 -5.543866381049156189e-02 7.433484494686126709e-02 -1.338014155626296997e-01 -1.352553218603134155e-01 2.468294799327850342e-01 6.702429801225662231e-02 1.473831087350845337e-01 -1.209559440612792969e-01 -2.795126438140869141e-01 -1.317751128226518631e-02 4.864304140210151672e-02 -9.564166516065597534e-02
2.979651987552642822e-01 -9.441815316677093506e-02 4.951951503753662109e-01 5.762732587754726410e-03 2.076824307441711426e-01 -1.758820004761219025e-02 -2.417505718767642975e-02 -1.439235508441925049e-01 -8.821185678243637085e-02 -4.355064406991004944e-02 -1.686832159757614136e-01 -3.301517665386199951e-02 1.962920427322387695e-01 2.336580306291580200e-01 -2.451144717633724213e-02 -5.553985387086868286e-02 -2.780996859073638916e-01 -1.740117818117141724e-01 3.016144335269927979e-01 -7.678797841072082520e-02 -4.837780818343162537e-02 1.567736119031906128e-01 -1.035007461905479431e-01 -3.758576512336730957e-02 -1.425007581710815430e-01 1.903011798858642578e-01 2.615467011928558350e-01 1.368377059698104858e-01 -4.814995452761650085e-02 2.363107949495315552e-01 9.731476008892059326e-02 3.823918476700782776e-02
-1.978283822536468506e-01 -3.118139803409576416e-01 3.494767844676971436e-01 -2.132837288081645966e-02 -2.431197315454483032e-01 1.138998195528984070e-01 -1.368096470832824707e-01 2.567773759365081787e-01 1.342457532882690430e-01 2.208668887615203857e-01 -1.920536905527114868e-02 8.107899129390716553e-02 2.656670510768890381e-01 -1.421446651220321655e-01 -3.494928404688835144e-02 1.818587481975555420e-01 -8.314821124076843262e-02 -2.230641245841979980e-01 1.151633560657501221e-01 3.060548901557922363e-01 5.770738702267408371e-03 -3.254921734333038330e-01 -7.908010482788085938e-02 -1.514360755681991577e-01 -8.238887041807174683e-02 -9.857881814241409302e-02 -1.107404679059982300e-01 -1.606673449277877808e-01 6.277796626091003418e-02 -1.133420243859291077e-01 1.121445670723915100e-01 5.267683044075965881e-02
-2.738745212554931641e-01 -2.154593318700790405e-01 8.540873229503631592e-02 -3.276950418949127197e-01 2.050977349281311035e-01 -1.506958454847335815e-01 -1.895970702171325684e-01 3.936925437301397324e-03 -4.934025555849075317e-02 -3.454391658306121826e-02 -1.213930100202560425e-01 -8.526552468538284302e-02 1.380626261234283447e-01 5.572326853871345520e-02 -7.763824611902236938e-02 3.985335230827331543e-01 -1.530598755925893784e-02 -3.712014853954315186e-01 1.150310114026069641e-01 2.735878825187683105e-01 -1.912947557866573334e-02 7.822341471910476685e-02 -2.830696292221546173e-02 -3.200531303882598877e-01 -7.801142334938049316e-02 -5.716556683182716370e-02 6.835513561964035034e-02 2.561960518360137939e-01 4.511510953307151794e-02 8.721296489238739014e-02 1.380368042737245560e-02 -1.586670577526092529e-01
-1.616399921476840973e-02 3.971258178353309631e-02 3.525694310665130615e-01 -3.468181937932968140e-02 2.258433699607849121e-01 -6.432085484266281128e-02 -3.082831501960754395e-01 1.120066717267036438e-01 1.986544877290725708e-01 8.654071390628814697e-02 -3.348697423934936523e-01 1.867996901273727417e-02 -1.561000645160675049e-01 -1.974781276658177376e-03 4.002694040536880493e-02 -7.824544608592987061e-02 -7.503265142440795898e-02 -1.623626984655857086e-02 1.379395127296447754e-01 3.599306941032409668e-01 2.457535453140735626e-02 -1.076803877949714661e-01 2.561273984611034393e-03 -2.066154032945632935e-01 -9.680350869894027710e-02 3.472515568137168884e-02 -8.370546251535415649e-02 2.378249168395996094e-01 -3.606700301170349121e-01 5.669397115707397461e-02 3.138216435909271240e-01 -5.568075552582740784e-02
-2.046321034431457520e-01 -2.480619102716445923e-01 3.809415996074676514e-01 -7.543803751468658447e-02 -2.283826470375061035e-02 -1.366815716028213501e-01 -2.046238332986831665e-01 -1.490467134863138199e-02 2.112178057432174683e-01 7.838802039623260498e-02 -2.712418437004089355e-01 3.192007075995206833e-03 2.097522467374801636e-01 -7.870807498693466187e-02 2.678887732326984406e-02 1.167910322546958923e-01 -3.122197464108467102e-02 -1.842636764049530029e-01 2.898696660995483398e-01 1.911193132400512695e-01 2.015267014503479004e-01 1.086722016334533691e-01 1.937981545925140381e-01 -1.682024449110031128e-01 2.509793043136596680e-01 -2.813833020627498627e-02 -1.606205403804779053e-01 -1.102272942662239075e-01 -8.150979131460189819e-02 -3.708273917436599731e-02 4.778966680169105530e-02 -3.313803970813751221e-01
-1.814633458852767944e-01 -5.534398183226585388e-02 4.623561501502990723e-01 -2.474903315305709839e-01 1.763604283332824707e-01 -1.280719637870788574e-01 -1.308962702751159668e-01 -1.808428168296813965e-01 -6.603603065013885498e-02 1.891353726387023926e-01 -6.752629578113555908e-02 2.950042253360152245e-03 1.725694090127944946e-01 -5.010088160634040833e-02 1.321051865816116333e-01 1.832363456487655640e-01 -3.208843469619750977e-01 5.407521501183509827e-02 -3.485584259033203125e-02 2.118860036134719849e-01 7.192542776465415955e-03 2.511893212795257568e-01 -1.167403981089591980e-01 -2.475917190313339233e-01 9.549015015363693237e-02 -8.003274351358413696e-02 1.255028694868087769e-01 1.019922941923141479e-01 -1.703159660100936890e-01 2.520857751369476318e-02 8.705558627843856812e-02 -3.076411187648773193e-01
-4.429573938250541687e-02 -1.421726942062377930e-01 9.691599756479263306e-02 -1.157822608947753906e-01 9.525238722562789917e-02 4.093330819159746170e-03 -2.044312506914138794e-01 9.125534445047378540e-02 1.045449599623680115e-01 3.344329893589019775e-01 -1.156338229775428772e-01 3.652435243129730225e-01 2.002973258495330811e-01 -2.125989794731140137e-01 -6.033936142921447754e-02 2.040198594331741333e-01 -7.299643475562334061e-03 -8.452052623033523560e-02 2.734561264514923096e-01 2.359542846679687500e-01 -3.142027556896209717e-02 2.105217427015304565e-01 -2.216805666685104370e-01 1.112238615751266479e-01 -6.584294140338897705e-02 1.465557515621185303e-01 2.769516706466674805e-01 -2.456005364656448364e-01 1.800908893346786499e-01 -8.955592662096023560e-02 -3.516792552545666695e-03 -2.188959121704101562e-01
-2.111690193414688110e-01 -2.982122451066970825e-02 3.127128779888153076e-01 -3.181038498878479004e-01 1.040887832641601562e-02 2.184726670384407043e-02 -1.993328779935836792e-01 3.505228459835052490e-01 1.484146118164062500e-01 -3.259706199169158936e-01 -1.362451612949371338e-01 -1.174609214067459106e-01 1.928787380456924438e-01 -8.841279149055480957e-02 -1.550612151622772217e-01 1.885759979486465454e-01 -2.272259257733821869e-02 -8.783902227878570557e-02 -3.356390818953514099e-02 2.928208708763122559e-01 -1.044873520731925964e-02 1.659799180924892426e-02 -9.229410439729690552e-02 -2.946372330188751221e-01 5.784106999635696411e-02 -3.686919435858726501e-02 1.476078294217586517e-02 -2.037658393383026123e-01 -1.124742627143859863e-01 -4.427616670727729797e-02 1.112602576613426208e-01 -2.506722211837768555e-01
8.572259545326232910e-02 -2.873584628105163574e-01 3.657579720020294189e-01 -2.159149348735809326e-01 2.773313224315643311e-01 -2.841286547482013702e-02 7.390043884515762329e-02 6.638422608375549316e-02 -2.569725736975669861e-02 1.983594149351119995e-01 -1.571889370679855347e-01 -3.686023131012916565e-02 -1.172213256359100342e-01 3.903398662805557251e-02 2.816858887672424316e-02 -7.872086763381958008e-02 4.895355086773633957e-03 1.381306648254394531e-01 3.052088320255279541e-01 5.753244459629058838e-02 -2.326175570487976074e-01 -1.188942119479179382e-01 -1.132763028144836426e-01 -2.008051723241806030e-01 -3.685889840126037598e-01 1.897250413894653320e-01 2.497966438531875610e-01 -2.058183960616588593e-02 1.102221570909023285e-02 1.456733047962188721e-01 2.441904097795486450e-01 3.387441486120223999e-02
1.396839767694473267e-01 8.792138844728469849e-02 2.021651864051818848e-01 1.286346316337585449e-01 -5.481269583106040955e-02 6.550241261720657349e-02 -1.796114742755889893e-01 2.008582055568695068e-01 -6.481406837701797485e-02 1.337594836950302124e-01 -1.715302169322967529e-01 8.380668610334396362e-02 1.928251683712005615e-01 1.129230409860610962e-01 -2.820130065083503723e-02 6.304885447025299072e-02 -8.200304955244064331e-02 -2.312145084142684937e-01 1.286358833312988281e-01 1.608423590660095215e-01 -3.120847940444946289e-01 -1.953574717044830322e-01 -8.429853618144989014e-02 -1.639217436313629150e-01 2.277346849441528320e-01 -1.105910167098045349e-01 4.127789661288261414e-02 -2.227195948362350464e-01 -3.590089082717895508e-01 2.735574841499328613e-01 1.119818016886711121e-01 -3.440881371498107910e-01
4.130098521709442139e-01 -1.462785452604293823e-01 1.355699151754379272e-01 1.230065301060676575e-01 6.094677001237869263e-02 1.329534500837326050e-01 -3.114207386970520020e-01 2.238176614046096802e-01 -2.187105417251586914e-01 5.141478404402732849e-02 -3.028720021247863770e-01 7.992230355739593506e-02 5.396034941077232361e-02 5.719364620745182037e-03 -1.406211107969284058e-01 1.571950018405914307e-01 -1.665616482496261597e-01 -1.556770950555801392e-01 2.089504152536392212e-01 1.149624884128570557e-01 -7.341241836547851562e-02 -1.400105655193328857e-01 -1.005537882447242737e-01 -2.276603728532791138e-01 8.091621100902557373e-02 2.003090381622314453e-01 1.091833412647247314e-01 8.178184926509857178e-02 -1.527643203735351562e-01 1.029010191559791565e-01 2.430190145969390869e-01 -2.365796267986297607e-01
-1.365599930286407471e-01 -1.676872074604034424e-01 1.422434300184249878e-01 1.102019995450973511e-01 1.713204681873321533e-01 -2.509926855564117432e-01 -3.407908082008361816e-01 1.597233712673187256e-01 -4.250863566994667053e-02 -1.642496883869171143e-01 -3.302030861377716064e-01 1.176404058933258057e-01 4.376656934618949890e-02 7.841756567358970642e-03 -5.118690058588981628e-02 1.444816738367080688e-01 1.591875255107879639e-01 -1.581491082906723022e-01 -1.027962844818830490e-02 -2.403740882873535156e-01 -3.141230940818786621e-01 -2.871220409870147705e-01 -1.730518937110900879e-01 -2.072890289127826691e-02 2.546692788600921631e-01 8.938042074441909790e-02 2.191169857978820801e-01 1.016093418002128601e-01 -1.680776178836822510e-01 4.114014655351638794e-02 8.415475487709045410e-02 1.476268023252487183e-01
8.016477525234222412e-02 -3.526932001113891602e-01 2.246857434511184692e-01 2.195603698492050171e-01 6.724675744771957397e-02 1.594036519527435303e-01 -1.748875826597213745e-01 1.858118772506713867e-01 -2.380006015300750732e-02 1.055738329887390137e-02 8.370650000870227814e-03 9.524910897016525269e-02 7.578821480274200439e-02 7.356223464012145996e-02 -1.480382829904556274e-01 1.199554651975631714e-01 -2.126896940171718597e-02 -3.569910228252410889e-01 2.634672820568084717e-01 2.969542145729064941e-01 -2.979167401790618896e-01 -2.085322886705398560e-01 1.016237586736679077e-01 -8.111509680747985840e-02 -6.674972921609878540e-02 1.769341081380844116e-01 1.909132003784179688e-01 6.426916271448135376e-02 1.724985837936401367e-01 6.798177957534790039e-02 1.750282943248748779e-01 -2.053692489862442017e-01
8.231496810913085938e-02 -2.288589999079704285e-02 2.839179337024688721e-01 -1.376510113477706909e-01 1.448260545730590820e-01 -1.118634939193725586e-01 -2.732971608638763428e-01 1.518926024436950684e-01 7.795164734125137329e-02 2.119177579879760742e-01 -5.589314550161361694e-02 -6.123114004731178284e-02 -6.293352693319320679e-02 1.444456279277801514e-01 -2.171677649021148682e-01 1.290916651487350464e-01 1.947223395109176636e-01 9.838143736124038696e-02 1.275848001241683960e-01 3.157483786344528198e-02 -2.407068163156509399e-01 9.720367938280105591e-02 -3.503504097461700439e-01 -1.053108870983123779e-01 5.796501040458679199e-02 -3.544690832495689392e-02 1.260243654251098633e-01 -2.445048391819000244e-01 8.921037428081035614e-03 -1.657555550336837769e-01 2.237888723611831665e-01 -4.374589920043945312e-01
-2.159064114093780518e-01 -6.497067213058471680e-02 3.700485527515411377e-01 9.822480380535125732e-02 3.322047591209411621e-01 -2.515123784542083740e-01 -9.036636352539062500e-02 1.028939262032508850e-01 3.239554464817047119e-01 -1.440824717283248901e-01 -1.991524398326873779e-01 -1.056045591831207275e-01 6.702402234077453613e-02 6.392633914947509766e-02 -8.253037929534912109e-02 1.259482949972152710e-01 -2.005316764116287231e-01 1.815132498741149902e-01 4.685310646891593933e-02 2.608734071254730225e-01 -8.774931728839874268e-02 -7.417656481266021729e-02 1.446921825408935547e-01 -1.558399498462677002e-01 -7.147923856973648071e-02 1.941471546888351440e-01 2.061255127191543579e-01 -2.256906181573867798e-01 -1.246907711029052734e-01 8.548730611801147461e-02 1.545294076204299927e-01 -1.328079849481582642e-01
1.388315260410308838e-01 1.799661479890346527e-02 4.380115866661071777e-01 -4.126680269837379456e-02 -8.528859168291091919e-02 -6.634418666362762451e-02 4.157814383506774902e-02 2.860214412212371826e-01 -1.311158537864685059e-01 -6.530075520277023315e-02 -1.775219440460205078e-01 1.058539450168609619e-01 -1.368868201971054077e-01 5.533524323254823685e-03 -2.631239593029022217e-02 2.141970396041870117e-01 -1.671651899814605713e-01 -1.089844033122062683e-01 1.809337735176086426e-01 2.976677715778350830e-01 -1.301912367343902588e-01 -6.112755835056304932e-02 -2.329037189483642578e-01 -3.984356224536895752e-01 -2.024929821491241455e-01 -1.275044232606887817e-01 9.510719031095504761e-02 -1.374674290418624878e-01 -2.084350138902664185e-01 -1.860157996416091919e-01 6.339125335216522217e-02 -8.558018598705530167e-04
6.106108799576759338e-02 -3.266244009137153625e-02 8.809792995452880859e-02 -8.208882063627243042e-02 2.375375777482986450e-01 -2.964397966861724854e-01 -2.311564832925796509e-01 2.661987245082855225e-01 1.240692585706710815e-01 6.092364341020584106e-02 -3.669346868991851807e-01 -4.936472699046134949e-02 3.859562277793884277e-01 -7.171831093728542328e-04 1.532132625579833984e-01 -2.837612628936767578e-01 -1.808240413665771484e-01 -1.805784702301025391e-01 2.136908620595932007e-01 1.465596258640289307e-01 -1.004299297928810120e-01 -4.495548829436302185e-02 -2.182878553867340088e-01 -1.235902681946754456e-01 -7.376854866743087769e-02 -1.436745226383209229e-01 6.996059417724609375e-02 -1.683398485183715820e-01 -2.919325418770313263e-02 1.418347805738449097e-01 1.152123659849166870e-01 -4.390941932797431946e-02
6.785341352224349976e-02 -3.681157827377319336e-01 2.201912552118301392e-01 6.880216300487518311e-02 1.588645279407501221e-01 -2.283068187534809113e-02 -1.598113030195236206e-01 2.272309064865112305e-01 -4.961255565285682678e-02 2.007227241992950439e-01 -2.529472671449184418e-02 -1.562769524753093719e-02 5.422278866171836853e-02 -2.736313939094543457e-01 -2.355534210801124573e-02 3.000115752220153809e-01 1.260212808847427368e-01 -7.013560086488723755e-02 4.437907785177230835e-02 -1.819432675838470459e-01 -2.210642397403717041e-01 -1.566037982702255249e-01 -1.712851822376251221e-01 -1.222785338759422302e-01 -1.899076253175735474e-02 -6.780268251895904541e-02 6.841604411602020264e-02 1.619776338338851929e-02 2.905707657337188721e-01 1.464169919490814209e-01 2.404312342405319214e-01 -3.802490234375000000e-01
-1.178775951266288757e-01 -3.301292285323143005e-02 1.579665988683700562e-01 -5.598779767751693726e-02 1.079657301306724548e-01 -6.737276911735534668e-02 2.919042110443115234e-02 -3.254350423812866211e-01 -6.779461354017257690e-02 4.847236350178718567e-02 -9.623469412326812744e-02 -2.620603190734982491e-03 1.380347162485122681e-01 -2.694088816642761230e-01 2.386323064565658569e-01 3.929879665374755859e-01 7.839903980493545532e-02 -1.069864109158515930e-01 2.625404298305511475e-01 -6.461868062615394592e-03 -1.991785168647766113e-01 -1.742732971906661987e-01 -1.268057972192764282e-01 -3.780212402343750000e-01 4.812725633382797241e-02 -9.841112047433853149e-02 2.995578646659851074e-01 -1.394749730825424194e-01 -2.065378129482269287e-01 6.323530804365873337e-03 1.615006923675537109e-01 -9.583172202110290527e-02
1.790072172880172729e-01 -8.695415407419204712e-02 4.483841061592102051e-01 -1.617809757590293884e-02 1.172423511743545532e-01 -2.397213131189346313e-01 -5.187642946839332581e-02 -2.740045189857482910e-01 3.825174272060394287e-02 -8.989962190389633179e-02 1.046474948525428772e-01 8.845732361078262329e-02 2.229314446449279785e-01 -1.481354832649230957e-01 -2.370657026767730713e-01 1.591492444276809692e-01 2.872126176953315735e-02 -3.339681327342987061e-01 4.618765413761138916e-02 2.339336872100830078e-01 -2.651990056037902832e-01 1.969738602638244629e-01 -2.027658820152282715e-01 -8.571676909923553467e-02 2.361848354339599609e-01 5.561306327581405640e-02 -1.378677785396575928e-01 -7.885301858186721802e-02 -3.556483238935470581e-02 4.805629700422286987e-02 -4.041154682636260986e-02 -1.117778867483139038e-01
1.773873120546340942e-01 4.805438593029975891e-02 1.487381458282470703e-01 9.430772811174392700e-02 2.366660237312316895e-01 1.092867106199264526e-01 -3.073509335517883301e-01 3.644335269927978516e-01 1.832268834114074707e-01 -1.347769051790237427e-01 -7.513169944286346436e-02 -8.590870350599288940e-02 2.039481848478317261e-01 -1.382675021886825562e-01 -1.907719820737838745e-01 3.692750632762908936e-02 -4.988042265176773071e-02 -5.750710517168045044e-02 5.073106884956359863e-01 7.776292413473129272e-02 -1.227984800934791565e-01 8.309837430715560913e-02 5.043202638626098633e-02 3.468224406242370605e-02 5.885900929570198059e-02 1.100667789578437805e-01 9.989329427480697632e-02 4.756741598248481750e-02 -3.879921138286590576e-02 2.211021482944488525e-01 2.585011720657348633e-01 -1.917606741189956665e-01
-3.147387504577636719e-01 -2.113755643367767334e-01 1.190692111849784851e-01 -2.395221404731273651e-02 1.076743528246879578e-01 -2.463914155960083008e-01 -2.041290849447250366e-01 1.890800893306732178e-01 1.394115984439849854e-01 1.907903403043746948e-01 5.489977542310953140e-03 4.396691024303436279e-01 1.648262739181518555e-01 -1.836396753787994385e-01 3.364021331071853638e-02 1.051437854766845703e-01 -1.029696241021156311e-01 -3.975119590759277344e-01 1.361620575189590454e-01 3.669595345854759216e-02 -8.992738276720046997e-02 -7.946639508008956909e-02 1.992782205343246460e-02 1.815491169691085815e-01 3.524979576468467712e-02 1.218845024704933167e-01 3.500821813941001892e-02 -2.333368211984634399e-01 9.510212577879428864e-03 -4.666021093726158142e-03 -2.767288126051425934e-02 -2.462119907140731812e-01
2.816715240478515625e-01 5.085988342761993408e-02 2.776439189910888672e-01 3.466412797570228577e-02 2.452892512083053589e-01 1.128724664449691772e-01 -2.325455248355865479e-01 2.077227830886840820e-01 -1.161439567804336548e-01 -1.152651906013488770e-01 -3.181696534156799316e-01 -3.388163167983293533e-04 2.870964109897613525e-01 -9.289421141147613525e-02 -1.057844385504722595e-01 -5.122204311192035675e-04 -1.331576406955718994e-01 -1.643824577331542969e-01 3.977633118629455566e-01 -1.607907563447952271e-01 7.415732741355895996e-02 2.240134589374065399e-02 1.306329816579818726e-01 -4.904941841959953308e-02 9.742317348718643188e-02 2.076691836118698120e-01 1.275677680969238281e-01 8.949086070060729980e-02 2.304690144956111908e-02 9.195116907358169556e-02 1.560103893280029297e-01 -2.736465930938720703e-01
-3.022294938564300537e-01 4.665636271238327026e-02 1.954662948846817017e-01 5.088617093861103058e-03 -8.254075795412063599e-02 -1.213881373405456543e-01 -5.392568558454513550e-02 -1.935965120792388916e-01 -2.302290499210357666e-02 4.153341427445411682e-02 -4.225571155548095703e-01 -1.167562976479530334e-01 3.952674567699432373e-01 -1.428672969341278076e-01 3.039632551372051239e-02 9.856132417917251587e-02 -9.632623195648193359e-02 -3.215887770056724548e-02 1.474882662296295166e-01 1.038831248879432678e-01 -2.344997972249984741e-01 -3.098686635494232178e-01 -1.325229369103908539e-02 -4.777006339281797409e-03 1.957940012216567993e-01 1.773546189069747925e-01 1.005876511335372925e-01 1.330854296684265137e-01 2.870203256607055664e-01 3.915655426681041718e-03 -6.034922972321510315e-02 -2.164774835109710693e-01
-3.310184180736541748e-02 -2.007896900177001953e-01 3.004269897937774658e-01 2.126143276691436768e-01 2.044171094894409180e-01 3.084999881684780121e-02 3.180131316184997559e-02 -2.948038280010223389e-02 9.926923550665378571e-03 -3.031236231327056885e-01 -2.172498404979705811e-01 -1.457245200872421265e-01 6.123892497271299362e-03 -2.168275415897369385e-01 -2.115468531847000122e-01 9.130768477916717529e-02 -2.464175075292587280e-01 -1.446980088949203491e-01 3.178575336933135986e-01 1.154761854559183121e-02 -1.975968033075332642e-01 -6.409998983144760132e-02 -9.080859273672103882e-02 1.937448047101497650e-02 -1.194733232259750366e-01 2.980421781539916992e-01 1.766865551471710205e-01 1.543707400560379028e-01 -1.610866039991378784e-01 2.698771655559539795e-01 1.172509789466857910e-01 -1.125570237636566162e-01
-1.723878681659698486e-01 7.221540808677673340e-02 4.307655096054077148e-01 1.316356658935546875e-01 9.004002064466476440e-02 1.151020675897598267e-01 -1.599588990211486816e-01 -1.425686571747064590e-02 -1.344939917325973511e-01 1.211039051413536072e-01 -1.904015392065048218e-01 -4.393086582422256470e-02 2.736886404454708099e-02 1.238451991230249405e-02 1.103880405426025391e-01 2.367571890354156494e-01 6.775058805942535400e-02 2.546617090702056885e-01 3.236631751060485840e-01 5.118128377944231033e-03 -1.438730806112289429e-01 -8.033451437950134277e-02 -2.630894482135772705e-01 -1.191796511411666870e-01 -4.425698425620794296e-03 1.719597429037094116e-01 3.857414126396179199e-01 -1.186076626181602478e-01 -2.715006470680236816e-01 1.356001496315002441e-01 6.530893594026565552e-02 3.655686601996421814e-02
8.717902749776840210e-02 -2.111170142889022827e-01 8.744002878665924072e-02 -3.184264600276947021e-01 -7.809317670762538910e-03 -8.487684279680252075e-02 -1.272110641002655029e-01 8.623123168945312500e-02 1.384387761354446411e-01 3.547806665301322937e-02 -1.655714586377143860e-02 2.167197614908218384e-01 7.963560521602630615e-02 -4.513478875160217285e-01 -3.642314672470092773e-01 3.338772803544998169e-02 5.729771777987480164e-02 -1.179760619997978210e-01 7.501006871461868286e-02 -5.450347438454627991e-02 -3.150162100791931152e-01 5.846178159117698669e-02 -1.451894044876098633e-01 6.446703523397445679e-02 -1.244392916560173035e-01 1.276114881038665771e-01 -2.735283412039279938e-02 9.462478756904602051e-02 -1.320224553346633911e-01 3.760331571102142334e-01 1.149886175990104675e-01 -1.708523035049438477e-01
-1.825924068689346313e-01 -1.223199069499969482e-01 3.705896139144897461e-01 -2.790011465549468994e-01 1.837211400270462036e-01 -1.743846237659454346e-01 -2.869500815868377686e-01 -5.926044657826423645e-02 9.861000813543796539e-03 4.174475371837615967e-02 -2.488886862993240356e-01 4.179656133055686951e-02 1.629591435194015503e-01 -1.309335231781005859e-01 2.011175155639648438e-01 2.965110912919044495e-02 -2.309103310108184814e-01 -1.446924060583114624e-01 4.867239668965339661e-02 1.459648758172988892e-01 8.021001517772674561e-02 9.829076379537582397e-02 -6.513877958059310913e-02 -2.156309932470321655e-01 8.432649075984954834e-02 -2.090275436639785767e-01 1.804870963096618652e-01 1.671332120895385742e-01 -3.421996831893920898e-01 1.636978238821029663e-02 -4.422782361507415771e-02 -2.013529092073440552e-01
-5.418759584426879883e-02 3.379874303936958313e-02 3.169637024402618408e-01 -1.676013134419918060e-02 2.008741199970245361e-01 -6.660423427820205688e-02 6.635349988937377930e-02 1.579026430845260620e-01 1.365347951650619507e-01 -1.222678944468498230e-01 5.988854169845581055e-02 1.135777682065963745e-01 7.834648340940475464e-02 -7.770743966102600098e-02 -4.091419875621795654e-01 -7.950087636709213257e-02 -2.279098778963088989e-01 -5.064596608281135559e-02 5.545612573623657227e-01 -1.034361049532890320e-01 -2.216512858867645264e-01 -5.525458604097366333e-02 -2.299548983573913574e-01 -1.303466260433197021e-01 9.721866250038146973e-02 -2.843241207301616669e-02 -2.739850431680679321e-02 -7.618767768144607544e-02 -1.467691361904144287e-01 9.434904903173446655e-02 3.268697112798690796e-02 -2.048327326774597168e-01
2.448312565684318542e-02 -2.236930876970291138e-01 1.187003105878829956e-01 -1.407121121883392334e-01 -8.147770911455154419e-02 -2.172041535377502441e-01 -3.015296459197998047e-01 -1.813249737024307251e-01 -2.343117445707321167e-02 1.827303171157836914e-01 -1.670856624841690063e-01 -1.722772419452667236e-01 2.699056565761566162e-01 -2.448627203702926636e-01 -9.227143973112106323e-02 6.668590754270553589e-02 -3.227591514587402344e-01 -3.185262978076934814e-01 2.700679004192352295e-01 -3.165575116872787476e-02 1.149648278951644897e-01 -7.644510269165039062e-02 -1.440353840589523315e-01 -7.206150144338607788e-02 -2.415091693401336670e-01 -3.917845338582992554e-02 1.855987161397933960e-01 -5.932617560029029846e-02 -2.287471294403076172e-01 1.228825002908706665e-01 7.782573252916336060e-02 -6.834807991981506348e-02
8.357000350952148438e-02 1.335062682628631592e-01 5.166274905204772949e-01 -1.939891725778579712e-01 6.925365421921014786e-03 -1.552608143538236618e-02 -1.599449366331100464e-01 -1.279240399599075317e-01 8.157339692115783691e-02 7.056933641433715820e-02 1.435112357139587402e-01 -1.920952796936035156e-01 1.059318892657756805e-02 2.284630015492439270e-02 -6.448630988597869873e-02 3.109269440174102783e-01 -1.666345894336700439e-01 1.796571724116802216e-02 2.870428264141082764e-01 2.895668707787990570e-02 -3.069643974304199219e-01 -2.391940504312515259e-01 -2.560323178768157959e-01 -1.168826445937156677e-01 -1.899227648973464966e-01 1.801426559686660767e-01 3.290229290723800659e-02 9.267659485340118408e-02 -1.423841863870620728e-01 1.031428202986717224e-01 -8.038523048162460327e-02 1.666978932917118073e-02
5.830801650881767273e-02 -3.535264357924461365e-02 3.045689165592193604e-01 -1.953817009925842285e-01 2.140756696462631226e-01 -3.700568974018096924e-01 -2.146312966942787170e-02 -5.734718590974807739e-02 1.371143162250518799e-01 2.919863164424896240e-02 1.428798073902726173e-03 1.453396771103143692e-02 -7.244063913822174072e-02 -1.027776524424552917e-01 -1.953265070915222168e-01 1.330594569444656372e-01 3.211214244365692139e-01 -3.125932812690734863e-01 8.674792200326919556e-02 3.658549487590789795e-01 -1.122899949550628662e-01 -7.969380170106887817e-02 -1.905782669782638550e-01 1.318467855453491211e-01 -7.304020226001739502e-02 3.626734763383865356e-02 1.001632884144783020e-01 -1.602105796337127686e-01 -1.562304645776748657e-01 8.070196956396102905e-02 1.667635291814804077e-01 -2.653418779373168945e-01
-1.135581880807876587e-01 -2.763356566429138184e-01 1.927277892827987671e-01 1.763824969530105591e-01 5.137481912970542908e-02 2.091139741241931915e-02 -7.511307299137115479e-02 6.969118118286132812e-02 -2.236635386943817139e-01 -1.632851362228393555e-01 -1.994760781526565552e-01 2.471958994865417480e-01 5.890522897243499756e-02 -7.928890734910964966e-02 -1.891642808914184570e-01 2.032948881387710571e-01 1.468841433525085449e-01 -2.817966043949127197e-01 2.733600139617919922e-01 1.261810213327407837e-01 -2.362273335456848145e-01 -3.777033388614654541e-01 2.772654592990875244e-02 2.393149882555007935e-01 2.551106177270412445e-02 1.998257488012313843e-01 1.522839218378067017e-01 3.378542140126228333e-02 -2.056858129799365997e-02 8.023615926504135132e-02 2.005592584609985352e-01 6.578138470649719238e-02
-2.168330103158950806e-01 -1.666193604469299316e-01 2.029882967472076416e-01 1.505090445280075073e-01 -1.868221163749694824e-01 -1.264855563640594482e-01 -1.617087572813034058e-01 1.858712583780288696e-01 1.993462592363357544e-01 1.220344379544258118e-01 -4.207468032836914062e-01 2.704240977764129639e-01 7.595290243625640869e-02 -1.322413682937622070e-01 -4.991606995463371277e-02 3.253811895847320557e-01 -1.002768129110336304e-01 -3.493985626846551895e-03 2.796291708946228027e-01 -8.064658194780349731e-02 -9.041201323270797729e-02 1.357743591070175171e-01 -7.638209313154220581e-02 -2.814073674380779266e-02 -1.367318630218505859e-01 8.633834868669509888e-02 -2.895087935030460358e-02 2.328675389289855957e-01 -2.803373932838439941e-01 1.360248029232025146e-01 4.097042977809906006e-02 -7.328623533248901367e-02
-4.415908083319664001e-02 5.546983331441879272e-02 2.328172326087951660e-01 1.791118234395980835e-01 1.649642139673233032e-01 1.957703381776809692e-01 -1.278202980756759644e-01 1.342765986919403076e-01 1.901614665985107422e-02 -3.224495947360992432e-01 -2.921426594257354736e-01 -2.362128645181655884e-01 1.409329175949096680e-01 -1.296856105327606201e-01 -7.104697078466415405e-02 2.414043396711349487e-01 -6.028852611780166626e-02 -7.616481930017471313e-02 3.719138801097869873e-01 -2.984556742012500763e-02 -6.750246137380599976e-02 -6.803116947412490845e-02 -1.036260053515434265e-01 -1.105590686202049255e-01 -6.447004526853561401e-02 1.477166712284088135e-01 2.233754247426986694e-01 -5.624124407768249512e-02 -3.756121397018432617e-01 2.070435583591461182e-01 1.382386684417724609e-01 2.016412466764450073e-02
-1.316440105438232422e-01 -5.818677321076393127e-02 2.983946800231933594e-01 1.810012757778167725e-01 2.056520879268646240e-01 1.282507926225662231e-01 -1.607763208448886871e-02 1.346838027238845825e-01 1.624546013772487640e-02 -2.054811716079711914e-01 -1.568684875965118408e-01 -1.119117438793182373e-01 1.658300161361694336e-01 -1.555543392896652222e-01 -2.621428072452545166e-01 6.035313755273818970e-02 -2.909471392631530762e-01 9.058659896254539490e-03 3.471454977989196777e-01 5.117111653089523315e-02 -1.443933993577957153e-01 -6.324795633554458618e-02 -1.032894477248191833e-01 1.652684248983860016e-02 -1.570393592119216919e-01 2.483004331588745117e-01 1.470048278570175171e-01 7.355573773384094238e-02 -1.678411215543746948e-01 3.245857656002044678e-01 2.366757392883300781e-01 -1.736025214195251465e-01
-7.405353337526321411e-02 -1.100095957517623901e-01 4.232340306043624878e-02 -1.543763577938079834e-01 1.107215508818626404e-01 -4.608998000621795654e-01 -3.590323626995086670e-01 1.304529514163732529e-02 5.149388313293457031e-02 3.094909787178039551e-01 -2.136835455894470215e-01 2.486409544944763184e-01 1.723987311124801636e-01 1.510219555348157883e-02 -6.446260027587413788e-03 1.971003115177154541e-01 -2.649143934249877930e-01 -6.409516930580139160e-02 1.516510844230651855e-01 -2.583355307579040527e-01 -1.159253194928169250e-01 -2.034190148115158081e-01 -1.136099696159362793e-01 5.736767873167991638e-02 -6.108404695987701416e-02 9.270141273736953735e-02 -1.131303422152996063e-02 -1.693220734596252441e-01 5.149663612246513367e-02 1.102899834513664246e-01 1.129017844796180725e-01 -1.566680818796157837e-01
3.100489079952239990e-02 -1.469042748212814331e-01 2.973675429821014404e-01 1.401896625757217407e-01 3.026456534862518311e-01 3.914674744009971619e-02 -9.943743050098419189e-02 1.700598448514938354e-01 -2.539125829935073853e-02 -2.045467644929885864e-01 -2.327931970357894897e-01 -2.221903800964355469e-01 3.427513241767883301e-01 9.427568316459655762e-02 -2.329860180616378784e-01 1.794292926788330078e-01 -1.258766055107116699e-01 -1.799302697181701660e-01 3.752462863922119141e-01 1.794050931930541992e-01 3.518067300319671631e-03 -5.092666298151016235e-02 8.841954916715621948e-02 2.062883824110031128e-01 9.569364786148071289e-02 -1.212423816323280334e-01 1.149185821413993835e-01 -6.773212458938360214e-03 -2.393617928028106689e-01 -3.591359779238700867e-02 -4.638892784714698792e-02 8.070720732212066650e-02
-1.693841367959976196e-01 -2.824279069900512695e-01 3.356996178627014160e-01 -2.684151232242584229e-01 -1.818932890892028809e-01 -2.148092538118362427e-01 -8.916966617107391357e-02 1.469805836677551270e-01 1.073696687817573547e-01 1.780141741037368774e-01 -2.453358173370361328e-01 9.523351676762104034e-03 1.930365562438964844e-01 -4.172165319323539734e-02 -1.667929440736770630e-01 -6.701567769050598145e-02 1.182324998080730438e-02 9.281170554459095001e-03 3.358108997344970703e-01 1.498075276613235474e-01 6.184774637222290039e-02 3.703441470861434937e-02 -3.355353372171521187e-03 -6.244776397943496704e-02 2.550772577524185181e-02 -1.546796113252639771e-01 3.557230532169342041e-01 4.676280170679092407e-02 3.834237903356552124e-02 -1.248226538300514221e-01 -2.409421503543853760e-01 -2.241793274879455566e-01
-3.845666348934173584e-01 7.027086103335022926e-04 3.963489830493927002e-01 -3.224913030862808228e-02 1.766992062330245972e-01 -3.367549180984497070e-02 1.574944406747817993e-01 4.541074391454458237e-03 1.677875965833663940e-01 3.205727040767669678e-02 -1.673216670751571655e-01 2.510001696646213531e-02 1.164029240608215332e-01 -3.220349922776222229e-02 -1.122585609555244446e-01 -1.188588608056306839e-02 -1.673015654087066650e-01 -1.901864111423492432e-01 2.235727161169052124e-01 -3.458051085472106934e-01 -1.295672804117202759e-01 -1.326877772808074951e-01 -2.332271337509155273e-01 -2.746739983558654785e-01 -4.937337245792150497e-03 -1.791992187500000000e-01 1.188347712159156799e-01 2.015270888805389404e-01 -1.188823878765106201e-01 1.089065000414848328e-01 -1.032691821455955505e-01 -1.736842691898345947e-01
-1.271065324544906616e-02 -1.385872066020965576e-01 4.463921785354614258e-01 -3.039661981165409088e-02 5.489978939294815063e-02 2.393870055675506592e-02 -1.782185025513172150e-02 1.054525449872016907e-01 1.713029891252517700e-01 2.127901837229728699e-02 -1.775924265384674072e-01 1.656490862369537354e-01 -2.473731487989425659e-01 3.913958556950092316e-03 -7.343614846467971802e-02 -4.129946976900100708e-02 -2.333389222621917725e-01 -2.317287325859069824e-01 2.155208736658096313e-01 1.847974658012390137e-01 -3.540049791336059570e-01 -1.704836934804916382e-01 1.383864730596542358e-01 -3.775380849838256836e-01 -6.432715803384780884e-02 5.910889431834220886e-02 -7.231432199478149414e-02 1.608394831418991089e-01 -1.329137384891510010e-01 -1.076572909951210022e-01 1.841219514608383179e-01 4.039214178919792175e-02
6.068427115678787231e-02 1.311971340328454971e-02 2.440081238746643066e-01 -2.166444361209869385e-01 7.025637477636337280e-02 -1.538089215755462646e-01 -3.601867854595184326e-01 -7.152860611677169800e-02 -9.086924791336059570e-02 -1.617431640625000000e-02 -2.326407879590988159e-01 -1.969646811485290527e-01 1.369869560003280640e-01 1.200067549943923950e-01 -1.212642341852188110e-01 2.711097300052642822e-01 -2.136129438877105713e-01 -1.286287158727645874e-01 3.469429314136505127e-01 -2.907596528530120850e-02 -3.557096421718597412e-01 -6.966460496187210083e-02 2.229158431291580200e-01 -8.546412736177444458e-02 4.439951479434967041e-02 1.132989767938852310e-02 2.055560648441314697e-01 1.357483956962823868e-02 -2.060553133487701416e-01 -1.219929903745651245e-01 -1.300974488258361816e-01 1.133399456739425659e-01
-1.731068789958953857e-01 -1.717424839735031128e-01 6.304443813860416412e-03 -4.296727180480957031e-01 -7.284335792064666748e-02 -7.148893922567367554e-02 -2.943828403949737549e-01 -1.184838637709617615e-01 9.685348719358444214e-02 2.244349718093872070e-01 -2.248645126819610596e-01 6.393390148878097534e-02 3.130282163619995117e-01 -3.561333715915679932e-01 -5.000351369380950928e-02 1.633611917495727539e-01 -2.305410355329513550e-01 -1.306171566247940063e-01 2.213702648878097534e-01 -4.101350158452987671e-02 7.802537828683853149e-02 1.178840082138776779e-02 -8.692526072263717651e-02 -1.591001749038696289e-01 -2.267582267522811890e-01 -6.937333196401596069e-02 1.552339047193527222e-01 1.324711441993713379e-01 -9.459226578474044800e-02 7.288163900375366211e-02 5.172020196914672852e-02 -3.937204927206039429e-02
4.945334047079086304e-02 -8.193271607160568237e-02 3.645762503147125244e-01 -2.010112255811691284e-01 2.668583951890468597e-02 -7.287075370550155640e-02 -1.929015815258026123e-01 -5.074981227517127991e-02 -1.552981734275817871e-01 -1.375488638877868652e-01 -2.604028582572937012e-01 -1.955939829349517822e-01 1.980761438608169556e-01 9.404274076223373413e-02 -3.118188306689262390e-02 2.614559233188629150e-01 -2.836475968360900879e-01 -1.139145046472549438e-01 2.564337253570556641e-01 -2.434436045587062836e-02 -3.600843250751495361e-01 -5.724069476127624512e-02 2.495770156383514404e-01 -3.711208328604698181e-02 8.301723748445510864e-03 1.396510452032089233e-01 1.476687639951705933e-01 3.048974275588989258e-02 -3.038291633129119873e-01 -6.008984893560409546e-02 2.495832368731498718e-02 9.979017078876495361e-02
4.756824299693107605e-02 -2.141496725380420685e-02 4.344927072525024414e-01 -1.790364980697631836e-01 2.235016524791717529e-01 -9.319086372852325439e-02 -2.711339890956878662e-01 5.646863579750061035e-02 -4.702827706933021545e-02 -1.761876344680786133e-01 -2.703461050987243652e-02 -1.827134788036346436e-01 1.825355142354965210e-01 -3.160578664392232895e-03 -4.486120492219924927e-02 3.172521293163299561e-01 -1.326465457677841187e-01 7.802582532167434692e-02 4.064940512180328369e-01 1.350039243698120117e-01 -1.898097395896911621e-01 -1.195817813277244568e-01 2.089675962924957275e-01 -4.987720027565956116e-02 2.257245033979415894e-01 4.091421514749526978e-02 1.393914520740509033e-01 8.972569555044174194e-02 -6.546111404895782471e-02 1.020786687731742859e-01 -3.867613524198532104e-02 1.944342702627182007e-01
3.604581207036972046e-02 -1.138639822602272034e-01 2.141439765691757202e-01 -1.167480275034904480e-01 3.041023910045623779e-01 -1.896985620260238647e-01 -1.298488974571228027e-01 3.141539916396141052e-02 -1.229774579405784607e-01 -1.678380668163299561e-01 3.575401753187179565e-02 1.107132658362388611e-01 1.449755877256393433e-01 -1.184498053044080734e-02 2.798081636428833008e-01 3.480424582958221436e-01 -1.637950241565704346e-01 -8.948141336441040039e-02 6.634594500064849854e-02 2.593553066253662109e-01 -1.941252648830413818e-01 -2.537615001201629639e-01 -1.450350731611251831e-01 -2.867392003536224365e-01 1.904148980975151062e-02 1.432005465030670166e-01 1.178516820073127747e-01 -1.221434399485588074e-02 -1.436542123556137085e-01 -3.457008302211761475e-01 1.250312477350234985e-01 8.396523771807551384e-04
-1.166311800479888916e-01 -2.310293465852737427e-01 4.245045483112335205e-01 -9.629674255847930908e-02 -9.921711683273315430e-02 -9.328400343656539917e-02 -2.575111985206604004e-01 9.007066488265991211e-02 -5.537146329879760742e-02 -2.873677015304565430e-02 -2.796977460384368896e-01 -2.890920341014862061e-01 -2.041346430778503418e-01 -1.055379584431648254e-01 -5.782370641827583313e-02 1.240094080567359924e-01 1.538188159465789795e-01 7.575471699237823486e-02 7.024767249822616577e-02 -5.246129259467124939e-02 -3.317828476428985596e-01 -3.558805882930755615e-01 -1.883927583694458008e-01 8.603296242654323578e-03 4.498532786965370178e-02 1.316763758659362793e-01 1.506485044956207275e-01 -4.408136382699012756e-02 1.552246659994125366e-01 1.089238449931144714e-01 -3.230638802051544189e-02 -1.515288800001144409e-01
-1.284026652574539185e-01 -4.264101758599281311e-02 1.831126660108566284e-01 -1.246655285358428955e-01 -6.974292546510696411e-02 4.497580695897340775e-03 -5.496213212609291077e-02 3.242409527301788330e-01 2.769171893596649170e-01 5.311992764472961426e-02 -2.654542040545493364e-04 -1.525020599365234375e-01 3.694076463580131531e-02 -2.510850429534912109e-01 -7.763361185789108276e-02 4.039779305458068848e-01 -1.263366639614105225e-01 -2.681115269660949707e-01 1.563374102115631104e-01 8.191478997468948364e-02 1.064897626638412476e-01 -1.580721884965896606e-01 7.509303838014602661e-02 -1.402802318334579468e-01 6.542719155550003052e-02 -1.689008623361587524e-02 2.363083511590957642e-01 7.697632908821105957e-02 1.618323177099227905e-01 5.138779431581497192e-02 3.253861367702484131e-01 -3.186065256595611572e-01
1.223101913928985596e-01 1.381409540772438049e-02 2.853269875049591064e-01 1.674519926309585571e-01 3.296671807765960693e-01 7.333654165267944336e-02 -3.666452169418334961e-01 2.506533265113830566e-01 7.817809237167239189e-04 -4.158587753772735596e-02 -3.744981437921524048e-02 -1.253930628299713135e-01 1.573102176189422607e-01 -2.868274785578250885e-02 -5.354597792029380798e-02 -6.341324187815189362e-03 -1.332680881023406982e-01 -7.003084570169448853e-02 5.658862590789794922e-01 9.340293705463409424e-02 -1.400553137063980103e-01 1.486783623695373535e-01 4.687130078673362732e-02 1.666501462459564209e-01 6.942499428987503052e-02 7.012737542390823364e-02 2.619867920875549316e-01 3.316213935613632202e-02 -4.473480395972728729e-03 1.931848004460334778e-02 1.593443797901272774e-03 -1.165097430348396301e-01
-2.644312754273414612e-02 6.647076457738876343e-02 4.997438490390777588e-01 -1.003923416137695312e-01 3.394396007061004639e-01 -7.325053960084915161e-02 -3.321112692356109619e-01 6.860275566577911377e-02 -1.676828265190124512e-01 3.447698429226875305e-02 1.552719622850418091e-01 3.410553187131881714e-02 8.842822909355163574e-02 -6.572023034095764160e-02 1.193955689668655396e-01 2.462142854928970337e-01 -2.025258988142013550e-01 2.751583606004714966e-02 4.439632967114448547e-02 6.082448735833168030e-02 -2.895756363868713379e-01 -2.931157648563385010e-01 -2.332990318536758423e-01 -1.103127934038639069e-02 1.433419808745384216e-02 1.803103685379028320e-01 8.047013729810714722e-02 1.234574913978576660e-01 -9.341023862361907959e-02 1.147683616727590561e-02 -1.501807570457458496e-01 1.628487929701805115e-02
-1.671270430088043213e-01 4.355965356808155775e-04 3.586286902427673340e-01 -3.360507190227508545e-01 1.122858822345733643e-01 -2.232263982295989990e-01 -1.388874053955078125e-01 2.216129601001739502e-01 2.319811731576919556e-01 -5.162432044744491577e-02 -6.533080339431762695e-02 -6.011646240949630737e-02 2.861410677433013916e-01 -5.582643672823905945e-02 -3.581342846155166626e-02 1.015423983335494995e-01 -6.328566372394561768e-02 3.652705252170562744e-02 1.281514316797256470e-01 2.047020941972732544e-01 1.142933294177055359e-01 1.835500746965408325e-01 2.720592170953750610e-02 -3.092252612113952637e-01 2.274695336818695068e-01 -3.401154279708862305e-02 1.932122744619846344e-02 -1.038950011134147644e-01 -1.894075423479080200e-01 8.159592747688293457e-02 1.685521900653839111e-01 -3.113611340522766113e-01
1.824192553758621216e-01 -6.268417835235595703e-02 2.508841454982757568e-01 8.465063571929931641e-02 3.219660818576812744e-01 -6.167330429889261723e-04 -3.058999478816986084e-01 2.507019937038421631e-01 -4.193837195634841919e-02 -4.995559900999069214e-02 -3.020119108259677887e-02 -1.263538300991058350e-01 2.316562831401824951e-01 -9.967015683650970459e-02 3.342016786336898804e-02 -1.023487672209739685e-01 -1.499731987714767456e-01 -6.479074805974960327e-02 5.169311165809631348e-01 3.563777357339859009e-02 -1.004351899027824402e-01 1.374037116765975952e-01 -7.367659360170364380e-02 1.990840584039688110e-01 5.749647039920091629e-03 2.358824908733367920e-01 1.872060447931289673e-01 -4.354049917310476303e-03 3.030662797391414642e-02 1.406387984752655029e-01 7.546097040176391602e-02 -2.234625220298767090e-01
1.613313890993595123e-02 -8.088865876197814941e-02 3.693512678146362305e-01 -6.899008899927139282e-02 1.578613370656967163e-01 1.942672766745090485e-02 -1.516515463590621948e-01 6.485117226839065552e-02 3.298791050910949707e-01 -1.485271602869033813e-01 -2.174043208360671997e-01 -1.011268869042396545e-01 1.747516170144081116e-02 -1.237370222806930542e-01 9.031854569911956787e-02 9.282711893320083618e-02 -1.259603202342987061e-01 -8.499868959188461304e-02 2.457800507545471191e-01 7.375324517488479614e-02 1.309895068407058716e-01 -1.565996259450912476e-01 4.919191077351570129e-02 -7.600301504135131836e-02 -1.911134272813796997e-01 -7.987277954816818237e-02 1.563395410776138306e-01 1.671475470066070557e-01 1.242712587118148804e-01 1.016338914632797241e-01 4.397727549076080322e-01 -3.542310595512390137e-01
-3.022689819335937500e-01 -9.991762926802039146e-04 3.732891678810119629e-01 -1.862155646085739136e-01 7.302810996770858765e-02 2.079133391380310059e-01 -2.260631322860717773e-01 1.941365301609039307e-01 -2.907225489616394043e-01 1.388256698846817017e-01 -1.666215360164642334e-01 -1.519988626241683960e-01 4.698317125439643860e-02 8.827179670333862305e-03 1.030027493834495544e-01 -1.335409563034772873e-02 1.648794114589691162e-01 8.347219973802566528e-02 3.487623631954193115e-01 1.080962046980857849e-01 -1.521203964948654175e-01 -7.483443617820739746e-02 -1.577477306127548218e-01 -8.710748702287673950e-02 1.030731797218322754e-01 3.936887979507446289e-01 6.481594592332839966e-02 5.550423264503479004e-02 6.926656514406204224e-02 1.912174373865127563e-02 8.253065496683120728e-02 -1.263633370399475098e-01
-1.111495345830917358e-01 -7.154109328985214233e-02 3.977818787097930908e-01 8.631115406751632690e-02 -1.509942263364791870e-01 2.923884093761444092e-01 -1.654556542634963989e-01 6.609997153282165527e-02 1.406883448362350464e-01 2.463268041610717773e-01 7.458316534757614136e-02 2.804514467716217041e-01 1.395502686500549316e-01 -1.269212365150451660e-01 -5.107558146119117737e-02 1.363902837038040161e-01 8.279400318861007690e-02 -2.877849638462066650e-01 1.338531076908111572e-01 2.295470237731933594e-01 -2.410093098878860474e-01 -4.534532874822616577e-02 -2.406878024339675903e-01 -1.692471504211425781e-01 5.773605406284332275e-02 -1.953744441270828247e-01 1.655680835247039795e-01 -7.944555580615997314e-02 9.729679673910140991e-02 -2.981124073266983032e-02 1.262073684483766556e-02 -2.501771152019500732e-01
-3.476585447788238525e-02 -1.705391854047775269e-01 4.051950871944427490e-01 1.259947381913661957e-02 -3.581200540065765381e-02 -1.958008259534835815e-01 8.846881240606307983e-02 1.473928391933441162e-01 8.038898557424545288e-02 -7.794222980737686157e-02 -2.520779073238372803e-01 -4.424633085727691650e-02 -2.771290838718414307e-01 1.048686206340789795e-01 -1.808452457189559937e-01 2.802677452564239502e-01 -1.445317566394805908e-01 -9.025392681360244751e-02 1.793071031570434570e-01 2.477208524942398071e-01 -2.959858775138854980e-01 -1.434679627418518066e-01 2.332341969013214111e-01 -3.155400454998016357e-01 8.827565610408782959e-02 4.573321714997291565e-02 -6.378722190856933594e-02 -1.663665845990180969e-02 -1.846898049116134644e-01 -2.250128611922264099e-02 1.497123092412948608e-01 -5.600177869200706482e-02
2.487293630838394165e-01 9.938637912273406982e-02 3.501776456832885742e-01 -3.062902688980102539e-01 -1.067268475890159607e-01 -1.667529642581939697e-01 -1.735705733299255371e-01 -8.421587198972702026e-02 8.823383599519729614e-03 1.181336492300033569e-01 -1.506031155586242676e-01 -3.097938597202301025e-01 -2.623476646840572357e-02 -8.926785737276077271e-02 1.990537345409393311e-01 3.822817280888557434e-02 -9.070964157581329346e-02 -1.288723796606063843e-01 3.159555792808532715e-01 1.444690674543380737e-01 -3.665581345558166504e-01 -1.327849328517913818e-01 -2.508636116981506348e-01 3.316493704915046692e-02 -1.395743340253829956e-01 -9.645233303308486938e-02 2.552808448672294617e-02 -3.411071375012397766e-02 -1.623985469341278076e-01 1.142346486449241638e-01 -3.942058980464935303e-02 -1.408303678035736084e-01
-6.866734474897384644e-02 -1.041947007179260254e-01 3.771027922630310059e-01 1.840447932481765747e-01 7.645241171121597290e-02 4.559919238090515137e-02 -1.458394080400466919e-01 -2.476832829415798187e-02 6.647504866123199463e-02 -3.141444548964500427e-02 -2.630182504653930664e-01 7.668919116258621216e-02 6.377742439508438110e-02 -1.889031082391738892e-01 -2.263603955507278442e-01 -1.332100480794906616e-01 -4.336758852005004883e-01 -1.312048584222793579e-01 2.902329266071319580e-01 5.653366073966026306e-02 -8.043660223484039307e-02 -1.001976728439331055e-01 1.366090476512908936e-01 7.270418852567672729e-02 -6.196881458163261414e-02 1.700469702482223511e-01 2.434882968664169312e-01 1.912817358970642090e-01 1.431741863489151001e-01 2.963987588882446289e-01 1.257075071334838867e-01 -5.812064558267593384e-02
1.681212484836578369e-01 -1.532182246446609497e-01 3.617920279502868652e-01 -2.670696191489696503e-02 4.249099195003509521e-01 5.139747262001037598e-02 -1.300216019153594971e-01 7.355646044015884399e-02 -1.945038288831710815e-01 1.780922561883926392e-01 -8.676213771104812622e-02 -6.962851434946060181e-02 1.324001848697662354e-01 1.794153004884719849e-01 4.918003827333450317e-02 1.370786428451538086e-01 -3.326005488634109497e-02 -3.901859000325202942e-02 5.472615361213684082e-01 4.919973760843276978e-02 -8.069518208503723145e-02 -9.292094409465789795e-02 1.225164085626602173e-01 -1.689966022968292236e-01 -1.296694725751876831e-01 -1.764025986194610596e-01 1.801985315978527069e-02 -6.602264195680618286e-02 -1.591789275407791138e-01 1.120573431253433228e-01 6.658241897821426392e-02 -9.415481239557266235e-03
-1.018913835287094116e-01 1.076214909553527832e-01 2.667744457721710205e-01 -2.537449598312377930e-01 2.386144250631332397e-01 -5.448636040091514587e-02 -2.322655767202377319e-01 -7.192758470773696899e-02 7.808453589677810669e-02 1.383223980665206909e-01 -2.052200287580490112e-01 -1.148209720849990845e-01 1.407045125961303711e-01 1.647400707006454468e-01 -1.014842092990875244e-01 -1.437858212739229202e-02 -1.523656398057937622e-01 -2.744915783405303955e-01 4.760798066854476929e-02 -7.675824686884880066e-03 8.044620603322982788e-02 -2.468600869178771973e-02 -2.011375427246093750e-01 -1.479075253009796143e-01 -1.079709734767675400e-02 -3.548341095447540283e-01 3.151018619537353516e-01 -1.095270514488220215e-01 -3.656598925590515137e-01 -6.645246595144271851e-02 -8.487767726182937622e-02 -1.804030835628509521e-01
1.924351006746292114e-01 6.297082453966140747e-02 4.042776226997375488e-01 -2.874032855033874512e-01 -1.453660577535629272e-01 -1.341221630573272705e-01 -3.187987506389617920e-01 -1.256967335939407349e-01 6.739594787359237671e-02 3.050992190837860107e-01 -1.102393195033073425e-01 -1.567781120538711548e-01 -2.312194742262363434e-02 -1.224774569272994995e-01 -1.942884624004364014e-01 9.670346230268478394e-02 3.674389049410820007e-02 5.292271822690963745e-02 1.717491000890731812e-01 -1.293951645493507385e-02 -1.612700372934341431e-01 1.207233145833015442e-01 -2.715907990932464600e-01 -4.024999798275530338e-04 -4.990248009562492371e-03 -2.292787656188011169e-02 1.057420969009399414e-01 1.064106542617082596e-02 -4.946439713239669800e-02 -4.431521892547607422e-02 8.333449251949787140e-03 -4.415089786052703857e-01
-2.331333011388778687e-01 -2.686898410320281982e-01 4.609088301658630371e-01 -1.456963419914245605e-01 2.867561280727386475e-01 -1.666286587715148926e-01 -1.260462254285812378e-01 1.878758221864700317e-01 2.222037017345428467e-01 -8.671689778566360474e-02 -3.450788185000419617e-02 4.119156599044799805e-01 2.391325682401657104e-01 -2.420376054942607880e-02 3.048792108893394470e-02 1.626269221305847168e-01 -8.618567883968353271e-02 -1.988535001873970032e-02 -3.333153948187828064e-02 7.303547114133834839e-02 7.654944807291030884e-02 1.996540427207946777e-01 -1.252533793449401855e-01 -2.075054794549942017e-01 -2.090918831527233124e-02 4.869113862514495850e-02 1.647953093051910400e-01 -6.041853874921798706e-02 -8.855199068784713745e-02 -3.338295593857765198e-02 6.128920707851648331e-03 -6.601354479789733887e-02
-7.391279190778732300e-02 -8.276189863681793213e-02 2.095193974673748016e-02 -3.287536203861236572e-01 2.135052718222141266e-02 -1.597326844930648804e-01 -2.484040707349777222e-01 -7.931885868310928345e-02 7.400127500295639038e-02 -2.352404147386550903e-01 -1.088901534676551819e-01 5.760559067130088806e-02 1.833459734916687012e-01 1.362178027629852295e-01 -9.948660433292388916e-02 3.292653858661651611e-01 -3.220855072140693665e-02 -4.090190231800079346e-01 2.175866514444351196e-01 3.684529960155487061e-01 -9.611314535140991211e-02 1.145162712782621384e-02 -6.101622059941291809e-02 -1.430072039365768433e-01 -6.405018270015716553e-02 -6.328754127025604248e-02 1.928321868181228638e-01 2.594210803508758545e-01 3.069800697267055511e-02 5.007531959563493729e-03 1.838628649711608887e-01 -7.991503924131393433e-02
-1.952373236417770386e-01 1.987552046775817871e-01 9.158140420913696289e-02 -2.266077846288681030e-01 6.769132614135742188e-02 -1.103057246655225754e-02 -2.957742474973201752e-02 1.918283849954605103e-02 -1.298764795064926147e-01 -1.476526856422424316e-01 -1.415507495403289795e-01 -1.265290100127458572e-02 1.851519942283630371e-01 -2.415321767330169678e-01 -3.030529022216796875e-01 1.816858202219009399e-01 -8.282000571489334106e-02 -4.906294643878936768e-01 2.947277575731277466e-02 1.012563109397888184e-01 -3.067931234836578369e-01 -8.285337686538696289e-02 -2.564319074153900146e-01 -8.023913949728012085e-02 1.613696515560150146e-01 1.009951233863830566e-01 6.501960009336471558e-02 -1.055946797132492065e-01 1.461541801691055298e-01 8.788166940212249756e-02 -1.927544474601745605e-01 -1.749905049800872803e-01
-2.853178605437278748e-02 3.156911209225654602e-02 3.273663222789764404e-01 -1.782403439283370972e-01 -1.669699698686599731e-02 -1.156572923064231873e-01 -2.105531245470046997e-01 1.028776839375495911e-01 -2.120621129870414734e-02 -5.191915109753608704e-02 -4.966288506984710693e-01 2.595212161540985107e-01 -1.062304973602294922e-01 -1.298245489597320557e-01 8.923724293708801270e-02 1.748182624578475952e-01 1.321372091770172119e-01 -1.372955292463302612e-01 1.903615742921829224e-01 1.602098494768142700e-01 1.276409775018692017e-01 1.424155663698911667e-02 -3.602173924446105957e-02 -1.392694655805826187e-02 1.237305626273155212e-02 -1.325438171625137329e-02 2.238874696195125580e-02 1.524638235569000244e-01 -4.763735830783843994e-01 2.444126084446907043e-02 6.522067636251449585e-02 -1.865975707769393921e-01
-2.396127954125404358e-02 -1.006234660744667053e-01 1.519793421030044556e-01 -2.425422966480255127e-01 2.339641898870468140e-01 -2.428603321313858032e-01 3.111704718321561813e-03 3.711785748600959778e-02 -2.286661863327026367e-01 -1.378568112850189209e-01 -2.864441871643066406e-01 1.305862814188003540e-01 2.519602477550506592e-01 -2.054576762020587921e-02 1.031174510717391968e-01 1.816619932651519775e-01 -1.366108506917953491e-01 -1.537124663591384888e-01 9.879659861326217651e-02 -1.382975131273269653e-01 -2.790637314319610596e-02 -2.847412824630737305e-01 -6.688644737005233765e-02 -1.501359343528747559e-01 -1.736390292644500732e-01 3.214011788368225098e-01 -1.477774679660797119e-01 4.062026366591453552e-02 7.586701959371566772e-02 2.043920159339904785e-01 2.858905196189880371e-01 -2.192752361297607422e-01
2.624635696411132812e-01 -5.060331150889396667e-02 4.834842681884765625e-01 -5.617181211709976196e-02 1.494119130074977875e-02 1.896991282701492310e-01 -2.796300649642944336e-01 1.362070590257644653e-01 1.450962424278259277e-01 1.441315561532974243e-01 2.755262656137347221e-03 -1.341105401515960693e-01 -2.251654118299484253e-01 -7.207086682319641113e-02 -4.026392474770545959e-02 -3.741429001092910767e-02 -1.537512894719839096e-02 -1.878905147314071655e-01 3.925850987434387207e-01 2.901913784444332123e-02 -3.665688335895538330e-01 1.051548123359680176e-02 1.224879696965217590e-01 1.002209261059761047e-01 -2.356128394603729248e-02 2.377047240734100342e-01 9.727925644256174564e-04 9.490231424570083618e-02 -2.323009818792343140e-02 1.222825571894645691e-01 8.221066743135452271e-02 -3.998010233044624329e-02
-9.492512792348861694e-02 -3.673143088817596436e-01 2.118723094463348389e-01 -1.656029075384140015e-01 -1.834489703178405762e-01 -3.005118966102600098e-01 -3.093309700489044189e-01 7.977210730314254761e-02 1.181379109621047974e-01 -5.334044247865676880e-02 -1.591418087482452393e-01 1.439871788024902344e-01 5.579469352960586548e-02 1.582598388195037842e-01 -2.067868858575820923e-01 1.429006606340408325e-01 1.177460700273513794e-01 1.074158921837806702e-01 1.794642508029937744e-01 3.025093674659729004e-01 -2.796057611703872681e-02 -1.641065925359725952e-01 -2.460075169801712036e-02 1.747368834912776947e-02 2.636314034461975098e-01 -7.397753745317459106e-02 2.323791682720184326e-01 4.523396957665681839e-03 -1.324185580015182495e-01 1.498283445835113525e-01 5.224061757326126099e-02 -2.325776815414428711e-01
1.152244806289672852e-01 -4.612948372960090637e-02 3.533526659011840820e-01 -5.219979584217071533e-02 1.410015523433685303e-01 -2.829437255859375000e-01 -3.022872507572174072e-01 1.943957209587097168e-01 -1.931541264057159424e-01 -1.871736943721771240e-01 -7.128240168094635010e-02 -2.646549642086029053e-01 1.971854120492935181e-01 7.752536237239837646e-02 9.141173213720321655e-02 -3.876123204827308655e-02 -1.516291052103042603e-01 -1.288783997297286987e-01 5.121334269642829895e-02 3.296298980712890625e-01 -2.477998137474060059e-01 1.128789186477661133e-01 1.717858761548995972e-01 5.726180970668792725e-02 1.031112521886825562e-01 -6.056604906916618347e-02 8.670587837696075439e-02 4.776486009359359741e-02 -1.784488856792449951e-01 2.461840361356735229e-01 2.021326422691345215e-01 -1.023067086935043335e-01
1.921494863927364349e-02 -4.588770866394042969e-02 3.824076354503631592e-01 -2.355230748653411865e-01 1.663384586572647095e-01 -1.250706166028976440e-01 -1.856211721897125244e-01 3.201232850551605225e-02 -1.356339361518621445e-02 -1.272500008344650269e-01 -3.484831154346466064e-01 -3.090579509735107422e-01 1.234997585415840149e-01 7.293290644884109497e-02 -1.945917494595050812e-02 3.531209826469421387e-01 -1.164324358105659485e-01 -5.032690986990928650e-02 1.425627321004867554e-01 -7.310251146554946899e-02 -1.900569498538970947e-01 -1.352594941854476929e-01 2.665086984634399414e-01 4.559649527072906494e-02 1.219218671321868896e-01 1.391527801752090454e-01 1.223301514983177185e-01 8.886584639549255371e-02 -2.504445910453796387e-01 7.843240350484848022e-02 7.639535516500473022e-02 1.922707557678222656e-01
1.438465155661106110e-02 -2.501282989978790283e-01 4.913709461688995361e-01 1.335291564464569092e-01 -4.043332859873771667e-02 -7.718553394079208374e-02 3.096485137939453125e-01 2.593265473842620850e-01 1.967814266681671143e-01 1.092087402939796448e-01 -1.802655905485153198e-01 1.378712505102157593e-01 2.544827759265899658e-01 -1.882528513669967651e-02 -1.087883859872817993e-01 1.889464557170867920e-01 9.229313582181930542e-03 -8.105741441249847412e-02 1.348870843648910522e-01 -4.382900893688201904e-03 -3.142360150814056396e-01 1.257270425558090210e-01 -6.999593973159790039e-02 -6.186014786362648010e-02 1.483967453241348267e-01 -1.042523011565208435e-01 7.244145870208740234e-02 4.926595091819763184e-02 -1.529110670089721680e-01 -7.198332995176315308e-02 2.719310224056243896e-01 3.466399386525154114e-02
2.465418428182601929e-01 -2.071083188056945801e-01 3.900295197963714600e-01 -2.940455377101898193e-01 -1.562818586826324463e-01 9.332758188247680664e-02 -4.321170225739479065e-02 -4.398815333843231201e-02 7.655362784862518311e-02 -4.190050438046455383e-02 -7.482113689184188843e-02 -2.631070315837860107e-01 -2.068569213151931763e-01 -6.542882323265075684e-02 -1.288716942071914673e-01 2.441466152667999268e-01 4.329773783683776855e-02 -6.987795233726501465e-02 3.593936264514923096e-01 1.835454702377319336e-01 -3.084699809551239014e-01 -1.347437780350446701e-02 -2.686945497989654541e-01 -9.603061527013778687e-02 -4.991530906409025192e-03 -1.377670913934707642e-01 6.259924173355102539e-02 -8.656535297632217407e-02 9.855047799646854401e-03 1.189141944050788879e-01 8.905163407325744629e-02 -1.269897073507308960e-01
3.648323714733123779e-01 -1.248062551021575928e-01 1.486958116292953491e-01 -3.886616323143243790e-03 8.307067304849624634e-02 1.120133604854345322e-02 -3.908410966396331787e-01 1.934165209531784058e-01 -6.870138645172119141e-02 7.382456213235855103e-02 -2.894918024539947510e-01 -1.279854923486709595e-01 1.283959448337554932e-01 2.673101052641868591e-02 9.667241573333740234e-02 2.829143078997731209e-03 -2.040878832340240479e-01 -3.404286503791809082e-01 3.819563388824462891e-01 1.046482473611831665e-01 4.220603033900260925e-02 -8.583874255418777466e-02 -1.626275479793548584e-02 -1.256732344627380371e-01 -1.015317663550376892e-01 -1.457144767045974731e-01 6.060774624347686768e-02 -1.467796713113784790e-01 -1.813130825757980347e-01 1.687271147966384888e-01 1.854793727397918701e-01 -5.472580716013908386e-02
3.970346972346305847e-02 1.008039787411689758e-01 5.453283190727233887e-01 -2.420061975717544556e-01 9.200344979763031006e-02 -1.443539261817932129e-01 -3.135052919387817383e-01 1.119930073618888855e-01 2.336346358060836792e-02 1.537266280502080917e-02 -4.147659614682197571e-02 -8.631326258182525635e-02 1.050971522927284241e-01 8.757998235523700714e-03 -1.982173919677734375e-01 3.501472175121307373e-01 -9.561315923929214478e-02 2.302834019064903259e-02 7.209688425064086914e-02 -6.750021129846572876e-02 -3.222465813159942627e-01 7.056616246700286865e-02 1.470414549112319946e-01 -6.626226007938385010e-02 1.869067084044218063e-03 1.858575046062469482e-01 1.870391964912414551e-01 1.557234078645706177e-01 -1.780632585287094116e-01 3.964351117610931396e-02 -9.467037022113800049e-02 1.375958770513534546e-01
3.090442344546318054e-02 -7.622376084327697754e-02 4.580733776092529297e-01 -2.300366759300231934e-01 -6.113411858677864075e-02 -1.232189908623695374e-01 -2.582243084907531738e-01 1.066742371767759323e-02 -7.598102837800979614e-02 -1.311366856098175049e-01 8.910458534955978394e-02 -2.260111421346664429e-01 2.439472675323486328e-01 1.809492334723472595e-02 -2.164221853017807007e-01 3.186348974704742432e-01 6.618215888738632202e-02 -1.692978292703628540e-02 7.058076560497283936e-02 -2.101533114910125732e-02 -2.801619470119476318e-01 -4.239055886864662170e-02 4.983372241258621216e-02 -2.098567485809326172e-01 5.886881053447723389e-02 3.098417818546295166e-01 2.151698470115661621e-01 4.594822973012924194e-02 -1.788486987352371216e-01 1.446395665407180786e-01 -1.077071130275726318e-01 7.274484634399414062e-02
-1.867529004812240601e-01 -1.352652162313461304e-01 2.689096331596374512e-01 -2.436614781618118286e-01 2.323987521231174469e-02 -8.293329924345016479e-02 -3.072711527347564697e-01 1.209522187709808350e-01 -6.426835805177688599e-02 -1.275980174541473389e-01 -2.772545218467712402e-01 -2.726426580920815468e-03 3.812944889068603516e-02 -1.543830186128616333e-01 -1.515328884124755859e-01 -3.982516750693321228e-02 -1.390517055988311768e-01 -1.224878057837486267e-01 9.431777894496917725e-02 3.958997130393981934e-01 4.595814272761344910e-03 1.703167520463466644e-02 -1.660331189632415771e-01 1.505297981202602386e-02 -1.259833276271820068e-01 -3.768189251422882080e-02 3.104876354336738586e-02 5.766154825687408447e-02 -4.179262816905975342e-01 8.469375967979431152e-02 1.150424554944038391e-01 -3.268460929393768311e-01
2.422974109649658203e-01 5.518076196312904358e-02 1.678290814161300659e-01 -1.138515174388885498e-01 9.533887356519699097e-02 -3.233225345611572266e-01 9.073786437511444092e-02 1.596475392580032349e-01 4.315555095672607422e-02 1.623967438936233521e-01 -5.780790373682975769e-02 1.434120833873748779e-01 5.939525365829467773e-02 -2.829329483211040497e-02 -2.512044012546539307e-01 -2.817763760685920715e-02 -2.075031697750091553e-01 -7.490649819374084473e-02 2.449840158224105835e-01 1.354616135358810425e-01 -4.347755312919616699e-01 -9.287604689598083496e-02 -2.892439067363739014e-01 -2.389722019433975220e-01 1.638985723257064819e-01 -7.460313290357589722e-02 9.888104349374771118e-02 1.196702048182487488e-01 -2.472899705171585083e-01 -5.456965789198875427e-02 1.871102303266525269e-01 -9.095416218042373657e-02
-6.007803976535797119e-02 -1.218826845288276672e-01 2.708272039890289307e-01 -6.767673790454864502e-02 1.144128739833831787e-01 -1.932526081800460815e-01 -2.724848687648773193e-02 -1.302297115325927734e-01 -1.121879592537879944e-01 -1.151302456855773926e-01 -5.121945869177579880e-03 1.266202032566070557e-01 2.664298117160797119e-01 -1.029905006289482117e-01 -7.703907042741775513e-02 1.844366341829299927e-01 -2.352369129657745361e-01 1.294352561235427856e-01 1.646258383989334106e-01 -2.194339781999588013e-01 -8.446283638477325439e-02 -1.242040097713470459e-01 -3.101158440113067627e-01 -2.814004719257354736e-01 4.851036146283149719e-02 2.721411176025867462e-03 -1.221356168389320374e-01 -1.369142681360244751e-01 -1.029324382543563843e-01 4.130633771419525146e-01 -3.717004321515560150e-03 -3.309227824211120605e-01
4.254290089011192322e-02 2.984599396586418152e-02 1.443815827369689941e-01 -1.582184731960296631e-01 5.346244573593139648e-02 -2.634515166282653809e-01 -2.261602878570556641e-01 9.817986190319061279e-02 -2.776030302047729492e-01 -1.901518702507019043e-01 -2.323080897331237793e-01 -2.192689627408981323e-01 2.091259956359863281e-01 -7.636862248182296753e-02 -3.648320958018302917e-02 2.452233582735061646e-01 -1.646810397505760193e-02 -4.311008751392364502e-01 8.403556048870086670e-02 2.271581441164016724e-01 2.223656978458166122e-03 8.280277252197265625e-02 6.597900390625000000e-02 -6.946067325770854950e-03 2.339905686676502228e-02 -5.489911884069442749e-02 3.085980415344238281e-01 -1.321829408407211304e-01 2.987870015203952789e-02 1.864118874073028564e-01 2.650548219680786133e-01 -1.177351325750350952e-01
1.710033863782882690e-01 2.058652341365814209e-01 2.457775622606277466e-01 -8.809565752744674683e-02 2.178196758031845093e-01 -3.014117181301116943e-01 -3.239807188510894775e-01 9.225540608167648315e-02 -1.003553718328475952e-01 -4.362187534570693970e-02 -3.113446831703186035e-01 -2.890255153179168701e-01 1.924739331007003784e-01 8.174347132444381714e-02 1.167521104216575623e-01 -7.541833072900772095e-02 -1.304252296686172485e-01 3.613355755805969238e-02 2.808372974395751953e-01 2.268293350934982300e-01 -1.525357365608215332e-01 3.575715422630310059e-02 7.386107929050922394e-03 3.591273352503776550e-02 9.896483272314071655e-02 -4.188252240419387817e-02 2.118003070354461670e-01 -1.381390243768692017e-01 -2.309844940900802612e-01 2.344297617673873901e-02 2.059807330369949341e-01 -8.123816549777984619e-02
1.402186155319213867e-01 -6.101550534367561340e-02 2.073127031326293945e-01 -1.686843186616897583e-01 8.853680640459060669e-02 -2.672629803419113159e-02 -4.097003042697906494e-01 -6.927274167537689209e-02 -1.647299528121948242e-01 -2.408413439989089966e-01 -1.472386717796325684e-01 -3.020170331001281738e-01 2.622379958629608154e-01 4.394781962037086487e-02 -9.892360866069793701e-02 2.430602163076400757e-01 -2.088944166898727417e-01 8.063500374555587769e-02 3.489669263362884521e-01 1.230277121067047119e-01 -2.681783735752105713e-01 -2.243880741298198700e-02 -4.308775439858436584e-02 -1.085007712244987488e-01 1.112916469573974609e-01 1.048074215650558472e-01 9.222800284624099731e-02 -3.323599696159362793e-02 -2.587609589099884033e-01 -1.109697818756103516e-01 -2.723897062242031097e-02 1.671067811548709869e-02
-2.124285399913787842e-01 -1.369081586599349976e-01 2.786069512367248535e-01 -3.577295541763305664e-01 3.097330331802368164e-01 -1.181995049118995667e-01 -1.249738484621047974e-01 1.963561400771141052e-02 -1.025451421737670898e-01 -9.335792809724807739e-02 3.245838731527328491e-02 -2.172348648309707642e-01 1.581623256206512451e-01 -2.407844513654708862e-01 -4.754443466663360596e-02 3.774678409099578857e-01 -7.168102264404296875e-02 -2.042640000581741333e-01 3.532169386744499207e-02 2.161830961704254150e-01 1.172147095203399658e-01 -1.030774638056755066e-01 -6.653683632612228394e-02 -8.102133125066757202e-02 -1.755760610103607178e-01 -1.373080462217330933e-01 -5.321715772151947021e-02 2.499804943799972534e-01 -5.137193202972412109e-02 5.174691602587699890e-02 1.790727227926254272e-01 -1.637996882200241089e-01
1.050908043980598450e-01 -1.032048687338829041e-01 2.599512338638305664e-01 -1.207325607538223267e-01 -5.733747780323028564e-02 1.462011635303497314e-01 3.865319490432739258e-02 3.900587856769561768e-01 -1.244547441601753235e-01 -7.582799345254898071e-02 -2.276240289211273193e-01 8.898648619651794434e-02 6.867165118455886841e-02 -2.061152132228016853e-03 -2.033423446118831635e-02 3.533325791358947754e-01 -2.864269353449344635e-02 -1.714854240417480469e-01 1.246679201722145081e-01 1.618819385766983032e-01 -1.425725221633911133e-01 -1.442240029573440552e-01 -1.743068695068359375e-01 -4.594516754150390625e-01 -1.812414973974227905e-01 -1.265947371721267700e-01 9.199927747249603271e-02 -1.422228068113327026e-01 -1.742104142904281616e-01 -1.419700384140014648e-01 1.083818599581718445e-01 -1.118242740631103516e-01
6.660979986190795898e-02 1.475031226873397827e-01 4.990717768669128418e-01 -3.295064270496368408e-01 1.406448776833713055e-03 -1.073850169777870178e-01 -2.809501290321350098e-01 -1.212577521800994873e-01 2.391716390848159790e-01 -1.657745838165283203e-01 -1.693431586027145386e-01 -2.320592552423477173e-01 -9.271478652954101562e-02 -1.626664549112319946e-01 6.813263148069381714e-02 2.819060161709785461e-02 -5.104488134384155273e-02 1.623036526143550873e-02 1.001303046941757202e-01 8.424442261457443237e-02 -1.961622983217239380e-01 -1.843374073505401611e-01 -1.841193288564682007e-01 -6.480796635150909424e-02 -1.518307477235794067e-01 4.528104793280363083e-03 -5.726438760757446289e-02 4.398912191390991211e-02 -1.186798885464668274e-02 9.769821166992187500e-02 -2.777202427387237549e-02 -3.660412430763244629e-01
-1.432269662618637085e-01 -1.320370435714721680e-01 9.126214683055877686e-02 -3.682336211204528809e-01 1.847885251045227051e-01 -3.359113633632659912e-01 -1.669181436300277710e-01 -4.166392982006072998e-02 5.744625255465507507e-02 3.770299628376960754e-02 -4.291109442710876465e-01 9.315148741006851196e-02 5.917013064026832581e-02 -5.345057696104049683e-02 -4.304466769099235535e-03 2.347007393836975098e-01 1.265197992324829102e-01 5.385745689272880554e-02 1.755296587944030762e-01 1.086256057024002075e-01 -7.705301046371459961e-02 5.443261563777923584e-02 -4.041643440723419189e-01 -1.458429396152496338e-01 1.473309546709060669e-01 -5.205221939831972122e-03 2.443372458219528198e-01 2.332653664052486420e-02 1.267412304878234863e-01 7.811120152473449707e-02 6.451631337404251099e-02 -1.385940611362457275e-01
-1.639350876212120056e-02 -1.474401801824569702e-01 3.810380101203918457e-01 8.510900288820266724e-02 1.678956449031829834e-01 1.032062098383903503e-01 -3.459132015705108643e-01 2.084646672010421753e-01 -1.998419165611267090e-01 7.342202216386795044e-02 -4.545887187123298645e-02 1.196922436356544495e-01 -1.645433008670806885e-01 -7.518767565488815308e-02 -2.436361042782664299e-03 1.401116549968719482e-01 -1.887068003416061401e-01 7.794032245874404907e-02 3.291911780834197998e-01 -2.125714719295501709e-01 -9.340508282184600830e-02 -3.102947175502777100e-01 -2.720579206943511963e-01 -1.862441152334213257e-01 1.476723998785018921e-01 1.136526912450790405e-01 1.157136112451553345e-01 -7.434374839067459106e-02 5.489829555153846741e-02 1.276175230741500854e-01 -1.083095818758010864e-01 -1.260955929756164551e-01
-1.104568392038345337e-01 -4.193043708801269531e-01 1.165983267128467560e-02 -2.247241437435150146e-01 1.982516348361968994e-01 1.040338948369026184e-01 -5.318921059370040894e-02 -1.892783492803573608e-01 -8.786933124065399170e-02 1.494780648499727249e-02 -6.155689805746078491e-02 5.941298604011535645e-02 1.958777606487274170e-01 5.792837217450141907e-02 1.490070521831512451e-01 1.402121633291244507e-01 -8.882912248373031616e-02 -1.227218508720397949e-01 -4.956881050020456314e-03 1.621045768260955811e-01 -2.953961193561553955e-01 -1.299827694892883301e-01 -2.403217554092407227e-01 -1.782860755920410156e-01 1.040296703577041626e-01 9.414882957935333252e-02 2.184319794178009033e-01 -8.381997793912887573e-02 -2.653356194496154785e-01 1.290895640850067139e-01 1.634233295917510986e-01 -3.775800764560699463e-01
-1.096615865826606750e-01 -2.769789397716522217e-01 4.422188103199005127e-01 -1.979468017816543579e-02 8.385497331619262695e-02 1.463901624083518982e-02 1.814917176961898804e-01 3.039334416389465332e-01 -9.580085426568984985e-02 3.139249980449676514e-02 -1.508940607309341431e-01 2.323791384696960449e-01 3.628168022260069847e-03 -4.837859794497489929e-02 -3.346766531467437744e-02 2.308519929647445679e-01 -2.597981691360473633e-01 -2.719410061836242676e-01 5.970074236392974854e-02 1.028036847710609436e-01 -3.415789902210235596e-01 1.201799288392066956e-01 -1.764879524707794189e-01 2.434891089797019958e-02 -4.441060125827789307e-02 -1.967008709907531738e-01 2.527075260877609253e-02 -3.104440495371818542e-02 -2.200311273336410522e-01 -3.280581533908843994e-02 1.339453160762786865e-01 1.044545844197273254e-01
-8.818816393613815308e-02 -2.360161542892456055e-01 4.789684116840362549e-01 1.407509893178939819e-01 2.833729386329650879e-01 -1.729108244180679321e-01 -1.184962913393974304e-01 -1.377919465303421021e-01 -1.219307538121938705e-02 -1.102359741926193237e-01 -1.795326322317123413e-01 1.078597307205200195e-01 -2.820047922432422638e-02 -4.756648559123277664e-03 2.116196751594543457e-01 1.083785444498062134e-01 -2.797634303569793701e-01 1.776150614023208618e-01 1.470733582973480225e-01 1.844116449356079102e-01 -1.942790001630783081e-01 5.110941082239151001e-02 1.001840904355049133e-01 -2.791726291179656982e-01 -6.452909111976623535e-02 -8.470810204744338989e-02 1.351050883531570435e-01 -1.549587398767471313e-01 -6.825830042362213135e-02 7.909800112247467041e-02 1.465635895729064941e-01 -2.253287881612777710e-01
9.860626887530088425e-04 2.341336756944656372e-01 5.022494792938232422e-01 6.869156658649444580e-02 2.429454177618026733e-01 -7.562021166086196899e-02 -3.745261952280998230e-02 6.192085146903991699e-02 -2.321259081363677979e-01 -9.729110449552536011e-02 -1.491203457117080688e-01 6.890038959681987762e-03 1.213044300675392151e-01 1.709842234849929810e-01 -2.577431499958038330e-01 1.751805245876312256e-01 2.614223584532737732e-02 2.803238295018672943e-02 4.035645723342895508e-01 6.517871469259262085e-02 -2.040656208992004395e-01 -9.925851970911026001e-02 6.868845969438552856e-02 -1.659606844186782837e-01 2.914488613605499268e-01 -7.570258527994155884e-02 8.201108127832412720e-02 -1.290890127420425415e-01 7.253689318895339966e-02 8.335699886083602905e-02 -9.731555730104446411e-02 5.870063975453376770e-02
-2.839922718703746796e-02 6.069586053490638733e-02 2.494326978921890259e-01 -1.440566033124923706e-01 1.183117926120758057e-01 -1.185914650559425354e-01 -3.797678947448730469e-01 5.219107493758201599e-03 -5.299829319119453430e-02 -5.661679804325103760e-02 -2.631001770496368408e-01 -3.152740895748138428e-01 1.400762498378753662e-01 -2.730045467615127563e-02 -1.786007136106491089e-01 3.362051546573638916e-01 -2.358536720275878906e-01 -4.174102842807769775e-02 2.360744327306747437e-01 -7.942761480808258057e-02 -3.925662636756896973e-01 2.620286250021308661e-04 1.650632768869400024e-01 -4.628624767065048218e-02 4.363675788044929504e-02 4.719987884163856506e-02 3.619900345802307129e-02 -3.083916567265987396e-02 -2.532394826412200928e-01 -1.505797803401947021e-01 6.066342815756797791e-02 2.262211032211780548e-02
-1.696580797433853149e-01 -4.250663816928863525e-01 5.343798995018005371e-01 -8.248146623373031616e-02 1.821077913045883179e-01 -7.181953173130750656e-03 -7.727362215518951416e-02 6.266801059246063232e-02 5.699522793292999268e-02 1.260771006345748901e-01 6.991815567016601562e-02 8.217421919107437134e-02 -1.518113464117050171e-01 -1.174198463559150696e-02 7.830522954463958740e-02 1.494094282388687134e-01 -4.496289417147636414e-02 -1.491625010967254639e-01 2.817343547940254211e-02 -1.019905060529708862e-01 -2.333720773458480835e-01 4.525219276547431946e-02 -6.550773233175277710e-02 -3.638059133663773537e-03 -1.373343020677566528e-01 -1.615660637617111206e-01 4.439077079296112061e-01 1.298356801271438599e-02 -8.153983950614929199e-02 1.459459811449050903e-01 1.601768285036087036e-02 7.718599587678909302e-02
8.631499111652374268e-02 8.119868487119674683e-02 3.654326796531677246e-01 -1.038469523191452026e-01 1.568759679794311523e-01 -8.443479239940643311e-02 -2.921311557292938232e-01 3.665308281779289246e-02 -1.167679205536842346e-01 -8.922494947910308838e-02 -1.465031206607818604e-01 -2.837751209735870361e-01 2.333336025476455688e-01 -5.578722059726715088e-02 -6.228363513946533203e-02 2.105172872543334961e-01 -1.509877294301986694e-01 -3.061308758333325386e-03 3.229799568653106689e-01 9.276536107063293457e-02 -3.469979465007781982e-01 2.955872798338532448e-03 1.177076250314712524e-01 -1.053398475050926208e-01 1.137397885322570801e-01 1.013401523232460022e-01 1.838599741458892822e-01 6.940259784460067749e-02 -3.366354703903198242e-01 -2.713763341307640076e-02 1.070637535303831100e-02 1.917517483234405518e-01
1.931121796369552612e-01 -3.876939117908477783e-01 4.073046743869781494e-01 -1.236578896641731262e-01 2.770853042602539062e-01 -1.289898455142974854e-01 9.920343011617660522e-02 2.696202695369720459e-01 -2.217451930046081543e-01 1.507239639759063721e-01 -1.425078213214874268e-01 1.544386297464370728e-01 1.035012155771255493e-01 -1.666400432586669922e-01 -1.899199746549129486e-02 1.399587690830230713e-01 5.503433942794799805e-02 -5.858595669269561768e-02 1.177411973476409912e-01 5.648025311529636383e-03 -2.491961270570755005e-01 5.294587090611457825e-02 2.945840358734130859e-02 -7.786255329847335815e-02 -1.812113672494888306e-01 -1.656945645809173584e-01 -7.529304921627044678e-02 -3.516270965337753296e-02 2.016635984182357788e-01 2.512662708759307861e-01 4.755898192524909973e-02 -1.238220483064651489e-01
4.919020831584930420e-02 -1.737087033689022064e-02 2.412232905626296997e-01 5.601384490728378296e-02 5.618089437484741211e-02 2.497552037239074707e-01 -1.450380831956863403e-01 -1.975210756063461304e-02 -2.651285380125045776e-02 -8.384806662797927856e-02 -9.108860045671463013e-02 7.905860245227813721e-02 1.622880250215530396e-01 -6.882529705762863159e-02 -9.534391015768051147e-02 -3.523226594552397728e-03 -2.661983072757720947e-01 -1.528076231479644775e-01 3.838480412960052490e-01 -4.018814116716384888e-02 -2.966285347938537598e-01 -1.026601940393447876e-01 8.667286485433578491e-02 1.396322250366210938e-01 -9.532963857054710388e-03 3.028320670127868652e-01 1.686962097883224487e-01 4.626631736755371094e-02 -1.329305171966552734e-01 1.454903036355972290e-01 4.825000762939453125e-01 -1.542388349771499634e-01
-2.895805239677429199e-01 -1.225438043475151062e-01 2.037156522274017334e-01 1.048218533396720886e-01 -1.192928925156593323e-01 -2.878944575786590576e-01 -8.831509947776794434e-02 1.332887727767229080e-02 -4.980943724513053894e-02 7.014540955424308777e-03 5.353419110178947449e-02 1.229658648371696472e-01 3.278023898601531982e-01 1.410326641052961349e-02 -1.705660484731197357e-02 8.162964135408401489e-02 9.785274975001811981e-03 -2.710845470428466797e-01 4.177058637142181396e-01 1.244392618536949158e-01 -1.044782251119613647e-01 2.568613886833190918e-01 -2.698798179626464844e-01 -2.274254560470581055e-01 -1.737531125545501709e-01 -6.145083159208297729e-02 1.369856446981430054e-01 1.665063500404357910e-01 -2.016651928424835205e-01 -1.107164099812507629e-01 7.533451169729232788e-02 -6.609233468770980835e-02
1.512634754180908203e-01 8.154104463756084442e-03 2.376989573240280151e-01 -3.045935332775115967e-01 1.228860169649124146e-01 -1.352418363094329834e-01 -4.968802258372306824e-02 5.785158649086952209e-02 -7.324847579002380371e-02 2.512470483779907227e-01 -1.243165135383605957e-01 9.918802976608276367e-02 3.293652534484863281e-01 -2.276630550622940063e-01 -2.748374044895172119e-01 4.311329126358032227e-01 6.606448441743850708e-02 -3.648033738136291504e-02 1.952893733978271484e-01 2.832461297512054443e-01 1.475480291992425919e-02 8.243667334318161011e-02 -3.694474697113037109e-02 8.707062900066375732e-02 1.267230361700057983e-01 8.422765880823135376e-02 1.826475560665130615e-01 -1.629389822483062744e-01 1.403624266386032104e-01 -1.289147585630416870e-01 -9.591437131166458130e-02 -6.676657497882843018e-02
-2.225254625082015991e-01 -1.554450541734695435e-01 1.900068968534469604e-01 1.382304131984710693e-01 1.949764937162399292e-01 -2.373699545860290527e-01 -1.161393150687217712e-01 1.117325127124786377e-01 7.978602498769760132e-02 -1.328126192092895508e-01 -2.901360094547271729e-01 -1.420669555664062500e-01 2.018002420663833618e-01 -2.244167774915695190e-02 -2.954953908920288086e-01 2.894967421889305115e-02 1.551567167043685913e-01 -2.301563471555709839e-01 1.389898657798767090e-01 -1.854258477687835693e-01 -2.082668989896774292e-01 -2.816200554370880127e-01 -6.796389073133468628e-02 -6.655588001012802124e-02 -2.253640815615653992e-02 3.944607079029083252e-01 5.115900561213493347e-02 -7.425463199615478516e-02 5.440700799226760864e-02 -2.054733484983444214e-01 1.002652421593666077e-01 1.052414327859878540e-01
-2.195024192333221436e-01 -5.108483433723449707e-01 3.278015553951263428e-01 -2.581264078617095947e-02 -2.818713895976543427e-03 -2.611392736434936523e-02 1.829694025218486786e-02 2.122880965471267700e-01 -1.064428389072418213e-01 1.341334283351898193e-01 -1.919414401054382324e-01 2.666549980640411377e-01 2.764142751693725586e-01 5.881657823920249939e-03 -7.515212893486022949e-02 2.110104560852050781e-01 8.274320513010025024e-02 -1.752173006534576416e-01 1.585061699151992798e-01 -5.920661985874176025e-02 -2.992067635059356689e-01 6.936862319707870483e-02 5.029267445206642151e-02 -3.589062020182609558e-02 8.219982683658599854e-02 -8.521027117967605591e-02 2.791079282760620117e-01 -5.029970407485961914e-02 -1.389073580503463745e-02 -5.603677406907081604e-02 8.562612533569335938e-02 5.758000165224075317e-02
1.075232028961181641e-01 1.688447296619415283e-01 5.935201793909072876e-02 6.975660473108291626e-02 1.899796426296234131e-01 1.201555877923965454e-02 -4.402486979961395264e-01 -5.905782431364059448e-02 -2.348439693450927734e-01 1.534219533205032349e-01 -2.698861956596374512e-01 -1.702951043844223022e-01 6.871490180492401123e-02 -2.801476418972015381e-01 -1.410752236843109131e-01 1.708437949419021606e-01 2.535902149975299835e-02 -2.436259528622031212e-03 3.282531499862670898e-01 1.686947941780090332e-01 -1.630226522684097290e-01 -2.289005517959594727e-01 -2.131147980690002441e-01 -2.579067647457122803e-01 8.712755888700485229e-02 9.234998375177383423e-02 1.770828813314437866e-01 -4.964776337146759033e-02 -6.379988044500350952e-02 -1.136983111500740051e-01 -1.018760949373245239e-01 9.632782079279422760e-03
-4.739985242486000061e-02 -1.012653578072786331e-02 2.433098554611206055e-01 -1.284697204828262329e-01 1.677928119897842407e-01 -1.048567332327365875e-02 -1.583820581436157227e-01 -1.232160925865173340e-01 1.674690544605255127e-01 1.152827814221382141e-01 -1.094931215047836304e-01 -1.184602454304695129e-01 2.512561678886413574e-01 -4.081943258643150330e-02 -3.216817080974578857e-01 -1.070450916886329651e-01 -1.615098267793655396e-01 -2.550612092018127441e-01 -3.163728117942810059e-02 3.710182607173919678e-01 -1.540663838386535645e-01 -8.600877225399017334e-02 -2.132832445204257965e-02 5.791824776679277420e-03 1.006851196289062500e-01 3.099837005138397217e-01 2.129450142383575439e-01 -1.907739639282226562e-01 1.256078332662582397e-01 -1.205138564109802246e-01 3.386645913124084473e-01 -1.092796474695205688e-01
-4.726648703217506409e-02 -3.089856505393981934e-01 2.770876884460449219e-01 2.594034969806671143e-01 1.240600496530532837e-01 3.503454849123954773e-02 -2.000802010297775269e-01 1.264467537403106689e-01 -7.954335212707519531e-02 -1.157022826373577118e-02 -2.146976143121719360e-01 5.594204738736152649e-02 2.099757939577102661e-01 -1.520204991102218628e-01 -2.166024446487426758e-01 6.418996304273605347e-02 -9.731911122798919678e-03 -1.945794522762298584e-01 2.288167178630828857e-01 3.705213591456413269e-02 -2.366040498018264771e-01 -2.997090220451354980e-01 1.911557763814926147e-01 2.579587325453758240e-02 -2.934005558490753174e-01 1.544807404279708862e-01 2.389857918024063110e-01 4.331916943192481995e-02 9.666035324335098267e-02 1.596401780843734741e-01 1.816467195749282837e-01 -1.423931028693914413e-02
1.644353866577148438e-01 -2.577886581420898438e-01 4.407323524355888367e-02 2.356109619140625000e-01 -1.365662179887294769e-02 1.756727993488311768e-01 -3.974772989749908447e-01 3.367847800254821777e-01 2.998292259871959686e-02 4.999648407101631165e-02 -1.833066791296005249e-01 2.602444216609001160e-02 5.376249086111783981e-03 -6.436158716678619385e-02 -3.507714346051216125e-02 3.347470760345458984e-01 -1.127421930432319641e-01 -7.107625156641006470e-02 7.562490552663803101e-02 5.706304311752319336e-02 -1.669315397739410400e-01 -1.146489381790161133e-01 -2.954874634742736816e-01 -1.929555833339691162e-01 2.069585174322128296e-01 2.195481806993484497e-01 2.179867029190063477e-01 -5.614285171031951904e-02 -1.035816594958305359e-01 4.847131296992301941e-02 1.349840611219406128e-01 -1.617431789636611938e-01
-8.083625137805938721e-02 -4.376970976591110229e-02 2.369743138551712036e-01 -8.558930456638336182e-02 -6.160515174269676208e-02 -5.253198742866516113e-02 -2.018122188746929169e-02 2.526966929435729980e-01 8.720577508211135864e-02 -1.068359091877937317e-01 1.598560065031051636e-01 1.281948536634445190e-01 2.258279174566268921e-01 -1.473467648029327393e-01 2.936760149896144867e-02 1.183768641203641891e-02 -8.592103421688079834e-02 -3.260298371315002441e-01 4.624501764774322510e-01 1.676022708415985107e-01 -1.293647568672895432e-02 7.796691358089447021e-02 -2.473116815090179443e-01 -4.473546743392944336e-01 -1.575142443180084229e-01 -8.098839223384857178e-02 7.447297871112823486e-02 1.726504862308502197e-01 -1.377992797642946243e-02 -1.179949492216110229e-01 1.361124664545059204e-01 -1.876137685030698776e-03
8.463022857904434204e-02 1.022939234972000122e-01 4.468582272529602051e-01 -5.139693617820739746e-02 6.926012039184570312e-02 -4.893493652343750000e-02 -2.873749434947967529e-01 1.399458348751068115e-01 2.639077007770538330e-01 2.724384889006614685e-02 4.954008036293089390e-04 -2.448000572621822357e-02 1.128426715731620789e-01 1.225910335779190063e-01 -7.007141411304473877e-02 9.442147612571716309e-02 -3.997498154640197754e-01 -3.725449368357658386e-02 4.080831110477447510e-01 4.080125689506530762e-02 -6.953740958124399185e-03 -2.449226230382919312e-01 -1.288707256317138672e-01 1.929242536425590515e-02 9.495104849338531494e-02 1.991870105266571045e-01 -2.933696098625659943e-02 -9.811107814311981201e-02 -5.491104349493980408e-02 2.126733213663101196e-01 -2.191893197596073151e-02 2.093077152967453003e-01
-2.507520914077758789e-01 -2.570469975471496582e-01 2.185020446777343750e-01 -2.819188535213470459e-01 9.311329573392868042e-02 -1.723271161317825317e-01 1.573774404823780060e-02 -7.445101439952850342e-02 1.015670672059059143e-01 2.418964169919490814e-02 -5.662155747413635254e-01 2.457404285669326782e-01 8.283938467502593994e-02 -1.570524871349334717e-01 2.402137499302625656e-03 1.804121732711791992e-01 2.151804231107234955e-02 -2.879664897918701172e-01 2.323403656482696533e-01 5.757227167487144470e-02 7.297300547361373901e-02 8.020732551813125610e-02 -5.456231534481048584e-02 1.494631916284561157e-01 -9.283617883920669556e-02 -3.108995780348777771e-02 2.124569714069366455e-01 8.626822382211685181e-04 9.350106120109558105e-02 4.539955873042345047e-03 -3.272551670670509338e-02 3.718928620219230652e-02
-2.877824567258358002e-02 -2.526627779006958008e-01 2.684604562819004059e-02 -1.512409746646881104e-01 1.606303304433822632e-01 6.029098480939865112e-02 -2.777477502822875977e-01 1.771562248468399048e-01 -3.461186960339546204e-02 -6.781101226806640625e-02 -9.290258586406707764e-02 1.061308383941650391e-01 -4.726499691605567932e-02 -7.919763773679733276e-02 1.241221837699413300e-02 2.296153083443641663e-02 7.842181622982025146e-02 -5.065002441406250000e-01 3.193928599357604980e-01 2.193167358636856079e-01 -1.920042186975479126e-01 -7.121533900499343872e-02 2.128767967224121094e-01 -8.478414267301559448e-02 -1.525847017765045166e-01 1.435645818710327148e-01 1.082096472382545471e-01 1.130758896470069885e-01 5.139014124870300293e-02 2.241552472114562988e-01 3.230547308921813965e-01 -7.752091437578201294e-02
-1.609392315149307251e-01 1.486577372997999191e-02 4.080953299999237061e-01 2.261886000633239746e-01 -3.134903311729431152e-01 1.407105624675750732e-01 -1.253055483102798462e-01 3.013945519924163818e-01 5.951219052076339722e-02 2.436382696032524109e-02 -2.477603703737258911e-01 8.896682411432266235e-02 6.807286292314529419e-02 1.634342521429061890e-01 -2.377032637596130371e-01 -1.217067018151283264e-01 -1.258801370859146118e-01 -2.040638327598571777e-01 2.607818543910980225e-01 7.621182501316070557e-02 -8.975391834974288940e-02 1.343470625579357147e-02 -1.625401824712753296e-01 -6.924562156200408936e-02 5.403127521276473999e-02 1.729960590600967407e-01 3.473223745822906494e-02 -1.230278834700584412e-01 -2.865591645240783691e-01 2.167910337448120117e-01 4.827369377017021179e-02 -6.383806467056274414e-02
-2.060029208660125732e-01 -1.657431125640869141e-01 4.979887902736663818e-01 -5.143813416361808777e-02 -1.666395366191864014e-02 -6.985715776681900024e-02 1.188638340681791306e-02 -5.956757068634033203e-02 1.473309099674224854e-01 -9.720285981893539429e-02 3.036175854504108429e-03 5.575639009475708008e-02 1.953458487987518311e-01 -2.809148132801055908e-01 4.835016280412673950e-02 -7.291004061698913574e-02 -2.364680767059326172e-01 -5.995126813650131226e-02 1.708105504512786865e-01 -3.599877357482910156e-01 -1.246969252824783325e-01 -1.463378667831420898e-01 -2.149671167135238647e-01 -3.800741136074066162e-01 5.396223440766334534e-02 1.099306624382734299e-02 4.939207062125205994e-02 6.747239083051681519e-02 -1.933626979589462280e-01 7.323048263788223267e-02 -1.130121387541294098e-02 -1.131021976470947266e-01
[truncated: 3,273,969 more chars]
