# Supplementary material for: The Language of Innovation
Source: PLoS One. 2020 Apr 30;15(4):e0230107. doi: 10.1371/journal.pone.0230107 (PMC7194493; doi:10.1371/journal.pone.0230107)
Supplement: S16 File — (GZ) [file pone.0230107.s016.tar.gz › 1994-1998/V2Run_5_VS_4500_embeddings1994-1998ED32.txt]

3.275532275438308716e-02 -2.158115385100245476e-03 3.287087976932525635e-01 7.366894930601119995e-02 1.425053626298904419e-01 -5.747814103960990906e-02 -3.397902846336364746e-01 -2.170317992568016052e-02 -7.672885805368423462e-02 -6.070723012089729309e-02 6.515438854694366455e-02 -1.149520948529243469e-01 2.949991263449192047e-02 -2.555499970912933350e-01 -2.187923043966293335e-01 1.044052094221115112e-01 -1.845289617776870728e-01 -9.038514457643032074e-03 2.709028124809265137e-02 1.702723652124404907e-02 -1.562482863664627075e-01 -2.046207189559936523e-01 -2.981827855110168457e-01 1.348240524530410767e-01 -5.358890071511268616e-02 2.725690603256225586e-01 1.989931315183639526e-01 2.886734902858734131e-01 3.098020553588867188e-01 -5.775339156389236450e-02 2.087821811437606812e-01 2.059083729982376099e-01
6.340546905994415283e-02 1.805552467703819275e-02 -9.873777627944946289e-02 2.082425802946090698e-01 -2.190213650465011597e-01 -8.748354762792587280e-02 -3.341946303844451904e-01 1.289193630218505859e-01 1.914185285568237305e-02 -1.059128046035766602e-01 8.136513084173202515e-02 -2.132064849138259888e-01 1.504977196455001831e-01 -1.767189353704452515e-01 2.458584681153297424e-02 -1.266861855983734131e-01 -4.378766417503356934e-01 -8.416336029767990112e-03 5.643321573734283447e-02 -1.482090726494789124e-02 -1.968651264905929565e-01 -1.634761095046997070e-01 -3.944614827632904053e-01 7.126746699213981628e-03 1.199798732995986938e-01 -2.711438834667205811e-01 5.424215923994779587e-04 2.888897806406021118e-02 3.027802705764770508e-01 -4.701747745275497437e-02 1.266689747571945190e-01 -9.691572934389114380e-02
2.283206880092620850e-01 -8.637272566556930542e-02 -5.920797586441040039e-02 1.767488755285739899e-02 -1.058292686939239502e-01 -1.851431280374526978e-01 2.823184244334697723e-02 1.806526631116867065e-01 -1.142303273081779480e-01 -1.936119049787521362e-01 1.315540522336959839e-01 -1.205632388591766357e-01 7.556712627410888672e-02 -4.108242392539978027e-01 -3.039894402027130127e-01 -3.149078190326690674e-01 -2.507829368114471436e-01 -9.963801503181457520e-02 1.765082329511642456e-01 1.330561637878417969e-01 2.508312091231346130e-02 -3.042143285274505615e-01 -1.059425696730613708e-01 2.306210696697235107e-01 2.428345084190368652e-01 -9.043909609317779541e-02 1.318103671073913574e-01 -9.036653488874435425e-02 9.366929531097412109e-02 8.859982341527938843e-02 1.393178701400756836e-01 -3.544184938073158264e-02
4.819624125957489014e-02 -2.709531784057617188e-01 -2.626837603747844696e-02 -1.343455016613006592e-01 -1.477786805480718613e-02 -1.609665900468826294e-01 8.959908783435821533e-02 -1.086435765027999878e-01 -2.340326011180877686e-01 4.733488708734512329e-02 1.997335404157638550e-01 2.193874865770339966e-01 -1.993812061846256256e-02 -3.016982972621917725e-01 -1.938718021847307682e-03 3.320802375674247742e-02 1.305451691150665283e-01 4.482083022594451904e-02 1.465109586715698242e-01 6.349632143974304199e-02 -2.365794032812118530e-01 -1.119180545210838318e-01 -5.822763442993164062e-01 1.529362797737121582e-01 3.316845372319221497e-02 4.747354611754417419e-02 2.715263664722442627e-01 -6.502754986286163330e-02 3.786430507898330688e-02 -1.230511367321014404e-01 1.989818066358566284e-01 9.509634971618652344e-02
-8.499770611524581909e-02 3.506880998611450195e-02 1.277178823947906494e-01 1.313070356845855713e-01 -1.251229196786880493e-01 -3.226778507232666016e-01 -3.330556675791740417e-03 6.728667765855789185e-02 -1.271963119506835938e-01 -7.843665778636932373e-02 2.772766351699829102e-01 -5.795978382229804993e-02 -8.038127422332763672e-02 -3.426102995872497559e-01 -3.359501957893371582e-01 -1.460300981998443604e-01 -3.359606862068176270e-01 1.918733566999435425e-01 -1.199945285916328430e-01 -1.221211403608322144e-01 -1.182973384857177734e-02 -4.630619585514068604e-01 1.353421434760093689e-02 -3.984806314110755920e-02 2.875788696110248566e-02 7.830829173326492310e-02 1.460078656673431396e-01 4.424198996275663376e-04 1.954678595066070557e-01 9.405987709760665894e-02 3.553962707519531250e-02 -3.381286934018135071e-02
-1.116759255528450012e-01 1.139846593141555786e-01 7.750434428453445435e-02 -1.136238351464271545e-01 6.638575345277786255e-02 -1.579407453536987305e-01 -1.883489936590194702e-01 1.216034740209579468e-01 -9.142723679542541504e-02 1.681042276322841644e-02 7.739630341529846191e-02 1.788590103387832642e-02 9.591855853796005249e-02 -3.138793706893920898e-01 6.011193990707397461e-02 -2.789679765701293945e-01 -1.409015208482742310e-01 1.511860489845275879e-01 -2.677485346794128418e-01 5.543429870158433914e-03 2.591345906257629395e-01 -4.494760930538177490e-01 -2.616347968578338623e-01 -2.227612137794494629e-01 -4.788389801979064941e-02 -1.847091317176818848e-01 2.928142547607421875e-01 1.069472357630729675e-01 8.889579027891159058e-02 -6.790293753147125244e-02 6.816998869180679321e-02 1.395024657249450684e-01
7.643181085586547852e-02 -2.333794683218002319e-01 2.625741660594940186e-01 -1.070690248161554337e-02 -7.852589711546897888e-03 -2.317738533020019531e-01 -1.945113092660903931e-01 1.636372357606887817e-01 -8.354371786117553711e-02 -3.152908980846405029e-01 3.070535063743591309e-01 -1.481996327638626099e-01 -3.745491057634353638e-02 -3.382704257965087891e-01 -3.531536832451820374e-02 -2.801993191242218018e-01 -2.803253829479217529e-01 1.327705234289169312e-01 -8.430492877960205078e-02 1.782883107662200928e-01 2.480357326567173004e-02 -2.215781360864639282e-01 -2.567813694477081299e-01 -2.292520133778452873e-03 6.764747202396392822e-02 6.273107230663299561e-02 1.113832816481590271e-01 -1.280931979417800903e-01 8.680800348520278931e-02 6.076867505908012390e-02 -8.633510023355484009e-02 -1.650823652744293213e-01
-4.279996082186698914e-02 -1.443538516759872437e-01 -3.088627196848392487e-02 1.843328773975372314e-01 -3.405695082619786263e-03 -1.429623663425445557e-01 -1.360159963369369507e-01 3.618833422660827637e-01 4.153436049818992615e-02 7.787756621837615967e-02 1.666409969329833984e-01 -4.436559677124023438e-01 1.383425444364547729e-01 -4.058342874050140381e-01 -1.663449592888355255e-02 -1.243528500199317932e-01 -1.776731461286544800e-01 3.986642509698867798e-02 1.023856103420257568e-01 1.920933723449707031e-01 -8.783768862485885620e-02 9.617515839636325836e-03 -1.320038437843322754e-01 -1.668109185993671417e-02 -1.475335359573364258e-01 -1.081503229215741158e-03 1.923336684703826904e-01 1.485105007886886597e-01 1.599073708057403564e-01 1.740728169679641724e-01 2.732551395893096924e-01 1.520247608423233032e-01
6.835186481475830078e-02 -3.112163841724395752e-01 -4.079668223857879639e-02 1.261947751045227051e-01 -1.073335781693458557e-01 -5.685925018042325974e-03 -1.329938471317291260e-01 2.496090829372406006e-01 -2.795000560581684113e-02 -3.682537749409675598e-02 2.856867015361785889e-01 -1.645698994398117065e-01 2.920166775584220886e-02 -1.618439257144927979e-01 -1.947207376360893250e-02 -2.105358690023422241e-01 -2.824441492557525635e-01 4.408847168087959290e-02 -1.475698649883270264e-01 1.391069293022155762e-01 -9.601949155330657959e-02 -6.756862998008728027e-02 -2.311479896306991577e-01 7.935713231563568115e-02 5.605898797512054443e-02 -2.628204040229320526e-02 3.914934396743774414e-01 4.822676181793212891e-01 2.758927270770072937e-02 -1.318183243274688721e-01 -4.401059821248054504e-02 2.519541792571544647e-02
-1.381784677505493164e-01 -3.619750142097473145e-01 -4.513832391239702702e-05 5.077022127807140350e-03 -2.015286684036254883e-02 -8.329165726900100708e-02 1.381203830242156982e-01 3.468199819326400757e-02 -1.054334491491317749e-01 1.413747966289520264e-01 1.803149282932281494e-01 -2.385576963424682617e-01 -8.123224973678588867e-02 -3.831635117530822754e-01 -2.786206901073455811e-01 -2.344421148300170898e-01 -1.916916966438293457e-01 1.147960945963859558e-01 -2.451669424772262573e-02 1.842882931232452393e-01 7.559035718441009521e-02 -2.292432636022567749e-01 -2.564973831176757812e-01 1.701182126998901367e-01 1.203548535704612732e-01 -1.908144205808639526e-01 2.567506432533264160e-01 7.004816830158233643e-02 1.566432565450668335e-01 1.328200101852416992e-01 4.819624591618776321e-03 -1.195426434278488159e-01
6.835620105266571045e-02 -3.834780678153038025e-02 -1.410940196365118027e-02 1.469294819980859756e-02 -1.299732923507690430e-01 -1.947019696235656738e-01 -9.210880100727081299e-02 2.427771836519241333e-01 1.892057657241821289e-01 -1.580450981855392456e-01 3.637669086456298828e-01 -3.010891079902648926e-01 -2.473274059593677521e-02 -1.013340875506401062e-01 9.874379634857177734e-02 1.198870781809091568e-02 -3.860063850879669189e-01 -1.717152306810021400e-03 -2.034471184015274048e-01 1.817443221807479858e-01 -9.218940883874893188e-02 -6.294765323400497437e-02 -2.117030322551727295e-01 2.745058238506317139e-01 -1.995995193719863892e-01 -1.612381637096405029e-02 -1.241407021880149841e-01 2.388563305139541626e-01 2.519584298133850098e-01 -3.181224316358566284e-02 1.305332481861114502e-01 1.285571306943893433e-01
-5.466282367706298828e-02 -2.957164645195007324e-01 1.593561321496963501e-01 5.108969286084175110e-02 7.422395050525665283e-02 -1.679377555847167969e-01 -1.446297764778137207e-01 2.419744580984115601e-01 -2.044420391321182251e-01 -1.796990931034088135e-01 2.482925057411193848e-01 -9.706835262477397919e-03 1.071486696600914001e-01 -2.705303132534027100e-01 -2.756732404232025146e-01 -1.282148435711860657e-02 -3.273207545280456543e-01 -4.928851500153541565e-02 -2.400567531585693359e-01 2.853381633758544922e-01 -2.720526233315467834e-02 -9.775944985449314117e-03 -1.373451650142669678e-01 -1.341485697776079178e-02 1.031178981065750122e-02 8.283716440200805664e-02 1.170315966010093689e-01 -8.221961557865142822e-02 3.792219460010528564e-01 -1.107605546712875366e-02 1.022916212677955627e-01 1.463055163621902466e-01
7.030417770147323608e-02 6.214549299329519272e-03 9.321346133947372437e-02 -2.169074714183807373e-01 -5.850342288613319397e-02 -6.623949110507965088e-02 1.038663182407617569e-02 8.166170865297317505e-02 -3.074034303426742554e-02 3.772766143083572388e-02 2.449299693107604980e-01 -2.162473797798156738e-01 -1.092616170644760132e-01 -2.269439101219177246e-01 -1.951711624860763550e-01 -2.204238474369049072e-01 -2.373848557472229004e-01 2.598651498556137085e-02 -1.312904506921768188e-01 4.053071439266204834e-01 -1.898570954799652100e-01 -1.242730244994163513e-01 -2.100955843925476074e-01 1.469287425279617310e-01 1.500053405761718750e-01 2.602447569370269775e-01 3.486664593219757080e-01 -1.500290334224700928e-01 2.475258708000183105e-01 3.531457483768463135e-02 -1.023462191224098206e-01 -4.898683354258537292e-02
1.504827588796615601e-01 1.103932708501815796e-01 -1.498383097350597382e-02 -4.195519536733627319e-02 -2.114498317241668701e-01 -2.476722002029418945e-01 -2.501251697540283203e-01 2.846971526741981506e-02 -7.585706561803817749e-02 -6.089874356985092163e-02 1.670932769775390625e-01 -2.004743516445159912e-01 8.965766429901123047e-02 -2.541771531105041504e-01 -4.071984440088272095e-02 -1.305205821990966797e-01 -8.962345868349075317e-02 -5.072390288114547729e-02 -2.255699187517166138e-01 2.609815299510955811e-01 1.122815627604722977e-02 3.124696947634220123e-02 -4.556263685226440430e-01 2.037044763565063477e-01 -5.053000897169113159e-02 -2.212199270725250244e-01 -3.668180480599403381e-02 2.219698727130889893e-01 2.970261871814727783e-01 1.005970984697341919e-01 9.921954944729804993e-03 2.109606415033340454e-01
1.038267090916633606e-01 -7.499186694622039795e-02 3.337357565760612488e-02 7.301468402147293091e-02 -2.000846266746520996e-01 7.361915707588195801e-02 -2.069728374481201172e-01 2.725948691368103027e-01 -1.183846443891525269e-01 -1.281472891569137573e-01 3.190608620643615723e-01 -2.885346114635467529e-01 2.340155541896820068e-01 -1.552309691905975342e-01 -6.969976425170898438e-02 -9.195225685834884644e-02 -1.632266342639923096e-01 -1.934142969548702240e-02 -5.178909003734588623e-02 1.218465641140937805e-01 -1.700972020626068115e-01 -1.584462374448776245e-01 -3.212224543094635010e-01 2.482161074876785278e-01 8.740680664777755737e-02 2.623736858367919922e-01 5.322416871786117554e-02 3.444994986057281494e-01 1.340242475271224976e-02 -4.997956007719039917e-02 -1.991721391677856445e-01 -5.631416663527488708e-02
-1.161907911300659180e-01 -2.384305000305175781e-01 8.213140815496444702e-02 -1.051439046859741211e-01 -1.281756907701492310e-02 -2.233575880527496338e-01 -3.396594524383544922e-01 -1.728446036577224731e-01 -2.712693214416503906e-01 2.111091762781143188e-01 1.085631102323532104e-01 4.509450867772102356e-02 1.747952848672866821e-01 -6.725846230983734131e-02 -2.717117667198181152e-01 -6.256414949893951416e-02 8.476936817169189453e-02 6.768309324979782104e-02 2.078476995229721069e-01 3.190543353557586670e-01 -2.207902818918228149e-01 -1.668577492237091064e-01 -3.057693839073181152e-01 1.193389445543289185e-01 -1.129571944475173950e-01 1.057323161512613297e-02 7.081874459981918335e-02 1.972019970417022705e-01 9.422776103019714355e-02 -1.281904578208923340e-01 1.877963244915008545e-01 1.153999716043472290e-01
2.859180234372615814e-02 -8.575119823217391968e-02 -4.282247275114059448e-02 -8.969044685363769531e-02 5.015319585800170898e-02 -1.473190933465957642e-01 -9.659729897975921631e-02 2.319439351558685303e-01 2.236396260559558868e-02 -7.256539911031723022e-02 9.227199852466583252e-02 -1.094182953238487244e-01 -1.495203524827957153e-01 -3.037535250186920166e-01 -1.578693240880966187e-01 -2.049879431724548340e-01 -4.102166593074798584e-01 1.083753183484077454e-01 -9.663008153438568115e-02 1.846515983343124390e-01 -1.544231921434402466e-02 -2.062537670135498047e-01 -2.789826691150665283e-01 -1.101561933755874634e-01 -5.703211575746536255e-02 1.144772395491600037e-01 2.555333375930786133e-01 -2.067148536443710327e-01 4.025272130966186523e-01 -1.558331102132797241e-01 8.663888275623321533e-02 -1.112665235996246338e-01
-3.280732333660125732e-01 -2.541106939315795898e-01 -4.909974709153175354e-02 -1.277321130037307739e-01 1.008195504546165466e-01 -2.056083828210830688e-01 -2.585012316703796387e-01 6.422048062086105347e-02 -3.016529083251953125e-01 -5.073607340455055237e-02 1.120131015777587891e-01 1.147139966487884521e-01 2.843376398086547852e-01 -1.369820982217788696e-01 -2.837979793548583984e-01 -8.147913962602615356e-02 -7.140143960714340210e-02 4.697493836283683777e-02 -8.285678923130035400e-02 -3.180041909217834473e-02 -1.939494758844375610e-01 -1.139454543590545654e-01 -2.193800508975982666e-01 7.969537377357482910e-02 2.090020924806594849e-01 -2.168889902532100677e-02 1.240433678030967712e-01 1.513231396675109863e-01 -2.595929428935050964e-02 -1.212389767169952393e-01 2.830716073513031006e-01 2.853342890739440918e-01
6.045482307672500610e-02 2.662385702133178711e-01 -2.719828300178050995e-02 6.424534320831298828e-02 -2.027696967124938965e-01 9.398998320102691650e-02 -3.974304068833589554e-03 1.784852892160415649e-01 -1.414403226226568222e-02 -2.154513597488403320e-01 2.389198392629623413e-01 1.602790057659149170e-01 -1.573068499565124512e-01 -3.438175618648529053e-01 -1.160462945699691772e-01 1.276912260800600052e-02 -3.587544262409210205e-01 1.678487807512283325e-01 -1.226297393441200256e-01 1.368262320756912231e-01 6.503907591104507446e-02 -3.834861814975738525e-01 -2.019621431827545166e-01 4.720607772469520569e-02 -1.029252782464027405e-01 2.181018143892288208e-02 1.078876331448554993e-01 1.373456716537475586e-01 2.809612751007080078e-01 3.005281649529933929e-02 1.756314039230346680e-01 1.248502060770988464e-01
-5.574448034167289734e-02 -1.607884615659713745e-01 -1.106316968798637390e-01 5.144266411662101746e-02 1.009138152003288269e-01 -8.060622215270996094e-02 -1.818347126245498657e-01 -1.885434687137603760e-01 -2.851423025131225586e-01 1.938076615333557129e-01 1.900165677070617676e-01 2.183423042297363281e-01 2.301428169012069702e-01 -3.302146196365356445e-01 -1.526831984519958496e-01 -1.792778261005878448e-02 5.869032070040702820e-02 9.316564351320266724e-02 8.483991771936416626e-02 1.618748456239700317e-01 -1.575056463479995728e-01 -4.102239757776260376e-02 -3.222297430038452148e-01 1.328236162662506104e-01 -1.476240009069442749e-01 2.034867405891418457e-01 3.344965279102325439e-01 -5.613300949335098267e-02 2.345908582210540771e-01 7.864000648260116577e-02 1.916909366846084595e-01 1.134920269250869751e-01
-1.461301296949386597e-01 -5.072082579135894775e-02 1.632428318262100220e-01 -9.901276230812072754e-02 2.450373023748397827e-02 -2.869768738746643066e-01 1.201475784182548523e-01 -3.740242496132850647e-02 -1.945350468158721924e-01 4.628379829227924347e-03 3.592386841773986816e-01 -1.444430369883775711e-02 2.627716399729251862e-02 -1.062760949134826660e-01 8.794037997722625732e-02 -6.268939375877380371e-02 -9.455007500946521759e-03 -3.349258005619049072e-02 -2.127698995172977448e-02 2.349829673767089844e-02 -3.918342292308807373e-01 -2.990760505199432373e-01 -4.486275017261505127e-01 -2.881429903209209442e-02 -1.858165413141250610e-01 2.572679817676544189e-01 3.265836089849472046e-02 1.881714314222335815e-01 1.097471490502357483e-01 1.805386692285537720e-01 1.445763260126113892e-01 -5.646192003041505814e-03
6.096289306879043579e-02 -3.829811215400695801e-01 -1.962882839143276215e-02 -1.071195676922798157e-01 2.352976948022842407e-01 -1.699951291084289551e-01 -3.247554600238800049e-01 -1.425201743841171265e-01 -1.739789694547653198e-01 1.377110481262207031e-01 1.722680330276489258e-01 1.601577252149581909e-01 1.648764610290527344e-01 -2.294469922780990601e-01 -9.420719742774963379e-02 1.287589818239212036e-01 -5.363910645246505737e-02 1.905995234847068787e-02 2.947837114334106445e-02 2.655708491802215576e-01 -2.681435048580169678e-01 -1.961290091276168823e-01 -3.413254916667938232e-01 -9.343685954809188843e-02 -1.243898347020149231e-01 1.075790673494338989e-01 6.205765902996063232e-02 3.666409477591514587e-02 1.676199883222579956e-01 -4.030482377856969833e-03 2.086348384618759155e-01 6.117653101682662964e-02
-3.506188094615936279e-02 -2.724951505661010742e-01 1.453755050897598267e-01 -5.055988579988479614e-02 -1.232625450938940048e-02 1.124392002820968628e-01 -1.986470520496368408e-01 1.879386007785797119e-01 -2.169954329729080200e-01 -1.900608390569686890e-01 2.926385402679443359e-01 -8.163886144757270813e-03 1.448488086462020874e-01 -4.086296856403350830e-01 -2.764668464660644531e-01 -2.289094626903533936e-01 -1.598614156246185303e-01 2.714778184890747070e-01 -7.840495556592941284e-02 1.058764308691024780e-01 6.611122190952301025e-02 -1.668256372213363647e-01 -1.122013479471206665e-01 2.978431433439254761e-02 8.984247595071792603e-02 -2.265141308307647705e-01 2.148264199495315552e-01 -4.726473242044448853e-02 2.029470801353454590e-01 1.599934324622154236e-02 1.090252846479415894e-01 6.448544561862945557e-02
3.663119077682495117e-01 2.399397045373916626e-01 3.518089279532432556e-02 -1.291676908731460571e-01 1.344338357448577881e-01 -1.837452203035354614e-01 -1.096128299832344055e-01 2.732268162071704865e-02 -2.086790949106216431e-01 -7.581946253776550293e-02 8.843737840652465820e-02 -1.500712335109710693e-01 -1.203123256564140320e-01 -3.635128438472747803e-01 -1.002142503857612610e-01 -1.424218267202377319e-01 -2.318760380148887634e-03 6.059165671467781067e-02 6.675861030817031860e-02 -1.785860955715179443e-01 -6.151732802391052246e-02 -9.352937340736389160e-02 -1.476984471082687378e-01 2.122871428728103638e-01 -5.069306865334510803e-02 -1.587061211466789246e-02 1.351889818906784058e-01 1.288788616657257080e-01 3.477192819118499756e-01 -4.293644800782203674e-02 1.970592141151428223e-02 4.345773458480834961e-01
1.332052797079086304e-01 -1.952980458736419678e-02 -1.446427851915359497e-01 9.141866862773895264e-02 3.090283833444118500e-03 -6.507865339517593384e-02 -1.679369807243347168e-01 9.165830910205841064e-02 -1.081950515508651733e-01 -3.606268391013145447e-02 3.785274922847747803e-01 -1.377266347408294678e-01 2.542101740837097168e-01 -5.337818861007690430e-01 6.311224400997161865e-02 -3.989474475383758545e-02 -3.829207420349121094e-01 9.846711531281471252e-03 -7.717846333980560303e-02 1.575829684734344482e-01 -1.061078608036041260e-01 -1.769729107618331909e-01 2.274346351623535156e-02 1.630709134042263031e-02 -2.217451035976409912e-01 -6.951523572206497192e-02 1.093712449073791504e-02 7.733000069856643677e-02 8.178188465535640717e-03 9.340213239192962646e-02 5.337753519415855408e-02 2.979089617729187012e-01
1.382456868886947632e-01 -1.678628176450729370e-01 2.580913007259368896e-01 -3.881160542368888855e-02 6.477845367044210434e-03 -1.743905246257781982e-01 -5.191402509808540344e-02 5.325415357947349548e-02 1.729102246463298798e-02 2.340773493051528931e-01 3.250896930694580078e-02 -1.392065733671188354e-01 -5.228852853178977966e-02 -2.424540668725967407e-01 -3.407362103462219238e-01 -2.132362127304077148e-01 -3.938318789005279541e-01 -4.000314697623252869e-02 1.302693337202072144e-01 7.874603569507598877e-02 -1.665491610765457153e-01 -5.684442445635795593e-02 -2.199916243553161621e-01 3.004947304725646973e-01 2.636663317680358887e-01 6.631487607955932617e-02 1.178215891122817993e-01 1.313914954662322998e-01 2.315420061349868774e-01 -1.108553558588027954e-01 5.299907643347978592e-03 -1.716450452804565430e-01
-6.214228272438049316e-02 -1.759925782680511475e-01 -1.300408989191055298e-01 1.822488158941268921e-01 4.996649548411369324e-02 -2.372388392686843872e-01 -1.303434222936630249e-01 -1.960784494876861572e-01 2.450327016413211823e-02 -1.324846502393484116e-02 1.403284668922424316e-01 7.236437406390905380e-03 -1.037731990218162537e-01 -1.815296113491058350e-01 2.040137946605682373e-01 6.618717312812805176e-02 2.770360792055726051e-03 1.944037973880767822e-01 -1.565708816051483154e-01 -1.396527588367462158e-01 -3.647252023220062256e-01 -3.150654137134552002e-01 -1.102649327367544174e-02 1.449883431196212769e-01 -8.176029473543167114e-02 -1.680983453989028931e-01 3.448973000049591064e-01 1.719432920217514038e-01 1.149011179804801941e-01 -2.604291588068008423e-02 3.881315886974334717e-01 -8.568058162927627563e-02
1.866569966077804565e-01 -2.476781904697418213e-01 -1.038867384195327759e-01 -1.021069474518299103e-02 -9.515818953514099121e-02 -8.957666903734207153e-02 -2.741879969835281372e-02 -1.743827611207962036e-01 -2.503269165754318237e-02 -1.538334935903549194e-01 1.952169686555862427e-01 -1.168243885040283203e-01 -3.628624603152275085e-02 4.708735272288322449e-02 2.195175141096115112e-01 -3.857067227363586426e-01 9.716472029685974121e-02 6.127988547086715698e-02 1.068550050258636475e-01 2.101994492113590240e-02 1.209457814693450928e-01 -1.098888292908668518e-01 -5.368300527334213257e-02 2.586454451084136963e-01 1.381289660930633545e-01 -5.620493367314338684e-02 1.066719740629196167e-01 9.383156895637512207e-02 5.502592325210571289e-01 -2.632133662700653076e-01 1.592438071966171265e-01 8.216729015111923218e-02
8.312416821718215942e-02 8.381575345993041992e-03 7.304405421018600464e-02 -9.411191195249557495e-02 1.580275595188140869e-01 -1.252136379480361938e-01 -1.875792890787124634e-01 1.166733428835868835e-01 -3.620420023798942566e-02 6.071089580655097961e-02 2.280093431472778320e-01 7.602822035551071167e-02 -3.514871001243591309e-02 -2.838806509971618652e-01 1.566921174526214600e-02 -2.723076008260250092e-02 -6.231201812624931335e-02 -2.591966092586517334e-01 4.742035269737243652e-02 -2.019589543342590332e-01 -2.833566255867481232e-02 -2.398311197757720947e-01 -5.663950443267822266e-01 -8.873190730810165405e-02 -1.217121109366416931e-01 -7.325308769941329956e-02 7.652125507593154907e-02 2.142402231693267822e-01 2.927982807159423828e-01 -1.093717589974403381e-01 1.742320209741592407e-01 2.066826075315475464e-01
2.250989824533462524e-01 -7.229980081319808960e-02 1.761920005083084106e-01 2.495391108095645905e-02 2.503463067114353180e-02 -3.646565973758697510e-01 -2.107234895229339600e-01 2.173105776309967041e-01 2.522169351577758789e-01 -1.228696033358573914e-01 2.119432836771011353e-01 -7.521840184926986694e-02 2.522532828152179718e-02 -1.364322602748870850e-01 6.065998971462249756e-02 -8.216734044253826141e-03 -2.865970730781555176e-01 3.424046561121940613e-02 4.164827242493629456e-02 7.101465761661529541e-02 1.690302602946758270e-02 -4.262229055166244507e-02 -2.661409676074981689e-01 2.787607312202453613e-01 2.309140563011169434e-02 -1.160793527960777283e-01 1.318691074848175049e-01 3.623762726783752441e-01 3.365337848663330078e-01 5.130902305245399475e-02 1.940540783107280731e-02 1.233518049120903015e-01
1.304486244916915894e-01 9.900491684675216675e-02 1.471382379531860352e-01 -4.314088728278875351e-03 -1.922151818871498108e-02 -1.743965446949005127e-01 -1.801732331514358521e-01 1.427628844976425171e-01 4.196434468030929565e-02 -7.205581292510032654e-03 2.266884148120880127e-01 2.260693162679672241e-01 1.465192735195159912e-01 -1.394208520650863647e-01 -2.004427462816238403e-01 -2.441159039735794067e-01 -2.049317210912704468e-01 3.044846057891845703e-01 -5.057420954108238220e-02 5.004133656620979309e-02 1.454171389341354370e-01 -4.162168800830841064e-01 -9.121099859476089478e-02 -3.193481126800179482e-03 -1.532550007104873657e-01 -1.819131225347518921e-01 2.676154375076293945e-01 -1.341216564178466797e-01 3.350132405757904053e-01 -7.708796113729476929e-02 1.653715968132019043e-02 1.256330907344818115e-01
-5.186224356293678284e-03 -2.096542268991470337e-01 1.067510545253753662e-01 5.001884698867797852e-02 -1.164422780275344849e-01 -1.861557513475418091e-01 -6.568520516157150269e-02 -1.672619581222534180e-02 -5.473880842328071594e-02 -2.151508182287216187e-01 5.236113071441650391e-02 -7.211207598447799683e-02 -2.089184373617172241e-01 -1.994495540857315063e-01 -3.006676733493804932e-01 -2.925024926662445068e-02 -3.792455196380615234e-01 8.131802082061767578e-02 5.974362418055534363e-02 3.107168972492218018e-01 -1.186543330550193787e-01 -2.357628196477890015e-01 -4.195487499237060547e-01 -7.074478268623352051e-02 3.621190786361694336e-02 -1.836847513914108276e-02 3.488934338092803955e-01 -3.379654884338378906e-02 1.091969758272171021e-01 -9.693449735641479492e-02 -6.130331754684448242e-02 -8.101123571395874023e-02
-2.943419292569160461e-02 -3.563444018363952637e-01 5.587531253695487976e-02 -7.906366139650344849e-02 -2.663702070713043213e-01 -3.375718891620635986e-01 -3.828913271427154541e-01 1.540431287139654160e-02 1.537272036075592041e-01 -2.080436237156391144e-02 1.358480304479598999e-01 -2.111681252717971802e-01 -1.863163895905017853e-02 -1.497303694486618042e-01 -2.831671237945556641e-01 9.122569113969802856e-02 -1.683452278375625610e-01 1.200574710965156555e-01 -1.252632588148117065e-01 -1.382902115583419800e-01 -1.536097228527069092e-01 -1.440858542919158936e-01 -3.382764458656311035e-01 1.919324509799480438e-02 9.106826782226562500e-02 -2.826960198581218719e-02 1.774150282144546509e-01 5.495569109916687012e-02 6.242474541068077087e-02 4.228369891643524170e-02 -2.080588638782501221e-01 -5.794570222496986389e-02
2.595902478788048029e-04 8.274664729833602905e-02 5.536679923534393311e-02 -6.213405728340148926e-02 3.694362640380859375e-01 -2.349212616682052612e-01 -1.384446769952774048e-01 -9.316705167293548584e-02 -2.348010241985321045e-01 -1.691066659986972809e-03 1.693500280380249023e-01 2.402863800525665283e-01 1.438062451779842377e-02 -2.926070094108581543e-01 1.006464357487857342e-03 4.776091780513525009e-03 1.022046953439712524e-01 9.596641361713409424e-02 1.314313896000385284e-02 6.711785495281219482e-02 -2.662038803100585938e-01 -2.905015349388122559e-01 -3.099910318851470947e-01 2.910252809524536133e-01 8.383698761463165283e-03 2.805682122707366943e-01 1.610134243965148926e-01 6.287244707345962524e-02 4.005504772067070007e-02 1.872358620166778564e-01 6.418205052614212036e-02 1.717002391815185547e-01
1.012588441371917725e-01 -1.129960566759109497e-01 2.937441468238830566e-01 1.372309401631355286e-03 1.328532099723815918e-01 -2.632765769958496094e-01 -4.361561685800552368e-02 -3.634090349078178406e-02 9.687458723783493042e-02 2.105471342802047729e-01 1.666134893894195557e-01 -1.898402273654937744e-01 1.040488108992576599e-01 -3.003739714622497559e-01 -3.142485618591308594e-01 -5.610050633549690247e-02 -2.578612267971038818e-01 5.721667036414146423e-02 4.526063427329063416e-02 1.153320148587226868e-01 -1.883133947849273682e-01 -3.475256264209747314e-02 -1.814005672931671143e-01 2.379269003868103027e-01 -1.132898591458797455e-02 1.248987019062042236e-02 2.972829341888427734e-01 -2.108464092016220093e-01 2.632637321949005127e-01 6.269970536231994629e-02 1.436529457569122314e-01 -2.043163478374481201e-01
2.809367515146732330e-02 -1.986604481935501099e-01 8.454478532075881958e-02 -2.062894105911254883e-01 -1.510518491268157959e-01 -1.763872355222702026e-01 -1.824765801429748535e-01 2.226596325635910034e-01 -7.248553633689880371e-02 -8.430318534374237061e-02 8.348652720451354980e-02 -1.409749686717987061e-01 -1.718413084745407104e-01 -2.933936119079589844e-01 6.522639840841293335e-02 -2.075434476137161255e-01 -1.313592344522476196e-01 -8.823108673095703125e-02 1.288129985332489014e-01 1.602731198072433472e-01 -2.987422645092010498e-01 -1.468293517827987671e-01 -2.016813755035400391e-01 4.678362235426902771e-02 1.082140952348709106e-01 4.340576753020286560e-02 -1.348499208688735962e-01 2.935386300086975098e-01 2.392190843820571899e-01 3.838068842887878418e-01 1.444876641035079956e-01 -8.216061443090438843e-02
6.338878720998764038e-02 -1.802915357984602451e-03 1.793064922094345093e-01 -1.550447940826416016e-01 -9.459664672613143921e-02 -2.483471482992172241e-01 -8.958866447210311890e-02 4.115238413214683533e-02 2.334834039211273193e-01 -2.255103886127471924e-01 1.941410452127456665e-01 -8.646400272846221924e-02 -7.784234732389450073e-02 -2.476709783077239990e-01 -2.985971570014953613e-01 -2.054975926876068115e-01 -2.128926515579223633e-01 -1.254049390554428101e-01 4.542342573404312134e-02 1.708017885684967041e-01 1.761825382709503174e-02 -6.586111336946487427e-02 -4.538651108741760254e-01 -5.862817913293838501e-02 2.903819084167480469e-01 -3.409392386674880981e-02 1.794916987419128418e-01 -1.065006256103515625e-01 2.208357006311416626e-01 -7.011418044567108154e-02 1.412745714187622070e-01 -3.266033530235290527e-02
6.715949624776840210e-02 -7.557328045368194580e-02 -1.620940715074539185e-01 -1.139679178595542908e-01 -1.170573756098747253e-01 -6.475640833377838135e-02 -2.813080251216888428e-01 9.321667253971099854e-03 -2.830730080604553223e-01 -3.752822754904627800e-03 -3.140256181359291077e-02 1.762218475341796875e-01 1.599433571100234985e-01 -4.757057726383209229e-01 -1.816493421792984009e-01 3.180265426635742188e-02 -2.715756893157958984e-01 2.062306851148605347e-01 -2.112457603216171265e-01 1.572169959545135498e-01 -2.633116245269775391e-01 -1.647207289934158325e-01 -8.442060649394989014e-02 1.555372625589370728e-01 1.132311895489692688e-01 -7.004269212484359741e-02 1.131796464323997498e-01 2.126718014478683472e-01 6.997899711132049561e-02 1.858017891645431519e-01 8.726107329130172729e-02 1.382632553577423096e-01
1.375407129526138306e-01 -2.679727375507354736e-01 1.828949153423309326e-01 -5.768021941184997559e-02 -1.910103708505630493e-01 -8.142172545194625854e-02 -2.180356681346893311e-01 1.032814010977745056e-01 -1.884365081787109375e-01 -5.208367481827735901e-02 1.585119068622589111e-01 2.234175056219100952e-02 -7.424253225326538086e-02 -1.815381199121475220e-01 -3.432974517345428467e-01 -3.468555863946676254e-03 -2.209908515214920044e-01 -4.038242995738983154e-02 -1.418276727199554443e-01 1.705993413925170898e-01 -2.096464857459068298e-03 -2.797541022300720215e-01 -3.071436285972595215e-01 -1.213045418262481689e-01 5.731134116649627686e-02 1.320433914661407471e-01 2.894667088985443115e-01 -1.316520571708679199e-01 2.947941124439239502e-01 -1.392617374658584595e-01 -1.625639051198959351e-01 -9.706598520278930664e-02
6.638613343238830566e-02 -1.997695714235305786e-01 1.141895130276679993e-01 -1.272728294134140015e-01 2.146205166354775429e-03 -1.108620166778564453e-01 -1.279182732105255127e-01 1.486367136240005493e-01 1.268460787832736969e-02 -2.577919960021972656e-01 1.862064152956008911e-01 -2.011285126209259033e-01 -1.091991439461708069e-01 -1.079100668430328369e-01 -2.126394212245941162e-01 6.400725245475769043e-02 -2.222361117601394653e-01 2.268210202455520630e-01 -1.106458157300949097e-01 3.279422521591186523e-01 -1.048895418643951416e-01 -3.322216868400573730e-01 -2.414450198411941528e-01 -1.255817264318466187e-01 1.032507270574569702e-01 1.231403052806854248e-01 2.562344670295715332e-01 -1.585251092910766602e-01 3.273358047008514404e-01 -1.151951774954795837e-01 -8.921960741281509399e-02 4.210256971418857574e-03
1.957093477249145508e-01 1.380704529583454132e-02 -6.314077973365783691e-02 2.511990629136562347e-02 -5.841430276632308960e-02 -2.303892970085144043e-01 -1.240271702408790588e-01 -1.106706336140632629e-01 -2.748373448848724365e-01 -1.584506332874298096e-01 3.271913528442382812e-02 -1.261644512414932251e-01 -8.828918449580669403e-03 -9.536120295524597168e-02 -2.266258001327514648e-02 4.137250781059265137e-02 1.535973995923995972e-01 -9.757952392101287842e-02 -1.152174770832061768e-01 -1.162112504243850708e-01 -2.920125424861907959e-01 -2.008112370967864990e-01 7.675828784704208374e-02 3.865604102611541748e-01 6.995293498039245605e-02 2.964942902326583862e-02 5.155025720596313477e-01 1.281107403337955475e-02 1.269198805093765259e-01 -2.039097845554351807e-01 9.774086624383926392e-02 2.529984712600708008e-01
1.378593593835830688e-01 -8.053899556398391724e-02 9.070170670747756958e-02 1.412164866924285889e-01 1.644543707370758057e-01 -6.074910610914230347e-02 1.111454218626022339e-01 8.585234731435775757e-02 2.371013537049293518e-02 4.486190527677536011e-02 1.051178053021430969e-01 -3.653510808944702148e-01 1.673323474824428558e-02 1.578867733478546143e-01 -8.708304911851882935e-02 -2.463842183351516724e-01 -3.708596527576446533e-01 1.998371332883834839e-01 2.622063085436820984e-02 -3.849378786981105804e-03 -4.648532345890998840e-02 -1.890018135309219360e-01 -3.637295365333557129e-01 2.470260113477706909e-02 -7.725815474987030029e-02 -2.962839007377624512e-01 2.009903490543365479e-01 6.872657686471939087e-02 2.403802722692489624e-01 1.992482095956802368e-01 2.188056558370590210e-01 1.485899239778518677e-01
1.364843547344207764e-01 2.602037414908409119e-02 -1.131552550941705704e-02 6.831053644418716431e-03 2.286303415894508362e-02 -2.061103135347366333e-01 5.758763849735260010e-02 1.240254193544387817e-01 2.031042724847793579e-01 9.153551608324050903e-02 1.732477843761444092e-01 -6.998054683208465576e-02 -8.150812238454818726e-02 -2.581494748592376709e-01 -2.892362773418426514e-01 -2.341170758008956909e-01 -9.296036511659622192e-02 2.814621850848197937e-02 -9.093553572893142700e-02 1.583638191223144531e-01 9.263681620359420776e-02 -1.303313970565795898e-01 -3.878091573715209961e-01 4.321557283401489258e-01 1.001269090920686722e-02 4.720512032508850098e-02 2.240888625383377075e-01 -1.433504819869995117e-01 3.226309418678283691e-01 -1.271568089723587036e-01 -7.854768633842468262e-02 -1.322657316923141479e-01
1.462012827396392822e-01 -8.685526251792907715e-02 2.201270908117294312e-01 1.315254569053649902e-01 -9.579426608979701996e-03 -2.801238298416137695e-01 -1.742760092020034790e-01 -3.737860620021820068e-01 -1.767315417528152466e-01 2.165351361036300659e-01 1.404994428157806396e-01 1.556830406188964844e-01 4.597125574946403503e-03 -8.772723376750946045e-02 -2.636607503518462181e-03 1.932270228862762451e-01 -1.446089595556259155e-01 1.951110064983367920e-01 1.297360807657241821e-01 -2.002211809158325195e-01 -1.639720648527145386e-01 -3.242845237255096436e-01 -2.675991058349609375e-01 -1.618632674217224121e-01 -9.362121671438217163e-02 2.862196564674377441e-01 1.285555660724639893e-01 1.159939244389533997e-01 9.736661612987518311e-02 -1.064670383930206299e-01 5.460855551064014435e-03 4.741420596837997437e-02
2.611145377159118652e-01 1.768831312656402588e-01 -1.738459765911102295e-01 -1.237311437726020813e-01 9.427920728921890259e-02 -1.518975645303726196e-01 -2.145183086395263672e-01 9.523259848356246948e-02 5.081630311906337738e-03 1.624303311109542847e-01 3.587007224559783936e-01 1.269715577363967896e-01 -1.949115656316280365e-02 -1.222900897264480591e-01 1.625958532094955444e-01 -1.844651252031326294e-01 -2.039331495761871338e-01 -1.399585306644439697e-01 5.350952222943305969e-02 -1.089067906141281128e-01 -2.292363345623016357e-02 -2.200077325105667114e-01 -3.814718127250671387e-01 8.601533621549606323e-02 -3.816406009718775749e-03 -3.668578714132308960e-02 1.726180166006088257e-01 2.624807357788085938e-01 3.295260369777679443e-01 1.099048927426338196e-02 8.401335030794143677e-02 1.654832065105438232e-01
4.053764417767524719e-02 -9.106148034334182739e-02 1.518946737051010132e-01 -7.633288949728012085e-02 1.040397658944129944e-01 -3.963747993111610413e-02 -1.236171871423721313e-01 -5.638293549418449402e-02 -1.373032480478286743e-01 1.546568572521209717e-01 2.610649466514587402e-01 1.846432834863662720e-01 2.441777884960174561e-01 -2.607961595058441162e-01 8.211784996092319489e-03 -8.805905282497406006e-02 3.343656286597251892e-02 1.449600607156753540e-02 1.302544772624969482e-01 1.235556155443191528e-01 -2.610217928886413574e-01 -1.216270402073860168e-01 -5.502692461013793945e-01 1.473162919282913208e-01 -8.711492270231246948e-02 2.488059550523757935e-01 2.951403856277465820e-01 -1.508071180433034897e-02 -9.608153998851776123e-02 -2.143904194235801697e-02 1.557669490575790405e-01 1.344035118818283081e-01
-2.446040324866771698e-02 -2.782651409506797791e-02 -9.856180846691131592e-02 8.882495574653148651e-03 2.343570739030838013e-01 -3.793310821056365967e-01 -1.619137674570083618e-01 -1.069847568869590759e-01 1.204210296273231506e-01 -2.197906523942947388e-01 -1.303543299436569214e-01 -7.969378679990768433e-02 -6.647691130638122559e-02 -7.440514862537384033e-02 -7.308010011911392212e-02 -1.773057430982589722e-01 -4.200499504804611206e-02 -2.194792926311492920e-01 -1.857010722160339355e-01 1.546810716390609741e-01 -7.179868221282958984e-02 -1.663158386945724487e-01 -3.364245891571044922e-01 1.713801771402359009e-01 -2.100982069969177246e-01 -1.310983300209045410e-01 3.941393494606018066e-01 2.578068971633911133e-01 2.144220918416976929e-01 -5.218327045440673828e-02 4.291370511054992676e-02 -4.556152224540710449e-02
-1.177588179707527161e-01 -2.324132472276687622e-01 2.368107885122299194e-01 -9.889641404151916504e-02 -1.100761815905570984e-01 -3.468499332666397095e-02 -2.970456182956695557e-01 2.385612577199935913e-02 -4.086359143257141113e-01 -1.386299580335617065e-01 5.240594223141670227e-02 -2.691743671894073486e-01 1.986383050680160522e-01 -2.798838615417480469e-01 -2.249679267406463623e-01 3.559244424104690552e-02 -2.614291608333587646e-01 1.072700843214988708e-01 -6.592141091823577881e-02 6.381192803382873535e-02 4.077450558543205261e-02 -1.656208783388137817e-01 -7.773295044898986816e-02 1.560656130313873291e-01 2.048687785863876343e-01 -2.067742682993412018e-02 5.716595053672790527e-02 2.272746711969375610e-01 1.274992525577545166e-01 2.643348574638366699e-01 4.997946321964263916e-03 4.270625114440917969e-02
1.410854905843734741e-01 -9.075656533241271973e-02 6.189417839050292969e-02 1.849570423364639282e-01 8.284889906644821167e-02 1.200836431235074997e-02 -2.448569238185882568e-01 2.158933728933334351e-01 -8.576799929141998291e-02 -6.780885159969329834e-02 1.149876564741134644e-01 -1.816754043102264404e-01 5.456256214529275894e-03 -4.384175539016723633e-01 -1.438038051128387451e-01 -2.691337764263153076e-01 -3.912509605288505554e-02 8.518031239509582520e-02 2.326199561357498169e-01 -1.219478920102119446e-01 1.303025055676698685e-02 -2.500887215137481689e-01 -2.379938513040542603e-01 1.127111166715621948e-01 -1.001470014452934265e-01 -1.327982097864151001e-01 1.034417971968650818e-01 2.946717441082000732e-01 2.710748016834259033e-01 2.550751268863677979e-01 5.433339998126029968e-02 1.372825819998979568e-02
1.472038924694061279e-01 -1.002717646770179272e-03 1.107898727059364319e-01 3.557968512177467346e-02 2.853473275899887085e-02 -5.412823054939508438e-03 4.090012237429618835e-02 1.872253566980361938e-01 -4.987082257866859436e-02 -9.639134258031845093e-02 2.968631498515605927e-02 -1.737045943737030029e-01 1.351744867861270905e-02 -1.828941106796264648e-01 4.579539224505424500e-02 -1.389269530773162842e-01 -5.349794030189514160e-01 2.177670449018478394e-01 3.500466346740722656e-01 6.382413953542709351e-02 -1.518688052892684937e-01 -2.151225507259368896e-01 -3.461671769618988037e-01 -1.443530321121215820e-01 1.550549864768981934e-01 6.830785423517227173e-02 -8.413553237915039062e-02 5.610423535108566284e-02 2.513172328472137451e-01 1.811605095863342285e-01 1.446033716201782227e-01 5.734904482960700989e-02
1.317711770534515381e-01 -1.483218520879745483e-01 1.445758938789367676e-01 -6.340482085943222046e-02 3.267603367567062378e-02 -3.183288574218750000e-01 -2.821370027959346771e-02 1.941347420215606689e-01 3.108425298705697060e-03 1.246270537376403809e-02 3.400407731533050537e-02 4.935172572731971741e-02 -2.325076460838317871e-01 -2.575280964374542236e-01 -7.874684035778045654e-02 -2.326310873031616211e-01 -1.539812833070755005e-01 3.810687735676765442e-02 -1.315079778432846069e-01 2.960850298404693604e-01 -2.768015861511230469e-01 -2.767623960971832275e-01 -2.163929939270019531e-01 1.874244213104248047e-01 1.384703628718852997e-02 2.592815756797790527e-01 1.289255470037460327e-01 -2.344667762517929077e-01 2.750246524810791016e-01 -4.997229669243097305e-03 4.741083085536956787e-02 -1.677909195423126221e-01
1.245173439383506775e-01 -1.495815068483352661e-01 2.474386096000671387e-01 -1.322402525693178177e-02 1.873789578676223755e-01 -3.217028081417083740e-02 -4.772939980030059814e-01 -1.721716858446598053e-02 -2.129952423274517059e-02 2.488799393177032471e-01 1.525038331747055054e-01 -3.060461580753326416e-01 -8.286037296056747437e-02 -1.620389521121978760e-01 1.022070273756980896e-01 -9.804351627826690674e-02 -2.511352896690368652e-01 3.626225888729095459e-02 -2.043941020965576172e-01 -2.642181888222694397e-02 -7.028648629784584045e-03 -1.673434227705001831e-01 -1.455660760402679443e-01 -1.083737984299659729e-01 -2.656471729278564453e-01 5.424968153238296509e-02 7.296166568994522095e-02 8.219162002205848694e-03 2.715420722961425781e-01 8.205845206975936890e-02 -1.186713352799415588e-01 2.503394782543182373e-01
1.258327513933181763e-01 -2.071595638990402222e-01 1.641498208045959473e-01 -7.330136746168136597e-02 1.456243842840194702e-01 -1.120227724313735962e-01 -3.154854476451873779e-02 1.430264264345169067e-01 -6.733542680740356445e-02 1.087552234530448914e-01 1.626471132040023804e-01 7.898598164319992065e-02 -7.161981612443923950e-02 -3.472937643527984619e-01 -7.258166372776031494e-02 -1.678488999605178833e-01 -1.325882077217102051e-01 2.732390761375427246e-01 -4.000174254179000854e-02 3.059419691562652588e-01 -3.833779320120811462e-02 -2.041131108999252319e-01 -1.428511142730712891e-01 1.228475943207740784e-01 2.554276287555694580e-01 2.208935767412185669e-01 3.731821179389953613e-01 -8.038190752267837524e-02 2.373110204935073853e-01 7.320220768451690674e-02 -6.542193144559860229e-02 -2.317296862602233887e-01
2.180870324373245239e-01 -3.878500461578369141e-01 1.262851357460021973e-01 -1.031011864542961121e-01 1.123485267162322998e-01 9.579069912433624268e-03 7.194235920906066895e-02 1.086779013276100159e-01 -8.679431676864624023e-02 4.698544740676879883e-02 1.684204936027526855e-01 -1.309011727571487427e-01 -1.297826468944549561e-01 -1.816811263561248779e-01 -2.618845403194427490e-01 -8.996580541133880615e-02 -4.770539104938507080e-01 -2.854774147272109985e-02 6.564901769161224365e-02 -2.793617080897092819e-03 5.068833008408546448e-03 -2.618134915828704834e-01 -1.790178120136260986e-01 -4.938653483986854553e-02 2.507598400115966797e-01 9.103963524103164673e-02 2.172062993049621582e-01 -7.613391429185867310e-02 -2.056241780519485474e-02 -8.951693028211593628e-02 1.569205969572067261e-01 2.664326429367065430e-01
2.490656636655330658e-02 -1.270403619855642319e-02 -1.837698221206665039e-01 -2.268962711095809937e-01 4.962427914142608643e-02 -2.618038058280944824e-01 -1.890233606100082397e-01 2.155905403196811676e-02 -2.404143661260604858e-02 2.057599276304244995e-02 2.947671413421630859e-01 -1.700284034013748169e-01 -1.914072185754776001e-01 -1.879742890596389771e-01 -1.028219461441040039e-01 -8.076476305723190308e-02 -1.426389664411544800e-01 -1.304127424955368042e-01 1.793107092380523682e-01 -1.729688793420791626e-01 1.378970686346292496e-03 -1.023536548018455505e-01 -3.232861161231994629e-01 8.296409994363784790e-02 -1.799223572015762329e-01 -3.059789724647998810e-02 1.325688511133193970e-01 1.826438158750534058e-01 3.926804661750793457e-01 1.741588488221168518e-02 -4.478921368718147278e-02 3.726305067539215088e-01
1.718087196350097656e-01 -2.472579330205917358e-01 9.075368195772171021e-02 -2.239400148391723633e-01 -1.403493434190750122e-01 -2.038878351449966431e-01 5.406347289681434631e-02 4.296062514185905457e-02 -1.563384756445884705e-02 3.246330097317695618e-02 2.154014259576797485e-01 -6.698568165302276611e-02 -1.366743147373199463e-01 -3.871139585971832275e-01 -8.344041556119918823e-02 -1.714259684085845947e-01 -2.560643851757049561e-01 1.808617413043975830e-01 -9.033589065074920654e-02 2.838303744792938232e-01 -1.647773832082748413e-01 -2.145047932863235474e-01 -1.494078934192657471e-01 2.020135987550020218e-03 7.229345291852951050e-02 2.877154946327209473e-02 2.968347072601318359e-01 -1.714316159486770630e-01 2.771189808845520020e-01 -1.564384102821350098e-01 -1.041499748826026917e-01 -9.845798462629318237e-02
-1.398794353008270264e-02 -1.484683156013488770e-01 5.807729065418243408e-02 -3.718654066324234009e-02 5.390465259552001953e-02 -5.550518631935119629e-02 -3.267868161201477051e-01 3.735721483826637268e-02 -3.294368982315063477e-01 2.529868185520172119e-01 -1.181652918457984924e-01 8.581653982400894165e-02 2.212644070386886597e-01 -2.379809170961380005e-01 -2.360870838165283203e-01 3.761018440127372742e-02 -4.110117629170417786e-02 8.820444345474243164e-02 1.066003441810607910e-01 -1.251269131898880005e-03 -2.992680966854095459e-01 -1.617972254753112793e-01 -3.762132823467254639e-01 4.732288792729377747e-02 1.310621052980422974e-01 9.374293684959411621e-02 2.119191735982894897e-02 1.937551349401473999e-01 2.447937726974487305e-01 -2.000879645347595215e-01 1.989193409681320190e-01 1.356382966041564941e-01
4.503323510289192200e-02 -3.031302988529205322e-01 -6.369878351688385010e-02 4.443828389048576355e-02 -5.903934314846992493e-02 -2.151485234498977661e-01 -3.296931087970733643e-01 -1.397783607244491577e-01 -2.054302245378494263e-01 -2.804916352033615112e-03 1.200319603085517883e-01 -1.468661725521087646e-01 -2.355684190988540649e-01 -2.459306865930557251e-01 -2.192257940769195557e-01 -8.784353733062744141e-02 -1.732892394065856934e-01 2.403853833675384521e-01 -6.201857700943946838e-02 4.791009426116943359e-01 -8.451519161462783813e-02 -8.528799563646316528e-02 -1.277164667844772339e-01 -1.153613626956939697e-01 3.520765528082847595e-02 2.251128479838371277e-02 8.495716750621795654e-02 -1.385877430438995361e-01 2.453072369098663330e-01 -6.991118192672729492e-02 -1.510577835142612457e-02 1.157890185713768005e-01
4.039456322789192200e-02 -3.229187726974487305e-01 -2.930619940161705017e-02 -6.094359606504440308e-02 9.384968131780624390e-02 -8.996794372797012329e-02 -1.241257041692733765e-01 -1.937980800867080688e-01 -1.042707115411758423e-01 3.402565419673919678e-01 1.651528924703598022e-01 -1.764960936270654202e-03 2.796188592910766602e-01 2.034636214375495911e-03 -2.188045382499694824e-01 1.589631587266921997e-01 1.925601996481418610e-02 -5.663722380995750427e-02 2.584418654441833496e-01 1.208398416638374329e-01 -3.169260621070861816e-01 -1.453261822462081909e-01 -2.654806971549987793e-01 1.132362708449363708e-01 1.069120597094297409e-02 1.675234735012054443e-01 2.715766131877899170e-01 1.354710310697555542e-01 1.980942785739898682e-01 -6.539952009916305542e-02 1.948590874671936035e-01 1.509316414594650269e-01
1.754636019468307495e-01 -2.062569931149482727e-02 1.548170298337936401e-01 -4.938837140798568726e-02 -2.340165376663208008e-01 -2.676106095314025879e-01 -3.276417553424835205e-01 6.808447092771530151e-02 1.699623614549636841e-01 3.132254183292388916e-01 -8.132499456405639648e-02 3.599907457828521729e-02 -8.450540900230407715e-02 -1.307282000780105591e-01 -6.636288762092590332e-02 -8.212321437895298004e-03 -2.984090447425842285e-01 -6.690092384815216064e-02 -1.718991249799728394e-02 1.725834608078002930e-01 4.186320677399635315e-02 -3.003078140318393707e-02 -4.284407198429107666e-01 1.403852105140686035e-01 4.575509205460548401e-02 6.909392774105072021e-02 1.403628438711166382e-01 4.544243961572647095e-02 3.584240376949310303e-01 1.270477026700973511e-01 1.932831108570098877e-01 -1.663569360971450806e-02
1.776400357484817505e-01 -1.093054413795471191e-01 -5.636415258049964905e-02 -3.001065365970134735e-02 -7.230828702449798584e-02 -1.287250071763992310e-01 -1.255632191896438599e-01 6.499684602022171021e-02 -8.319281786680221558e-02 -8.762621879577636719e-02 1.651183813810348511e-01 -1.519043743610382080e-01 8.019816013984382153e-04 -3.160777986049652100e-01 -7.137425243854522705e-02 1.238976046442985535e-01 -4.413501918315887451e-01 -4.336640238761901855e-02 -1.113453507423400879e-01 3.469630181789398193e-01 -1.268798261880874634e-01 -1.754125654697418213e-01 -3.088421821594238281e-01 -1.113870292901992798e-01 1.455324143171310425e-01 2.718178927898406982e-02 3.594042658805847168e-01 -2.151046395301818848e-01 1.254185587167739868e-01 4.134753718972206116e-02 7.100384682416915894e-02 -1.462499201297760010e-01
-1.503358036279678345e-01 -2.782499194145202637e-01 2.175032943487167358e-01 -4.151527956128120422e-02 2.444431632757186890e-01 -1.065032705664634705e-01 -1.611271649599075317e-01 -1.621559113264083862e-01 -1.142805814743041992e-01 2.290557920932769775e-01 2.344917804002761841e-01 5.912357475608587265e-03 2.216333746910095215e-01 -1.106571108102798462e-01 -1.059335395693778992e-01 2.327825278043746948e-01 -6.101912632584571838e-02 1.031187251210212708e-01 3.006731271743774414e-01 4.282305017113685608e-02 -3.019839823246002197e-01 -4.798585176467895508e-02 -2.447720319032669067e-01 1.828370690345764160e-01 1.471549365669488907e-02 -6.919776089489459991e-03 1.811968237161636353e-01 1.151854470372200012e-01 1.896248757839202881e-01 -1.492780148983001709e-01 2.627636194229125977e-01 1.148208230733871460e-01
-1.640480384230613708e-02 -1.432448178529739380e-01 4.932692274451255798e-02 1.012947410345077515e-01 -1.973939314484596252e-02 -1.239707395434379578e-01 -1.610752046108245850e-01 5.392464250326156616e-02 -9.888853877782821655e-02 -2.895656228065490723e-01 5.592533946037292480e-02 -1.861895620822906494e-01 4.789776355028152466e-02 -3.663410842418670654e-01 -4.317611455917358398e-01 -2.752689719200134277e-01 -1.821577697992324829e-01 1.412489414215087891e-01 1.693524979054927826e-02 1.568069308996200562e-01 6.194658949971199036e-02 -2.805411815643310547e-01 -8.266776800155639648e-02 -1.156511437147855759e-02 3.795951977372169495e-02 1.343116015195846558e-01 3.944786787033081055e-01 -6.769848987460136414e-03 1.574440747499465942e-01 -5.932427197694778442e-02 -1.405848711729049683e-01 3.265301510691642761e-02
1.394719183444976807e-01 -2.239284217357635498e-01 -5.779232829809188843e-02 1.323193907737731934e-01 -1.649394631385803223e-01 -2.897366583347320557e-01 -2.448959797620773315e-01 1.597434729337692261e-01 9.516183286905288696e-02 8.539301343262195587e-03 2.499981969594955444e-01 -2.836141288280487061e-01 -1.479608472436666489e-04 -5.095673203468322754e-01 -2.439725250005722046e-01 -5.142029374837875366e-02 -2.739521116018295288e-02 3.735671564936637878e-02 1.017590090632438660e-01 -7.999102026224136353e-02 1.791894286870956421e-01 -2.925025224685668945e-01 4.187046550214290619e-03 5.294534936547279358e-02 -5.493367090821266174e-02 1.761936582624912262e-02 8.358505368232727051e-02 1.641498059034347534e-01 2.355368286371231079e-01 -4.589096084237098694e-02 -6.509194523096084595e-02 2.352728694677352905e-02
-1.664718389511108398e-01 6.578507274389266968e-02 -8.745639026165008545e-02 1.785175651311874390e-01 3.107667528092861176e-02 4.328750818967819214e-02 -1.710080504417419434e-01 1.355519741773605347e-01 -2.029187083244323730e-01 8.890438079833984375e-02 1.755873113870620728e-01 -7.713589817285537720e-02 -2.120159380137920380e-02 1.509236171841621399e-03 -3.378706276416778564e-01 -1.304198354482650757e-01 3.487059473991394043e-02 1.349796354770660400e-01 -1.176366358995437622e-01 1.679468303918838501e-01 -2.111503779888153076e-01 -2.313523739576339722e-01 -4.794923067092895508e-01 1.456196308135986328e-01 3.249263465404510498e-01 -1.287052035331726074e-02 1.628590822219848633e-01 4.172910004854202271e-02 2.283337563276290894e-01 2.178048491477966309e-01 1.177528202533721924e-01 -4.849396273493766785e-02
1.112255156040191650e-01 1.088234689086675644e-02 -5.671923607587814331e-02 -2.303166985511779785e-01 2.949207723140716553e-01 -1.555831283330917358e-01 -2.768618762493133545e-01 1.453152149915695190e-01 -5.949635989964008331e-03 -1.265403931029140949e-03 3.705193400382995605e-01 1.061042770743370056e-02 -1.986083090305328369e-01 -2.381213307380676270e-01 1.384290009737014771e-01 -2.261632680892944336e-01 -1.780159473419189453e-01 -1.404315829277038574e-01 1.554681956768035889e-01 -1.625813841819763184e-01 -1.469603180885314941e-01 -2.382951825857162476e-01 -2.785497903823852539e-01 2.848908007144927979e-01 -1.454671565443277359e-02 -1.112715601921081543e-01 -6.287368386983871460e-02 1.319129914045333862e-01 6.857180595397949219e-02 -1.074916720390319824e-01 1.533057838678359985e-01 7.447082549333572388e-02
-2.682615630328655243e-02 -1.339762210845947266e-01 2.378831356763839722e-01 9.359788894653320312e-02 -4.506181180477142334e-02 -1.518040746450424194e-01 -1.632216125726699829e-01 1.433409601449966431e-01 -1.885618418455123901e-01 -2.396887540817260742e-01 1.779672950506210327e-01 8.384018391370773315e-02 -2.971452772617340088e-01 -2.289248853921890259e-01 -1.462146639823913574e-01 -1.005247160792350769e-01 -9.349510073661804199e-02 6.666461471468210220e-03 2.702783942222595215e-01 -1.804868876934051514e-02 5.471533909440040588e-02 -1.567371934652328491e-01 -3.452787101268768311e-01 2.322368696331977844e-02 -2.918203473091125488e-01 -1.327744573354721069e-01 2.103772610425949097e-01 1.128013208508491516e-01 -6.041748449206352234e-02 -4.581697285175323486e-02 1.691638380289077759e-01 3.408949673175811768e-01
2.854752726852893829e-02 -1.267908513545989990e-01 5.570855736732482910e-02 -9.266197681427001953e-02 1.213571429252624512e-01 -2.882628738880157471e-01 7.580874115228652954e-02 1.495960056781768799e-01 -9.811531752347946167e-02 1.350858211517333984e-01 2.599829733371734619e-01 -1.027874723076820374e-01 7.297110557556152344e-02 -4.664951264858245850e-01 1.482415013015270233e-02 -1.451946645975112915e-01 -8.758056163787841797e-02 -3.959998488426208496e-03 -2.153889536857604980e-01 8.086214959621429443e-02 -2.082414776086807251e-01 -1.796249300241470337e-01 -2.378822416067123413e-01 1.155395247042179108e-02 4.670812189579010010e-02 7.159308344125747681e-02 2.800587415695190430e-01 -7.268203049898147583e-02 3.784285485744476318e-01 6.168469414114952087e-02 -1.011238247156143188e-01 -2.323045879602432251e-01
2.900834977626800537e-01 3.186389803886413574e-02 4.001273587346076965e-02 -2.014721184968948364e-02 1.331961899995803833e-01 -2.949852943420410156e-01 -7.308303564786911011e-02 1.498494297266006470e-01 -2.555534541606903076e-01 -7.835868000984191895e-02 3.192365169525146484e-01 -4.775116220116615295e-02 -2.867385512217879295e-03 -1.675333976745605469e-01 7.350180298089981079e-02 1.216674894094467163e-01 -7.557937502861022949e-02 -8.238147944211959839e-02 2.538604736328125000e-01 -1.173212425783276558e-03 1.407082658261060715e-02 -3.110249638557434082e-01 -2.495745867490768433e-01 2.648130357265472412e-01 -4.533340781927108765e-02 -2.891297638416290283e-01 2.212498933076858521e-01 1.919526457786560059e-01 2.703888900578022003e-02 1.262106448411941528e-01 8.899720758199691772e-02 2.324483394622802734e-01
1.870762705802917480e-01 -6.647181510925292969e-02 -2.388893067836761475e-02 -1.661266684532165527e-01 -1.636906564235687256e-01 5.213369149714708328e-04 -1.233573555946350098e-01 2.643470466136932373e-01 -1.203558370471000671e-01 -8.463866263628005981e-02 -5.184063222259283066e-03 9.895895421504974365e-02 -1.397443115711212158e-01 -1.511984132230281830e-02 1.505305767059326172e-01 4.135659337043762207e-02 -5.849758908152580261e-02 -1.588590145111083984e-01 -8.142316341400146484e-02 1.603120416402816772e-01 -2.550732791423797607e-01 -3.159067928791046143e-01 -2.019776403903961182e-01 1.817274838685989380e-01 9.044322371482849121e-02 1.110471040010452271e-02 2.874947190284729004e-01 3.232114911079406738e-01 3.252089023590087891e-01 4.657166078686714172e-02 -1.548065338283777237e-02 3.763900399208068848e-01
-1.161775439977645874e-01 3.713902831077575684e-02 9.245114773511886597e-02 -2.382841855287551880e-01 -6.878545880317687988e-02 1.461599618196487427e-01 -4.230915307998657227e-01 2.442740201950073242e-01 -1.155189499258995056e-01 -9.431438893079757690e-02 1.823191046714782715e-01 -1.158592775464057922e-01 1.077966541051864624e-01 9.510289877653121948e-02 -2.133304029703140259e-01 -4.281528294086456299e-03 -8.535943925380706787e-02 -2.627801001071929932e-01 -4.279089346528053284e-02 4.751819744706153870e-02 6.208672374486923218e-02 -2.109879255294799805e-01 -2.426582127809524536e-01 1.615922451019287109e-01 -1.277781426906585693e-01 1.666585206985473633e-01 3.605795502662658691e-01 -7.972598820924758911e-02 1.619493514299392700e-01 -1.213246285915374756e-01 2.883859276771545410e-01 -3.931768983602523804e-02
-1.088405922055244446e-01 2.019619047641754150e-01 3.097404837608337402e-01 -3.294178098440170288e-02 -1.780591011047363281e-01 -2.485719919204711914e-01 -1.332232952117919922e-01 6.076408177614212036e-02 -4.594787955284118652e-02 -8.986585587263107300e-02 1.866895556449890137e-01 1.103902086615562439e-01 -1.062160581350326538e-01 -3.031023442745208740e-01 -2.095258980989456177e-01 -1.359310448169708252e-01 -4.084012806415557861e-01 1.311725657433271408e-02 7.494077086448669434e-02 1.295193284749984741e-01 2.049465775489807129e-01 -2.793355882167816162e-01 -1.025963798165321350e-01 -1.123345717787742615e-01 1.091102212667465210e-01 1.202604547142982483e-02 2.878128886222839355e-01 5.773422494530677795e-02 2.038906812667846680e-01 -1.467370539903640747e-01 4.335062205791473389e-02 1.300635933876037598e-01
-6.174609065055847168e-02 -3.073077499866485596e-01 1.317836195230484009e-01 9.271430224180221558e-02 -2.937286160886287689e-02 -1.337506920099258423e-01 -2.906110286712646484e-01 2.620670385658740997e-02 -2.376055717468261719e-01 -1.561701744794845581e-01 -1.528896018862724304e-02 -4.687831550836563110e-02 -6.724971532821655273e-02 -1.499686837196350098e-01 -2.587281763553619385e-01 -2.254819124937057495e-01 -1.868588477373123169e-02 -1.623715460300445557e-02 5.380881018936634064e-03 4.469839856028556824e-02 5.102337896823883057e-02 -1.597098261117935181e-01 -1.110649574548006058e-02 3.114914000034332275e-01 -7.181382179260253906e-02 -5.357385799288749695e-02 2.936269044876098633e-01 -2.568526566028594971e-02 4.714618623256683350e-01 6.720463931560516357e-02 9.222283959388732910e-02 -2.927772104740142822e-01
-9.377802908420562744e-02 -6.962755322456359863e-02 7.040535658597946167e-02 -1.430447101593017578e-01 2.780159115791320801e-01 -2.766885049641132355e-02 -2.931143641471862793e-01 -1.854012757539749146e-01 8.568041026592254639e-02 5.549305304884910583e-02 1.841685026884078979e-01 -1.077365800738334656e-01 -2.092197090387344360e-01 -2.463185340166091919e-01 2.088147401809692383e-01 -1.963962018489837646e-01 -2.726867198944091797e-01 -9.669107198715209961e-02 1.800321489572525024e-01 -7.950481772422790527e-02 -4.157420247793197632e-02 -3.519828245043754578e-02 -2.149194180965423584e-01 9.372349083423614502e-02 -9.666001424193382263e-03 -9.886551648378372192e-02 2.890530824661254883e-01 1.596011593937873840e-02 4.035683274269104004e-01 1.471210736781358719e-02 -1.184678301215171814e-01 2.623928785324096680e-01
3.703732416033744812e-02 -2.440871000289916992e-01 -1.698885113000869751e-01 2.959200181066989899e-02 1.619667559862136841e-01 -1.508754864335060120e-02 -2.598048746585845947e-01 -5.803650245070457458e-02 -2.167907655239105225e-01 -1.657873690128326416e-01 2.947348654270172119e-01 1.579480022192001343e-01 -1.781595647335052490e-01 -2.067796587944030762e-01 -2.482197880744934082e-01 -4.987262934446334839e-02 -2.746905088424682617e-01 2.104275077581405640e-01 -1.864225417375564575e-01 3.585997521877288818e-01 -3.788753598928451538e-02 -1.491199135780334473e-01 -1.623957455158233643e-01 -1.419845502823591232e-02 1.563439369201660156e-01 4.780206084251403809e-02 1.897417753934860229e-01 7.261730730533599854e-02 2.524506151676177979e-01 -1.454053372144699097e-01 -1.877056062221527100e-02 2.296593971550464630e-02
6.730502098798751831e-02 -8.231177926063537598e-02 -1.184898167848587036e-01 -2.559296973049640656e-02 -3.080478683114051819e-02 -2.583982348442077637e-01 4.491254687309265137e-02 1.985208392143249512e-01 -1.389557123184204102e-01 4.599813371896743774e-02 1.335718184709548950e-01 -2.446948289871215820e-01 7.677599042654037476e-02 -2.732947170734405518e-01 9.299174696207046509e-02 -3.808795940130949020e-03 6.102312728762626648e-02 3.008159063756465912e-02 2.654929459095001221e-01 2.496644258499145508e-01 -4.079141914844512939e-01 -1.668036729097366333e-01 -3.442459702491760254e-01 1.922491192817687988e-01 -1.552699208259582520e-01 6.658168882131576538e-02 1.546386033296585083e-01 -1.814386099576950073e-01 6.066140905022621155e-02 -2.868979275226593018e-01 6.310708820819854736e-02 1.182710006833076477e-01
9.532509744167327881e-02 -2.457619160413742065e-01 -9.821295738220214844e-02 9.489607065916061401e-02 -7.627127319574356079e-02 -1.483224332332611084e-01 -1.249403282999992371e-01 2.365665733814239502e-01 1.467878967523574829e-01 -2.652892768383026123e-01 1.970699876546859741e-01 -1.541187167167663574e-01 -2.285605669021606445e-02 -5.516737103462219238e-01 -2.303115278482437134e-01 -3.605778142809867859e-02 -4.706120863556861877e-02 7.809241116046905518e-02 -8.139138668775558472e-02 -3.751269355416297913e-02 7.395466417074203491e-02 -2.844729125499725342e-01 -1.837256401777267456e-01 1.119210794568061829e-01 7.721395790576934814e-02 1.093468889594078064e-01 1.242926940321922302e-01 2.661811411380767822e-01 4.947386309504508972e-02 -1.882026046514511108e-01 3.613047674298286438e-02 -7.959006726741790771e-02
3.100434541702270508e-01 -9.030091762542724609e-02 -1.495894044637680054e-01 -6.987328082323074341e-02 -1.508900225162506104e-01 -1.811584690585732460e-03 -2.978810071945190430e-01 1.132307648658752441e-01 4.543067142367362976e-02 -1.087662652134895325e-01 1.515727788209915161e-01 -2.879762947559356689e-01 5.239369347691535950e-03 -8.556754887104034424e-02 -5.730654671788215637e-02 -6.982241570949554443e-02 -1.878201812505722046e-01 9.278249740600585938e-02 1.278447806835174561e-01 -2.999634854495525360e-02 -2.205248177051544189e-01 -3.614958822727203369e-01 -1.382775008678436279e-01 -6.186403799802064896e-03 -1.044185832142829895e-02 -1.027819979935884476e-02 3.147527277469635010e-01 2.272880077362060547e-01 1.812489889562129974e-02 1.350815445184707642e-01 -1.327056437730789185e-01 4.026147723197937012e-01
1.206886172294616699e-01 8.910357952117919922e-02 -1.712541729211807251e-01 -6.100833415985107422e-02 2.627956867218017578e-01 -2.316742837429046631e-01 -2.363804727792739868e-01 7.509443163871765137e-02 -9.144579619169235229e-02 -8.143948391079902649e-03 3.279106914997100830e-01 -4.081656690686941147e-03 -4.298958927392959595e-02 -1.413218826055526733e-01 4.942692350596189499e-03 -5.645637959241867065e-02 -4.972566291689872742e-02 -9.011905640363693237e-02 1.531308442354202271e-01 -1.194027513265609741e-01 -1.559355109930038452e-01 -2.710169553756713867e-01 -3.955226242542266846e-01 -2.020926447585225105e-03 9.197802282869815826e-03 6.404093652963638306e-02 -8.031679317355155945e-03 3.216785490512847900e-01 3.363678455352783203e-01 9.409503079950809479e-03 1.168711185455322266e-01 2.864722907543182373e-01
1.211984008550643921e-01 -2.204446196556091309e-01 1.039147675037384033e-01 -1.203300282359123230e-01 1.922335475683212280e-01 -1.699391007423400879e-01 -1.381643563508987427e-01 -2.476703971624374390e-01 -1.807442903518676758e-01 3.121102750301361084e-01 1.720902770757675171e-01 8.915932476520538330e-02 3.324249386787414551e-01 -1.569383442401885986e-01 -1.413324475288391113e-01 -3.659869357943534851e-02 -1.390521526336669922e-01 5.760177969932556152e-02 2.003175318241119385e-01 2.058095633983612061e-01 -3.564014434814453125e-01 -1.766588687896728516e-01 -2.725214064121246338e-01 3.939786460250616074e-03 -3.597917407751083374e-02 1.416742242872714996e-02 1.329132765531539917e-01 1.232775859534740448e-03 1.604531556367874146e-01 -1.172759756445884705e-01 4.999031126499176025e-02 2.055864483118057251e-01
-7.835748605430126190e-03 -1.725574769079685211e-02 -2.362074702978134155e-02 1.556281298398971558e-01 1.314125955104827881e-01 -2.257911413908004761e-01 -1.167168542742729187e-01 -8.611696213483810425e-02 -2.219972163438796997e-01 1.268170624971389771e-01 3.999270200729370117e-01 6.962914019823074341e-02 9.772876650094985962e-02 -1.481111645698547363e-01 -1.558462530374526978e-01 3.297914192080497742e-02 8.488000370562076569e-03 8.179119974374771118e-02 2.585544288158416748e-01 1.135120019316673279e-01 -2.100571841001510620e-01 -2.566291689872741699e-01 -4.121518433094024658e-01 7.627379894256591797e-02 -1.944169960916042328e-02 2.684102356433868408e-01 -1.799545437097549438e-02 -1.509131640195846558e-01 3.725292533636093140e-02 1.108025833964347839e-01 2.286305725574493408e-01 2.548142373561859131e-01
-2.221065014600753784e-02 -2.026944756507873535e-01 3.880425915122032166e-02 -2.005990296602249146e-01 1.325435936450958252e-01 -1.212557498365640640e-02 -3.622787892818450928e-01 -1.482437849044799805e-01 -6.923678517341613770e-02 2.666346132755279541e-01 2.821971178054809570e-01 2.071770429611206055e-01 2.482399344444274902e-01 -2.094114124774932861e-01 -1.963547468185424805e-01 4.538255184888839722e-02 1.123086288571357727e-01 9.916067123413085938e-02 2.421034276485443115e-01 1.328319162130355835e-01 -2.013401836156845093e-01 -2.321740686893463135e-01 -2.148147374391555786e-01 9.985812008380889893e-02 1.507853716611862183e-02 8.842376619577407837e-02 2.537061460316181183e-02 5.230813752859830856e-03 8.806668967008590698e-02 -5.436315760016441345e-02 2.845039367675781250e-01 2.270852923393249512e-01
-2.556865513324737549e-01 -3.473588824272155762e-01 6.092372536659240723e-02 6.256358325481414795e-02 -1.944191157817840576e-01 -6.357326358556747437e-02 -3.358600437641143799e-01 -8.388497680425643921e-02 3.038748353719711304e-02 -2.035901993513107300e-01 2.906409800052642822e-01 2.344045415520668030e-02 6.628960371017456055e-02 -1.546420156955718994e-01 1.310578454285860062e-02 -1.541961133480072021e-01 -4.188029766082763672e-01 -2.122260443866252899e-02 -6.162255071103572845e-03 2.508687674999237061e-01 3.016714937984943390e-02 3.574379906058311462e-02 -2.156494259834289551e-01 2.677669748663902283e-02 1.451754570007324219e-01 1.366570740938186646e-01 2.196108996868133545e-01 -1.425940692424774170e-01 2.238071858882904053e-01 1.307798027992248535e-01 -2.204581350088119507e-02 -2.809951640665531158e-02
-1.324503123760223389e-02 3.345145657658576965e-02 -6.860775500535964966e-02 8.384244889020919800e-02 1.188886389136314392e-01 1.282178759574890137e-01 -3.244114220142364502e-01 -2.424775809049606323e-01 -1.088960021734237671e-01 -1.043218448758125305e-01 8.160107582807540894e-02 8.105461299419403076e-02 -5.660948529839515686e-02 -2.558652460575103760e-01 -2.938255667686462402e-01 -3.976164460182189941e-01 9.362966567277908325e-02 5.642563104629516602e-02 7.323321700096130371e-02 1.269624829292297363e-01 -1.948135197162628174e-01 -1.429376900196075439e-01 -2.708688974380493164e-01 2.089572697877883911e-01 3.055841028690338135e-01 2.230906337499618530e-01 7.581480592489242554e-02 -7.948161102831363678e-03 8.716181665658950806e-02 1.304015964269638062e-01 4.824575781822204590e-02 2.419533282518386841e-01
1.543916016817092896e-01 9.495725482702255249e-02 1.300618946552276611e-01 -1.565896719694137573e-01 8.419472724199295044e-02 -4.504487514495849609e-01 -1.892410367727279663e-01 -1.795533150434494019e-01 -2.233105152845382690e-01 -2.312655597925186157e-01 3.332813978195190430e-01 -3.361977636814117432e-01 -6.314363330602645874e-02 -2.200044840574264526e-01 2.032981067895889282e-02 1.592961512506008148e-02 -2.946604192256927490e-01 4.361578449606895447e-02 -6.260009109973907471e-02 -6.249225884675979614e-02 -1.935478448867797852e-01 8.101166784763336182e-02 -6.131497025489807129e-02 -2.509856596589088440e-02 9.714095294475555420e-02 2.023570537567138672e-01 3.762165084481239319e-02 2.272796928882598877e-01 2.297063171863555908e-02 3.977278992533683777e-02 1.179647594690322876e-01 5.202648416161537170e-02
-7.350057363510131836e-02 -3.943448364734649658e-01 1.309956759214401245e-01 -2.026014029979705811e-03 -9.376195073127746582e-02 -1.379795670509338379e-01 -9.959736466407775879e-02 2.144226059317588806e-02 -3.107447326183319092e-01 -1.989995539188385010e-01 -1.007603295147418976e-02 -1.081124022603034973e-01 1.618434637784957886e-01 -2.730566263198852539e-01 -2.731568515300750732e-01 -7.600279152393341064e-02 -1.102131903171539307e-01 3.825851082801818848e-01 -7.194078713655471802e-02 2.217753678560256958e-01 7.750866562128067017e-02 -2.254181504249572754e-01 -6.803841888904571533e-02 1.745088249444961548e-01 1.465221494436264038e-01 -9.813502430915832520e-02 1.878294050693511963e-01 -1.163712795823812485e-02 1.085802540183067322e-01 2.186705470085144043e-01 1.128226518630981445e-01 1.048235744237899780e-01
1.876668445765972137e-02 -2.008055336773395538e-02 1.137713491916656494e-01 2.040609903633594513e-02 1.120835542678833008e-01 -3.899233043193817139e-01 9.876044094562530518e-02 -1.655847132205963135e-01 -2.586132586002349854e-01 -1.142203691415488720e-03 2.665730714797973633e-01 4.922706261277198792e-02 2.568216919898986816e-01 -1.567457169294357300e-01 8.193364739418029785e-02 -2.172973752021789551e-01 3.402846306562423706e-02 -7.569838315248489380e-02 -1.247029900550842285e-01 -1.225213408470153809e-01 -2.257512211799621582e-01 -1.881577074527740479e-01 -4.270757436752319336e-01 7.667153328657150269e-02 5.681733042001724243e-02 2.428437173366546631e-01 1.605847477912902832e-01 8.828046917915344238e-02 1.611966937780380249e-01 -3.610158711671829224e-02 2.019343823194503784e-01 1.528004258871078491e-01
1.093216836452484131e-01 -1.958817839622497559e-01 8.762623369693756104e-02 -9.573278576135635376e-02 1.263979375362396240e-01 -1.643347740173339844e-01 -3.528605401515960693e-01 -8.056139945983886719e-02 -2.676249444484710693e-01 8.145996928215026855e-02 5.656322836875915527e-02 2.247373759746551514e-01 2.771525084972381592e-01 -1.155429705977439880e-01 -1.404489874839782715e-01 3.285022825002670288e-02 -1.060064956545829773e-01 3.543482720851898193e-02 2.398247569799423218e-01 2.009686678647994995e-01 -3.072097003459930420e-01 -8.984418213367462158e-02 -3.906793296337127686e-01 9.517948329448699951e-02 -5.199097096920013428e-02 1.362288594245910645e-01 1.200827807188034058e-01 4.893024265766143799e-02 2.550511658191680908e-01 -8.555458486080169678e-02 1.724834442138671875e-01 3.443676605820655823e-02
1.104195564985275269e-01 -1.641092449426651001e-01 9.667157381772994995e-02 -1.167574599385261536e-01 -1.478386968374252319e-01 -1.398489922285079956e-01 1.969539672136306763e-01 1.344749778509140015e-01 -1.049017831683158875e-01 -2.685964703559875488e-01 1.201164573431015015e-01 -2.714235186576843262e-01 4.663619399070739746e-02 -4.260317087173461914e-01 -3.741770684719085693e-01 -8.787404745817184448e-02 -2.402336448431015015e-01 3.547748550772666931e-02 1.970631182193756104e-01 1.765016764402389526e-01 7.066672667860984802e-03 -2.907489240169525146e-01 -1.826986968517303467e-01 6.912882626056671143e-02 1.541417650878429413e-02 1.058458164334297180e-02 5.565249174833297729e-02 2.206457704305648804e-01 8.183927088975906372e-02 5.417023226618766785e-02 1.370909810066223145e-01 6.853307038545608521e-02
-5.667615309357643127e-02 -1.407161056995391846e-01 2.300094962120056152e-01 9.940471500158309937e-02 7.195892930030822754e-02 -6.663488596677780151e-02 -4.999709129333496094e-02 -1.281821876764297485e-01 -2.346545457839965820e-01 1.324143856763839722e-01 2.487353086471557617e-01 2.323199361562728882e-01 2.181827425956726074e-01 -3.494033813476562500e-01 -4.734505712985992432e-02 4.456572979688644409e-02 -1.973550021648406982e-02 -1.087992731481790543e-02 2.102222144603729248e-01 3.417551219463348389e-01 -1.827793866395950317e-01 -2.261949628591537476e-01 -2.552356123924255371e-01 4.200737923383712769e-02 2.606474794447422028e-02 1.306007653474807739e-01 1.740712672472000122e-01 1.344841718673706055e-01 1.548042744398117065e-01 -1.324159055948257446e-01 1.773245334625244141e-01 2.669362425804138184e-01
1.256612390279769897e-01 -7.804907858371734619e-02 1.135514676570892334e-01 1.187586858868598938e-01 1.396511346101760864e-01 -2.110798209905624390e-01 -3.913650289177894592e-02 -3.763663396239280701e-02 6.417959928512573242e-02 8.656339347362518311e-02 1.037837490439414978e-01 -1.879733800888061523e-01 -1.267609298229217529e-01 -4.183653891086578369e-01 -2.008715718984603882e-01 -2.402136474847793579e-01 -1.824359744787216187e-01 2.823579683899879456e-02 -7.648534327745437622e-02 2.407011836767196655e-01 -1.693077981472015381e-01 -1.258034706115722656e-01 -6.753487884998321533e-02 3.191604912281036377e-01 2.453083693981170654e-01 -8.012608438730239868e-02 3.702622652053833008e-01 -8.279323577880859375e-02 2.583160698413848877e-01 -1.427882444113492966e-02 1.137339859269559383e-03 -1.048170030117034912e-01
-2.070698440074920654e-01 1.812996119260787964e-01 -2.966094911098480225e-01 1.513296738266944885e-02 -1.347494274377822876e-01 -3.872138559818267822e-01 -8.788430690765380859e-02 -3.367391973733901978e-02 -1.893493533134460449e-02 8.406297862529754639e-02 -1.036456003785133362e-01 -1.610631048679351807e-01 -1.620766818523406982e-01 6.402685493230819702e-02 -2.749623358249664307e-02 -9.923815727233886719e-02 -9.643168747425079346e-02 -4.801299888640642166e-03 1.951682120561599731e-01 1.748761832714080811e-01 -1.091978419572114944e-02 -3.607603311538696289e-01 -3.614274859428405762e-01 2.614937424659729004e-01 4.090505093336105347e-02 -6.856781989336013794e-02 2.001454085111618042e-01 2.898112833499908447e-01 6.582349538803100586e-02 -1.202649250626564026e-01 -3.225447982549667358e-02 1.283922940492630005e-01
-4.763499274849891663e-02 -1.278688907623291016e-01 1.265638023614883423e-01 -1.848290488123893738e-02 9.787644445896148682e-02 -1.322747319936752319e-01 3.325287625193595886e-02 -1.239404454827308655e-01 -2.559234797954559326e-01 7.129740715026855469e-02 8.356812596321105957e-02 -7.613203488290309906e-03 2.039225697517395020e-01 -3.627739846706390381e-01 -1.145421862602233887e-01 6.795129179954528809e-02 6.219125911593437195e-02 3.840296342968940735e-02 1.038576662540435791e-01 3.291130363941192627e-01 -2.394752800464630127e-01 -1.034515723586082458e-01 -4.560264050960540771e-01 7.021896541118621826e-03 1.802266016602516174e-02 2.658532261848449707e-01 2.831691205501556396e-01 7.045751065015792847e-02 7.162543386220932007e-02 -8.062465488910675049e-02 1.947581768035888672e-01 2.161279022693634033e-01
6.633537262678146362e-02 -1.880564838647842407e-01 4.289412498474121094e-02 -2.365639992058277130e-02 1.298554986715316772e-01 -1.017931923270225525e-01 -2.084512114524841309e-01 -2.279983013868331909e-01 -2.952766418457031250e-01 7.860470563173294067e-02 6.793558597564697266e-02 1.359213888645172119e-01 2.577697336673736572e-01 -9.808452427387237549e-02 -1.678326129913330078e-01 1.631890684366226196e-01 1.029778569936752319e-01 6.897766143083572388e-02 2.781578153371810913e-02 2.604082822799682617e-01 -1.449789702892303467e-01 -1.161309108138084412e-01 -3.459537625312805176e-01 1.709302216768264771e-01 -7.540335506200790405e-02 1.225789487361907959e-01 9.403147548437118530e-02 -7.202946394681930542e-02 2.748265564441680908e-01 -2.546313405036926270e-02 3.236735165119171143e-01 3.237521350383758545e-01
7.536704838275909424e-02 9.587550908327102661e-02 3.389951074495911598e-03 -2.760560810565948486e-01 -2.758489549160003662e-01 7.839428633451461792e-02 9.486134350299835205e-02 6.987386196851730347e-02 3.651382401585578918e-02 -4.077063128352165222e-02 6.544927507638931274e-02 -1.871202886104583740e-01 -5.921314004808664322e-03 -6.687906384468078613e-02 -1.097626835107803345e-01 8.554905652999877930e-02 2.186638861894607544e-02 1.951503753662109375e-01 1.133242025971412659e-01 1.885234862565994263e-01 -1.074872761964797974e-01 -5.486636757850646973e-01 -3.033806979656219482e-01 2.038538753986358643e-01 2.864941954612731934e-01 6.182768195867538452e-02 6.048772484064102173e-03 1.133649721741676331e-01 8.653401583433151245e-02 6.632715463638305664e-03 -6.310965120792388916e-02 3.212330639362335205e-01
1.874903887510299683e-01 1.717819273471832275e-02 -4.338443279266357422e-02 9.991402924060821533e-02 -1.993684619665145874e-01 2.549297735095024109e-02 -3.308934569358825684e-01 1.714209020137786865e-01 -1.795906722545623779e-01 -1.651753336191177368e-01 1.344365179538726807e-01 -2.451444268226623535e-01 1.620184183120727539e-01 -1.440076977014541626e-01 4.827199969440698624e-03 6.314990110695362091e-03 -1.573311537504196167e-01 -3.394568804651498795e-03 1.487751752138137817e-01 1.303139235824346542e-02 -2.660380899906158447e-01 -2.224362045526504517e-01 -8.005551993846893311e-02 1.503162365406751633e-02 4.558590799570083618e-02 2.289872430264949799e-02 4.589613080024719238e-01 7.849859446287155151e-02 1.512767225503921509e-01 1.018815487623214722e-01 -1.439298689365386963e-01 3.759129941463470459e-01
-3.118699789047241211e-02 -3.061659447848796844e-02 -1.069595739245414734e-01 -1.805479973554611206e-01 -4.863779991865158081e-02 -1.027940139174461365e-01 -3.453682661056518555e-01 2.197871208190917969e-01 -1.989552825689315796e-01 4.039304703474044800e-02 9.186235815286636353e-02 -8.152095228433609009e-02 2.144670039415359497e-01 -7.772772759199142456e-02 -2.376359254121780396e-01 9.370908141136169434e-02 -1.210556272417306900e-02 2.374114841222763062e-01 -2.681029736995697021e-01 6.585916876792907715e-02 -4.264200329780578613e-01 -1.728870570659637451e-01 -1.643286049365997314e-01 2.534080445766448975e-01 2.688234671950340271e-02 -1.227934956550598145e-01 2.455513626337051392e-01 1.805176958441734314e-02 1.212664768099784851e-01 9.582051634788513184e-02 1.983170062303543091e-01 1.569558084011077881e-01
2.396368980407714844e-01 -2.168589383363723755e-01 -8.828147500753402710e-02 8.264023810625076294e-02 -3.496322780847549438e-02 -5.514821410179138184e-02 -1.784981042146682739e-01 -6.414268165826797485e-02 -4.223440214991569519e-02 -3.566387668251991272e-02 2.786428928375244141e-01 5.597943440079689026e-02 -1.255301572382450104e-02 -2.211825922131538391e-03 2.146468162536621094e-01 4.111658781766891479e-02 -3.455482795834541321e-02 -3.184289485216140747e-02 6.939071416854858398e-02 -2.558180093765258789e-01 -1.826301664113998413e-01 -3.240572512149810791e-01 -3.938018679618835449e-01 -3.130430728197097778e-02 -2.029496878385543823e-01 -2.439838089048862457e-02 1.905621290206909180e-01 2.473240196704864502e-01 2.706776261329650879e-01 7.463566027581691742e-03 1.320851594209671021e-01 3.346611261367797852e-01
-2.324596047401428223e-01 1.722858399152755737e-01 -3.018022701144218445e-02 -2.115437686443328857e-01 1.223731711506843567e-01 -4.309817682951688766e-03 -2.321705222129821777e-01 7.162044942378997803e-02 9.754023700952529907e-02 7.641646265983581543e-02 8.502113074064254761e-02 -2.482309043407440186e-01 1.516308821737766266e-02 -3.588368296623229980e-01 -4.403660073876380920e-02 -1.839344650506973267e-01 -7.105956971645355225e-02 -2.820737846195697784e-02 -1.603842228651046753e-01 3.081153891980648041e-02 1.229333281517028809e-01 -2.158502638339996338e-01 -1.282298862934112549e-01 4.122979342937469482e-01 -6.451946496963500977e-02 -2.443152368068695068e-01 1.426686346530914307e-01 1.057400479912757874e-01 2.983108162879943848e-01 -3.135949000716209412e-02 4.669889062643051147e-02 -2.818349301815032959e-01
-1.255732178688049316e-01 -8.204060792922973633e-02 -2.411034703254699707e-01 -1.495532598346471786e-02 2.193319499492645264e-01 3.911091014742851257e-02 -2.764047086238861084e-01 -3.144872784614562988e-01 -1.524781435728073120e-01 -1.297041401267051697e-02 1.669029742479324341e-01 -2.669706940650939941e-01 -7.164188474416732788e-02 -7.419703900814056396e-02 1.364120990037918091e-01 1.795820333063602448e-02 -6.287014484405517578e-02 5.985554307699203491e-02 1.181856170296669006e-01 1.220460087060928345e-01 -2.487242221832275391e-01 -4.051187634468078613e-01 1.103154569864273071e-01 7.878408581018447876e-02 5.803108587861061096e-02 3.589969500899314880e-02 1.796305030584335327e-01 3.485852479934692383e-01 1.397822648286819458e-01 -1.990305632352828979e-01 -5.760268867015838623e-02 2.010637968778610229e-01
-1.494363602250814438e-02 -1.542591452598571777e-01 1.364418119192123413e-01 -8.230640739202499390e-02 2.095691412687301636e-01 -6.519571691751480103e-02 -2.559854388236999512e-01 -9.840720891952514648e-02 -3.489672541618347168e-01 2.875984609127044678e-01 1.568337082862854004e-01 8.403601497411727905e-02 1.520495861768722534e-01 -2.735066711902618408e-01 -2.196657508611679077e-01 1.337189525365829468e-01 -2.696265466511249542e-02 -3.514789789915084839e-02 8.190340548753738403e-02 2.987567186355590820e-01 -1.928526908159255981e-01 -1.737964749336242676e-01 -3.244121372699737549e-01 1.723691821098327637e-01 -1.052515134215354919e-01 5.723887681961059570e-02 1.686626821756362915e-01 7.432417571544647217e-02 1.476975679397583008e-01 -6.373109668493270874e-02 1.490652114152908325e-01 1.740670651197433472e-01
-4.601177573204040527e-02 -5.075166746973991394e-02 5.583111196756362915e-02 4.341347143054008484e-02 7.268927991390228271e-02 -4.802752286195755005e-02 6.185381114482879639e-02 -7.218578457832336426e-02 -2.399607449769973755e-01 8.234472572803497314e-02 2.101259380578994751e-01 -1.397704053670167923e-02 1.844038814306259155e-01 -3.766295909881591797e-01 3.120728302747011185e-03 2.718922868371009827e-02 5.002544447779655457e-02 9.917089343070983887e-02 4.376890137791633606e-02 3.101304471492767334e-01 -1.270937025547027588e-01 -1.013287603855133057e-01 -5.838611125946044922e-01 4.036056622862815857e-02 8.177997544407844543e-03 2.784525454044342041e-01 2.748601734638214111e-01 1.500902324914932251e-02 1.060685887932777405e-02 -1.061903834342956543e-01 1.251184046268463135e-01 1.690204143524169922e-01
1.210398003458976746e-01 -7.260634005069732666e-02 1.039160192012786865e-01 1.400177478790283203e-01 -3.208177983760833740e-01 -3.890575841069221497e-02 -2.119171619415283203e-01 1.397868096828460693e-01 7.259745150804519653e-02 1.164513640105724335e-02 3.080268800258636475e-01 -2.278528660535812378e-01 1.653174161911010742e-01 -1.735557317733764648e-01 -2.049563825130462646e-01 -2.826266288757324219e-01 8.910974860191345215e-02 -2.151109650731086731e-02 -1.629100739955902100e-01 -1.088975965976715088e-01 -4.882785677909851074e-02 -1.891033500432968140e-01 -4.866097122430801392e-02 -3.917715698480606079e-02 -1.063545513898134232e-02 -7.859549485146999359e-03 3.002471029758453369e-01 3.009475171566009521e-01 3.896027207374572754e-01 1.337274312973022461e-01 6.793835759162902832e-02 7.223023474216461182e-02
1.318135559558868408e-01 -1.864036619663238525e-01 7.177408039569854736e-02 -1.067905034869909286e-02 -2.699342742562294006e-02 -1.566763818264007568e-01 8.119658380746841431e-02 3.079354465007781982e-01 -1.720961034297943115e-01 -2.207650691270828247e-01 3.810785114765167236e-01 -2.004880607128143311e-01 1.538539230823516846e-01 -1.548475623130798340e-01 -1.468138545751571655e-01 1.835552304983139038e-01 -2.796742618083953857e-01 -7.792163640260696411e-02 -1.977191567420959473e-01 6.937535107135772705e-02 -1.654266566038131714e-01 -2.255116105079650879e-01 -2.750253081321716309e-01 3.087387885898351669e-03 1.106486842036247253e-01 -9.890638291835784912e-03 2.641102373600006104e-01 1.850060820579528809e-01 3.252733126282691956e-02 -1.976759880781173706e-01 1.021183729171752930e-01 1.743742264807224274e-02
-1.211369317024946213e-02 -1.768974214792251587e-01 -9.066789597272872925e-02 2.037481516599655151e-01 2.825064025819301605e-02 -1.058929041028022766e-01 -1.958705037832260132e-01 1.273544132709503174e-01 -2.478465735912322998e-01 1.510670632123947144e-01 2.112287580966949463e-01 8.020535111427307129e-02 -2.363131195306777954e-01 -3.760821819305419922e-01 1.442299485206604004e-01 -2.653224207460880280e-02 -2.202647030353546143e-01 -1.708089560270309448e-02 1.917784661054611206e-01 -6.129514425992965698e-02 -2.231674045324325562e-01 -3.748049139976501465e-01 -2.277383804321289062e-01 2.471100836992263794e-01 9.842576459050178528e-03 -7.146488875150680542e-02 -9.096892178058624268e-02 1.168905273079872131e-01 1.286305487155914307e-01 2.553508244454860687e-02 -3.395438939332962036e-02 2.451419085264205933e-01
-5.911017954349517822e-02 1.471951901912689209e-01 1.737151741981506348e-01 -1.261941343545913696e-01 1.208350956439971924e-01 -1.143301799893379211e-01 -1.767988801002502441e-01 -2.336524054408073425e-02 -1.702899171505123377e-04 -2.663293853402137756e-02 3.633950352668762207e-01 -2.770231366157531738e-01 -2.057858407497406006e-01 -2.159736156463623047e-01 8.378875255584716797e-02 -1.717107743024826050e-01 -2.467117458581924438e-02 2.171345353126525879e-01 6.054013222455978394e-02 -1.476530283689498901e-01 1.545534282922744751e-02 -2.840554155409336090e-02 -6.508865952491760254e-02 3.086400628089904785e-01 8.122845739126205444e-02 1.810812018811702728e-02 1.674870550632476807e-01 2.322716563940048218e-01 3.183311820030212402e-01 -3.010690212249755859e-02 2.217010408639907837e-01 3.466592729091644287e-01
5.944575741887092590e-02 -6.537053734064102173e-02 8.093623071908950806e-02 -7.132656872272491455e-02 -2.133736908435821533e-01 -6.757697463035583496e-02 -5.387291684746742249e-02 1.860096454620361328e-01 1.241949573159217834e-01 8.893014490604400635e-02 1.795104593038558960e-01 5.256517790257930756e-03 -1.672135442495346069e-01 -4.930406212806701660e-01 -1.827858239412307739e-01 5.871562287211418152e-02 -2.794826328754425049e-01 1.666979789733886719e-01 1.392714381217956543e-01 -1.541729737073183060e-02 -2.466675788164138794e-01 -2.291883230209350586e-01 -2.574312686920166016e-02 1.881021410226821899e-01 1.497221589088439941e-01 9.320553392171859741e-02 2.392965406179428101e-01 1.624131947755813599e-01 1.648677438497543335e-01 2.156389802694320679e-01 1.358254253864288330e-01 -2.182663828134536743e-01
-7.486329972743988037e-02 -3.053117990493774414e-01 1.388146430253982544e-01 6.119201332330703735e-02 -1.314186453819274902e-01 8.061915636062622070e-02 -1.750863194465637207e-01 1.990129947662353516e-01 -8.344388008117675781e-02 -2.095400542020797729e-01 2.572776675224304199e-01 -8.696324378252029419e-02 9.837040305137634277e-02 -4.701589345932006836e-01 -1.869106143712997437e-01 -2.444893270730972290e-01 -1.173459365963935852e-01 4.021646827459335327e-02 2.027485221624374390e-01 -9.279924561269581318e-04 1.107702255249023438e-01 -1.741121858358383179e-01 -9.243635833263397217e-02 1.109110787510871887e-01 6.254880875349044800e-02 2.047309279441833496e-01 2.586387656629085541e-02 1.955089420080184937e-01 1.287549734115600586e-01 2.702359855175018311e-01 1.689995229244232178e-01 1.061194017529487610e-01
1.581731289625167847e-01 -4.316825047135353088e-02 -6.422073394060134888e-02 -2.642114758491516113e-01 7.430820167064666748e-02 -1.354278028011322021e-01 -5.531967803835868835e-02 -2.360938489437103271e-02 -2.563301622867584229e-01 -2.639298327267169952e-02 2.586996853351593018e-01 -8.964748680591583252e-02 6.206712499260902405e-02 -2.477128952741622925e-01 -3.844242393970489502e-01 -3.390762209892272949e-01 -2.180704772472381592e-01 -5.840650200843811035e-02 1.235088557004928589e-01 9.152870625257492065e-02 2.556985318660736084e-01 -3.127268552780151367e-01 -1.189288198947906494e-01 8.446165174245834351e-02 -1.200657989829778671e-02 1.064719855785369873e-01 2.029162645339965820e-02 3.568860590457916260e-01 -4.730733484029769897e-02 3.783142939209938049e-02 -4.013567231595516205e-03 -1.929445005953311920e-02
-3.093468397855758667e-02 -2.189177274703979492e-01 1.204096619039773941e-02 8.029200136661529541e-02 -1.645310409367084503e-02 -1.101202070713043213e-01 -2.898462712764739990e-01 6.379193067550659180e-02 -2.263992428779602051e-01 5.420526117086410522e-02 3.350676596164703369e-01 -1.015930846333503723e-01 -1.523664295673370361e-01 -2.206577658653259277e-01 -1.880710124969482422e-01 -8.064602315425872803e-02 -2.835917174816131592e-01 3.300936222076416016e-01 1.514688972383737564e-02 3.213965296745300293e-01 -2.091981470584869385e-02 -1.867078691720962524e-01 -7.890366017818450928e-02 -4.124208167195320129e-02 1.962717175483703613e-01 -2.119718305766582489e-02 1.893977075815200806e-01 -2.456144243478775024e-01 2.404269576072692871e-01 -1.536512076854705811e-01 -2.169939503073692322e-02 -1.711028441786766052e-02
-1.528279632329940796e-01 -3.998568281531333923e-02 -1.957764290273189545e-02 1.535369008779525757e-01 4.955449700355529785e-02 -1.145837232470512390e-01 2.104412764310836792e-03 2.248472869396209717e-01 6.692339479923248291e-02 -3.683650493621826172e-02 2.202573269605636597e-01 -2.372781932353973389e-01 1.003970727324485779e-01 -1.591271013021469116e-01 3.476949781179428101e-02 1.372394710779190063e-01 2.250631712377071381e-02 -1.853735446929931641e-01 1.603900492191314697e-01 8.229392021894454956e-02 -2.296696007251739502e-01 -1.810213476419448853e-01 -1.747300624847412109e-01 1.672533452510833740e-01 -6.080287974327802658e-03 6.161120161414146423e-02 4.402244985103607178e-01 8.017689920961856842e-03 1.372033804655075073e-01 -3.869100511074066162e-01 1.375745087862014771e-01 3.497337996959686279e-01
-4.167545412201434374e-04 -5.868941545486450195e-02 5.790834501385688782e-02 -2.566365292295813560e-03 5.369497835636138916e-02 -1.925463080406188965e-01 -3.818856179714202881e-02 -1.171475201845169067e-01 -2.177000045776367188e-01 1.438030600547790527e-01 2.277909070253372192e-01 1.099121198058128357e-01 1.828743815422058105e-01 -3.675276935100555420e-01 -7.609795778989791870e-02 7.112044841051101685e-02 9.977892786264419556e-02 1.477325558662414551e-01 2.042807340621948242e-01 2.169762998819351196e-01 -1.519208252429962158e-01 -1.649060249328613281e-01 -5.155329108238220215e-01 8.306974172592163086e-02 1.107180118560791016e-01 2.496822774410247803e-01 2.189218997955322266e-01 6.642618030309677124e-02 -9.502621367573738098e-03 -1.294648349285125732e-01 7.577943801879882812e-02 1.832321137189865112e-01
1.345406770706176758e-01 1.019872277975082397e-01 -1.083808094263076782e-01 -1.059506237506866455e-01 -1.199193224310874939e-01 -1.543723195791244507e-01 3.008147329092025757e-02 -3.559418721124529839e-03 -1.749092042446136475e-01 -3.857204318046569824e-02 3.228199183940887451e-01 -2.863891124725341797e-01 -7.608248293399810791e-02 -2.196363061666488647e-01 2.864061594009399414e-01 -1.375870555639266968e-01 -1.391780227422714233e-01 1.012051180005073547e-01 1.480636447668075562e-01 -1.968878135085105896e-02 1.766354590654373169e-02 -2.277612984180450439e-01 -2.706404924392700195e-01 1.120278760790824890e-01 -6.978751160204410553e-03 -2.900078296661376953e-01 2.666346430778503418e-01 4.208208620548248291e-02 2.578869275748729706e-02 9.309684485197067261e-02 1.442191004753112793e-01 3.987983465194702148e-01
3.801998794078826904e-01 -1.140899211168289185e-01 3.189619481563568115e-01 1.024138554930686951e-02 -2.141202092170715332e-01 -2.361356168985366821e-01 -1.848015338182449341e-01 -3.704952076077461243e-02 1.698030680418014526e-01 4.343189671635627747e-02 1.355762034654617310e-01 -2.774387896060943604e-01 -2.955404669046401978e-02 -1.841153353452682495e-01 4.550534504232928157e-05 -8.524145185947418213e-02 -2.490108013153076172e-01 -5.887287855148315430e-02 -1.867245435714721680e-01 8.704455196857452393e-02 1.960842460393905640e-01 -1.603178381919860840e-01 -2.823573052883148193e-01 1.302028149366378784e-01 1.843701303005218506e-01 -1.076616048812866211e-01 1.346263289451599121e-01 2.429997026920318604e-01 1.731409132480621338e-01 -1.384236034937202930e-03 1.129905283451080322e-01 3.316616266965866089e-02
4.427873343229293823e-02 -3.247211277484893799e-01 2.153238356113433838e-01 1.681953854858875275e-02 -8.076650649309158325e-02 -5.441496148705482483e-02 -2.488070428371429443e-01 3.285482898354530334e-02 -8.050177991390228271e-02 6.590230762958526611e-02 9.701677411794662476e-02 -4.654533788561820984e-02 1.586978584527969360e-01 -2.968575954437255859e-01 -3.109369277954101562e-01 -2.835114598274230957e-01 -1.270170062780380249e-01 -3.774362802505493164e-02 6.618670374155044556e-02 4.784482717514038086e-02 1.729471683502197266e-01 -2.694475054740905762e-01 -1.577355265617370605e-01 1.361643224954605103e-01 -1.392214745283126831e-01 5.728128179907798767e-02 -3.151968494057655334e-02 2.311319261789321899e-01 7.522837072610855103e-02 3.566313385963439941e-01 2.360369712114334106e-01 1.578221321105957031e-01
2.633604705333709717e-01 -3.754887729883193970e-02 6.942962855100631714e-02 1.251701861619949341e-01 -1.783058047294616699e-02 -1.874051094055175781e-01 -1.727985292673110962e-01 1.136179417371749878e-01 -2.065600901842117310e-01 4.432937130331993103e-02 2.008694857358932495e-01 -8.149264752864837646e-02 -2.033101171255111694e-01 -1.789529472589492798e-01 -3.197637796401977539e-01 2.881376259028911591e-02 -2.580906450748443604e-01 1.643279939889907837e-01 2.922709286212921143e-02 -4.230051115155220032e-02 1.339613646268844604e-01 1.672676391899585724e-02 -3.561564683914184570e-01 9.771936386823654175e-02 2.426481992006301880e-01 -1.657207608222961426e-01 3.235079646110534668e-01 1.520596910268068314e-02 3.053458929061889648e-01 6.411023437976837158e-02 1.060419827699661255e-01 1.085134074091911316e-01
-2.583583258092403412e-02 -7.380688935518264771e-02 -1.037911996245384216e-01 4.712243750691413879e-02 -2.630048617720603943e-02 -3.159933090209960938e-01 1.756052672863006592e-02 -1.957893371582031250e-01 -5.417067557573318481e-03 3.866960853338241577e-02 3.641757965087890625e-01 -8.367355167865753174e-02 3.706059455871582031e-01 -2.071144133806228638e-01 3.862990438938140869e-02 -5.033003166317939758e-03 7.427453994750976562e-02 1.459113061428070068e-01 -2.729746326804161072e-02 -1.630397289991378784e-01 -3.090771734714508057e-01 -1.689162254333496094e-01 -2.261339575052261353e-01 1.777183264493942261e-01 -3.063751161098480225e-01 -9.615369141101837158e-03 7.655327767133712769e-02 1.058140397071838379e-01 3.067876100540161133e-01 8.334596455097198486e-02 2.050185352563858032e-01 6.136047840118408203e-02
1.873214691877365112e-01 1.572144925594329834e-01 7.274850457906723022e-02 -6.017206981778144836e-02 1.150935366749763489e-01 -1.605114042758941650e-01 -2.507207095623016357e-01 -2.550684809684753418e-01 -2.467368245124816895e-01 -1.011938303709030151e-01 3.612356483936309814e-01 -2.450212091207504272e-01 -1.731385439634323120e-01 -3.919015824794769287e-02 -5.894573405385017395e-03 -7.450918108224868774e-02 -1.969745904207229614e-01 2.278812080621719360e-01 -1.118767783045768738e-01 -2.067528963088989258e-01 -1.007893681526184082e-01 -7.016375660896301270e-02 -2.554950118064880371e-01 2.511807680130004883e-01 -1.637855619192123413e-01 1.030786931514739990e-01 -5.158216133713722229e-02 2.926525175571441650e-01 -8.998252451419830322e-03 -1.634118109941482544e-01 1.534696817398071289e-01 8.222846314311027527e-03
2.562980949878692627e-01 -2.492296844720840454e-01 1.453941762447357178e-01 9.338210523128509521e-02 2.586051821708679199e-02 -1.093999370932579041e-01 -5.450515449047088623e-02 1.637331210076808929e-03 -1.212927550077438354e-01 -7.249036803841590881e-03 1.148602589964866638e-01 -1.674732118844985962e-01 -9.979034215211868286e-02 1.577482521533966064e-01 -2.073057144880294800e-01 -1.834094822406768799e-01 -2.820740342140197754e-01 -9.665219485759735107e-02 1.547664850950241089e-01 8.795911073684692383e-02 1.886289268732070923e-01 -3.640381097793579102e-01 -2.098395526409149170e-01 -1.483621746301651001e-01 4.668260738253593445e-02 1.930543184280395508e-01 3.708031177520751953e-01 1.264978479593992233e-02 2.229752391576766968e-01 2.487946301698684692e-01 7.603198289871215820e-02 1.000819504261016846e-01
1.281315833330154419e-01 -3.938946756534278393e-04 -1.177997589111328125e-01 -7.392293214797973633e-02 -1.626323312520980835e-01 -2.016227990388870239e-01 -1.816556304693222046e-01 -5.350372940301895142e-02 4.076582193374633789e-01 -1.888221874833106995e-02 3.712349236011505127e-01 3.632361441850662231e-02 2.523334324359893799e-01 -7.851298898458480835e-02 -2.891623377799987793e-01 1.748311147093772888e-02 -1.717665940523147583e-01 4.758753627538681030e-02 -1.424818783998489380e-01 6.876689195632934570e-02 1.449498683214187622e-01 -2.599079012870788574e-01 -2.244294583797454834e-01 9.997790306806564331e-02 -3.669195994734764099e-02 2.289980091154575348e-02 2.852134108543395996e-01 2.551526725292205811e-01 6.197375804185867310e-02 -1.737211942672729492e-01 1.161023527383804321e-01 -1.731452159583568573e-02
2.823504805564880371e-01 1.510476693511009216e-02 -2.240112125873565674e-01 -1.564594954252243042e-01 -5.906316265463829041e-02 -3.763481080532073975e-01 -1.852392703294754028e-01 -5.766218528151512146e-02 1.252355873584747314e-01 -2.752865254878997803e-01 5.303616821765899658e-02 5.383003503084182739e-02 -8.729002624750137329e-02 -8.485809713602066040e-02 -1.808348000049591064e-01 -9.858867153525352478e-03 -7.873281836509704590e-02 -9.164687991142272949e-02 -7.301675528287887573e-02 7.962316274642944336e-02 4.325553029775619507e-02 -2.793979942798614502e-01 -5.572926998138427734e-02 1.603077054023742676e-01 1.367924809455871582e-01 2.556437551975250244e-01 4.266451597213745117e-01 2.200557887554168701e-01 1.806160807609558105e-01 -3.829387575387954712e-02 2.789269015192985535e-02 -1.828591525554656982e-01
3.103221021592617035e-02 6.855133175849914551e-02 1.329236328601837158e-01 -9.487263858318328857e-02 2.764404416084289551e-01 2.117227464914321899e-01 -4.014899432659149170e-01 -5.053462088108062744e-02 -2.875116840004920959e-02 -6.093560159206390381e-02 1.125126257538795471e-01 -2.532187700271606445e-01 2.599133551120758057e-02 -2.108194977045059204e-01 1.974890083074569702e-01 -2.313813716173171997e-01 -2.880276441574096680e-01 -8.469641208648681641e-02 -1.900286413729190826e-02 7.960059493780136108e-02 -3.702011331915855408e-02 -7.312061637639999390e-02 -3.491639494895935059e-01 9.600564837455749512e-02 2.979241684079170227e-02 1.160347685217857361e-01 1.311373263597488403e-01 1.352285444736480713e-01 2.056222856044769287e-01 1.716150492429733276e-01 -1.622177213430404663e-01 2.848398387432098389e-01
-6.310241669416427612e-02 -2.953910827636718750e-01 1.216089874505996704e-01 -2.159917205572128296e-01 -1.206326931715011597e-01 -2.932907342910766602e-01 -3.583178520202636719e-01 9.571795165538787842e-02 2.594325840473175049e-01 -6.519014947116374969e-03 -5.656633060425519943e-03 -1.461500227451324463e-01 -6.827262789011001587e-02 -2.911998927593231201e-01 3.582500666379928589e-02 -2.616581320762634277e-01 -9.713903814554214478e-02 -7.984392344951629639e-02 -5.364764481782913208e-02 -3.313805907964706421e-02 9.020450711250305176e-02 -8.317594230175018311e-02 -2.921373844146728516e-01 2.647880613803863525e-01 -3.050608932971954346e-02 -6.091059744358062744e-02 2.641828358173370361e-01 -1.612417399883270264e-01 1.265058219432830811e-01 5.236120894551277161e-02 9.288588166236877441e-02 -2.077131420373916626e-01
1.859505474567413330e-01 -2.701643109321594238e-01 -9.035684913396835327e-02 1.286323219537734985e-01 2.962317503988742828e-02 -8.411145210266113281e-02 7.923238724470138550e-02 -6.216174736618995667e-02 -1.451264619827270508e-01 -1.384599655866622925e-01 5.034939199686050415e-02 -2.619465291500091553e-01 -1.808379888534545898e-01 -1.530791968107223511e-01 -2.264751046895980835e-01 -2.552931904792785645e-01 -4.129284322261810303e-01 -1.592510938644409180e-02 5.007094144821166992e-02 1.373770385980606079e-01 6.767912954092025757e-02 -1.846306920051574707e-01 -3.481412231922149658e-01 -3.051920421421527863e-02 2.187900990247726440e-01 2.150258570909500122e-01 1.497138440608978271e-01 -9.444610774517059326e-02 1.610020250082015991e-01 3.915472328662872314e-02 1.728225052356719971e-01 1.730206310749053955e-01
-1.664050295948982239e-02 -6.620468944311141968e-02 -1.860129535198211670e-01 -2.467790246009826660e-01 2.329336851835250854e-01 -1.399792879819869995e-01 -3.924831748008728027e-01 -1.120763495564460754e-01 -6.753540784120559692e-02 1.291060000658035278e-01 5.253279954195022583e-02 -1.708153486251831055e-01 -1.182281747460365295e-01 -2.047969549894332886e-01 1.378208100795745850e-01 -3.286722302436828613e-01 -2.233560234308242798e-01 1.136005669832229614e-01 -1.582824997603893280e-02 -2.131538987159729004e-01 -4.505855590105056763e-02 -4.739305749535560608e-02 -2.079076319932937622e-01 1.167936101555824280e-01 -7.173669338226318359e-02 -2.539208717644214630e-02 2.422409951686859131e-01 1.039154082536697388e-01 2.354649305343627930e-01 4.409062117338180542e-02 9.666062146425247192e-02 3.341472744941711426e-01
2.511472404003143311e-01 7.148373126983642578e-02 4.940301179885864258e-02 4.270353540778160095e-02 1.846628189086914062e-01 -2.062166482210159302e-01 -2.322355806827545166e-01 2.066062539815902710e-01 -3.354012072086334229e-01 -1.202866360545158386e-01 1.314716935157775879e-01 -4.515659809112548828e-02 -3.286314904689788818e-01 -2.441498488187789917e-01 -4.908477514982223511e-02 -7.439963519573211670e-02 -3.651003837585449219e-01 1.608512699604034424e-01 6.664998829364776611e-02 1.719745844602584839e-01 4.017630219459533691e-02 4.065348953008651733e-02 -2.325187027454376221e-01 1.199655011296272278e-01 2.104059308767318726e-01 -4.280492290854454041e-02 2.093056738376617432e-01 1.840863972902297974e-01 8.417160063982009888e-02 -6.463754177093505859e-02 7.538393139839172363e-02 1.637340635061264038e-01
-6.952793151140213013e-02 -4.833932965993881226e-02 -1.133505553007125854e-01 5.796022340655326843e-02 2.378755658864974976e-01 -1.441323906183242798e-01 2.465207129716873169e-03 9.002285450696945190e-02 6.608288735151290894e-02 -8.928860723972320557e-02 2.552128136157989502e-01 2.177581377327442169e-02 -1.226168349385261536e-01 -2.252092361450195312e-01 3.186585307121276855e-01 2.068284153938293457e-01 -2.770097739994525909e-02 1.119604855775833130e-01 2.631369531154632568e-01 -5.936715379357337952e-02 -1.410284191370010376e-01 -2.067994922399520874e-01 -4.742236137390136719e-01 1.849359571933746338e-01 1.108937487006187439e-01 -1.372711211442947388e-01 8.816269040107727051e-02 1.167469620704650879e-01 3.216623961925506592e-01 1.142413541674613953e-01 4.860119521617889404e-02 1.545771956443786621e-01
-2.487042918801307678e-02 -1.295312941074371338e-01 1.932939700782299042e-02 8.036681264638900757e-02 1.657324582338333130e-01 -2.188248783349990845e-01 -1.271976530551910400e-01 -2.341665774583816528e-01 -1.673331111669540405e-01 2.255248576402664185e-01 1.544939130544662476e-01 2.032645642757415771e-01 9.470522403717041016e-02 -4.595848917961120605e-02 -1.256783865392208099e-02 -1.172405034303665161e-01 -4.684487357735633850e-02 1.714938879013061523e-01 2.415665835142135620e-01 2.303152680397033691e-01 -3.520097434520721436e-01 -1.561647206544876099e-01 -3.667134642601013184e-01 1.408188492059707642e-01 8.359086513519287109e-02 1.962887495756149292e-01 1.432503014802932739e-01 -1.275942921638488770e-01 2.107875049114227295e-01 7.596459239721298218e-02 2.864939868450164795e-01 -1.285511907190084457e-02
6.237865891307592392e-03 -6.268041580915451050e-02 5.704645067453384399e-02 2.010439522564411163e-02 -1.935708224773406982e-01 2.062735334038734436e-02 -4.117161631584167480e-01 -3.631171211600303650e-02 -3.447142988443374634e-02 2.487920224666595459e-01 2.143411785364151001e-01 -1.489982306957244873e-01 3.597966954112052917e-02 -8.936482667922973633e-02 -5.238747596740722656e-02 1.167680174112319946e-01 -9.531598538160324097e-02 -8.829904347658157349e-02 -2.128694579005241394e-02 -8.897963911294937134e-02 6.608907133340835571e-02 -5.699660778045654297e-01 -1.402301937341690063e-01 -6.646205671131610870e-03 2.340582162141799927e-01 9.962534904479980469e-02 2.172436565160751343e-01 -2.884275019168853760e-01 -5.202661082148551941e-02 6.762919947504997253e-03 2.265490442514419556e-01 5.831740796566009521e-02
2.021549791097640991e-01 5.752735957503318787e-02 1.736585497856140137e-01 1.401818543672561646e-01 -1.893158107995986938e-01 9.345988929271697998e-02 -2.845626771450042725e-01 1.241806000471115112e-01 -1.323577761650085449e-01 2.421293780207633972e-02 2.862763404846191406e-01 -1.287642270326614380e-01 -7.564190030097961426e-02 -3.648490607738494873e-01 -1.284876018762588501e-01 -1.224110648036003113e-01 -1.766657829284667969e-01 -1.299030482769012451e-01 -3.026534244418144226e-02 1.876632566563785076e-03 -1.345941722393035889e-01 -1.724977940320968628e-01 -6.985288858413696289e-02 8.200108259916305542e-02 -4.731831606477499008e-03 -4.484019428491592407e-02 4.008803963661193848e-01 3.099417388439178467e-01 9.587647020816802979e-02 2.812275588512420654e-01 1.036171913146972656e-01 -1.085128858685493469e-01
1.061063185334205627e-01 -2.677374780178070068e-01 8.950921893119812012e-02 -1.034110784530639648e-01 1.598878353834152222e-01 -2.639292366802692413e-02 -3.190798461437225342e-01 -9.186603873968124390e-02 -7.986271381378173828e-02 -2.018402516841888428e-01 3.526957705616950989e-02 -3.096137009561061859e-02 4.234523326158523560e-02 -2.519211769104003906e-01 -4.383051395416259766e-01 -1.186095997691154480e-01 -7.870781421661376953e-02 -9.715317189693450928e-02 7.248636335134506226e-02 2.706368863582611084e-01 2.600823529064655304e-02 -3.466596603393554688e-01 1.618227921426296234e-02 3.023644089698791504e-01 1.081837061792612076e-02 -8.287380635738372803e-02 7.749208807945251465e-02 -1.046392247080802917e-01 2.727767825126647949e-01 -8.561293035745620728e-02 -1.171899288892745972e-01 -1.224978864192962646e-01
-9.889929741621017456e-02 -1.288412958383560181e-01 5.924098938703536987e-02 -6.754283607006072998e-02 1.552733778953552246e-01 -5.541196092963218689e-02 1.528607681393623352e-02 -1.063511595129966736e-01 -2.827495932579040527e-01 8.836289495229721069e-02 2.631511986255645752e-01 1.139915883541107178e-01 2.212715893983840942e-01 -2.353172749280929565e-01 -9.699910134077072144e-02 1.518635824322700500e-02 3.533507511019706726e-02 -6.133404374122619629e-02 1.305765509605407715e-01 2.407425045967102051e-01 -2.242023795843124390e-01 -9.712117165327072144e-02 -4.966177344322204590e-01 1.038186177611351013e-01 5.502853170037269592e-02 2.242054194211959839e-01 3.474619984626770020e-01 3.704962879419326782e-02 1.320560425519943237e-01 -1.621245443820953369e-01 1.301381587982177734e-01 9.832554310560226440e-02
1.041050031781196594e-01 -4.248610511422157288e-02 -2.043198198080062866e-01 1.904767900705337524e-01 -2.077421406283974648e-03 -1.823877990245819092e-01 -1.046362221240997314e-01 1.013021469116210938e-01 1.679534912109375000e-01 -3.017933666706085205e-01 4.418993368744850159e-02 -2.825505733489990234e-01 2.522189617156982422e-01 -3.083280026912689209e-01 -3.864285768941044807e-03 -1.614992320537567139e-01 1.043486967682838440e-02 3.966147303581237793e-01 -9.573199786245822906e-03 1.577049791812896729e-01 -9.007493406534194946e-02 -2.372952997684478760e-01 -1.737816035747528076e-01 2.043430954217910767e-01 -5.217221751809120178e-02 -1.459809243679046631e-01 8.057516813278198242e-02 1.777034848928451538e-01 1.458077579736709595e-01 9.661290794610977173e-02 1.683535724878311157e-01 1.708874702453613281e-01
5.828581377863883972e-02 -3.014569878578186035e-01 1.956575065851211548e-01 3.122829087078571320e-02 -9.201531112194061279e-02 1.419487595558166504e-02 1.401238888502120972e-01 1.183913126587867737e-01 -2.426873445510864258e-01 -2.419149428606033325e-01 -9.267674386501312256e-02 -1.133223250508308411e-01 -8.663874119520187378e-02 -3.522484302520751953e-01 -7.510585337877273560e-02 -1.764422208070755005e-01 -3.280094861984252930e-01 2.291647344827651978e-01 -6.449475139379501343e-02 4.032389819622039795e-02 -6.892939656972885132e-02 -7.648905366659164429e-02 -2.004014253616333008e-01 1.952872872352600098e-01 7.344394922256469727e-02 2.519902884960174561e-01 4.086100161075592041e-01 -2.684311755001544952e-02 1.402782201766967773e-01 -3.840916231274604797e-02 6.384450942277908325e-02 1.853913627564907074e-02
1.189383119344711304e-02 6.030425429344177246e-02 -1.020837947726249695e-01 -8.792080916464328766e-03 -5.349834449589252472e-03 -3.313059210777282715e-01 -2.656893432140350342e-01 -1.944081634283065796e-01 -3.415635526180267334e-01 -1.028795167803764343e-01 1.148187518119812012e-01 -1.059018969535827637e-01 2.349555939435958862e-01 -2.604835927486419678e-01 9.402826428413391113e-02 2.970844209194183350e-01 -3.014169633388519287e-01 1.269723623991012573e-01 -8.835416287183761597e-03 1.413176208734512329e-01 5.798010155558586121e-02 -6.764951348304748535e-02 -7.305698096752166748e-02 8.748223632574081421e-02 1.981904804706573486e-01 6.921657919883728027e-02 1.816393435001373291e-01 -2.866241894662380219e-02 3.764616250991821289e-01 1.111143380403518677e-01 -1.239182502031326294e-01 -2.189689129590988159e-02
-6.757699698209762573e-02 -7.806286215782165527e-02 1.981714069843292236e-01 -6.734963506460189819e-03 1.240533888339996338e-01 -3.233202695846557617e-01 2.289697527885437012e-01 -1.235841400921344757e-02 -2.846577763557434082e-01 1.672297567129135132e-01 3.561270833015441895e-01 -7.713243365287780762e-02 1.908863037824630737e-01 -1.918284147977828979e-01 -1.906811632215976715e-02 -1.862733215093612671e-01 7.080808281898498535e-02 2.841429412364959717e-02 -1.485237181186676025e-01 -1.284821778535842896e-01 -1.872572451829910278e-01 -3.097261786460876465e-01 -2.942580878734588623e-01 1.217389553785324097e-01 -1.782199889421463013e-01 8.399622142314910889e-02 1.535731405019760132e-01 -6.164151709526777267e-03 1.563135236501693726e-01 -2.208707109093666077e-02 9.501422941684722900e-02 2.329519242048263550e-01
2.471715658903121948e-01 -1.389701664447784424e-01 2.820567488670349121e-01 -1.986401528120040894e-01 8.379081636667251587e-02 9.495808184146881104e-02 -9.014326333999633789e-02 3.560914099216461182e-02 1.466071233153343201e-02 -2.004902064800262451e-01 2.890430688858032227e-01 -1.994400918483734131e-01 7.427600026130676270e-02 -5.597079172730445862e-02 1.508739143610000610e-01 -2.795849367976188660e-02 -2.620289623737335205e-01 1.397497486323118210e-02 -1.049326658248901367e-01 -1.190842911601066589e-01 1.974190920591354370e-01 -3.675867319107055664e-01 -1.025701612234115601e-01 3.000963926315307617e-01 -6.355761736631393433e-02 9.210492670536041260e-02 -9.676237404346466064e-02 -1.328395009040832520e-01 1.601669490337371826e-01 -3.431688528507947922e-03 3.312354087829589844e-01 1.886435896158218384e-01
-1.423631906509399414e-01 -9.693010710179805756e-03 -1.098478659987449646e-01 -1.890960335731506348e-02 -1.814945228397846222e-02 -5.613914728164672852e-01 -1.710807383060455322e-01 4.963445477187633514e-03 2.808296084403991699e-01 -7.248259335756301880e-02 1.920880563557147980e-02 -3.106728792190551758e-01 -2.562527060508728027e-01 -1.401821076869964600e-01 -1.338995248079299927e-01 3.074304386973381042e-02 -9.328071027994155884e-02 4.227462410926818848e-02 -1.525384336709976196e-01 -1.279113739728927612e-01 1.170512586832046509e-01 -1.415823101997375488e-01 -2.557189762592315674e-01 1.442311108112335205e-01 -1.729336194694042206e-02 1.217856109142303467e-01 2.237283736467361450e-01 1.411929875612258911e-01 2.485401630401611328e-01 -8.440975099802017212e-02 -2.640844695270061493e-02 1.116289272904396057e-01
2.031737416982650757e-01 -1.529925316572189331e-01 -7.959412038326263428e-02 -1.103648543357849121e-01 2.684934809803962708e-02 2.688625454902648926e-02 -1.928613632917404175e-01 -1.511901617050170898e-01 -1.242901906371116638e-01 -1.518859416246414185e-01 2.103314995765686035e-01 -2.555266320705413818e-01 -1.027312725782394409e-01 -1.274939998984336853e-02 2.519103586673736572e-01 -1.704513281583786011e-01 1.293782144784927368e-01 -8.721462637186050415e-02 4.997975658625364304e-03 1.286554336547851562e-01 2.340646684169769287e-01 -1.867652684450149536e-01 -2.467997521162033081e-01 -7.242518663406372070e-02 8.616215735673904419e-02 5.459444597363471985e-02 2.260061353445053101e-01 2.670384347438812256e-01 3.576540648937225342e-01 -2.701047658920288086e-01 2.713037729263305664e-01 -2.062778687104582787e-03
2.281105071306228638e-01 1.857077516615390778e-02 5.420470610260963440e-02 -6.584351509809494019e-02 -7.198452204465866089e-02 -2.084591835737228394e-01 -2.557419240474700928e-01 9.365823119878768921e-02 -3.562103211879730225e-02 -1.471372544765472412e-01 2.301780432462692261e-01 -2.521494328975677490e-01 -2.561860680580139160e-01 -3.517664968967437744e-01 -8.460839837789535522e-02 -9.452946484088897705e-02 5.326555296778678894e-02 2.258095145225524902e-01 2.233306169509887695e-01 -2.374841868877410889e-01 -9.232690557837486267e-03 -1.114161238074302673e-01 -1.211467981338500977e-01 1.057955771684646606e-01 8.291739225387573242e-02 4.011578485369682312e-02 1.083818227052688599e-01 2.178625464439392090e-01 2.490104138851165771e-01 3.866507485508918762e-02 6.405479460954666138e-02 3.725851476192474365e-01
2.478432208299636841e-01 2.394692413508892059e-02 1.912415176630020142e-01 -1.598027199506759644e-01 -1.037660390138626099e-01 -1.557644754648208618e-01 -1.193298846483230591e-01 1.522906403988599777e-02 2.248967811465263367e-02 3.920469433069229126e-02 1.024647280573844910e-01 -3.822065293788909912e-01 -1.075542718172073364e-01 -1.802947223186492920e-01 -5.990701168775558472e-02 -2.615214511752128601e-02 -3.934179618954658508e-02 1.114485934376716614e-01 1.518295556306838989e-01 -1.591836512088775635e-01 -3.242892026901245117e-02 -2.806872129440307617e-01 -1.792069524526596069e-01 2.279184758663177490e-01 -7.775387912988662720e-02 -2.665265500545501709e-01 -5.801722034811973572e-02 1.257967948913574219e-01 2.595471143722534180e-01 -9.218091517686843872e-02 5.531410127878189087e-02 4.668666720390319824e-01
1.109935939311981201e-01 -1.427801549434661865e-01 4.286689683794975281e-02 5.116038769483566284e-02 -1.063306182622909546e-01 -4.166309535503387451e-02 9.981828741729259491e-03 1.558805108070373535e-01 5.986475944519042969e-02 2.393291890621185303e-01 2.163718938827514648e-01 -1.303759664297103882e-01 -1.438007950782775879e-01 -5.636045336723327637e-01 -1.357197463512420654e-01 -8.283608406782150269e-02 -1.169869154691696167e-01 -3.820079565048217773e-02 -9.261541068553924561e-02 4.479488730430603027e-02 -2.636146843433380127e-01 -2.243802994489669800e-01 -1.225255802273750305e-01 4.161939769983291626e-02 1.844660006463527679e-02 1.106836199760437012e-01 3.435114622116088867e-01 -1.964225322008132935e-01 3.142877221107482910e-01 -4.280221182852983475e-03 5.818946287035942078e-02 -5.868623405694961548e-02
6.664218753576278687e-02 -6.719176471233367920e-02 1.866478919982910156e-01 -1.815795153379440308e-01 1.118215397000312805e-01 -7.694935891777276993e-03 -4.697954058647155762e-01 -9.133717417716979980e-02 8.225008845329284668e-02 3.893193555995821953e-03 2.281806766986846924e-01 -1.842181682586669922e-01 -2.082345932722091675e-01 -2.545113861560821533e-01 8.092185109853744507e-02 -1.235298365354537964e-01 -1.592428386211395264e-01 1.787091232836246490e-02 -4.774561151862144470e-02 -3.065747953951358795e-02 2.893394604325294495e-02 -1.166359242051839828e-02 -2.116338461637496948e-01 2.680774629116058350e-01 -3.376283869147300720e-02 2.236114442348480225e-01 6.638816744089126587e-02 4.847526550292968750e-02 3.062649369239807129e-01 1.645123511552810669e-01 -2.466793507337570190e-01 2.697331011295318604e-01
-8.586946874856948853e-02 -1.740842014551162720e-01 -6.382780522108078003e-02 2.485634200274944305e-02 -1.537090390920639038e-01 -3.063365258276462555e-02 -4.241144061088562012e-01 -5.981724709272384644e-02 -2.826842963695526123e-01 7.710054516792297363e-02 3.531562164425849915e-02 -3.713413025252521038e-04 -7.279962301254272461e-02 -9.040717035531997681e-02 -2.332435399293899536e-01 1.901041567325592041e-01 -2.261869013309478760e-01 2.469881325960159302e-01 -2.060568332672119141e-01 -8.747495710849761963e-03 -3.792555630207061768e-01 -2.531712651252746582e-01 -1.802907139062881470e-01 2.811802364885807037e-02 -9.740962088108062744e-02 -6.600178033113479614e-02 9.257995337247848511e-02 1.944981813430786133e-01 1.636649519205093384e-01 9.490462020039558411e-03 1.930450648069381714e-01 1.954022943973541260e-01
3.466984257102012634e-02 7.818153500556945801e-02 -1.941221207380294800e-01 -1.514348089694976807e-01 3.679280579090118408e-01 -2.337462007999420166e-01 -1.502702683210372925e-01 6.249551102519035339e-02 5.567354708909988403e-02 -2.681801095604896545e-02 3.477130532264709473e-01 -1.126347854733467102e-01 -1.075284481048583984e-01 -1.951330900192260742e-01 1.366269774734973907e-02 -5.082396045327186584e-02 -8.251495659351348877e-02 2.825402282178401947e-02 1.716246306896209717e-01 -6.463528843596577644e-04 -5.782252550125122070e-02 -2.453592568635940552e-01 -4.381620585918426514e-01 9.349659085273742676e-03 -4.443298280239105225e-02 2.378324419260025024e-02 -6.281275302171707153e-02 2.324014604091644287e-01 2.608729600906372070e-01 -6.065139174461364746e-02 3.319209069013595581e-02 3.158233165740966797e-01
-1.527354121208190918e-01 -1.547635048627853394e-01 9.264285117387771606e-02 2.157846540212631226e-01 -1.567714475095272064e-02 2.128138765692710876e-02 -1.824192702770233154e-01 1.407272666692733765e-01 -1.677675247192382812e-01 -2.593684494495391846e-01 1.371193081140518188e-01 2.987702190876007080e-02 -7.343101501464843750e-02 -3.039405345916748047e-01 -3.259746730327606201e-01 -2.487234324216842651e-01 -3.161854445934295654e-01 1.410877853631973267e-01 -6.704849004745483398e-02 3.270992934703826904e-01 -4.236229229718446732e-03 -3.049117624759674072e-01 -1.467640846967697144e-01 1.826482564210891724e-01 -5.312718451023101807e-02 -7.253438979387283325e-02 1.136114373803138733e-01 -1.933099143207073212e-02 1.757453531026840210e-01 -1.478685587644577026e-01 5.529635027050971985e-02 7.972319424152374268e-02
-8.012901246547698975e-02 -1.078871265053749084e-01 -5.248520895838737488e-02 7.610719650983810425e-02 2.169504463672637939e-01 -5.219044908881187439e-02 -1.844516247510910034e-01 -2.557734251022338867e-01 -2.057182043790817261e-01 -2.081075683236122131e-02 -8.968564867973327637e-02 -1.757275015115737915e-01 -1.628341078758239746e-01 -1.039661839604377747e-01 -1.384854018688201904e-01 -1.449137777090072632e-01 2.049603909254074097e-01 -8.444026857614517212e-02 -6.859839707612991333e-02 1.115405857563018799e-01 -1.891557723283767700e-01 -8.453028649091720581e-02 -4.722607731819152832e-01 -1.594219729304313660e-02 1.398978084325790405e-01 1.275018751621246338e-01 1.633014082908630371e-01 6.258549541234970093e-02 3.008633852005004883e-01 3.191972672939300537e-01 1.392867863178253174e-01 2.329497784376144409e-01
7.718230132013559341e-03 3.383611515164375305e-02 -2.918142080307006836e-01 1.852960884571075439e-01 9.451051801443099976e-02 -5.299014970660209656e-02 -1.011517196893692017e-01 -1.249687932431697845e-02 -1.225012317299842834e-01 -1.697728633880615234e-01 1.118882000446319580e-01 -2.811449393630027771e-02 4.127948731184005737e-02 -2.300336956977844238e-01 -1.607203930616378784e-01 -2.781634926795959473e-01 -2.954965233802795410e-01 6.447321921586990356e-02 2.049016505479812622e-01 -7.531502842903137207e-02 1.246564909815788269e-01 -7.517552375793457031e-02 -2.810699343681335449e-01 1.888304501771926880e-01 -3.350747749209403992e-02 4.089009016752243042e-03 2.009720355272293091e-01 1.780472546815872192e-01 -1.403207778930664062e-01 -1.021151319146156311e-01 2.260331064462661743e-01 4.612968564033508301e-01
-1.633157767355442047e-02 -2.154081463813781738e-01 1.417056322097778320e-01 -1.241897717118263245e-01 7.405716925859451294e-02 -5.615290626883506775e-02 1.403005234897136688e-02 -5.607463046908378601e-02 -2.232823073863983154e-01 6.648518890142440796e-02 3.902165889739990234e-01 1.708493828773498535e-01 1.319465935230255127e-01 -1.562493592500686646e-01 1.156265959143638611e-01 -6.777052581310272217e-02 1.860725879669189453e-01 1.369025409221649170e-01 8.443790674209594727e-02 1.348609924316406250e-01 -2.534317970275878906e-01 -1.979350298643112183e-01 -4.365954399108886719e-01 1.055209189653396606e-01 -6.116605177521705627e-02 3.014089167118072510e-01 2.418815344572067261e-01 -3.375730291008949280e-02 1.007134914398193359e-01 -2.770102582871913910e-02 1.100423559546470642e-01 2.218937426805496216e-01
1.799999922513961792e-01 -2.650593221187591553e-01 1.834153532981872559e-01 -1.255537569522857666e-02 7.584249973297119141e-02 -3.862407803535461426e-01 -4.644546657800674438e-02 7.905486971139907837e-03 1.304862648248672485e-01 4.269900545477867126e-02 1.541249901056289673e-01 -2.594260275363922119e-01 1.226601656526327133e-02 -4.238855466246604919e-02 -3.321949839591979980e-01 3.106424701400101185e-04 5.118541792035102844e-02 5.532901734113693237e-02 1.371839940547943115e-01 1.980921439826488495e-02 -9.299106895923614502e-02 -8.392443507909774780e-02 -4.655187483876943588e-03 4.227266609668731689e-01 1.770085692405700684e-01 -1.129281520843505859e-02 1.583898067474365234e-01 6.332262605428695679e-02 3.792702257633209229e-01 1.577079445123672485e-01 1.882093250751495361e-01 1.355381030589342117e-02
-3.888277336955070496e-02 -9.058608859777450562e-02 1.489570923149585724e-02 -3.233529925346374512e-01 -1.267779171466827393e-01 1.269619166851043701e-01 -3.704042434692382812e-01 4.188152030110359192e-02 -1.507626622915267944e-01 -1.279306709766387939e-01 8.852795511484146118e-02 -2.638321220874786377e-01 4.585395380854606628e-02 4.820937290787696838e-02 -3.401196599006652832e-01 -6.360947340726852417e-02 -1.301501244306564331e-01 -1.469706296920776367e-01 7.189880311489105225e-02 -3.711623325943946838e-02 -3.242061659693717957e-02 -2.827176749706268311e-01 -2.239463478326797485e-01 1.995503157377243042e-01 4.565649852156639099e-02 1.496314704418182373e-01 4.419712722301483154e-01 -1.551688015460968018e-01 -4.101998731493949890e-02 -7.924807816743850708e-02 -5.976250767707824707e-02 -4.689983651041984558e-02
1.431852281093597412e-01 -1.184214577078819275e-01 -1.092221364378929138e-01 2.717152833938598633e-01 -1.484345942735671997e-01 8.349479176104068756e-03 -1.835477501153945923e-01 -6.213207170367240906e-02 -2.869739532470703125e-01 -3.205488622188568115e-01 -2.748645655810832977e-02 -3.123329579830169678e-01 2.417129278182983398e-01 -7.805728167295455933e-02 -5.525921657681465149e-02 -1.184896826744079590e-01 -9.715792536735534668e-02 2.956703603267669678e-01 -1.333396732807159424e-01 -1.312721669673919678e-01 -2.412656992673873901e-01 -2.407003790140151978e-01 -2.237302511930465698e-01 1.403764784336090088e-01 1.412625163793563843e-01 1.032036542892456055e-01 1.978589147329330444e-01 1.717943698167800903e-01 8.030841499567031860e-02 1.009981036186218262e-01 -9.518602490425109863e-02 1.108209565281867981e-01
3.720240294933319092e-02 -1.080787852406501770e-01 2.006015330553054810e-01 2.457156218588352203e-02 -2.736786901950836182e-01 1.440583914518356323e-02 -2.979379296302795410e-01 2.307610362768173218e-01 -1.608153879642486572e-01 -2.737311832606792450e-02 3.710031742230057716e-03 -1.406805664300918579e-01 -2.852790057659149170e-02 -2.561706900596618652e-01 -6.453044712543487549e-02 -3.796868324279785156e-01 -2.180580943822860718e-01 1.761121600866317749e-01 1.247616857290267944e-01 8.925004303455352783e-02 1.043005213141441345e-01 -2.578202784061431885e-01 -1.437686532735824585e-01 8.478917926549911499e-02 -5.050185322761535645e-02 2.130866944789886475e-01 1.245603635907173157e-01 2.113797515630722046e-01 4.568409174680709839e-02 3.619721829891204834e-01 1.123069599270820618e-01 8.126944303512573242e-02
1.301500052213668823e-01 -1.086543351411819458e-01 1.567159295082092285e-01 -1.923400610685348511e-01 -2.648391947150230408e-02 -4.224317893385887146e-02 1.456397026777267456e-01 1.798174232244491577e-01 -1.209409534931182861e-01 1.051011011004447937e-01 1.313335746526718140e-01 -1.773034036159515381e-01 -9.166688472032546997e-02 -3.626087605953216553e-01 -2.186534106731414795e-01 -6.786408275365829468e-02 -2.777996063232421875e-01 3.562430292367935181e-02 -8.995207399129867554e-02 3.142497036606073380e-03 -2.791940271854400635e-01 -1.784956753253936768e-01 -4.140781238675117493e-02 8.668652176856994629e-02 2.946731075644493103e-02 2.281779348850250244e-01 2.811878025531768799e-01 6.739700585603713989e-02 4.286825358867645264e-01 -1.969071030616760254e-01 -1.506566908210515976e-02 -1.487148553133010864e-01
7.650087028741836548e-02 -4.856234416365623474e-02 2.441873103380203247e-01 -1.986290961503982544e-01 9.195993095636367798e-02 1.977324113249778748e-02 -4.456796944141387939e-01 -2.678725123405456543e-01 -5.348090454936027527e-02 -1.361728161573410034e-01 3.023373149335384369e-02 -6.766880303621292114e-02 -2.002747356891632080e-01 -3.536435663700103760e-01 -9.735143743455410004e-03 -1.535196453332901001e-01 -2.177982330322265625e-01 -5.161219835281372070e-02 -4.823938757181167603e-02 -2.341637909412384033e-01 -2.615314722061157227e-02 -3.373127058148384094e-02 -2.629390358924865723e-01 -4.807591810822486877e-02 -4.495361819863319397e-02 -1.561823785305023193e-01 1.838327944278717041e-01 2.033598423004150391e-01 2.691721320152282715e-01 2.815972641110420227e-02 1.654941774904727936e-02 2.052504718303680420e-01
-6.273289024829864502e-02 -1.688643991947174072e-01 1.425020545721054077e-01 1.035944521427154541e-01 9.429491311311721802e-02 -1.947823017835617065e-01 2.030833624303340912e-02 -1.658599376678466797e-01 -1.316538453102111816e-01 1.595985293388366699e-01 1.503428965806961060e-01 1.384484022855758667e-01 1.547439545392990112e-01 -3.337244391441345215e-01 2.304423786699771881e-02 5.946571007370948792e-03 1.174215897917747498e-01 1.343942433595657349e-01 7.965835928916931152e-02 2.399640381336212158e-01 -8.566771447658538818e-02 -1.998886615037918091e-01 -5.364259481430053711e-01 7.700990140438079834e-02 -4.929061979055404663e-02 1.592124402523040771e-01 2.999590039253234863e-01 -1.943706721067428589e-02 6.163496896624565125e-02 -3.510560467839241028e-02 2.046826332807540894e-01 1.987075805664062500e-01
-9.774301946163177490e-02 -1.535579264163970947e-01 6.291543692350387573e-02 2.300779893994331360e-02 9.354013204574584961e-02 -6.588251888751983643e-02 5.099692568182945251e-02 -6.546363234519958496e-02 -2.541969716548919678e-01 2.446727901697158813e-01 2.811597883701324463e-01 1.219872757792472839e-01 6.652761995792388916e-02 -2.239649444818496704e-01 -1.115175709128379822e-02 1.902885548770427704e-02 -8.503304421901702881e-02 1.970422714948654175e-01 7.982385903596878052e-02 1.804569661617279053e-01 -1.291649341583251953e-01 -1.492957770824432373e-01 -4.747408032417297363e-01 1.465757191181182861e-01 -2.984078601002693176e-02 3.269174396991729736e-01 2.604562938213348389e-01 9.388461709022521973e-02 -5.479201674461364746e-02 -2.139309495687484741e-01 1.998382955789566040e-01 1.580079644918441772e-01
2.031663805246353149e-01 -2.000520974397659302e-01 1.300013065338134766e-01 8.529514819383621216e-02 -1.453190147876739502e-01 9.806894510984420776e-02 -1.216740831732749939e-01 -1.990389972925186157e-01 2.959699928760528564e-01 2.407197840511798859e-02 4.232491254806518555e-01 -3.000011146068572998e-01 -1.311587244272232056e-01 6.931770592927932739e-02 9.935806691646575928e-02 -6.203801557421684265e-02 2.607732079923152924e-02 1.002141162753105164e-01 3.780703246593475342e-02 8.657895028591156006e-02 -5.899967253208160400e-02 -2.481496632099151611e-01 -9.275864064693450928e-02 3.553965687751770020e-01 2.147909402847290039e-01 -5.468068271875381470e-02 2.379347831010818481e-01 -1.122736632823944092e-01 1.374613493680953979e-01 -3.595195338129997253e-02 2.409114837646484375e-01 1.166229974478483200e-02
4.356114938855171204e-02 -2.348711639642715454e-01 1.200353913009166718e-02 -6.739125400781631470e-02 9.374751895666122437e-02 -3.381573855876922607e-01 -9.581036120653152466e-02 9.366169571876525879e-02 -1.875190138816833496e-01 -6.127714738249778748e-02 1.848509609699249268e-01 -9.048163890838623047e-02 -3.038007915019989014e-01 -1.375288367271423340e-01 -2.197161167860031128e-01 1.799605637788772583e-01 -2.492277771234512329e-01 1.727313548326492310e-01 -4.502974078059196472e-02 1.669552773237228394e-01 1.780323982238769531e-01 -1.376977562904357910e-02 -3.472141325473785400e-01 1.094731837511062622e-01 1.365509331226348877e-01 -1.172658950090408325e-01 3.086555004119873047e-01 4.888594895601272583e-02 2.783437967300415039e-01 6.544695049524307251e-02 1.573314815759658813e-01 -3.419066593050956726e-02
-1.395863294601440430e-01 -1.496304869651794434e-01 6.535803526639938354e-02 1.406630873680114746e-02 6.605230271816253662e-02 -2.951441109180450439e-01 2.632114477455615997e-02 -1.796310842037200928e-01 -1.949566900730133057e-01 1.504738777875900269e-01 2.766031622886657715e-01 2.500842511653900146e-01 9.609297662973403931e-02 -9.453224949538707733e-03 1.094451397657394409e-01 -1.679298877716064453e-01 6.671044975519180298e-02 2.093689143657684326e-01 1.518477797508239746e-01 1.958354376256465912e-02 -1.371224522590637207e-01 -2.685910463333129883e-01 -3.523392379283905029e-01 1.476330757141113281e-01 -6.661311537027359009e-02 2.133960574865341187e-01 3.236032128334045410e-01 2.947494201362133026e-02 5.919542163610458374e-04 7.954373955726623535e-03 3.278673291206359863e-01 -9.103451669216156006e-02
1.272760331630706787e-01 -7.355345785617828369e-02 9.680416435003280640e-02 6.526818871498107910e-02 -2.485147491097450256e-02 -2.913365066051483154e-01 -2.485486418008804321e-01 1.238999366760253906e-01 -4.131640493869781494e-02 4.904026165604591370e-03 2.970102131366729736e-01 2.214036136865615845e-01 9.530361741781234741e-02 -9.855247288942337036e-02 3.288399279117584229e-01 -1.389045119285583496e-01 6.441599875688552856e-02 -4.631271120160818100e-03 5.923025310039520264e-02 -2.216471731662750244e-01 -1.135141626000404358e-01 -3.444579839706420898e-01 -3.304848670959472656e-01 3.761661425232887268e-02 -3.954017162322998047e-02 1.964174956083297729e-01 1.007316783070564270e-01 4.568599537014961243e-02 2.327855974435806274e-01 1.466659605503082275e-01 -6.422678381204605103e-02 2.928570508956909180e-01
1.985784471035003662e-01 -1.643084138631820679e-01 9.677972644567489624e-02 -2.096184939146041870e-01 -1.745916157960891724e-02 1.520460192114114761e-02 8.659347891807556152e-02 6.979525834321975708e-02 2.891443111002445221e-02 -1.321837157011032104e-01 2.231279164552688599e-01 -2.153915166854858398e-01 -1.240880563855171204e-01 -4.442094862461090088e-01 -1.783005148172378540e-01 6.554974615573883057e-02 -3.880591094493865967e-01 -9.367181360721588135e-02 7.871961593627929688e-02 1.184268891811370850e-01 -1.696727722883224487e-01 -1.121100932359695435e-01 -9.271775931119918823e-02 1.274603009223937988e-01 -1.059287972748279572e-02 1.021413728594779968e-01 3.739553391933441162e-01 4.365829378366470337e-02 2.429475188255310059e-01 -7.289971411228179932e-02 3.249343112111091614e-02 -2.014642357826232910e-01
2.545819990336894989e-02 5.433150008320808411e-02 -3.418209254741668701e-01 9.586420655250549316e-02 -7.524615153670310974e-03 5.456074699759483337e-02 -2.105956524610519409e-01 1.825471371412277222e-01 -9.876120090484619141e-02 2.339886426925659180e-01 1.813174486160278320e-01 -4.825356602668762207e-02 -8.389897644519805908e-02 -3.995388150215148926e-01 9.165545552968978882e-02 -1.185556426644325256e-01 -1.071020066738128662e-01 -1.331997662782669067e-02 2.104588747024536133e-01 -1.271722316741943359e-01 -1.468826383352279663e-01 -2.305438369512557983e-01 -3.162207305431365967e-01 3.117755651473999023e-01 -5.312599986791610718e-02 3.241965919733047485e-02 1.274592359550297260e-03 -2.393433302640914917e-01 2.723479270935058594e-01 -1.238138601183891296e-01 3.767418116331100464e-02 6.858667731285095215e-02
2.546245753765106201e-01 -2.249395251274108887e-01 4.436359927058219910e-02 -3.659372627735137939e-01 -2.097039073705673218e-01 -4.055045843124389648e-01 -2.060072124004364014e-01 -1.321364790201187134e-01 6.805601716041564941e-02 1.299070268869400024e-01 2.875117026269435883e-02 4.017179086804389954e-02 -7.352103292942047119e-02 -3.117549717426300049e-01 5.079909414052963257e-02 -1.254271268844604492e-01 6.160649936646223068e-03 -8.429472893476486206e-02 -1.144228279590606689e-01 5.652723833918571472e-03 1.674468070268630981e-01 -2.013899683952331543e-01 -3.330676257610321045e-02 1.107542663812637329e-01 2.479336261749267578e-01 8.370053954422473907e-03 2.220571041107177734e-01 7.587609440088272095e-02 2.745188772678375244e-01 9.996845573186874390e-02 1.307403892278671265e-01 1.192877888679504395e-01
-1.025502756237983704e-01 -2.057240456342697144e-01 3.184286653995513916e-01 -1.664101779460906982e-01 -7.075350731611251831e-03 -2.010238356888294220e-02 -3.457130491733551025e-02 -1.640413999557495117e-01 5.448561906814575195e-02 -2.549280822277069092e-01 5.647353082895278931e-02 -2.187089920043945312e-01 2.427775412797927856e-01 -4.502221196889877319e-02 8.553713560104370117e-02 1.654663309454917908e-02 -1.429660245776176453e-02 1.954716891050338745e-01 2.334914654493331909e-01 6.957022845745086670e-02 -1.154878214001655579e-01 -4.968064129352569580e-01 -2.001822441816329956e-01 6.328400969505310059e-02 2.196430265903472900e-01 -2.036799192428588867e-01 2.153132557868957520e-01 1.164284273982048035e-01 -3.117663227021694183e-02 3.116871230304241180e-02 -5.908484384417533875e-02 2.118791639804840088e-01
1.612969934940338135e-01 -9.969143569469451904e-02 1.247808784246444702e-01 -9.765591472387313843e-02 8.940535783767700195e-02 -1.259656399488449097e-01 -1.279088556766510010e-01 9.841316193342208862e-02 -2.728190720081329346e-01 -1.645919121801853180e-02 1.983923017978668213e-01 -2.103897035121917725e-01 -1.942820847034454346e-01 -9.118204563856124878e-02 -2.445294559001922607e-01 -6.090872734785079956e-02 -2.813705205917358398e-01 1.030122265219688416e-01 -1.185863390564918518e-01 2.922595143318176270e-01 3.731721267104148865e-02 -2.115216553211212158e-01 -3.637835979461669922e-01 -1.076181456446647644e-01 -5.606912542134523392e-03 5.450083687901496887e-02 3.887473344802856445e-01 -1.248401552438735962e-01 1.289892196655273438e-01 -1.030644103884696960e-01 1.193529516458511353e-01 -1.749641299247741699e-01
2.259303629398345947e-01 1.550613157451152802e-02 1.148918792605400085e-01 -2.513788081705570221e-02 8.219179511070251465e-02 1.365632414817810059e-01 9.741746634244918823e-02 -5.175318568944931030e-02 -1.119889989495277405e-01 -3.983192518353462219e-02 4.449158310890197754e-01 1.292178779840469360e-01 2.191333323717117310e-01 -2.246404886245727539e-01 -7.112097926437854767e-03 -4.528333619236946106e-02 5.714054033160209656e-02 5.420709494501352310e-03 3.683231770992279053e-01 2.329611778259277344e-01 -2.555476427078247070e-01 -1.576141268014907837e-01 -2.945613563060760498e-01 7.955379784107208252e-02 8.965707570314407349e-02 -1.010262072086334229e-01 2.335435301065444946e-01 1.592010259628295898e-01 1.811233460903167725e-01 -8.578443527221679688e-02 1.971829831600189209e-01 1.195938140153884888e-01
1.117570474743843079e-01 -3.334578871726989746e-02 1.418279558420181274e-01 8.715566247701644897e-02 1.712142080068588257e-01 1.468709558248519897e-01 -6.787404417991638184e-02 -2.652683062478899956e-03 4.685870185494422913e-02 -1.542796045541763306e-01 6.403285264968872070e-02 -6.434783339500427246e-02 1.231266111135482788e-01 -2.469372302293777466e-01 -3.038050234317779541e-01 8.898342400789260864e-02 -9.184182435274124146e-02 1.507691442966461182e-01 -9.529578685760498047e-02 1.342840865254402161e-02 -9.528549760580062866e-02 -2.152487039566040039e-01 -2.196471691131591797e-01 5.246105194091796875e-01 1.458177566528320312e-01 -1.338288038969039917e-01 6.425021588802337646e-02 1.712091714143753052e-01 2.683710455894470215e-01 1.282267421483993530e-01 2.362097799777984619e-01 -2.375316470861434937e-01
1.631943583488464355e-01 -2.516320645809173584e-01 1.819270849227905273e-01 -1.104400604963302612e-01 -2.501807510852813721e-01 -4.418026208877563477e-01 -8.420843631029129028e-02 7.797141373157501221e-02 1.645728051662445068e-01 1.120178401470184326e-01 1.779540814459323883e-02 -6.470133364200592041e-02 -8.961595594882965088e-02 -3.383205458521842957e-02 1.442398726940155029e-01 1.453044731169939041e-02 -9.106738865375518799e-02 7.196127623319625854e-02 -1.183297932147979736e-01 5.146730691194534302e-02 6.052418425679206848e-02 -1.448789536952972412e-01 -3.697752356529235840e-01 1.689869761466979980e-01 1.111074015498161316e-01 -1.660269126296043396e-02 2.360231131315231323e-01 2.248283177614212036e-01 3.297069072723388672e-01 1.868759691715240479e-01 1.776648759841918945e-01 7.308842241764068604e-02
9.186343848705291748e-02 -1.849870383739471436e-01 2.539400160312652588e-01 2.085964381694793701e-01 -3.254879713058471680e-01 -1.611669920384883881e-02 -2.931357622146606445e-01 4.143530130386352539e-01 -4.143162444233894348e-02 7.808714359998703003e-02 2.237462252378463745e-01 -7.948596775531768799e-02 6.365489214658737183e-02 -1.499247848987579346e-01 9.983342885971069336e-02 -2.122353166341781616e-01 -1.978257298469543457e-01 9.484329819679260254e-02 1.339295655488967896e-01 2.069686502218246460e-01 -2.654073387384414673e-02 -4.110225662589073181e-02 -3.008278273046016693e-02 1.281858235597610474e-01 -6.385207921266555786e-02 9.592369943857192993e-02 1.937572807073593140e-01 2.897383868694305420e-01 2.486981451511383057e-01 5.378308147192001343e-02 1.062478646636009216e-01 -1.883445121347904205e-02
2.696531265974044800e-02 -4.499347135424613953e-02 4.817936941981315613e-02 7.289605587720870972e-02 1.030366215854883194e-02 -2.569162659347057343e-02 -3.477483093738555908e-01 2.316188216209411621e-01 7.094617187976837158e-02 2.111115902662277222e-01 3.507762253284454346e-01 -1.417915672063827515e-01 8.471750468015670776e-02 -2.779440879821777344e-01 1.025085821747779846e-01 1.738362312316894531e-01 -4.306405317038297653e-03 -6.948152929544448853e-02 1.707243621349334717e-01 -5.034759640693664551e-03 6.847879383713006973e-03 -2.014510780572891235e-01 -4.325439035892486572e-01 1.639771014451980591e-01 3.758500516414642334e-02 -3.456958755850791931e-02 -1.296930909156799316e-01 1.948623359203338623e-01 1.804118305444717407e-01 -1.779076643288135529e-02 9.042910486459732056e-02 3.305927515029907227e-01
1.605368107557296753e-01 -2.285495549440383911e-01 1.330629736185073853e-01 2.519139647483825684e-01 9.875933825969696045e-02 -3.741948902606964111e-01 -1.197611074894666672e-02 8.616858720779418945e-02 -2.699909359216690063e-02 1.192281767725944519e-02 1.105932295322418213e-01 -1.080307438969612122e-01 8.752987533807754517e-02 -3.073921799659729004e-01 1.393777579069137573e-01 -5.348361283540725708e-02 1.388662122189998627e-02 2.146564610302448273e-02 4.336508810520172119e-01 -1.274737417697906494e-01 -3.052238523960113525e-01 -1.689941883087158203e-01 -3.138608634471893311e-01 2.279210239648818970e-01 -8.015537261962890625e-02 1.260547935962677002e-01 8.095352351665496826e-02 9.211906045675277710e-02 7.178568094968795776e-02 -9.981790184974670410e-02 5.542386323213577271e-02 3.995116427540779114e-02
-3.363186120986938477e-02 8.882886171340942383e-02 1.628672778606414795e-01 -9.647802449762821198e-03 -1.863953769207000732e-01 5.441309884190559387e-02 -3.241699635982513428e-01 -7.164077833294868469e-03 4.366376250982284546e-02 -1.822406798601150513e-01 -1.780635118484497070e-02 -2.377190589904785156e-01 1.007044687867164612e-01 -5.215073227882385254e-01 -2.394103258848190308e-02 7.045924663543701172e-02 -2.903951704502105713e-01 6.331949681043624878e-02 -3.627524524927139282e-02 1.342284530401229858e-01 -1.017550900578498840e-01 -2.039013355970382690e-01 -1.103448793292045593e-01 1.351134292781352997e-02 2.190840244293212891e-01 1.140491068363189697e-01 -2.846202626824378967e-02 1.714831441640853882e-01 2.339830249547958374e-02 1.691577881574630737e-01 4.628058895468711853e-02 3.839763700962066650e-01
3.062039241194725037e-02 -7.847943902015686035e-02 1.066442802548408508e-01 6.850054021924734116e-03 9.617685526609420776e-02 -2.963293902575969696e-02 7.034117728471755981e-02 -1.851613372564315796e-01 -3.013115227222442627e-01 1.193542331457138062e-01 2.573855519294738770e-01 7.528429478406906128e-02 8.625026792287826538e-02 -2.890758812427520752e-01 -6.678651273250579834e-02 5.479139462113380432e-02 5.241347104310989380e-02 1.232102885842323303e-01 1.176633387804031372e-01 1.818200945854187012e-01 -1.611086279153823853e-01 -1.711696237325668335e-01 -5.230420827865600586e-01 1.318685263395309448e-01 6.443545222282409668e-02 2.670282125473022461e-01 3.449871540069580078e-01 7.447057962417602539e-02 -4.008429870009422302e-02 -6.813877820968627930e-02 8.597536385059356689e-02 1.788830012083053589e-01
-1.424638479948043823e-01 8.621639758348464966e-02 5.819663777947425842e-02 2.747051790356636047e-02 1.125834137201309204e-01 -2.531684041023254395e-01 -2.605194747447967529e-01 -2.592900991439819336e-01 -6.275726854801177979e-02 5.949867516756057739e-02 2.110220678150653839e-02 -1.279148757457733154e-01 1.290103942155838013e-01 -1.673392206430435181e-01 5.570893734693527222e-02 9.794368594884872437e-02 -1.040463447570800781e-01 -6.427409127354621887e-03 7.937531173229217529e-02 -1.411707848310470581e-01 -4.083947241306304932e-01 -3.293704390525817871e-01 1.921356841921806335e-02 -2.329647094011306763e-01 6.595442444086074829e-02 1.534396260976791382e-01 3.226450085639953613e-01 2.647336572408676147e-02 2.522481083869934082e-01 -9.193743020296096802e-02 3.044374883174896240e-01 1.008085831999778748e-01
-3.255465254187583923e-02 -2.978668510913848877e-01 -3.470827639102935791e-02 -3.503223508596420288e-02 -6.191367283463478088e-03 -1.208078488707542419e-01 3.998408466577529907e-02 6.927325390279293060e-03 -2.251213639974594116e-01 1.440108120441436768e-01 1.425206065177917480e-01 -2.026049047708511353e-01 -3.970254585146903992e-02 1.230617165565490723e-01 1.571949720382690430e-01 -4.958984255790710449e-02 -5.726504698395729065e-02 -1.679946184158325195e-01 -8.212259411811828613e-02 1.081828027963638306e-01 4.514058306813240051e-02 -2.720494568347930908e-01 -3.383344411849975586e-02 8.432363718748092651e-02 -8.727823942899703979e-02 -8.063673228025436401e-02 2.047687321901321411e-01 3.560230433940887451e-01 4.800464212894439697e-01 -1.215974241495132446e-01 2.730827629566192627e-01 2.792392969131469727e-01
-1.393595635890960693e-01 -1.297163218259811401e-01 2.856229804456233978e-02 -1.990156322717666626e-01 -3.213939964771270752e-01 5.671981722116470337e-03 -1.571212708950042725e-01 6.749974936246871948e-02 6.443607062101364136e-02 -2.542293667793273926e-01 2.489276677370071411e-01 2.163788676261901855e-02 1.834310404956340790e-02 -5.780750140547752380e-02 -5.478255916386842728e-03 8.289268612861633301e-02 1.053837239742279053e-01 -2.378359436988830566e-03 -1.115400120615959167e-01 -1.806212514638900757e-01 -1.999255418777465820e-01 -3.049882352352142334e-01 -5.923234671354293823e-02 4.281730651855468750e-01 -1.548848897218704224e-01 9.155656397342681885e-02 3.758966624736785889e-01 -3.920663893222808838e-02 1.044807061553001404e-01 -2.580338120460510254e-01 8.170522004365921021e-02 1.165194436907768250e-01
-9.466139972209930420e-02 1.055642515420913696e-01 1.542638838291168213e-01 1.134598404169082642e-01 4.879838973283767700e-02 -1.305225789546966553e-01 -3.080058693885803223e-01 -9.620801359415054321e-02 -3.036894798278808594e-01 -5.417535826563835144e-02 1.152640655636787415e-01 5.950934719294309616e-03 -2.337471842765808105e-01 -1.527139097452163696e-01 5.826804041862487793e-02 -2.392185330390930176e-01 1.243421211838722229e-01 9.656650573015213013e-02 1.672241389751434326e-01 -1.523451954126358032e-01 -1.376332938671112061e-01 1.553791314363479614e-01 -4.230844676494598389e-01 1.467961370944976807e-01 -6.765832006931304932e-02 1.423693597316741943e-01 2.574708461761474609e-01 4.459387809038162231e-02 3.549754023551940918e-01 8.589168637990951538e-02 1.483473479747772217e-01 6.714015454053878784e-02
1.303780823945999146e-01 1.789352744817733765e-01 2.620626986026763916e-01 -1.561988145112991333e-01 -1.992282122373580933e-01 9.365213103592395782e-03 -5.002654194831848145e-01 2.170448005199432373e-01 1.824745088815689087e-01 5.444014817476272583e-02 2.661551237106323242e-01 1.245477572083473206e-01 -3.983187675476074219e-02 -4.535919055342674255e-02 1.786218285560607910e-01 -1.118546426296234131e-01 -1.143421679735183716e-01 3.049763441085815430e-01 -2.345040440559387207e-02 5.418200045824050903e-02 -2.026996910572052002e-01 -2.068660557270050049e-01 -2.472625486552715302e-02 2.118996530771255493e-01 7.224531471729278564e-02 1.297737658023834229e-01 1.712432652711868286e-01 1.919573545455932617e-01 7.814364135265350342e-02 7.022897899150848389e-02 -6.337015889585018158e-03 1.086628586053848267e-01
1.146366354078054428e-02 3.456940129399299622e-02 -1.019230559468269348e-01 7.344466447830200195e-02 2.560767345130443573e-02 -7.064292579889297485e-02 -3.124170601367950439e-01 4.393585026264190674e-02 -1.998331844806671143e-01 -3.137842938303947449e-02 9.787455201148986816e-02 -3.473414182662963867e-01 5.087601393461227417e-02 -1.308978646993637085e-01 6.368029117584228516e-02 1.929040402173995972e-01 -1.880108714103698730e-01 -6.123614683747291565e-02 5.700062960386276245e-02 4.849231988191604614e-02 -5.124159455299377441e-01 -2.495273649692535400e-01 -2.042229622602462769e-01 2.796892076730728149e-02 1.626480184495449066e-02 3.286329656839370728e-02 1.805557161569595337e-01 1.488282084465026855e-01 -9.519882500171661377e-02 -1.449853032827377319e-01 2.046888470649719238e-01 3.247756659984588623e-01
-1.122367456555366516e-01 -3.262075185775756836e-01 8.360683917999267578e-02 -6.123691052198410034e-02 -9.808028489351272583e-02 -8.235395699739456177e-02 -1.309537440538406372e-01 6.413546204566955566e-02 2.548696659505367279e-02 -1.478680968284606934e-02 1.597559750080108643e-01 6.240859627723693848e-02 1.345915496349334717e-01 1.065031141042709351e-01 -1.203034818172454834e-01 1.028916537761688232e-01 -1.979660838842391968e-01 1.059802472591400146e-01 1.877762973308563232e-01 8.328543603420257568e-02 2.316384911537170410e-01 -1.980083137750625610e-01 -6.530325114727020264e-02 4.605586528778076172e-01 -1.668095737695693970e-01 1.476828753948211670e-02 4.119284152984619141e-01 -1.559711247682571411e-01 1.176644265651702881e-01 1.251344010233879089e-02 3.289650380611419678e-01 -4.060066491365432739e-02
1.147818788886070251e-01 -1.009003967046737671e-01 -3.916517645120620728e-02 5.708811222575604916e-04 -7.182986289262771606e-02 -1.820398122072219849e-01 -1.848820596933364868e-01 6.898873299360275269e-02 -2.968981862068176270e-01 -2.116877287626266479e-01 1.939425617456436157e-01 -9.889975190162658691e-02 7.986803352832794189e-02 -1.812805086374282837e-01 1.521112322807312012e-01 -1.005412265658378601e-02 -4.235383868217468262e-02 1.438966393470764160e-01 9.565096348524093628e-02 -1.143078729510307312e-01 -1.024068221449851990e-01 -2.060192972421646118e-01 -2.260587960481643677e-01 1.595889925956726074e-01 -9.586093574762344360e-02 -2.789872884750366211e-01 2.996327579021453857e-01 -1.950110495090484619e-01 1.520195156335830688e-01 2.012137174606323242e-01 1.064315065741539001e-01 4.371050894260406494e-01
6.873452663421630859e-02 -1.647116690874099731e-01 -5.951324943453073502e-03 1.263192445039749146e-01 1.442106533795595169e-02 2.253442816436290741e-02 -2.678815424442291260e-01 7.566784974187612534e-03 -2.601332962512969971e-01 2.529040537774562836e-02 -4.257760941982269287e-02 3.518548980355262756e-02 5.580085562542080879e-04 -3.763260245323181152e-01 -3.907039165496826172e-01 -1.270506381988525391e-01 -2.438298165798187256e-01 2.960303723812103271e-01 -6.582043319940567017e-02 1.168410480022430420e-01 8.601818978786468506e-02 -1.894788742065429688e-01 -3.507959842681884766e-01 4.477173089981079102e-02 1.496629565954208374e-01 -1.204912960529327393e-01 2.937076687812805176e-01 -1.065776273608207703e-01 1.697710305452346802e-01 2.107294648885726929e-02 2.049031108617782593e-02 -1.365220267325639725e-02
2.338199317455291748e-01 -7.484190165996551514e-02 6.769266724586486816e-02 -2.382909804582595825e-01 4.229931801091879606e-04 -1.177837699651718140e-01 -1.143772974610328674e-01 6.293842196464538574e-02 -1.795357763767242432e-01 -7.790209352970123291e-02 3.374736607074737549e-01 -2.809514403343200684e-01 -1.241227239370346069e-01 -4.871492832899093628e-02 1.692506968975067139e-01 -1.302347779273986816e-01 2.524318099021911621e-01 1.533440351486206055e-01 1.219267100095748901e-01 2.037836462259292603e-01 8.018606901168823242e-02 -1.684082299470901489e-01 -3.457910194993019104e-02 1.265692114830017090e-01 3.823054209351539612e-02 -9.347728639841079712e-02 1.210771873593330383e-01 2.571126818656921387e-02 4.422275424003601074e-01 -2.456116862595081329e-02 1.615633666515350342e-01 3.309181034564971924e-01
6.349571980535984039e-03 -7.964783906936645508e-02 7.641424983739852905e-02 -2.557599544525146484e-02 1.513676345348358154e-01 -1.226793508976697922e-03 3.765236958861351013e-02 -4.435252398252487183e-02 -2.528880238533020020e-01 1.745403930544853210e-02 1.738241463899612427e-01 6.045729294419288635e-02 9.560035914182662964e-02 -4.086905717849731445e-01 -1.745257154107093811e-02 -2.081336267292499542e-02 1.506764590740203857e-01 5.598766729235649109e-02 2.467387020587921143e-01 1.897001862525939941e-01 7.339802384376525879e-02 -3.647675216197967529e-01 -5.165513753890991211e-01 7.234312593936920166e-02 -2.102377638220787048e-02 8.801764994859695435e-02 1.641967743635177612e-01 2.661662399768829346e-01 3.373223007656633854e-04 -2.063982635736465454e-01 -2.474940381944179535e-02 5.813259258866310120e-02
8.659929782152175903e-02 -3.040542900562286377e-01 1.860329210758209229e-01 -1.230004951357841492e-01 6.249332334846258163e-03 -2.040423639118671417e-02 7.044201344251632690e-02 1.621122658252716064e-01 2.716683596372604370e-02 8.542478084564208984e-03 7.541302591562271118e-02 -7.667001336812973022e-02 -8.541379123926162720e-02 -1.622461080551147461e-01 -1.920855641365051270e-01 7.450121454894542694e-03 -3.443274199962615967e-01 1.487147063016891479e-03 -2.842863090336322784e-02 1.526056975126266479e-01 -2.271101623773574829e-01 -1.184599474072456360e-01 -1.667621731758117676e-01 1.953310817480087280e-01 3.333003446459770203e-02 9.787521511316299438e-02 4.488824605941772461e-01 -8.105561137199401855e-02 4.753963947296142578e-01 6.256531178951263428e-02 6.955576688051223755e-02 -8.900716155767440796e-02
1.510006040334701538e-01 -1.108362991362810135e-02 4.305724427103996277e-02 -1.822131872177124023e-02 -2.465842366218566895e-01 -2.040232419967651367e-01 -1.919972002506256104e-01 9.373630583286285400e-02 -2.342646718025207520e-01 1.208801493048667908e-01 3.264734745025634766e-01 -5.540121719241142273e-02 -2.627478539943695068e-01 -3.262573480606079102e-01 4.576464742422103882e-02 1.177473813295364380e-01 -6.021895259618759155e-02 9.254659712314605713e-02 1.338133364915847778e-01 -2.331664115190505981e-01 1.394706666469573975e-01 6.877882033586502075e-02 -2.439170777797698975e-01 2.177625000476837158e-01 2.227205224335193634e-02 1.681544631719589233e-01 9.087000787258148193e-02 1.743441522121429443e-01 2.525188922882080078e-01 6.022614240646362305e-02 1.574035137891769409e-01 2.847274541854858398e-01
9.363192319869995117e-02 -4.299166798591613770e-01 3.797726333141326904e-02 -1.132628172636032104e-01 -5.641243234276771545e-02 -1.853449195623397827e-01 -2.014405727386474609e-01 -2.741420455276966095e-02 8.285222202539443970e-02 1.607489585876464844e-01 2.879149317741394043e-01 -2.499655485153198242e-01 -1.868157684803009033e-01 -2.078335434198379517e-01 -2.335081398487091064e-01 -1.833620369434356689e-01 -1.809809356927871704e-01 4.200929030776023865e-02 -4.068350046873092651e-02 1.427552700042724609e-01 6.842454522848129272e-02 -1.257324367761611938e-01 -4.973712563514709473e-02 6.632024794816970825e-02 2.782988250255584717e-01 2.771275639533996582e-01 2.683658599853515625e-01 -1.102379858493804932e-01 5.885506793856620789e-02 -6.657721102237701416e-02 1.064311489462852478e-01 -1.654736697673797607e-01
-6.122247129678726196e-02 -2.440003901720046997e-01 -1.368642598390579224e-01 -1.956927329301834106e-01 3.982399776577949524e-02 1.581420451402664185e-01 -2.213534712791442871e-01 8.411908894777297974e-02 7.855074852705001831e-02 -1.153696998953819275e-01 2.087982445955276489e-01 -9.859420359134674072e-02 2.449735254049301147e-02 -5.942220240831375122e-02 -4.398971796035766602e-02 -6.540226936340332031e-02 -3.111495673656463623e-01 1.193386763334274292e-01 -4.203503951430320740e-02 -2.132668904960155487e-02 3.418368473649024963e-02 -3.723966777324676514e-01 -2.815035283565521240e-01 2.087387144565582275e-01 2.291538119316101074e-01 -4.868303239345550537e-02 2.582063078880310059e-01 1.837286949157714844e-01 -6.154746748507022858e-03 3.723910152912139893e-01 8.842565119266510010e-02 -1.899906992912292480e-01
-6.601803004741668701e-02 -1.467531025409698486e-01 -2.818778716027736664e-02 6.473605334758758545e-02 1.399669647216796875e-01 -1.619525104761123657e-01 -7.759074866771697998e-02 -1.414614617824554443e-01 -2.884871661663055420e-01 1.455752402544021606e-01 3.246390521526336670e-01 1.436061561107635498e-01 1.514244675636291504e-01 -2.360473275184631348e-01 -2.781987562775611877e-02 1.239162310957908630e-02 9.085335582494735718e-02 1.519263088703155518e-01 1.210213154554367065e-01 2.802327573299407959e-01 -2.178108394145965576e-01 -2.336708605289459229e-01 -4.711403846740722656e-01 4.660047218203544617e-02 8.094045519828796387e-02 1.875976324081420898e-01 1.870221495628356934e-01 2.863738499581813812e-02 1.055121198296546936e-01 9.754225611686706543e-02 1.383161991834640503e-01 1.387156248092651367e-01
-1.466209739446640015e-01 2.246412038803100586e-01 -6.043284386396408081e-02 1.734498143196105957e-01 -8.078624308109283447e-02 -2.065838575363159180e-01 -1.841645687818527222e-01 1.528282742947340012e-02 -1.001350134611129761e-01 8.048319071531295776e-02 2.593878507614135742e-01 -1.432633996009826660e-01 -1.181613504886627197e-01 1.200470724143087864e-03 -9.174478799104690552e-02 2.682067155838012695e-01 3.520594909787178040e-02 5.656674876809120178e-02 1.419452130794525146e-01 1.679621487855911255e-01 -3.687092959880828857e-01 -1.813560426235198975e-01 -1.042412668466567993e-01 1.944539099931716919e-01 -9.312769770622253418e-02 1.548639684915542603e-01 1.749601215124130249e-01 2.168513387441635132e-01 2.486937344074249268e-01 -1.803511083126068115e-01 2.899787127971649170e-01 2.307679057121276855e-01
3.425150513648986816e-01 -8.437704294919967651e-02 -1.522038429975509644e-01 -2.252807617187500000e-01 6.927674263715744019e-02 1.161790490150451660e-01 -2.150052040815353394e-01 1.509865820407867432e-01 -1.475819647312164307e-01 -1.250190138816833496e-01 -2.116025611758232117e-02 3.074525110423564911e-02 -8.860237896442413330e-02 -1.578122675418853760e-01 -3.408064842224121094e-01 1.315964162349700928e-01 -6.290674209594726562e-02 1.446053832769393921e-01 -1.749855875968933105e-01 -2.016506902873516083e-02 -1.313940882682800293e-01 -2.884240448474884033e-01 -4.352924227714538574e-01 1.936595737934112549e-01 2.765421569347381592e-01 9.673355519771575928e-02 5.576008930802345276e-02 1.671460717916488647e-01 -4.411670193076133728e-02 3.430167213082313538e-02 2.130004018545150757e-02 7.425082474946975708e-02
3.039697408676147461e-01 6.510851532220840454e-02 -5.972753278911113739e-03 -2.171631604433059692e-01 5.140495672821998596e-02 -1.023277640342712402e-01 -3.303927481174468994e-01 -1.727520227432250977e-01 4.518271237611770630e-02 -7.857808470726013184e-02 2.043478041887283325e-01 -1.629073917865753174e-01 2.695546150207519531e-01 -1.862378865480422974e-01 8.282963931560516357e-02 -2.195876240730285645e-01 2.453371137380599976e-01 1.230055764317512512e-01 3.493588268756866455e-01 1.303805857896804810e-01 1.772066205739974976e-01 -1.843406707048416138e-01 -1.112111210823059082e-01 1.615240722894668579e-01 1.553747653961181641e-01 -9.103655815124511719e-02 1.190522685647010803e-01 -5.889597348868846893e-03 2.528352737426757812e-01 -5.359056964516639709e-02 7.817178964614868164e-02 1.653981804847717285e-01
1.852015852928161621e-01 -1.174282282590866089e-01 -8.367770165205001831e-02 -1.080868840217590332e-01 1.079725939780473709e-02 4.502447694540023804e-02 1.487982869148254395e-01 -6.544189900159835815e-02 4.688466712832450867e-02 1.381401568651199341e-01 8.754681050777435303e-02 -1.113409921526908875e-01 -2.575047686696052551e-02 -2.870468795299530029e-01 -2.488124370574951172e-01 -2.022935897111892700e-01 -4.462460875511169434e-01 4.787468537688255310e-02 -2.816398628056049347e-02 2.553240954875946045e-02 -2.558322846889495850e-01 2.012495882809162140e-02 -1.972170770168304443e-01 2.929388284683227539e-01 8.522881567478179932e-02 4.188110306859016418e-02 3.942559361457824707e-01 -4.005820304155349731e-02 3.084709942340850830e-01 -6.778632104396820068e-02 1.165938824415206909e-01 -6.773546338081359863e-02
3.303554281592369080e-02 4.393634945154190063e-02 -1.886139959096908569e-01 -7.425606995820999146e-02 2.291330248117446899e-01 -1.439786106348037720e-01 -2.324987053871154785e-01 5.455122888088226318e-02 -1.232549995183944702e-01 1.169557943940162659e-01 2.848552465438842773e-01 1.504725515842437744e-01 -7.855119556188583374e-02 -1.823214590549468994e-01 1.834793388843536377e-01 -5.762599781155586243e-02 -2.278848290443420410e-01 -7.649343460798263550e-02 7.163231819868087769e-02 -1.607173383235931396e-01 -1.710679233074188232e-01 -2.584478855133056641e-01 -3.673976659774780273e-01 1.476117521524429321e-01 -1.654473096132278442e-01 8.292566239833831787e-02 9.527842700481414795e-02 1.037332117557525635e-01 2.604360878467559814e-01 4.745005443692207336e-02 1.692734807729721069e-01 3.495431840419769287e-01
1.966709084808826447e-02 -1.751184277236461639e-02 2.419273257255554199e-01 -5.522653833031654358e-02 5.461481213569641113e-02 1.485691056586802006e-03 -1.339526772499084473e-01 1.066653709858655930e-02 1.195648610591888428e-01 -6.162621825933456421e-02 1.059113666415214539e-01 -2.190523743629455566e-01 -9.051375836133956909e-02 2.269996106624603271e-01 8.882443606853485107e-02 -1.601899564266204834e-01 -3.010502457618713379e-01 1.278227418661117554e-01 6.067281588912010193e-03 2.290668338537216187e-01 1.034415364265441895e-01 -4.446814656257629395e-01 -3.671928346157073975e-01 2.532058954238891602e-01 -2.123660445213317871e-01 -1.128045562654733658e-02 -1.389765590429306030e-01 2.756424807012081146e-02 1.570240259170532227e-01 1.705623120069503784e-01 1.484539061784744263e-01 1.953652650117874146e-01
-8.495131134986877441e-02 -1.029753312468528748e-01 -8.315014839172363281e-02 1.549423784017562866e-01 -5.751236155629158020e-02 -1.705528199672698975e-01 -5.440430715680122375e-02 1.219553872942924500e-01 -1.401769518852233887e-01 -1.813684552907943726e-01 1.971122473478317261e-01 5.002315714955329895e-02 8.279898017644882202e-02 -1.816216409206390381e-01 -7.222253829240798950e-02 -2.679274082183837891e-01 -3.683814704418182373e-01 2.397508919239044189e-01 7.911214977502822876e-02 4.380123317241668701e-02 3.130846321582794189e-01 -2.433455288410186768e-01 -2.218949347734451294e-01 1.972645670175552368e-01 -2.529290504753589630e-02 1.315437555313110352e-01 2.120440006256103516e-01 3.088984191417694092e-01 1.323355585336685181e-01 2.452786415815353394e-01 -7.267109304666519165e-02 4.747873172163963318e-02
5.003480240702629089e-02 -6.594623625278472900e-02 8.024118840694427490e-03 2.282942533493041992e-01 -1.864189356565475464e-01 -1.995426416397094727e-01 -2.427977174520492554e-01 -3.060277998447418213e-01 -1.120015308260917664e-01 -3.877409175038337708e-02 3.330285251140594482e-01 -1.085448563098907471e-01 2.225788831710815430e-01 -2.633449435234069824e-01 5.588021874427795410e-02 -1.554078981280326843e-02 -1.965056210756301880e-01 1.231811046600341797e-01 -1.041318476200103760e-01 -1.029293090105056763e-01 -3.460651934146881104e-01 -5.049253255128860474e-02 1.427588146179914474e-02 2.312532216310501099e-01 1.248504444956779480e-01 -5.975605547428131104e-02 1.839968860149383545e-01 -9.132765978574752808e-02 2.037995904684066772e-01 1.840387731790542603e-01 -1.157410815358161926e-01 2.311393171548843384e-01
1.152241379022598267e-01 -4.035142436623573303e-02 1.626561731100082397e-01 5.446977913379669189e-02 -7.662742584943771362e-02 -1.894328147172927856e-01 -1.673617810010910034e-01 8.157528191804885864e-02 3.190207481384277344e-01 -1.332514584064483643e-01 1.738542020320892334e-01 -4.230070114135742188e-02 2.141132354736328125e-01 -1.326399445533752441e-01 -2.667229175567626953e-01 -4.287115857005119324e-02 -3.489732146263122559e-01 -5.735657736659049988e-02 -1.090674847364425659e-02 5.404629930853843689e-02 -2.894516661763191223e-02 -2.417503595352172852e-01 -2.846299409866333008e-01 3.584246849641203880e-03 -4.738058149814605713e-02 1.706508100032806396e-01 4.142573177814483643e-01 3.145240247249603271e-01 1.372363418340682983e-01 -2.023954689502716064e-02 -3.549843281507492065e-02 -2.153052575886249542e-02
2.384245954453945160e-02 -2.035985589027404785e-01 -2.811257168650627136e-02 1.125071495771408081e-01 9.278319031000137329e-02 -1.396440267562866211e-01 3.437930718064308167e-02 2.654673159122467041e-01 -8.263495564460754395e-02 1.653778254985809326e-01 8.634414523839950562e-02 -5.780639126896858215e-02 -3.833810985088348389e-02 -2.883974611759185791e-01 1.245765015482902527e-01 9.377265721559524536e-02 -3.019081801176071167e-02 -1.599516719579696655e-01 2.360912561416625977e-01 -5.854439362883567810e-02 -2.381199002265930176e-01 -2.287650108337402344e-01 -3.777141571044921875e-01 2.005476504564285278e-01 -1.461561322212219238e-01 -1.732956035993993282e-03 2.743244767189025879e-01 4.195396229624748230e-02 1.954514682292938232e-01 -3.871110081672668457e-01 1.216082572937011719e-01 1.096741929650306702e-01
1.925950795412063599e-01 -1.760725528001785278e-01 1.215572208166122437e-01 -1.442527770996093750e-01 -1.309815496206283569e-01 1.304376404732465744e-02 -3.724282681941986084e-01 2.136107087135314941e-01 1.944963783025741577e-01 2.365618385374546051e-02 2.986515462398529053e-01 -1.059270948171615601e-01 1.587169170379638672e-01 -2.603972852230072021e-01 -2.503158748149871826e-01 -1.052216347306966782e-02 -3.630342185497283936e-01 -3.408249095082283020e-02 -1.002367958426475525e-02 7.137504220008850098e-02 1.109214778989553452e-02 -1.499355733394622803e-01 -1.713035255670547485e-01 1.111634075641632080e-01 1.183123290538787842e-01 8.368775993585586548e-02 3.654084801673889160e-01 1.568439453840255737e-01 -3.816883265972137451e-02 -5.427690595388412476e-02 4.806938394904136658e-02 -1.086228787899017334e-01
2.113762050867080688e-01 -8.913779258728027344e-02 -6.804726272821426392e-02 -2.522312104701995850e-01 -4.052456468343734741e-02 -1.069612428545951843e-02 -3.049860000610351562e-01 -1.455776859074831009e-02 -5.781554430723190308e-02 -2.144168019294738770e-01 3.762390315532684326e-01 -1.557005941867828369e-01 -9.545648097991943359e-02 -1.011230796575546265e-01 2.014160156250000000e-01 -8.947703987360000610e-02 2.068548798561096191e-01 7.256136089563369751e-02 1.464516073465347290e-01 9.530752152204513550e-02 1.070186719298362732e-01 -1.825717687606811523e-01 5.993815511465072632e-02 2.137676477432250977e-01 1.262995600700378418e-01 8.323972113430500031e-03 2.269803881645202637e-01 1.072431728243827820e-01 3.444330692291259766e-01 -9.856056421995162964e-02 3.896959871053695679e-02 3.457472920417785645e-01
1.723389178514480591e-01 -9.720859676599502563e-02 -1.425787210464477539e-01 -1.736135780811309814e-01 -1.270018517971038818e-01 -1.943184435367584229e-01 -2.616108059883117676e-01 -4.125354439020156860e-02 -1.679755151271820068e-01 -9.729399345815181732e-03 -9.094576537609100342e-02 -2.383463978767395020e-01 -6.573667377233505249e-02 -1.138731986284255981e-01 6.708354502916336060e-02 -2.409429550170898438e-01 -1.119754556566476822e-02 8.512175828218460083e-02 2.864547073841094971e-01 4.396133497357368469e-02 1.871493458747863770e-01 -2.088565379381179810e-01 -2.748079895973205566e-01 2.812007367610931396e-01 2.006627172231674194e-01 3.084551356732845306e-02 3.008123636245727539e-01 -1.478610336780548096e-01 1.017386242747306824e-01 -1.202690750360488892e-01 -1.440497040748596191e-01 -2.989692986011505127e-01
2.218349091708660126e-02 -6.776123493909835815e-02 1.975629245862364769e-03 -3.849067166447639465e-02 1.604511886835098267e-01 -3.646778464317321777e-01 -3.809664398431777954e-02 -1.778646185994148254e-02 -3.316004872322082520e-01 1.564631760120391846e-01 2.035189718008041382e-01 -1.193828061223030090e-01 -2.844963669776916504e-01 -7.991709560155868530e-02 -2.358110547065734863e-01 1.133933067321777344e-01 -2.626976966857910156e-01 8.004154264926910400e-02 -1.042799651622772217e-02 1.908579468727111816e-01 1.585398167371749878e-01 -1.376079022884368896e-01 -3.007550537586212158e-01 -1.705251634120941162e-03 1.526596546173095703e-01 -2.744750082492828369e-01 2.636342644691467285e-01 5.102365463972091675e-02 2.061685472726821899e-01 -9.325470775365829468e-02 6.707677245140075684e-02 -1.187362149357795715e-01
5.956655368208885193e-02 -1.744275242090225220e-01 1.200430095195770264e-03 9.083840250968933105e-02 2.092596888542175293e-02 -1.428915560245513916e-01 7.316778600215911865e-02 -2.476965188980102539e-01 -7.390841841697692871e-02 4.680050536990165710e-02 3.562512099742889404e-01 6.638567149639129639e-02 1.887812614440917969e-01 -1.987231373786926270e-01 2.960907295346260071e-04 -1.844470649957656860e-01 -7.202398777008056641e-02 -5.234225466847419739e-02 -9.815794974565505981e-02 -9.617160260677337646e-02 -4.120540022850036621e-01 -3.260664641857147217e-01 -1.957787871360778809e-01 2.323995679616928101e-01 -3.374318182468414307e-01 -5.036929249763488770e-02 4.063802585005760193e-02 7.205645740032196045e-02 2.653505206108093262e-01 -1.105190813541412354e-01 -1.070311442017555237e-01 9.750068187713623047e-02
5.747723951935768127e-02 -1.146404296159744263e-01 -1.872563213109970093e-01 2.129623666405677795e-02 5.204720422625541687e-03 -1.788942813873291016e-01 -1.465746611356735229e-01 -2.514737844467163086e-02 -3.171832561492919922e-01 -5.287885293364524841e-02 2.690598666667938232e-01 -8.117186278104782104e-02 -2.689099013805389404e-01 -2.218658030033111572e-01 -1.843411326408386230e-01 -1.749795377254486084e-01 -3.061493635177612305e-01 6.074176356196403503e-02 4.057770222425460815e-02 3.859400153160095215e-01 5.255170166492462158e-02 -9.154749102890491486e-03 -1.618722081184387207e-01 1.015081033110618591e-01 1.486646085977554321e-01 5.702365934848785400e-02 2.210698872804641724e-01 -1.717350184917449951e-01 3.308314085006713867e-01 -1.444582045078277588e-01 -1.049775443971157074e-02 -6.211361661553382874e-02
-1.008181944489479065e-01 -1.514449268579483032e-01 1.836322695016860962e-01 4.442099481821060181e-02 -7.200208306312561035e-02 3.100048564374446869e-02 -6.180221587419509888e-02 2.303386032581329346e-01 -2.777350544929504395e-01 -2.994902729988098145e-01 1.404004395008087158e-01 2.165869995951652527e-02 8.363885432481765747e-02 -2.959652245044708252e-01 -3.146767914295196533e-01 -3.217446506023406982e-01 -2.378833740949630737e-01 2.192137986421585083e-01 -6.483821570873260498e-02 6.279083341360092163e-02 4.181894659996032715e-02 -2.024120092391967773e-01 -2.384800016880035400e-01 1.861518025398254395e-01 -5.194390192627906799e-02 4.141244105994701385e-03 2.420906722545623779e-01 9.509780257940292358e-02 1.796109080314636230e-01 7.484749704599380493e-02 1.667426675558090210e-01 3.121316060423851013e-02
3.679926097393035889e-01 -7.782494276762008667e-02 6.113826110959053040e-02 2.155830897390842438e-02 5.583092570304870605e-02 -2.491993010044097900e-01 -1.477606967091560364e-02 -1.783929467201232910e-01 1.841090805828571320e-02 1.882221922278404236e-02 1.128347367048263550e-01 -2.870360612869262695e-01 -8.959557861089706421e-03 -1.749858707189559937e-01 -1.968747973442077637e-01 -1.082079671323299408e-02 -4.279719293117523193e-01 -1.092418655753135681e-01 1.335360407829284668e-01 -1.582767628133296967e-02 3.255915045738220215e-01 -3.095282614231109619e-01 -2.938897609710693359e-01 -6.493671983480453491e-02 1.853386312723159790e-01 -3.835613280534744263e-02 2.009556256234645844e-02 -1.921580755151808262e-03 1.321346908807754517e-01 -1.192370727658271790e-01 7.751731574535369873e-02 1.103353649377822876e-01
1.820329576730728149e-01 5.044981837272644043e-02 -7.869279384613037109e-02 2.895437367260456085e-02 5.410189554095268250e-02 -2.394459098577499390e-01 -1.701318174600601196e-01 -1.830635592341423035e-02 -1.067158430814743042e-01 -5.691732466220855713e-02 1.934804916381835938e-01 -1.838471442461013794e-01 -1.080008298158645630e-01 -2.988505661487579346e-01 6.385282147675752640e-03 -2.136845439672470093e-01 -1.459006667137145996e-01 1.017242372035980225e-01 2.611043453216552734e-01 -2.789345085620880127e-01 -1.615497171878814697e-01 -2.378434389829635620e-01 -2.132357358932495117e-01 3.827889636158943176e-02 1.680002734065055847e-02 -2.696115970611572266e-01 2.018828243017196655e-01 1.043624356389045715e-01 2.157927155494689941e-01 1.299682557582855225e-01 5.270612984895706177e-02 3.703139126300811768e-01
8.630666136741638184e-02 6.257268041372299194e-02 -6.229510158300399780e-02 1.030894182622432709e-02 3.700818419456481934e-01 -2.830232977867126465e-01 -2.323698848485946655e-01 -5.053255707025527954e-02 -5.473294854164123535e-02 7.209677249193191528e-02 2.295146882534027100e-01 -5.655200779438018799e-02 -3.752359151840209961e-01 -1.402913331985473633e-01 1.412160992622375488e-01 -6.933958828449249268e-02 -2.049829997122287750e-02 -1.095208525657653809e-01 -9.385835379362106323e-02 2.387448959052562714e-02 -5.431113392114639282e-02 -7.399997115135192871e-02 -3.026951253414154053e-01 2.701478004455566406e-01 -1.715208441019058228e-01 1.130041629076004028e-01 2.213329076766967773e-01 1.881857812404632568e-01 2.445644736289978027e-01 3.093598410487174988e-02 -2.895331569015979767e-02 2.805558145046234131e-01
6.682354956865310669e-02 -2.088504731655120850e-01 1.996485292911529541e-01 4.072573781013488770e-02 -2.842338383197784424e-01 2.940490469336509705e-02 -1.371082067489624023e-01 7.235483080148696899e-02 -4.550895094871520996e-02 -1.488857120275497437e-01 1.944640837609767914e-02 -1.841005384922027588e-01 5.576732009649276733e-02 -4.760485589504241943e-01 -1.037866324186325073e-01 -1.385677307844161987e-01 -2.018651552498340607e-02 -6.082221493124961853e-02 -7.442229241132736206e-02 2.339854836463928223e-02 -3.373084664344787598e-01 -2.335132956504821777e-01 -9.277540445327758789e-02 3.874443471431732178e-02 7.375384122133255005e-02 1.608355492353439331e-01 7.569078356027603149e-02 2.907223105430603027e-01 2.883141934871673584e-01 3.022093772888183594e-01 4.318667948246002197e-02 -3.558381227776408195e-03
-4.761263355612754822e-02 -2.362232953310012817e-01 1.007013302296400070e-02 6.577891856431961060e-02 1.214554831385612488e-01 -6.486634910106658936e-02 -2.695460617542266846e-01 -2.341141104698181152e-01 -2.781947255134582520e-01 1.505968868732452393e-01 1.749886870384216309e-01 1.158514395356178284e-01 2.275780886411666870e-01 -2.321046590805053711e-01 -1.386520862579345703e-01 1.752866506576538086e-01 -1.066980697214603424e-02 -5.598583817481994629e-02 1.924535483121871948e-01 2.082870155572891235e-01 -1.685088574886322021e-01 -1.142191067337989807e-01 -3.848642408847808838e-01 1.355876177549362183e-01 1.539627015590667725e-01 1.421106159687042236e-01 8.559364080429077148e-02 1.545559614896774292e-01 1.813315600156784058e-01 3.921375423669815063e-02 2.537031173706054688e-01 1.607401072978973389e-01
1.333714835345745087e-02 -4.022898674011230469e-01 -4.884677007794380188e-03 -1.769608706235885620e-01 1.553330719470977783e-01 1.288820803165435791e-01 -3.047123849391937256e-01 1.253928691148757935e-01 -2.105066627264022827e-01 -1.393323987722396851e-01 1.314849555492401123e-01 -2.538018822669982910e-01 1.909179240465164185e-01 -1.787330508232116699e-01 2.765148319303989410e-02 7.292450219392776489e-02 -2.895411252975463867e-01 3.217893838882446289e-01 -1.391055732965469360e-01 2.995240315794944763e-02 -5.101466178894042969e-02 -3.250704407691955566e-01 -1.174986511468887329e-01 9.692016988992691040e-02 1.371869742870330811e-01 -4.092757031321525574e-02 9.462121129035949707e-02 8.907814323902130127e-02 1.036373525857925415e-01 2.139481157064437866e-01 4.693289101123809814e-02 4.714603349566459656e-02
-8.146713674068450928e-02 -1.816747039556503296e-01 -2.161309421062469482e-01 -2.658570110797882080e-01 -2.867536805570125580e-02 -1.101411208510398865e-01 6.882543675601482391e-03 -1.384061723947525024e-01 -5.005109310150146484e-02 -2.626000344753265381e-01 3.138496279716491699e-01 -2.813605964183807373e-01 5.812385678291320801e-02 -1.632508635520935059e-01 2.517276629805564880e-02 -7.784871757030487061e-02 7.829508185386657715e-02 1.795847415924072266e-01 -1.370939314365386963e-01 1.099776923656463623e-01 1.798422187566757202e-01 -1.208835467696189880e-01 -1.158199980854988098e-01 8.610852062702178955e-02 1.511452347040176392e-01 -1.454145647585391998e-02 -3.391510248184204102e-02 5.311203002929687500e-02 4.430857896804809570e-01 -2.000879943370819092e-01 3.119635879993438721e-01 1.648968011140823364e-01
-5.350019037723541260e-02 -9.519614279270172119e-02 1.007808819413185120e-01 -1.499346494674682617e-01 -1.606016010046005249e-01 2.196829766035079956e-01 -4.601646959781646729e-02 -9.937009960412979126e-02 4.960331693291664124e-02 1.333683878183364868e-01 2.618451416492462158e-01 -3.019567430019378662e-01 2.080076485872268677e-01 -1.331958770751953125e-01 -2.389232963323593140e-01 -1.067109555006027222e-01 -9.010860323905944824e-02 -7.557078450918197632e-02 -1.131434887647628784e-01 -1.718151383101940155e-02 -7.276903837919235229e-02 -3.219806253910064697e-01 -2.035991102457046509e-01 1.681844145059585571e-01 -3.973130583763122559e-01 2.419333010911941528e-01 2.964616417884826660e-01 -8.270355314016342163e-02 6.024287641048431396e-02 -3.031662851572036743e-02 1.198330372571945190e-01 1.557716876268386841e-01
5.562790110707283020e-02 -1.466611027717590332e-01 1.314704269170761108e-01 -8.655517548322677612e-02 -4.708432406187057495e-02 1.258163005113601685e-01 1.359784603118896484e-01 1.539665013551712036e-01 -3.262727558612823486e-01 -8.489267528057098389e-02 1.713293045759201050e-02 -2.042506337165832520e-01 7.514757663011550903e-02 -4.015865921974182129e-01 -1.997130513191223145e-01 -1.322978436946868896e-01 -4.435624778270721436e-01 2.199068665504455566e-01 -1.103911250829696655e-01 1.033783257007598877e-01 1.943689887411892414e-03 -3.176608383655548096e-01 -8.196231722831726074e-02 1.637355983257293701e-01 -8.348111808300018311e-02 1.198144033551216125e-01 8.552362769842147827e-02 -7.071610540151596069e-02 2.439190745353698730e-01 -8.793449401855468750e-02 6.824366003274917603e-02 4.952443391084671021e-02
-1.037959307432174683e-01 8.571782708168029785e-02 2.451334595680236816e-01 1.864264607429504395e-01 -1.137115731835365295e-01 -1.027832627296447754e-01 -1.751800030469894409e-01 1.008254960179328918e-01 -3.079154714941978455e-02 -1.561650931835174561e-01 1.529470086097717285e-01 -8.431462198495864868e-02 -2.275223731994628906e-01 -3.029829859733581543e-01 -1.881739348173141479e-01 -9.352484345436096191e-02 -2.690759301185607910e-01 1.983221471309661865e-01 -5.351308733224868774e-02 2.092043310403823853e-01 2.352413237094879150e-01 -3.230007290840148926e-01 -3.290852308273315430e-01 3.895685449242591858e-02 -4.468080401420593262e-02 2.643940411508083344e-02 2.038968354463577271e-01 -2.052845507860183716e-01 1.688581854104995728e-01 1.988199725747108459e-02 1.395118981599807739e-01 1.284400671720504761e-01
1.275475621223449707e-01 -4.218924790620803833e-02 -1.350823044776916504e-01 -5.776596069335937500e-02 -2.544150352478027344e-01 -2.724700570106506348e-01 -3.284633159637451172e-01 -1.837688265368342400e-03 -1.398865729570388794e-01 4.102028440684080124e-03 -4.162823036313056946e-02 -3.262796700000762939e-01 1.896581500768661499e-01 -2.245071828365325928e-01 -1.211309507489204407e-01 1.493567377328872681e-01 -3.122698068618774414e-01 1.882821470499038696e-01 -1.365261971950531006e-01 3.182902559638023376e-02 1.787807494401931763e-01 -9.923841804265975952e-02 -2.462019026279449463e-01 1.024269163608551025e-01 -1.028494685888290405e-01 -1.564648449420928955e-01 -3.965770883951336145e-04 -1.145112663507461548e-01 3.563990294933319092e-01 1.277674641460180283e-02 3.791275992989540100e-02 1.416096836328506470e-01
3.565364778041839600e-01 -2.471251413226127625e-02 -1.001295149326324463e-01 2.967679314315319061e-02 -8.230795711278915405e-02 6.965761631727218628e-02 -1.806861162185668945e-01 -2.205971181392669678e-01 2.044927924871444702e-01 5.845431983470916748e-02 2.458784282207489014e-01 -2.170080691576004028e-01 -1.466402113437652588e-01 -2.232905179262161255e-01 -7.184329628944396973e-02 8.704294264316558838e-02 2.078077197074890137e-02 1.176411062479019165e-01 -2.902525104582309723e-02 2.470860034227371216e-01 -3.017804771661758423e-02 -2.767792642116546631e-01 -6.495080143213272095e-02 1.380986124277114868e-01 7.669219374656677246e-02 -9.245107322931289673e-02 2.496815174818038940e-01 -6.500992923974990845e-02 2.205540891736745834e-03 -3.889677822589874268e-01 2.781299352645874023e-01 2.119402736425399780e-01
-1.766153573989868164e-01 1.548774540424346924e-01 2.343911826610565186e-01 -4.818516597151756287e-02 -2.931116148829460144e-02 -2.543271183967590332e-01 -1.722512543201446533e-01 1.259825825691223145e-01 -8.917313069105148315e-02 -1.056057959794998169e-01 2.746350169181823730e-01 3.974709287285804749e-02 -7.656218856573104858e-02 -1.637005060911178589e-01 -5.235307663679122925e-02 -1.175767090171575546e-02 -2.046337574720382690e-01 3.508273065090179443e-01 1.007674187421798706e-01 1.339452415704727173e-01 3.087773621082305908e-01 -4.722414612770080566e-01 -7.328797876834869385e-02 6.133102998137474060e-02 -1.414013504981994629e-01 -5.144445225596427917e-02 1.885030567646026611e-01 9.423045814037322998e-02 2.292161285877227783e-01 -6.676031649112701416e-02 -3.001102246344089508e-03 -1.517671160399913788e-02
-1.569453179836273193e-01 1.657966375350952148e-01 8.272476494312286377e-02 -1.790362447500228882e-01 -1.197474747896194458e-01 -2.660650908946990967e-01 -1.543353796005249023e-01 2.576883137226104736e-02 -2.106174081563949585e-01 -4.502610117197036743e-02 3.430366814136505127e-01 1.955872327089309692e-01 1.284034401178359985e-01 -1.275263130664825439e-01 -4.022472351789474487e-02 -2.115079015493392944e-01 -2.877636551856994629e-01 2.197553068399429321e-01 8.438121527433395386e-02 1.679285913705825806e-01 3.255363404750823975e-01 -2.469895035028457642e-01 -2.310130000114440918e-01 1.140912473201751709e-01 6.092012394219636917e-03 -8.219392597675323486e-02 1.447051614522933960e-01 8.071972429752349854e-02 2.254086285829544067e-01 1.124393343925476074e-01 5.140229687094688416e-02 1.335109919309616089e-01
2.502888143062591553e-01 -1.302529424428939819e-01 1.273170113563537598e-01 3.928109630942344666e-02 -7.756598293781280518e-02 -1.298133283853530884e-01 -1.701041162014007568e-01 -2.192937433719635010e-01 9.583164751529693604e-02 3.363722190260887146e-02 6.793355103582143784e-03 -1.668322086334228516e-01 1.430839393287897110e-02 -4.228519275784492493e-03 5.542423203587532043e-02 -1.112522408366203308e-01 -3.069136738777160645e-01 -3.170220926403999329e-02 -7.027512043714523315e-02 1.349751800298690796e-01 1.621975302696228027e-01 -5.781689286231994629e-01 -2.700355947017669678e-01 1.360932290554046631e-01 -1.031182557344436646e-01 2.489862293004989624e-01 5.628088489174842834e-02 -2.160733751952648163e-02 8.818228542804718018e-02 2.606844007968902588e-01 1.370183080434799194e-01 -8.788681775331497192e-02
2.512851059436798096e-01 5.797490850090980530e-02 -9.577067568898200989e-03 5.925410985946655273e-02 1.535264253616333008e-01 -1.087402403354644775e-01 -1.693840920925140381e-01 1.720694005489349365e-01 -4.222710430622100830e-02 1.219040974974632263e-01 2.792365252971649170e-01 -1.448455452919006348e-01 1.719655394554138184e-01 -2.034049481153488159e-01 8.834914118051528931e-02 -1.487405318766832352e-02 -1.487454175949096680e-01 -2.132349461317062378e-01 1.472797244787216187e-02 -4.588191211223602295e-02 -2.532722614705562592e-02 -1.624031662940979004e-01 -4.192752838134765625e-01 2.026503980159759521e-01 1.052216961979866028e-01 -2.701102942228317261e-02 -1.088517531752586365e-01 1.786631345748901367e-01 3.940888941287994385e-01 -8.716342598199844360e-02 5.604879464954137802e-03 3.306537568569183350e-01
2.445196807384490967e-01 -8.163933455944061279e-02 -7.172665745019912720e-02 -6.810881942510604858e-02 -2.128803730010986328e-01 4.840424808207899332e-04 -3.375757858157157898e-02 9.792534261941909790e-02 -2.152161449193954468e-01 -7.207718491554260254e-02 6.377732008695602417e-02 -2.592963874340057373e-01 3.846206516027450562e-02 -1.685419380664825439e-01 4.714519158005714417e-02 3.326372941955924034e-03 -2.676342129707336426e-01 -1.139293015003204346e-01 -8.810562640428543091e-02 -1.994935423135757446e-02 -3.182561993598937988e-01 -3.761194944381713867e-01 -5.568697676062583923e-02 1.416205912828445435e-01 -2.077703177928924561e-01 -7.366214692592620850e-02 3.138840794563293457e-01 4.378459453582763672e-01 6.660868227481842041e-02 6.036310642957687378e-02 -7.770649343729019165e-02 -3.398748487234115601e-02
-1.948104426264762878e-02 -2.258489578962326050e-01 1.523512899875640869e-01 7.539578527212142944e-02 7.991756498813629150e-02 -1.941433399915695190e-01 -3.480965495109558105e-01 4.146533086895942688e-02 1.339215189218521118e-01 3.461773693561553955e-02 2.095300108194351196e-01 8.069012546911835670e-04 1.641335897147655487e-02 -4.239799678325653076e-01 1.969856321811676025e-01 -3.023299202322959900e-02 -2.860344573855400085e-02 -2.111835964024066925e-02 2.252099812030792236e-01 2.497493773698806763e-01 5.047891661524772644e-02 -2.819381058216094971e-01 -1.158758159726858139e-02 -1.565346959978342056e-03 2.115933224558830261e-02 -2.592504210770130157e-02 2.254292182624340057e-02 2.207663953304290771e-01 3.130300939083099365e-01 6.403634324669837952e-03 2.669517993927001953e-01 -2.318950891494750977e-01
2.002563327550888062e-01 -2.561767399311065674e-01 1.296904310584068298e-02 8.110090345144271851e-02 -7.156666368246078491e-02 -2.058521509170532227e-01 1.493273861706256866e-02 -2.987301945686340332e-01 9.598495066165924072e-02 1.450840830802917480e-01 3.860224783420562744e-02 -1.292002648115158081e-01 -1.821106821298599243e-01 9.099609404802322388e-02 2.118726074695587158e-02 -1.190865412354469299e-01 -2.341599017381668091e-01 4.784449934959411621e-02 -2.470489591360092163e-01 8.670452982187271118e-03 2.373804003000259399e-01 -4.604544639587402344e-01 -3.104200363159179688e-01 2.185898423194885254e-01 -8.655982464551925659e-02 1.268241256475448608e-01 1.279993653297424316e-01 1.287887245416641235e-01 8.393158018589019775e-02 1.848067194223403931e-01 1.155849322676658630e-01 6.482198089361190796e-02
2.019708603620529175e-01 6.368435919284820557e-02 -7.308254390954971313e-02 -6.181696802377700806e-02 7.678458839654922485e-02 -5.720977857708930969e-02 3.074630536139011383e-02 -1.031982824206352234e-01 -1.227662414312362671e-01 -6.484149396419525146e-02 5.505972504615783691e-01 1.210628077387809753e-02 6.934348493814468384e-02 3.653637366369366646e-03 -1.322869025170803070e-02 -3.364390134811401367e-02 1.253737658262252808e-01 1.058084294199943542e-01 3.187488019466400146e-01 6.464077532291412354e-02 -2.857199907302856445e-01 -2.997268438339233398e-01 -3.022158741950988770e-01 1.307881157845258713e-02 5.627301335334777832e-02 -6.418322771787643433e-02 3.301059827208518982e-02 2.881288230419158936e-01 2.614000141620635986e-01 -6.777382921427488327e-03 1.979218274354934692e-01 4.362313821911811829e-02
3.563629984855651855e-01 -2.380691319704055786e-01 1.632151305675506592e-01 5.571009963750839233e-02 -4.946630075573921204e-02 1.977301761507987976e-02 -1.322050094604492188e-01 -4.448099434375762939e-02 -9.165211766958236694e-02 -1.792763322591781616e-01 1.745989024639129639e-01 -1.102106720209121704e-01 1.085250526666641235e-01 -1.557741034775972366e-02 -1.226832270622253418e-01 4.604601487517356873e-02 -3.379567563533782959e-01 -3.972681611776351929e-02 2.468529939651489258e-01 8.924445509910583496e-02 1.456170380115509033e-01 -2.679845988750457764e-01 -3.500350713729858398e-01 4.567679017782211304e-02 2.361661940813064575e-01 7.563907653093338013e-02 1.625582128763198853e-01 -2.619779482483863831e-02 3.338842093944549561e-02 3.236822485923767090e-01 1.897061169147491455e-01 1.382842808961868286e-01
1.173526570200920105e-01 -3.856044411659240723e-01 -1.087378188967704773e-01 2.810331620275974274e-02 -4.055517166852951050e-02 -1.515486687421798706e-01 -8.280270546674728394e-02 2.339324355125427246e-01 2.023638188838958740e-01 -1.810833513736724854e-01 1.704584248363971710e-02 -2.519256770610809326e-01 6.973610073328018188e-02 -9.506942331790924072e-02 -4.801550135016441345e-02 -4.112063348293304443e-01 -7.986846379935741425e-03 2.678684294223785400e-01 1.158967241644859314e-01 7.201371341943740845e-02 -1.369965076446533203e-01 -3.959496319293975830e-01 -1.326066702604293823e-01 6.784448772668838501e-02 -1.052210628986358643e-01 -1.516905613243579865e-02 -2.119867503643035889e-02 7.468268275260925293e-02 6.743433326482772827e-02 -3.736623749136924744e-02 1.514674276113510132e-01 2.855756580829620361e-01
2.169445008039474487e-01 1.015423908829689026e-01 -4.791793599724769592e-02 7.867816090583801270e-02 -2.805336005985736847e-02 -1.709522865712642670e-02 -2.962383031845092773e-01 -2.972943484783172607e-01 1.428946852684020996e-01 2.075542360544204712e-01 1.350724995136260986e-01 -1.653482764959335327e-01 -5.994698032736778259e-02 1.651399433612823486e-01 -9.413518011569976807e-02 -1.722932308912277222e-01 -1.756480187177658081e-01 -5.977094639092683792e-03 -1.173430308699607849e-01 1.257562488317489624e-01 1.288948804140090942e-01 -4.853953719139099121e-01 -1.261702924966812134e-01 3.152957260608673096e-01 3.464653342962265015e-02 6.527248769998550415e-02 1.177728921175003052e-02 2.783731790259480476e-03 1.199424341320991516e-01 -1.779555082321166992e-01 1.835910230875015259e-01 2.550135552883148193e-01
1.120008900761604309e-01 1.027896478772163391e-01 -1.183868125081062317e-01 8.560106158256530762e-02 8.662642538547515869e-02 -2.021967470645904541e-01 -2.396837323904037476e-01 -2.513652108609676361e-02 -1.574732214212417603e-01 8.849828690290451050e-02 2.526551783084869385e-01 9.620969742536544800e-02 -1.100108176469802856e-01 -2.779346406459808350e-01 8.954177796840667725e-02 -1.362115442752838135e-01 -2.578361891210079193e-02 -1.760456413030624390e-01 1.643870174884796143e-01 -7.481588423252105713e-02 -2.911596558988094330e-02 -3.988468348979949951e-01 -3.219907581806182861e-01 1.130458340048789978e-01 -4.220790043473243713e-02 3.159368038177490234e-02 -1.261912435293197632e-01 2.508983314037322998e-01 3.107527494430541992e-01 8.968649059534072876e-02 1.736763119697570801e-01 2.652310431003570557e-01
4.016407579183578491e-02 -3.114733844995498657e-02 3.343228250741958618e-02 -2.983382642269134521e-01 1.189421396702528000e-02 -7.452605664730072021e-02 -3.853662312030792236e-01 -7.261257618665695190e-02 -7.750125229358673096e-02 -1.305213291198015213e-02 1.146546229720115662e-01 -1.963474452495574951e-01 -2.308967709541320801e-01 -2.878431081771850586e-01 -1.545440405607223511e-02 -2.403627932071685791e-01 -2.132545262575149536e-01 6.988471001386642456e-02 3.043820858001708984e-01 -7.112374156713485718e-02 9.219101048074662685e-04 -1.431776303797960281e-02 -1.445182710886001587e-01 1.734832078218460083e-01 -2.636198885738849640e-02 -5.871251598000526428e-02 -1.582163013517856598e-02 3.402912523597478867e-03 3.597365319728851318e-01 -7.736027240753173828e-03 -8.607543259859085083e-02 3.939843475818634033e-01
-8.166325092315673828e-02 -1.970420181751251221e-01 2.522910833358764648e-01 3.006485640071332455e-04 7.753834873437881470e-02 -1.010988727211952209e-01 -2.502827644348144531e-01 -1.076479256153106689e-01 -8.863627165555953979e-02 -7.188200205564498901e-02 8.481604605913162231e-02 -9.593629091978073120e-02 -1.230668835341930389e-02 -1.746253371238708496e-01 -4.000944495201110840e-01 3.810834512114524841e-02 -1.759716421365737915e-01 2.272378653287887573e-01 -2.326766029000282288e-02 -7.328269630670547485e-02 5.460796505212783813e-02 -9.487272053956985474e-02 -3.786629065871238708e-02 4.146296381950378418e-01 1.553786993026733398e-01 -2.002877593040466309e-01 3.362600505352020264e-01 1.558539569377899170e-01 1.705762445926666260e-01 3.825507685542106628e-02 2.304058969020843506e-01 -1.402961909770965576e-01
-5.415122583508491516e-02 -1.556974649429321289e-01 3.165370225906372070e-01 -2.255122214555740356e-01 2.344494313001632690e-02 7.263646274805068970e-02 -3.328071236610412598e-01 1.628230558708310127e-03 -2.281197309494018555e-01 3.885697126388549805e-01 7.487293332815170288e-02 -1.031880602240562439e-01 -2.642751038074493408e-01 -1.990441679954528809e-01 5.003017932176589966e-02 1.009998098015785217e-02 -4.358758032321929932e-02 6.605333834886550903e-02 -5.565847083926200867e-02 7.908755540847778320e-02 2.400248199701309204e-01 -1.163504570722579956e-01 -2.224607914686203003e-01 3.507717847824096680e-01 2.676734887063503265e-02 2.393762320280075073e-01 7.699435204267501831e-02 1.577314287424087524e-01 1.223949342966079712e-01 -4.068984836339950562e-02 -8.401992917060852051e-02 -4.501856863498687744e-02
2.967746369540691376e-02 -6.785750389099121094e-02 3.141220286488533020e-02 2.229769714176654816e-02 -2.702515721321105957e-01 2.407217398285865784e-02 2.174539305269718170e-02 1.970597505569458008e-01 8.731267601251602173e-02 -5.441987887024879456e-02 2.453260272741317749e-01 -2.542109787464141846e-01 2.201283127069473267e-01 -2.107262760400772095e-01 -1.929227113723754883e-01 1.780549734830856323e-01 -3.493890762329101562e-01 1.451214104890823364e-01 -1.034272834658622742e-01 9.446265548467636108e-02 -1.444933563470840454e-01 -1.173252686858177185e-01 -2.677181363105773926e-01 7.475792616605758667e-02 9.016762673854827881e-02 5.979887023568153381e-02 4.588862359523773193e-01 1.282996237277984619e-01 2.170558869838714600e-01 -1.354270577430725098e-01 -1.591493189334869385e-02 -6.182867288589477539e-02
2.323836088180541992e-01 2.726499140262603760e-01 8.894795179367065430e-02 -1.250749826431274414e-01 1.682649403810501099e-01 -2.276057600975036621e-01 -2.589510679244995117e-01 -2.151231914758682251e-01 -2.890360951423645020e-01 -2.933341860771179199e-01 2.600648105144500732e-01 -3.251450657844543457e-01 -5.226857215166091919e-02 -2.446669340133666992e-01 -1.920857653021812439e-02 5.694616958498954773e-02 -1.678069531917572021e-01 1.638942956924438477e-01 1.487215757369995117e-01 -1.087338179349899292e-01 4.965725168585777283e-02 -1.867361813783645630e-01 -2.096075713634490967e-01 1.341242045164108276e-01 1.121825631707906723e-02 8.010355383157730103e-02 -1.497968845069408417e-02 1.154918596148490906e-01 -4.071197658777236938e-02 -9.032168984413146973e-02 1.611281186342239380e-01 -3.744625300168991089e-02
3.692345023155212402e-01 3.241453319787979126e-02 2.498726397752761841e-01 -1.948915272951126099e-01 -5.685249343514442444e-02 -2.520274221897125244e-01 -2.518014013767242432e-01 7.039962802082300186e-03 2.306293547153472900e-01 -4.968545958399772644e-02 9.229372441768646240e-02 -1.532074660062789917e-01 -1.834370642900466919e-01 -2.417714148759841919e-01 -1.635572612285614014e-01 -1.664436757564544678e-01 -2.442854791879653931e-01 9.963550418615341187e-02 -7.224887609481811523e-02 1.183246914297342300e-02 2.112785279750823975e-01 -2.288085073232650757e-01 -3.103411495685577393e-01 1.093527749180793762e-01 2.008100003004074097e-01 -5.422541126608848572e-02 2.755375206470489502e-02 2.479564025998115540e-02 2.400992959737777710e-01 -6.057220324873924255e-02 1.015101000666618347e-01 -3.608687967061996460e-02
-2.756505832076072693e-02 -2.144930958747863770e-01 1.482586935162544250e-02 -5.512537807226181030e-02 1.329656410962343216e-02 -7.954978197813034058e-02 -3.953349888324737549e-01 -4.179569706320762634e-02 -3.577066659927368164e-01 1.795203685760498047e-01 1.318458169698715210e-01 -3.770883008837699890e-02 3.602245450019836426e-01 -1.714094579219818115e-01 -3.122601471841335297e-02 8.214975148439407349e-02 9.675224870443344116e-02 7.460644096136093140e-02 1.845468282699584961e-01 1.226716339588165283e-01 -2.538893222808837891e-01 -1.153147965669631958e-01 -3.752952814102172852e-01 -2.705683186650276184e-02 1.221995949745178223e-01 6.146712228655815125e-02 1.181756630539894104e-01 6.900890171527862549e-02 7.219022512435913086e-02 -2.225423753261566162e-01 4.015215113759040833e-02 2.498460263013839722e-01
5.980429798364639282e-02 1.522415429353713989e-01 1.285817101597785950e-02 9.839477390050888062e-02 1.193699017167091370e-01 1.280989795923233032e-01 -1.472996026277542114e-01 -2.510672211647033691e-01 -1.353412717580795288e-01 -7.547110319137573242e-02 1.357187628746032715e-01 -1.557070761919021606e-01 -1.285459995269775391e-01 -2.526435256004333496e-01 -1.891884058713912964e-01 -2.495655864477157593e-01 -5.454763025045394897e-02 2.983037531375885010e-01 -6.641484797000885010e-02 1.824742108583450317e-01 -1.979899853467941284e-01 -4.983687028288841248e-02 -4.021606743335723877e-01 7.618249952793121338e-02 3.022039234638214111e-01 2.378209866583347321e-02 5.978016182780265808e-02 1.565767973661422729e-01 9.866379946470260620e-02 2.138985544443130493e-01 2.630851864814758301e-01 1.390331834554672241e-01
-8.051590621471405029e-02 -1.886493414640426636e-01 -9.193547070026397705e-02 -1.617489941418170929e-02 1.719427853822708130e-01 5.732301995158195496e-02 -3.847404420375823975e-01 1.130146458745002747e-01 8.837325125932693481e-02 1.615636423230171204e-02 -8.501615375280380249e-02 -4.196787998080253601e-02 -9.480801224708557129e-02 1.670580953359603882e-01 1.245593093335628510e-02 -2.089239843189716339e-02 -1.925677061080932617e-01 2.757155743893235922e-04 4.968097805976867676e-02 6.184977293014526367e-02 5.611635744571685791e-02 -3.927699029445648193e-01 -2.228469401597976685e-01 2.809402644634246826e-01 -2.796787396073341370e-02 1.836012001149356365e-03 4.001826941967010498e-01 -1.312514692544937134e-01 1.806375086307525635e-01 1.647516340017318726e-01 2.952903807163238525e-01 -2.156598567962646484e-01
-5.318270996212959290e-02 -2.391492426395416260e-01 3.212970122694969177e-02 -1.869728714227676392e-01 4.609036445617675781e-02 1.037526205182075500e-01 -3.321067690849304199e-01 2.277470231056213379e-01 -1.218471974134445190e-01 -1.397121548652648926e-01 2.355573698878288269e-02 -2.632211446762084961e-01 1.292801201343536377e-01 2.363362535834312439e-02 -1.217523887753486633e-01 8.223299682140350342e-02 -3.196024298667907715e-01 2.546257972717285156e-01 -1.429081112146377563e-01 -5.741193145513534546e-02 3.762641176581382751e-02 -2.736485302448272705e-01 -2.075524926185607910e-01 2.187051177024841309e-01 2.156670540571212769e-01 8.869480341672897339e-02 1.610359251499176025e-01 1.632288247346878052e-01 9.720238298177719116e-02 2.303357273340225220e-01 2.140567600727081299e-01 1.126268357038497925e-01
3.353952243924140930e-02 -1.201635226607322693e-02 2.185069471597671509e-01 -2.338914126157760620e-01 1.047469750046730042e-01 1.618603616952896118e-02 1.252859830856323242e-01 -5.541700869798660278e-02 1.606690138578414917e-01 -3.327538445591926575e-02 3.428676351904869080e-02 -1.436228752136230469e-01 2.708650231361389160e-01 -3.296844959259033203e-01 -8.969515562057495117e-02 1.817077584564685822e-02 -8.942165970802307129e-02 3.766980022192001343e-02 4.976632446050643921e-02 2.123657912015914917e-01 -1.982574164867401123e-01 -5.353091955184936523e-01 -9.420207887887954712e-02 2.254876047372817993e-01 1.308893859386444092e-01 3.314282745122909546e-02 1.131506934762001038e-01 4.069841653108596802e-02 -5.993973836302757263e-02 5.809431523084640503e-02 -2.371706441044807434e-02 3.799036741256713867e-01
-2.250546216964721680e-01 -1.147211492061614990e-01 1.587205827236175537e-01 9.905987419188022614e-03 1.248013824224472046e-01 1.062344759702682495e-01 -1.921534091234207153e-01 3.249477967619895935e-02 -5.169993638992309570e-02 7.199654728174209595e-02 1.940511614084243774e-01 3.637709841132164001e-02 -4.440308511257171631e-01 -1.752701550722122192e-01 3.748961491510272026e-03 -1.337432563304901123e-01 5.092361569404602051e-02 3.315896093845367432e-01 1.824247092008590698e-02 -4.508349671959877014e-02 -9.407415986061096191e-02 1.586156338453292847e-02 -4.039410650730133057e-01 2.924589812755584717e-01 -1.447665784507989883e-02 9.609865397214889526e-02 1.738118082284927368e-01 1.345098167657852173e-01 9.502688050270080566e-02 7.326886057853698730e-02 2.761253714561462402e-01 1.798198521137237549e-01
1.221255809068679810e-01 1.530130207538604736e-01 2.282636314630508423e-01 -1.241576075553894043e-01 -1.359722465276718140e-01 -1.531237959861755371e-01 -8.887535333633422852e-02 -2.197367250919342041e-01 -2.745810747146606445e-01 -1.801657974720001221e-01 4.292660057544708252e-01 -1.481297891587018967e-02 -5.121074989438056946e-02 -2.371032387018203735e-01 -1.050156131386756897e-01 -1.447571069002151489e-01 -1.653055697679519653e-01 2.351228147745132446e-01 -3.109235316514968872e-02 -2.417328357696533203e-01 -1.571474075317382812e-01 -1.841245293617248535e-01 -2.199157923460006714e-01 6.090711057186126709e-02 -8.535159379243850708e-02 5.334834009408950806e-02 -1.879530027508735657e-02 -3.220129907131195068e-01 1.446068137884140015e-01 -3.572534024715423584e-02 1.541940867900848389e-01 -6.937291473150253296e-03
2.013325318694114685e-02 1.359890997409820557e-01 5.169552937150001526e-02 1.738952398300170898e-01 -9.474976360797882080e-02 -1.118111386895179749e-01 -1.142837256193161011e-01 1.279099136590957642e-01 -5.434793233871459961e-02 -1.062735542654991150e-01 1.671024411916732788e-01 -4.052199721336364746e-01 8.392304927110671997e-02 -1.434451639652252197e-01 1.367226988077163696e-01 5.667290091514587402e-02 1.635932624340057373e-01 -8.048651739954948425e-03 3.924508392810821533e-02 -2.393649704754352570e-02 -2.602494060993194580e-01 -3.438021242618560791e-01 4.592779092490673065e-03 2.258307337760925293e-01 -7.738942652940750122e-02 1.545484513044357300e-01 2.352904826402664185e-01 4.020791500806808472e-02 2.254046797752380371e-01 -2.897309362888336182e-01 1.792891770601272583e-01 3.489276766777038574e-01
6.377956271171569824e-02 -1.883331835269927979e-01 4.547100514173507690e-02 2.356123179197311401e-01 1.960934400558471680e-01 -7.699038088321685791e-02 -2.694430351257324219e-01 -9.912527352571487427e-02 -2.513803541660308838e-01 -1.429536491632461548e-01 2.115114331245422363e-01 -2.933341562747955322e-01 5.285479128360748291e-03 -3.337534964084625244e-01 -2.618377208709716797e-01 -9.999234974384307861e-02 -1.396638453006744385e-01 -3.748365119099617004e-02 -6.764667481184005737e-02 2.639292180538177490e-01 5.777543783187866211e-02 -2.981600761413574219e-01 1.939701847732067108e-02 2.434468269348144531e-01 -8.481095731258392334e-02 -7.064329087734222412e-02 5.164005234837532043e-02 -1.878239214420318604e-01 1.931605488061904907e-01 -2.497718669474124908e-02 2.527610771358013153e-02 -1.896378993988037109e-01
1.817833930253982544e-01 -8.532680571079254150e-02 1.145228669047355652e-01 -6.168406829237937927e-02 -1.635258942842483521e-01 9.865692257881164551e-02 -2.961725890636444092e-01 -3.139389455318450928e-01 9.320964664220809937e-02 1.759282648563385010e-01 4.536798223853111267e-02 -1.649019718170166016e-01 -1.175586879253387451e-01 -4.276170860975980759e-03 4.459355771541595459e-02 3.197235614061355591e-02 -7.719906419515609741e-02 -1.671376079320907593e-01 -7.111714035272598267e-02 -1.480975002050399780e-01 1.240176856517791748e-01 -4.887399673461914062e-01 -3.150734901428222656e-01 1.805623471736907959e-01 -1.672552525997161865e-02 -1.088427081704139709e-01 1.073404699563980103e-01 -9.929403662681579590e-03 2.617095708847045898e-01 1.897761821746826172e-01 1.419673115015029907e-01 1.971048712730407715e-01
4.102707281708717346e-02 -7.030420750379562378e-02 -2.139850705862045288e-01 3.229993209242820740e-02 -2.535847015678882599e-02 1.067118346691131592e-01 -1.203391477465629578e-01 1.448309980332851410e-02 -1.902732402086257935e-01 1.285883635282516479e-01 1.246771216392517090e-01 -1.586420238018035889e-01 -6.083358079195022583e-02 -3.592498600482940674e-01 -3.117019236087799072e-01 -2.854995727539062500e-01 -1.688872464001178741e-02 6.417983025312423706e-02 -2.435808777809143066e-01 1.466081738471984863e-01 -5.910399928689002991e-02 -1.040673255920410156e-01 -2.245831936597824097e-01 1.729353815317153931e-01 1.426756680011749268e-01 2.241198867559432983e-01 3.193962201476097107e-02 7.783846929669380188e-03 1.462394595146179199e-01 2.450523674488067627e-01 3.699327707290649414e-01 2.123406976461410522e-01
-4.887981712818145752e-02 1.342192105948925018e-02 1.219601109623908997e-01 -1.248076930642127991e-01 -1.798128932714462280e-01 -4.291209578514099121e-02 -7.334425300359725952e-02 -7.460445910692214966e-02 1.712011396884918213e-01 -3.330202698707580566e-01 3.753291070461273193e-02 -4.351824522018432617e-01 2.402220368385314941e-01 -3.216885328292846680e-01 1.218713000416755676e-01 2.081210725009441376e-02 -9.481532871723175049e-02 -4.346601292490959167e-02 -1.120929419994354248e-01 1.930801272392272949e-01 -1.282665431499481201e-01 -2.926526367664337158e-01 -2.173119187355041504e-01 -4.384591430425643921e-02 2.554539442062377930e-01 -3.422118350863456726e-02 8.084268867969512939e-02 -8.236625790596008301e-02 1.986819654703140259e-01 8.938805758953094482e-02 2.320779711008071899e-01 1.460761874914169312e-01
4.963323846459388733e-02 1.528748124837875366e-01 1.037378311157226562e-01 1.857999116182327271e-01 1.092643886804580688e-01 -2.234041243791580200e-01 -3.379623591899871826e-01 -2.655830085277557373e-01 -6.043718382716178894e-02 -2.126401849091053009e-02 4.287520647048950195e-01 -9.738815575838088989e-02 6.508952379226684570e-02 -1.338402479887008667e-01 -8.822385221719741821e-02 -1.348273009061813354e-01 1.020030379295349121e-01 1.507138907909393311e-01 1.159849092364311218e-01 -4.457483440637588501e-02 -3.678590357303619385e-01 -2.143745720386505127e-01 -1.223586648702621460e-01 2.927958220243453979e-02 2.817108631134033203e-01 -1.379189044237136841e-01 6.661389023065567017e-02 2.273476719856262207e-01 -1.366450171917676926e-02 -1.195531785488128662e-01 1.224685534834861755e-01 8.427765965461730957e-02
1.333972811698913574e-02 -6.516368687152862549e-02 1.687189042568206787e-01 -8.790066093206405640e-02 2.357053905725479126e-01 -2.077115699648857117e-02 -4.055370986461639404e-01 -7.134252041578292847e-02 7.921684533357620239e-03 -9.769672155380249023e-02 1.039008796215057373e-01 -2.879483401775360107e-01 -3.108258247375488281e-01 -3.333000540733337402e-01 1.444476842880249023e-01 -5.760439485311508179e-02 -2.067937515676021576e-02 3.970890119671821594e-02 3.868523612618446350e-02 -7.703978568315505981e-02 2.733129262924194336e-01 -1.147273257374763489e-01 -8.857281506061553955e-02 3.911803662776947021e-01 -2.319225855171680450e-02 -1.652382500469684601e-02 2.693994045257568359e-01 1.280746310949325562e-01 1.799391508102416992e-01 2.197316661477088928e-02 -4.890184849500656128e-02 1.242356300354003906e-01
2.718345522880554199e-01 -7.133292406797409058e-02 3.499105200171470642e-02 -1.830325871706008911e-01 1.556967967189848423e-03 -2.448795586824417114e-01 -6.321098655462265015e-02 1.632024496793746948e-01 1.932875514030456543e-01 1.242555230855941772e-01 -2.051389589905738831e-02 -2.410670071840286255e-01 1.709779351949691772e-01 5.122243613004684448e-02 -2.631565034389495850e-01 1.501256786286830902e-02 -2.267827689647674561e-01 7.563279569149017334e-02 -1.221519038081169128e-01 7.036139070987701416e-02 -5.777241289615631104e-02 -1.182014644145965576e-01 -2.838962674140930176e-01 1.427216678857803345e-01 4.838491231203079224e-02 2.240151464939117432e-01 1.401970535516738892e-01 2.858800292015075684e-01 1.009813994169235229e-01 -1.806565523147583008e-01 2.354758083820343018e-01 3.681548237800598145e-01
3.083204925060272217e-01 -4.156332015991210938e-01 1.158071383833885193e-01 5.885571986436843872e-02 -5.488286912441253662e-02 -1.629239693284034729e-02 -1.879602819681167603e-01 2.602414488792419434e-01 1.120283752679824829e-01 -1.980424486100673676e-02 1.994027346372604370e-01 -1.050166189670562744e-01 1.580340564250946045e-01 -5.296545848250389099e-02 -3.014900684356689453e-01 -9.027198702096939087e-02 -2.488479316234588623e-01 6.365322507917881012e-03 1.710697859525680542e-01 -1.765593588352203369e-01 -1.472075581550598145e-01 -6.150775030255317688e-02 -1.510279476642608643e-01 1.867483407258987427e-01 7.696149498224258423e-02 1.803918629884719849e-01 3.827416300773620605e-01 1.266697794198989868e-01 6.928451359272003174e-02 -2.356625162065029144e-02 7.674224674701690674e-02 -2.519590035080909729e-02
1.795716881752014160e-01 -1.913823783397674561e-01 6.067133694887161255e-02 -2.290760725736618042e-01 1.194066926836967468e-01 -1.609704792499542236e-01 3.831094875931739807e-02 -9.433986619114875793e-03 -2.680537402629852295e-01 -6.764473021030426025e-02 1.148116216063499451e-01 -9.037943184375762939e-02 -1.518746465444564819e-01 -1.970867663621902466e-01 -2.104541659355163574e-01 -1.330402940511703491e-01 -4.805783554911613464e-02 1.991105377674102783e-01 -3.024455532431602478e-02 1.314141005277633667e-01 1.346330507658421993e-03 -2.164126932621002197e-01 -2.800659239292144775e-01 -8.520855009555816650e-02 1.632331758737564087e-01 3.582688421010971069e-02 5.121709704399108887e-01 -6.667289882898330688e-02 2.775290608406066895e-01 1.834176294505596161e-02 -1.818416267633438110e-02 -2.156616598367691040e-01
1.884457021951675415e-01 -3.252876102924346924e-01 1.278018206357955933e-02 -1.520874947309494019e-01 2.843449115753173828e-01 -1.380891352891921997e-01 -9.186184965074062347e-03 -9.611238725483417511e-03 1.010949164628982544e-02 -1.707054227590560913e-01 2.710085213184356689e-01 -2.513978183269500732e-01 -3.756908932700753212e-03 -8.931721746921539307e-02 -1.787420511245727539e-01 -6.372790038585662842e-02 -3.451572060585021973e-01 1.025980412960052490e-01 1.880152225494384766e-01 1.269689500331878662e-01 2.181740701198577881e-01 -2.447478175163269043e-01 -1.214198246598243713e-01 -8.063808083534240723e-02 2.219216674566268921e-01 1.486929208040237427e-01 2.276378870010375977e-01 9.927915781736373901e-02 1.048122793436050415e-01 2.308922857046127319e-01 1.309088617563247681e-01 3.238266706466674805e-02
-5.902773234993219376e-03 -1.121862754225730896e-01 1.173334568738937378e-01 -2.442176640033721924e-01 1.447846144437789917e-01 -2.087682783603668213e-01 -4.054183065891265869e-01 -1.727539300918579102e-01 3.590377792716026306e-02 -5.335731431841850281e-02 -6.188775599002838135e-02 -1.780318617820739746e-01 -1.985940150916576385e-02 -3.125199973583221436e-01 2.435146123170852661e-01 -1.607753336429595947e-01 1.079966276884078979e-01 -3.339862450957298279e-02 -6.144436076283454895e-02 -7.894250005483627319e-02 1.305117309093475342e-01 -2.254724949598312378e-01 -6.642643362283706665e-02 5.163694620132446289e-01 -1.050243228673934937e-01 1.351965367794036865e-01 8.949428796768188477e-02 -9.497220627963542938e-03 6.766823679208755493e-02 -7.106922566890716553e-02 1.486325860023498535e-01 -3.881342709064483643e-02
-5.384064838290214539e-02 4.597960785031318665e-02 -6.776576046831905842e-04 3.741879388689994812e-02 -2.687971591949462891e-01 -2.735770642757415771e-01 -2.488786578178405762e-01 -4.775914549827575684e-02 -1.821825206279754639e-01 -6.892714649438858032e-02 1.816489845514297485e-01 2.305186092853546143e-01 -2.039650082588195801e-02 -1.772990971803665161e-01 7.991900295019149780e-02 -5.717773362994194031e-02 -1.641403436660766602e-01 3.198859095573425293e-01 1.083950325846672058e-01 1.382444053888320923e-01 3.246866762638092041e-01 -3.315581977367401123e-01 -2.509426176548004150e-01 1.416373997926712036e-01 1.023970767855644226e-01 -3.435018286108970642e-02 1.717491447925567627e-01 -7.510717026889324188e-03 2.715256214141845703e-01 1.159566268324851990e-01 -1.562536954879760742e-01 7.322777807712554932e-02
1.063068658113479614e-01 1.632447838783264160e-01 2.638019621372222900e-01 1.919459551572799683e-01 1.499789655208587646e-01 -1.779965460300445557e-01 -1.479360312223434448e-01 1.873574405908584595e-01 -1.498991698026657104e-01 6.576126068830490112e-02 1.426411122083663940e-01 -6.819575279951095581e-02 -6.062629073858261108e-02 -2.948714196681976318e-01 2.968580275774002075e-02 -7.408767193555831909e-02 -2.855021357536315918e-01 1.207189187407493591e-01 1.545484513044357300e-01 1.395182162523269653e-01 4.873214289546012878e-03 -2.231284379959106445e-01 -2.008340954780578613e-01 1.066771522164344788e-01 -3.040987849235534668e-01 1.563580706715583801e-02 1.746788471937179565e-01 1.869736611843109131e-01 -1.442541778087615967e-01 3.116513229906558990e-02 2.384576350450515747e-01 3.433224558830261230e-01
2.629678249359130859e-01 -1.076692491769790649e-01 8.263665437698364258e-02 -4.479908198118209839e-02 -2.299356907606124878e-01 -1.331684291362762451e-01 -1.617866754531860352e-01 1.014135330915451050e-01 -9.514695405960083008e-02 2.717756852507591248e-02 1.908605694770812988e-01 -7.076370716094970703e-02 -2.764989808201789856e-02 5.937457829713821411e-02 1.899511218070983887e-01 4.414647351950407028e-03 -1.836374029517173767e-02 -5.843833461403846741e-02 1.840303279459476471e-02 5.743133276700973511e-02 -1.551927328109741211e-01 -3.501895368099212646e-01 1.603945344686508179e-02 8.647433668375015259e-02 -7.770203799009323120e-02 -1.801205128431320190e-01 2.539912164211273193e-01 2.493437081575393677e-01 4.831552803516387939e-01 6.824994832277297974e-02 7.187941670417785645e-02 3.761219680309295654e-01
-8.465846627950668335e-02 -9.652209468185901642e-03 1.628955155611038208e-01 -2.957071363925933838e-01 1.059283465147018433e-01 1.526284869760274887e-02 -2.994085848331451416e-01 -1.142239794135093689e-01 -4.872658103704452515e-02 7.740249484777450562e-02 1.393118351697921753e-01 -2.816767990589141846e-01 -1.215373203158378601e-01 -7.134933769702911377e-02 -9.055522270500659943e-03 -2.111976295709609985e-01 -8.239574730396270752e-02 -1.383208110928535461e-02 1.147914975881576538e-01 -1.944079548120498657e-01 4.483560845255851746e-02 -8.539263159036636353e-02 -2.489225566387176514e-01 1.972887516021728516e-01 7.234246283769607544e-02 3.594724088907241821e-02 9.100323915481567383e-02 2.367389053106307983e-01 4.326991736888885498e-01 4.334229603409767151e-02 -7.661688327789306641e-02 3.987268507480621338e-01
3.968766033649444580e-01 -8.542907238006591797e-02 1.001036614179611206e-01 -2.290050499141216278e-02 1.054202467203140259e-01 -2.651665508747100830e-01 -1.169982254505157471e-01 1.178471669554710388e-01 2.310968488454818726e-01 -1.213911548256874084e-01 9.540553390979766846e-02 -3.561021089553833008e-01 -2.997964061796665192e-02 -2.150260359048843384e-01 -1.437491029500961304e-01 -1.363171450793743134e-02 -8.404252119362354279e-03 1.389679033309221268e-02 -1.354462653398513794e-01 -1.004659757018089294e-01 8.525958657264709473e-02 -1.670947521924972534e-01 -2.105609774589538574e-01 1.708168685436248779e-01 1.525705009698867798e-01 -1.450767666101455688e-01 1.428917199373245239e-01 2.648185193538665771e-01 3.290888369083404541e-01 -2.716996893286705017e-02 1.640485227108001709e-01 1.880873441696166992e-01
-1.274805609136819839e-02 -1.168337911367416382e-01 2.502729371190071106e-02 -1.998869776725769043e-01 -1.356212049722671509e-01 -1.131013259291648865e-01 -3.307221829891204834e-01 -6.163084506988525391e-02 1.109762582927942276e-02 -1.389553099870681763e-01 1.441498249769210815e-01 -1.869124770164489746e-01 1.323354244232177734e-01 -1.089534685015678406e-01 -2.925480902194976807e-01 5.605027079582214355e-02 -1.233969926834106445e-01 -1.637743860483169556e-01 1.434255391359329224e-01 7.068010419607162476e-02 -2.752900123596191406e-02 -2.328523248434066772e-01 -1.285366564989089966e-01 4.689948856830596924e-01 -2.039641290903091431e-01 9.490887820720672607e-02 2.315117865800857544e-01 -1.742584109306335449e-01 1.830133609473705292e-02 9.228210151195526123e-02 1.978691518306732178e-01 -2.575691342353820801e-01
8.252467215061187744e-02 -8.316734433174133301e-02 -3.805758804082870483e-02 -2.120516262948513031e-02 2.118872851133346558e-01 -1.142463609576225281e-01 -1.315254867076873779e-01 1.554356049746274948e-02 7.008223235607147217e-02 3.434033989906311035e-01 1.976223140954971313e-01 -1.359176486730575562e-01 -7.431601732969284058e-02 -1.544035077095031738e-01 9.728009998798370361e-02 -1.623977869749069214e-01 -1.626434922218322754e-01 2.216354906558990479e-01 2.715468108654022217e-01 -1.073963120579719543e-01 -2.033398747444152832e-01 -2.191408127546310425e-01 -4.539971947669982910e-01 -6.293626874685287476e-02 -5.369973927736282349e-02 -6.150664761662483215e-02 6.205427274107933044e-02 1.816084533929824829e-01 4.485084116458892822e-02 -1.760071069002151489e-01 -1.371502224355936050e-02 3.554604351520538330e-01
6.228689476847648621e-02 -1.318602263927459717e-01 -1.662998460233211517e-02 -6.829428672790527344e-02 6.888140738010406494e-02 -1.192153431475162506e-02 -2.275463938713073730e-01 -2.155422419309616089e-01 7.183003425598144531e-02 1.423925310373306274e-01 1.497456580400466919e-01 -1.017465442419052124e-01 4.127516970038414001e-02 -4.749230667948722839e-02 1.789076328277587891e-01 -4.062775075435638428e-01 -1.037345305085182190e-01 2.086834311485290527e-01 -1.596135087311267853e-02 -2.290115505456924438e-01 -8.206151425838470459e-02 -2.459825128316879272e-01 -1.141860783100128174e-01 -1.472264975309371948e-01 3.472127318382263184e-01 -1.372023206204175949e-02 3.341564536094665527e-01 -1.347890645265579224e-01 9.686498343944549561e-02 -2.626899480819702148e-01 2.379550188779830933e-01 1.299190968275070190e-01
1.930484324693679810e-01 1.962419599294662476e-02 7.283286750316619873e-02 -4.231248795986175537e-02 -2.559700310230255127e-01 -2.325679361820220947e-01 -2.430004030466079712e-01 9.298486262559890747e-02 2.230700254440307617e-01 -3.436979278922080994e-02 2.254799902439117432e-01 -1.742864772677421570e-02 1.640734076499938965e-01 -1.119617745280265808e-01 -3.122167885303497314e-01 -8.667686581611633301e-02 -2.428767681121826172e-01 1.635857671499252319e-01 -1.649797428399324417e-03 -1.406726334244012833e-02 -1.207702211104333401e-03 -1.356786191463470459e-01 -2.271758168935775757e-01 -2.956292405724525452e-02 6.737530976533889771e-02 2.223542928695678711e-01 4.887080192565917969e-01 2.293795645236968994e-01 1.443855278193950653e-02 -9.293521195650100708e-02 6.271842122077941895e-02 -7.975419610738754272e-02
1.094177886843681335e-01 5.160330608487129211e-02 1.555509399622678757e-02 -1.092192232608795166e-01 2.094135731458663940e-01 -1.841799020767211914e-01 -1.719488389790058136e-02 2.385627776384353638e-01 1.554443985223770142e-01 -1.100510209798812866e-01 2.593034133315086365e-02 -1.467295736074447632e-01 1.063207462430000305e-01 2.066195607185363770e-01 -2.382774353027343750e-01 7.432008534669876099e-02 -1.245235875248908997e-01 2.157847434282302856e-01 1.160994097590446472e-01 2.084945440292358398e-01 -1.121304258704185486e-01 -3.679213523864746094e-01 -2.924069762229919434e-01 3.162060081958770752e-01 3.349725622683763504e-03 -3.420801460742950439e-02 -6.545323878526687622e-02 1.267998963594436646e-01 1.964627951383590698e-01 1.728675700724124908e-02 1.091626882553100586e-01 3.723389506340026855e-01
-9.717016667127609253e-02 2.083867490291595459e-01 1.010491997003555298e-01 -2.265215218067169189e-01 -6.883644312620162964e-02 -1.445157676935195923e-01 -2.837819755077362061e-01 9.602670371532440186e-02 4.938493669033050537e-02 2.714659571647644043e-01 5.631878226995468140e-02 -1.384848356246948242e-01 -6.533809006214141846e-02 -1.161960214376449585e-01 1.886670887470245361e-01 4.776010662317276001e-02 -1.060939580202102661e-01 8.995741605758666992e-02 -1.436183303594589233e-01 -6.669053435325622559e-02 -4.038195013999938965e-01 -2.223686426877975464e-01 -1.629428565502166748e-01 1.291973739862442017e-01 1.295768320560455322e-01 9.117542952299118042e-02 2.411360889673233032e-01 -1.895880699157714844e-01 1.862207502126693726e-01 -1.208392977714538574e-01 3.702104985713958740e-01 1.019411310553550720e-01
1.125227212905883789e-01 -4.260518401861190796e-02 -1.343404203653335571e-01 2.079997062683105469e-01 -2.633471786975860596e-02 -6.162406504154205322e-02 -1.061913594603538513e-01 7.875038683414459229e-02 -6.556610763072967529e-02 1.243897601962089539e-01 1.246588230133056641e-01 -4.118355512619018555e-01 9.840468876063823700e-03 -3.619109094142913818e-01 -3.995405044406652451e-03 -2.592958509922027588e-01 -1.774774864315986633e-02 6.806340813636779785e-02 3.038510382175445557e-01 -6.266913563013076782e-02 -1.590527296066284180e-01 -2.405029237270355225e-01 -1.672721505165100098e-01 3.662038967013359070e-02 -3.611877933144569397e-02 -6.649010349065065384e-03 9.078698605298995972e-02 2.637912631034851074e-01 1.825723797082901001e-01 2.652496695518493652e-01 8.509529381990432739e-02 3.085892498493194580e-01
-7.734148204326629639e-02 2.301229387521743774e-01 -4.276229441165924072e-02 1.065412610769271851e-01 -1.294859498739242554e-01 -1.608708873391151428e-02 -3.077268004417419434e-01 -3.505425527691841125e-02 -1.081577851437032223e-03 1.596333645284175873e-02 1.847806572914123535e-01 -1.793267279863357544e-01 -4.852377623319625854e-02 -8.397024869918823242e-02 9.133900701999664307e-02 1.369746923446655273e-01 -7.695221900939941406e-02 1.037569940090179443e-01 -1.624576449394226074e-01 -6.535751372575759888e-02 1.773364469408988953e-02 -3.677849099040031433e-02 6.438447535037994385e-02 4.809075295925140381e-01 1.201516985893249512e-01 6.945960223674774170e-02 4.724546670913696289e-01 8.946807123720645905e-03 1.955259740352630615e-01 -2.135847359895706177e-01 1.651599407196044922e-01 2.715639173984527588e-01
2.023952156305313110e-01 -2.455317229032516479e-01 1.793687045574188232e-01 -1.512680947780609131e-01 -1.170657947659492493e-01 -2.418280392885208130e-02 2.573498059064149857e-03 9.952426701784133911e-02 -1.967547275125980377e-02 -4.577431827783584595e-02 1.731407493352890015e-01 -6.444202363491058350e-02 -7.816243171691894531e-02 -2.864182293415069580e-01 -2.012801021337509155e-01 4.617533460259437561e-02 -4.555265903472900391e-01 -1.507888287305831909e-01 -6.801494210958480835e-02 3.316730260848999023e-02 -2.145582139492034912e-01 -1.296839118003845215e-01 -2.972829043865203857e-01 1.667463481426239014e-01 1.983052939176559448e-01 2.179773449897766113e-01 2.613824307918548584e-01 4.604713246226310730e-02 1.978602260351181030e-01 7.910410314798355103e-02 9.220910072326660156e-02 -1.609331816434860229e-01
5.993569269776344299e-02 -1.230400651693344116e-01 7.910580188035964966e-02 -2.697854042053222656e-01 2.068886309862136841e-01 -2.497098296880722046e-01 -4.627153873443603516e-01 -2.335006743669509888e-01 3.528448753058910370e-03 8.204904198646545410e-02 -1.203859448432922363e-01 -1.299351900815963745e-01 -2.331591909751296043e-03 -1.526101380586624146e-01 1.549418643116950989e-02 -2.479923665523529053e-01 5.288021638989448547e-02 7.129035890102386475e-02 2.028803825378417969e-01 6.910290569067001343e-03 2.692050933837890625e-01 -2.216032892465591431e-01 -9.334909170866012573e-02 3.510295152664184570e-01 1.965243816375732422e-01 5.748282000422477722e-02 1.395461261272430420e-01 1.987324655055999756e-02 1.905937045812606812e-01 4.952334333211183548e-03 -2.354933507740497589e-02 6.311726570129394531e-02
1.489665061235427856e-01 3.160016536712646484e-01 -1.939409226179122925e-01 -1.812367141246795654e-01 4.055035486817359924e-02 -4.439448565244674683e-02 -2.735236585140228271e-01 -1.540437936782836914e-01 -7.213633507490158081e-02 -4.905727878212928772e-02 3.298784792423248291e-01 -3.613258898258209229e-01 -9.006422758102416992e-02 -1.843006014823913574e-01 2.022792212665081024e-02 -1.175860464572906494e-01 -2.524656355381011963e-01 2.090472877025604248e-01 1.152127701789140701e-02 -9.606117010116577148e-02 -1.114950180053710938e-01 -9.140742570161819458e-02 -4.166925549507141113e-01 9.723706543445587158e-02 -1.307885348796844482e-01 9.222024679183959961e-02 -3.016060404479503632e-02 4.143348336219787598e-02 1.089064180850982666e-01 -1.885390877723693848e-01 1.208997098729014397e-03 7.557694613933563232e-02
-7.921082526445388794e-02 -2.217401713132858276e-01 1.675059203989803791e-03 -8.928437530994415283e-02 5.349203944206237793e-02 -2.278504669666290283e-01 -3.252644836902618408e-01 -8.614045381546020508e-02 -2.225015908479690552e-01 -9.943214803934097290e-02 3.813459575176239014e-01 -1.807288229465484619e-01 -1.809682883322238922e-02 -1.894039809703826904e-01 -6.657427549362182617e-02 -4.182007163763046265e-02 -3.518828451633453369e-01 1.816324740648269653e-01 1.087842732667922974e-01 4.129593074321746826e-01 1.577023603022098541e-02 1.406350638717412949e-02 5.702909454703330994e-02 1.078968308866024017e-02 1.092847138643264771e-01 9.307567030191421509e-02 1.159918233752250671e-01 -1.242344081401824951e-01 2.944203317165374756e-01 -1.958834752440452576e-02 -9.044208377599716187e-02 -3.140760213136672974e-02
1.845210045576095581e-01 -2.480270266532897949e-01 1.513066589832305908e-01 8.726812899112701416e-03 -2.183494418859481812e-01 -4.661388397216796875e-01 -2.119332998991012573e-01 8.870769292116165161e-02 7.650058716535568237e-02 2.077850848436355591e-01 -2.822566963732242584e-02 -7.547788321971893311e-02 -3.102395869791507721e-02 -1.007905006408691406e-01 -8.415877074003219604e-02 4.086286574602127075e-02 -1.490232050418853760e-01 8.450952917337417603e-02 -1.415763199329376221e-01 5.267140641808509827e-02 1.277154237031936646e-01 -1.823351085186004639e-01 -3.275778293609619141e-01 2.359031140804290771e-01 2.121593207120895386e-01 -1.623238772153854370e-01 6.658225506544113159e-02 -3.152272850275039673e-02 2.766619622707366943e-01 3.547280281782150269e-02 2.302734106779098511e-01 1.266002207994461060e-01
1.483214348554611206e-01 -1.080592647194862366e-01 -2.885550074279308319e-02 -8.586297184228897095e-02 1.655229330062866211e-01 -4.974487237632274628e-03 -6.023952737450599670e-03 -6.206479668617248535e-02 -9.155510365962982178e-02 3.502985090017318726e-02 1.349197775125503540e-01 9.629579633474349976e-02 2.498368918895721436e-01 -5.352231264114379883e-01 7.032343745231628418e-02 -4.740074649453163147e-02 9.505693614482879639e-02 1.008405461907386780e-01 2.571090459823608398e-01 7.349900901317596436e-02 -7.798490673303604126e-02 -2.735161483287811279e-01 -4.745720326900482178e-01 1.138050630688667297e-01 3.819425776600837708e-02 7.646478712558746338e-02 1.537614762783050537e-01 2.192015945911407471e-01 -3.819968923926353455e-02 -1.791301518678665161e-01 9.460488706827163696e-02 4.877198860049247742e-02
1.950855702161788940e-01 -1.123419255018234253e-01 1.067550238076364622e-05 5.947479233145713806e-02 9.596271067857742310e-02 -2.426346540451049805e-01 -1.417630016803741455e-01 8.679148554801940918e-02 -1.940516084432601929e-01 -5.950068682432174683e-02 4.956255108118057251e-02 -7.877951115369796753e-02 -2.562043666839599609e-01 -2.260976731777191162e-01 -2.470624446868896484e-01 7.751338928937911987e-02 -2.915418744087219238e-01 2.314692586660385132e-01 -3.136141225695610046e-02 2.558776736259460449e-01 1.236970573663711548e-01 -1.012027636170387268e-01 -2.543953359127044678e-01 1.320440173149108887e-01 1.698481440544128418e-01 -1.477764099836349487e-01 2.471556961536407471e-01 1.573179811239242554e-01 2.949069738388061523e-01 2.253260165452957153e-01 1.610214114189147949e-01 -5.905545875430107117e-02
4.701338708400726318e-03 -9.218353778123855591e-02 -1.521047800779342651e-01 2.106699049472808838e-01 9.719086438417434692e-02 -3.573863953351974487e-02 -2.644527554512023926e-01 9.155932068824768066e-02 -1.616201102733612061e-01 2.173327952623367310e-01 3.338844776153564453e-01 8.235199749469757080e-02 -1.783109307289123535e-01 -3.267078399658203125e-01 8.838669210672378540e-02 -1.853801868855953217e-02 -9.510316699743270874e-02 -1.496892571449279785e-01 1.017891988158226013e-01 -1.667772084474563599e-01 -1.514526903629302979e-01 -2.920671105384826660e-01 -3.369617760181427002e-01 3.201433420181274414e-01 -1.571598649024963379e-01 -1.318927407264709473e-01 2.886853739619255066e-02 3.841462731361389160e-02 1.104593873023986816e-01 -8.771220594644546509e-02 7.494188845157623291e-02 1.811043769121170044e-01
3.332416713237762451e-01 1.230470687150955200e-01 1.095099523663520813e-01 1.020698100328445435e-01 3.710831515491008759e-03 -4.561069421470165253e-03 -7.664701342582702637e-02 -1.942175179719924927e-01 -1.627487540245056152e-01 -1.464367359876632690e-01 2.215095162391662598e-01 -3.377659022808074951e-01 -6.835537403821945190e-02 -1.302906870841979980e-01 -2.061032056808471680e-01 -1.105341687798500061e-01 -4.478750228881835938e-01 1.155393291264772415e-02 2.347155213356018066e-01 8.276887238025665283e-02 1.807579994201660156e-01 -1.603464931249618530e-01 -3.744213581085205078e-01 -4.950566682964563370e-03 5.039574950933456421e-02 -1.062179505825042725e-01 4.735635966062545776e-02 -1.037873029708862305e-01 1.116546317934989929e-01 4.307526722550392151e-02 5.311267450451850891e-02 1.228570044040679932e-01
1.877071559429168701e-01 1.827384927310049534e-03 1.848083734512329102e-01 -8.898720145225524902e-02 -2.944054603576660156e-01 -1.627605557441711426e-01 -4.365146160125732422e-01 -8.790156990289688110e-02 1.730989962816238403e-01 9.417178481817245483e-02 -4.228046536445617676e-02 -1.562320142984390259e-01 -1.342667043209075928e-01 -2.015214860439300537e-01 -1.501540001481771469e-02 -1.374899893999099731e-01 -7.749045640230178833e-02 1.124512851238250732e-01 5.375089868903160095e-02 1.550494283437728882e-01 2.559057623147964478e-02 -2.851179242134094238e-01 9.803351759910583496e-02 4.447743892669677734e-01 3.213359415531158447e-02 1.372010409832000732e-01 1.821108609437942505e-01 -8.770143240690231323e-02 -7.988950610160827637e-02 -7.633785158395767212e-02 2.431717216968536377e-01 3.796074539422988892e-02
5.570765584707260132e-02 -8.336953073740005493e-02 -6.590287387371063232e-02 9.772668033838272095e-02 -7.964840531349182129e-02 -1.397334784269332886e-01 -7.570318877696990967e-02 3.765600621700286865e-01 -9.261915087699890137e-02 -1.278549283742904663e-01 3.879004716873168945e-01 -2.508730590343475342e-01 -7.386817783117294312e-02 2.938987221568822861e-03 -1.627397388219833374e-01 5.688558146357536316e-02 -3.596871495246887207e-01 1.038052812218666077e-01 -1.772998571395874023e-01 4.121825844049453735e-02 -1.593484729528427124e-01 -1.952740252017974854e-01 -3.045849204063415527e-01 4.502755030989646912e-02 -1.932452432811260223e-02 1.036912277340888977e-01 3.571123778820037842e-01 5.609669536352157593e-02 3.141655027866363525e-02 -1.536313295364379883e-01 1.759269535541534424e-01 -1.381508074700832367e-02
-2.762251198291778564e-01 1.822274550795555115e-02 -1.706330478191375732e-02 -1.337593346834182739e-01 2.127984762191772461e-01 -2.748055458068847656e-01 6.151681393384933472e-02 1.014001816511154175e-01 -3.929762169718742371e-02 2.613554894924163818e-01 3.778113424777984619e-01 -1.194091662764549255e-01 -1.723174601793289185e-01 -6.080465763807296753e-02 -1.253557503223419189e-01 -1.811898648738861084e-01 -6.689426302909851074e-02 -1.842500641942024231e-02 2.245843112468719482e-01 -1.883300840854644775e-01 -1.237691715359687805e-01 -1.599267572164535522e-01 -1.544190794229507446e-01 8.937647938728332520e-02 -7.153388857841491699e-02 8.582340180873870850e-02 3.572616279125213623e-01 2.318212240934371948e-01 2.737260460853576660e-01 3.827149793505668640e-02 -6.733468174934387207e-02 1.526377201080322266e-01
-5.323247052729129791e-03 -8.687867224216461182e-02 -4.871537536382675171e-02 -8.258168399333953857e-02 -1.755346357822418213e-02 -1.784077845513820648e-02 -7.998497225344181061e-03 4.069356247782707214e-02 -2.203233987092971802e-01 2.061832994222640991e-01 1.431657969951629639e-01 -2.064307183027267456e-01 2.521332800388336182e-01 -2.354828864336013794e-01 -2.844224274158477783e-01 -1.819120496511459351e-01 -2.320534437894821167e-01 8.331251144409179688e-02 1.573305428028106689e-01 6.152226403355598450e-02 1.984907090663909912e-01 -3.188335597515106201e-01 -2.449403554201126099e-01 2.623534202575683594e-01 -9.294041991233825684e-02 1.326442956924438477e-01 -1.341260820627212524e-01 2.838169634342193604e-01 8.149368315935134888e-02 2.614263892173767090e-01 1.552932411432266235e-01 -1.030903235077857971e-01
1.905036717653274536e-01 -3.957298099994659424e-01 4.699568729847669601e-03 2.350761890411376953e-01 5.027754977345466614e-02 -1.132406666874885559e-01 1.251466721296310425e-01 5.777720361948013306e-03 -1.051132231950759888e-01 -1.142769455909729004e-01 3.592267036437988281e-01 -7.402157783508300781e-02 -1.284755915403366089e-01 -1.493364572525024414e-01 -2.219248116016387939e-01 -1.668191552162170410e-01 -2.990685105323791504e-01 5.357615277171134949e-02 3.677108138799667358e-02 1.263276785612106323e-01 1.298460364341735840e-01 -2.931003868579864502e-01 -9.390790760517120361e-02 1.914977729320526123e-01 1.655916571617126465e-01 2.748999893665313721e-01 4.532133415341377258e-02 -7.526538521051406860e-02 2.338624149560928345e-01 -1.037342622876167297e-01 -8.842279203236103058e-03 -1.101740896701812744e-01
1.560914069414138794e-01 2.226850390434265137e-02 7.987024635076522827e-02 7.433367520570755005e-02 -8.167736977338790894e-02 -3.130147159099578857e-01 -2.067495584487915039e-01 9.696730971336364746e-02 -1.417382508516311646e-01 -1.487539261579513550e-01 2.171212583780288696e-01 -1.739783138036727905e-01 -2.673278152942657471e-01 -3.476214706897735596e-01 -7.977320253849029541e-02 -1.434839963912963867e-01 -2.322852462530136108e-01 3.652942478656768799e-01 1.725615262985229492e-01 3.714115591719746590e-03 1.317703574895858765e-01 1.199195608496665955e-01 -1.654641777276992798e-01 1.320572644472122192e-01 5.138192698359489441e-02 1.541585177183151245e-01 5.457991734147071838e-02 1.167083531618118286e-01 1.762792766094207764e-01 -6.116439029574394226e-02 2.768889367580413818e-01 1.389853954315185547e-01
1.475714296102523804e-01 -9.259086847305297852e-02 1.301567852497100830e-01 1.386970430612564087e-01 -1.517121344804763794e-01 3.802489116787910461e-02 -6.099776178598403931e-02 2.494127154350280762e-01 -2.305047400295734406e-02 -2.393349558115005493e-01 3.117070794105529785e-01 -2.987385988235473633e-01 -1.768329143524169922e-01 -2.135529816150665283e-01 -1.730148494243621826e-01 4.835868999361991882e-02 -3.022462427616119385e-01 -3.473121672868728638e-03 -4.677538946270942688e-02 3.846707940101623535e-02 -8.438275009393692017e-02 -7.634626328945159912e-02 -4.822931885719299316e-01 6.599112600088119507e-02 1.273167431354522705e-01 1.457454562187194824e-01 2.921833693981170654e-01 -3.733810782432556152e-02 2.118668332695960999e-02 -1.244677230715751648e-01 3.684181720018386841e-02 -5.707656219601631165e-02
-6.162226200103759766e-02 -1.690506935119628906e-01 1.017346978187561035e-01 1.249068379402160645e-01 -1.572619676589965820e-01 -1.992184901610016823e-03 -7.198584824800491333e-02 6.991884857416152954e-02 -3.014950156211853027e-01 -2.471668273210525513e-01 1.640057265758514404e-01 -5.038554966449737549e-02 1.039171889424324036e-01 -4.117199778556823730e-01 -3.144445121288299561e-01 -2.663440108299255371e-01 -2.401510924100875854e-01 1.317462474107742310e-01 -8.568038046360015869e-02 1.757770627737045288e-01 1.920932978391647339e-01 -2.435921132564544678e-01 -2.235376238822937012e-01 1.370187699794769287e-01 9.607136249542236328e-03 6.073321029543876648e-02 1.730614304542541504e-01 1.278081536293029785e-02 1.625020205974578857e-01 1.239700010046362877e-03 1.867906004190444946e-01 4.325634613633155823e-02
-2.467074245214462280e-01 -3.366439603269100189e-03 1.063993200659751892e-02 1.524305790662765503e-01 1.690119951963424683e-01 -6.939939688891172409e-03 -2.545724511146545410e-01 -2.603414356708526611e-01 -4.358764365315437317e-02 9.840948879718780518e-02 1.719652265310287476e-01 -1.619389094412326813e-02 -2.810752689838409424e-01 -1.860077679157257080e-01 -2.686181664466857910e-01 -1.332048028707504272e-01 4.554143548011779785e-02 -1.850116625428199768e-02 -2.947352826595306396e-01 4.565199837088584900e-02 -3.176026940345764160e-01 -2.153941392898559570e-01 -2.903948128223419189e-01 2.998743765056133270e-02 -5.084516480565071106e-02 -1.194188930094242096e-02 2.104873210191726685e-01 1.792025193572044373e-02 9.068826586008071899e-02 4.662730917334556580e-02 2.833211719989776611e-01 2.185651659965515137e-01
6.458976119756698608e-02 -9.376568347215652466e-02 -6.976797431707382202e-02 1.310085207223892212e-01 1.183272302150726318e-01 -1.608181148767471313e-01 3.331174701452255249e-02 -8.430429734289646149e-03 -8.136550337076187134e-02 -7.603994756937026978e-02 1.888919472694396973e-01 9.081226773560047150e-03 2.403818517923355103e-01 -4.126609563827514648e-01 -2.597673237323760986e-02 -3.851731307804584503e-03 1.147554293274879456e-01 1.308924406766891479e-01 2.166929841041564941e-01 1.559609770774841309e-01 -1.043008938431739807e-01 -2.759250700473785400e-01 -4.316908121109008789e-01 9.484187513589859009e-02 -2.148251533508300781e-01 4.007571563124656677e-02 2.790029942989349365e-01 2.120481431484222412e-01 -2.311581745743751526e-02 -2.666767537593841553e-01 1.411312222480773926e-01 3.090380318462848663e-02
3.606335958465933800e-03 -2.922150790691375732e-01 -8.481565117835998535e-02 -1.494594067335128784e-01 -2.373000383377075195e-01 -3.402510881423950195e-01 -9.773226082324981689e-02 -6.227604672312736511e-02 4.625417292118072510e-02 8.754680305719375610e-02 -9.132544696331024170e-02 -2.180018275976181030e-01 1.178575083613395691e-01 -1.679533869028091431e-01 2.396379709243774414e-01 -5.157972127199172974e-02 -2.217936068773269653e-01 -2.259105443954467773e-02 -1.901305168867111206e-01 6.811641156673431396e-02 1.696378141641616821e-01 -1.130575612187385559e-01 -3.793479204177856445e-01 3.023151159286499023e-01 1.622572094202041626e-01 -1.331051811575889587e-03 1.083933189511299133e-02 2.360171526670455933e-01 2.550360858440399170e-01 1.029936447739601135e-01 3.897384926676750183e-02 7.090593129396438599e-02
2.508271038532257080e-01 -2.479402869939804077e-01 2.481085658073425293e-01 -9.339252114295959473e-02 -1.484555751085281372e-01 -2.747661434113979340e-03 2.093084342777729034e-02 8.130927570164203644e-03 -2.114473842084407806e-02 -1.294893622398376465e-01 1.050666123628616333e-01 -3.135147690773010254e-01 1.347338259220123291e-01 -2.956758737564086914e-01 -2.369026541709899902e-01 -1.483720988035202026e-01 -2.801206409931182861e-01 -1.226262897253036499e-01 -3.101985342800617218e-02 -3.063867567107081413e-03 -5.212410911917686462e-02 4.472229629755020142e-02 -3.248691856861114502e-01 8.890110999345779419e-02 -6.976684089750051498e-03 -9.425655938684940338e-03 3.741741180419921875e-01 1.040144339203834534e-01 1.700364947319030762e-01 -1.368198841810226440e-01 2.096609771251678467e-01 -1.316485852003097534e-01
-1.987575367093086243e-02 -1.395145207643508911e-01 1.438951343297958374e-01 -4.072413221001625061e-02 1.077570840716362000e-01 -1.866007745265960693e-01 1.407895237207412720e-01 1.701453141868114471e-02 -2.768391668796539307e-01 8.592879027128219604e-02 3.212880790233612061e-01 1.123685911297798157e-01 1.836614161729812622e-01 -1.642205566167831421e-01 2.477897405624389648e-01 -8.944171667098999023e-02 -6.506547331809997559e-02 3.309717029333114624e-02 -1.426078230142593384e-01 -1.100681722164154053e-01 -2.492530494928359985e-01 -4.542932212352752686e-01 -3.091165125370025635e-01 4.347190260887145996e-02 -1.990675628185272217e-01 1.103500947356224060e-01 1.503321677446365356e-01 4.844100773334503174e-02 1.172045171260833740e-01 8.516529947519302368e-02 1.559860110282897949e-01 1.882862150669097900e-01
1.593455076217651367e-01 1.884689480066299438e-01 7.035692781209945679e-02 -8.086397498846054077e-02 -2.788816578686237335e-03 -9.494766592979431152e-02 -1.493163555860519409e-01 1.366848647594451904e-01 -2.424687445163726807e-01 -1.416825801134109497e-01 1.755964905023574829e-01 -2.127327919006347656e-01 6.165587157011032104e-02 -3.226579725742340088e-01 1.732790321111679077e-01 -1.069727987051010132e-01 -8.631014078855514526e-02 2.102380096912384033e-01 2.596265375614166260e-01 -2.868417464196681976e-02 -6.602144241333007812e-02 -2.106512933969497681e-01 -1.390747576951980591e-01 1.791172921657562256e-01 -2.657341212034225464e-02 -1.517893224954605103e-01 1.746638119220733643e-01 1.035197377204895020e-01 8.742500096559524536e-02 8.544281870126724243e-02 2.182274013757705688e-01 4.750717580318450928e-01
2.025056183338165283e-01 1.036809012293815613e-01 -1.077081710100173950e-01 -1.658776700496673584e-01 8.145590871572494507e-02 -1.865929812192916870e-01 -8.112414740025997162e-03 1.744877398014068604e-01 1.200522333383560181e-01 -8.006725460290908813e-03 -7.361390441656112671e-02 -2.172153443098068237e-01 2.085102945566177368e-01 1.761487498879432678e-02 -1.842981874942779541e-01 6.835754960775375366e-02 -2.638854384422302246e-01 1.422362327575683594e-01 -6.748025864362716675e-02 9.437996894121170044e-02 -7.452744990587234497e-02 -2.190751433372497559e-01 -3.232674300670623779e-01 1.072717159986495972e-01 1.715109497308731079e-01 7.313530892133712769e-02 1.409757882356643677e-01 1.239438876509666443e-01 3.739953339099884033e-01 1.341302096843719482e-01 4.141122102737426758e-02 4.303411841392517090e-01
1.090449839830398560e-01 2.097690850496292114e-01 7.588913198560476303e-03 -1.963244080543518066e-01 5.897107347846031189e-02 -2.670092880725860596e-01 -1.128523051738739014e-01 -2.663038671016693115e-01 -1.907805353403091431e-01 -5.189928412437438965e-02 3.036327064037322998e-01 -4.395260214805603027e-01 -7.163395732641220093e-02 -3.350219428539276123e-01 -6.552403420209884644e-02 -4.032557457685470581e-02 -2.214302867650985718e-01 3.139221072196960449e-01 -1.096768826246261597e-01 -1.430018097162246704e-01 -5.695866420865058899e-02 -1.183771789073944092e-01 -2.149269580841064453e-01 4.041627794504165649e-02 -3.696117177605628967e-02 6.676327437162399292e-02 -3.222094848752021790e-03 -1.884869881905615330e-03 4.311493784189224243e-02 -1.310411542654037476e-01 1.694471389055252075e-01 -2.451388351619243622e-02
-4.514092579483985901e-02 -2.052976340055465698e-01 -7.967218407429754734e-04 -2.292188704013824463e-01 -1.638102978467941284e-01 -1.658345758914947510e-01 -2.636121213436126709e-01 -1.230976432561874390e-01 -1.161143183708190918e-01 -5.801638588309288025e-02 -4.963655397295951843e-02 -1.691100597381591797e-01 4.007503762841224670e-02 -1.080372631549835205e-01 -1.456321179866790771e-01 4.834280349314212799e-03 -1.376537680625915527e-01 -1.764672100543975830e-01 1.794330179691314697e-01 1.697840094566345215e-01 4.253690689802169800e-02 -2.479040473699569702e-01 -1.385326385498046875e-01 2.718418538570404053e-01 -2.712590098381042480e-01 6.744110956788063049e-03 4.387585222721099854e-01 -1.077273041009902954e-01 3.886680118739604950e-03 2.626019343733787537e-02 2.588163912296295166e-01 -2.626302540302276611e-01
1.761441826820373535e-01 -1.082444638013839722e-01 -5.722531676292419434e-02 -1.614725738763809204e-01 -1.553733553737401962e-02 1.551131904125213623e-01 -2.703720629215240479e-01 9.054437279701232910e-03 -3.031561151146888733e-02 8.813021332025527954e-02 3.514793217182159424e-01 -6.630560755729675293e-02 -2.047004997730255127e-01 -1.267218738794326782e-01 2.809804379940032959e-01 -9.595288336277008057e-02 1.292475759983062744e-01 1.244751587510108948e-01 1.028721854090690613e-01 5.712784081697463989e-02 1.624321043491363525e-01 -3.556210920214653015e-02 -1.048249751329421997e-01 1.423982530832290649e-01 -5.234059691429138184e-02 -8.037377148866653442e-02 3.759951591491699219e-01 1.260729432106018066e-01 3.610435426235198975e-01 -2.567708194255828857e-01 2.596173584461212158e-01 1.121400445699691772e-01
-9.188215434551239014e-02 4.081431403756141663e-02 5.945038050413131714e-02 -1.000727936625480652e-01 -6.519232690334320068e-02 -3.321314156055450439e-01 -3.182309865951538086e-01 -7.353422790765762329e-02 -2.928125262260437012e-01 -1.020647436380386353e-01 1.545631736516952515e-01 2.428331524133682251e-01 3.928435221314430237e-02 -2.499295920133590698e-01 -4.860082641243934631e-02 -8.993462473154067993e-02 -1.617362201213836670e-01 3.076347112655639648e-01 9.402152895927429199e-02 1.116680204868316650e-01 2.644371390342712402e-01 -3.249799609184265137e-01 -6.286903470754623413e-02 1.299137771129608154e-01 1.004740297794342041e-01 1.993843819946050644e-03 2.080329060554504395e-01 -9.152051992714405060e-03 1.890269964933395386e-01 4.225922003388404846e-02 -2.110398262739181519e-01 1.662502586841583252e-01
3.886614739894866943e-02 1.755860894918441772e-01 -1.257403790950775146e-01 4.056907072663307190e-02 1.009629890322685242e-01 -2.796092927455902100e-01 -3.520306348800659180e-01 2.483423613011837006e-02 4.027928784489631653e-02 8.086220175027847290e-02 3.605650961399078369e-01 3.746058791875839233e-02 -1.657194346189498901e-01 -2.814652323722839355e-01 1.523817330598831177e-01 -2.047143280506134033e-01 -1.046481654047966003e-01 -1.533648520708084106e-01 1.077411323785781860e-01 7.501923479139804840e-03 -2.503149025142192841e-02 -4.053095579147338867e-01 -2.818751037120819092e-01 -2.841384895145893097e-02 -9.124781936407089233e-02 3.514772281050682068e-02 -1.195141971111297607e-01 2.495924942195415497e-02 2.794667780399322510e-01 -3.425245732069015503e-02 8.602649718523025513e-02 1.531553566455841064e-01
5.119028501212596893e-03 1.475612670183181763e-01 3.987670689821243286e-02 -9.130338579416275024e-02 1.341286897659301758e-01 -4.620235413312911987e-02 -2.765490412712097168e-01 -9.054353833198547363e-02 -1.276209801435470581e-01 -1.933001428842544556e-01 -4.383622854948043823e-02 1.472539268434047699e-02 -2.432302385568618774e-01 -1.336641609668731689e-01 -1.860080361366271973e-01 -2.545553743839263916e-01 8.714765310287475586e-02 -4.703538492321968079e-02 -5.401254817843437195e-02 2.210688740015029907e-01 -1.687225550413131714e-01 -1.799749284982681274e-01 -4.401724636554718018e-01 1.810384243726730347e-01 2.544372081756591797e-01 4.895793646574020386e-02 -6.924946326762437820e-03 1.721211336553096771e-02 4.411381483078002930e-02 1.669518500566482544e-01 3.215242922306060791e-01 2.856539487838745117e-01
2.846913039684295654e-01 5.750479549169540405e-02 -2.359285801649093628e-01 -2.069523930549621582e-01 -1.538918316364288330e-01 1.753046214580535889e-01 -2.717773914337158203e-01 2.788316272199153900e-02 -9.680981934070587158e-02 -1.702477484941482544e-01 2.755691707134246826e-01 9.249940514564514160e-03 3.054572734981775284e-03 -1.310461461544036865e-01 1.549754589796066284e-01 -1.943891197443008423e-01 1.830312162637710571e-01 9.064741432666778564e-02 -1.039198692888021469e-02 -3.491917997598648071e-02 8.897264301776885986e-02 -1.625527441501617432e-01 -1.065019369125366211e-01 1.971522420644760132e-01 3.368394672870635986e-01 -2.706992253661155701e-02 2.643192112445831299e-01 2.302879393100738525e-01 2.466706484556198120e-01 -9.735053777694702148e-02 2.288530170917510986e-01 -8.571083098649978638e-02
-6.415417417883872986e-03 -6.426194310188293457e-02 8.769491314888000488e-02 1.154481768608093262e-01 -2.676158584654331207e-02 1.142817363142967224e-01 -2.538509368896484375e-01 -1.571904271841049194e-01 -2.443316280841827393e-01 -2.174460738897323608e-01 1.255661714822053909e-02 2.209050208330154419e-02 -5.164401605725288391e-02 -3.447806835174560547e-02 2.055381089448928833e-01 9.605596214532852173e-02 -2.733488976955413818e-01 -1.700678467750549316e-01 1.240550428628921509e-01 6.518848240375518799e-02 -1.680985391139984131e-01 -3.916442096233367920e-01 2.129377052187919617e-02 1.366036683320999146e-01 1.542131006717681885e-01 1.543979793787002563e-01 3.423995077610015869e-01 8.106894046068191528e-02 2.988530397415161133e-01 -3.344453573226928711e-01 -9.957811236381530762e-02 -4.877670109272003174e-02
-2.329868674278259277e-01 -1.722596883773803711e-01 -1.743706166744232178e-01 -2.074184119701385498e-01 -6.766486912965774536e-02 -1.262103486806154251e-02 -1.458105742931365967e-01 -2.506466209888458252e-01 2.126872241497039795e-01 -4.303345456719398499e-02 -9.607128798961639404e-02 -1.148115172982215881e-01 -2.046006545424461365e-02 -1.037506163120269775e-01 -6.790184229612350464e-02 -3.042222559452056885e-02 -6.523416191339492798e-02 2.438042908906936646e-01 5.902276188135147095e-02 1.662718057632446289e-01 1.601360142230987549e-01 -3.611671626567840576e-01 -1.360876578837633133e-02 3.530957698822021484e-01 8.869435638189315796e-02 1.683255732059478760e-01 2.823804914951324463e-01 -1.251957416534423828e-01 2.857957184314727783e-01 2.265370264649391174e-02 2.792760431766510010e-01 -1.537473173812031746e-03
5.969373509287834167e-03 4.987169429659843445e-02 -1.578895598649978638e-01 -2.731998860836029053e-01 3.379139602184295654e-01 -1.551486253738403320e-01 -2.816089391708374023e-01 -1.360423676669597626e-02 3.785838559269905090e-02 -1.381897181272506714e-01 1.129091680049896240e-01 -7.238394021987915039e-02 -2.031930536031723022e-01 -2.715099155902862549e-01 -3.997501358389854431e-02 -9.189220517873764038e-02 -2.470638602972030640e-01 4.848814755678176880e-02 3.256246745586395264e-01 5.576510354876518250e-02 -1.575147807598114014e-01 -1.700330674648284912e-01 -1.580965369939804077e-01 1.013035178184509277e-01 -1.619673520326614380e-01 -6.269853562116622925e-02 3.993532434105873108e-02 7.590010762214660645e-02 3.807054758071899414e-01 3.493208065629005432e-02 -6.924583017826080322e-02 2.580999135971069336e-01
3.520480915904045105e-02 1.424922421574592590e-02 -2.633562684059143066e-01 6.994723528623580933e-02 1.175901517271995544e-01 -1.335944235324859619e-01 -2.214722186326980591e-01 1.377478390932083130e-01 -1.099209934473037720e-01 2.299988567829132080e-01 1.554619669914245605e-01 -1.422591209411621094e-01 -1.747203469276428223e-01 -4.190879166126251221e-01 1.967121958732604980e-01 9.825176000595092773e-02 -7.132504135370254517e-02 1.945859938859939575e-02 1.873351819813251495e-02 2.279682829976081848e-02 -2.567558288574218750e-01 -3.158882260322570801e-01 -1.721206605434417725e-01 5.463708937168121338e-02 -3.090434670448303223e-01 4.709036275744438171e-02 1.003990322351455688e-01 -2.342191524803638458e-02 3.413483798503875732e-01 -1.575120389461517334e-01 -7.700405269861221313e-02 -2.101506292819976807e-02
-1.913696713745594025e-02 -1.825349330902099609e-01 1.231117323040962219e-01 -1.658107191324234009e-01 -8.267337828874588013e-02 6.647994369268417358e-02 -3.270405530929565430e-01 -1.376147270202636719e-01 -1.594468802213668823e-01 -8.572155982255935669e-02 -5.874064192175865173e-02 5.165442451834678650e-02 8.003310114145278931e-02 -2.634039223194122314e-01 -2.984206080436706543e-01 -2.814423665404319763e-02 -1.821222901344299316e-01 7.953984290361404419e-02 3.410423174500465393e-02 5.066329613327980042e-02 1.358627527952194214e-01 -3.039376437664031982e-01 -6.094655394554138184e-02 4.599114656448364258e-01 -1.497239917516708374e-01 2.948372252285480499e-02 2.053451538085937500e-01 -6.316861510276794434e-02 1.615698188543319702e-01 2.311141788959503174e-02 9.823855012655258179e-02 -3.270553648471832275e-01
2.023340910673141479e-01 4.496361315250396729e-02 -3.334023430943489075e-02 7.319286465644836426e-02 -2.032092958688735962e-01 8.089069277048110962e-02 -2.029833495616912842e-01 -1.812071204185485840e-01 1.707434356212615967e-01 -4.880994092673063278e-03 4.243954718112945557e-01 -3.220983743667602539e-01 -1.694895140826702118e-02 -1.126193404197692871e-01 -1.071189269423484802e-01 1.815869957208633423e-01 1.869791001081466675e-01 1.584607660770416260e-01 -1.413726210594177246e-01 1.435160785913467407e-01 1.663747429847717285e-02 -1.596899330615997314e-01 -4.879412055015563965e-02 1.247827112674713135e-01 1.675524115562438965e-01 3.265521256253123283e-03 3.746860325336456299e-01 1.603132486343383789e-01 1.640859246253967285e-01 -2.356683760881423950e-01 1.513378620147705078e-01 1.196471601724624634e-01
-1.081631705164909363e-01 9.488391131162643433e-02 6.536764651536941528e-02 3.596101701259613037e-02 -1.442412436008453369e-01 -3.217260539531707764e-01 -2.974615693092346191e-01 -1.118644997477531433e-01 -2.561621665954589844e-01 -7.968917489051818848e-02 2.831814289093017578e-01 -4.191406667232513428e-01 -1.564599946141242981e-02 6.099355407059192657e-03 -5.706672742962837219e-02 5.951377004384994507e-02 -2.431072145700454712e-01 1.448366940021514893e-01 -4.515635967254638672e-02 3.339575827121734619e-01 1.636518985033035278e-01 1.058299541473388672e-01 -1.544802822172641754e-02 1.165019720792770386e-01 7.381356507539749146e-02 2.382814735174179077e-01 1.201092600822448730e-01 3.581050783395767212e-02 2.965682148933410645e-01 1.325485575944185257e-02 4.388695210218429565e-02 -8.515227586030960083e-03
-1.586172282695770264e-01 -3.734106719493865967e-01 -1.922612637281417847e-02 -9.700679779052734375e-02 -2.737543284893035889e-01 -5.407334119081497192e-02 -3.872639238834381104e-01 6.170527637004852295e-02 -1.749200560152530670e-02 -9.941072762012481689e-02 1.326652020215988159e-01 -7.426644861698150635e-02 -2.885263785719871521e-02 -1.849957257509231567e-01 -1.679666489362716675e-01 -3.246150538325309753e-02 -4.001830816268920898e-01 5.229520052671432495e-02 -9.410209953784942627e-02 2.212428003549575806e-01 -6.758867204189300537e-02 -1.930046677589416504e-01 4.741033166646957397e-02 1.710299216210842133e-02 2.115618884563446045e-01 2.423540949821472168e-01 2.679432928562164307e-01 -1.669865399599075317e-01 9.252856671810150146e-02 -9.216780960559844971e-02 1.048204600811004639e-01 9.613509289920330048e-03
1.768650114536285400e-02 1.027956977486610413e-01 -1.536388974636793137e-02 1.800585836172103882e-01 4.532826319336891174e-02 -3.279116749763488770e-01 -1.762610822916030884e-01 -1.389379799365997314e-01 3.146563842892646790e-02 -1.222124993801116943e-01 5.440675616264343262e-01 -1.388684362173080444e-01 -3.325757756829261780e-02 -3.189848968759179115e-03 8.257899433374404907e-02 6.520541012287139893e-02 1.607749313116073608e-01 2.489095330238342285e-01 1.772479116916656494e-01 -1.083796843886375427e-02 -2.292921543121337891e-01 -1.162838488817214966e-01 -1.371049135923385620e-01 8.509438484907150269e-02 1.846934556961059570e-01 -1.835630834102630615e-02 2.994653582572937012e-01 9.971028566360473633e-02 1.357820164412260056e-02 -2.043013572692871094e-01 2.408251017332077026e-01 8.739893138408660889e-02
-1.203613728284835815e-01 -4.315435886383056641e-02 1.007785946130752563e-01 8.649260550737380981e-02 1.743296980857849121e-01 -3.846952915191650391e-01 -1.372953504323959351e-01 -2.848133444786071777e-01 -1.261998116970062256e-01 -3.724135225638747215e-03 4.569824337959289551e-01 -2.094419300556182861e-01 2.881279885768890381e-01 -6.515701860189437866e-02 -1.284741144627332687e-02 -2.639391273260116577e-02 3.931573405861854553e-02 -8.291104435920715332e-02 -4.778002947568893433e-02 -1.471795439720153809e-01 -2.632034718990325928e-01 -2.163664251565933228e-01 -2.715521752834320068e-01 1.756114363670349121e-01 -1.526017189025878906e-01 -9.086154401302337646e-02 1.298042088747024536e-01 4.824530705809593201e-02 1.325771659612655640e-01 6.388187408447265625e-02 -7.273131608963012695e-02 -1.404572371393442154e-02
4.467262420803308487e-03 -2.519041895866394043e-01 5.576514080166816711e-02 -3.354018926620483398e-02 1.609982997179031372e-01 -1.805383414030075073e-01 -4.016225337982177734e-01 -1.850300841033458710e-02 1.456092596054077148e-01 1.008435860276222229e-01 1.970765739679336548e-02 -1.768052019178867340e-02 -2.213570103049278259e-02 -3.228222429752349854e-01 -3.939109295606613159e-02 -6.236498057842254639e-02 1.591088809072971344e-02 -5.687626823782920837e-02 7.867598533630371094e-02 2.168966680765151978e-01 2.091676294803619385e-01 -2.399706691503524780e-01 4.355553910136222839e-02 2.363556027412414551e-01 -6.285613775253295898e-02 -1.660742051899433136e-02 2.326440066099166870e-01 2.712207734584808350e-01 3.462900519371032715e-01 1.983917057514190674e-01 1.007062047719955444e-01 -2.297080457210540771e-01
1.544512063264846802e-01 -7.714442163705825806e-02 -1.048377230763435364e-01 3.128639981150627136e-02 -4.741974174976348877e-02 -1.246565654873847961e-01 8.923500776290893555e-02 -1.201892495155334473e-01 2.319165617227554321e-01 1.054328083992004395e-01 2.830973267555236816e-01 -1.980753988027572632e-01 -5.140290781855583191e-02 -4.249517992138862610e-02 6.312748044729232788e-02 -6.960935145616531372e-02 -2.709512412548065186e-01 -4.579456895589828491e-02 -2.129974067211151123e-01 8.839864283800125122e-02 3.534928336739540100e-02 -5.416513681411743164e-01 -1.948135793209075928e-01 1.292372494935989380e-01 -1.628148555755615234e-02 3.988799750804901123e-01 1.275336444377899170e-01 7.647993415594100952e-02 1.890571415424346924e-02 2.004278451204299927e-01 7.796201854944229126e-02 1.199757456779479980e-01
1.185498759150505066e-01 8.074326813220977783e-02 -1.949322223663330078e-01 -3.529292717576026917e-02 1.994763165712356567e-01 -2.818342149257659912e-01 -3.633731007575988770e-01 2.099704444408416748e-01 -2.245118841528892517e-02 3.226842731237411499e-02 3.066026270389556885e-01 -1.679479144513607025e-02 -9.942998737096786499e-02 -1.562888473272323608e-01 1.340349018573760986e-01 -3.076563477516174316e-01 4.707229323685169220e-03 -1.140525713562965393e-01 6.589518487453460693e-02 -9.863069653511047363e-02 -2.272242121398448944e-02 -3.719101548194885254e-01 -2.512151300907135010e-01 1.373166590929031372e-01 -6.122201681137084961e-03 -5.748259276151657104e-02 1.065675169229507446e-01 -2.295984141528606415e-02 2.244516909122467041e-01 3.582270070910453796e-02 1.140642687678337097e-01 2.725318968296051025e-01
-7.098127156496047974e-02 1.658415645360946655e-01 1.939409077167510986e-01 1.915484480559825897e-02 1.671835407614707947e-02 -7.619807124137878418e-02 1.455831974744796753e-01 -1.056409776210784912e-01 -8.965052664279937744e-02 1.744213551282882690e-01 3.625010251998901367e-01 -2.112045884132385254e-02 -1.400722116231918335e-01 -2.205539494752883911e-01 7.238850742578506470e-02 -1.339389979839324951e-01 -8.175502531230449677e-03 -1.095871627330780029e-01 2.514394819736480713e-01 -1.498474180698394775e-01 -1.067859157919883728e-01 -1.169957369565963745e-01 -2.375728785991668701e-01 2.356063574552536011e-01 -1.624093204736709595e-01 -5.818943306803703308e-02 3.575881421566009521e-01 2.574896812438964844e-01 3.719406723976135254e-01 5.892828851938247681e-02 -3.783700242638587952e-02 1.652545481920242310e-01
6.836264580488204956e-02 -2.152737826108932495e-01 -5.934219807386398315e-02 -1.024772226810455322e-02 -2.895662095397710800e-03 -1.546282619237899780e-01 -1.827264726161956787e-01 2.620837688446044922e-01 -1.803511194884777069e-02 -3.275149762630462646e-01 2.004481106996536255e-01 -2.709438800811767578e-01 8.712373673915863037e-02 6.855187937617301941e-03 -1.368652135133743286e-01 3.446125611662864685e-02 -1.883802562952041626e-01 -1.123726814985275269e-01 -3.269239515066146851e-02 1.195374354720115662e-01 -2.159943580627441406e-01 -3.117981925606727600e-02 -4.248010814189910889e-01 -7.911926507949829102e-02 3.314780537039041519e-03 7.548905164003372192e-02 4.638968706130981445e-01 5.456381477415561676e-03 2.268635332584381104e-01 8.094907738268375397e-03 1.830255426466464996e-02 1.412007492035627365e-03
-9.727900475263595581e-02 -9.694848209619522095e-02 9.047088772058486938e-02 -1.817425936460494995e-01 2.691061794757843018e-01 1.209529116749763489e-02 -4.163239598274230957e-01 -1.517618447542190552e-02 -2.146218903362751007e-02 5.250601470470428467e-02 1.302602738142013550e-01 -2.363878786563873291e-01 -1.673498600721359253e-01 -1.601509004831314087e-01 2.606174349784851074e-01 -1.535320878028869629e-01 -2.359566837549209595e-01 9.711417555809020996e-02 6.555230170488357544e-02 -7.069467753171920776e-02 -4.737288504838943481e-02 -6.029479950666427612e-02 -1.522976309061050415e-01 2.581596001982688904e-02 -1.172183305025100708e-01 9.028431028127670288e-02 2.082307189702987671e-01 2.099008709192276001e-01 3.990857303142547607e-01 1.232977136969566345e-01 -4.240972176194190979e-02 2.878671288490295410e-01
3.406881392002105713e-01 6.794299185276031494e-02 -5.335641652345657349e-02 5.505109671503305435e-03 1.208624057471752167e-02 -3.124027550220489502e-01 -1.659487634897232056e-01 -4.225768148899078369e-01 -1.881343126296997070e-02 7.880896329879760742e-02 3.087007701396942139e-01 4.543589800596237183e-02 -4.419284313917160034e-02 1.129067316651344299e-02 9.046339429914951324e-03 6.658341735601425171e-02 -1.334953308105468750e-01 2.403636425733566284e-01 1.362539976835250854e-01 2.157887071371078491e-02 -3.094320595264434814e-01 -1.786583662033081055e-01 -2.828117311000823975e-01 1.217142045497894287e-01 -5.089141055941581726e-02 2.653802745044231415e-02 2.244221270084381104e-01 2.267735004425048828e-01 1.281708572059869766e-02 -1.734377443790435791e-01 9.583342820405960083e-02 -2.145822905004024506e-02
2.279601842164993286e-01 -1.144004464149475098e-01 1.458691656589508057e-01 1.340258866548538208e-01 1.804914623498916626e-01 -2.032977491617202759e-01 -3.118834085762500763e-02 -7.253184169530868530e-02 7.588151097297668457e-02 2.055601030588150024e-01 1.484519988298416138e-01 -8.885488659143447876e-02 -1.587803065776824951e-01 -2.621730864048004150e-01 -1.201952025294303894e-01 -2.690606713294982910e-01 -1.841853708028793335e-01 4.398069903254508972e-02 -1.538017541170120239e-01 2.658039033412933350e-01 -1.938994079828262329e-01 -1.156241893768310547e-01 -8.721927553415298462e-02 2.388983070850372314e-01 -1.084491377696394920e-03 1.147472672164440155e-02 4.226337671279907227e-01 -7.607187330722808838e-02 3.288164436817169189e-01 -4.937630146741867065e-02 -2.402989938855171204e-02 -1.238834187388420105e-01
5.094631761312484741e-02 1.911504566669464111e-01 1.513388007879257202e-01 -1.142884567379951477e-01 2.743710577487945557e-02 -1.611234545707702637e-01 -3.100825250148773193e-01 -2.475926131010055542e-01 -1.877070218324661255e-01 -3.759328648447990417e-02 3.913526535034179688e-01 -2.692300379276275635e-01 -1.382495909929275513e-01 -1.961236745119094849e-01 -1.116733923554420471e-01 -1.302911841776221991e-04 -3.159401714801788330e-01 2.082917094230651855e-01 4.062836244702339172e-02 -2.580171823501586914e-01 -1.623890101909637451e-01 -1.258873790502548218e-01 -1.447527259588241577e-01 2.980713918805122375e-02 -1.808770298957824707e-01 1.660879999399185181e-01 -1.274785399436950684e-02 8.324348926544189453e-02 5.691362544894218445e-02 -8.686855435371398926e-02 2.252143025398254395e-01 -6.331793218851089478e-02
2.093157023191452026e-01 -1.157834678888320923e-01 -4.102147370576858521e-02 -3.718417882919311523e-02 1.384160518646240234e-01 3.024464845657348633e-02 -2.000707983970642090e-01 -3.769471123814582825e-02 2.587526291608810425e-02 -2.561107836663722992e-02 4.174759387969970703e-01 -1.950791776180267334e-01 -1.591661125421524048e-01 -1.522246450185775757e-01 1.167216375470161438e-01 -1.225300952792167664e-01 1.577801704406738281e-01 1.872745156288146973e-01 -5.226809531450271606e-02 3.731856495141983032e-02 8.430378139019012451e-02 -3.413464725017547607e-01 -5.539879202842712402e-02 -8.254443854093551636e-02 3.251905143260955811e-01 7.997918128967285156e-02 1.951640993356704712e-01 -8.113010227680206299e-02 4.038173258304595947e-01 -2.355053126811981201e-01 6.445141881704330444e-02 -1.013977378606796265e-01
-2.601302927359938622e-03 -7.837825268507003784e-02 -2.519367821514606476e-02 2.923434674739837646e-01 -7.731500267982482910e-02 5.560363177210092545e-03 -2.334897220134735107e-01 1.449505239725112915e-01 -2.752903699874877930e-01 -2.666110396385192871e-01 2.304181158542633057e-01 -8.899335563182830811e-02 1.687807142734527588e-01 -3.734009563922882080e-01 -7.254252582788467407e-02 -4.670965671539306641e-02 -2.384026348590850830e-01 2.819069325923919678e-01 -9.892173856496810913e-02 9.701677411794662476e-02 -1.311821639537811279e-01 -1.669654101133346558e-01 -1.277693063020706177e-01 2.003658264875411987e-01 -3.324967250227928162e-02 -1.233903132379055023e-02 4.792600125074386597e-02 3.318434581160545349e-02 2.876830995082855225e-01 1.410933583974838257e-01 -1.013385280966758728e-01 2.613790035247802734e-01
-5.460714921355247498e-02 6.979034841060638428e-02 -1.808510720729827881e-01 1.219909917563199997e-02 2.391392290592193604e-01 -1.696862727403640747e-01 -1.643626838922500610e-01 -3.399927020072937012e-01 -1.874101310968399048e-01 7.021730393171310425e-02 6.952372938394546509e-02 -2.268012017011642456e-01 3.861548379063606262e-02 -1.689780801534652710e-01 2.489823400974273682e-01 1.022414043545722961e-01 -1.926887929439544678e-01 -9.415911883115768433e-02 4.002425447106361389e-02 8.620919287204742432e-02 -3.429423272609710693e-01 -3.029920458793640137e-01 7.386785745620727539e-02 1.199695989489555359e-01 1.246940121054649353e-01 -1.722109690308570862e-02 2.808862328529357910e-01 1.560498625040054321e-01 1.798650324344635010e-01 -1.911012232303619385e-01 2.347529530525207520e-01 6.722598522901535034e-02
7.954884320497512817e-02 5.845163017511367798e-02 1.653659045696258545e-01 1.275479495525360107e-01 -5.199070088565349579e-03 -1.531876176595687866e-01 -3.766016364097595215e-01 1.694813966751098633e-01 -5.804587900638580322e-02 -2.102126739919185638e-02 2.071306807920336723e-03 -1.073662042617797852e-01 3.375000357627868652e-01 1.057247221469879150e-01 -1.559635847806930542e-01 -2.707990109920501709e-01 -3.294143378734588623e-01 -5.596745759248733521e-02 -1.788534969091415405e-01 -8.953800797462463379e-02 2.462289854884147644e-02 -3.020510673522949219e-01 -7.930391584523022175e-04 3.693422973155975342e-01 -6.023674830794334412e-02 1.013993769884109497e-01 6.448657065629959106e-02 2.413995414972305298e-01 2.043886333703994751e-01 -2.789820171892642975e-02 6.861130893230438232e-02 1.048852875828742981e-01
-1.484392285346984863e-01 -2.408813387155532837e-01 -1.003789454698562622e-01 -2.817589342594146729e-01 2.004702016711235046e-02 -1.093468293547630310e-01 -9.279212914407253265e-03 -1.169525459408760071e-01 -1.457663718611001968e-02 -7.683108747005462646e-02 6.550667434930801392e-02 8.475087583065032959e-02 -3.718619048595428467e-02 -1.307148635387420654e-01 1.305955350399017334e-01 -5.417602881789207458e-02 -1.660822778940200806e-01 -9.535083919763565063e-02 8.002411574125289917e-03 2.290430963039398193e-01 2.552059590816497803e-01 -2.773473262786865234e-01 -2.040313631296157837e-01 3.548651933670043945e-01 -3.230034112930297852e-01 1.914550662040710449e-01 3.220385313034057617e-01 -8.318028599023818970e-02 5.257634446024894714e-02 -2.296073921024799347e-02 3.074602186679840088e-01 7.724602241069078445e-03
-4.130299016833305359e-02 -7.406079024076461792e-02 4.581592977046966553e-02 -9.894747287034988403e-02 5.436844751238822937e-02 4.740431159734725952e-02 -1.302445381879806519e-01 1.986916735768318176e-02 -1.346074342727661133e-01 -1.808359660208225250e-02 -1.205098703503608704e-01 -1.531303077936172485e-01 -2.961265109479427338e-02 -3.004505634307861328e-01 -2.708848416805267334e-01 -4.529438018798828125e-01 -2.008308470249176025e-01 -5.539723858237266541e-02 2.019086033105850220e-01 4.685624316334724426e-02 -2.279141843318939209e-01 -2.654063403606414795e-01 -1.426549404859542847e-01 2.044286578893661499e-01 1.429054141044616699e-01 1.148526445031166077e-01 -7.601409405469894409e-02 1.486615389585494995e-01 8.543539792299270630e-02 2.164358943700790405e-01 3.795240819454193115e-01 -4.112107679247856140e-02
2.728760242462158203e-01 -5.279508978128433228e-02 -6.654090434312820435e-02 -1.072380617260932922e-01 -4.002505447715520859e-03 -3.237954080104827881e-01 -2.994119524955749512e-01 3.260431885719299316e-01 -4.608059301972389221e-02 1.664931476116180420e-01 1.140402853488922119e-01 -1.612654328346252441e-01 8.784664422273635864e-02 8.622925728559494019e-02 7.125487178564071655e-02 -1.988792717456817627e-01 -1.342644840478897095e-01 -9.874098747968673706e-02 -2.471422031521797180e-02 -1.190193817019462585e-01 -1.948857605457305908e-01 -2.083602249622344971e-01 -2.149294614791870117e-01 3.016722202301025391e-01 -2.121793776750564575e-01 -6.689008325338363647e-02 6.774719804525375366e-02 8.571467548608779907e-02 3.489098250865936279e-01 1.238789409399032593e-01 6.049222499132156372e-02 1.185405030846595764e-01
-7.537624239921569824e-02 -8.799002319574356079e-02 6.144610419869422913e-02 -4.387459903955459595e-02 -2.221009321510791779e-02 8.532094955444335938e-02 -2.868349850177764893e-01 6.830693781375885010e-02 -2.556478083133697510e-01 5.441610142588615417e-02 3.246902823448181152e-01 2.068358510732650757e-01 1.938490383327007294e-02 -4.462358728051185608e-02 -1.473578363656997681e-01 -9.412769973278045654e-02 -2.935761511325836182e-01 -1.286252737045288086e-01 -3.656185865402221680e-01 -2.963033132255077362e-02 -1.051670834422111511e-01 -1.728337854146957397e-01 -2.773574553430080414e-02 3.515063822269439697e-01 1.865015029907226562e-01 9.475734084844589233e-02 3.157981038093566895e-01 1.076491456478834152e-02 2.713103033602237701e-02 2.570503950119018555e-02 2.956911027431488037e-01 4.146267101168632507e-02
2.476303726434707642e-01 -1.072495207190513611e-01 6.210412364453077316e-03 -1.753581613302230835e-01 -1.284664273262023926e-01 -2.144992947578430176e-01 -1.490352004766464233e-01 4.749810323119163513e-02 -2.429291158914566040e-01 4.792398214340209961e-02 -2.987681515514850616e-02 -2.137338221073150635e-01 5.736198648810386658e-02 -2.136409133672714233e-01 -3.190594613552093506e-01 -1.851526349782943726e-01 -3.282682597637176514e-02 2.719442248344421387e-01 1.210768357850611210e-03 6.676861643791198730e-02 1.412995904684066772e-01 -2.255924940109252930e-01 -1.123287677764892578e-01 2.907649874687194824e-01 3.389987945556640625e-01 2.196163684129714966e-02 1.532137691974639893e-01 1.787247061729431152e-01 1.187045425176620483e-01 -8.294812589883804321e-02 1.322789341211318970e-01 -2.443532049655914307e-01
2.304610162973403931e-01 1.070533879101276398e-02 4.682100191712379456e-02 9.892687201499938965e-02 8.662462234497070312e-02 -2.300549149513244629e-01 -1.593477278947830200e-02 1.819672733545303345e-01 -2.012344449758529663e-01 -1.095729693770408630e-01 2.610470652580261230e-01 -4.888660460710525513e-02 3.370699286460876465e-02 -1.832625642418861389e-02 6.480184197425842285e-02 1.553393900394439697e-01 -1.567004621028900146e-01 5.493748560547828674e-02 2.746770679950714111e-01 -7.935361564159393311e-02 -2.812962606549263000e-02 -4.285798072814941406e-01 -2.937809228897094727e-01 1.745716333389282227e-01 -8.444722741842269897e-02 -1.576377451419830322e-01 1.090015321969985962e-01 9.693267196416854858e-02 1.028159037232398987e-01 1.533125787973403931e-01 2.943420410156250000e-01 3.218965530395507812e-01
-1.492043882608413696e-01 1.507128626108169556e-01 8.536173403263092041e-02 -1.155181825160980225e-01 3.437486663460731506e-02 -1.242736428976058960e-01 -9.217422455549240112e-02 -2.704529091715812683e-02 -1.814153194427490234e-01 9.527656435966491699e-02 3.017277419567108154e-01 -2.223231829702854156e-02 -1.862372606992721558e-01 -1.261298358440399170e-01 4.884692281484603882e-02 -2.055064588785171509e-01 8.538557589054107666e-02 9.255181252956390381e-02 2.444833330810070038e-02 -2.753854095935821533e-01 -5.612146481871604919e-02 -5.982719827443361282e-03 -1.406393498182296753e-01 3.897645771503448486e-01 6.252511590719223022e-02 7.714151591062545776e-02 3.673655688762664795e-01 3.103505074977874756e-01 3.395136594772338867e-01 -6.772533804178237915e-02 1.128757819533348083e-01 1.972300559282302856e-01
3.623952716588973999e-02 -1.606811881065368652e-01 -6.590969860553741455e-02 -5.136362276971340179e-03 2.019361779093742371e-02 -5.974174290895462036e-02 -1.190239191055297852e-01 1.146541312336921692e-01 -9.006454795598983765e-02 -1.788477450609207153e-01 8.154167234897613525e-02 -2.303014844655990601e-01 5.714995414018630981e-02 -5.103173255920410156e-01 -2.745532616972923279e-02 -3.031601309776306152e-01 -2.060635536909103394e-01 1.554819047451019287e-01 1.923127025365829468e-01 -3.684127004817128181e-03 2.491349726915359497e-01 -3.507448434829711914e-01 -1.413850486278533936e-01 -9.982483088970184326e-02 7.716411352157592773e-02 1.223573237657546997e-01 7.307157665491104126e-02 3.483612537384033203e-01 4.123914986848831177e-02 -4.725737869739532471e-02 9.371671080589294434e-02 -4.534355923533439636e-02
6.965249776840209961e-02 1.668717563152313232e-01 -9.910432249307632446e-02 -1.030144747346639633e-02 2.043036073446273804e-01 -1.261797547340393066e-01 -3.538881242275238037e-01 -6.823382526636123657e-02 -1.129820272326469421e-01 -3.278935700654983521e-02 3.330920040607452393e-01 -3.684324920177459717e-01 1.864008605480194092e-01 -3.489574790000915527e-02 8.185892365872859955e-03 -1.463494002819061279e-01 4.117527976632118225e-02 9.946120530366897583e-02 3.095315098762512207e-01 3.800588473677635193e-02 -1.136133447289466858e-02 -1.667769849300384521e-01 1.245252601802349091e-02 -7.737631350755691528e-02 -1.077887415885925293e-01 2.821029722690582275e-02 4.764134064316749573e-03 8.499037474393844604e-02 3.198173344135284424e-01 -1.711298972368240356e-01 3.930714428424835205e-01 5.637067928910255432e-02
2.302945405244827271e-01 -3.018316328525543213e-01 -7.552165538072586060e-02 -1.222872585058212280e-01 9.270222857594490051e-03 -3.119167312979698181e-02 4.441057145595550537e-02 4.975483193993568420e-02 1.927913129329681396e-01 1.143138557672500610e-01 1.178952381014823914e-01 -7.468115538358688354e-02 6.168056279420852661e-02 -3.736363947391510010e-01 -1.192198991775512695e-01 2.139071188867092133e-02 -3.566859662532806396e-01 7.765488326549530029e-02 -2.240835130214691162e-02 7.060120254755020142e-02 -1.674928665161132812e-01 -1.998645961284637451e-01 -9.668314456939697266e-02 1.323674917221069336e-01 2.709101140499114990e-01 2.823239564895629883e-01 2.736680507659912109e-01 1.086072181351482868e-03 3.183371722698211670e-01 1.195704191923141479e-01 1.029630471020936966e-02 -1.567120105028152466e-01
7.197456806898117065e-02 -3.254998028278350830e-01 -1.051436811685562134e-01 -7.337862253189086914e-02 -1.557785123586654663e-01 -2.558754384517669678e-01 -1.246567964553833008e-01 9.267421066761016846e-02 -6.118517369031906128e-02 1.468199789524078369e-01 1.244571730494499207e-01 -5.045211315155029297e-02 2.878911234438419342e-02 -1.408266127109527588e-01 -2.417640984058380127e-01 -2.190877199172973633e-01 2.497981488704681396e-02 3.449337780475616455e-01 -3.643381595611572266e-02 1.673109382390975952e-01 -2.152049914002418518e-02 -2.869656682014465332e-01 8.014726452529430389e-03 3.222250044345855713e-01 2.251105308532714844e-01 9.034834802150726318e-02 1.742862612009048462e-01 -1.673912554979324341e-01 2.726442813873291016e-01 -4.576247557997703552e-02 5.325203388929367065e-02 -2.366237491369247437e-01
7.977390289306640625e-02 1.314125955104827881e-01 -1.767110824584960938e-01 5.848705396056175232e-02 -6.107928231358528137e-02 -3.381992280483245850e-01 -3.194482922554016113e-01 6.138465553522109985e-02 -9.366872906684875488e-02 -1.791574954986572266e-01 8.874411880970001221e-02 -2.036678604781627655e-02 -4.079331830143928528e-02 3.338345140218734741e-02 -3.275662288069725037e-02 1.328606344759464264e-02 -1.222130954265594482e-01 -9.440788626670837402e-02 5.278231203556060791e-02 -1.939955353736877441e-02 -4.258477985858917236e-01 -3.296754658222198486e-01 -1.210900992155075073e-01 9.590898454189300537e-02 3.541660727933049202e-03 2.334312647581100464e-01 2.750938832759857178e-01 2.440545558929443359e-01 2.122200280427932739e-01 -6.957736611366271973e-02 -1.854862272739410400e-01 2.228782325983047485e-01
3.975845277309417725e-01 -1.904153674840927124e-01 1.911274492740631104e-01 1.108256503939628601e-01 -1.353302970528602600e-03 -1.210631243884563446e-02 4.525836929678916931e-02 -2.099142223596572876e-02 -1.912231743335723877e-01 -1.164473816752433777e-01 -4.917397722601890564e-02 -1.959873884916305542e-01 4.671102762222290039e-02 -8.448854833841323853e-02 -1.566557735204696655e-01 4.355892911553382874e-02 -3.333280086517333984e-01 -3.601031750440597534e-02 2.177264541387557983e-01 3.642326220870018005e-02 -6.433949619531631470e-02 -3.698112964630126953e-01 -2.960932254791259766e-01 -1.290745139122009277e-01 1.001092866063117981e-01 1.257169176824390888e-03 1.344593465328216553e-01 1.482398062944412231e-01 2.568377256393432617e-01 2.485620379447937012e-01 1.702343076467514038e-01 1.197150796651840210e-01
1.744828522205352783e-01 -1.215434744954109192e-01 1.542569994926452637e-01 6.856635212898254395e-02 2.418778091669082642e-01 8.073703944683074951e-02 -1.666907519102096558e-01 -8.527466095983982086e-03 2.746272683143615723e-01 -2.403938025236129761e-01 1.767515540122985840e-01 -9.534099698066711426e-02 -2.363027445971965790e-02 -1.315473318099975586e-01 -2.128300964832305908e-01 -8.129370212554931641e-02 -6.214614212512969971e-02 1.063925698399543762e-01 -2.294577062129974365e-01 -3.010425865650177002e-01 1.293928027153015137e-01 -2.747040390968322754e-01 -4.955471679568290710e-02 2.689261734485626221e-01 1.716859340667724609e-01 4.901313036680221558e-02 1.512091606855392456e-01 -3.661536052823066711e-02 2.900976836681365967e-01 -1.751676350831985474e-01 1.243348121643066406e-01 2.797719240188598633e-01
1.811745315790176392e-01 -4.475276544690132141e-02 -1.221376061439514160e-01 1.629310548305511475e-01 1.446039080619812012e-01 -2.406373172998428345e-01 -1.152343302965164185e-01 3.712190315127372742e-02 -2.688322961330413818e-01 2.328643351793289185e-01 5.575967952609062195e-02 5.878662317991256714e-02 1.746675968170166016e-01 -1.840457618236541748e-01 8.167205005884170532e-02 -9.828843921422958374e-02 1.142371743917465210e-01 1.809682883322238922e-02 2.013896554708480835e-01 7.700124382972717285e-02 -1.890202164649963379e-01 -3.257894814014434814e-01 -5.019142031669616699e-01 8.842074126005172729e-02 -8.790332823991775513e-02 8.942065387964248657e-02 2.088255435228347778e-01 2.217375934123992920e-01 1.774703860282897949e-01 -1.082228198647499084e-01 7.786499802023172379e-03 5.679572001099586487e-02
-1.281828880310058594e-01 -1.595019251108169556e-01 -1.108229309320449829e-01 1.806735247373580933e-02 8.878062665462493896e-02 -2.059231847524642944e-01 -3.087975084781646729e-01 -3.349583968520164490e-02 -3.557839989662170410e-01 2.277809530496597290e-01 9.397917240858078003e-02 1.212871447205543518e-01 4.681401327252388000e-02 -9.531160444021224976e-02 -2.052596807479858398e-01 1.546321511268615723e-01 -8.210831135511398315e-02 1.492474079132080078e-01 7.792175561189651489e-02 1.202483326196670532e-01 -1.685778200626373291e-01 -7.335182279348373413e-02 -4.309003651142120361e-01 6.774222850799560547e-02 -8.735320717096328735e-02 1.686647683382034302e-01 1.819898188114166260e-01 8.648633211851119995e-02 2.279870659112930298e-01 -2.654288113117218018e-01 8.697686716914176941e-03 2.159457355737686157e-01
-9.017704986035823822e-03 1.940287649631500244e-01 -1.371900588274002075e-01 7.877420634031295776e-02 9.788670390844345093e-02 -2.274401336908340454e-01 -1.629683077335357666e-01 4.347438365221023560e-02 -1.891676709055900574e-02 1.658422797918319702e-01 3.034690022468566895e-01 -1.319929212331771851e-02 -2.879839241504669189e-01 -2.133622020483016968e-01 8.399382978677749634e-02 -1.528196483850479126e-01 -2.078602313995361328e-01 -1.571705341339111328e-01 1.197717413306236267e-01 2.983451634645462036e-02 8.724244683980941772e-02 -3.624951541423797607e-01 -3.509947955608367920e-01 -3.389562014490365982e-03 -8.250602334737777710e-02 3.585788607597351074e-02 -6.884817034006118774e-02 -1.473442092537879944e-02 4.135394692420959473e-01 2.913207374513149261e-02 1.076819002628326416e-01 1.631367653608322144e-01
-9.236929565668106079e-02 -6.717504560947418213e-02 -4.180467128753662109e-02 2.811985649168491364e-02 2.305675297975540161e-01 2.918449044227600098e-02 -2.141132578253746033e-02 -2.036672234535217285e-01 -1.475458741188049316e-01 2.165709137916564941e-01 2.365930229425430298e-01 8.730228245258331299e-02 1.670333743095397949e-01 -2.403744608163833618e-01 -7.090017199516296387e-02 1.029612720012664795e-01 -4.452703520655632019e-02 2.746246289461851120e-03 9.829839318990707397e-02 3.141981661319732666e-01 -1.118086799979209900e-01 -1.234715431928634644e-01 -5.257003903388977051e-01 9.861446171998977661e-02 -2.666483819484710693e-02 1.171412020921707153e-01 2.914866507053375244e-01 3.414151445031166077e-02 6.173115968704223633e-02 -1.653209328651428223e-01 2.222316414117813110e-01 2.226873636245727539e-01
-2.080433629453182220e-02 -1.863787621259689331e-01 2.475229948759078979e-01 -7.938129454851150513e-02 2.278871238231658936e-01 -1.082801669836044312e-01 -1.366238892078399658e-01 -1.566676236689090729e-02 -6.674585491418838501e-02 -9.058579802513122559e-02 1.904568076133728027e-01 -1.785158067941665649e-01 1.026005223393440247e-01 -9.305894374847412109e-02 -2.737416923046112061e-01 -2.372929453849792480e-01 -1.795029491186141968e-01 1.218724250793457031e-01 -6.147654727101325989e-02 3.260843455791473389e-01 -1.040392518043518066e-01 -1.433639973402023315e-01 1.071209609508514404e-01 4.376505315303802490e-01 -1.845266856253147125e-02 -3.276989236474037170e-02 8.565057069063186646e-02 3.059750609099864960e-02 3.413888514041900635e-01 -9.556294232606887817e-02 8.410800248384475708e-02 -2.223653942346572876e-01
-4.701982717961072922e-03 -7.790722697973251343e-02 -6.799520552158355713e-02 -3.054335415363311768e-01 -4.876543208956718445e-02 -2.510471343994140625e-01 -2.387223988771438599e-01 -1.712064296007156372e-01 -8.697714656591415405e-03 -1.364488303661346436e-01 1.112760752439498901e-01 5.609060637652873993e-03 5.065232980996370316e-04 2.188823372125625610e-02 -1.750005036592483521e-01 -8.951245248317718506e-02 7.004196941852569580e-02 -1.335774958133697510e-01 1.458559632301330566e-01 -6.496129930019378662e-02 6.716298311948776245e-02 -2.235916405916213989e-01 -7.649004459381103516e-02 1.722542196512222290e-02 3.348585665225982666e-01 1.196309030055999756e-01 5.105907097458839417e-02 1.430836021900177002e-01 3.823104202747344971e-01 -1.806581616401672363e-01 4.662022888660430908e-01 1.396725624799728394e-01
1.673522144556045532e-01 -3.982475101947784424e-01 9.869274497032165527e-02 -3.630118444561958313e-02 -7.254553586244583130e-02 -7.515923678874969482e-02 2.276561856269836426e-01 -9.686332195997238159e-02 -6.672734767198562622e-02 4.921228066086769104e-02 2.617722749710083008e-01 -7.666259258985519409e-02 -1.239511221647262573e-01 -3.261591196060180664e-01 -3.833206593990325928e-01 -1.383456736803054810e-01 -1.502108722925186157e-01 1.587633341550827026e-01 1.361732780933380127e-01 2.079716324806213379e-01 -4.916843771934509277e-02 -8.518761396408081055e-02 -1.324175149202346802e-01 2.418479472398757935e-01 1.462605409324169159e-02 1.013509109616279602e-01 1.441791653633117676e-01 -1.759348958730697632e-01 2.896062433719635010e-01 -1.005081739276647568e-02 1.386483311653137207e-01 -2.077906392514705658e-02
-4.772052168846130371e-02 -2.066192626953125000e-01 8.076776564121246338e-02 -1.749946922063827515e-01 -1.571688652038574219e-01 -4.783901385962963104e-03 -1.630671471357345581e-01 -5.983729287981987000e-02 -6.937547028064727783e-02 -7.506275922060012817e-02 2.196653485298156738e-01 3.200057521462440491e-02 -6.722623854875564575e-02 -1.002730149775743484e-02 3.435359150171279907e-02 -1.086882501840591431e-01 -8.451593667268753052e-02 -9.440901130437850952e-02 1.740341782569885254e-01 2.161221802234649658e-01 1.467459797859191895e-01 -2.248737514019012451e-01 -9.379718452692031860e-02 4.969983398914337158e-01 1.769481692463159561e-03 -3.189689232385717332e-05 4.848100841045379639e-01 -1.657770425081253052e-01 4.456494748592376709e-02 2.475045770406723022e-01 9.793534129858016968e-02 -1.712555736303329468e-01
2.514892816543579102e-01 2.098394781351089478e-01 3.126555681228637695e-01 -2.696517705917358398e-01 -1.127523481845855713e-01 -6.402232497930526733e-02 -2.925549149513244629e-01 -5.262638628482818604e-02 1.657746136188507080e-01 -1.553209275007247925e-01 1.392757520079612732e-02 7.574417442083358765e-02 8.709648251533508301e-02 -7.938307523727416992e-02 6.581090390682220459e-02 -3.815014287829399109e-02 -2.410657256841659546e-01 3.146678507328033447e-01 2.447869069874286652e-02 7.259289175271987915e-02 -3.985755741596221924e-01 -2.066722512245178223e-01 -1.358711719512939453e-01 1.809082627296447754e-01 1.122465878725051880e-01 3.418213129043579102e-02 2.362994253635406494e-01 1.818952858448028564e-01 8.005703240633010864e-02 3.806266176979988813e-04 -8.444746583700180054e-02 8.877208083868026733e-02
-1.735145449638366699e-01 -7.265923917293548584e-02 6.167206540703773499e-02 5.051283538341522217e-02 2.670124359428882599e-02 -1.343145072460174561e-01 1.913786679506301880e-02 -1.193367242813110352e-01 -2.279147654771804810e-01 2.688557095825672150e-02 2.338169217109680176e-01 1.730181723833084106e-01 1.791363805532455444e-01 -4.083186686038970947e-01 3.198534250259399414e-02 1.476062238216400146e-01 6.136324256658554077e-02 1.213556528091430664e-01 1.599768251180648804e-01 2.634101510047912598e-01 -4.321161657571792603e-02 -2.213144153356552124e-01 -4.951144754886627197e-01 3.337433189153671265e-02 -1.033989060670137405e-02 1.798508316278457642e-01 2.163198590278625488e-01 -2.150195278227329254e-02 5.916791036725044250e-02 -1.012576371431350708e-01 2.403667569160461426e-01 6.472743302583694458e-02
-2.040536403656005859e-01 -4.710151255130767822e-02 1.648442074656486511e-02 -1.605141013860702515e-01 -2.936132550239562988e-01 1.324675083160400391e-01 -3.305865228176116943e-01 7.204335648566484451e-03 3.388640657067298889e-02 -1.475566923618316650e-01 1.681551337242126465e-01 -1.307889670133590698e-01 9.618761390447616577e-02 -1.396328508853912354e-01 -1.147909909486770630e-01 -2.536320872604846954e-02 -1.072474420070648193e-01 -1.037094071507453918e-01 3.325638547539710999e-02 -2.397093027830123901e-01 -1.000133678317070007e-01 -2.531399726867675781e-01 -1.984514296054840088e-01 2.862300872802734375e-01 -1.428334861993789673e-01 1.257859766483306885e-01 3.209689259529113770e-01 -8.230131119489669800e-02 -1.270881295204162598e-01 -1.832197755575180054e-01 3.245154917240142822e-01 1.699171513319015503e-01
-2.022370845079421997e-01 2.029675096273422241e-01 6.453946977853775024e-02 -2.398273795843124390e-01 -1.210148353129625320e-02 -8.123307675123214722e-02 -1.839993000030517578e-01 -1.439930498600006104e-01 6.774385925382375717e-03 2.647750079631805420e-01 -2.049974910914897919e-02 -2.287806570529937744e-01 -8.109776675701141357e-02 -2.101324647665023804e-01 7.490413635969161987e-02 5.690320208668708801e-02 -1.134078279137611389e-01 1.453268229961395264e-01 -1.348953042179346085e-02 -1.581949889659881592e-01 -3.778868317604064941e-01 -2.544393241405487061e-01 -4.302236437797546387e-02 1.923179626464843750e-01 1.710853725671768188e-01 -6.960909068584442139e-02 3.640913665294647217e-01 -1.749459654092788696e-02 1.869440376758575439e-01 -1.200073584914207458e-02 2.914341688156127930e-01 1.407809257507324219e-01
-1.835409104824066162e-01 2.169353216886520386e-01 3.844386339187622070e-02 -1.295909434556961060e-01 -9.065704792737960815e-02 -8.619353175163269043e-02 1.186162009835243225e-01 -4.652361571788787842e-02 -7.713897526264190674e-02 9.817615151405334473e-02 4.853852987289428711e-01 -3.119795955717563629e-02 2.161294035613536835e-02 -1.367228329181671143e-01 -1.614723540842533112e-02 -1.305523663759231567e-01 1.304223760962486267e-02 7.116989791393280029e-02 2.674414813518524170e-01 -7.033175230026245117e-02 -1.528841555118560791e-01 -1.233477964997291565e-01 -1.093682795763015747e-01 1.976748704910278320e-01 -1.760551035404205322e-01 7.277471572160720825e-02 2.441109865903854370e-01 2.765881419181823730e-01 4.560709297657012939e-01 -7.633826881647109985e-02 -2.423895336687564850e-02 1.494708359241485596e-01
1.063546240329742432e-01 -1.253535747528076172e-01 -1.129724532365798950e-01 9.619672596454620361e-02 -7.835577125661075115e-04 -1.364275962114334106e-01 -7.137991487979888916e-02 1.954579949378967285e-01 -2.275343984365463257e-01 2.072926759719848633e-01 9.106266498565673828e-02 8.047884702682495117e-02 1.965109407901763916e-01 -3.867037892341613770e-01 2.622935473918914795e-01 -7.894054800271987915e-02 1.282097697257995605e-01 -4.579448327422142029e-02 2.165823727846145630e-01 -4.130453988909721375e-02 -1.465031802654266357e-01 -3.334960639476776123e-01 -2.777233123779296875e-01 2.668084800243377686e-01 -1.099364235997200012e-01 3.381225466728210449e-02 2.470866441726684570e-01 2.320841997861862183e-01 9.868095815181732178e-02 -9.370954334735870361e-02 -1.116112992167472839e-01 9.528815746307373047e-02
-4.468124359846115112e-02 -1.497943103313446045e-01 -3.018709458410739899e-02 -3.348496928811073303e-02 -1.184567250311374664e-02 -2.803519070148468018e-01 -2.900174856185913086e-01 6.195708364248275757e-02 -3.822765350341796875e-01 1.159926876425743103e-01 3.347014188766479492e-01 1.519483700394630432e-02 -1.433444470167160034e-01 -8.901841938495635986e-02 -2.232171148061752319e-01 -1.191766858100891113e-01 -1.841617375612258911e-01 2.789372801780700684e-01 5.176253989338874817e-02 3.289745450019836426e-01 8.709402382373809814e-02 -1.384475380182266235e-01 -2.777651846408843994e-01 -9.740518033504486084e-02 1.514178607612848282e-02 3.297989815473556519e-02 2.529011666774749756e-01 -1.401155837811529636e-03 1.166175305843353271e-01 -1.102221831679344177e-01 -8.001298457384109497e-02 -9.514085203409194946e-02
1.300212442874908447e-01 1.562602818012237549e-01 3.214387968182563782e-02 -1.697137057781219482e-01 7.409010082483291626e-02 -2.359717339277267456e-01 -2.393531650304794312e-01 -1.973306685686111450e-01 -2.245516628026962280e-01 -5.971032008528709412e-02 2.962359488010406494e-01 -2.864971756935119629e-01 -2.537828385829925537e-01 -8.275064826011657715e-02 -5.088004842400550842e-02 -5.287430062890052795e-02 -2.440632730722427368e-01 1.202690303325653076e-01 3.105059266090393066e-01 -1.667761206626892090e-01 -1.707409322261810303e-01 2.173162065446376801e-03 -1.576100140810012817e-01 1.491819322109222412e-01 -1.853811144828796387e-01 5.917809903621673584e-02 4.551115445792675018e-03 2.862967550754547119e-01 1.235294267535209656e-01 -2.073702029883861542e-02 1.805477887392044067e-01 1.682908684015274048e-01
2.105887606739997864e-02 -1.330404132604598999e-01 -1.254746317863464355e-01 1.309777200222015381e-01 -1.449115574359893799e-01 3.180968016386032104e-02 -1.774434596300125122e-01 -5.134050548076629639e-02 -1.817245781421661377e-01 -2.430697530508041382e-01 3.107881844043731689e-01 1.609684526920318604e-02 1.135448515415191650e-01 -9.430056810379028320e-02 -4.647140204906463623e-01 -2.895331680774688721e-01 7.177674770355224609e-02 1.110987812280654907e-01 -2.102077901363372803e-01 1.022683978080749512e-01 4.023041948676109314e-02 -1.016544401645660400e-01 -3.024202585220336914e-01 4.562173038721084595e-02 5.862819030880928040e-02 1.960227787494659424e-01 -1.314459275454282761e-02 1.130353733897209167e-01 2.483899444341659546e-01 1.462033838033676147e-01 2.267279922962188721e-01 1.239869669079780579e-01
2.547873742878437042e-02 -1.032409816980361938e-01 -3.001481527462601662e-04 -6.620869785547256470e-02 -3.739403933286666870e-02 -3.394845128059387207e-01 -3.767474293708801270e-01 -9.331181645393371582e-03 2.806030809879302979e-01 -1.061739120632410049e-02 3.227872028946876526e-02 1.953054015757516026e-04 2.443927228450775146e-01 -4.921598732471466064e-02 -9.338364750146865845e-02 -9.823869913816452026e-02 -2.930264472961425781e-01 5.900416150689125061e-02 -7.373970467597246170e-03 6.596145033836364746e-02 7.806032430380582809e-03 -1.113191619515419006e-01 -3.081554174423217773e-01 1.223088279366493225e-01 9.075723588466644287e-02 3.049792051315307617e-01 4.496232867240905762e-01 1.721832454204559326e-01 1.371145481243729591e-03 7.566329836845397949e-02 -2.442735619843006134e-02 -9.857170283794403076e-02
2.051592171192169189e-01 -8.921130001544952393e-02 4.563558474183082581e-02 2.632793188095092773e-01 -2.888402044773101807e-01 -6.252495944499969482e-02 -2.193236649036407471e-01 3.521103858947753906e-01 5.155229941010475159e-02 1.429149657487869263e-01 1.041776239871978760e-01 -3.597294911742210388e-03 9.223868697881698608e-02 -1.948153823614120483e-01 -2.295865118503570557e-01 -2.978608310222625732e-01 4.081320762634277344e-02 -2.871636115014553070e-02 2.342566996812820435e-01 8.919852226972579956e-02 -2.419054321944713593e-02 -1.860191076993942261e-01 -2.366006523370742798e-01 1.857903301715850830e-01 -1.283014416694641113e-01 2.446483075618743896e-02 1.540078371763229370e-01 2.484452128410339355e-01 1.371594369411468506e-01 -2.265661507844924927e-01 1.631004810333251953e-01 8.384857326745986938e-02
7.195804268121719360e-02 -1.487697064876556396e-01 1.345552690327167511e-02 -1.924726217985153198e-01 1.221082638949155807e-02 -3.632002472877502441e-01 -3.585478365421295166e-01 1.120092868804931641e-01 1.506724655628204346e-01 1.109493672847747803e-01 1.652150452136993408e-01 -1.336143761873245239e-01 3.017280697822570801e-01 -1.686016172170639038e-01 -3.771275281906127930e-02 -4.996467009186744690e-02 -2.312942147254943848e-01 7.868292927742004395e-02 -1.470810621976852417e-01 8.710035681724548340e-02 -8.472186326980590820e-02 -1.262272447347640991e-01 -2.725189924240112305e-01 -8.154649287462234497e-02 1.632109731435775757e-01 2.014938145875930786e-01 4.090903997421264648e-01 4.500746354460716248e-02 -3.207809105515480042e-02 -5.283035710453987122e-02 8.984228596091270447e-03 -1.590504497289657593e-01
3.082373142242431641e-01 -1.732901632785797119e-01 1.995346695184707642e-01 5.249325186014175415e-03 8.331305533647537231e-02 -1.133992969989776611e-01 -6.224974244832992554e-02 -1.213475912809371948e-01 -1.008212938904762268e-01 -9.843783825635910034e-02 2.084309756755828857e-01 -9.369304031133651733e-02 -4.624279588460922241e-02 1.018302589654922485e-01 -1.230069398880004883e-01 -1.414736956357955933e-01 -4.813162088394165039e-01 -6.266075372695922852e-02 1.631390601396560669e-01 1.196863949298858643e-01 1.502318680286407471e-01 -3.697096109390258789e-01 -2.431352883577346802e-01 -1.224441826343536377e-01 1.396090239286422729e-01 -4.134671017527580261e-02 6.396258622407913208e-02 -4.568623378872871399e-02 1.207960620522499084e-01 7.632178068161010742e-02 3.070168197154998779e-01 1.582409292459487915e-01
-4.190323874354362488e-02 9.389989823102951050e-02 -1.353346407413482666e-01 -6.041263043880462646e-02 -4.902861639857292175e-02 -1.259287595748901367e-01 -7.361124455928802490e-02 2.610262930393218994e-01 -7.436037063598632812e-02 1.447033435106277466e-01 2.556289434432983398e-01 2.326526194810867310e-01 2.813780866563320160e-02 -1.341907680034637451e-01 -2.877823822200298309e-02 6.223517656326293945e-02 -4.059868454933166504e-01 1.903305947780609131e-01 1.844632774591445923e-01 -4.407657682895660400e-02 -8.286591619253158569e-02 -3.863738179206848145e-01 -1.880282163619995117e-01 -6.283086538314819336e-02 -1.648090183734893799e-01 1.344489604234695435e-01 2.617368102073669434e-01 8.146179607138037682e-05 1.055363193154335022e-01 1.273888647556304932e-01 1.145853381603956223e-02 3.639892339706420898e-01
1.160966455936431885e-01 -8.129378408193588257e-02 -1.048126742243766785e-01 1.347481012344360352e-01 -2.292037010192871094e-01 1.137143373489379883e-02 -2.274877578020095825e-01 3.666108846664428711e-02 6.362203508615493774e-02 -3.302344679832458496e-01 7.605168223381042480e-02 -1.884189695119857788e-01 6.634356081485748291e-02 -1.611714065074920654e-01 -4.298576340079307556e-02 8.706910908222198486e-02 -1.511007994413375854e-01 1.514708697795867920e-01 2.499683992937207222e-03 -1.432912051677703857e-01 -4.092662930488586426e-01 -2.399656772613525391e-01 -8.777194470167160034e-02 1.279203295707702637e-01 1.586237698793411255e-01 1.922770887613296509e-01 2.930881977081298828e-01 -5.455055460333824158e-02 2.659802138805389404e-01 1.430331170558929443e-01 -1.138662695884704590e-01 2.831532657146453857e-01
-1.286295950412750244e-01 9.610531479120254517e-02 1.567699713632464409e-03 -2.204339504241943359e-01 -4.041631519794464111e-02 -6.525280326604843140e-02 -5.645297002047300339e-03 -7.924581877887248993e-03 1.341883279383182526e-02 -1.244748979806900024e-01 2.107585966587066650e-01 -1.851025074720382690e-01 3.072832226753234863e-01 6.207913905382156372e-02 6.648416817188262939e-02 -5.463248118758201599e-02 -2.143337130546569824e-01 -1.174829900264739990e-01 3.839461505413055420e-02 1.883457899093627930e-01 -1.433448493480682373e-01 -5.940848588943481445e-01 -1.975113153457641602e-01 8.495204150676727295e-02 1.796082556247711182e-01 -1.516050398349761963e-01 5.535624548792839050e-02 -5.326777696609497070e-02 3.174835145473480225e-01 7.667109370231628418e-02 -1.879029273986816406e-01 -8.511474356055259705e-03
7.843178510665893555e-02 9.408452361822128296e-02 5.525904148817062378e-02 -5.991132929921150208e-02 2.008471935987472534e-01 -1.884844154119491577e-01 -2.611206471920013428e-01 1.362437754869461060e-01 7.611128687858581543e-02 1.254449635744094849e-01 3.086082041263580322e-01 -1.317606866359710693e-01 -1.150879412889480591e-01 1.096022594720125198e-02 6.035877019166946411e-02 -8.977407217025756836e-02 -2.524701654911041260e-01 -2.361639291048049927e-01 1.100315451622009277e-01 -1.192409396171569824e-01 -4.607472941279411316e-02 -2.354092895984649658e-01 -3.913722634315490723e-01 9.833091869950294495e-03 -5.570027977228164673e-02 5.548700690269470215e-02 8.528057485818862915e-02 2.709602713584899902e-01 3.778964281082153320e-01 6.979514658451080322e-02 1.169088482856750488e-01 2.273249924182891846e-01
1.310736089944839478e-01 -1.220010966062545776e-01 -4.360750317573547363e-02 1.373103111982345581e-01 -6.143065169453620911e-02 3.066996298730373383e-02 -2.835583090782165527e-01 1.021244749426841736e-01 9.751520305871963501e-02 -6.117756664752960205e-02 -1.314254291355609894e-02 3.031291626393795013e-02 -2.499520778656005859e-03 -5.725598335266113281e-01 6.532473862171173096e-02 -1.091990917921066284e-01 6.755816191434860229e-02 7.472294382750988007e-03 1.505833119153976440e-01 1.262672096490859985e-01 8.383850008249282837e-02 -1.888639628887176514e-01 -1.344016790390014648e-01 9.710364043712615967e-02 4.873701930046081543e-02 2.549180686473846436e-01 1.939726024866104126e-01 3.381971716880798340e-01 2.963175177574157715e-01 1.489235609769821167e-01 1.657543033361434937e-01 -1.517109721899032593e-01
-1.229416280984878540e-01 -1.189884264022111893e-02 3.986406605690717697e-03 1.615142077207565308e-01 -5.241504684090614319e-02 -1.216669231653213501e-01 2.313062362372875214e-02 2.092318385839462280e-01 -7.937605492770671844e-03 -4.736750572919845581e-02 1.297584474086761475e-01 -2.497799396514892578e-01 5.955116078257560730e-02 -1.645186990499496460e-01 1.120107546448707581e-01 1.654111146926879883e-01 -4.287252575159072876e-02 -8.458068966865539551e-02 2.681095004081726074e-01 3.997122123837471008e-02 -3.056917488574981689e-01 -1.920609772205352783e-01 -3.391900658607482910e-01 2.801827788352966309e-01 -1.304997652769088745e-01 1.631887406110763550e-01 2.958791553974151611e-01 1.441144943237304688e-01 1.033443659543991089e-01 -3.579526543617248535e-01 1.569882929325103760e-01 1.514423042535781860e-01
1.113814562559127808e-01 -2.126965671777725220e-02 2.444912940263748169e-01 -1.271747499704360962e-01 2.089591883122920990e-02 -1.307738423347473145e-01 -3.257187008857727051e-01 -1.350381374359130859e-01 -1.692080125212669373e-02 -2.789711356163024902e-01 2.420042306184768677e-01 -3.444331288337707520e-01 -1.758035421371459961e-01 -2.570006251335144043e-01 6.935368478298187256e-02 -1.097064539790153503e-01 1.314930468797683716e-01 8.402976393699645996e-02 6.446826457977294922e-02 -7.591985166072845459e-02 3.732035635039210320e-03 1.603871956467628479e-02 1.412010379135608673e-02 2.145605534315109253e-01 -8.798363804817199707e-02 3.675889223814010620e-02 1.099080592393875122e-01 2.301435768604278564e-01 2.571348845958709717e-01 -1.023121550679206848e-01 1.693884283304214478e-01 3.741898536682128906e-01
-1.265089213848114014e-01 -3.443168476223945618e-02 4.597245454788208008e-01 -8.348277956247329712e-02 1.618557795882225037e-02 -9.249443560838699341e-02 -1.540409922599792480e-01 -1.815404830267652869e-04 -2.000758349895477295e-01 3.429999053478240967e-01 1.536741405725479126e-01 -2.222899645566940308e-01 -3.603893816471099854e-01 -1.794067174196243286e-01 1.390020698308944702e-01 -2.005297876894474030e-02 3.360685892403125763e-03 -1.140766441822052002e-01 2.974994480609893799e-03 9.681955724954605103e-02 8.139288425445556641e-02 -1.511317342519760132e-01 -2.517655789852142334e-01 2.600228488445281982e-01 1.407160758972167969e-01 5.406121909618377686e-02 2.388487756252288818e-02 4.075244814157485962e-02 3.305369913578033447e-01 -7.619466166943311691e-03 4.244827479124069214e-02 -2.255415916442871094e-02
3.516650199890136719e-02 8.208680152893066406e-02 -1.042016670107841492e-01 1.041824072599411011e-01 -1.330170780420303345e-01 -1.165880784392356873e-01 -5.147598311305046082e-02 1.120903417468070984e-01 -9.734701365232467651e-02 3.193112090229988098e-02 2.198345810174942017e-01 -2.342223376035690308e-01 -7.144376635551452637e-02 4.989122971892356873e-02 -2.335379272699356079e-01 -1.707918047904968262e-01 -7.864433526992797852e-02 3.489025533199310303e-01 -7.053422182798385620e-02 8.964425325393676758e-02 1.821875274181365967e-01 -7.509015500545501709e-02 -4.329668581485748291e-01 1.320846229791641235e-01 1.361036002635955811e-01 -1.224071457982063293e-01 1.932086646556854248e-01 -3.605047008022665977e-03 4.236479401588439941e-01 -2.729133367538452148e-01 -9.157327562570571899e-02 -3.105458617210388184e-02
6.696607917547225952e-02 -8.617416024208068848e-02 -1.871800571680068970e-01 -1.712868362665176392e-01 2.657524347305297852e-01 -1.686709523200988770e-01 -3.396873474121093750e-01 -9.018106013536453247e-02 3.628364950418472290e-02 -5.857339501380920410e-02 1.270450949668884277e-01 -3.253722190856933594e-02 -2.106910049915313721e-01 -2.723001539707183838e-01 -1.537303328514099121e-01 -2.500610947608947754e-01 -2.081832885742187500e-01 1.067993491888046265e-01 3.009763360023498535e-01 -1.614458411931991577e-01 -1.051873415708541870e-01 -1.705332696437835693e-01 -1.640063971281051636e-01 9.271085262298583984e-02 -1.432729959487915039e-01 -1.828141808509826660e-01 1.597923487424850464e-01 1.105311885476112366e-01 1.853685379028320312e-01 -5.071529000997543335e-02 -5.431450158357620239e-02 3.095994591712951660e-01
-1.744652539491653442e-01 1.858044415712356567e-02 2.706029713153839111e-01 -2.356362789869308472e-01 -1.116011217236518860e-01 -1.083825528621673584e-01 -2.133912295103073120e-01 -4.015327244997024536e-02 6.634279340505599976e-02 -9.522182494401931763e-02 1.105450987815856934e-01 -2.706065475940704346e-01 2.333965450525283813e-01 -7.864145934581756592e-02 7.911115139722824097e-02 6.313163042068481445e-02 -8.704767376184463501e-02 1.477078497409820557e-01 1.685344129800796509e-01 3.194163441658020020e-01 -1.637402623891830444e-01 -4.786777496337890625e-01 -8.768075704574584961e-02 1.801215261220932007e-01 5.179857462644577026e-02 -9.357458911836147308e-03 6.614847481250762939e-02 1.878808140754699707e-01 -1.516353785991668701e-01 2.840474806725978851e-02 -1.797142252326011658e-02 2.771783173084259033e-01
8.871413767337799072e-02 3.138497844338417053e-02 -8.263856172561645508e-02 7.530527561902999878e-02 -1.444097310304641724e-01 -4.612945020198822021e-01 -1.548004299402236938e-01 3.226487338542938232e-01 3.537031263113021851e-02 1.314526498317718506e-01 6.304091215133666992e-02 -1.308774352073669434e-01 -4.151171445846557617e-02 -4.013632237911224365e-02 -6.678351759910583496e-02 2.881251275539398193e-02 -8.610716462135314941e-02 -1.952417567372322083e-02 6.056224182248115540e-02 -1.982732489705085754e-02 4.641326889395713806e-02 -3.055800795555114746e-01 -2.902075350284576416e-01 2.968118488788604736e-01 -7.915730029344558716e-02 2.819096669554710388e-02 3.640123456716537476e-02 2.152085900306701660e-01 2.895664572715759277e-01 6.246019154787063599e-02 7.007756829261779785e-02 3.763050138950347900e-01
5.906018987298011780e-02 -1.709634251892566681e-02 8.119776844978332520e-02 -1.731325984001159668e-01 -7.077408581972122192e-02 5.996314808726310730e-02 2.040575630962848663e-02 1.900700293481349945e-02 -6.013722158968448639e-03 -1.134453788399696350e-01 2.054383456707000732e-01 -1.415521651506423950e-01 1.215375587344169617e-01 -2.201876416802406311e-02 3.885697573423385620e-02 -2.428734451532363892e-01 -8.306480199098587036e-02 5.996038764715194702e-02 -1.634815149009227753e-02 -1.647818684577941895e-01 2.901147603988647461e-01 -3.070762455463409424e-01 -1.443778872489929199e-01 9.073958545923233032e-02 1.764366775751113892e-01 -1.345791965723037720e-01 1.001037731766700745e-01 -3.560055792331695557e-02 4.134677052497863770e-01 -4.335740804672241211e-01 3.614915311336517334e-01 6.134847551584243774e-02
1.308926790952682495e-01 -3.186954557895660400e-02 -5.550883710384368896e-02 5.277197435498237610e-02 1.112467944622039795e-01 -1.645975410938262939e-01 -6.457743793725967407e-02 1.097172722220420837e-01 -2.989583611488342285e-01 1.290339231491088867e-01 2.366153001785278320e-01 -1.053413972258567810e-01 -6.615725159645080566e-02 -1.334005743265151978e-01 1.959293782711029053e-01 9.908360987901687622e-02 3.471506759524345398e-02 7.718738168478012085e-02 1.886383295059204102e-01 -4.198044165968894958e-02 2.108808755874633789e-01 -3.032321333885192871e-01 -3.660933971405029297e-01 3.346283733844757080e-01 4.982634261250495911e-02 -8.306919783353805542e-02 1.951335966587066650e-01 1.075098440051078796e-01 1.466533690690994263e-01 1.185607388615608215e-01 1.761963218450546265e-02 3.936971724033355713e-01
1.081253737211227417e-01 -1.161524951457977295e-01 4.198976978659629822e-02 7.943814992904663086e-02 3.579169139266014099e-02 -3.996163234114646912e-02 4.486499726772308350e-02 -1.555770784616470337e-01 -2.728263139724731445e-01 -4.374248161911964417e-02 1.880878955125808716e-01 7.171308994293212891e-02 2.559554576873779297e-01 -4.548340737819671631e-01 7.695810496807098389e-02 -4.693592712283134460e-02 7.725279312580823898e-03 2.099221199750900269e-01 1.898252516984939575e-01 2.496709376573562622e-01 -1.147879287600517273e-02 -2.364514619112014771e-01 -4.865001142024993896e-01 1.455974280834197998e-01 -5.085125565528869629e-02 -2.109029144048690796e-02 1.563355624675750732e-01 2.108609229326248169e-01 -6.244114041328430176e-02 -8.730614185333251953e-02 1.812211237847805023e-02 -8.192214183509349823e-03
-6.704577803611755371e-02 1.098340451717376709e-01 1.882639378309249878e-01 4.453846439719200134e-02 -1.151942834258079529e-01 -2.134234756231307983e-01 -3.045003712177276611e-01 -1.278626918792724609e-01 -2.580474689602851868e-02 -3.254487514495849609e-01 -2.887055464088916779e-02 2.596178650856018066e-01 -9.599413722753524780e-02 -2.314991354942321777e-01 4.380628000944852829e-03 -1.925183087587356567e-01 -2.991054654121398926e-01 2.247817516326904297e-01 1.606846898794174194e-01 1.260302811861038208e-01 2.273498922586441040e-01 -3.231879472732543945e-01 -2.736891806125640869e-01 -5.813806504011154175e-02 -8.431108295917510986e-02 5.139559507369995117e-03 2.110081315040588379e-01 2.338222786784172058e-02 9.304166585206985474e-02 -3.444991633296012878e-02 1.577377021312713623e-01 1.923133432865142822e-02
-6.540421396493911743e-02 8.965517580509185791e-02 -1.930282562971115112e-01 -7.168505340814590454e-02 -2.337994277477264404e-01 -2.429931238293647766e-02 -1.719989255070686340e-02 1.930411458015441895e-01 4.998075589537620544e-02 -2.905904129147529602e-02 3.402085304260253906e-01 1.333966851234436035e-01 1.595535874366760254e-01 -2.297698557376861572e-01 4.752103239297866821e-02 -1.721224188804626465e-01 -2.603187263011932373e-01 2.468316256999969482e-01 1.354352980852127075e-01 -1.248648762702941895e-02 -7.224298268556594849e-02 -2.281690686941146851e-01 -4.156803786754608154e-01 -1.023415923118591309e-01 -8.153636008501052856e-02 -2.580215223133563995e-02 2.921965420246124268e-01 9.667796641588211060e-02 -5.790102481842041016e-02 1.237824186682701111e-01 -7.034801412373781204e-03 3.113830089569091797e-01
2.070502489805221558e-01 -8.347916416823863983e-03 -2.364155463874340057e-02 -1.695727705955505371e-01 -5.350150540471076965e-02 -3.787211775779724121e-01 -6.377566605806350708e-02 7.809568941593170166e-02 -1.238018274307250977e-01 -4.806377366185188293e-02 -3.232271075248718262e-01 -1.844113469123840332e-01 1.623149216175079346e-01 -1.084746122360229492e-01 2.178890854120254517e-01 -1.932533681392669678e-01 -1.639202982187271118e-01 8.269996615126729012e-04 8.797789923846721649e-03 -1.711326390504837036e-01 -1.177023723721504211e-01 -9.457341581583023071e-02 -2.444687336683273315e-01 2.947020530700683594e-01 1.633688621222972870e-02 -2.054623700678348541e-02 2.692621052265167236e-01 1.598943173885345459e-01 3.544464409351348877e-01 1.899969279766082764e-01 4.087264463305473328e-02 6.653617322444915771e-02
3.596474528312683105e-01 -1.042401567101478577e-01 2.807681448757648468e-02 1.124391406774520874e-01 -1.504183411598205566e-01 -1.078995615243911743e-01 -4.084995090961456299e-01 -2.462665736675262451e-02 1.285385489463806152e-01 7.371912151575088501e-02 1.854998469352722168e-01 -6.806370615959167480e-02 1.031477376818656921e-02 6.433027982711791992e-02 -1.320943981409072876e-01 -1.812136471271514893e-01 -1.435372382402420044e-01 1.754411309957504272e-01 9.165500104427337646e-02 2.617106437683105469e-01 -7.791820913553237915e-02 -2.946354448795318604e-01 7.711187750101089478e-02 1.665276139974594116e-01 1.793795228004455566e-01 1.364783570170402527e-02 3.733465969562530518e-01 -1.631946265697479248e-01 -1.901314035058021545e-02 -1.476712673902511597e-01 2.283604592084884644e-01 3.929416835308074951e-02
-1.139856278896331787e-01 8.117504417896270752e-02 2.969924211502075195e-01 8.558288216590881348e-02 1.679535657167434692e-01 9.466335922479629517e-02 -1.955026984214782715e-01 -9.811630845069885254e-02 -3.420997411012649536e-02 2.301865071058273315e-01 2.073079347610473633e-01 -1.723570376634597778e-01 -3.529158234596252441e-02 -3.060904443264007568e-01 2.137625813484191895e-01 -1.543909758329391479e-01 -3.779006749391555786e-02 1.330264210700988770e-01 6.174068897962570190e-02 -4.298400878906250000e-02 -1.134611889719963074e-01 -2.177306711673736572e-01 -9.829306602478027344e-02 -2.594489045441150665e-02 3.438189625740051270e-01 -1.826022565364837646e-01 2.057155817747116089e-01 -1.987594813108444214e-01 1.591627746820449829e-01 -2.767569124698638916e-01 2.578851580619812012e-01 1.065548583865165710e-01
1.266656816005706787e-01 -1.836543232202529907e-01 -1.540735661983489990e-01 1.456038653850555420e-01 5.811686441302299500e-02 -1.929468214511871338e-01 5.927575007081031799e-02 1.552546117454767227e-02 4.479848966002464294e-02 1.309732645750045776e-01 1.282576322555541992e-01 -1.384481936693191528e-01 6.391360075213015079e-04 -1.484467834234237671e-01 9.803841263055801392e-02 4.493172094225883484e-02 -6.738463789224624634e-02 5.241855606436729431e-02 3.453219532966613770e-01 1.437733136117458344e-02 -2.042511850595474243e-01 -3.609513342380523682e-01 -3.262665867805480957e-01 1.696235686540603638e-02 -3.185656070709228516e-01 2.012040019035339355e-01 2.417216151952743530e-01 7.040753029286861420e-03 6.258194148540496826e-02 -3.039986193180084229e-01 2.001176327466964722e-01 1.737008243799209595e-01
2.255685813724994659e-02 -1.765536367893218994e-01 2.428843267261981964e-02 -1.276540160179138184e-01 -2.858143746852874756e-01 -7.572393119335174561e-02 -2.076024562120437622e-01 1.839463114738464355e-01 -1.278340816497802734e-01 7.401826232671737671e-02 3.282296955585479736e-01 -8.446253836154937744e-02 5.013905838131904602e-02 -2.391440719366073608e-01 -3.117879927158355713e-01 -1.725199222564697266e-01 -1.134158968925476074e-01 2.380058169364929199e-01 -4.095152951776981354e-03 6.864925473928451538e-02 -8.535180985927581787e-02 -2.685535252094268799e-01 -4.679522942751646042e-03 1.064238250255584717e-01 8.153976500034332275e-02 -9.762852638959884644e-02 1.725730746984481812e-01 4.012115001678466797e-01 1.005051732063293457e-01 2.082498669624328613e-01 1.815382540225982666e-01 -7.319043576717376709e-02
-1.988822668790817261e-01 1.164300069212913513e-01 4.001854360103607178e-02 1.063608303666114807e-01 -4.229792207479476929e-02 -1.906351447105407715e-01 1.247986331582069397e-01 -1.732443720102310181e-01 -5.209318548440933228e-02 1.310945488512516022e-02 4.510448575019836426e-01 -3.850061818957328796e-02 6.698001176118850708e-02 -2.295511662960052490e-01 6.608713418245315552e-02 -1.893202364444732666e-01 3.993260115385055542e-02 -7.179363071918487549e-02 2.666655778884887695e-01 -2.190048545598983765e-01 -1.262455284595489502e-01 -1.259745508432388306e-01 -2.176392227411270142e-01 1.372583657503128052e-01 -6.427127122879028320e-02 -6.175131723284721375e-02 2.396506667137145996e-01 2.995116710662841797e-01 3.613479733467102051e-01 -7.921474426984786987e-02 3.912678360939025879e-02 1.666095703840255737e-01
-2.257729182019829750e-03 -2.157185375690460205e-01 3.087836503982543945e-01 -1.020708903670310974e-01 -2.272752076387405396e-01 -2.153281271457672119e-01 -2.879652082920074463e-01 -1.803633868694305420e-01 -1.892614364624023438e-01 -1.268939673900604248e-01 4.109076410531997681e-02 -3.271793425083160400e-01 2.410826683044433594e-01 -1.041976138949394226e-01 2.061611711978912354e-01 -1.642116345465183258e-02 -1.662886291742324829e-01 1.358098536729812622e-01 -2.713639438152313232e-01 6.263147294521331787e-02 1.822571903467178345e-01 6.285075563937425613e-03 -2.441754937171936035e-01 1.313238143920898438e-01 4.567481949925422668e-02 -2.749810460954904556e-03 1.053768247365951538e-01 -1.259787976741790771e-01 2.831063866615295410e-01 -2.262827195227146149e-02 2.366952225565910339e-02 1.331933885812759399e-01
2.205349132418632507e-02 -1.728010922670364380e-01 2.115618139505386353e-01 -9.406299144029617310e-02 4.475348070263862610e-02 -3.160887956619262695e-01 -2.163958102464675903e-01 2.003138065338134766e-01 1.891937553882598877e-01 2.274753600358963013e-01 2.379670888185501099e-01 -1.743481457233428955e-01 8.287725597620010376e-02 -1.363167464733123779e-01 1.497169286012649536e-01 -1.714787185192108154e-01 -1.989017426967620850e-01 7.417106628417968750e-02 -4.477121308445930481e-02 2.891898751258850098e-01 2.449149936437606812e-01 -8.560577780008316040e-02 -2.046423703432083130e-01 1.228149384260177612e-01 1.786861419677734375e-01 9.168966114521026611e-02 3.989276289939880371e-01 -5.104432813823223114e-03 2.997793443500995636e-02 -1.434395462274551392e-02 1.348815411329269409e-01 3.960958868265151978e-02
9.812723845243453979e-02 1.487910151481628418e-01 1.038216874003410339e-01 -2.616446614265441895e-01 7.307204417884349823e-03 -3.256331086158752441e-01 -2.252201735973358154e-01 3.947793245315551758e-01 8.899949491024017334e-02 6.866186112165451050e-02 8.301892876625061035e-02 -1.957317888736724854e-01 8.079344034194946289e-02 -5.196484737098217010e-03 -9.498817473649978638e-02 1.483792662620544434e-01 -2.446234226226806641e-01 -1.402727887034416199e-02 -3.357965126633644104e-02 2.287038514623418450e-04 -1.738552004098892212e-01 -1.175346449017524719e-01 -1.731704771518707275e-01 2.857509851455688477e-01 -1.185511872172355652e-01 -9.075830876827239990e-02 1.533149629831314087e-01 3.112619519233703613e-01 3.121558129787445068e-01 -3.764340886846184731e-03 9.177157282829284668e-02 1.244710683822631836e-01
2.791884839534759521e-01 -8.158265054225921631e-02 5.260976776480674744e-02 -1.742675751447677612e-01 -1.305922865867614746e-02 8.264080435037612915e-02 -6.491543352603912354e-02 2.057441323995590210e-01 -2.168738283216953278e-02 -3.614363074302673340e-02 2.009641975164413452e-01 -2.580233216285705566e-01 1.372288167476654053e-01 -3.296013772487640381e-01 -1.284901052713394165e-01 -7.581491023302078247e-02 -3.605854809284210205e-01 -1.973817870020866394e-02 -2.086877971887588501e-01 -3.422639891505241394e-02 -8.214806020259857178e-02 -7.601106911897659302e-02 -2.833330929279327393e-01 -2.138812467455863953e-02 6.271174550056457520e-02 6.204999610781669617e-02 4.440239965915679932e-01 1.689981222152709961e-01 -2.735899388790130615e-02 -1.873019486665725708e-01 9.638294577598571777e-02 -1.524312645196914673e-01
1.040765643119812012e-01 1.839986536651849747e-03 4.315860569477081299e-02 -1.986214518547058105e-01 -5.978383868932723999e-02 -2.142664939165115356e-01 -3.359870016574859619e-01 -3.362515568733215332e-02 1.853394806385040283e-01 -2.328923344612121582e-01 1.089934259653091431e-01 1.702457219362258911e-01 2.763213515281677246e-01 -1.339121758937835693e-01 -2.187823355197906494e-01 -1.504891961812973022e-01 -2.048401385545730591e-01 -1.069234758615493774e-01 9.336516261100769043e-02 1.555850654840469360e-01 -1.809231787919998169e-01 -1.679122895002365112e-01 -2.405492514371871948e-01 -2.071223594248294830e-02 2.464037388563156128e-01 3.403125703334808350e-01 2.358468472957611084e-01 1.000797972083091736e-01 6.429626792669296265e-02 -1.212259754538536072e-01 -2.578207105398178101e-02 -1.513266861438751221e-01
-2.303491160273551941e-02 3.823469951748847961e-02 1.253262311220169067e-01 -6.313733011484146118e-02 -6.918727606534957886e-02 9.381676465272903442e-02 -3.472601771354675293e-01 -6.252445280551910400e-02 -1.378625482320785522e-01 -1.445007622241973877e-01 1.438778787851333618e-01 -1.582729518413543701e-01 3.120145201683044434e-01 -2.553192675113677979e-01 -2.652506232261657715e-01 -1.887456513941287994e-02 -3.390584141016006470e-02 1.675796359777450562e-01 -1.681052707135677338e-02 3.263601362705230713e-01 6.617633253335952759e-02 -1.517850458621978760e-01 6.711132079362869263e-02 3.479335308074951172e-01 -4.380059242248535156e-02 1.460548639297485352e-01 1.213117614388465881e-01 -1.594611555337905884e-01 3.441293537616729736e-01 1.024292409420013428e-01 5.173047259449958801e-02 -1.932373493909835815e-01
1.695533096790313721e-01 -3.488242328166961670e-01 -3.127671480178833008e-01 -8.518148958683013916e-02 -1.348076313734054565e-01 -2.966077923774719238e-01 -3.421544730663299561e-01 1.705366820096969604e-01 9.270554780960083008e-02 2.697059325873851776e-02 1.408514976501464844e-01 -9.177430719137191772e-02 2.018455117940902710e-01 -1.376338303089141846e-01 3.673859313130378723e-02 6.025176122784614563e-02 -2.463645488023757935e-01 1.517253071069717407e-01 -1.538510173559188843e-01 6.051307916641235352e-02 -5.330937355756759644e-02 -9.731135331094264984e-03 -3.083077669143676758e-01 2.813232839107513428e-01 8.164766430854797363e-02 9.883081167936325073e-02 1.182137578725814819e-01 1.747729927301406860e-01 1.749472767114639282e-01 4.950936511158943176e-02 -5.841710418462753296e-02 -6.586956232786178589e-02
-1.378976106643676758e-01 2.732761502265930176e-01 4.377860575914382935e-02 -7.802870869636535645e-02 -6.444916129112243652e-02 -7.395497709512710571e-02 -2.030026316642761230e-01 -2.697394974529743195e-02 -1.711952127516269684e-02 2.392354309558868408e-01 6.033699214458465576e-02 -1.782828271389007568e-01 -1.538387984037399292e-01 -8.980324491858482361e-03 -1.599618233740329742e-02 2.620672993361949921e-02 1.451852917671203613e-01 9.526602178812026978e-02 3.987830132246017456e-02 -1.442132741212844849e-01 -3.107692003250122070e-01 -1.947901248931884766e-01 -5.831990391016006470e-02 3.733533918857574463e-01 1.404940783977508545e-01 -4.551577940583229065e-02 3.763748407363891602e-01 7.950194180011749268e-02 3.181920349597930908e-01 -1.100004389882087708e-01 1.688248515129089355e-01 2.959785759449005127e-01
1.855808496475219727e-02 -7.310540229082107544e-02 -1.230229884386062622e-01 2.085195481777191162e-01 -2.076687812805175781e-01 -3.899766877293586731e-02 -9.008579701185226440e-02 -8.479451388120651245e-02 3.121010400354862213e-02 -2.316705137491226196e-01 2.109360396862030029e-01 -2.879378199577331543e-01 2.247687280178070068e-01 -3.069549798965454102e-02 -2.864646539092063904e-02 4.690341651439666748e-02 -2.525803744792938232e-01 1.391391605138778687e-01 7.805242203176021576e-03 -1.375050842761993408e-01 -2.707127928733825684e-01 -3.013903796672821045e-01 -1.338782012462615967e-01 6.112778559327125549e-02 9.210295230150222778e-02 -9.146559983491897583e-03 3.815776705741882324e-01 2.209152281284332275e-01 2.135894447565078735e-01 2.078654766082763672e-01 -2.219017222523689270e-02 2.429261803627014160e-01
1.399799734354019165e-01 2.912227623164653778e-02 -1.038417406380176544e-02 -4.252605512738227844e-02 -9.842013567686080933e-02 -1.134368702769279480e-01 -2.007173448801040649e-01 1.451916713267564774e-02 -2.738713026046752930e-01 -1.775851994752883911e-01 1.657723188400268555e-01 -2.091262638568878174e-01 1.237287595868110657e-01 -2.385522723197937012e-01 1.792653650045394897e-01 -6.903925538063049316e-02 -7.543892413377761841e-02 8.378148078918457031e-02 2.123759090900421143e-01 -3.073770925402641296e-02 -8.838467299938201904e-02 -1.764848828315734863e-01 -1.912225335836410522e-01 2.240416556596755981e-01 -7.757279276847839355e-02 -2.838176190853118896e-01 2.061282098293304443e-01 -8.567363023757934570e-02 2.090766876935958862e-01 8.982363343238830566e-02 1.892048120498657227e-02 5.046757459640502930e-01
-1.269372403621673584e-01 1.891471594572067261e-01 -4.702323675155639648e-02 -1.512710899114608765e-01 -1.757792085409164429e-01 -1.241528987884521484e-01 -2.935971319675445557e-01 -2.093914151191711426e-01 -2.788456380367279053e-01 7.642187178134918213e-03 2.395511269569396973e-01 -2.087808251380920410e-01 -9.282492846250534058e-02 -3.614977300167083740e-01 1.183951739221811295e-02 -1.932325214147567749e-01 -1.902154684066772461e-01 2.507671415805816650e-01 1.228304766118526459e-02 -1.768244057893753052e-01 -2.494893223047256470e-01 -1.867169439792633057e-01 -1.793564558029174805e-01 6.372331827878952026e-02 -1.466750502586364746e-01 1.702847629785537720e-01 1.189862960018217564e-03 -2.025797665119171143e-01 -4.387681931257247925e-02 -3.585416823625564575e-03 1.540027558803558350e-01 -1.003472506999969482e-01
-9.668193757534027100e-02 -7.827205955982208252e-02 1.689793765544891357e-01 -2.475151568651199341e-01 2.211678028106689453e-01 6.360768526792526245e-02 -3.755419552326202393e-01 -7.752439379692077637e-02 -1.545889973640441895e-01 -1.313355118036270142e-01 1.325300484895706177e-01 -5.860145017504692078e-02 -2.362825162708759308e-02 -4.441429972648620605e-01 1.659242063760757446e-01 -1.295063346624374390e-01 -2.743861973285675049e-01 -3.380280733108520508e-02 3.559219092130661011e-02 -1.284163147211074829e-01 -1.278945207595825195e-01 -4.169354215264320374e-02 -1.847102642059326172e-01 -3.096932778134942055e-03 3.217140957713127136e-02 8.314377069473266602e-02 2.757347375154495239e-02 1.050187200307846069e-01 2.371804267168045044e-01 7.957962155342102051e-02 -2.423847094178199768e-02 4.013896286487579346e-01
-1.340307891368865967e-01 -1.747129559516906738e-01 3.018044680356979370e-02 1.198215037584304810e-01 1.464515477418899536e-01 1.646961867809295654e-01 -1.592073589563369751e-01 -4.160002246499061584e-02 -8.547733724117279053e-02 -8.979160338640213013e-02 4.601636528968811035e-02 5.519043654203414917e-02 1.089628934860229492e-01 -1.278327554464340210e-01 -3.103471696376800537e-01 6.275320798158645630e-02 -2.279103249311447144e-01 3.779970481991767883e-02 -3.384972214698791504e-01 -3.723600879311561584e-02 -1.785283237695693970e-01 -2.568367719650268555e-01 -1.842452585697174072e-01 3.857569992542266846e-01 1.942573636770248413e-01 -7.326865941286087036e-02 1.794770546257495880e-02 1.198416203260421753e-01 3.724859356880187988e-01 1.257426477968692780e-02 1.883062422275543213e-01 1.717856675386428833e-01
-6.303714960813522339e-02 -3.801252320408821106e-02 -1.978491991758346558e-01 6.813729181885719299e-03 2.425291389226913452e-02 -5.467796325683593750e-01 -1.995165199041366577e-01 -1.278698742389678955e-01 1.044918075203895569e-01 -1.300430893898010254e-01 -5.020121112465858459e-02 6.224135681986808777e-02 -2.473605573177337646e-01 -1.457678526639938354e-01 -6.288088858127593994e-02 -1.875513643026351929e-01 1.629521511495113373e-02 -1.627091020345687866e-01 5.290648713707923889e-02 7.361529022455215454e-02 -1.608174741268157959e-01 -2.745716869831085205e-01 -3.341502249240875244e-01 9.699357300996780396e-02 1.073105707764625549e-01 -5.446567013859748840e-02 2.635658681392669678e-01 2.734492123126983643e-01 1.239843368530273438e-01 4.386700689792633057e-02 -6.514488160610198975e-02 7.968838512897491455e-02
-1.034325137734413147e-01 -3.099095225334167480e-01 1.307851821184158325e-01 1.455345451831817627e-01 -2.290465980768203735e-01 -1.720145195722579956e-01 -1.182711590081453323e-02 -8.208792656660079956e-02 2.201126962900161743e-01 -9.620433300733566284e-02 1.416160762310028076e-01 -2.758246064186096191e-01 -1.610749587416648865e-02 -1.615846008062362671e-01 1.713710427284240723e-01 4.540245607495307922e-02 -4.189796745777130127e-02 -8.672845363616943359e-02 -4.650291427969932556e-02 1.007322818040847778e-01 -2.234298549592494965e-02 -3.412011563777923584e-01 -1.808855831623077393e-01 2.348109185695648193e-01 2.321561127901077271e-01 -8.306390047073364258e-02 1.355079412460327148e-01 1.493073254823684692e-01 1.569890379905700684e-01 5.498704314231872559e-02 -3.723518177866935730e-02 4.444533884525299072e-01
1.876322329044342041e-01 -1.399555206298828125e-01 -1.615015864372253418e-01 8.783060312271118164e-02 -1.615707427263259888e-01 -9.217850118875503540e-02 -4.859837517142295837e-02 7.506043184548616409e-04 9.752252697944641113e-02 -1.694659441709518433e-01 1.117512658238410950e-01 -3.500095605850219727e-01 8.048610389232635498e-02 -1.915755867958068848e-01 -1.828325390815734863e-01 -3.481767773628234863e-01 -6.738246977329254150e-02 2.845029532909393311e-01 1.906955689191818237e-01 2.903255224227905273e-01 -1.526867449283599854e-01 -3.542294204235076904e-01 -1.263844668865203857e-01 1.900519728660583496e-01 -1.878964751958847046e-01 3.372446447610855103e-02 5.638327822089195251e-02 1.350984126329421997e-01 -8.864326030015945435e-02 7.282137870788574219e-03 2.838470414280891418e-02 1.725594550371170044e-01
9.302413463592529297e-02 -1.861330866813659668e-01 -4.140704497694969177e-02 -1.460647732019424438e-01 -2.200319617986679077e-01 2.151378095149993896e-01 -3.302596807479858398e-01 -2.298958003520965576e-01 3.682141425088047981e-03 1.290716230869293213e-01 1.780343651771545410e-01 3.782315179705619812e-02 -9.815281629562377930e-02 -2.616414129734039307e-01 -2.812791429460048676e-02 -1.841602027416229248e-01 -2.172664552927017212e-01 9.376091882586479187e-03 -9.534811973571777344e-02 -2.658313512802124023e-01 -4.518539831042289734e-02 -2.679345607757568359e-01 -2.672847360372543335e-02 2.843792140483856201e-01 2.088298648595809937e-01 -7.213991880416870117e-02 4.391202330589294434e-02 -1.346130371093750000e-01 2.583974301815032959e-01 3.674666583538055420e-02 2.071510851383209229e-01 2.281942516565322876e-01
-1.871893182396888733e-02 4.917012527585029602e-02 3.045137226581573486e-01 5.388647317886352539e-02 -2.046293318271636963e-01 -1.478214412927627563e-01 -2.888223528861999512e-01 -8.393867872655391693e-03 5.817425902932882309e-03 1.030591577291488647e-01 1.028810143470764160e-01 -2.164943367242813110e-01 -1.284458339214324951e-01 -2.190591990947723389e-01 2.921677827835083008e-01 -3.001257479190826416e-01 -1.527104526758193970e-01 -2.351537905633449554e-02 -2.930008061230182648e-02 1.428631991147994995e-01 -2.891574203968048096e-01 -2.189754843711853027e-01 -5.092420615255832672e-03 -3.023530170321464539e-02 8.401240408420562744e-02 2.726176567375659943e-02 3.276722431182861328e-01 -5.305933207273483276e-02 -2.273056842386722565e-02 -1.990839987993240356e-01 2.926351130008697510e-01 -1.579175591468811035e-01
4.748933389782905579e-02 -3.566785752773284912e-01 1.951999403536319733e-02 2.754776775836944580e-01 2.140130698680877686e-01 -1.063779965043067932e-01 4.146937280893325806e-02 1.658053398132324219e-01 -8.165156841278076172e-02 2.901455760002136230e-02 1.245546117424964905e-01 -4.949205741286277771e-02 -5.030108988285064697e-02 6.719678640365600586e-03 -2.350031286478042603e-01 -1.047076880931854248e-01 -3.059621155261993408e-01 -1.293976791203022003e-02 1.018772050738334656e-01 1.843430846929550171e-01 2.255415171384811401e-01 -1.918813884258270264e-01 -3.369660973548889160e-01 1.831366717815399170e-01 -2.778040990233421326e-02 2.931036949157714844e-01 2.949708700180053711e-01 -2.774864062666893005e-02 2.425810545682907104e-01 -4.041697829961776733e-02 6.085632368922233582e-03 -7.615833729505538940e-02
9.605218470096588135e-02 -1.284479200839996338e-01 -3.849214687943458557e-02 1.456880867481231689e-01 4.907673969864845276e-02 -1.759098321199417114e-01 -1.261786520481109619e-01 2.925875969231128693e-02 -1.202377080917358398e-01 2.016336023807525635e-01 1.440809965133666992e-01 -1.461279857903718948e-02 -1.045306548476219177e-01 -4.552633464336395264e-01 1.633350104093551636e-01 9.297264367341995239e-02 -6.298123300075531006e-02 -9.012509882450103760e-02 1.329398006200790405e-01 5.698907747864723206e-02 -5.400175973773002625e-02 -3.115744590759277344e-01 -3.473396599292755127e-01 2.084898352622985840e-01 -1.549818217754364014e-01 -5.301441252231597900e-02 -2.525022625923156738e-02 1.806559413671493530e-01 2.491465955972671509e-01 2.359581589698791504e-01 3.576855361461639404e-02 3.091723024845123291e-01
-2.866441905498504639e-01 -4.297953471541404724e-02 -1.832991689443588257e-01 -2.174002379179000854e-01 3.066554106771945953e-02 -1.423394083976745605e-01 -2.352116107940673828e-01 -2.700810134410858154e-01 1.422590315341949463e-01 -1.805184632539749146e-01 1.822426170110702515e-01 -1.504827439785003662e-01 -1.169631332159042358e-01 -2.572060823440551758e-01 3.809027373790740967e-02 2.476450800895690918e-01 -1.047981455922126770e-01 1.613895148038864136e-01 3.302745521068572998e-02 1.221805289387702942e-01 1.462088674306869507e-01 -1.434747874736785889e-01 -1.983835548162460327e-01 2.891235947608947754e-01 1.336802393198013306e-01 7.031121850013732910e-02 1.408518850803375244e-01 -1.267393678426742554e-01 2.686753869056701660e-01 8.447091281414031982e-02 1.616852283477783203e-01 -2.285220474004745483e-01
1.255867183208465576e-01 8.935420960187911987e-02 -8.586348593235015869e-02 -2.172511816024780273e-02 -1.726320199668407440e-02 -2.268672734498977661e-01 -4.200723022222518921e-02 1.118562743067741394e-01 -3.451584875583648682e-01 6.570854783058166504e-02 1.681699752807617188e-01 -1.358737051486968994e-01 -1.217977479100227356e-01 -2.465389370918273926e-01 1.699893474578857422e-01 1.219800561666488647e-01 -2.261190116405487061e-02 -3.064837865531444550e-02 2.586475312709808350e-01 -4.444857127964496613e-03 1.112545728683471680e-01 -4.084781110286712646e-01 -3.630400002002716064e-01 1.653924286365509033e-01 -6.556402891874313354e-02 -1.524845808744430542e-01 1.191807724535465240e-02 1.219145487993955612e-02 1.276989579200744629e-01 1.118911355733871460e-01 2.195305973291397095e-01 3.180484771728515625e-01
-9.828160703182220459e-02 -4.688342288136482239e-02 -7.186578214168548584e-02 -8.724962174892425537e-02 -1.374991144984960556e-02 -4.072837531566619873e-01 -3.274874091148376465e-01 1.016177311539649963e-01 -3.927704393863677979e-01 5.472779273986816406e-02 2.189135849475860596e-01 -8.442777395248413086e-02 -1.267763972282409668e-01 -1.634415090084075928e-01 -1.349878162145614624e-01 -1.140589341521263123e-01 5.642538517713546753e-02 2.684198021888732910e-01 2.418976649641990662e-02 1.969415694475173950e-01 1.694902181625366211e-01 -3.077988624572753906e-01 -1.443942487239837646e-01 -1.606638282537460327e-01 -1.922239549458026886e-02 -5.694571882486343384e-02 2.258234024047851562e-01 -7.026835530996322632e-02 2.061184793710708618e-01 -6.263260543346405029e-02 -8.526320755481719971e-02 -8.621686697006225586e-02
4.631374776363372803e-02 2.507928945124149323e-02 -4.186734929680824280e-02 -4.325141385197639465e-02 2.159357219934463501e-01 -2.864382266998291016e-01 -2.030129283666610718e-01 1.658739000558853149e-01 7.800630480051040649e-02 1.672784388065338135e-01 3.435801565647125244e-01 -7.669128477573394775e-02 -2.470336854457855225e-02 -8.544705808162689209e-02 -1.524341553449630737e-01 -2.036133855581283569e-01 -8.357758820056915283e-02 -4.541977122426033020e-02 8.992521464824676514e-02 -2.227169871330261230e-01 -5.357275903224945068e-02 -3.656219840049743652e-01 -3.799147605895996094e-01 2.011845447123050690e-02 -1.012094989418983459e-01 -1.480976399034261703e-02 -5.835950002074241638e-02 5.205193534493446350e-02 3.207224011421203613e-01 -9.935262799263000488e-02 -2.450947277247905731e-02 2.960700690746307373e-01
-9.324643760919570923e-02 7.347889989614486694e-02 3.964269906282424927e-02 1.609827131032943726e-01 1.528325304388999939e-02 -2.794436812400817871e-01 -7.848905026912689209e-02 -1.024000868201255798e-01 -5.625047162175178528e-02 9.021583199501037598e-02 1.050980295985937119e-02 7.744688540697097778e-02 -8.171127177774906158e-03 -2.189804166555404663e-01 -9.636948257684707642e-02 2.821982488967478275e-04 -1.899904310703277588e-01 -4.429362714290618896e-02 4.229275509715080261e-03 -5.439400672912597656e-02 -5.619136095046997070e-01 -1.720621138811111450e-01 -2.608975768089294434e-01 1.121029853820800781e-01 1.064223144203424454e-02 -9.194890409708023071e-02 1.934588551521301270e-01 -3.018134459853172302e-02 2.490874230861663818e-01 -1.964914202690124512e-01 4.008859097957611084e-01 1.159427016973495483e-01
3.515803813934326172e-02 -2.747775018215179443e-01 1.511020213365554810e-01 -2.175472863018512726e-02 1.239012107253074646e-01 5.265020579099655151e-02 -1.614659130573272705e-01 1.219989657402038574e-01 -5.942740291357040405e-02 2.107491642236709595e-01 -2.086886577308177948e-02 -3.304131031036376953e-01 -4.712953045964241028e-02 -8.550446480512619019e-02 1.434343755245208740e-01 -3.638778626918792725e-02 -1.584463864564895630e-01 2.308934479951858521e-01 9.221647679805755615e-02 -1.767885982990264893e-01 2.351324409246444702e-01 -4.298598170280456543e-01 -2.171954810619354248e-01 2.914011478424072266e-01 6.410292536020278931e-02 8.241240680217742920e-02 -6.039520725607872009e-02 -2.227637022733688354e-01 1.068568080663681030e-01 -1.563364863395690918e-01 2.146602272987365723e-01 1.243044212460517883e-01
1.107803434133529663e-01 8.229251950979232788e-02 1.018726006150245667e-01 2.610968658700585365e-03 -7.874207943677902222e-02 -2.043998390436172485e-01 -2.896277904510498047e-01 1.100315973162651062e-01 3.118435740470886230e-01 -1.622049510478973389e-02 1.629824489355087280e-01 -1.025518923997879028e-01 3.052198886871337891e-01 -1.445424258708953857e-01 -2.791702151298522949e-01 6.220288202166557312e-02 -2.861482203006744385e-01 9.273882955312728882e-02 4.412001371383666992e-02 4.636050388216972351e-02 2.874806337058544159e-02 -1.584910303354263306e-01 -1.443662196397781372e-01 1.067304760217666626e-01 1.195295825600624084e-01 2.192943245172500610e-01 3.756660521030426025e-01 2.407234758138656616e-01 3.649678453803062439e-02 -1.577227562665939331e-01 2.345898747444152832e-01 -2.657703682780265808e-02
2.118338346481323242e-01 -1.272214055061340332e-01 2.104465812444686890e-01 1.490529924631118774e-01 -1.181136965751647949e-01 -2.729855850338935852e-02 -1.120402291417121887e-02 1.125609502196311951e-01 -4.640283063054084778e-02 -1.067131608724594116e-01 3.163860440254211426e-01 4.329639300704002380e-02 9.787791222333908081e-02 -1.079769432544708252e-02 4.202537983655929565e-02 -1.337129063904285431e-02 -4.167095944285392761e-02 -2.956344783306121826e-01 1.918460875749588013e-01 5.432866513729095459e-02 -4.845201224088668823e-02 -3.811877369880676270e-01 -4.317192435264587402e-01 3.653623163700103760e-01 8.433241397142410278e-02 7.070914655923843384e-02 2.625774033367633820e-02 -1.701782494783401489e-01 9.863194078207015991e-02 8.218049257993698120e-02 -3.944597020745277405e-02 2.481382042169570923e-01
2.551788687705993652e-01 2.882419526576995850e-02 -1.712076365947723389e-01 -3.795865923166275024e-02 -2.213955484330654144e-02 2.467617020010948181e-02 -2.959870994091033936e-01 -1.312327831983566284e-01 1.303234547376632690e-01 -1.501601338386535645e-01 1.895048767328262329e-01 -2.665818631649017334e-01 1.084052547812461853e-01 -2.135923355817794800e-01 4.719968512654304504e-02 -2.167818695306777954e-01 1.634119600057601929e-01 1.029332056641578674e-01 2.287954837083816528e-01 -1.943897083401679993e-02 2.368437498807907104e-01 -2.568710148334503174e-01 -1.103596985340118408e-01 -1.049818098545074463e-02 2.003141343593597412e-01 1.303113102912902832e-01 3.909298777580261230e-01 1.708232611417770386e-01 2.566467821598052979e-01 4.995829984545707703e-02 4.204906523227691650e-02 -1.030940264463424683e-01
-1.819781661033630371e-01 3.373623639345169067e-02 -1.912341825664043427e-02 4.135993868112564087e-02 1.527776867151260376e-01 -2.634998559951782227e-01 -3.763478249311447144e-03 -1.508170813322067261e-01 -2.435593903064727783e-01 1.819722503423690796e-01 4.013754725456237793e-01 8.263445645570755005e-02 7.575051486492156982e-02 -1.019650623202323914e-01 8.345597423613071442e-03 -4.137269780039787292e-02 1.276760846376419067e-01 8.770355582237243652e-02 1.101759448647499084e-01 6.765562295913696289e-02 -1.785204261541366577e-01 -2.976809144020080566e-01 -3.418955206871032715e-01 2.069004774093627930e-01 2.226048707962036133e-01 1.597097665071487427e-01 2.089424729347229004e-01 6.460128724575042725e-02 -4.348199814558029175e-02 1.038805544376373291e-01 3.357360959053039551e-01 2.588843740522861481e-02
2.600729465484619141e-01 -3.089806735515594482e-01 1.314304023981094360e-01 2.193311154842376709e-01 2.367443740367889404e-01 -1.700982898473739624e-01 -2.205674163997173309e-02 -2.217139601707458496e-01 1.954483836889266968e-01 -1.686843484640121460e-01 1.411334276199340820e-01 -6.426552683115005493e-02 -9.348022751510143280e-03 -2.968935966491699219e-01 -1.509661227464675903e-01 -2.251736819744110107e-01 -5.590011551976203918e-02 -4.200036451220512390e-02 -1.766440868377685547e-01 -1.342899203300476074e-01 1.523651033639907837e-01 -2.129229605197906494e-01 -1.880628615617752075e-01 2.110064029693603516e-01 2.189137637615203857e-01 1.585403829813003540e-01 8.675115555524826050e-02 7.424531877040863037e-02 2.969902753829956055e-01 2.941313944756984711e-02 8.153107017278671265e-02 -8.786223828792572021e-03
-2.586451917886734009e-02 -2.430571243166923523e-03 -1.420865356922149658e-01 -2.133368998765945435e-01 9.721086174249649048e-02 2.076773345470428467e-02 -4.119873940944671631e-01 -1.925723999738693237e-01 7.846010848879814148e-04 4.574726894497871399e-02 2.836543917655944824e-01 -2.022936642169952393e-01 -1.779928356409072876e-01 -3.107345104217529297e-01 1.025281250476837158e-01 -1.596282273530960083e-01 -1.430463492870330811e-01 1.252714544534683228e-01 6.837911158800125122e-02 -1.205765083432197571e-01 -1.370203644037246704e-01 -2.091720253229141235e-01 -3.001368045806884766e-01 -6.995517015457153320e-02 -2.210288345813751221e-01 7.276070863008499146e-02 -1.142624765634536743e-01 -4.038942232728004456e-02 3.538119196891784668e-01 -6.253103259950876236e-03 -1.377164423465728760e-01 5.764260143041610718e-02
1.736927926540374756e-01 -8.161859959363937378e-02 -2.198168486356735229e-01 4.960782825946807861e-03 7.553600519895553589e-02 2.530366182327270508e-01 -1.322267055511474609e-01 -3.032351098954677582e-02 1.431194692850112915e-01 -1.116205826401710510e-01 -1.088639199733734131e-01 -1.492225378751754761e-01 -1.248904094099998474e-01 -7.672580331563949585e-02 4.322919249534606934e-02 2.134679108858108521e-01 -7.944236695766448975e-02 1.693366654217243195e-02 1.499056518077850342e-01 1.569119542837142944e-01 1.292997151613235474e-01 -4.147555530071258545e-01 -3.620459139347076416e-01 1.738844960927963257e-01 -1.663533449172973633e-01 2.486861310899257660e-02 3.377883136272430420e-01 -6.601775437593460083e-02 3.562530875205993652e-01 9.634510427713394165e-02 6.080498173832893372e-02 -1.772547885775566101e-02
3.233367204666137695e-02 7.906739600002765656e-03 5.128318071365356445e-02 5.304634198546409607e-02 7.143770158290863037e-02 -2.769776880741119385e-01 -1.042438745498657227e-01 1.548493802547454834e-01 -2.170524746179580688e-02 1.672030091285705566e-01 1.976119726896286011e-01 5.841014441102743149e-03 1.137789413332939148e-01 -3.989913761615753174e-01 -7.167191803455352783e-02 -6.260485947132110596e-02 -8.210546523332595825e-02 6.997317075729370117e-02 5.237803235650062561e-02 -2.242379188537597656e-01 -2.361318171024322510e-01 -1.091733723878860474e-01 -4.363989531993865967e-01 2.354211807250976562e-01 -6.143070012331008911e-02 -1.158013492822647095e-01 4.393624141812324524e-02 3.499906361103057861e-01 2.305345088243484497e-01 -6.928657530806958675e-04 -6.976947188377380371e-02 2.241532355546951294e-01
6.506194919347763062e-02 8.895939216017723083e-03 -3.649531304836273193e-02 1.279978752136230469e-01 1.246520355343818665e-01 -3.152404725551605225e-01 -1.936918050050735474e-01 1.204171404242515564e-01 9.405119717121124268e-02 1.696382164955139160e-01 3.645131289958953857e-01 7.803776115179061890e-02 -1.419810652732849121e-01 -7.522246241569519043e-02 4.353265278041362762e-03 -1.032183915376663208e-01 -1.303965896368026733e-01 -1.492004096508026123e-01 4.133474454283714294e-02 1.632878370583057404e-02 -9.586229175329208374e-02 -2.750232517719268799e-01 -4.898436367511749268e-01 1.261667460203170776e-01 -1.568442732095718384e-01 5.381108075380325317e-02 -9.663631208240985870e-03 1.403851211071014404e-01 3.310850560665130615e-01 1.242604758590459824e-02 -2.256484515964984894e-02 2.417826950550079346e-01
3.541108593344688416e-02 -1.642250865697860718e-01 1.958400011062622070e-02 -2.350329756736755371e-01 2.768633700907230377e-02 -1.936564296483993530e-01 -2.372468262910842896e-01 -4.076570570468902588e-01 -1.373504400253295898e-01 -3.941491618752479553e-02 1.736149936914443970e-01 -1.611823141574859619e-01 -1.921737939119338989e-01 -2.387172430753707886e-01 1.681763827800750732e-01 1.793699711561203003e-01 8.339071273803710938e-02 8.899444341659545898e-02 -2.397969178855419159e-02 3.782337903976440430e-02 -6.611908972263336182e-02 -2.909353375434875488e-01 4.031277820467948914e-02 3.410813808441162109e-01 2.334225624799728394e-01 2.289695441722869873e-01 1.122524887323379517e-01 -1.044790819287300110e-01 1.792298704385757446e-01 5.800136551260948181e-02 7.621070742607116699e-02 -1.700493693351745605e-01
1.680365800857543945e-01 -7.711486518383026123e-02 -4.003657773137092590e-02 -1.002852469682693481e-01 -4.611610248684883118e-02 -7.457025349140167236e-02 -7.702165096998214722e-02 2.589823901653289795e-01 2.169776707887649536e-02 6.067616865038871765e-02 1.941231340169906616e-01 -1.171729043126106262e-01 8.605007827281951904e-02 -4.682811200618743896e-01 -9.487107396125793457e-02 -1.152546703815460205e-01 -6.217666715383529663e-02 -1.302210390567779541e-01 4.641936123371124268e-01 -9.735700488090515137e-02 -2.218085080385208130e-01 -2.636711299419403076e-01 -3.790322542190551758e-01 -8.635731413960456848e-03 -1.416833549737930298e-01 3.361961618065834045e-02 9.604179114103317261e-02 1.315517872571945190e-01 -8.673516660928726196e-02 -1.655659452080726624e-02 3.970330581068992615e-02 5.980613082647323608e-02
7.807125896215438843e-02 -3.423447608947753906e-01 2.166367173194885254e-01 -2.748467922210693359e-01 1.728292740881443024e-02 1.855183541774749756e-01 -3.202388882637023926e-01 5.972318723797798157e-02 3.242484293878078461e-03 -1.382046490907669067e-01 4.690084978938102722e-02 -1.401319652795791626e-01 -8.409127593040466309e-02 2.771309204399585724e-02 -2.025115340948104858e-01 -1.405319292098283768e-02 -2.124099731445312500e-01 1.151649430394172668e-01 -1.997843943536281586e-02 1.106823459267616272e-01 -7.297997176647186279e-02 -3.505798876285552979e-01 -3.075330257415771484e-01 2.675786912441253662e-01 -1.342188753187656403e-02 1.493560373783111572e-01 9.287049621343612671e-02 1.242769211530685425e-01 -1.366038573905825615e-03 2.736274003982543945e-01 5.161423236131668091e-02 -1.840351223945617676e-01
5.329250544309616089e-02 2.370446175336837769e-02 1.988407969474792480e-01 1.215002983808517456e-01 -2.298540174961090088e-01 -1.175775453448295593e-01 -1.513715088367462158e-01 -1.363748162984848022e-01 5.237100273370742798e-02 1.293288078159093857e-02 -3.826726600527763367e-02 -1.207119747996330261e-01 -8.278518170118331909e-02 1.300438493490219116e-01 -1.044628098607063293e-01 9.250600636005401611e-02 -4.130251705646514893e-02 1.552561074495315552e-01 -1.162851378321647644e-01 5.295833945274353027e-02 4.417415708303451538e-02 -2.759989798069000244e-01 -4.694091975688934326e-01 2.119508981704711914e-01 -9.570863842964172363e-02 3.670034110546112061e-01 2.848145961761474609e-01 -2.115709185600280762e-01 1.937828660011291504e-01 -1.235801726579666138e-01 -1.292665600776672363e-01 2.171400785446166992e-01
-7.968247681856155396e-02 8.806063979864120483e-02 9.610611945390701294e-02 -2.221551537513732910e-01 3.892922773957252502e-02 -3.771754726767539978e-02 -1.908496916294097900e-01 1.136044040322303772e-01 1.071800962090492249e-01 -1.044119521975517273e-01 7.362303882837295532e-02 -2.488127797842025757e-01 2.891907654702663422e-02 7.940757274627685547e-02 1.182261183857917786e-01 1.069350987672805786e-01 4.821515828371047974e-02 1.015397012233734131e-01 -1.111047118902206421e-01 1.755884289741516113e-01 -1.418832689523696899e-01 -4.538030922412872314e-01 -3.469563126564025879e-01 -7.368532568216323853e-02 -1.655459217727184296e-02 8.749695867300033569e-02 2.315000593662261963e-01 2.189146876335144043e-01 2.860339283943176270e-01 1.222878322005271912e-01 -1.545737683773040771e-01 3.390747308731079102e-01
2.276405692100524902e-01 -3.442055732011795044e-02 -1.668717246502637863e-03 9.997641295194625854e-02 8.032772690057754517e-02 7.887306064367294312e-02 -9.178593754768371582e-03 -1.273911744356155396e-01 -2.062563002109527588e-01 -1.973373815417289734e-02 3.031188994646072388e-02 1.161825507879257202e-01 2.248184382915496826e-01 -4.090739488601684570e-01 2.444498240947723389e-02 -8.363362401723861694e-02 9.086634218692779541e-02 1.023265197873115540e-01 1.735009551048278809e-01 6.826644390821456909e-02 4.954596515744924545e-03 -3.611475229263305664e-01 -5.749650597572326660e-01 -5.429477430880069733e-03 1.101631298661231995e-02 4.965380206704139709e-02 1.534544527530670166e-01 1.377469599246978760e-01 5.466064065694808960e-02 -2.237865030765533447e-01 9.146269410848617554e-02 -6.392111629247665405e-02
1.115674525499343872e-01 -8.371405303478240967e-02 -8.748482167720794678e-02 -1.115686073899269104e-01 3.781000524759292603e-02 -2.716893889009952545e-02 -4.376499652862548828e-01 -2.273835539817810059e-01 7.409434020519256592e-02 7.213851809501647949e-02 4.707744345068931580e-02 -4.141376912593841553e-01 2.350582331418991089e-01 -1.909547299146652222e-01 -2.023825421929359436e-02 -2.280697971582412720e-01 7.728294283151626587e-02 1.450581401586532593e-01 1.017288565635681152e-01 1.783325523138046265e-01 2.490212023258209229e-01 -2.695811986923217773e-01 -1.512000113725662231e-01 8.344459533691406250e-02 2.151182889938354492e-01 1.654350571334362030e-02 2.939203381538391113e-01 -1.584010757505893707e-02 -6.269925087690353394e-02 8.382499217987060547e-02 7.677836716175079346e-02 -5.248778313398361206e-02
7.265857607126235962e-02 4.636070225387811661e-03 3.965321183204650879e-02 1.088656708598136902e-01 2.289752215147018433e-01 3.007959388196468353e-02 7.121828943490982056e-02 -1.300879716873168945e-01 -2.722378373146057129e-01 6.584610044956207275e-02 1.342973411083221436e-01 8.228316903114318848e-02 2.557029724121093750e-01 -4.741542041301727295e-01 -5.425104126334190369e-02 -4.027237743139266968e-02 4.978997260332107544e-02 1.013172715902328491e-01 1.817057579755783081e-01 8.414587378501892090e-02 9.758917242288589478e-02 -2.386643290519714355e-01 -4.606545865535736084e-01 2.299171239137649536e-01 -7.906802743673324585e-02 -1.114565134048461914e-02 2.658414840698242188e-01 1.229809001088142395e-01 2.154927700757980347e-02 -1.489704847335815430e-01 9.206623584032058716e-02 -1.496174465864896774e-02
-3.863734006881713867e-02 -1.412925124168395996e-01 -2.882136963307857513e-02 3.118298016488552094e-02 8.718990534543991089e-02 -2.889301180839538574e-01 7.795770466327667236e-02 7.023607939481735229e-02 -4.993782937526702881e-02 4.299131035804748535e-02 1.543711870908737183e-01 3.865277767181396484e-02 1.484022885560989380e-01 -2.489649951457977295e-01 1.174750998616218567e-01 6.175301596522331238e-02 1.126042157411575317e-01 1.750430166721343994e-01 2.896772921085357666e-01 1.334518194198608398e-01 -1.796461045742034912e-01 -1.895786523818969727e-01 -4.665683805942535400e-01 1.535112261772155762e-01 -6.405663676559925079e-03 1.891399621963500977e-01 1.932284235954284668e-01 2.562204599380493164e-01 3.337004035711288452e-02 -2.944864332675933838e-01 2.246244847774505615e-01 1.084455475211143494e-01
9.662409871816635132e-02 3.208996951580047607e-01 2.218257635831832886e-01 -1.970879137516021729e-01 -9.885276854038238525e-02 -1.993577927350997925e-01 -1.698362082242965698e-01 -2.253592014312744141e-01 6.937395781278610229e-02 4.634401202201843262e-02 1.042491272091865540e-01 5.202431604266166687e-02 -2.376190386712551117e-02 -1.619149446487426758e-01 9.008337557315826416e-02 1.005196869373321533e-01 -3.523115515708923340e-01 1.260256469249725342e-01 -8.287831395864486694e-02 2.904191985726356506e-02 -1.454687267541885376e-01 -1.465008258819580078e-01 -2.905833125114440918e-01 1.410587280988693237e-01 4.492326825857162476e-02 -2.143982984125614166e-02 1.976057142019271851e-01 3.492332696914672852e-01 -1.111068427562713623e-01 -1.641265451908111572e-01 3.276217579841613770e-01 -1.301417965441942215e-02
-7.397031038999557495e-02 2.668362110853195190e-02 -3.152907267212867737e-02 -3.387114033102989197e-02 2.483003884553909302e-01 2.283902652561664581e-02 -2.900816500186920166e-01 -3.153906464576721191e-01 -2.633833587169647217e-01 -3.165878728032112122e-02 2.318751066923141479e-01 4.855182021856307983e-02 -2.417350262403488159e-01 -2.281419187784194946e-01 -2.183611541986465454e-01 -2.125504463911056519e-01 -5.846496298909187317e-02 2.129603549838066101e-02 -1.826286464929580688e-01 3.208756819367408752e-02 -2.688758671283721924e-01 -2.207300215959548950e-01 -3.337276577949523926e-01 1.227489039301872253e-01 1.305924057960510254e-01 -7.745967805385589600e-02 4.519591480493545532e-02 -1.080839112401008606e-01 7.695573568344116211e-02 5.494240671396255493e-02 2.839382290840148926e-01 6.315561383962631226e-02
4.308062791824340820e-02 -1.983639448881149292e-01 -1.823713481426239014e-01 -2.855925261974334717e-01 -2.088741362094879150e-01 -1.879562735557556152e-01 -9.988033771514892578e-02 -9.834367781877517700e-02 5.647363886237144470e-02 1.932867020368576050e-01 -2.138710021972656250e-01 -1.389130204916000366e-01 1.216791570186614990e-01 -3.894831836223602295e-01 1.407374143600463867e-01 -1.358303129673004150e-01 -1.410414874553680420e-01 5.634745582938194275e-02 -8.677556365728378296e-02 2.599303424358367920e-02 -5.639291554689407349e-02 9.089786559343338013e-02 -1.960164606571197510e-01 1.250799298286437988e-01 1.047838330268859863e-01 1.200187355279922485e-01 2.144182026386260986e-01 1.438389420509338379e-01 3.816473484039306641e-01 1.877645999193191528e-01 2.494265735149383545e-01 5.538410320878028870e-02
3.422014880925416946e-03 -1.497424542903900146e-01 -2.127126306295394897e-01 2.205743640661239624e-01 6.178131792694330215e-03 -1.016525253653526306e-01 -1.665440350770950317e-01 -3.175417333841323853e-02 -1.964728087186813354e-01 1.425294727087020874e-01 2.096564620733261108e-01 -6.489989906549453735e-02 -6.751214712858200073e-02 -5.491503477096557617e-01 1.587809026241302490e-01 -1.690882444381713867e-02 -1.746536232531070709e-02 -5.305646359920501709e-02 1.877051293849945068e-01 -1.403636485338211060e-02 -1.324182152748107910e-01 -2.545036077499389648e-01 -2.507536411285400391e-01 1.035732254385948181e-01 -1.831684857606887817e-01 1.507510058581829071e-02 4.380499199032783508e-02 2.540796399116516113e-01 7.338476181030273438e-02 5.749350413680076599e-02 1.404107362031936646e-01 2.876157760620117188e-01
2.494230633601546288e-03 9.760156273841857910e-02 -7.316680997610092163e-02 -7.374709844589233398e-02 3.847144776955246925e-03 -3.534340858459472656e-01 -1.892448216676712036e-02 -2.515606582164764404e-01 -1.862711459398269653e-01 2.199360877275466919e-01 2.576924264430999756e-01 1.900330483913421631e-01 1.271702498197555542e-01 -6.911815702915191650e-02 4.669549874961376190e-03 9.626980870962142944e-02 -1.161967888474464417e-01 1.705053001642227173e-01 5.535195767879486084e-02 -7.710270583629608154e-02 -2.597282826900482178e-01 -3.461317121982574463e-01 -2.009743452072143555e-01 2.396434694528579712e-01 2.194567769765853882e-01 2.917589545249938965e-01 6.415206193923950195e-02 9.426925331354141235e-02 5.722131580114364624e-03 -1.292998790740966797e-01 2.608540058135986328e-01 -8.676110208034515381e-02
3.403352946043014526e-02 -2.565200328826904297e-01 -1.917231976985931396e-01 -1.330906450748443604e-01 -6.133759766817092896e-02 -1.994322687387466431e-01 -2.193414121866226196e-01 1.673048548400402069e-02 2.178218364715576172e-01 -5.520682781934738159e-02 1.120970770716667175e-01 -1.437961608171463013e-01 1.359576880931854248e-01 -2.227652072906494141e-01 -2.924631237983703613e-01 1.160729974508285522e-01 -2.356023341417312622e-01 4.493253678083419800e-02 -8.009576797485351562e-02 3.190331906080245972e-02 -1.763348579406738281e-01 -1.220193430781364441e-01 -3.863579332828521729e-01 7.736606895923614502e-02 2.352417856454849243e-01 1.979567855596542358e-01 3.097369968891143799e-01 2.062948048114776611e-01 -4.085114970803260803e-02 6.529262661933898926e-02 3.786049038171768188e-02 -1.708849072456359863e-01
1.044712588191032410e-01 -1.173320114612579346e-01 -2.094947248697280884e-01 1.831061393022537231e-01 -6.153370067477226257e-02 3.368513658642768860e-03 -1.453217715024948120e-01 -7.182990014553070068e-02 -2.674638628959655762e-01 1.288171112537384033e-01 2.564380466938018799e-01 4.694198071956634521e-02 -1.351245641708374023e-01 -4.354589879512786865e-01 1.476490646600723267e-01 -8.159168064594268799e-02 -9.572222083806991577e-02 -7.988374680280685425e-02 2.015766352415084839e-01 -4.167771339416503906e-02 -1.845541149377822876e-01 -3.566627502441406250e-01 -1.894029527902603149e-01 1.450479626655578613e-01 -1.380990296602249146e-01 5.598267540335655212e-03 -2.408591657876968384e-02 1.608958095312118530e-01 1.673089116811752319e-01 1.342138200998306274e-01 9.482548385858535767e-02 3.142116665840148926e-01
2.101901322603225708e-01 -4.374614730477333069e-02 -1.264778431504964828e-02 -2.645850181579589844e-01 6.631007790565490723e-02 -2.872152328491210938e-01 -2.239416092634201050e-01 2.970600128173828125e-01 1.033867616206407547e-02 1.477038413286209106e-01 -1.402948051691055298e-01 -1.730697154998779297e-01 -9.100801497697830200e-02 -2.083320468664169312e-01 2.262423634529113770e-01 -1.126023977994918823e-01 -1.877149492502212524e-01 -7.859342545270919800e-02 -6.349932402372360229e-02 -1.306667029857635498e-01 8.923176676034927368e-03 -1.551997959613800049e-01 -3.642202615737915039e-01 1.473413407802581787e-01 8.047993294894695282e-03 3.279340639710426331e-02 1.111131832003593445e-01 1.936140954494476318e-01 1.864739656448364258e-01 1.492005884647369385e-01 3.406074941158294678e-01 7.922540605068206787e-02
5.373129621148109436e-03 -1.898868829011917114e-01 -2.637901715934276581e-02 -6.541246175765991211e-02 2.729261852800846100e-02 -1.775658279657363892e-01 -3.688576221466064453e-01 -2.183125615119934082e-01 -2.754842042922973633e-01 9.804223477840423584e-02 8.173339068889617920e-02 4.158803261816501617e-03 4.688831791281700134e-02 -1.065258160233497620e-01 -1.493604332208633423e-01 1.226123571395874023e-01 -1.311753094196319580e-01 4.944217205047607422e-02 1.901013404130935669e-01 7.075211033225059509e-03 -4.307284653186798096e-01 -1.392453312873840332e-01 -1.885860264301300049e-01 -1.071259006857872009e-01 2.039110362529754639e-01 -1.855366975069046021e-01 2.259736657142639160e-01 1.703759729862213135e-01 4.010397195816040039e-02 -4.558079689741134644e-02 2.965028285980224609e-01 2.106325030326843262e-01
-4.212489351630210876e-02 -2.091809958219528198e-01 -1.793015561997890472e-02 1.174990385770797729e-01 -2.283037602901458740e-01 1.350761651992797852e-01 -3.851627409458160400e-01 -2.013407796621322632e-01 -9.459303319454193115e-02 -2.340755462646484375e-01 1.134909987449645996e-01 -2.370725870132446289e-01 8.773776143789291382e-02 -1.361264735460281372e-01 -1.113459765911102295e-01 2.463882416486740112e-02 -1.935665756464004517e-01 1.791871488094329834e-01 2.877472713589668274e-02 3.499036729335784912e-01 1.050350368022918701e-01 -6.580198556184768677e-02 -1.810348331928253174e-01 6.937735527753829956e-02 2.299632430076599121e-01 2.586705684661865234e-01 8.045656979084014893e-02 -7.548457384109497070e-02 2.346068918704986572e-01 1.439852565526962280e-01 6.259575486183166504e-03 2.355137169361114502e-01
7.323364168405532837e-02 -1.132128480821847916e-02 -7.465249300003051758e-02 -1.281632930040359497e-01 -1.537010371685028076e-01 -1.035793945193290710e-01 -6.624914705753326416e-02 9.152288734912872314e-02 1.793515533208847046e-01 1.167649328708648682e-01 -6.475660204887390137e-02 -1.968829035758972168e-01 -3.901874646544456482e-02 -1.157462224364280701e-01 1.550024747848510742e-01 -8.037506043910980225e-02 9.274189360439777374e-03 -1.186425890773534775e-02 4.772044718265533447e-02 2.902559340000152588e-01 -2.209632247686386108e-01 -5.574105978012084961e-01 -1.457095295190811157e-01 -3.179134428501129150e-02 -4.189934954047203064e-02 8.710742741823196411e-02 3.210584223270416260e-01 2.789951115846633911e-02 2.483866512775421143e-01 7.729139924049377441e-02 -2.429027408361434937e-01 2.878046035766601562e-01
8.993124216794967651e-02 -4.955441877245903015e-02 2.142335176467895508e-01 2.250468432903289795e-01 7.252109050750732422e-02 3.137905523180961609e-02 -1.608904004096984863e-01 9.067931771278381348e-02 -1.302802115678787231e-01 -1.294889748096466064e-01 2.284131348133087158e-01 -5.664197262376546860e-03 -6.270885467529296875e-02 -1.978789865970611572e-01 -9.278260916471481323e-02 -2.003407776355743408e-01 1.997556388378143311e-01 6.023527309298515320e-02 -1.961001008749008179e-02 2.060711383819580078e-01 -3.470586240291595459e-01 -3.136715888977050781e-01 -2.826156616210937500e-01 -9.145898371934890747e-02 2.562744319438934326e-01 1.638218611478805542e-01 2.491329796612262726e-02 1.004097610712051392e-01 1.703385263681411743e-01 2.012245059013366699e-01 3.290624618530273438e-01 1.794017851352691650e-02
-1.746968552470207214e-02 -5.795666947960853577e-02 1.921434141695499420e-02 -8.486105501651763916e-02 1.497591733932495117e-01 -2.055989205837249756e-01 -3.165132701396942139e-01 1.007697880268096924e-01 -1.121222972869873047e-01 6.493707001209259033e-02 4.089292585849761963e-01 1.733780205249786377e-01 -2.603824250400066376e-02 -8.830267935991287231e-02 6.998074799776077271e-02 -1.734491437673568726e-01 -2.034031301736831665e-01 -2.632926106452941895e-01 1.793651580810546875e-01 -2.773879766464233398e-01 1.332853883504867554e-01 -3.208478093147277832e-01 -2.182877957820892334e-01 1.782295107841491699e-01 5.992780625820159912e-02 4.917496442794799805e-02 1.541519165039062500e-02 1.141072884202003479e-01 2.865201830863952637e-01 2.191774360835552216e-02 1.135336756706237793e-01 1.467509567737579346e-01
-1.663680374622344971e-02 7.933856546878814697e-02 3.946194425225257874e-02 1.134029924869537354e-01 -4.279851168394088745e-02 -1.762136071920394897e-01 -4.323081672191619873e-02 2.274733781814575195e-01 -1.017450839281082153e-01 4.808863252401351929e-02 2.181217670440673828e-01 -3.254863917827606201e-01 3.823692724108695984e-02 -1.630159169435501099e-01 1.138201430439949036e-01 1.771617233753204346e-01 9.230252355337142944e-02 2.853822708129882812e-02 2.922321557998657227e-01 3.544028475880622864e-02 -2.579740285873413086e-01 -2.789987921714782715e-01 -8.331259340047836304e-02 2.264685779809951782e-01 -2.341288328170776367e-02 6.530250608921051025e-02 3.369618058204650879e-01 1.827468127012252808e-01 1.395904719829559326e-01 -3.147293925285339355e-01 1.657172590494155884e-01 2.399792373180389404e-01
2.824342846870422363e-01 -6.891934573650360107e-02 1.295717656612396240e-01 1.092658787965774536e-01 1.543587744235992432e-01 -2.168195843696594238e-01 -2.379601448774337769e-01 7.802323997020721436e-02 1.624177992343902588e-01 -1.555020213127136230e-01 1.493009924888610840e-01 5.589764565229415894e-02 3.684430718421936035e-01 -2.568534016609191895e-01 -1.671141088008880615e-01 3.237538039684295654e-02 -4.007609561085700989e-02 1.279991935007274151e-03 5.205148831009864807e-02 2.996758818626403809e-01 4.860324040055274963e-02 -3.232784867286682129e-01 -3.051061742007732391e-02 1.142280325293540955e-01 1.282480210065841675e-01 7.673879712820053101e-02 1.961572617292404175e-01 3.841040730476379395e-01 4.248110577464103699e-02 4.246963188052177429e-02 1.336681991815567017e-01 -4.158834740519523621e-02
-1.886387914419174194e-02 -8.065892010927200317e-02 2.325081638991832733e-02 2.167705744504928589e-01 8.462124317884445190e-02 6.691746413707733154e-02 -8.762773126363754272e-02 -1.962609440088272095e-01 -1.383465975522994995e-01 -2.152116745710372925e-01 1.564554721117019653e-01 1.213790550827980042e-01 3.887854516506195068e-02 -2.762176096439361572e-01 -3.308382928371429443e-01 -8.758202195167541504e-02 -8.417190611362457275e-02 2.645736001431941986e-02 -2.853167057037353516e-01 1.058461330831050873e-02 -3.754713106900453568e-03 -1.863111257553100586e-01 -3.108623623847961426e-01 4.219720363616943359e-01 3.499220907688140869e-01 4.128621146082878113e-02 3.374699503183364868e-02 2.106790058314800262e-02 1.033117175102233887e-01 1.357622295618057251e-01 1.484318822622299194e-01 1.121581941843032837e-01
-9.931719303131103516e-02 2.669591223821043968e-03 -1.158587560057640076e-01 -1.559172570705413818e-01 -7.871461659669876099e-02 -2.864246368408203125e-01 -1.509701758623123169e-01 -2.210131585597991943e-01 1.781186163425445557e-01 -1.904589384794235229e-01 -7.895681075751781464e-03 -1.620968282222747803e-01 -5.498212575912475586e-02 -1.278957258909940720e-02 -1.659119874238967896e-01 6.758231669664382935e-02 -2.413225322961807251e-01 -2.085632830858230591e-01 2.097620069980621338e-02 1.249693781137466431e-01 1.788647323846817017e-01 -2.552080154418945312e-01 -2.298026680946350098e-01 2.574493587017059326e-01 -1.151154637336730957e-01 8.951035141944885254e-02 4.596593379974365234e-01 2.065767198801040649e-01 8.089581131935119629e-02 -6.691704038530588150e-03 1.456510871648788452e-01 -1.608387529850006104e-01
-1.630881726741790771e-01 1.049308329820632935e-01 2.494848817586898804e-01 -9.059415198862552643e-03 1.383011639118194580e-01 -2.361118793487548828e-01 -3.353434503078460693e-01 2.169766128063201904e-01 2.747453153133392334e-01 1.020377054810523987e-01 2.324796169996261597e-01 -1.441130489110946655e-01 -1.007649526000022888e-01 -2.541322708129882812e-01 -5.999744310975074768e-02 -9.338866919279098511e-02 -2.141416072845458984e-01 -2.600889280438423157e-02 4.727462306618690491e-02 2.854813933372497559e-01 2.291663140058517456e-01 -1.379514038562774658e-01 -1.752393543720245361e-01 2.281901538372039795e-01 2.823446094989776611e-01 4.272273182868957520e-02 1.578906774520874023e-01 -5.716252699494361877e-02 5.294929072260856628e-02 3.042525611817836761e-02 8.341064304113388062e-02 1.134219914674758911e-01
-8.545301109552383423e-02 -8.693150011822581291e-04 1.882360875606536865e-01 1.739786118268966675e-01 2.485219836235046387e-01 -9.154376387596130371e-02 -9.181256592273712158e-02 1.263081431388854980e-01 -3.464405238628387451e-01 -1.511211227625608444e-02 1.665210574865341187e-01 -1.697608232498168945e-01 -6.556408107280731201e-02 -5.195810273289680481e-02 -3.147888183593750000e-01 -1.084033548831939697e-01 -1.845103055238723755e-01 1.432038843631744385e-01 -6.702551990747451782e-02 3.802616894245147705e-02 1.718490123748779297e-01 -2.033680081367492676e-01 -2.166050374507904053e-01 7.343338429927825928e-02 2.575372112914919853e-03 -6.602960173040628433e-03 1.216676682233810425e-01 1.190297678112983704e-01 2.828390300273895264e-01 -4.730837941169738770e-01 1.139234229922294617e-01 -9.128729254007339478e-02
2.943732738494873047e-01 -1.991070508956909180e-01 2.472455650568008423e-01 -6.156605854630470276e-02 -1.917539350688457489e-02 -1.869809478521347046e-01 -1.984659582376480103e-02 2.100228667259216309e-01 1.764812767505645752e-01 1.512968447059392929e-02 1.534740775823593140e-01 -2.391466945409774780e-01 2.579965293407440186e-01 -1.442238390445709229e-01 -9.253622591495513916e-02 3.929042816162109375e-02 -8.421351760625839233e-02 8.009762316942214966e-02 -7.892805337905883789e-02 -2.982317656278610229e-02 -3.133504688739776611e-01 -7.019561529159545898e-02 -1.431305557489395142e-01 4.771859943866729736e-01 9.049834311008453369e-02 -1.118838563561439514e-01 1.616797596216201782e-01 1.469440162181854248e-01 1.743382364511489868e-01 -1.790493493899703026e-03 2.198658436536788940e-01 1.559726893901824951e-02
3.821404278278350830e-01 9.688263386487960815e-02 1.115385070443153381e-01 -3.388888016343116760e-02 1.750688999891281128e-01 -1.123125627636909485e-01 -4.075925052165985107e-01 -2.438340485095977783e-01 5.794971808791160583e-02 7.028017938137054443e-02 3.359269797801971436e-01 -2.498987689614295959e-02 -9.508069604635238647e-02 2.489032968878746033e-02 1.913840323686599731e-01 -3.724226355552673340e-02 2.744183130562305450e-02 1.324715316295623779e-01 1.394703052937984467e-02 1.715641766786575317e-01 1.367928460240364075e-02 -1.585926860570907593e-01 -2.433007061481475830e-01 3.669387996196746826e-01 5.190782994031906128e-02 -1.001178473234176636e-01 -4.336126521229743958e-02 -4.091935604810714722e-02 2.152722179889678955e-01 -2.434476017951965332e-01 4.437946528196334839e-02 -4.171240702271461487e-02
-8.167979866266250610e-02 -5.911174044013023376e-02 -3.402523696422576904e-02 3.976295515894889832e-02 1.713576465845108032e-01 -9.315290302038192749e-02 -2.205205112695693970e-01 -1.333789080381393433e-01 -1.624272912740707397e-01 2.353329360485076904e-01 4.699749127030372620e-02 -4.817480966448783875e-02 -1.451056599617004395e-01 -8.991619944572448730e-02 4.399562999606132507e-02 -2.701605260372161865e-01 1.519046574831008911e-01 -2.119982056319713593e-02 1.853531897068023682e-01 2.794034183025360107e-01 -2.301741540431976318e-01 -1.107289940118789673e-01 -3.416908979415893555e-01 9.194209426641464233e-02 7.633717358112335205e-02 1.365195307880640030e-02 2.421789467334747314e-01 1.821823865175247192e-01 4.554232954978942871e-02 2.333361804485321045e-01 1.055407077074050903e-01 4.476290345191955566e-01
-1.423782557249069214e-01 -3.491393923759460449e-01 7.086212933063507080e-02 8.131047338247299194e-02 9.557300806045532227e-02 3.764069452881813049e-02 -4.603978395462036133e-01 3.170571327209472656e-01 -6.762904673814773560e-02 -1.024026125669479370e-01 6.929284334182739258e-02 -2.914076447486877441e-01 -8.095352910459041595e-03 -1.846642643213272095e-01 1.335267256945371628e-02 -7.927192747592926025e-02 -1.038587763905525208e-01 -5.053972452878952026e-02 -2.285931259393692017e-01 -5.082628875970840454e-02 5.796888470649719238e-02 -3.137736022472381592e-01 -6.160586327314376831e-02 3.526937663555145264e-01 1.067685559391975403e-01 -2.534964121878147125e-02 1.945225894451141357e-01 1.626001149415969849e-01 9.899430908262729645e-03 -3.666844218969345093e-02 -2.062355400994420052e-03 -4.240389540791511536e-02
-4.915127530694007874e-02 -5.165861174464225769e-02 -1.109162792563438416e-01 2.509995400905609131e-01 -2.186676412820816040e-01 -4.503599926829338074e-02 -1.347265243530273438e-01 4.164430201053619385e-01 1.137748733162879944e-01 6.508623063564300537e-02 3.229169845581054688e-01 4.451405722647905350e-03 1.004879027605056763e-01 -2.402701526880264282e-01 -2.349897176027297974e-01 -1.655648499727249146e-01 -8.312332443892955780e-03 9.613995440304279327e-03 3.003708124160766602e-01 1.709978580474853516e-01 -1.247118860483169556e-01 -1.602614521980285645e-01 -1.958123147487640381e-01 2.731553018093109131e-01 -1.380838453769683838e-02 -5.120707675814628601e-02 1.783087551593780518e-01 2.096839696168899536e-01 8.646237105131149292e-02 -4.767310246825218201e-02 1.396132558584213257e-01 1.569235324859619141e-01
-4.594194516539573669e-02 2.123496122658252716e-02 -4.801836237311363220e-02 -2.980323322117328644e-02 -3.569038584828376770e-02 4.255800973623991013e-03 1.378944069147109985e-01 8.740242570638656616e-03 -1.321642994880676270e-01 5.345978587865829468e-02 1.570379287004470825e-01 8.001736551523208618e-02 2.204083353281021118e-01 -3.671871721744537354e-01 -6.461878120899200439e-02 2.769882604479789734e-02 1.624408066272735596e-01 2.009510695934295654e-01 3.084257841110229492e-01 1.242518573999404907e-01 1.063413172960281372e-02 -2.804030776023864746e-01 -5.686512589454650879e-01 2.028636187314987183e-01 3.285947814583778381e-02 1.192730143666267395e-01 1.145919188857078552e-01 1.819322705268859863e-01 1.443547755479812622e-01 -1.297656595706939697e-01 1.164970174431800842e-01 -2.734337002038955688e-02
6.081513687968254089e-02 -1.068946719169616699e-01 1.916398108005523682e-01 -3.246680498123168945e-01 -2.210484147071838379e-01 1.760842651128768921e-01 -1.945284754037857056e-01 1.454769372940063477e-01 1.378084123134613037e-01 3.584482893347740173e-02 -2.987702004611492157e-02 -2.321496158838272095e-01 2.634176611900329590e-01 -1.037609279155731201e-01 -1.384886056184768677e-01 -4.965920932590961456e-03 -5.502709373831748962e-02 1.268686950206756592e-01 4.694081470370292664e-02 5.989040434360504150e-02 -6.455963011831045151e-03 -3.905379176139831543e-01 -1.809665709733963013e-01 1.279799789190292358e-01 -2.749193608760833740e-01 1.151120811700820923e-01 3.309505581855773926e-01 -8.577656000852584839e-02 1.070166751742362976e-01 -5.684962123632431030e-02 8.326438069343566895e-02 2.747870981693267822e-01
3.949991986155509949e-02 -8.496213704347610474e-03 -1.124173309653997421e-02 1.807655543088912964e-01 -5.847023334354162216e-03 1.022377014160156250e-01 -2.807162404060363770e-01 -1.918814331293106079e-01 5.893035978078842163e-02 -4.816287755966186523e-02 1.267025023698806763e-01 -4.963181912899017334e-03 -2.723241038620471954e-02 -3.318051397800445557e-01 -1.156288832426071167e-01 -2.572677433490753174e-01 1.151719689369201660e-01 -3.256670385599136353e-02 -2.132761478424072266e-01 1.558951437473297119e-01 -1.794504672288894653e-01 -1.277767419815063477e-01 -4.342600703239440918e-01 1.694256961345672607e-01 2.212321758270263672e-01 3.360366076231002808e-02 1.877317130565643311e-01 1.096056550741195679e-01 5.358327552676200867e-02 3.169944584369659424e-01 2.759601473808288574e-01 -2.056938968598842621e-02
2.290995419025421143e-01 6.319148838520050049e-02 -1.037204936146736145e-01 1.564994454383850098e-01 -7.406720519065856934e-02 -1.688350588083267212e-01 -2.620265483856201172e-01 6.678640842437744141e-02 -1.184718683362007141e-01 -1.125493273138999939e-01 8.420277386903762817e-02 -3.995894789695739746e-01 1.041100248694419861e-01 -2.131268233060836792e-01 1.483480185270309448e-01 -1.208045780658721924e-01 1.425588726997375488e-01 9.819746762514114380e-02 2.399823218584060669e-01 7.242329884320497513e-03 -4.376551881432533264e-02 -2.543080449104309082e-01 -5.925814062356948853e-02 6.422056257724761963e-02 -1.753362268209457397e-01 -8.739937096834182739e-02 3.837945759296417236e-01 1.991096287965774536e-01 9.651120007038116455e-02 2.549140155315399170e-01 5.594218149781227112e-02 2.241652309894561768e-01
-6.982214003801345825e-02 -1.839947551488876343e-01 -2.795459888875484467e-02 6.874235719442367554e-02 8.783493936061859131e-02 2.806104905903339386e-02 -6.047135591506958008e-02 -1.565498411655426025e-01 -1.402879953384399414e-01 1.661501941271126270e-03 2.171117812395095825e-01 1.885049492120742798e-01 1.602938324213027954e-01 -2.330392003059387207e-01 1.398928910493850708e-01 6.041689589619636536e-02 -4.601516202092170715e-02 8.489785343408584595e-02 2.027273774147033691e-01 3.063522875308990479e-01 -1.434350907802581787e-01 -5.045068636536598206e-02 -5.747860670089721680e-01 2.226353436708450317e-01 1.097561046481132507e-01 3.060822486877441406e-01 1.644061952829360962e-01 -6.401936057955026627e-03 8.877501636743545532e-02 1.105587370693683624e-02 1.592647582292556763e-01 -2.972406568005681038e-03
-3.524582087993621826e-02 8.202339522540569305e-03 -9.772829711437225342e-03 -5.226509273052215576e-02 2.209201082587242126e-02 -7.506371289491653442e-02 -9.200046211481094360e-02 -7.649434357881546021e-02 -2.728229165077209473e-01 1.025744676589965820e-01 2.941266298294067383e-01 9.151033312082290649e-02 2.102028131484985352e-01 -2.587694823741912842e-01 -5.037834495306015015e-02 8.621413260698318481e-02 1.263232827186584473e-01 1.461201012134552002e-01 1.359627991914749146e-01 2.121849954128265381e-01 -1.271909754723310471e-02 -1.531917154788970947e-01 -5.435352921485900879e-01 -3.845594450831413269e-02 1.507834047079086304e-01 2.711167335510253906e-01 2.169822603464126587e-01 -7.568091154098510742e-02 1.690693385899066925e-02 -1.329914927482604980e-01 2.304697185754776001e-01 1.815911382436752319e-01
3.418367207050323486e-01 -6.939126551151275635e-02 1.901475787162780762e-01 2.140431404113769531e-01 -2.643965780735015869e-01 -2.289659529924392700e-01 -3.264237046241760254e-01 1.572017669677734375e-01 1.121860519051551819e-01 6.909216940402984619e-02 3.169381618499755859e-01 -1.270449012517929077e-01 5.896346271038055420e-02 -1.679392009973526001e-01 -9.691978245973587036e-02 2.356212958693504333e-02 -2.432643771171569824e-01 -5.683642998337745667e-02 -3.278353810310363770e-02 1.082322672009468079e-01 1.551892701536417007e-02 -1.034252792596817017e-01 -2.036882787942886353e-01 1.391385793685913086e-01 1.911885142326354980e-01 1.799669116735458374e-02 1.645620018243789673e-01 3.152997195720672607e-01 1.983104944229125977e-01 -4.446744918823242188e-02 9.715421497821807861e-02 7.803705334663391113e-02
-2.462043166160583496e-01 -2.082783430814743042e-01 4.555192962288856506e-02 -1.534175723791122437e-01 -1.317962408065795898e-01 2.894600294530391693e-02 1.506159305572509766e-01 -7.908728718757629395e-02 1.868548989295959473e-01 -1.222112849354743958e-01 1.819973438978195190e-01 -2.102390527725219727e-01 2.031795233488082886e-01 -1.232839077711105347e-01 1.779924333095550537e-01 -2.703637257218360901e-02 -2.632659971714019775e-01 2.438595443964004517e-01 8.529263734817504883e-02 2.002012580633163452e-01 -2.522562742233276367e-01 -3.287820816040039062e-01 -3.417949676513671875e-01 2.863433361053466797e-01 8.142185211181640625e-02 -2.331477589905261993e-03 6.559218745678663254e-03 1.777741312980651855e-02 7.049189507961273193e-02 -2.606661431491374969e-02 -1.255945116281509399e-01 1.791116595268249512e-01
3.774374127388000488e-01 -1.941805183887481689e-01 1.610090583562850952e-01 2.351530939340591431e-01 -2.351551204919815063e-01 -7.013154774904251099e-02 -3.263975381851196289e-01 -1.176052987575531006e-01 1.608829796314239502e-01 -3.464698791503906250e-02 2.085164934396743774e-01 1.039372682571411133e-01 -7.107887417078018188e-02 6.185551732778549194e-02 -6.594043970108032227e-02 -2.366226725280284882e-02 -6.686178036034107208e-03 1.092889532446861267e-01 4.019880294799804688e-02 2.832271158695220947e-01 -1.510388106107711792e-01 -2.211629152297973633e-01 -2.978351712226867676e-01 2.697306275367736816e-01 -9.972275048494338989e-02 1.776876896619796753e-01 1.039072573184967041e-01 -2.035067677497863770e-01 4.294289648532867432e-02 -1.178578734397888184e-01 1.421111077070236206e-01 7.881336659193038940e-02
9.538333117961883545e-02 -1.380994357168674469e-02 9.303539246320724487e-02 1.856050789356231689e-01 6.696672178804874420e-03 -1.454303115606307983e-01 -2.879146635532379150e-01 2.996821403503417969e-01 6.894263625144958496e-02 1.596122980117797852e-02 2.325967997312545776e-01 -1.627542078495025635e-01 -1.167132854461669922e-01 -4.937213957309722900e-01 -3.409853950142860413e-02 -9.507483989000320435e-02 5.411302298307418823e-02 8.183653652667999268e-02 1.463830024003982544e-01 1.222630143165588379e-01 1.666037589311599731e-01 -1.133426427841186523e-01 8.378449082374572754e-02 1.956901103258132935e-01 2.895720535889267921e-04 2.091962397098541260e-01 1.641051769256591797e-01 2.657760977745056152e-01 2.118551731109619141e-01 -1.485341787338256836e-01 2.323016375303268433e-01 -7.978374511003494263e-02
7.456420361995697021e-02 -1.037355232983827591e-02 -2.191276997327804565e-01 2.529844343662261963e-01 -2.618204653263092041e-01 -3.668582811951637268e-02 -6.819474697113037109e-02 3.197818100452423096e-01 -9.708330780267715454e-02 1.004885807633399963e-01 1.357380449771881104e-01 7.456381805241107941e-03 3.089342638850212097e-02 -2.116039842367172241e-01 -1.740979701280593872e-01 -1.291533857583999634e-01 1.258288323879241943e-02 2.121388167142868042e-01 9.160630404949188232e-02 2.016626149415969849e-01 -7.727238535881042480e-02 -2.987082898616790771e-01 -2.578913271427154541e-01 2.318579107522964478e-01 -1.860274672508239746e-01 -3.120782598853111267e-02 8.267275057733058929e-03 3.527666330337524414e-01 7.389308512210845947e-02 -1.429341286420822144e-01 2.390554696321487427e-01 1.482161134481430054e-01
6.277723610401153564e-02 -1.288370639085769653e-01 -4.157681018114089966e-02 2.299706190824508667e-01 1.759393326938152313e-02 -2.145352773368358612e-02 -4.183993861079216003e-02 -2.969241701066493988e-02 -4.239080846309661865e-01 -6.611268222332000732e-02 2.677004784345626831e-02 1.537262797355651855e-01 2.032776176929473877e-01 -3.301842212677001953e-01 -8.344759792089462280e-02 -8.595164865255355835e-02 8.228421956300735474e-02 8.262630552053451538e-02 2.285396456718444824e-01 2.731963060796260834e-02 -3.146190941333770752e-02 -3.648817539215087891e-01 -4.345448613166809082e-01 5.164424329996109009e-02 -2.989895269274711609e-02 1.336612403392791748e-01 2.397847175598144531e-01 1.268386393785476685e-01 4.970270022749900818e-02 -1.149893254041671753e-01 8.025086671113967896e-02 2.040939778089523315e-01
2.486808300018310547e-01 -2.348025143146514893e-01 1.801725476980209351e-01 -1.831548213958740234e-01 -1.249908432364463806e-01 -5.061049461364746094e-01 -1.934723407030105591e-01 -2.171211875975131989e-02 1.953981965780258179e-01 1.475358158349990845e-01 -2.509516477584838867e-02 -1.200890541076660156e-01 1.965947598218917847e-01 -8.933068811893463135e-02 1.747247204184532166e-02 -2.154382765293121338e-01 -5.481053143739700317e-02 5.839464813470840454e-02 8.317960053682327271e-02 1.649185121059417725e-01 1.957085132598876953e-01 -4.329971224069595337e-02 -2.738115191459655762e-01 6.923386454582214355e-02 1.162634193897247314e-01 1.742341369390487671e-02 1.582162231206893921e-01 -1.127025559544563293e-01 1.552268862724304199e-01 -2.287873178720474243e-01 2.106094509363174438e-01 7.860585302114486694e-02
-2.653796225786209106e-03 -2.023760080337524414e-01 2.583049535751342773e-01 -9.598565846681594849e-02 -3.660782277584075928e-01 -2.184629887342453003e-01 -2.475292831659317017e-01 -7.939406670629978180e-03 1.169321537017822266e-01 -1.297298371791839600e-01 1.994814537465572357e-02 -3.145167231559753418e-01 6.295173615217208862e-02 -2.825700640678405762e-01 2.628804445266723633e-01 1.026082634925842285e-01 -1.831023395061492920e-01 -2.358057349920272827e-02 -7.541164010763168335e-02 -3.060408867895603180e-02 -1.720192432403564453e-01 -2.527499496936798096e-01 -1.652408689260482788e-01 1.964984387159347534e-01 9.283081442117691040e-02 -1.731398403644561768e-01 7.437407970428466797e-02 1.040624156594276428e-01 1.428104192018508911e-02 -1.599642820656299591e-02 9.144952893257141113e-02 2.879069149494171143e-01
4.214523732662200928e-02 -9.554386883974075317e-02 5.084455385804176331e-02 1.581462919712066650e-01 1.621903330087661743e-01 -1.507717818021774292e-01 -2.131524384021759033e-01 5.679501593112945557e-02 1.417487859725952148e-01 4.212189000099897385e-03 2.063255608081817627e-01 1.404957324266433716e-01 -1.427360028028488159e-01 -1.197435408830642700e-01 -1.657752990722656250e-01 -1.457177847623825073e-01 1.336675882339477539e-01 1.901402324438095093e-01 -1.301446855068206787e-01 -3.295009257271885872e-03 -2.363329231739044189e-01 -9.204325079917907715e-02 -5.415278077125549316e-01 1.147752720862627029e-02 3.586997985839843750e-01 1.539174616336822510e-01 6.819221377372741699e-02 8.511769026517868042e-02 1.943506449460983276e-01 4.446251317858695984e-02 2.081558257341384888e-01 1.481482386589050293e-01
-4.433816671371459961e-02 -2.114698886871337891e-01 3.741385042667388916e-02 -9.522076696157455444e-02 -4.610798135399818420e-02 -1.231206431984901428e-01 -3.347057700157165527e-01 8.378838747739791870e-02 -4.666236788034439087e-02 1.368240714073181152e-01 1.437581982463598251e-02 -1.020105034112930298e-01 -7.354740984737873077e-03 -2.819216549396514893e-01 -3.170014619827270508e-01 -1.592855155467987061e-01 1.237880662083625793e-01 2.400107830762863159e-01 -2.946989834308624268e-01 8.414451032876968384e-02 4.744530469179153442e-02 -2.490108162164688110e-01 -6.745736300945281982e-02 3.024757206439971924e-01 1.324503570795059204e-01 4.586501047015190125e-02 3.081517219543457031e-01 1.308147213421761990e-03 1.765588819980621338e-01 -1.009485870599746704e-01 1.877816915512084961e-01 -2.263194024562835693e-01
7.480739802122116089e-02 4.067777469754219055e-02 -1.095433831214904785e-01 2.980535104870796204e-02 9.919647872447967529e-02 -1.380946338176727295e-01 -1.257652789354324341e-02 -3.122054338455200195e-01 -1.992640495300292969e-01 -1.562542654573917389e-02 2.123242467641830444e-01 -1.138631254434585571e-02 1.747890189290046692e-02 -5.149560980498790741e-03 2.386411279439926147e-02 2.022019773721694946e-02 -2.308863401412963867e-01 1.280188467353582382e-02 -1.522112041711807251e-01 -1.466386914253234863e-01 -3.633352816104888916e-01 -3.657127320766448975e-01 -1.111830323934555054e-01 2.270660549402236938e-01 1.604130417108535767e-01 5.123064666986465454e-02 2.458228766918182373e-01 -1.643676683306694031e-02 1.714378967881202698e-02 3.225955879315733910e-03 2.594210207462310791e-01 4.270440042018890381e-01
5.364242196083068848e-02 -1.165199428796768188e-01 2.802552580833435059e-01 -7.932216674089431763e-02 -2.866107523441314697e-01 -6.347852945327758789e-02 -4.692654609680175781e-01 4.958269745111465454e-02 1.090189516544342041e-01 -4.921058565378189087e-02 3.247606158256530762e-01 2.109917402267456055e-01 -1.850770115852355957e-01 7.631361484527587891e-02 1.081373244524002075e-01 3.215039521455764771e-02 -3.215065300464630127e-01 2.249910384416580200e-01 -9.451512992382049561e-02 2.965353615581989288e-02 -1.908212900161743164e-01 -2.294335961341857910e-01 -9.777864068746566772e-02 5.415680352598428726e-03 6.294974684715270996e-02 8.606238663196563721e-02 2.390725463628768921e-01 3.368506580591201782e-02 4.276954496162943542e-05 3.193334490060806274e-02 1.977294385433197021e-01 2.344223298132419586e-02
-3.135209204629063606e-03 -1.357292979955673218e-01 2.277367115020751953e-01 -3.330051600933074951e-01 -2.330648899078369141e-01 2.378370314836502075e-01 -1.026494354009628296e-01 -2.354619279503822327e-02 2.619120664894580841e-02 1.565494686365127563e-01 9.099239856004714966e-02 -3.909510672092437744e-01 3.869500011205673218e-02 -7.625461369752883911e-02 -6.956148892641067505e-02 -2.400887012481689453e-02 -6.875114142894744873e-02 -1.488582193851470947e-01 4.795194044709205627e-02 -7.184003293514251709e-02 -1.733610183000564575e-01 -4.335973262786865234e-01 -2.629514634609222412e-01 1.559405177831649780e-01 -2.819423079490661621e-01 2.959940768778324127e-02 1.854831427335739136e-01 1.258532144129276276e-02 2.231300249695777893e-02 -6.619882304221391678e-03 3.314286842942237854e-02 1.880247890949249268e-01
-7.713455706834793091e-02 2.409188635647296906e-02 -7.688521593809127808e-02 -1.256865169852972031e-02 -1.234818473458290100e-01 -4.470701217651367188e-01 -3.472546339035034180e-01 -8.070096373558044434e-03 1.897512376308441162e-01 -3.101606070995330811e-01 -7.515286654233932495e-02 -3.781176358461380005e-02 1.731686294078826904e-02 4.854052513837814331e-02 -2.560848183929920197e-02 -2.114685475826263428e-01 6.578102707862854004e-02 -1.618836671113967896e-01 -2.483967132866382599e-02 1.673222333192825317e-02 -2.684536278247833252e-01 -3.475425243377685547e-01 -1.786202788352966309e-01 8.038114756345748901e-02 -9.022498875856399536e-02 1.012211441993713379e-01 2.142449319362640381e-01 8.972582221031188965e-02 1.661492586135864258e-01 -2.163147926330566406e-01 1.227625161409378052e-01 1.996508836746215820e-01
6.560253351926803589e-02 -2.471262812614440918e-01 -3.731305152177810669e-02 2.844475805759429932e-01 3.014877997338771820e-02 -1.911242306232452393e-01 1.352739930152893066e-01 -4.101292043924331665e-02 5.859903246164321899e-02 2.755124866962432861e-01 5.533139780163764954e-02 -1.720420867204666138e-01 -8.446124941110610962e-02 -1.399582177400588989e-01 1.148584410548210144e-01 -2.774718962609767914e-02 4.111788049340248108e-02 9.775972366333007812e-02 3.214077949523925781e-01 6.917427480220794678e-02 -2.503225207328796387e-01 -3.078557848930358887e-01 -2.082205861806869507e-01 1.890670508146286011e-01 -2.996471524238586426e-02 2.483717203140258789e-01 2.259818315505981445e-01 1.180550530552864075e-01 5.436152219772338867e-02 -3.020944595336914062e-01 1.605318188667297363e-01 1.968908607959747314e-01
9.935378096997737885e-03 -1.229285169392824173e-02 1.019370742142200470e-02 1.483463197946548462e-01 1.401807665824890137e-01 -5.319904908537864685e-02 -3.584474697709083557e-02 -1.009023003280162811e-02 -2.307184487581253052e-01 2.982301451265811920e-02 -2.008117921650409698e-02 1.482027173042297363e-01 2.281975597143173218e-01 -2.856320142745971680e-01 -3.435074165463447571e-02 4.453024640679359436e-02 5.238278768956661224e-03 1.239126697182655334e-01 1.942746639251708984e-01 1.673341989517211914e-01 1.098898053169250488e-01 -3.575623035430908203e-01 -5.842053294181823730e-01 1.891085319221019745e-02 -1.674076169729232788e-02 6.917231529951095581e-02 3.029323816299438477e-01 1.451007872819900513e-01 -3.457404300570487976e-02 -1.853288561105728149e-01 1.307673901319503784e-01 8.501213043928146362e-02
-2.527109682559967041e-01 8.643849194049835205e-02 -1.705324277281761169e-02 -1.951654702425003052e-01 -1.445321589708328247e-01 -6.672134995460510254e-02 -2.165518850088119507e-01 -1.065933555364608765e-01 2.282322943210601807e-02 2.568121254444122314e-01 7.083140313625335693e-02 -2.387756854295730591e-01 -8.840233087539672852e-02 -1.279639154672622681e-01 -1.947313696146011353e-01 -2.973220348358154297e-01 -5.750365927815437317e-02 3.131910413503646851e-02 -9.723894298076629639e-02 -9.993692487478256226e-02 -8.820657432079315186e-02 -4.627204239368438721e-01 -1.547619793564081192e-02 1.418009400367736816e-01 -2.194876819849014282e-01 1.004084274172782898e-01 2.891716361045837402e-01 -1.828828305006027222e-01 3.118764236569404602e-02 6.763488799333572388e-02 2.652872502803802490e-01 1.022581830620765686e-01
-3.039695881307125092e-02 -1.404671221971511841e-01 -6.337638199329376221e-02 2.105792611837387085e-01 1.376560479402542114e-01 -7.964859902858734131e-02 -4.428794980049133301e-02 -5.189888179302215576e-02 -7.636960595846176147e-02 6.727033108472824097e-02 5.812989920377731323e-02 1.173479110002517700e-01 1.212839186191558838e-01 -3.711467087268829346e-01 5.345442797988653183e-03 -1.246574223041534424e-01 3.784634545445442200e-02 1.806738227605819702e-01 2.693409621715545654e-01 5.770995095372200012e-02 -1.118274778127670288e-01 -1.732409745454788208e-01 -5.935077667236328125e-01 4.479341581463813782e-02 -5.484754964709281921e-02 5.398594960570335388e-02 2.728716731071472168e-01 2.452991902828216553e-01 5.966548807919025421e-03 -2.191334813833236694e-01 3.214048629160970449e-04 1.008332744240760803e-01
-2.651393413543701172e-02 2.856385428458452225e-03 7.836626470088958740e-02 -2.637869715690612793e-01 -2.608292698860168457e-01 1.493723690509796143e-01 -1.531103253364562988e-01 -7.975565642118453979e-02 1.556192189455032349e-01 -1.980742663145065308e-01 1.178950965404510498e-01 -1.107341125607490540e-01 -2.843009866774082184e-02 -9.403695911169052124e-02 -1.016956344246864319e-01 -1.329482346773147583e-01 -5.688034463673830032e-03 -2.601349651813507080e-01 8.303784579038619995e-02 -1.928161829710006714e-01 -9.934759885072708130e-02 -3.612666726112365723e-01 -8.131925016641616821e-02 3.084631562232971191e-01 4.487865045666694641e-02 8.513295091688632965e-03 2.844550311565399170e-01 -1.824704706668853760e-01 2.603237330913543701e-01 -2.998985946178436279e-01 4.072168469429016113e-02 2.157576680183410645e-01
3.161156922578811646e-02 4.265217110514640808e-02 -2.533305063843727112e-02 -4.384407773613929749e-02 2.774641513824462891e-01 -1.593732982873916626e-01 -1.552605777978897095e-01 7.066670060157775879e-02 -1.333024054765701294e-01 1.308608651161193848e-01 3.360452950000762939e-01 7.597082853317260742e-02 -1.946226358413696289e-01 -1.261775344610214233e-01 2.409169524908065796e-01 1.365839969366788864e-02 -5.925688892602920532e-02 2.057840675115585327e-02 5.198500305414199829e-02 -1.153165698051452637e-01 1.362026333808898926e-01 -2.251628041267395020e-01 -4.892648756504058838e-01 3.104656338691711426e-01 7.102944701910018921e-02 -5.900676175951957703e-02 1.273283213376998901e-01 2.523980438709259033e-01 1.916141957044601440e-01 1.040024161338806152e-01 -3.987355157732963562e-03 1.912250965833663940e-01
1.469359993934631348e-01 -1.513005495071411133e-01 -4.631082341074943542e-02 -3.721132874488830566e-02 -1.245868206024169922e-01 -2.343954890966415405e-01 -5.347581952810287476e-02 -1.759220957756042480e-01 1.283416524529457092e-02 5.876460671424865723e-02 1.503035277128219604e-01 -2.170182615518569946e-01 -1.291778087615966797e-01 2.593054901808500290e-03 -1.047503948211669922e-01 -3.056274354457855225e-02 -1.274372935295104980e-01 -5.199315771460533142e-02 -1.651022583246231079e-02 1.286691129207611084e-01 7.208268344402313232e-02 -6.058534979820251465e-01 -2.398807555437088013e-01 -9.640754200518131256e-03 3.869088739156723022e-02 3.915553390979766846e-01 6.032488308846950531e-03 1.011189445853233337e-01 -1.318273097276687622e-01 2.686181962490081787e-01 1.597404032945632935e-01 -4.871733020991086960e-03
-2.149013616144657135e-02 -3.026359081268310547e-01 2.544378340244293213e-01 3.046805784106254578e-02 1.192929446697235107e-01 -8.936855942010879517e-02 -1.612117290496826172e-01 -1.251049190759658813e-01 -1.270256191492080688e-01 -6.386476010084152222e-02 1.745885163545608521e-01 -1.636346131563186646e-01 1.068349480628967285e-01 -1.810502409934997559e-01 -4.290021657943725586e-01 -1.124379411339759827e-01 -7.383581716567277908e-03 4.159405827522277832e-02 1.953419484198093414e-02 1.532631516456604004e-01 -1.320759505033493042e-01 -2.605457603931427002e-01 9.748444892466068268e-03 3.813351392745971680e-01 9.229242801666259766e-02 -1.192154064774513245e-01 7.085855305194854736e-02 -5.414532963186502457e-03 3.559483289718627930e-01 2.303200075402855873e-03 2.662257850170135498e-02 -2.199682891368865967e-01
7.720957696437835693e-02 1.872192882001399994e-02 -6.356024742126464844e-02 -6.265144050121307373e-02 2.810715325176715851e-02 -1.557812839746475220e-01 -2.155672162771224976e-01 -4.415968656539916992e-01 -2.094945609569549561e-01 -2.975329458713531494e-01 1.114307418465614319e-01 -1.481246948242187500e-01 -3.484393954277038574e-01 -1.725010573863983154e-01 -1.007280573248863220e-01 3.259621094912290573e-03 -7.680643349885940552e-02 2.108363211154937744e-01 2.060766518115997314e-01 -1.113057956099510193e-01 -9.438097476959228516e-02 -1.235998570919036865e-01 -2.109243273735046387e-01 1.054232381284236908e-02 -2.307198494672775269e-01 2.368089556694030762e-01 6.246900931000709534e-02 2.224690467119216919e-01 1.917688399553298950e-01 -4.036356136202812195e-02 7.054720073938369751e-02 -1.049484312534332275e-01
-6.389594078063964844e-02 -8.392432332038879395e-02 2.665393054485321045e-02 -2.068930268287658691e-01 -6.893225014209747314e-02 1.881268769502639771e-01 -2.462976127862930298e-01 -2.554687671363353729e-02 -3.246144950389862061e-02 -2.558089978992938995e-02 2.435946911573410034e-01 -1.746800988912582397e-01 1.092355474829673767e-01 -9.884888678789138794e-02 -1.477725207805633545e-01 -8.497472852468490601e-02 -2.380128949880599976e-02 -2.106221020221710205e-01 -4.444909095764160156e-02 -1.499696969985961914e-01 6.895152479410171509e-02 -3.123899400234222412e-01 -1.276006847620010376e-01 2.768360078334808350e-01 -2.019876986742019653e-02 1.665002405643463135e-01 4.979290366172790527e-01 1.104468107223510742e-02 -1.540889292955398560e-01 1.539618819952011108e-01 3.294115960597991943e-01 6.912159919738769531e-02
4.597163945436477661e-02 -2.804902940988540649e-02 -1.765881180763244629e-01 3.384495899081230164e-02 1.649053883738815784e-03 -3.237238228321075439e-01 7.708767056465148926e-02 -8.690284192562103271e-02 -1.730688363313674927e-01 -1.501765400171279907e-01 -9.404269605875015259e-02 2.384386211633682251e-01 2.360740676522254944e-02 -4.137811660766601562e-01 -2.033741027116775513e-01 -2.408642023801803589e-01 -3.207655847072601318e-01 1.621792279183864594e-02 -2.503727376461029053e-02 -1.460030078887939453e-01 -8.175612986087799072e-02 -2.493648380041122437e-01 -1.654639393091201782e-01 1.889647990465164185e-01 1.151604577898979187e-02 -9.239867329597473145e-02 8.946017175912857056e-02 2.063135616481304169e-02 2.820503339171409607e-02 -1.989546716213226318e-01 1.982811242341995239e-01 3.213751018047332764e-01
-6.466628611087799072e-02 5.481788888573646545e-02 2.789573371410369873e-01 1.790514141321182251e-01 -1.027422472834587097e-01 -2.499420046806335449e-01 -1.568545699119567871e-01 -6.028397753834724426e-02 -7.117704302072525024e-02 -2.885057330131530762e-01 1.217091307044029236e-01 8.856860548257827759e-02 -1.881878972053527832e-01 -2.720260322093963623e-01 -1.220355108380317688e-01 -2.391739785671234131e-01 -2.973227798938751221e-01 2.644684314727783203e-01 8.303623646497726440e-02 2.053779959678649902e-01 1.928549706935882568e-01 -2.187707573175430298e-01 -2.177200317382812500e-01 -8.143693208694458008e-02 -9.047283232212066650e-02 1.087214723229408264e-01 2.227156758308410645e-01 5.894889682531356812e-02 1.750490069389343262e-01 -7.035520859062671661e-03 1.358659416437149048e-01 1.430449485778808594e-01
-3.966281935572624207e-02 -6.890272349119186401e-02 -2.194355130195617676e-01 -2.501045465469360352e-01 1.609034389257431030e-01 -1.125156879425048828e-01 -3.977418839931488037e-01 -1.874683541245758533e-03 -1.190633773803710938e-01 -2.660776302218437195e-02 9.125284850597381592e-02 -1.551131606101989746e-01 -3.188135623931884766e-01 -2.510589361190795898e-01 1.858100295066833496e-01 -2.968241870403289795e-01 -2.130173593759536743e-01 4.234994947910308838e-02 1.258503645658493042e-01 -1.486718952655792236e-01 -1.395087242126464844e-01 -7.665651850402355194e-03 -2.542118430137634277e-01 1.134652122855186462e-01 -2.000014334917068481e-01 1.118217259645462036e-01 4.327748343348503113e-02 5.034910514950752258e-02 2.708085179328918457e-01 -9.160530567169189453e-02 3.511930629611015320e-02 1.721731424331665039e-01
9.425527416169643402e-03 -1.552309542894363403e-01 1.665894687175750732e-02 2.442142181098461151e-02 -1.369572728872299194e-01 -2.412818968296051025e-01 -2.582343816757202148e-01 -9.524664282798767090e-02 -4.190986156463623047e-01 -3.011470437049865723e-01 9.136296808719635010e-02 -5.640579387545585632e-02 3.639975562691688538e-02 -2.030950784683227539e-01 2.234634608030319214e-01 -7.414413988590240479e-02 -1.200704276561737061e-01 1.419857889413833618e-01 -9.068537503480911255e-02 -1.439584493637084961e-01 -1.647295951843261719e-01 -6.645748019218444824e-02 -2.540679275989532471e-01 2.014902085065841675e-01 3.079763380810618401e-03 -1.394670903682708740e-01 2.301701456308364868e-01 -8.855875581502914429e-02 4.528133571147918701e-02 2.865167856216430664e-01 -4.310499876737594604e-03 2.857855558395385742e-01
2.668840587139129639e-01 1.041973847895860672e-02 -1.403672546148300171e-01 -6.811615079641342163e-02 4.462260752916336060e-03 -1.899509429931640625e-01 -5.378659442067146301e-02 -4.907708615064620972e-02 2.415657229721546173e-02 4.920038580894470215e-02 -6.472665071487426758e-02 -2.913070023059844971e-01 5.555153265595436096e-02 -1.028231456875801086e-01 1.784088760614395142e-01 -8.648137003183364868e-02 -2.282838821411132812e-01 1.514277458190917969e-01 -3.422717452049255371e-01 1.563103646039962769e-01 1.018963381648063660e-01 -4.159537851810455322e-01 -2.905380725860595703e-01 1.176073625683784485e-01 -2.995526231825351715e-02 3.485945165157318115e-01 1.309323962777853012e-02 1.683999747037887573e-01 3.028257563710212708e-02 1.083812043070793152e-01 6.404491513967514038e-02 2.278511077165603638e-01
8.537244796752929688e-02 -6.463067233562469482e-02 1.523937284946441650e-02 3.007850795984268188e-02 1.038559824228286743e-01 -2.411592006683349609e-01 1.637977063655853271e-01 -4.221632704138755798e-02 -1.382997483015060425e-01 4.073771834373474121e-02 3.777076601982116699e-01 6.805893033742904663e-02 1.820884943008422852e-01 -1.047528013586997986e-01 1.539926677942276001e-01 -1.272793859243392944e-01 5.908172577619552612e-02 -2.002398110926151276e-02 1.345406379550695419e-02 1.335043460130691528e-02 -1.958736777305603027e-01 -3.611923158168792725e-01 -3.263033628463745117e-01 9.977836161851882935e-03 -2.197010368108749390e-01 2.145109623670578003e-01 2.772397398948669434e-01 5.959199741482734680e-02 2.107353657484054565e-01 2.055884599685668945e-01 2.473795562982559204e-01 1.884074062108993530e-01
8.676324039697647095e-02 -2.600224614143371582e-01 -3.430410474538803101e-02 -2.186240851879119873e-01 -3.002112545073032379e-02 -2.517910003662109375e-01 -2.241584658622741699e-01 6.047429889440536499e-02 -5.264491960406303406e-02 3.375772014260292053e-02 4.399163648486137390e-02 -2.857038378715515137e-01 -1.029461100697517395e-01 -3.901129588484764099e-02 -2.592648267745971680e-01 -1.611182242631912231e-01 -3.252427652478218079e-02 5.707847326993942261e-02 8.532910794019699097e-02 7.796061784029006958e-02 1.377400308847427368e-01 -2.259937971830368042e-01 -1.612682938575744629e-01 4.468153715133666992e-01 1.052410900592803955e-01 -7.023704051971435547e-02 2.819180488586425781e-01 -2.261586934328079224e-01 5.442674830555915833e-02 -1.082830503582954407e-01 9.472901374101638794e-02 -2.850363254547119141e-01
-8.834634721279144287e-02 -2.515128850936889648e-01 1.878178417682647705e-01 -9.826056659221649170e-02 2.249666601419448853e-01 -1.380836516618728638e-01 -3.323120474815368652e-01 1.554397121071815491e-02 -1.136863231658935547e-01 1.365948617458343506e-01 5.611224845051765442e-02 -2.364912629127502441e-01 -1.497734487056732178e-01 -1.277420669794082642e-01 2.645764946937561035e-01 -3.044898509979248047e-01 -1.357023566961288452e-01 1.453383415937423706e-01 5.218296498060226440e-02 -8.469177037477493286e-02 8.030308410525321960e-03 -1.323166787624359131e-01 -1.574611812829971313e-01 1.278771609067916870e-01 7.254459196701645851e-04 8.397359400987625122e-02 -5.956941097974777222e-02 1.634646356105804443e-01 3.789095282554626465e-01 1.594834923744201660e-01 -8.013490587472915649e-02 3.010446429252624512e-01
2.529330365359783173e-02 -2.755528390407562256e-01 -1.737123429775238037e-01 1.145729422569274902e-01 -3.424860909581184387e-02 -4.608730785548686981e-03 -4.372046515345573425e-02 -4.860892146825790405e-02 -1.135177537798881531e-01 2.417827956378459930e-03 3.604281842708587646e-01 -2.035351395606994629e-01 2.447731494903564453e-01 2.126407623291015625e-01 9.012963622808456421e-03 5.762060359120368958e-02 -3.724522292613983154e-01 -6.059939414262771606e-02 1.663843095302581787e-01 -7.751508057117462158e-02 -8.443763107061386108e-02 -6.123635172843933105e-02 -2.811243534088134766e-01 2.769414782524108887e-01 -1.307466030120849609e-01 2.899830415844917297e-02 2.027310729026794434e-01 1.248296350240707397e-01 3.092208206653594971e-01 2.114331126213073730e-01 -1.358349323272705078e-01 7.627608627080917358e-02
1.268889158964157104e-01 7.922231219708919525e-03 2.848076224327087402e-01 -2.340534888207912445e-02 -3.134806752204895020e-01 -1.353291571140289307e-01 -2.436200231313705444e-01 -2.615641355514526367e-01 -9.263601899147033691e-02 1.234297230839729309e-01 9.898287802934646606e-02 -9.271149523556232452e-03 -8.592654019594192505e-02 4.346172511577606201e-02 -2.262778282165527344e-01 -2.762023126706480980e-03 3.450687229633331299e-02 -3.609926253557205200e-02 -2.253564298152923584e-01 1.912321895360946655e-01 -2.320462465286254883e-02 -3.384345471858978271e-01 -2.415712326765060425e-01 9.530611336231231689e-02 -1.185438036918640137e-01 2.660098373889923096e-01 2.028765231370925903e-01 -1.443978250026702881e-01 1.744292825460433960e-01 -6.226566620171070099e-04 -3.309321776032447815e-02 3.360522687435150146e-01
-1.544529572129249573e-02 -1.265862137079238892e-01 -3.795391321182250977e-02 7.382677495479583740e-02 -5.812325701117515564e-02 -2.883692085742950439e-01 -6.923571974039077759e-02 3.139618635177612305e-01 -8.479344099760055542e-02 1.506049185991287231e-01 2.575439512729644775e-01 6.083059683442115784e-02 8.055730164051055908e-02 -2.428697347640991211e-01 2.429862320423126221e-01 2.290004119277000427e-02 7.119641453027725220e-02 1.065217480063438416e-01 7.184192538261413574e-03 -2.365051805973052979e-01 -2.004499733448028564e-01 -3.539066910743713379e-01 -3.496986925601959229e-01 1.346892770379781723e-02 -6.150431931018829346e-02 2.486714906990528107e-02 9.023443609476089478e-02 1.476305425167083740e-01 3.461492061614990234e-01 1.160980165004730225e-01 5.223248736001551151e-04 1.845626384019851685e-01
[truncated: 3,273,936 more chars]
