# Supplementary material for: The Language of Innovation
Source: PLoS One. 2020 Apr 30;15(4):e0230107. doi: 10.1371/journal.pone.0230107 (PMC7194493; doi:10.1371/journal.pone.0230107)
Supplement: S16 File — (GZ) [file pone.0230107.s016.tar.gz › 1994-1998/V2Run_6_VS_4500_embeddings1994-1998ED32.txt]

2.818126380443572998e-01 2.937037646770477295e-01 -1.256437450647354126e-01 4.097053036093711853e-02 1.181838810443878174e-01 2.073325812816619873e-01 5.995670333504676819e-02 -2.520306222140789032e-02 -1.320329308509826660e-01 3.282080963253974915e-02 -8.056544512510299683e-02 -1.330826431512832642e-01 -7.491397857666015625e-02 -2.127802222967147827e-01 3.364500105381011963e-01 -7.429634034633636475e-02 3.266884014010429382e-02 3.413476943969726562e-01 1.539676487445831299e-01 -8.117955923080444336e-02 -1.124502569437026978e-01 -3.304177522659301758e-01 2.638377621769905090e-02 2.239823788404464722e-01 2.324619740247726440e-01 2.075140476226806641e-01 1.257504969835281372e-01 2.397155314683914185e-01 -1.795224547386169434e-01 1.082496643066406250e-01 -7.697424292564392090e-02 5.037086829543113708e-02
2.814066410064697266e-01 1.530313491821289062e-01 -3.158322870731353760e-01 1.383880674839019775e-01 1.018516048789024353e-01 -2.891196012496948242e-01 1.452538222074508667e-01 -2.540521025657653809e-01 -1.092550605535507202e-01 2.129169702529907227e-01 3.833496198058128357e-02 -7.359686493873596191e-02 -9.710586071014404297e-02 1.803442835807800293e-01 2.925029098987579346e-01 1.371083259582519531e-01 1.008002236485481262e-01 1.689422875642776489e-01 2.084991335868835449e-01 1.411414146423339844e-01 5.195078626275062561e-02 -8.055210858583450317e-02 1.273299753665924072e-01 -6.830035150051116943e-02 1.172412335872650146e-01 2.573607563972473145e-01 -1.868038326501846313e-01 -8.703682571649551392e-02 -3.278772830963134766e-01 -3.518400713801383972e-02 1.506368368864059448e-01 4.872745275497436523e-02
1.961673647165298462e-01 2.437066137790679932e-01 -3.378212749958038330e-01 -1.686310619115829468e-01 -1.822134256362915039e-01 -1.891087144613265991e-01 6.386882811784744263e-02 -1.995635032653808594e-01 2.146839909255504608e-02 -1.145403459668159485e-01 -2.489740848541259766e-01 1.183577254414558411e-01 -1.725589781999588013e-01 1.016934663057327271e-01 2.811147868633270264e-01 -3.380953520536422729e-02 -1.726277358829975128e-02 -1.300773471593856812e-01 1.046917140483856201e-01 2.160123437643051147e-01 3.275851607322692871e-01 -1.523873060941696167e-01 2.449653893709182739e-01 -6.366506218910217285e-02 2.181127220392227173e-01 1.102988496422767639e-01 2.378772795200347900e-01 2.041844725608825684e-01 3.939511626958847046e-02 -4.261169955134391785e-02 3.018382750451564789e-02 7.144108414649963379e-02
-4.320575669407844543e-02 3.167907893657684326e-01 -8.956322818994522095e-02 -1.445827186107635498e-01 -6.523717194795608521e-02 1.958499476313591003e-02 1.314409077167510986e-01 -1.228365823626518250e-01 -1.661800146102905273e-01 2.456318587064743042e-01 -1.017280071973800659e-01 1.735833659768104553e-02 -4.667453467845916748e-02 -2.475406229496002197e-01 2.610872387886047363e-01 -1.915552318096160889e-01 3.519046604633331299e-01 1.544238775968551636e-01 1.744724363088607788e-01 1.773531138896942139e-01 2.274308651685714722e-01 1.026270315051078796e-01 4.155933856964111328e-02 -2.785145342350006104e-01 9.993427991867065430e-02 -5.583614856004714966e-02 3.008279502391815186e-01 1.943817436695098877e-01 1.411745250225067139e-01 2.086419314146041870e-01 -9.433574974536895752e-02 7.109051104635000229e-03
1.630086004734039307e-01 1.072268187999725342e-02 -8.474820852279663086e-02 -2.058344036340713501e-01 2.678999118506908417e-02 -1.484553813934326172e-01 1.168756410479545593e-01 -9.361406415700912476e-02 3.194476664066314697e-02 -2.419036347419023514e-03 -3.599570095539093018e-01 -1.448958367109298706e-01 -2.830358780920505524e-02 -4.341213405132293701e-02 4.368902146816253662e-01 -6.487050652503967285e-02 4.593267142772674561e-01 -8.981371298432350159e-03 9.672097116708755493e-02 -7.039580959826707840e-03 -3.036812506616115570e-02 -1.062200665473937988e-01 2.972110807895660400e-01 -8.689503371715545654e-02 1.601964235305786133e-01 2.444624304771423340e-01 2.632826864719390869e-01 -2.317934855818748474e-02 -3.874546848237514496e-03 -2.086387723684310913e-01 -1.819756813347339630e-02 3.890219703316688538e-02
1.890657842159271240e-01 9.228055924177169800e-02 -3.468650281429290771e-01 -2.213055044412612915e-01 -9.428858757019042969e-02 -1.941445916891098022e-01 1.844839602708816528e-01 1.376217454671859741e-01 1.475558429956436157e-01 8.990265429019927979e-02 -1.226064041256904602e-01 3.789616748690605164e-02 1.014848574995994568e-01 1.054170057177543640e-01 5.556082129478454590e-01 9.002321399748325348e-03 1.630011796951293945e-01 8.046255260705947876e-02 -1.681582778692245483e-01 -7.790367305278778076e-02 1.053112447261810303e-01 -1.907565593719482422e-01 1.622730642557144165e-01 -3.145935237407684326e-01 1.705370098352432251e-01 3.984235972166061401e-02 -2.144735306501388550e-02 -1.424833983182907104e-01 -9.950440376996994019e-02 -1.078766491264104843e-02 -7.937171310186386108e-02 4.953921213746070862e-02
9.788824617862701416e-02 7.033948600292205811e-02 -4.687381088733673096e-01 -9.966993331909179688e-02 1.154219284653663635e-01 -5.675590783357620239e-02 5.629444494843482971e-02 -7.262747734785079956e-02 -1.119171902537345886e-01 -2.729691378772258759e-02 -2.882143557071685791e-01 1.966600120067596436e-01 -7.154378294944763184e-02 4.140100628137588501e-02 4.457934200763702393e-01 -2.336572669446468353e-02 1.517228931188583374e-01 1.140938699245452881e-01 1.117528229951858521e-01 1.769446879625320435e-01 -1.576549857854843140e-01 -2.519991695880889893e-01 8.438154309988021851e-02 3.181540966033935547e-02 1.726731061935424805e-01 1.149959638714790344e-01 1.466075628995895386e-01 1.587502658367156982e-01 1.800636388361454010e-02 -3.380446732044219971e-01 -3.683576732873916626e-02 -8.770869672298431396e-02
7.809615880250930786e-02 1.996457278728485107e-01 -2.314901053905487061e-01 -4.049129039049148560e-02 1.042663529515266418e-01 -5.228863656520843506e-02 1.656617224216461182e-01 -9.365253895521163940e-02 -1.057201102375984192e-01 1.735468506813049316e-01 -2.403472214937210083e-01 3.069168515503406525e-02 -1.246473863720893860e-01 1.434811353683471680e-01 1.305107474327087402e-01 -3.271636366844177246e-01 3.456538319587707520e-01 1.217043697834014893e-01 2.550198733806610107e-01 -1.501017212867736816e-01 1.146499365568161011e-01 -3.287267088890075684e-01 7.912995666265487671e-02 -2.147903898730874062e-03 9.842763096094131470e-02 1.659328117966651917e-02 -3.114195168018341064e-02 3.408879041671752930e-01 -3.626643866300582886e-02 2.567221820354461670e-01 2.045519948005676270e-01 5.719462409615516663e-02
1.500118374824523926e-01 -2.896154858171939850e-02 -2.984542548656463623e-01 -7.884871214628219604e-02 1.492868065834045410e-01 -3.227923810482025146e-02 1.208142340183258057e-01 -3.267530351877212524e-02 -1.087640300393104553e-01 2.930996119976043701e-01 6.911647319793701172e-02 2.531928941607475281e-02 -1.135842278599739075e-01 1.924571692943572998e-01 4.201881885528564453e-01 9.572356939315795898e-03 8.544363081455230713e-02 1.771602034568786621e-01 2.126780450344085693e-01 6.840696185827255249e-02 1.042014807462692261e-01 -4.938964545726776123e-02 2.636975944042205811e-01 9.947116672992706299e-02 8.578944206237792969e-02 1.286885738372802734e-01 -9.717111289501190186e-02 4.348563551902770996e-01 1.149261370301246643e-01 2.253545820713043213e-01 -1.251316256821155548e-02 2.113979160785675049e-01
9.193197637796401978e-02 8.380217105150222778e-02 4.158427566289901733e-02 -1.426817923784255981e-01 3.298827633261680603e-02 -3.299392759799957275e-01 8.547529578208923340e-02 7.585707306861877441e-02 -1.334720104932785034e-01 -1.639258861541748047e-01 -1.214152723550796509e-01 6.430978327989578247e-02 -2.442589998245239258e-01 7.333981245756149292e-02 4.864027500152587891e-01 -1.321481615304946899e-01 1.501381844282150269e-01 -1.330121606588363647e-02 1.836994886398315430e-01 1.458518952131271362e-01 7.365924119949340820e-02 -2.251392304897308350e-01 -6.803438067436218262e-02 -1.006985753774642944e-01 1.243655756115913391e-01 1.283242106437683105e-01 2.017549723386764526e-01 4.392008483409881592e-01 4.390696436166763306e-02 -1.500004827976226807e-01 -1.251740902662277222e-01 5.022156983613967896e-02
1.378861516714096069e-01 3.156431391835212708e-02 -1.982947885990142822e-01 -3.026923164725303650e-02 2.316616475582122803e-01 -1.417329907417297363e-01 1.830450594425201416e-01 -1.138819009065628052e-01 3.635738790035247803e-02 3.850676119327545166e-01 -7.441648840904235840e-02 1.259356271475553513e-02 -3.286152333021163940e-02 -6.478341668844223022e-02 1.688281893730163574e-01 -3.151906654238700867e-03 1.080244556069374084e-01 -2.889848500490188599e-02 6.937791407108306885e-02 -2.448921836912631989e-02 1.686708033084869385e-01 -3.198412656784057617e-01 1.788671761751174927e-01 2.234501987695693970e-01 2.109922468662261963e-01 2.391238659620285034e-01 6.902788579463958740e-02 5.766075849533081055e-02 -1.561878621578216553e-01 2.994268238544464111e-01 4.094994962215423584e-01 -9.122167527675628662e-02
1.556655913591384888e-01 -7.410812377929687500e-02 -2.477556318044662476e-01 -1.354804933071136475e-01 1.496222764253616333e-01 -1.903034150600433350e-01 -1.151299327611923218e-01 -3.481628000736236572e-02 -3.946324065327644348e-02 -2.733566053211688995e-02 -2.001205235719680786e-01 -3.624546155333518982e-02 -2.970962822437286377e-01 -1.755283176898956299e-01 2.458459734916687012e-01 1.839215159416198730e-01 1.140667423605918884e-01 1.725559830665588379e-01 2.925538122653961182e-01 5.595812201499938965e-02 -7.547794841229915619e-03 -3.823116421699523926e-01 2.139894068241119385e-01 1.461950093507766724e-01 3.610572963953018188e-02 2.323803305625915527e-01 1.937275230884552002e-01 2.689411938190460205e-01 7.458954304456710815e-02 5.007798224687576294e-02 -8.219612389802932739e-02 -1.886204332113265991e-01
8.219733834266662598e-02 8.680693805217742920e-02 -1.031243130564689636e-01 -1.108172163367271423e-01 1.140217334032058716e-01 -2.180397510528564453e-01 -1.390396654605865479e-01 5.588385090231895447e-02 2.010786384344100952e-01 1.039272397756576538e-01 -2.761700153350830078e-01 7.243251800537109375e-02 -1.532722264528274536e-01 -1.680386811494827271e-01 5.141156911849975586e-01 4.259011149406433105e-02 6.668351590633392334e-02 7.574740797281265259e-02 1.137457713484764099e-01 4.969354346394538879e-02 -1.140846833586692810e-01 -1.471837908029556274e-01 4.221858084201812744e-02 1.228772327303886414e-01 1.725060790777206421e-01 -8.015470206737518311e-02 3.908973336219787598e-01 3.247684836387634277e-01 -2.060614526271820068e-01 -5.172401294112205505e-02 3.410499542951583862e-02 1.061975061893463135e-01
3.207270205020904541e-01 4.465598613023757935e-02 -1.770733743906021118e-01 -1.246266067028045654e-03 9.671209752559661865e-02 1.397249405272305012e-03 2.361678034067153931e-01 -2.180201709270477295e-01 -2.226626724004745483e-01 2.482983469963073730e-01 -1.000155434012413025e-01 2.843311131000518799e-01 -8.550301939249038696e-02 -1.515466021373867989e-03 2.711539566516876221e-01 2.343190461397171021e-01 1.646646298468112946e-02 4.230096936225891113e-02 1.181107461452484131e-01 1.588336378335952759e-02 -1.161447688937187195e-01 -3.826853930950164795e-01 2.341673225164413452e-01 1.373183876276016235e-01 8.995518088340759277e-03 3.014230430126190186e-01 -1.051603779196739197e-01 -4.756399989128112793e-02 -2.372360602021217346e-02 1.651292145252227783e-01 1.584851741790771484e-01 -7.875393331050872803e-02
2.346319705247879028e-01 4.563753679394721985e-02 -2.715282142162322998e-01 -1.636322885751724243e-01 9.246692061424255371e-02 -3.668671846389770508e-02 -2.647498063743114471e-02 -3.706461191177368164e-01 -2.697965502738952637e-01 2.715183421969413757e-02 1.143407002091407776e-01 -5.555020645260810852e-02 -3.492536395788192749e-02 -7.699971646070480347e-02 3.050077557563781738e-01 8.013316988945007324e-02 3.939761966466903687e-02 -5.074574798345565796e-02 1.766831129789352417e-01 1.045381799340248108e-01 2.068274021148681641e-01 -7.456423342227935791e-02 1.573292016983032227e-01 2.858733534812927246e-01 1.136562749743461609e-01 1.895428299903869629e-01 -4.473123326897621155e-02 4.436452090740203857e-01 -1.087675467133522034e-01 1.036859899759292603e-01 -1.733101531863212585e-02 1.626840382814407349e-01
-1.279720962047576904e-01 2.285345196723937988e-01 3.944811224937438965e-02 -3.808772889897227287e-03 1.705029755830764771e-01 1.256353408098220825e-01 1.212638616561889648e-02 -2.164798080921173096e-01 -2.516013383865356445e-01 2.854694724082946777e-01 -1.213752552866935730e-01 -5.276641994714736938e-02 -1.551842540502548218e-01 -1.471358835697174072e-01 5.410439968109130859e-01 -1.381815038621425629e-02 -2.390331588685512543e-02 2.361830472946166992e-01 2.338777482509613037e-01 2.569510638713836670e-01 -4.597071558237075806e-02 -9.106322377920150757e-02 -8.389991521835327148e-02 2.679789252579212189e-02 1.425158679485321045e-01 5.931150540709495544e-02 1.386460512876510620e-01 -9.894119203090667725e-02 1.389691531658172607e-01 2.210736870765686035e-01 2.222705073654651642e-02 -1.422504186630249023e-01
2.690643668174743652e-01 1.444624364376068115e-01 -2.367307692766189575e-01 -1.867920607328414917e-01 1.038151830434799194e-01 -1.565327495336532593e-01 -2.321508824825286865e-01 4.002668708562850952e-02 2.230452559888362885e-02 2.687219344079494476e-02 -1.110814809799194336e-01 8.636242896318435669e-02 -2.331990599632263184e-01 4.226690530776977539e-02 5.403442382812500000e-01 3.216698765754699707e-02 1.325919628143310547e-01 1.575924307107925415e-01 2.700527906417846680e-01 1.072290614247322083e-01 -2.204565107822418213e-01 -2.102475166320800781e-01 2.262128442525863647e-01 -1.894263736903667450e-02 4.544182121753692627e-02 2.085378393530845642e-02 1.975321471691131592e-01 1.390565633773803711e-01 1.154045462608337402e-01 3.419047594070434570e-02 5.333754420280456543e-02 7.394482195377349854e-02
-7.547004520893096924e-02 4.802913591265678406e-02 -6.637654453516006470e-02 -1.044098436832427979e-01 3.207271173596382141e-02 -1.248926445841789246e-01 1.549298018217086792e-01 5.206209421157836914e-02 -1.315957754850387573e-01 2.856571674346923828e-01 3.091104328632354736e-02 -2.171657681465148926e-01 -2.043954133987426758e-01 -1.327627003192901611e-01 4.226078689098358154e-01 -3.753322362899780273e-02 2.232955694198608398e-01 4.188575744628906250e-01 1.017301157116889954e-01 2.432671338319778442e-01 -6.130219623446464539e-02 -1.704894751310348511e-01 8.858131617307662964e-02 -8.201078325510025024e-02 -1.825511083006858826e-02 2.372128516435623169e-01 -2.188554406166076660e-02 -4.700303822755813599e-02 -1.994788274168968201e-02 2.107424139976501465e-01 -2.808318436145782471e-01 -1.473446935415267944e-01
2.435912787914276123e-01 6.946381181478500366e-03 -3.525021970272064209e-01 -1.688041090965270996e-01 6.724140793085098267e-02 -2.552890777587890625e-02 1.590649038553237915e-01 -2.227068394422531128e-01 9.990147501230239868e-02 -1.102979630231857300e-01 -6.811969727277755737e-02 -6.955602765083312988e-02 -1.824804842472076416e-01 -2.109959423542022705e-01 4.385520517826080322e-01 -2.101126462221145630e-01 3.043043613433837891e-01 -1.564362086355686188e-02 -1.117777675390243530e-01 -7.093433290719985962e-02 -6.993546336889266968e-02 -1.684071421623229980e-01 1.877863705158233643e-01 -8.462756872177124023e-02 7.174091041088104248e-02 2.872292697429656982e-01 -1.214636787772178650e-01 1.412163972854614258e-01 1.585484445095062256e-01 4.179466515779495239e-02 -1.088198423385620117e-01 1.214620545506477356e-01
-9.889881126582622528e-03 2.270042300224304199e-01 -9.144599735736846924e-02 -1.192664951086044312e-01 1.691192388534545898e-02 1.408365368843078613e-01 -1.424257829785346985e-02 -1.436236798763275146e-01 -1.194001287221908569e-01 1.614716649055480957e-01 -1.335220187902450562e-01 -4.891018196940422058e-02 -1.731409579515457153e-01 -1.706434190273284912e-01 4.174353778362274170e-01 -2.598145231604576111e-02 2.300427556037902832e-01 2.410570383071899414e-01 3.587914109230041504e-01 1.310846302658319473e-02 1.249675080180168152e-01 1.011916846036911011e-01 -2.314493656158447266e-01 -1.806814819574356079e-01 1.390296220779418945e-01 1.796166002750396729e-01 1.876331120729446411e-01 -1.481167525053024292e-01 8.811590820550918579e-02 1.008467748761177063e-01 -2.906084358692169189e-01 -1.647193878889083862e-01
-2.583353407680988312e-02 3.257049322128295898e-01 -9.964769706130027771e-04 6.501234322786331177e-02 -1.953465044498443604e-01 -1.580874472856521606e-01 -6.167110800743103027e-02 -2.990238964557647705e-01 -1.339215189218521118e-01 3.119182586669921875e-01 -6.096391007304191589e-02 1.360494792461395264e-01 -8.702630177140235901e-03 -3.119422495365142822e-01 4.366828501224517822e-01 3.208787441253662109e-01 1.475594639778137207e-01 5.987016111612319946e-02 1.224891021847724915e-01 -4.139700904488563538e-02 2.051034867763519287e-01 -2.109980769455432892e-02 -1.565260589122772217e-01 -6.567956507205963135e-02 1.678964346647262573e-01 -6.810744851827621460e-02 1.083126589655876160e-01 9.272224456071853638e-02 1.330353319644927979e-01 9.035924822092056274e-02 3.016236424446105957e-02 1.040474846959114075e-01
2.699925750494003296e-02 3.495883345603942871e-01 -1.777328103780746460e-01 -1.773432642221450806e-01 1.872841566801071167e-01 -7.636260241270065308e-02 -8.335706591606140137e-02 -6.243833899497985840e-02 -3.266667425632476807e-01 2.139489054679870605e-01 -9.446564316749572754e-02 -1.285482384264469147e-02 -1.409725248813629150e-01 -1.684433370828628540e-01 4.161914885044097900e-01 -5.138258263468742371e-02 2.210983447730541229e-02 2.584853768348693848e-01 3.347322046756744385e-01 2.857767231762409210e-02 7.853846251964569092e-02 -2.887044660747051239e-02 -8.495439589023590088e-02 -1.633336246013641357e-01 1.042650490999221802e-01 -1.057847738265991211e-01 -2.421345002949237823e-02 -1.799644716084003448e-02 9.218073636293411255e-02 2.645371556282043457e-01 -2.013987004756927490e-01 -1.162605434656143188e-01
2.204927951097488403e-01 2.125851064920425415e-01 -7.596067339181900024e-02 -1.851842254400253296e-01 7.432906329631805420e-02 -1.655581742525100708e-01 1.650911420583724976e-01 1.299924552440643311e-01 4.017958045005798340e-02 -2.614355981349945068e-01 -3.185538947582244873e-01 3.585996106266975403e-03 -1.815644651651382446e-01 -5.514797195792198181e-02 4.702235162258148193e-01 -6.323376297950744629e-02 9.936406463384628296e-02 1.251901537179946899e-01 1.885365247726440430e-01 2.028402388095855713e-01 1.004533655941486359e-02 -2.616047263145446777e-01 5.988091602921485901e-02 2.345545738935470581e-01 6.302933394908905029e-02 1.314402073621749878e-01 -6.407561898231506348e-02 2.633500993251800537e-01 -3.667740896344184875e-02 6.245722249150276184e-02 -1.051600426435470581e-01 -1.268205642700195312e-01
3.083673417568206787e-01 1.550387889146804810e-01 2.906248532235622406e-02 -1.852159202098846436e-02 -9.968269616365432739e-02 1.809801459312438965e-01 3.307922482490539551e-01 -1.534451544284820557e-01 4.733426868915557861e-02 1.390460412949323654e-02 -1.726549714803695679e-01 -1.332906484603881836e-01 7.610120624303817749e-02 -2.050589323043823242e-01 2.577419877052307129e-01 1.688916981220245361e-01 1.094327941536903381e-01 8.979999274015426636e-02 6.530483812093734741e-02 6.426525115966796875e-02 -2.624090760946273804e-03 -1.891563460230827332e-02 1.355435233563184738e-02 -2.479444444179534912e-01 2.077209949493408203e-01 4.148478806018829346e-01 -2.737905085086822510e-02 2.751611471176147461e-01 -8.215869218111038208e-02 1.846855692565441132e-02 2.917128801345825195e-01 -1.919972151517868042e-01
3.546219319105148315e-02 1.282327771186828613e-01 -1.334335207939147949e-01 -1.754533685743808746e-02 2.067951709032058716e-01 -2.514520427212119102e-03 1.943811476230621338e-01 -6.035695597529411316e-02 1.681040823459625244e-01 9.052752703428268433e-02 -2.839601039886474609e-01 6.098913028836250305e-02 -1.268837898969650269e-01 1.183563768863677979e-01 3.092931807041168213e-01 1.738747358322143555e-01 4.019421041011810303e-01 -1.267021596431732178e-01 2.744558751583099365e-01 1.675756834447383881e-02 5.889817140996456146e-03 -1.911257505416870117e-01 4.577043280005455017e-02 -5.574353411793708801e-02 1.361846178770065308e-01 1.757064163684844971e-01 7.333440240472555161e-03 1.022406592965126038e-01 -2.121387571096420288e-01 4.178966879844665527e-01 9.192441403865814209e-02 1.420522034168243408e-01
1.711103171110153198e-01 1.209012195467948914e-01 2.815706282854080200e-02 -4.060967266559600830e-02 -7.754328846931457520e-02 -1.473702490329742432e-01 2.424058504402637482e-03 1.190397143363952637e-02 -1.557435840368270874e-01 3.671652078628540039e-01 -4.153155535459518433e-02 -5.905158072710037231e-02 -3.472753763198852539e-01 -1.774999350309371948e-01 4.384819567203521729e-01 -2.813965678215026855e-01 -3.606190532445907593e-02 -4.040894657373428345e-02 -1.279623992741107941e-02 2.981983311474323273e-02 1.207853853702545166e-01 -2.094845771789550781e-01 2.956791520118713379e-01 -5.734712630510330200e-02 9.315504878759384155e-02 1.075696721673011780e-01 2.763267159461975098e-01 2.477359324693679810e-01 3.146932646632194519e-02 -1.562293320894241333e-01 3.720595315098762512e-02 3.681702539324760437e-03
6.280218809843063354e-02 1.479945480823516846e-01 -6.740247458219528198e-02 7.415414601564407349e-02 6.218031421303749084e-02 -5.240474641323089600e-02 3.143276572227478027e-01 -3.385535776615142822e-01 -1.534248143434524536e-01 7.721094042062759399e-02 -5.203760787844657898e-02 1.099641770124435425e-01 2.055888473987579346e-01 1.021126583218574524e-01 2.730174362659454346e-01 -7.775488495826721191e-02 -2.390805929899215698e-01 -2.647509425878524780e-02 1.301265507936477661e-01 2.431629002094268799e-01 -6.464285403490066528e-02 -2.293369919061660767e-02 -1.394255757331848145e-01 -1.721995025873184204e-01 1.350804511457681656e-02 3.389727473258972168e-01 1.883196085691452026e-01 1.304044276475906372e-01 -3.735665082931518555e-01 2.512315213680267334e-01 -5.006721615791320801e-02 -7.778701186180114746e-02
2.866379916667938232e-01 1.023624241352081299e-01 -4.085787534713745117e-01 -3.323138356208801270e-01 -7.270435988903045654e-02 -1.498565077781677246e-02 8.009201288223266602e-02 1.851539015769958496e-01 -9.811210632324218750e-02 2.297313809394836426e-01 4.609347134828567505e-02 -2.863719500601291656e-02 2.600016631186008453e-02 -2.694509029388427734e-01 3.507336229085922241e-02 2.996856905519962311e-02 -1.607566624879837036e-01 -2.651875140145421028e-03 1.557742357254028320e-01 -1.773012578487396240e-01 -1.162360012531280518e-01 1.453032940626144409e-01 1.069193258881568909e-01 -2.122064083814620972e-01 2.638912498950958252e-01 3.681252002716064453e-01 1.717865765094757080e-01 1.635715961456298828e-01 -5.900392681360244751e-02 -1.690519228577613831e-02 -6.970512866973876953e-02 1.854819245636463165e-02
8.883540332317352295e-02 1.261586137115955353e-02 -3.105104565620422363e-01 1.119870766997337341e-01 -2.110443264245986938e-01 1.326760202646255493e-01 3.270099461078643799e-01 -2.200655639171600342e-01 5.222556740045547485e-02 3.820772767066955566e-01 -6.483524292707443237e-02 -2.573131583631038666e-02 9.144794940948486328e-02 -2.649681568145751953e-01 3.170689344406127930e-01 1.828551590442657471e-01 2.384280562400817871e-01 4.348789900541305542e-02 7.689780741930007935e-02 5.302173644304275513e-02 7.830604910850524902e-02 -2.189199067652225494e-02 -8.839168399572372437e-02 -2.588164508342742920e-01 1.177788078784942627e-01 9.440561383962631226e-02 1.110860407352447510e-01 2.568221688270568848e-01 3.245748952031135559e-02 -5.366574227809906006e-02 2.127615511417388916e-01 -1.454936712980270386e-02
1.547299176454544067e-01 -4.858252406120300293e-02 -5.026199817657470703e-01 -1.057114526629447937e-01 1.940656304359436035e-01 -1.794800534844398499e-02 3.174792528152465820e-01 -2.021441906690597534e-01 -8.019276894629001617e-03 2.315117418766021729e-01 5.247776210308074951e-02 8.780211955308914185e-02 4.534997045993804932e-02 5.915568023920059204e-02 1.553564816713333130e-01 9.157183021306991577e-02 1.753164269030094147e-02 2.933786995708942413e-02 9.828036278486251831e-02 -2.876399271190166473e-02 -3.612948209047317505e-02 -3.276374936103820801e-01 1.004283726215362549e-01 -2.845837920904159546e-02 1.879633516073226929e-01 1.953513771295547485e-01 1.548912972211837769e-01 3.586635589599609375e-01 -9.936200082302093506e-02 -4.778993502259254456e-02 2.413913160562515259e-01 -1.743621379137039185e-02
2.973481714725494385e-01 1.195908486843109131e-01 -2.950052022933959961e-01 -2.410012334585189819e-01 -1.316623985767364502e-01 -9.473717957735061646e-02 6.493982672691345215e-02 1.453984230756759644e-01 1.606233119964599609e-01 -9.848228842020034790e-02 -1.183417364954948425e-01 -2.162139564752578735e-01 -2.934023924171924591e-02 3.540525957942008972e-02 4.327174425125122070e-01 -4.781569540500640869e-02 3.430030345916748047e-01 6.559106707572937012e-02 -6.209781765937805176e-02 -1.317519247531890869e-01 -1.416960358619689941e-01 -1.143949925899505615e-01 1.366695761680603027e-01 -2.667913138866424561e-01 -3.196235001087188721e-02 7.716993987560272217e-02 1.341404467821121216e-01 2.816843688488006592e-01 -1.741534471511840820e-01 3.295627608895301819e-02 -8.368335664272308350e-02 6.069855391979217529e-02
1.437430679798126221e-01 -2.921194024384021759e-02 -3.746550381183624268e-01 -2.207461446523666382e-01 1.133201941847801208e-01 -2.316460460424423218e-01 -8.347440510988235474e-02 5.403914302587509155e-02 8.758956938982009888e-02 1.850727200508117676e-02 1.292112171649932861e-01 -1.619511097669601440e-02 1.604813709855079651e-02 1.381032634526491165e-02 4.767429828643798828e-01 -1.489482074975967407e-01 1.603261083364486694e-01 6.018060445785522461e-02 3.046566545963287354e-01 9.614369273185729980e-02 -4.191266372799873352e-02 -1.682077199220657349e-01 1.080046668648719788e-01 1.212221682071685791e-01 2.197337746620178223e-01 1.749233156442642212e-01 2.799596786499023438e-01 2.634733617305755615e-01 2.834683842957019806e-02 -7.167804986238479614e-02 1.054779961705207825e-01 -8.105752617120742798e-02
2.501323521137237549e-01 3.472390770912170410e-02 -1.517644524574279785e-01 -1.697540283203125000e-01 1.812086701393127441e-01 1.582852937281131744e-02 2.375769764184951782e-01 -3.705206513404846191e-01 -1.949073374271392822e-02 1.070978716015815735e-01 -2.078840136528015137e-02 -1.067227274179458618e-01 -2.301647067070007324e-01 1.878564059734344482e-01 4.645755589008331299e-01 2.202509790658950806e-01 1.598940044641494751e-01 6.908898800611495972e-02 7.364679872989654541e-02 1.605794727802276611e-01 -1.632258594036102295e-01 1.462887674570083618e-01 1.531995981931686401e-01 2.636312842369079590e-01 2.294744364917278290e-02 1.020111292600631714e-01 2.138475477695465088e-01 7.628395408391952515e-02 -6.874210387468338013e-02 4.474328830838203430e-02 9.095765650272369385e-02 3.518770262598991394e-02
1.911236941814422607e-01 2.608266472816467285e-01 1.776966080069541931e-02 8.915738016366958618e-02 -1.326269283890724182e-02 -1.685029119253158569e-01 4.133776202797889709e-02 -2.516631782054901123e-01 -1.735338270664215088e-01 3.125934302806854248e-01 8.966536819934844971e-02 1.434927731752395630e-01 -8.327019959688186646e-02 -3.099420070648193359e-01 3.293533027172088623e-01 -1.067081466317176819e-01 2.584069073200225830e-01 3.718042075634002686e-01 1.718738675117492676e-01 -6.941889226436614990e-02 7.934291660785675049e-02 1.993392258882522583e-01 -1.762795820832252502e-02 -3.580373525619506836e-02 1.504911780357360840e-01 1.652083396911621094e-01 -4.155648872256278992e-02 8.001815527677536011e-02 4.692415893077850342e-02 2.505223155021667480e-01 -1.112070120871067047e-02 -6.397573649883270264e-02
2.945889234542846680e-01 1.020883023738861084e-01 6.245123594999313354e-02 -1.292907446622848511e-01 -1.247517094016075134e-01 -1.171854510903358459e-01 -4.252837970852851868e-02 -2.110362201929092407e-01 -6.293597072362899780e-02 1.971793919801712036e-01 8.439366705715656281e-03 -1.189049258828163147e-01 -2.221138179302215576e-01 -2.141176313161849976e-01 4.392937123775482178e-01 -1.286274287849664688e-02 1.069855690002441406e-02 -9.751044958829879761e-02 8.865426480770111084e-02 2.017759904265403748e-02 -2.147246748208999634e-01 -6.979462504386901855e-02 1.229208186268806458e-01 2.882462739944458008e-02 1.321243047714233398e-01 6.965149939060211182e-02 3.315199017524719238e-01 4.636078476905822754e-01 6.323850899934768677e-02 -1.476991474628448486e-01 -5.699295550584793091e-02 -1.213261857628822327e-02
1.961269527673721313e-01 5.723860859870910645e-02 -2.792329490184783936e-01 -1.096547469496726990e-01 -1.072944328188896179e-01 -2.159047722816467285e-01 7.682693749666213989e-02 -3.078690171241760254e-01 -9.023561328649520874e-02 3.095414042472839355e-01 -4.570210874080657959e-01 7.937306165695190430e-02 -2.858524024486541748e-01 -1.159748956561088562e-01 8.364992588758468628e-02 1.895914971828460693e-02 1.524713635444641113e-01 7.028243690729141235e-02 -9.718866646289825439e-02 -8.866172283887863159e-03 5.595090612769126892e-02 -2.619052231311798096e-01 -6.034617498517036438e-02 -8.430386334657669067e-02 -1.120652724057435989e-02 7.087618857622146606e-02 -3.267684951424598694e-02 2.175141125917434692e-01 -3.280428946018218994e-01 1.549902372062206268e-02 -3.121768310666084290e-02 7.255031168460845947e-02
2.669589519500732422e-01 1.147516965866088867e-01 -2.405401468276977539e-01 -1.200818717479705811e-01 1.297056376934051514e-01 -4.307876899838447571e-02 -9.111182391643524170e-02 -5.537476018071174622e-02 -7.641904801130294800e-02 6.762713193893432617e-02 -9.214705228805541992e-02 1.497621387243270874e-01 -1.577449440956115723e-01 2.643237262964248657e-02 3.959606289863586426e-01 -6.555438786745071411e-02 -6.215546652674674988e-02 1.186079531908035278e-01 7.670579105615615845e-02 -1.845649033784866333e-01 5.291637405753135681e-02 -1.551883816719055176e-01 4.058484435081481934e-01 1.961821764707565308e-01 1.002263799309730530e-01 3.351161777973175049e-01 2.946088016033172607e-01 2.000530362129211426e-01 -5.300219357013702393e-02 -1.848261952400207520e-01 6.866411864757537842e-02 8.018476516008377075e-02
9.092634916305541992e-02 -1.816250570118427277e-02 -1.097653582692146301e-01 -2.674921154975891113e-01 -3.187231346964836121e-02 1.265853345394134521e-01 1.225399971008300781e-01 -1.360864043235778809e-01 -1.345321387052536011e-01 2.992699854075908661e-02 -2.843702435493469238e-01 -1.622549146413803101e-01 -1.934736408293247223e-02 1.352761983871459961e-01 1.940939873456954956e-01 9.215649962425231934e-02 2.785691916942596436e-01 1.306773573160171509e-01 2.659638524055480957e-01 4.619442820549011230e-01 -6.195373460650444031e-02 -3.253135383129119873e-01 -1.501871794462203979e-01 3.569148108363151550e-02 1.242937445640563965e-01 2.544684112071990967e-01 1.582597047090530396e-01 7.511560618877410889e-02 -6.581915915012359619e-02 1.533130705356597900e-01 -1.224210187792778015e-01 -1.343471929430961609e-02
2.482812255620956421e-01 -1.589400321245193481e-01 -2.939755618572235107e-01 2.008241415023803711e-02 1.523577719926834106e-01 -3.245240449905395508e-01 -2.003954909741878510e-02 -1.151057556271553040e-01 1.300746295601129532e-02 -1.257675588130950928e-01 -1.482617557048797607e-01 -1.355046126991510391e-02 -9.533037990331649780e-02 4.297942854464054108e-03 5.571060776710510254e-01 7.917538285255432129e-02 -1.088981982320547104e-02 2.051037847995758057e-01 2.068341523408889771e-01 6.788416951894760132e-02 -6.558628380298614502e-02 -2.138808071613311768e-01 2.377814054489135742e-02 1.889194548130035400e-01 1.359707564115524292e-01 1.241857558488845825e-01 2.620033621788024902e-01 1.675445884466171265e-01 7.775264233350753784e-02 -6.544260680675506592e-02 4.120786860585212708e-02 -4.080601036548614502e-02
2.591718137264251709e-01 -1.888694167137145996e-01 -3.926338851451873779e-01 -3.374876827001571655e-02 1.239762902259826660e-01 -2.606435716152191162e-01 -1.902079284191131592e-01 7.669377326965332031e-02 3.718167915940284729e-02 1.683322191238403320e-01 -2.057622969150543213e-01 1.287472099065780640e-01 -1.882648169994354248e-01 -9.641592204570770264e-02 4.825696051120758057e-01 -1.127749085426330566e-01 1.562079191207885742e-01 1.694322079420089722e-01 2.196426689624786377e-01 2.595022693276405334e-02 -8.641278743743896484e-02 -8.924923837184906006e-02 4.828520119190216064e-02 1.269693970680236816e-01 -1.703228615224361420e-02 1.455510705709457397e-01 2.057929933071136475e-01 1.729790866374969482e-01 -5.792963132262229919e-02 -2.673878520727157593e-02 -4.770939424633979797e-02 -3.903570771217346191e-02
-4.768851771950721741e-02 -1.054665073752403259e-01 7.584732025861740112e-02 6.617739796638488770e-02 2.815561890602111816e-01 2.251489832997322083e-02 1.733155250549316406e-01 -2.203709334135055542e-01 -2.619688212871551514e-01 3.187677264213562012e-01 3.248766064643859863e-02 -3.194942474365234375e-01 1.167950630187988281e-01 -1.893097162246704102e-01 3.471858501434326172e-01 -5.015746876597404480e-02 -1.705255657434463501e-01 1.035452634096145630e-02 4.368292912840843201e-02 9.297248907387256622e-03 -1.837684400379657745e-02 -7.608357816934585571e-02 -1.796328723430633545e-01 -4.840098693966865540e-02 6.170809268951416016e-02 3.885362744331359863e-01 1.089101880788803101e-01 6.005864590406417847e-02 -1.499592214822769165e-01 2.996906340122222900e-01 8.117382228374481201e-02 1.055286824703216553e-01
-1.141925454139709473e-01 1.477136909961700439e-01 -1.071024090051651001e-01 1.975311487913131714e-01 8.599535375833511353e-02 -1.561983376741409302e-01 1.555859446525573730e-01 2.269467264413833618e-01 -1.083421111106872559e-01 1.169716566801071167e-01 1.049906909465789795e-01 1.421363353729248047e-01 -2.384455054998397827e-01 3.013725392520427704e-02 3.790362179279327393e-01 4.885264113545417786e-02 2.825329899787902832e-01 1.009072512388229370e-01 1.219757720828056335e-01 -1.447890847921371460e-01 2.671113014221191406e-01 -3.470793962478637695e-01 1.156494468450546265e-01 1.292847096920013428e-02 1.431259810924530029e-01 2.389867752790451050e-01 -6.379733234643936157e-02 2.302033901214599609e-01 -9.409084916114807129e-02 -1.238504648208618164e-01 1.717363297939300537e-01 -1.647065430879592896e-01
2.738948762416839600e-01 1.345771104097366333e-01 -1.568142510950565338e-02 -9.881120920181274414e-02 7.437463104724884033e-02 -1.242330744862556458e-01 -1.641979254782199860e-02 -3.909852728247642517e-02 3.684442708618007600e-05 5.267232656478881836e-02 -2.855998277664184570e-01 1.009068116545677185e-01 -9.972286969423294067e-02 -3.549472987651824951e-02 5.455582737922668457e-01 1.322398334741592407e-01 -1.973319053649902344e-01 -9.438545256853103638e-02 4.113813117146492004e-02 -2.088548541069030762e-01 -7.749116420745849609e-02 -2.500433325767517090e-01 3.176113665103912354e-01 -1.977360993623733521e-01 1.309204697608947754e-01 -6.589039415121078491e-02 2.590087056159973145e-01 2.012889385223388672e-01 -5.115885660052299500e-02 -9.535247832536697388e-02 7.870539091527462006e-03 -1.035753861069679260e-01
-1.262769848108291626e-02 4.405820667743682861e-01 -1.676503755152225494e-02 1.653597950935363770e-01 -1.649867296218872070e-01 -2.112844735383987427e-01 -6.033055111765861511e-02 6.284954492002725601e-03 -2.163053490221500397e-02 2.328344136476516724e-01 -9.284660220146179199e-02 3.957932442426681519e-02 -1.314101666212081909e-01 -1.986239291727542877e-02 4.566874206066131592e-01 -8.757336437702178955e-02 -9.762516245245933533e-03 8.831578493118286133e-02 7.719793170690536499e-02 -1.797923296689987183e-01 1.082436591386795044e-01 1.468556821346282959e-01 2.501142024993896484e-02 -2.661725282669067383e-01 1.605414301156997681e-01 2.201500982046127319e-01 1.882029771804809570e-01 -1.954424381256103516e-01 -6.248090788722038269e-02 3.017947375774383545e-01 6.963843852281570435e-02 7.191809266805648804e-02
2.755725085735321045e-01 1.430905014276504517e-01 -4.055304229259490967e-01 1.084830090403556824e-01 -3.994923084974288940e-02 9.983780980110168457e-02 1.325806230306625366e-01 -1.860738843679428101e-01 9.528834372758865356e-02 1.630371510982513428e-01 -1.216895580291748047e-01 1.696074157953262329e-01 1.944794058799743652e-01 -2.603828310966491699e-01 2.049098312854766846e-01 1.907361000776290894e-01 1.255463361740112305e-01 -5.432190373539924622e-02 -8.586708456277847290e-02 1.719712615013122559e-01 3.418824076652526855e-02 -2.330474108457565308e-01 2.701207622885704041e-02 -2.626116573810577393e-01 1.360484808683395386e-01 1.692661345005035400e-01 1.933752447366714478e-01 2.693129479885101318e-01 1.476979348808526993e-02 1.998277567327022552e-02 1.864467710256576538e-01 -1.645382493734359741e-01
-7.451211661100387573e-02 3.106654882431030273e-01 -9.948419779539108276e-02 -4.047557339072227478e-02 -1.222326457500457764e-01 -5.753549560904502869e-02 1.294055581092834473e-01 -1.225611567497253418e-01 -2.894147038459777832e-01 2.712753117084503174e-01 -8.378796279430389404e-02 1.130082756280899048e-01 -2.392153441905975342e-01 -3.033838570117950439e-01 4.017005264759063721e-01 -9.709027409553527832e-02 1.175129339098930359e-01 9.991110116243362427e-02 2.484288215637207031e-01 1.632156521081924438e-01 2.037978321313858032e-01 1.540697515010833740e-01 9.048565477132797241e-02 -1.906331777572631836e-01 1.810024380683898926e-01 1.207269728183746338e-01 1.090358644723892212e-01 1.006851717829704285e-02 -4.633941128849983215e-02 8.109914511442184448e-02 -2.215597182512283325e-01 -9.784650057554244995e-03
3.600563406944274902e-01 1.003861576318740845e-01 -4.330737516283988953e-02 2.034955322742462158e-01 4.126056432723999023e-01 1.371892392635345459e-01 -4.178777709603309631e-02 -7.321729511022567749e-02 -1.852588206529617310e-01 2.842957973480224609e-01 -2.322036623954772949e-01 6.868714839220046997e-02 2.019466459751129150e-02 1.272037178277969360e-01 2.939959466457366943e-01 -5.880450829863548279e-02 -4.196168854832649231e-02 -4.493108950555324554e-03 8.885759115219116211e-02 2.288052588701248169e-01 6.172971054911613464e-02 1.161326933652162552e-02 -5.313162505626678467e-02 -5.796051397919654846e-02 2.639755308628082275e-01 3.593176230788230896e-02 1.675252169370651245e-01 2.518433928489685059e-01 -1.838225871324539185e-01 -4.290452226996421814e-02 1.429860740900039673e-01 -2.233079820871353149e-01
1.784632951021194458e-01 5.373234301805496216e-02 -1.263104677200317383e-01 -2.315028756856918335e-01 -2.535943873226642609e-02 -7.239892333745956421e-02 1.501965224742889404e-01 -6.632405519485473633e-02 -2.053109258413314819e-01 -7.796508073806762695e-02 -2.449134886264801025e-01 -2.345706671476364136e-01 -3.773873448371887207e-01 1.207741536200046539e-02 2.494731396436691284e-01 1.960261464118957520e-01 1.206189841032028198e-01 3.168347524479031563e-03 2.150810509920120239e-01 1.939779371023178101e-01 2.401224225759506226e-01 -4.105352461338043213e-01 -1.028857529163360596e-01 2.925273729488253593e-03 -1.898479461669921875e-01 2.456974089145660400e-01 -1.833531260490417480e-02 6.740557402372360229e-02 7.928064465522766113e-02 -2.049419283866882324e-02 -6.144833192229270935e-02 9.693807363510131836e-02
1.640432029962539673e-01 1.377732157707214355e-01 -1.840665489435195923e-01 3.515807539224624634e-02 -2.833571098744869232e-02 -1.356471478939056396e-01 4.179152250289916992e-01 -1.516701728105545044e-01 -1.081426963210105896e-01 7.504528760910034180e-02 -3.399164378643035889e-01 1.760846972465515137e-01 -1.302199531346559525e-02 3.182356804609298706e-02 2.504174113273620605e-01 -1.232311408966779709e-02 1.035345047712326050e-01 1.977255009114742279e-02 1.311419755220413208e-01 -2.790729515254497528e-02 1.276937127113342285e-01 -2.343755811452865601e-01 -9.383627027273178101e-02 -2.331250347197055817e-02 2.108008861541748047e-01 2.344853430986404419e-01 -2.300463914871215820e-01 4.389061629772186279e-01 -3.951057419180870056e-02 -5.620038509368896484e-02 -2.424886822700500488e-02 1.193797066807746887e-01
1.577296406030654907e-01 2.741362452507019043e-01 -1.654534190893173218e-01 9.781919419765472412e-02 -7.392334192991256714e-02 2.402644604444503784e-02 -1.450036279857158661e-02 -1.544649805873632431e-02 9.032806754112243652e-02 1.884132772684097290e-01 -1.533297747373580933e-01 2.024781554937362671e-01 -3.075749874114990234e-01 -9.871824085712432861e-02 4.455626606941223145e-01 -6.950590014457702637e-02 2.607564926147460938e-01 -2.784262411296367645e-02 7.569117844104766846e-02 1.649267524480819702e-01 2.219503521919250488e-01 -2.210613340139389038e-01 9.599522501230239868e-02 6.347701698541641235e-02 -3.504512086510658264e-02 2.036995291709899902e-01 -2.792089283466339111e-01 1.474496126174926758e-01 -9.070355445146560669e-02 -9.959501028060913086e-02 2.367550432682037354e-01 -1.047473698854446411e-01
6.316533684730529785e-02 3.545911982655525208e-02 -1.160615757107734680e-01 -1.680842638015747070e-01 1.450121253728866577e-01 -2.989485561847686768e-01 -5.822156369686126709e-02 -1.879836060106754303e-02 -1.148966774344444275e-01 2.311529070138931274e-01 -2.214761525392532349e-01 5.546991899609565735e-02 -2.822768390178680420e-01 -1.577601134777069092e-01 4.474878609180450439e-01 1.249609887599945068e-01 1.723469495773315430e-01 -1.269989460706710815e-01 1.171906515955924988e-01 1.217887178063392639e-02 -1.701113283634185791e-01 -1.756856590509414673e-01 1.396260410547256470e-01 -2.914162352681159973e-02 1.153107285499572754e-01 -5.865434184670448303e-02 3.719227015972137451e-01 2.220475226640701294e-01 1.962342560291290283e-01 1.048116087913513184e-01 7.712269574403762817e-02 -5.088213365525007248e-03
4.005320370197296143e-01 -5.252765864133834839e-02 -1.300501674413681030e-01 -8.367595076560974121e-02 -1.043767407536506653e-01 1.924261637032032013e-02 1.031406968832015991e-01 3.882028907537460327e-02 2.397201657295227051e-01 2.417128533124923706e-01 -6.732220202684402466e-02 1.445213258266448975e-01 9.442991763353347778e-02 6.731455028057098389e-02 3.921775221824645996e-01 2.045368403196334839e-01 -7.972376048564910889e-02 1.699389070272445679e-01 -6.314720213413238525e-02 -6.327670812606811523e-02 2.143245190382003784e-01 -1.509713381528854370e-01 -3.255818486213684082e-01 1.499419212341308594e-01 4.026051983237266541e-02 2.210238128900527954e-01 3.763792663812637329e-02 2.584141492843627930e-01 -5.011510103940963745e-02 7.902829349040985107e-02 2.596037387847900391e-01 6.193592771887779236e-02
6.968883424997329712e-02 -1.463046818971633911e-01 -1.339028477668762207e-01 -3.158903121948242188e-01 -1.063974481076002121e-02 -1.859888732433319092e-01 -6.833390891551971436e-02 -2.462579868733882904e-02 -1.609389930963516235e-01 5.365432053804397583e-02 -2.174586355686187744e-01 1.646552830934524536e-01 -1.268481314182281494e-01 -2.928949892520904541e-01 5.429229140281677246e-01 -4.720054566860198975e-02 -1.326617226004600525e-02 -7.315889000892639160e-02 8.811555802822113037e-02 7.221332192420959473e-02 -7.716123759746551514e-02 -2.189158648252487183e-01 3.916440159082412720e-02 1.093690395355224609e-01 4.940392449498176575e-02 -4.871974885463714600e-02 3.005064725875854492e-01 2.846443057060241699e-01 8.011249452829360962e-02 -1.885665766894817352e-02 8.312539756298065186e-02 1.956648379564285278e-01
6.481012701988220215e-02 2.437134459614753723e-02 -1.652887910604476929e-01 -2.273621410131454468e-02 -1.139038875699043274e-01 1.506147086620330811e-01 -1.063711121678352356e-01 -8.462080359458923340e-02 1.608965843915939331e-01 9.894832223653793335e-02 1.900837384164333344e-02 6.117378175258636475e-02 -2.368699610233306885e-01 7.199876010417938232e-02 5.290536284446716309e-01 8.080776780843734741e-03 6.435100734233856201e-02 9.881328791379928589e-02 3.096159398555755615e-01 1.041240394115447998e-01 2.545751333236694336e-01 -1.037305071949958801e-01 1.474429816007614136e-01 2.857284061610698700e-02 1.737751811742782593e-01 2.989902794361114502e-01 2.507781088352203369e-01 1.958000361919403076e-01 1.685942709445953369e-01 -1.820799708366394043e-01 -1.597418934106826782e-01 7.449673116207122803e-02
1.645803451538085938e-01 1.926688402891159058e-01 -2.202379852533340454e-01 2.013604193925857544e-01 7.941152900457382202e-02 1.246960386633872986e-01 3.585214912891387939e-01 -1.105521023273468018e-01 1.774434447288513184e-01 2.010779827833175659e-01 -2.774479687213897705e-01 2.100716903805732727e-02 -5.582121759653091431e-02 -1.234178766608238220e-01 2.186422944068908691e-01 2.447458803653717041e-01 9.036597609519958496e-02 6.044296547770500183e-02 -3.608851879835128784e-02 -1.050125211477279663e-01 8.159001916646957397e-02 -8.712706714868545532e-02 -1.154766827821731567e-01 -2.489692717790603638e-01 9.867091476917266846e-02 3.437362611293792725e-01 1.526694744825363159e-01 2.344506829977035522e-01 8.593267202377319336e-02 1.442010849714279175e-01 2.319910973310470581e-01 -8.279307931661605835e-02
1.191951036453247070e-01 1.075305789709091187e-01 -1.909854859113693237e-01 -1.092966943979263306e-01 1.020746082067489624e-01 -3.494715392589569092e-01 -1.020542457699775696e-01 3.496796265244483948e-02 -9.170029312372207642e-02 1.376583874225616455e-01 -2.028864473104476929e-01 -8.216914720833301544e-03 -6.161385402083396912e-02 6.288767326623201370e-03 5.747742056846618652e-01 -1.313287019729614258e-01 5.052896961569786072e-02 9.784054942429065704e-03 1.228037774562835693e-01 -7.831736467778682709e-03 -2.118747383356094360e-01 -1.981689035892486572e-01 4.351397231221199036e-02 4.517223313450813293e-02 2.445842176675796509e-01 1.264005247503519058e-02 3.321591019630432129e-01 1.994906365871429443e-01 3.971372544765472412e-02 -3.225871175527572632e-02 -1.308277249336242676e-01 1.607967019081115723e-01
-1.893287450075149536e-01 3.960332870483398438e-01 -7.666762173175811768e-02 -2.631926536560058594e-01 1.921497136354446411e-01 -1.758326776325702667e-02 1.240836232900619507e-01 -2.110200747847557068e-02 -9.366071224212646484e-02 1.358828395605087280e-01 -2.277794480323791504e-02 7.386051118373870850e-02 -4.438394308090209961e-02 -5.000950768589973450e-02 5.531600117683410645e-01 7.243997603654861450e-02 9.346858412027359009e-02 2.383106648921966553e-01 6.231239065527915955e-02 2.317436188459396362e-01 6.445416808128356934e-02 -7.828345149755477905e-02 -2.520196326076984406e-02 -2.141191810369491577e-02 1.117788553237915039e-01 1.974752843379974365e-01 8.744957298040390015e-02 -1.218002662062644958e-01 -4.965421278029680252e-03 2.168191522359848022e-01 -2.544706463813781738e-01 -9.959510713815689087e-02
1.505086123943328857e-01 -6.706158816814422607e-02 -1.578107774257659912e-01 -2.118013203144073486e-01 -3.984916955232620239e-02 -3.814673721790313721e-01 -5.973767489194869995e-02 1.863434314727783203e-01 -2.290106564760208130e-02 2.238935977220535278e-01 -1.368260681629180908e-01 1.143665984272956848e-02 -6.785072386264801025e-02 -1.834061741828918457e-01 3.825731277465820312e-01 8.231190592050552368e-02 1.164503544569015503e-01 2.425263673067092896e-01 4.574109613895416260e-01 -1.498838327825069427e-02 -6.608877331018447876e-02 -2.193605452775955200e-01 1.318321079015731812e-01 1.575986295938491821e-01 2.389549911022186279e-01 3.872457519173622131e-02 3.851567953824996948e-02 1.785661652684211731e-02 -1.173064783215522766e-01 5.111160129308700562e-02 4.926218092441558838e-02 3.270918875932693481e-02
2.501028403639793396e-02 3.938172459602355957e-01 -1.941743791103363037e-01 -1.069285348057746887e-02 1.614817976951599121e-01 1.506708264350891113e-01 -2.280061244964599609e-01 -1.691254526376724243e-01 -2.139429450035095215e-01 1.250786483287811279e-01 -2.851464599370956421e-02 1.797549575567245483e-01 -3.093979507684707642e-02 -2.113847881555557251e-01 5.216610431671142578e-01 -3.927867859601974487e-02 6.917534768581390381e-02 6.777691096067428589e-02 1.835059374570846558e-01 1.581212282180786133e-01 -7.870841026306152344e-02 1.014752388000488281e-01 9.436150640249252319e-02 -9.535390883684158325e-02 -9.736297652125358582e-03 1.447486281394958496e-01 2.206461131572723389e-01 -9.317688643932342529e-02 9.294056147336959839e-02 2.145950347185134888e-01 -1.053310930728912354e-01 -1.284513324499130249e-01
2.463976442813873291e-01 1.256612539291381836e-01 -2.710858881473541260e-01 -2.161762863397598267e-01 1.232262700796127319e-01 9.838545322418212891e-02 2.427200824022293091e-01 -1.147876456379890442e-01 -4.170108586549758911e-02 5.453624725341796875e-01 -4.637594521045684814e-02 1.282285004854202271e-01 -1.409155428409576416e-01 8.253695070743560791e-02 2.117863446474075317e-01 3.703181073069572449e-02 2.070003189146518707e-02 1.804965734481811523e-01 -7.194031774997711182e-02 4.348738864064216614e-02 -1.354028433561325073e-01 -1.860681325197219849e-01 2.567266859114170074e-02 9.245388209819793701e-02 1.436395198106765747e-01 8.824151009321212769e-02 3.219393491744995117e-01 5.522840470075607300e-02 1.285138279199600220e-01 -1.307462006807327271e-01 1.128150597214698792e-01 1.788564026355743408e-01
1.344246417284011841e-01 4.382281377911567688e-02 -2.685666084289550781e-01 -2.289348989725112915e-01 3.019176237285137177e-02 -1.139691174030303955e-01 -2.643449306488037109e-01 3.117411024868488312e-02 -1.355087608098983765e-01 -2.162214554846286774e-02 -1.200700253248214722e-01 -3.554096445441246033e-02 -1.441232860088348389e-01 2.340824604034423828e-01 4.537668824195861816e-01 6.937452405691146851e-02 8.445616066455841064e-02 5.298322811722755432e-02 2.434214800596237183e-01 -4.887936636805534363e-02 -5.979590117931365967e-02 -2.387461513280868530e-01 -6.950482726097106934e-02 1.119634434580802917e-01 6.358451396226882935e-02 1.405672430992126465e-01 3.399368524551391602e-01 2.609440982341766357e-01 -2.613970041275024414e-01 -7.526332885026931763e-02 5.088405311107635498e-02 -1.279377490282058716e-01
-6.833795458078384399e-02 4.011937975883483887e-01 1.474969834089279175e-02 6.109644193202257156e-03 1.272032409906387329e-01 7.039880007505416870e-02 -1.795625686645507812e-02 -4.433170706033706665e-02 -2.238051593303680420e-01 1.521452814340591431e-01 1.861299015581607819e-02 3.244091942906379700e-02 -4.814065247774124146e-02 -2.414379864931106567e-01 3.958950042724609375e-01 7.610928267240524292e-02 -1.414821483194828033e-02 9.253208339214324951e-02 3.200019598007202148e-01 1.457569301128387451e-01 -4.657506197690963745e-02 -5.166710168123245239e-02 1.484506279230117798e-01 -4.721137136220932007e-02 4.290202260017395020e-02 1.438387930393218994e-01 3.458629846572875977e-01 1.058209221810102463e-02 -1.954492926597595215e-01 2.765926420688629150e-01 -2.093081772327423096e-01 -2.250152975320816040e-01
2.032870501279830933e-01 7.978238910436630249e-02 -2.618978023529052734e-01 -2.964916527271270752e-01 1.859446167945861816e-01 -8.987959474325180054e-02 1.375204324722290039e-01 -8.820545673370361328e-02 3.751212358474731445e-02 -5.940245464444160461e-02 -2.360665500164031982e-01 1.534962207078933716e-01 -2.026804983615875244e-01 7.350642979145050049e-02 4.490252137184143066e-01 -5.776741355657577515e-02 1.439036130905151367e-01 -1.818971037864685059e-01 4.003835916519165039e-01 -2.298092655837535858e-02 3.155231242999434471e-03 -1.455849260091781616e-01 5.244694277644157410e-02 1.683391481637954712e-01 2.344048023223876953e-01 5.050392076373100281e-02 1.314105987548828125e-01 1.135940030217170715e-01 5.983445420861244202e-02 -4.629576206207275391e-02 -1.553903669118881226e-01 -7.959955930709838867e-02
1.455963402986526489e-01 3.694768529385328293e-04 -3.317200839519500732e-01 -1.324715316295623779e-01 1.182718947529792786e-01 9.044596552848815918e-02 2.460869252681732178e-01 -2.710598111152648926e-01 -2.698458433151245117e-01 1.033338531851768494e-01 -3.937020003795623779e-01 -2.137776650488376617e-02 -2.258033752441406250e-01 1.732641905546188354e-01 3.004933893680572510e-01 -2.909782528877258301e-02 4.677346721291542053e-02 -5.845295265316963196e-02 2.942703664302825928e-01 -1.632207632064819336e-01 8.699355274438858032e-02 -1.484121084213256836e-01 9.408474713563919067e-02 -4.893388599157333374e-02 1.923781186342239380e-01 1.558484882116317749e-01 -3.446868434548377991e-02 1.685558706521987915e-01 1.152169033885002136e-01 -5.794437229633331299e-02 1.272771507501602173e-01 -2.236006595194339752e-02
4.431580379605293274e-02 5.300017446279525757e-02 -9.137248247861862183e-02 -2.512487471103668213e-01 -4.393109679222106934e-02 -3.193786442279815674e-01 1.682266741991043091e-01 -4.417083784937858582e-02 -2.745686471462249756e-01 1.423282921314239502e-01 -1.383017748594284058e-01 1.252273172140121460e-01 -1.205245256423950195e-01 -9.676773101091384888e-02 2.591831386089324951e-01 1.050853207707405090e-01 -1.984188798815011978e-03 3.433149158954620361e-01 -7.104279845952987671e-02 3.573975265026092529e-01 1.597040742635726929e-01 -6.302499771118164062e-02 -3.301983699202537537e-02 2.215877324342727661e-01 2.686470746994018555e-01 2.329214811325073242e-01 8.428606390953063965e-02 1.453329771757125854e-01 1.430234909057617188e-01 -2.375444024801254272e-02 -1.528975218534469604e-01 -1.662514656782150269e-01
2.180155664682388306e-01 1.354875713586807251e-01 -3.630549013614654541e-01 9.360443055629730225e-02 -4.340471699833869934e-02 -1.284864824265241623e-02 2.429249584674835205e-01 1.546437293291091919e-02 8.103626966476440430e-02 2.224429398775100708e-01 -3.012851811945438385e-02 8.705838769674301147e-02 2.278913706541061401e-01 -1.782668530941009521e-01 2.636138498783111572e-01 -1.062196865677833557e-01 2.487242668867111206e-01 3.069583773612976074e-01 -7.817848026752471924e-02 1.015589758753776550e-02 -3.434234112501144409e-02 -6.667311768978834152e-03 -1.092540845274925232e-01 -1.242333352565765381e-01 3.043772280216217041e-01 1.321696937084197998e-01 1.790145486593246460e-01 2.737864255905151367e-01 -5.090811103582382202e-02 -5.509582906961441040e-02 2.556658089160919189e-01 -1.555950343608856201e-01
-6.660715490579605103e-02 2.326654195785522461e-01 -1.903341114521026611e-01 -1.751302331686019897e-01 2.385298907756805420e-02 6.786377727985382080e-02 2.565253973007202148e-01 -5.016207322478294373e-02 3.261540259700268507e-04 4.550575092434883118e-02 9.797692298889160156e-02 2.678160369396209717e-02 1.457338333129882812e-01 -4.170624166727066040e-02 4.276259541511535645e-01 4.094605520367622375e-02 4.278823137283325195e-01 2.406742423772811890e-01 2.315255105495452881e-01 -1.929923444986343384e-01 -1.002528443932533264e-01 -6.416717171669006348e-02 1.382753625512123108e-02 -6.870483607053756714e-02 2.699982561171054840e-02 2.079434841871261597e-01 -1.325035393238067627e-01 2.831225395202636719e-01 1.456625312566757202e-01 -1.800543218851089478e-01 -3.547400981187820435e-02 1.833385527133941650e-01
9.363971650600433350e-02 2.075495570898056030e-01 8.511039614677429199e-02 -1.114187389612197876e-01 1.775623410940170288e-01 -1.992824673652648926e-01 -1.785869449377059937e-01 -2.032230794429779053e-01 -2.762922942638397217e-01 9.849622100591659546e-02 -2.171551883220672607e-01 8.069752901792526245e-02 -1.185702998191118240e-02 -1.093388050794601440e-01 5.804248452186584473e-01 2.068134956061840057e-02 1.758402399718761444e-02 4.163361340761184692e-02 1.030536442995071411e-01 -4.722006991505622864e-02 -2.078919708728790283e-01 -2.114691138267517090e-01 8.422710746526718140e-02 9.988816827535629272e-02 -4.257031530141830444e-02 -1.448436058126389980e-03 2.435456663370132446e-01 2.805384993553161621e-01 4.623831063508987427e-02 -1.002198159694671631e-01 -9.584354236721992493e-03 1.514308452606201172e-01
1.932486891746520996e-01 1.453498303890228271e-01 -3.211314603686332703e-02 -2.809812687337398529e-02 -2.772594057023525238e-02 2.431304156780242920e-01 7.322053611278533936e-02 -2.985146045684814453e-01 -1.813564300537109375e-01 2.019972056150436401e-01 9.320622682571411133e-02 9.260807931423187256e-02 -1.530081313103437424e-02 -1.170124262571334839e-01 2.530971765518188477e-01 2.339758425951004028e-01 3.229406774044036865e-01 -1.022181063890457153e-01 1.795587539672851562e-01 -1.195785999298095703e-01 -1.412545740604400635e-01 -1.962508261203765869e-01 -1.959589570760726929e-01 -2.187213748693466187e-01 2.773764431476593018e-01 2.753652036190032959e-01 8.746683597564697266e-02 2.222394496202468872e-01 -1.656351685523986816e-01 -2.002526819705963135e-02 6.273388862609863281e-02 -1.187722235918045044e-01
1.892727613449096680e-01 1.199874728918075562e-01 -1.986389905214309692e-01 -2.048934623599052429e-02 2.988798320293426514e-01 7.682914845645427704e-03 -7.531897723674774170e-02 -9.979922324419021606e-02 4.503972083330154419e-02 2.896963655948638916e-01 2.046842277050018311e-01 -1.520065516233444214e-01 -7.501249015331268311e-02 -1.383895128965377808e-01 2.194110900163650513e-01 1.638267040252685547e-01 2.025119066238403320e-01 -4.542262107133865356e-02 -3.115896284580230713e-01 1.021343320608139038e-01 1.234186887741088867e-01 -1.419229060411453247e-01 6.241410598158836365e-02 -1.567193716764450073e-01 2.221667915582656860e-01 3.617302775382995605e-01 1.065325736999511719e-01 1.975539475679397583e-01 -1.350704859942197800e-02 2.141054123640060425e-01 -2.375900931656360626e-02 2.501425445079803467e-01
3.267630040645599365e-01 1.875015534460544586e-02 -9.237800538539886475e-02 -1.932989507913589478e-01 1.340014934539794922e-01 2.291339077055454254e-02 1.093588992953300476e-01 1.360908895730972290e-01 -1.655062139034271240e-01 2.170799076557159424e-01 1.648814678192138672e-01 -3.498722314834594727e-01 4.340233281254768372e-03 -1.749186068773269653e-01 5.659972429275512695e-01 1.951673179864883423e-01 1.177319362759590149e-01 2.876810915768146515e-02 2.943574264645576477e-02 1.660413742065429688e-01 3.543521836400032043e-02 -4.127223789691925049e-02 2.446641027927398682e-02 6.269976962357759476e-03 -3.576644510030746460e-02 -2.453173547983169556e-01 1.636054664850234985e-01 -7.344238460063934326e-02 -6.518679112195968628e-02 -3.085417300462722778e-02 -1.069029420614242554e-01 1.669500470161437988e-01
2.246206104755401611e-01 -9.231870993971824646e-03 -2.485463023185729980e-01 -3.585652410984039307e-01 1.012063547968864441e-01 -5.780341848731040955e-02 8.015044778585433960e-02 -9.773579984903335571e-02 2.400792390108108521e-01 -1.330402195453643799e-01 -2.297738492488861084e-01 2.232263050973415375e-02 3.613000735640525818e-02 -9.517011046409606934e-02 5.383374691009521484e-01 -1.128046438097953796e-01 7.998522371053695679e-02 6.749222427606582642e-02 1.199457794427871704e-01 -2.367722988128662109e-01 -5.262226983904838562e-02 -2.143439799547195435e-01 9.301224350929260254e-02 5.899992585182189941e-02 9.246687591075897217e-02 2.924417853355407715e-01 1.796387434005737305e-01 -3.339289873838424683e-02 -8.450027555227279663e-02 -9.303054213523864746e-02 -2.274549752473831177e-02 4.487017542123794556e-02
2.346009463071823120e-01 1.394933611154556274e-01 -1.117732599377632141e-01 -1.665826439857482910e-01 -4.831610247492790222e-02 -2.143812328577041626e-01 1.798330545425415039e-01 7.350949943065643311e-02 -2.601469457149505615e-01 -7.619165629148483276e-02 -2.867755293846130371e-01 -3.135699629783630371e-01 -1.175254881381988525e-01 -2.645767331123352051e-01 2.233964502811431885e-01 -6.399847567081451416e-02 7.587397843599319458e-02 1.455847918987274170e-02 1.809238791465759277e-01 1.970851123332977295e-01 2.915588207542896271e-02 -2.057117074728012085e-01 -5.342090874910354614e-02 1.081563979387283325e-01 1.994033157825469971e-01 -4.606232419610023499e-02 2.291645556688308716e-01 1.765016466379165649e-01 -1.229268461465835571e-01 -2.312403768301010132e-01 2.211625874042510986e-01 -1.704360693693161011e-01
6.031649559736251831e-02 1.910936236381530762e-01 -1.493781208992004395e-01 -9.687838703393936157e-02 -5.169908702373504639e-02 6.082324683666229248e-02 1.486146599054336548e-01 4.558224231004714966e-02 1.641060709953308105e-01 1.319605708122253418e-01 -6.857464462518692017e-02 2.237252891063690186e-01 8.902401477098464966e-02 -1.265393048524856567e-01 3.042235374450683594e-01 3.525760173797607422e-01 -1.023010388016700745e-01 3.592193126678466797e-01 -9.918887913227081299e-02 8.938302099704742432e-02 7.929649204015731812e-02 -3.914718702435493469e-02 -6.676954030990600586e-02 -1.369453668594360352e-01 -8.718597888946533203e-02 3.332763314247131348e-01 1.989368796348571777e-01 3.569085299968719482e-01 -2.566145360469818115e-01 7.281371857970952988e-03 1.334263086318969727e-01 2.315457211807370186e-03
9.918295592069625854e-02 -1.876882510259747505e-03 -2.590582668781280518e-01 -2.319489121437072754e-01 -1.654313951730728149e-01 -2.598277926445007324e-01 -6.052950024604797363e-02 1.161944940686225891e-01 -9.746547043323516846e-02 3.890718519687652588e-02 -1.307174265384674072e-01 1.777871325612068176e-02 -1.732340157032012939e-01 -1.345780342817306519e-01 4.113480746746063232e-01 -3.904389590024948120e-02 1.205703392624855042e-01 3.453176021575927734e-01 3.257585465908050537e-01 2.558728680014610291e-02 -2.025877684354782104e-01 -2.041704654693603516e-01 -5.893345177173614502e-02 2.931586802005767822e-01 1.556842476129531860e-01 1.134283915162086487e-01 5.919153243303298950e-02 1.129090264439582825e-01 7.347831130027770996e-02 1.789002865552902222e-01 1.216221880167722702e-02 -7.956195622682571411e-02
-1.724944114685058594e-01 1.341760307550430298e-01 -3.057326972484588623e-01 2.121969908475875854e-01 2.787469699978828430e-02 1.732378150336444378e-03 -3.314960002899169922e-02 5.235295742750167847e-03 -3.073445856571197510e-01 1.394574716687202454e-02 -2.891378700733184814e-01 -2.456090180203318596e-03 -1.004794016480445862e-01 -3.859987258911132812e-01 3.425525426864624023e-01 -1.125284656882286072e-01 1.489708125591278076e-01 -1.337005048990249634e-01 1.842691302299499512e-01 1.644367575645446777e-01 1.748924851417541504e-01 -6.382764130830764771e-02 -1.189265400171279907e-01 -8.381675183773040771e-02 4.666436836123466492e-02 1.612729281187057495e-01 -5.956142675131559372e-03 2.200618833303451538e-01 -1.724783778190612793e-01 2.528878152370452881e-01 1.075577661395072937e-01 7.527486979961395264e-02
6.955720484256744385e-02 -4.903030395507812500e-02 -3.126176893711090088e-01 -6.449216604232788086e-02 1.105738505721092224e-01 -7.266277074813842773e-02 1.676796078681945801e-01 -2.776766717433929443e-01 -3.666710555553436279e-01 -1.526588853448629379e-02 -2.547328770160675049e-01 5.287298187613487244e-02 -2.501542866230010986e-01 6.970211118459701538e-02 3.651719093322753906e-01 3.025842085480690002e-02 -1.200639642775058746e-02 6.213687732815742493e-02 1.986970901489257812e-01 -2.366371899843215942e-01 2.062780559062957764e-01 -1.020989269018173218e-01 2.077947705984115601e-01 4.552390426397323608e-03 1.948181986808776855e-01 1.274978965520858765e-01 -1.542245596647262573e-02 2.442965060472488403e-01 1.518186628818511963e-01 -8.345703780651092529e-02 -1.518767327070236206e-01 -3.476824611425399780e-02
3.531875610351562500e-01 1.545224636793136597e-01 -1.698154211044311523e-01 -1.967171765863895416e-02 -1.158514176495373249e-03 1.952009648084640503e-01 1.622966527938842773e-01 2.294909354532137513e-04 -5.145771801471710205e-02 1.257858574390411377e-01 8.455947786569595337e-02 -5.538492277264595032e-02 -4.779281094670295715e-02 1.673894226551055908e-01 2.652762234210968018e-01 1.183868721127510071e-01 2.857548594474792480e-01 -2.691299468278884888e-02 -5.815910920500755310e-02 9.860607981681823730e-02 3.329478204250335693e-01 5.833440274000167847e-02 -1.048032715916633606e-01 6.326433271169662476e-02 1.973641812801361084e-01 4.318735897541046143e-01 -3.653359785676002502e-02 2.429494708776473999e-01 -1.777185946702957153e-01 2.312622517347335815e-01 1.049815565347671509e-01 8.769993484020233154e-02
4.351597651839256287e-02 2.634731829166412354e-01 -9.917881339788436890e-02 9.368813782930374146e-02 6.074224784970283508e-02 3.089818358421325684e-02 2.857140302658081055e-01 -1.808184832334518433e-01 7.218961417675018311e-02 3.645137846469879150e-01 -2.018558382987976074e-01 5.588638409972190857e-02 1.541162431240081787e-01 -2.054289281368255615e-01 3.670451045036315918e-01 6.860421597957611084e-02 1.327259838581085205e-01 7.475219666957855225e-02 6.009712815284729004e-02 4.847233742475509644e-02 -7.975538820028305054e-02 -1.813994646072387695e-01 4.173422977328300476e-02 -1.864355057477951050e-01 2.644415199756622314e-01 2.545473575592041016e-01 7.942333817481994629e-02 2.367591708898544312e-01 -5.752220004796981812e-02 1.083944886922836304e-01 1.903749257326126099e-01 -2.246120423078536987e-01
3.065433539450168610e-02 3.167998492717742920e-01 -9.967498481273651123e-02 1.655187457799911499e-02 1.195441782474517822e-01 8.703753352165222168e-02 -1.162063926458358765e-01 -2.407206408679485321e-02 -2.481968104839324951e-01 1.110614910721778870e-01 5.618821457028388977e-02 1.649545580148696899e-01 1.559190358966588974e-02 -6.447716802358627319e-02 4.752021431922912598e-01 1.356872618198394775e-01 3.321660682559013367e-02 1.173422709107398987e-01 4.397284686565399170e-01 2.489140033721923828e-01 1.282515525817871094e-01 1.213940791785717010e-02 6.316109746694564819e-02 -3.029724359512329102e-01 1.003178060054779053e-01 7.126179337501525879e-02 7.170693576335906982e-02 -5.203418433666229248e-02 5.567465350031852722e-02 1.941161155700683594e-01 -8.484563231468200684e-02 -2.146331369876861572e-01
1.188133805990219116e-01 3.613537847995758057e-01 -1.197270378470420837e-01 -8.616059273481369019e-02 -1.057999879121780396e-01 -1.077549904584884644e-01 -2.267091767862439156e-03 -1.209686324000358582e-01 -3.592999652028083801e-02 2.984441220760345459e-01 -5.325761437416076660e-02 -1.047487333416938782e-01 -1.694434508681297302e-02 -3.471270799636840820e-01 3.511486947536468506e-01 4.519547894597053528e-02 2.348677814006805420e-01 8.857709914445877075e-02 2.541369497776031494e-01 1.611823290586471558e-01 1.583816707134246826e-01 1.966404020786285400e-01 -3.476368263363838196e-02 -1.130023300647735596e-01 2.834835052490234375e-01 -9.075847920030355453e-04 -4.623980075120925903e-02 -7.159247249364852905e-02 -1.363404691219329834e-01 2.669678330421447754e-01 -4.178065061569213867e-02 -1.877939701080322266e-01
-3.915504552423954010e-03 2.128307521343231201e-01 -5.770874395966529846e-02 -1.693472564220428467e-01 1.957173794507980347e-01 4.822334740310907364e-03 -1.303388155065476894e-03 -7.093894481658935547e-02 -1.318247914314270020e-01 8.064627647399902344e-02 1.671850085258483887e-01 2.625684253871440887e-03 -1.108153630048036575e-02 -1.717266440391540527e-01 4.459907114505767822e-01 -4.905913397669792175e-02 5.804247036576271057e-02 2.674644589424133301e-01 4.262537062168121338e-01 2.199027240276336670e-01 -3.977602347731590271e-03 7.392685115337371826e-02 -1.845137029886245728e-01 -1.355568021535873413e-01 2.620447576045989990e-01 8.663175255060195923e-02 1.162204369902610779e-01 -5.835884064435958862e-02 1.387641876935958862e-01 2.507643401622772217e-01 -1.508244127035140991e-01 -1.889988929033279419e-01
3.342347145080566406e-01 2.521034888923168182e-02 -2.729315757751464844e-01 -4.752390831708908081e-02 1.733793765306472778e-01 -1.442229151725769043e-01 1.039391290396451950e-02 -3.414705395698547363e-02 -1.113448366522789001e-01 -3.337745070457458496e-01 -2.911160886287689209e-02 1.338598281145095825e-01 -1.972631812095642090e-01 -1.123965382575988770e-01 2.501477301120758057e-01 2.374000102281570435e-01 9.117345511913299561e-02 2.734894156455993652e-01 1.184085756540298462e-01 1.180371865630149841e-01 -1.090813279151916504e-01 -2.614032626152038574e-01 -2.137213200330734253e-02 2.817421853542327881e-01 1.083584353327751160e-01 1.388141512870788574e-01 1.875618100166320801e-01 1.123908609151840210e-01 -1.649480909109115601e-01 2.011301741003990173e-02 7.418653368949890137e-02 2.503057718276977539e-01
1.711179167032241821e-01 2.078375965356826782e-01 6.262100301682949066e-03 -2.060626894235610962e-01 1.168893501162528992e-01 -2.732712030410766602e-01 3.700942173600196838e-02 5.009667016565799713e-03 2.242520451545715332e-01 3.475233539938926697e-02 -1.767294108867645264e-01 6.723602861166000366e-02 -2.272495776414871216e-01 -3.184748068451881409e-02 2.737646698951721191e-01 -1.218264922499656677e-01 8.709990233182907104e-02 1.609804183244705200e-01 8.178937435150146484e-02 1.468387097120285034e-01 3.729422092437744141e-01 -1.117674633860588074e-02 -3.363369703292846680e-01 -3.020563628524541855e-03 3.302391171455383301e-01 5.780205875635147095e-02 7.954590022563934326e-02 -5.300837755203247070e-02 3.275225684046745300e-02 3.036434650421142578e-01 4.165468364953994751e-02 -1.869542896747589111e-01
2.059955447912216187e-01 1.577371358871459961e-01 -4.423905909061431885e-02 3.447870537638664246e-02 -1.768670529127120972e-01 -6.484376639127731323e-02 5.411405488848686218e-02 -3.212185800075531006e-01 -8.135287463665008545e-02 -7.856894284486770630e-02 -2.757229208946228027e-01 1.461849361658096313e-01 -5.002926290035247803e-02 -1.179237291216850281e-01 1.645918190479278564e-01 9.615059196949005127e-02 7.466537505388259888e-02 8.725419640541076660e-02 2.002518922090530396e-01 6.550511717796325684e-02 1.209498047828674316e-01 5.750752985477447510e-02 -3.193306969478726387e-03 8.186980336904525757e-02 -1.355870068073272705e-01 5.137999653816223145e-01 1.961145997047424316e-01 1.401516944169998169e-01 1.783035695552825928e-01 7.665333151817321777e-02 3.958312869071960449e-01 -8.920203894376754761e-02
2.704882621765136719e-01 -7.121209800243377686e-02 -2.277675867080688477e-01 -1.828532218933105469e-01 -9.217496216297149658e-02 -1.237315163016319275e-01 2.013888806104660034e-01 1.438680440187454224e-01 -2.256217040121555328e-02 -1.542159914970397949e-02 -2.516795694828033447e-01 2.377089112997055054e-04 -2.939126789569854736e-01 -4.462109878659248352e-02 3.900653719902038574e-01 -6.627651746384799480e-04 2.395557165145874023e-01 -8.747505955398082733e-03 2.635718584060668945e-01 3.485492467880249023e-01 1.631481107324361801e-03 -1.694197207689285278e-01 5.790568515658378601e-02 1.307003945112228394e-01 -1.281202435493469238e-01 1.761373430490493774e-01 -2.696169912815093994e-02 2.144697010517120361e-01 1.404636502265930176e-01 8.142137527465820312e-02 -1.693733930587768555e-01 1.465918147005140781e-03
1.564825326204299927e-01 3.648683428764343262e-01 -2.843491174280643463e-02 1.674454659223556519e-01 -1.931117922067642212e-01 -1.285310983657836914e-01 1.535439342260360718e-01 -1.248326227068901062e-01 -9.128688275814056396e-02 2.666190564632415771e-01 -7.057756185531616211e-02 1.539378762245178223e-01 -1.472325623035430908e-01 -3.012649118900299072e-01 1.573073118925094604e-01 1.566726267337799072e-01 2.746851556003093719e-02 1.358677353709936142e-02 2.430645674467086792e-01 3.014309331774711609e-03 1.109032034873962402e-01 3.902331367135047913e-02 -1.633387058973312378e-01 -2.166638374328613281e-01 2.471964210271835327e-01 4.612335935235023499e-02 2.257657796144485474e-01 1.383200138807296753e-01 1.407769322395324707e-01 3.738731145858764648e-01 -9.847857058048248291e-02 -2.514742873609066010e-02
-2.253354713320732117e-02 3.362014889717102051e-01 -4.043567180633544922e-02 -9.864719212055206299e-02 2.403254806995391846e-01 4.845932126045227051e-02 4.450479522347450256e-02 -2.301546558737754822e-02 -2.433845549821853638e-01 1.201290488243103027e-01 -2.110761553049087524e-01 1.076493635773658752e-01 -7.012952864170074463e-02 -1.672363281250000000e-01 4.369092881679534912e-01 -8.565747737884521484e-02 1.170355901122093201e-01 1.980631202459335327e-01 3.513286709785461426e-01 1.120578572154045105e-01 5.700542405247688293e-02 -5.026699975132942200e-02 -1.412308812141418457e-01 -1.935155838727951050e-01 1.330406069755554199e-01 1.708522066473960876e-02 1.292392909526824951e-01 -1.986966282129287720e-01 -3.926407173275947571e-02 2.238041907548904419e-01 -1.644633561372756958e-01 -2.159141898155212402e-01
8.246596157550811768e-02 8.562894165515899658e-02 -2.447578907012939453e-01 -1.043740287423133850e-01 9.178373962640762329e-02 1.906984299421310425e-02 9.010137617588043213e-02 -1.222120821475982666e-01 -1.253586411476135254e-01 -9.932579100131988525e-02 -2.386385053396224976e-01 -5.346625670790672302e-02 -1.729648858308792114e-01 4.721545055508613586e-02 3.792212307453155518e-01 -7.970925420522689819e-02 2.471446245908737183e-01 -2.558898627758026123e-01 2.546207010746002197e-01 1.454565525054931641e-01 2.430782914161682129e-01 -3.524544537067413330e-01 1.388426125049591064e-01 -1.441183090209960938e-01 2.715876102447509766e-01 4.371919110417366028e-02 1.077808216214179993e-01 2.529179155826568604e-01 9.457460790872573853e-02 -1.680207788012921810e-03 -8.381068706512451172e-02 -1.113293692469596863e-01
-1.440373994410037994e-02 2.659861147403717041e-01 -9.778968989849090576e-02 -1.253520697355270386e-01 -4.482337459921836853e-02 3.440000116825103760e-02 2.819422259926795959e-02 -1.358182728290557861e-01 -2.277238965034484863e-01 2.000904381275177002e-01 -1.818282008171081543e-01 9.597472101449966431e-02 -1.988830268383026123e-01 -4.412179291248321533e-01 3.828639388084411621e-01 2.224154397845268250e-02 8.366857469081878662e-02 7.134913653135299683e-02 1.725652962923049927e-01 1.971268057823181152e-01 4.973846371285617352e-04 -3.821562603116035461e-02 5.217550322413444519e-03 -3.785666823387145996e-01 1.868487894535064697e-01 5.420522764325141907e-02 6.233537569642066956e-02 -1.218618974089622498e-01 -4.193898290395736694e-02 1.526079177856445312e-01 -2.422411888837814331e-01 -3.821249119937419891e-03
2.579293251037597656e-01 7.711015641689300537e-02 5.912034958600997925e-02 -2.321247607469558716e-01 8.121371269226074219e-02 -3.477204442024230957e-01 -3.252409771084785461e-02 -8.637681603431701660e-02 -1.738532818853855133e-02 1.539321839809417725e-01 -1.878678947687149048e-01 4.168211296200752258e-02 -1.879650950431823730e-01 -1.029929965734481812e-01 4.057844877243041992e-01 -1.242603957653045654e-01 -7.069448381662368774e-02 -1.896748542785644531e-01 1.806764900684356689e-01 -2.744215354323387146e-02 -3.178570419549942017e-02 -2.157502919435501099e-01 8.776076138019561768e-02 -1.274466812610626221e-01 9.958497434854507446e-02 1.684400737285614014e-01 3.010188639163970947e-01 2.825649976730346680e-01 -1.358777582645416260e-01 -1.973972022533416748e-01 1.094455868005752563e-01 1.517579555511474609e-01
2.209740579128265381e-01 -1.028739288449287415e-02 7.822918891906738281e-02 2.077084183692932129e-01 4.183788597583770752e-01 2.124851942062377930e-01 -1.299234777688980103e-01 -1.880026161670684814e-01 -1.540755331516265869e-01 7.186393439769744873e-02 -2.242190390825271606e-01 -2.829109691083431244e-02 4.286836460232734680e-02 -6.216429919004440308e-02 2.323168814182281494e-01 1.954841315746307373e-01 2.484960854053497314e-01 7.163172960281372070e-02 4.732437804341316223e-02 6.400777027010917664e-03 3.022389411926269531e-01 -1.012011915445327759e-01 1.551502384245395660e-02 -2.697447836399078369e-01 5.135216191411018372e-02 2.362668216228485107e-01 2.881870269775390625e-01 2.349374443292617798e-01 -4.544723033905029297e-02 2.391303330659866333e-02 3.685199469327926636e-02 -8.404748141765594482e-02
1.136117801070213318e-02 2.609246671199798584e-01 -1.673984527587890625e-01 -1.057823821902275085e-01 -6.880503892898559570e-02 1.267194896936416626e-01 7.914500311017036438e-03 -3.419938310980796814e-02 -2.331825047731399536e-01 3.102166056632995605e-01 -1.193016171455383301e-01 1.411206573247909546e-01 -1.301140487194061279e-01 -3.175253570079803467e-01 3.848483264446258545e-01 -1.025983691215515137e-01 2.268900871276855469e-01 1.954838782548904419e-01 1.630587130784988403e-01 1.566215604543685913e-01 1.323350667953491211e-01 -2.427394874393939972e-02 -4.285291582345962524e-02 -1.842457205057144165e-01 2.297204285860061646e-01 1.980369538068771362e-02 1.418122351169586182e-01 -1.693298071622848511e-01 -3.617330268025398254e-02 2.319086194038391113e-01 -2.295467704534530640e-01 7.060240954160690308e-02
-2.371797338128089905e-02 3.531490564346313477e-01 -1.627325713634490967e-01 -1.648905575275421143e-01 1.896524727344512939e-01 7.369691878557205200e-02 1.329353451728820801e-01 -1.157960593700408936e-01 -3.831488788127899170e-01 1.910773962736129761e-01 -1.496392360422760248e-04 -5.821113660931587219e-02 -2.892423421144485474e-02 -2.923681139945983887e-01 2.800000011920928955e-01 -5.596503615379333496e-02 1.204249709844589233e-01 3.162278831005096436e-01 2.185129374265670776e-01 1.222600862383842468e-01 1.434982866048812866e-01 1.362921856343746185e-02 -1.389455497264862061e-01 -1.304008513689041138e-01 2.549501955509185791e-01 1.024167910218238831e-01 1.124139130115509033e-01 -1.378281861543655396e-01 1.143612787127494812e-01 4.831525310873985291e-02 -1.682104915380477905e-01 -9.437807649374008179e-02
5.455988645553588867e-01 7.834104448556900024e-02 -1.909756213426589966e-01 -6.407655775547027588e-02 1.901498436927795410e-01 8.180882781744003296e-02 4.398642852902412415e-02 2.716000750660896301e-02 -7.190596312284469604e-02 -6.809800118207931519e-02 2.873331606388092041e-01 7.140434533357620239e-02 5.968082323670387268e-02 -9.405063092708587646e-02 2.483221739530563354e-01 -1.597009003162384033e-01 1.524009704589843750e-01 -1.906974464654922485e-01 4.944874346256256104e-02 -4.174733906984329224e-02 1.747308522462844849e-01 -1.693379580974578857e-01 4.776227101683616638e-02 -3.250234574079513550e-02 2.859444916248321533e-02 3.834856152534484863e-01 1.756589859724044800e-01 1.053382232785224915e-01 1.290030032396316528e-01 1.194984689354896545e-01 -2.134034335613250732e-01 -1.429172009229660034e-01
3.144503533840179443e-01 1.480944603681564331e-01 -2.009297460317611694e-01 -2.041331958025693893e-03 4.934797063469886780e-02 1.044676452875137329e-01 -4.210040345788002014e-02 -5.209070071578025818e-02 -1.436188519001007080e-01 3.730993717908859253e-02 -2.426517754793167114e-02 -2.175050079822540283e-01 -4.207669943571090698e-02 1.734595894813537598e-01 2.846272885799407959e-01 2.068501561880111694e-01 2.901461422443389893e-01 -3.126449510455131531e-02 8.556290715932846069e-02 8.878690004348754883e-02 3.458870351314544678e-01 6.051348149776458740e-02 -3.613693267107009888e-02 -1.673527806997299194e-01 -1.215607747435569763e-01 3.268125653266906738e-01 -6.024764478206634521e-02 2.623924612998962402e-01 -8.814731240272521973e-02 3.448708355426788330e-01 9.567446261644363403e-02 1.118126884102821350e-01
1.742774248123168945e-01 2.385239116847515106e-02 -2.851190790534019470e-02 -1.863529980182647705e-01 3.167096897959709167e-02 1.243952661752700806e-01 3.785178437829017639e-02 -1.506306678056716919e-01 -3.907617628574371338e-01 3.556598350405693054e-02 -1.214827895164489746e-01 -2.401444315910339355e-01 -9.898950904607772827e-02 2.306589297950267792e-02 3.249861598014831543e-01 2.656807303428649902e-01 3.934395313262939453e-02 2.080924510955810547e-01 -2.664118073880672455e-03 3.810366690158843994e-01 -1.284543722867965698e-01 -3.232010900974273682e-01 -2.258848212659358978e-02 1.042002625763416290e-02 -5.081523954868316650e-02 1.777763366699218750e-01 4.500641301274299622e-02 1.063875928521156311e-01 -1.976275816559791565e-02 2.176124453544616699e-01 -1.698935478925704956e-01 -2.103171646595001221e-01
1.692569702863693237e-01 2.689805328845977783e-01 -2.217435389757156372e-01 1.784481555223464966e-01 -3.030826523900032043e-02 5.587437376379966736e-02 3.395648300647735596e-01 -2.200979366898536682e-02 3.234421135857701302e-03 2.635286748409271240e-01 -1.088837981224060059e-01 4.154147952795028687e-02 -1.673130691051483154e-02 -2.695257961750030518e-01 1.424534171819686890e-01 3.490680158138275146e-01 1.587526351213455200e-01 -2.081116195768117905e-03 1.136907264590263367e-01 -4.768453165888786316e-02 4.534205887466669083e-03 7.312142103910446167e-02 -5.770702660083770752e-02 -5.198993906378746033e-02 3.572667390108108521e-02 3.077178299427032471e-01 7.492551952600479126e-02 3.543666899204254150e-01 -2.263216674327850342e-01 1.768025755882263184e-01 -1.690428853034973145e-01 -1.001751050353050232e-01
4.777632057666778564e-01 1.265866160392761230e-01 -2.011952847242355347e-01 -1.109298244118690491e-01 -5.412823334336280823e-02 -3.118607774376869202e-02 1.749380230903625488e-01 -9.325260668992996216e-02 -1.051256433129310608e-01 7.761652767658233643e-02 -2.579619586467742920e-01 -1.587773263454437256e-01 1.212933287024497986e-01 -1.652784794569015503e-01 1.918286979198455811e-01 2.242438346147537231e-01 -2.295820713043212891e-01 3.942635953426361084e-01 -4.440952837467193604e-02 1.443598270416259766e-01 9.873748570680618286e-02 -1.571495532989501953e-01 6.836864352226257324e-02 6.169477850198745728e-02 3.250455111265182495e-02 -5.794390570372343063e-03 8.976647257804870605e-02 2.263298630714416504e-01 1.171506121754646301e-01 -2.476075887680053711e-01 -8.392369002103805542e-02 7.381653040647506714e-02
-4.876713082194328308e-02 6.735996901988983154e-02 -2.364451996982097626e-02 1.476053893566131592e-01 1.950351446866989136e-01 -2.136043161153793335e-01 -1.098293364048004150e-01 4.264803826808929443e-01 -2.214870229363441467e-02 2.027088403701782227e-01 -4.417882859706878662e-02 -6.179189309477806091e-02 2.490127682685852051e-01 -1.228822097182273865e-01 3.842459917068481445e-01 1.344563532620668411e-02 -2.985486388206481934e-02 1.140728965401649475e-01 1.385762095451354980e-01 1.688275337219238281e-01 1.159107312560081482e-02 -1.348216980695724487e-01 1.021037623286247253e-02 -2.299760878086090088e-01 6.299032270908355713e-02 3.350073993206024170e-01 1.851815283298492432e-01 2.535602748394012451e-01 3.019802644848823547e-02 2.514633238315582275e-01 3.598332032561302185e-02 8.776282519102096558e-02
-1.179190874099731445e-01 3.803151845932006836e-01 -7.749828696250915527e-02 -1.939738690853118896e-01 1.851317435503005981e-01 6.474097073078155518e-02 -9.606309980154037476e-02 -1.077296286821365356e-01 -2.659954130649566650e-01 1.467654407024383545e-01 2.463552542030811310e-02 -3.833030909299850464e-02 -2.916597425937652588e-01 -2.400994747877120972e-01 3.787082433700561523e-01 5.556667223572731018e-02 -1.839694380760192871e-02 2.822430431842803955e-01 2.218511849641799927e-01 1.932429373264312744e-01 8.502779901027679443e-02 -3.530312329530715942e-03 -1.445134878158569336e-01 -1.969083249568939209e-01 1.295024603605270386e-01 8.188955485820770264e-02 1.547529697418212891e-01 -4.312499985098838806e-02 -7.198912650346755981e-02 2.204877734184265137e-01 -1.283757984638214111e-01 -4.372385144233703613e-02
-4.776007682085037231e-02 1.305608600378036499e-01 -1.228699088096618652e-01 -1.278099417686462402e-01 -2.439193278551101685e-01 4.370592162013053894e-02 1.103938370943069458e-01 6.419181823730468750e-02 -2.419010847806930542e-01 2.535538077354431152e-01 -1.564307808876037598e-01 1.351250410079956055e-01 -1.401278376579284668e-01 -3.463391959667205811e-01 3.164536952972412109e-01 -2.944833971560001373e-02 2.422068268060684204e-01 2.221260219812393188e-01 2.429949343204498291e-01 1.284448951482772827e-01 2.652690112590789795e-01 -5.499338731169700623e-02 -8.606102317571640015e-02 -2.515845000743865967e-01 2.377810031175613403e-01 1.012661978602409363e-01 1.207000911235809326e-01 -1.316893249750137329e-01 2.915076911449432373e-02 7.364942133426666260e-02 -1.556899398565292358e-01 9.237904101610183716e-02
2.673360705375671387e-01 -6.482458114624023438e-02 -1.140405684709548950e-01 -1.833170801401138306e-01 2.422288358211517334e-01 -1.059948746114969254e-02 2.125127613544464111e-01 -1.162175685167312622e-01 -7.430356740951538086e-02 1.709441542625427246e-01 -1.662740707397460938e-01 -1.055486798286437988e-01 1.845458708703517914e-02 5.182884633541107178e-02 3.036758601665496826e-01 -1.497369259595870972e-01 1.462650150060653687e-01 -3.531086444854736328e-02 6.921822577714920044e-02 1.369800865650177002e-01 1.307877991348505020e-02 4.550791531801223755e-02 5.790560692548751831e-02 7.420563697814941406e-02 -2.523932373151183128e-03 1.201775819063186646e-01 -1.527339518070220947e-01 5.689109563827514648e-01 -3.056241869926452637e-01 1.038275510072708130e-01 1.708027273416519165e-01 1.302816420793533325e-01
2.521957159042358398e-01 -7.739017903804779053e-02 -2.310772538185119629e-01 -6.390634924173355103e-02 1.425351351499557495e-01 -1.935396641492843628e-01 -3.337119817733764648e-01 -1.328001469373703003e-01 -1.583768725395202637e-01 5.306693539023399353e-02 1.264821458607912064e-02 1.420199405401945114e-02 -1.486603021621704102e-01 1.571878343820571899e-01 5.156027078628540039e-01 2.819792553782463074e-02 2.073305100202560425e-02 -5.441702902317047119e-02 1.824687793850898743e-02 5.753068998456001282e-02 2.164304554462432861e-01 -1.977761834859848022e-01 -7.266297936439514160e-02 1.401168406009674072e-01 2.065700590610504150e-01 2.060436606407165527e-01 -2.352421730756759644e-02 2.480411529541015625e-01 6.342548131942749023e-02 2.065771371126174927e-01 1.616350114345550537e-01 -8.070978522300720215e-02
3.493650630116462708e-02 1.104146335273981094e-02 -3.469128012657165527e-01 1.527017652988433838e-01 -1.176763400435447693e-01 -5.261557176709175110e-02 2.905678749084472656e-02 -3.014434576034545898e-01 -7.494763471186161041e-03 7.079124450683593750e-02 -5.995228141546249390e-02 -6.227296963334083557e-02 6.143793836236000061e-02 -3.913033753633499146e-02 2.734583318233489990e-01 8.925562351942062378e-02 3.067936301231384277e-01 3.116478323936462402e-01 1.538443416357040405e-01 -3.814657032489776611e-02 -6.533571332693099976e-02 -7.551182061433792114e-02 -2.414497584104537964e-01 -1.827208548784255981e-01 2.587464153766632080e-01 1.812026947736740112e-01 3.787223622202873230e-02 3.264794647693634033e-01 -2.832781076431274414e-01 1.938315778970718384e-01 -1.250277180224657059e-02 -4.758928716182708740e-02
2.972650825977325439e-01 1.836540549993515015e-02 -2.075638771057128906e-01 -1.082239970564842224e-01 2.119569629430770874e-01 2.349697425961494446e-02 1.456556767225265503e-01 -7.246501743793487549e-02 1.223358958959579468e-01 6.952156871557235718e-02 -1.272707134485244751e-01 2.281085774302482605e-02 1.970984041690826416e-03 -2.791316211223602295e-01 1.932441294193267822e-01 1.861906200647354126e-01 -1.480947732925415039e-01 1.365099847316741943e-01 -2.577729150652885437e-02 -1.369372308254241943e-01 3.658882156014442444e-02 8.271127939224243164e-03 -1.312682628631591797e-01 -1.671070009469985962e-01 2.376908510923385620e-01 5.304329991340637207e-01 -3.926345705986022949e-02 3.395634889602661133e-01 2.656953781843185425e-02 3.908418864011764526e-02 1.510885804891586304e-01 -1.086338609457015991e-01
2.491723597049713135e-01 1.642094105482101440e-01 -1.865756660699844360e-01 -1.261623948812484741e-01 -5.165704712271690369e-02 -1.251789480447769165e-01 -1.073984056711196899e-01 -2.547134757041931152e-01 -4.001620411872863770e-02 2.743415832519531250e-01 -2.565346956253051758e-01 -2.749917805194854736e-01 -2.539421319961547852e-01 9.154278784990310669e-02 4.589911401271820068e-01 4.420312121510505676e-02 8.838013559579849243e-02 -1.365067362785339355e-01 9.621594101190567017e-02 -5.536859855055809021e-02 2.628673240542411804e-02 -1.247240304946899414e-01 -6.012627482414245605e-02 -3.568707033991813660e-02 1.432066876441240311e-02 -8.617842942476272583e-02 7.883147895336151123e-02 2.290205359458923340e-01 6.728269159793853760e-02 -1.158325746655464172e-01 -7.445584982633590698e-02 3.346529603004455566e-01
2.309196293354034424e-01 2.214401811361312866e-01 -1.164257973432540894e-01 -7.915709912776947021e-02 -7.090768963098526001e-02 -1.037471741437911987e-01 2.563252151012420654e-01 -1.635220795869827271e-01 -1.483899056911468506e-01 6.142001226544380188e-02 -2.518166601657867432e-01 -1.032197941094636917e-02 -2.215623855590820312e-01 2.639949508011341095e-02 2.743459343910217285e-01 -7.717023789882659912e-02 2.778672873973846436e-01 4.183544963598251343e-02 2.135757952928543091e-01 -1.508200913667678833e-01 2.194058746099472046e-01 -2.892077267169952393e-01 2.373079396784305573e-02 5.070237815380096436e-02 1.188111528754234314e-01 1.009777188301086426e-02 -1.198214963078498840e-01 3.677780032157897949e-01 2.157060056924819946e-01 -4.493661224842071533e-02 -1.441130191087722778e-01 1.840642094612121582e-01
2.685278952121734619e-01 3.276153504848480225e-01 -6.388901174068450928e-02 1.117928605526685715e-02 1.578222662210464478e-01 -5.919784680008888245e-02 2.317440658807754517e-01 -1.976977661252021790e-02 -8.580490015447139740e-03 -3.457359597086906433e-02 -1.688084602355957031e-01 9.341680258512496948e-02 -4.432042688131332397e-02 -4.340522456914186478e-03 2.834552824497222900e-01 -4.840786010026931763e-02 2.201221287250518799e-01 -1.952224522829055786e-01 2.305649071931838989e-01 2.513976991176605225e-01 7.195880264043807983e-02 -1.778876781463623047e-01 1.759472787380218506e-01 -3.384493291378021240e-01 1.274758428335189819e-01 8.354903012514114380e-02 5.881533771753311157e-02 8.589074015617370605e-02 1.627990454435348511e-01 -2.597047686576843262e-01 3.796906024217605591e-02 3.097869157791137695e-01
1.384521871805191040e-01 -4.862524569034576416e-02 -3.739644587039947510e-01 -2.275119274854660034e-01 -1.050478294491767883e-01 -4.100295901298522949e-01 -9.557082504034042358e-02 6.275638937950134277e-02 -1.006574854254722595e-01 1.919950731098651886e-02 -1.383791863918304443e-01 -1.015146821737289429e-02 -2.189028859138488770e-01 -2.323022186756134033e-01 3.955576419830322266e-01 1.032854169607162476e-01 9.525564499199390411e-03 2.457992881536483765e-01 2.690984308719635010e-01 1.952528581023216248e-02 -1.168183758854866028e-01 -1.496690809726715088e-01 1.320918947458267212e-01 9.064766019582748413e-02 1.003026068210601807e-01 1.612939089536666870e-01 8.299354463815689087e-02 1.943256109952926636e-01 -1.951193809509277344e-02 -6.577660143375396729e-02 7.744140177965164185e-02 9.699560701847076416e-02
-5.360201001167297363e-02 3.295173123478889465e-02 -4.124416112899780273e-01 -2.877532318234443665e-02 -8.451117202639579773e-03 2.233756147325038910e-02 -1.556914392858743668e-02 7.149329781532287598e-02 -2.534207701683044434e-01 2.236849665641784668e-01 -8.986236155033111572e-02 -1.796069890260696411e-01 2.815416455268859863e-02 -1.481544375419616699e-01 3.910035789012908936e-01 5.427850410342216492e-02 1.754326932132244110e-02 -2.864801883697509766e-01 -7.904528826475143433e-02 1.338631659746170044e-01 3.236180245876312256e-01 7.568259537220001221e-02 -1.606791168451309204e-01 -3.115763068199157715e-01 1.065539121627807617e-01 1.420502662658691406e-01 9.243876487016677856e-02 1.485254019498825073e-01 -9.824567288160324097e-02 2.697815299034118652e-01 -3.445367887616157532e-02 1.895300485193729401e-02
-6.038453057408332825e-02 1.761214137077331543e-01 -2.005700767040252686e-01 -8.016717433929443359e-02 -1.856533885002136230e-01 3.814720734953880310e-02 1.033764556050300598e-01 -5.058195814490318298e-02 -1.549336612224578857e-01 2.669173777103424072e-01 -1.584907919168472290e-01 1.109019443392753601e-01 -1.666687875986099243e-01 -3.171245753765106201e-01 3.627322912216186523e-01 -4.371102899312973022e-02 1.523499041795730591e-01 2.237766236066818237e-01 3.438433706760406494e-01 1.792813092470169067e-01 2.342866063117980957e-01 1.226286515593528748e-01 6.836685538291931152e-02 -2.313089817762374878e-01 4.933148995041847229e-02 5.104235932230949402e-02 1.671283841133117676e-01 -1.180397942662239075e-01 -6.149028986692428589e-02 2.360392808914184570e-01 -9.978415071964263916e-02 8.302590996026992798e-02
1.601853221654891968e-01 -3.794492781162261963e-02 -1.191085651516914368e-01 -2.000858634710311890e-01 3.519028797745704651e-02 7.349190767854452133e-03 2.496054768562316895e-01 2.331006713211536407e-02 -2.001472562551498413e-01 1.136132255196571350e-01 3.450142592191696167e-02 1.723752021789550781e-01 5.583385750651359558e-02 5.378995835781097412e-02 2.591760158538818359e-01 1.684243381023406982e-01 3.412394821643829346e-01 -7.063461840152740479e-02 1.547886580228805542e-01 -2.541432678699493408e-01 8.664079755544662476e-02 -1.203533187508583069e-01 -1.901505440473556519e-01 -2.166710644960403442e-01 2.243838012218475342e-01 4.031413793563842773e-01 4.488985240459442139e-02 1.695621013641357422e-01 -8.552213013172149658e-02 1.587509065866470337e-01 1.509126871824264526e-01 -2.347679436206817627e-01
2.902359068393707275e-01 -1.749538630247116089e-01 -2.882314324378967285e-01 -6.309317797422409058e-02 2.538524270057678223e-01 6.600401550531387329e-02 1.516177505254745483e-01 -8.623032271862030029e-02 -1.874777823686599731e-01 1.570019572973251343e-01 -6.052955985069274902e-02 1.255560964345932007e-01 -1.442637890577316284e-01 8.485663682222366333e-02 3.130227923393249512e-01 4.401339218020439148e-02 -1.560140997171401978e-01 1.493112295866012573e-01 9.749290347099304199e-02 -2.920374274253845215e-02 -5.407898500561714172e-02 -3.252536952495574951e-01 1.714359521865844727e-01 -1.585521996021270752e-01 8.881656080484390259e-02 5.251033604145050049e-02 5.570397526025772095e-02 8.172722905874252319e-02 8.390068262815475464e-02 -3.783563897013664246e-02 4.135487675666809082e-01 2.675051093101501465e-01
2.736223638057708740e-01 1.258150786161422729e-01 -7.576780766248703003e-02 3.251441568136215210e-02 1.153638586401939392e-02 -1.246916055679321289e-01 4.925012290477752686e-01 4.744255170226097107e-02 5.297122150659561157e-02 -1.537505351006984711e-02 -1.170514747500419617e-01 -5.249958857893943787e-02 -1.343057025223970413e-02 1.210449188947677612e-01 3.205525279045104980e-01 -9.990646690130233765e-02 2.072150409221649170e-01 9.622967243194580078e-02 1.876561790704727173e-01 1.035135909914970398e-01 2.112940698862075806e-01 -2.324480861425399780e-01 -3.975656256079673767e-02 3.522474318742752075e-03 1.680171340703964233e-01 4.963732510805130005e-02 -1.506208349019289017e-02 3.644084930419921875e-01 1.737334132194519043e-01 -6.844850257039070129e-03 -1.000894680619239807e-01 3.042805790901184082e-01
3.120900988578796387e-01 1.067054718732833862e-01 -1.642595678567886353e-01 -6.053578853607177734e-02 -2.228287458419799805e-01 -7.158433645963668823e-02 1.205460280179977417e-01 1.063753198832273483e-02 1.612647026777267456e-01 2.579629421234130859e-01 -1.843873597681522369e-02 -3.145264927297830582e-03 -2.382174283266067505e-01 5.689681693911552429e-02 4.397083520889282227e-01 2.886285483837127686e-01 2.798274904489517212e-02 -1.928671635687351227e-02 1.954824179410934448e-01 5.035845097154378891e-03 -9.251297265291213989e-02 -2.126132696866989136e-01 1.894941031932830811e-01 8.407364040613174438e-02 1.880622953176498413e-01 3.276198208332061768e-01 5.548765137791633606e-02 2.023131847381591797e-01 5.074767023324966431e-02 -1.335973292589187622e-01 1.353827863931655884e-01 3.721633227542042732e-03
-1.843451112508773804e-01 4.249626398086547852e-01 -3.307773172855377197e-01 3.280835971236228943e-02 -1.612968184053897858e-02 -2.835583090782165527e-01 2.488081008195877075e-01 -1.553057581186294556e-01 -8.924221247434616089e-02 2.033357918262481689e-01 8.878911286592483521e-02 4.571151733398437500e-02 -1.058454625308513641e-02 -1.656273305416107178e-01 2.600819170475006104e-01 1.964092999696731567e-01 -4.612831398844718933e-02 6.511106155812740326e-03 2.072906941175460815e-01 -4.488202556967735291e-02 6.691756099462509155e-02 -2.558518350124359131e-01 -6.196389719843864441e-02 -7.040633261203765869e-02 -3.279270138591527939e-03 9.671770781278610229e-02 7.462976872920989990e-02 1.644933819770812988e-01 2.508008480072021484e-01 2.497173100709915161e-01 -1.340378224849700928e-01 -6.394468992948532104e-02
2.029934376478195190e-01 2.501150369644165039e-01 -7.042764127254486084e-02 -1.360978633165359497e-01 -2.365741580724716187e-01 -1.757509559392929077e-01 7.954356074333190918e-02 -3.060878217220306396e-01 -1.040190756320953369e-01 -2.749097347259521484e-02 -1.632083803415298462e-01 4.498973861336708069e-02 2.899174988269805908e-01 -5.691237002611160278e-02 2.644152045249938965e-01 -3.965636715292930603e-03 6.863075494766235352e-02 1.975929290056228638e-01 1.372990757226943970e-02 2.754489518702030182e-02 1.273440569639205933e-01 -8.785536512732505798e-03 -2.414813637733459473e-02 -3.253075182437896729e-01 -7.725360244512557983e-02 3.586293756961822510e-01 1.521967202425003052e-01 1.962083280086517334e-01 1.338551193475723267e-01 1.893758587539196014e-02 3.225829005241394043e-01 4.938908293843269348e-02
3.244036436080932617e-02 7.673149555921554565e-02 -1.573856472969055176e-01 -1.860064826905727386e-02 -3.537160111591219902e-03 -4.125263914465904236e-02 9.220679849386215210e-02 1.271569579839706421e-01 1.342532932758331299e-01 1.138575151562690735e-01 4.829800128936767578e-02 2.089112251996994019e-01 -2.727782130241394043e-01 1.618145965039730072e-02 4.082538187503814697e-01 -1.277581006288528442e-01 2.105122506618499756e-01 -1.229162514209747314e-01 3.085984885692596436e-01 -1.625957041978836060e-01 3.141684234142303467e-01 -1.448428183794021606e-01 -1.295046359300613403e-01 1.919772326946258545e-01 9.085556864738464355e-02 2.244179993867874146e-01 3.228321969509124756e-01 1.643096059560775757e-01 -1.259256303310394287e-01 -1.949540376663208008e-01 9.279112517833709717e-02 -1.476558484137058258e-02
4.041517972946166992e-01 -3.978998586535453796e-02 -4.154776930809020996e-01 9.242903441190719604e-02 7.556197047233581543e-02 -2.357368916273117065e-02 1.198209822177886963e-01 -5.562603473663330078e-02 -2.081735134124755859e-01 1.323054879903793335e-01 4.658295959234237671e-02 -2.013682723045349121e-01 -2.972256541252136230e-01 1.671353578567504883e-01 2.883870899677276611e-01 -6.127946451306343079e-02 4.796069115400314331e-02 -5.836856365203857422e-02 -2.162893861532211304e-02 -6.663954257965087891e-02 1.689385175704956055e-01 8.309791237115859985e-02 1.468573212623596191e-01 -1.014515012502670288e-01 2.915448844432830811e-01 -3.820083290338516235e-02 3.237513899803161621e-01 1.138066425919532776e-01 -1.071101278066635132e-01 8.095929026603698730e-02 -2.809986658394336700e-02 1.499172300100326538e-01
4.282868802547454834e-01 -1.346492022275924683e-01 -5.542175471782684326e-02 3.253088518977165222e-02 2.998153567314147949e-01 8.022012561559677124e-02 -1.170303151011466980e-01 -3.950025513768196106e-02 -1.254260987043380737e-01 2.365984022617340088e-01 -1.598063558340072632e-01 -2.600333690643310547e-01 -2.754114270210266113e-01 5.215515941381454468e-02 2.414348274469375610e-01 5.707303434610366821e-02 2.611796371638774872e-02 1.060510128736495972e-01 1.780763864517211914e-01 -8.009279146790504456e-03 1.216931715607643127e-01 -8.993845432996749878e-02 9.969126433134078979e-02 -1.721247881650924683e-01 8.543076366186141968e-02 -1.276222169399261475e-01 3.677617311477661133e-01 3.063360452651977539e-01 -1.552646793425083160e-02 -3.546153008937835693e-02 1.145924329757690430e-01 6.534136086702346802e-02
3.712331652641296387e-01 1.851401478052139282e-01 4.681754112243652344e-02 -1.983459666371345520e-02 7.245473563671112061e-02 8.600171655416488647e-02 4.122933745384216309e-02 1.097408607602119446e-01 2.966982722282409668e-01 -6.312562152743339539e-03 -1.064001321792602539e-01 1.727420687675476074e-01 -1.615814119577407837e-01 6.045321747660636902e-02 2.841465473175048828e-01 3.245115876197814941e-01 1.525424122810363770e-01 2.493382394313812256e-01 8.827493526041507721e-03 1.855410486459732056e-01 1.297698616981506348e-01 -1.621420383453369141e-01 -2.257050573825836182e-01 -1.848774552345275879e-01 9.101395308971405029e-02 1.896951794624328613e-01 1.488868594169616699e-01 2.503704130649566650e-01 -1.602661013603210449e-01 1.296945214271545410e-01 1.818510293960571289e-01 -3.167358040809631348e-02
4.760419428348541260e-01 6.678236275911331177e-02 -1.813527494668960571e-01 -6.066447868943214417e-02 5.724665895104408264e-02 2.578996308147907257e-02 1.506310701370239258e-01 -4.536917433142662048e-02 -3.502666950225830078e-01 1.509126424789428711e-01 -2.653419971466064453e-01 2.596278674900531769e-03 -1.022420004010200500e-01 -4.509174078702926636e-02 2.849094867706298828e-01 2.110195904970169067e-01 -7.933399081230163574e-02 1.799416691064834595e-01 -7.650668174028396606e-02 1.011660695075988770e-01 2.221140637993812561e-02 -1.915971040725708008e-01 1.243658140301704407e-01 1.809322647750377655e-02 -2.753188274800777435e-02 -6.438782066106796265e-02 2.638888955116271973e-01 5.921824276447296143e-02 -7.634124904870986938e-02 -3.720519542694091797e-01 1.171951666474342346e-01 7.622260600328445435e-02
2.146419435739517212e-01 8.623386919498443604e-02 -8.656360954046249390e-02 1.523867994546890259e-02 -7.296238839626312256e-02 2.931804768741130829e-02 3.222897276282310486e-02 1.163382604718208313e-01 7.861381769180297852e-02 -8.029418438673019409e-02 -8.383361250162124634e-02 2.326479554176330566e-01 -1.582378298044204712e-01 1.271264553070068359e-01 5.542195439338684082e-01 5.366089940071105957e-02 1.664849817752838135e-01 -4.538629949092864990e-02 4.087364077568054199e-01 1.293141096830368042e-01 2.549222707748413086e-01 -3.274452313780784607e-02 1.293135583400726318e-01 -1.726631820201873779e-02 2.149616479873657227e-01 1.378095597028732300e-01 2.046803534030914307e-01 1.585804075002670288e-01 -8.691210299730300903e-03 -2.275215238332748413e-01 9.247172623872756958e-02 -6.094579398632049561e-02
2.502298653125762939e-01 3.412962853908538818e-01 -1.057399213314056396e-01 1.283162180334329605e-02 7.541259401477873325e-04 -8.081968873739242554e-02 2.630026638507843018e-01 1.601161211729049683e-01 1.173079460859298706e-01 1.358195543289184570e-01 -1.553155183792114258e-01 7.971367239952087402e-02 1.294128745794296265e-01 1.846046559512615204e-02 2.615681886672973633e-01 1.507014036178588867e-01 1.736447364091873169e-01 2.866917848587036133e-01 -1.167044639587402344e-01 -1.394874453544616699e-01 7.703731209039688110e-02 8.937890827655792236e-02 -1.201503127813339233e-01 -2.477558553218841553e-01 3.022278659045696259e-02 2.235834896564483643e-01 2.114939391613006592e-01 2.715969681739807129e-01 -2.440381199121475220e-01 4.764015972614288330e-02 2.662400007247924805e-01 -6.663420703262090683e-03
2.314037829637527466e-01 2.206238657236099243e-01 -3.326454758644104004e-01 -9.328974783420562744e-02 -1.780623793601989746e-01 -1.673168241977691650e-01 7.419882714748382568e-02 -9.468914568424224854e-02 4.211750812828540802e-03 2.100625187158584595e-01 -8.416577428579330444e-02 3.812790289521217346e-02 -7.336733490228652954e-02 -1.626832932233810425e-01 3.687263429164886475e-01 1.166624501347541809e-01 6.045585870742797852e-02 -1.915957182645797729e-01 1.240437552332878113e-01 -8.219952881336212158e-02 -7.667638361454010010e-02 -1.425686329603195190e-01 2.721194550395011902e-02 1.024485230445861816e-01 2.576644718647003174e-02 4.168916940689086914e-01 -1.361466348171234131e-01 2.850641906261444092e-01 8.596678078174591064e-02 -2.462945431470870972e-01 1.530880481004714966e-01 -6.673289090394973755e-02
-5.772555619478225708e-02 3.360287100076675415e-02 -2.458343803882598877e-01 -1.133434996008872986e-01 -6.486723572015762329e-02 8.796791732311248779e-02 2.486735396087169647e-02 4.344565421342849731e-02 1.453149914741516113e-01 3.113580346107482910e-01 -7.067033648490905762e-02 7.892631739377975464e-02 -2.101536095142364502e-01 -2.554535865783691406e-01 2.627049386501312256e-01 2.375420480966567993e-01 1.481208056211471558e-01 1.016163080930709839e-01 7.971849292516708374e-02 -1.197151020169258118e-01 -7.144222618080675602e-04 -9.956900775432586670e-02 5.662320926785469055e-02 -2.711670696735382080e-01 3.320941329002380371e-01 2.109070718288421631e-01 -2.277604863047599792e-02 2.610070705413818359e-01 -2.651193439960479736e-01 2.722923755645751953e-01 5.722713191062211990e-03 -1.902091205120086670e-01
1.996378302574157715e-01 3.649047613143920898e-01 1.974694430828094482e-02 3.412577882409095764e-02 -8.236895315349102020e-03 8.200677111744880676e-03 -1.234797015786170959e-01 -1.325121521949768066e-01 -2.117810994386672974e-01 1.454178690910339355e-01 -2.174099236726760864e-01 -3.177442401647567749e-02 -5.161078646779060364e-03 -2.650389075279235840e-01 3.817936778068542480e-01 -1.124010905623435974e-01 8.646602183580398560e-02 2.421297132968902588e-01 2.060088068246841431e-01 1.502164304256439209e-01 1.987316459417343140e-01 2.083315998315811157e-01 -1.205458939075469971e-01 -8.021188527345657349e-02 1.931306868791580200e-01 1.237867027521133423e-02 1.563983410596847534e-01 5.749698728322982788e-03 -4.152920882916077971e-05 2.866684496402740479e-01 -2.139600813388824463e-01 -1.570755243301391602e-01
3.927123546600341797e-01 -4.705766215920448303e-02 -1.331692337989807129e-01 -7.196458429098129272e-02 1.146477535367012024e-01 -2.574230134487152100e-01 3.551759719848632812e-01 -7.539793848991394043e-02 -2.380047366023063660e-02 1.181270331144332886e-01 -8.287572860717773438e-02 1.701003611087799072e-01 1.946200579404830933e-01 -8.202189207077026367e-02 4.732668697834014893e-01 -1.619219407439231873e-02 -2.119320183992385864e-01 -8.151730895042419434e-02 2.327213250100612640e-02 -8.664142340421676636e-02 8.547382801771163940e-02 -2.086349576711654663e-02 -3.544934093952178955e-02 2.160900682210922241e-01 -8.288753032684326172e-02 -1.861641556024551392e-01 1.851253658533096313e-01 3.076701983809471130e-02 -4.956759884953498840e-02 2.707284986972808838e-01 -1.294226199388504028e-01 7.539983093738555908e-02
1.659784317016601562e-01 5.028377473354339600e-02 -2.072365731000900269e-01 3.328723367303609848e-03 -2.870575897395610809e-02 5.849165841937065125e-02 2.328157133888453245e-04 -2.145450711250305176e-01 -4.456954449415206909e-02 2.206970453262329102e-01 -3.064547181129455566e-01 -2.639796435832977295e-01 8.147272467613220215e-02 1.416694819927215576e-01 4.296652376651763916e-01 -4.855365678668022156e-02 3.172313421964645386e-02 2.028964161872863770e-01 8.076891303062438965e-02 -2.262255549430847168e-02 2.205174565315246582e-01 -2.775619924068450928e-01 4.011242836713790894e-02 9.016526490449905396e-02 -2.935362979769706726e-02 1.346825212240219116e-01 -5.337602272629737854e-02 3.650983572006225586e-01 -1.374205052852630615e-01 -5.557613447308540344e-03 3.004694590345025063e-03 3.000523149967193604e-01
3.393170833587646484e-01 5.724758654832839966e-02 -1.045916751027107239e-01 -7.524631917476654053e-02 -2.169158756732940674e-01 -2.951376140117645264e-01 2.032718658447265625e-01 -1.883228719234466553e-01 -5.587418377399444580e-02 -2.239744812250137329e-01 -7.594674825668334961e-02 -1.697912961244583130e-01 -3.497127890586853027e-01 -3.104940354824066162e-01 3.296071290969848633e-01 -3.914421424269676208e-02 -1.709803566336631775e-02 1.360467523336410522e-01 2.285248637199401855e-01 3.165964037179946899e-02 6.397711485624313354e-02 -1.304805278778076172e-01 8.851361274719238281e-02 -8.098557591438293457e-02 1.183331012725830078e-01 -6.740494817495346069e-02 1.197053492069244385e-01 1.059105843305587769e-01 -1.742170751094818115e-01 -1.660457700490951538e-01 4.564091563224792480e-03 -1.664469093084335327e-01
4.320858046412467957e-02 2.593955099582672119e-01 -1.503023654222488403e-01 -1.562084108591079712e-01 -1.839441955089569092e-01 9.649343043565750122e-02 1.192979365587234497e-01 -5.912953615188598633e-02 -3.058115243911743164e-01 2.450101971626281738e-01 -9.714099764823913574e-02 5.951292440295219421e-02 -2.408758699893951416e-01 -2.459637969732284546e-01 3.658032119274139404e-01 -1.107276156544685364e-01 1.326484233140945435e-01 1.315896660089492798e-01 2.242965847253799438e-01 6.943254917860031128e-02 1.303592473268508911e-01 2.132734470069408417e-02 -1.179877854883670807e-02 -1.991748362779617310e-01 2.195415496826171875e-01 -7.984779775142669678e-03 2.739809751510620117e-01 -8.325047791004180908e-02 2.442540414631366730e-02 3.026956617832183838e-01 -1.377625465393066406e-01 -5.569722130894660950e-02
5.678737908601760864e-02 2.122945189476013184e-01 -9.633836895227432251e-02 -1.746032685041427612e-01 2.612041532993316650e-01 -5.983362719416618347e-02 2.190164774656295776e-01 -4.318696632981300354e-02 -1.905277818441390991e-01 1.332385390996932983e-01 -9.630727767944335938e-02 2.131242901086807251e-01 4.434036463499069214e-02 9.212407469749450684e-02 2.068854272365570068e-01 7.989130169153213501e-02 6.642204523086547852e-02 -1.662155054509639740e-02 3.317652344703674316e-01 -1.140895411372184753e-01 2.435500770807266235e-01 -3.677007555961608887e-01 2.822942137718200684e-01 -1.089077517390251160e-01 1.593726277351379395e-01 1.740821897983551025e-01 -1.647894978523254395e-01 1.098406016826629639e-01 -2.760294079780578613e-01 1.900735050439834595e-01 -1.987564004957675934e-02 2.064405567944049835e-02
6.992524862289428711e-02 8.300076425075531006e-02 -7.685728371143341064e-02 -1.130569726228713989e-01 -2.067351900041103363e-02 -4.311153292655944824e-02 -1.223394796252250671e-01 -1.371799316257238388e-02 -5.059115961194038391e-02 -7.014323770999908447e-02 -1.740027964115142822e-01 -6.050274148583412170e-02 -2.070871442556381226e-01 -1.411956548690795898e-01 6.208471059799194336e-01 5.243290588259696960e-02 7.651170343160629272e-02 -2.980269789695739746e-01 1.954791098833084106e-01 2.312159538269042969e-01 2.046656981110572815e-02 -5.923574790358543396e-02 2.469096034765243530e-01 5.837149918079376221e-02 1.922340691089630127e-01 2.128545641899108887e-01 1.008777916431427002e-01 2.916570603847503662e-01 -2.040030434727668762e-02 4.620308801531791687e-02 -1.577677130699157715e-01 -7.964903488755226135e-03
5.254166945815086365e-02 2.319023758172988892e-01 -1.581283211708068848e-01 -2.200365066528320312e-01 -2.204255759716033936e-01 -1.209321245551109314e-01 9.430948644876480103e-02 -9.161823987960815430e-02 -2.986031398177146912e-02 9.920781105756759644e-02 -6.782130151987075806e-02 -4.515493288636207581e-02 -2.832959964871406555e-02 -1.393716782331466675e-01 1.968219578266143799e-01 2.269852161407470703e-01 9.105541557073593140e-02 7.123665511608123779e-02 3.107026219367980957e-01 8.498690277338027954e-02 -4.138044605497270823e-04 -1.789704710245132446e-01 2.344884537160396576e-02 1.635521501302719116e-01 -2.000571489334106445e-01 3.506312966346740723e-01 3.723305761814117432e-01 -1.456123590469360352e-01 -2.273117750883102417e-01 3.440248966217041016e-02 1.801608204841613770e-01 2.776949405670166016e-01
1.607012748718261719e-01 4.831679761409759521e-01 -3.152876198291778564e-01 1.178083121776580811e-01 -1.714271157979965210e-01 -1.103787869215011597e-01 7.918261736631393433e-02 -1.810882985591888428e-01 -7.417802512645721436e-02 1.802005320787429810e-01 -6.831731647253036499e-02 2.910231351852416992e-01 -1.046517491340637207e-01 -1.783300936222076416e-01 2.237799018621444702e-01 1.733183860778808594e-01 1.042631193995475769e-01 7.250467687845230103e-02 1.164749711751937866e-01 8.871113508939743042e-02 1.033180765807628632e-02 1.195596009492874146e-01 -9.018779546022415161e-02 -9.049749374389648438e-02 1.610335111618041992e-01 -4.476609453558921814e-02 1.824543178081512451e-01 2.567249536514282227e-01 2.135335654020309448e-01 1.310842782258987427e-01 -1.886918097734451294e-01 5.284360796213150024e-02
1.699372678995132446e-01 -3.497523963451385498e-01 -2.420494705438613892e-01 -1.500199586153030396e-01 1.014622226357460022e-01 2.258078902959823608e-01 1.627433747053146362e-01 1.433194801211357117e-02 2.387048676609992981e-03 -4.646304622292518616e-02 7.931271940469741821e-02 1.957340091466903687e-01 -6.196118146181106567e-02 -2.870724499225616455e-01 2.094583213329315186e-01 2.841861248016357422e-01 -1.547744274139404297e-01 9.617631882429122925e-02 2.689844071865081787e-01 -1.289742439985275269e-01 1.381989270448684692e-01 -4.098657369613647461e-01 -5.191591382026672363e-02 -1.332172751426696777e-01 1.892059668898582458e-02 9.564270079135894775e-02 1.312426775693893433e-01 2.041650265455245972e-01 -1.128686517477035522e-01 -8.214840292930603027e-02 -5.692617222666740417e-02 3.478793427348136902e-02
3.955655992031097412e-01 8.663977682590484619e-02 1.451733522117137909e-02 -1.310526728630065918e-01 3.183443546295166016e-01 2.574086785316467285e-01 3.014243021607398987e-02 -1.778985559940338135e-01 2.092817574739456177e-01 3.118374347686767578e-01 -1.496664583683013916e-01 -1.325861662626266479e-01 -7.968319207429885864e-02 -3.901085630059242249e-02 2.064252048730850220e-01 4.726533964276313782e-02 1.000390499830245972e-01 -8.157968986779451370e-04 -6.207578815519809723e-03 4.064377024769783020e-02 6.280952692031860352e-02 2.999652735888957977e-02 2.695679850876331329e-02 -4.435750655829906464e-03 1.462296396493911743e-01 2.037057727575302124e-01 3.987013399600982666e-01 2.616354823112487793e-01 7.431271672248840332e-02 -8.882897906005382538e-03 2.111996263265609741e-01 -1.641587615013122559e-01
2.587136626243591309e-01 8.321214467287063599e-03 -6.028474122285842896e-02 -3.576162457466125488e-01 2.199065126478672028e-02 4.115609079599380493e-02 1.028239130973815918e-01 1.612089425325393677e-01 -2.543167173862457275e-01 -6.656502932310104370e-02 1.159988045692443848e-01 1.511768847703933716e-01 7.313773781061172485e-02 -1.896647959947586060e-01 1.007380038499832153e-01 3.578774631023406982e-03 -4.509138688445091248e-02 3.547017276287078857e-02 2.620854973793029785e-01 2.000626362860202789e-02 -6.362839788198471069e-02 2.867816202342510223e-02 -3.090975806117057800e-02 -2.601641416549682617e-01 2.586421370506286621e-01 2.812577486038208008e-01 2.423179745674133301e-01 3.852798044681549072e-01 -1.132049709558486938e-01 7.914321124553680420e-02 1.694058030843734741e-01 2.429098188877105713e-01
3.598941564559936523e-01 1.957117170095443726e-01 -2.546081840991973877e-01 -1.287288516759872437e-01 -3.849047794938087463e-02 9.692403674125671387e-02 1.906252056360244751e-01 -1.889411807060241699e-01 -1.846965029835700989e-02 1.010550372302532196e-02 -1.804786324501037598e-01 -6.163958832621574402e-02 2.766832709312438965e-03 -3.849597647786140442e-02 1.903400272130966187e-01 6.130839139223098755e-02 1.880277879536151886e-02 6.273851543664932251e-02 2.020994015038013458e-02 -1.697064191102981567e-01 7.336422055959701538e-02 -2.356127137318253517e-03 -2.727058716118335724e-02 -2.310243993997573853e-01 2.900312840938568115e-01 4.431277215480804443e-01 -1.348501741886138916e-01 3.666426539421081543e-01 4.882947355508804321e-02 3.951727226376533508e-02 2.350606769323348999e-01 -6.540728360414505005e-02
4.560011029243469238e-01 1.659866571426391602e-01 -1.100957486778497696e-02 -7.454741001129150391e-02 2.015303820371627808e-01 1.296180784702301025e-01 1.623877733945846558e-01 -9.769353270530700684e-02 -2.104915492236614227e-02 1.209484040737152100e-01 -8.807310834527015686e-03 -8.081715553998947144e-02 6.867206841707229614e-02 -1.506184488534927368e-01 7.342632114887237549e-02 -2.196248061954975128e-02 1.686564981937408447e-01 5.338412895798683167e-02 8.108711987733840942e-02 -2.182497531175613403e-01 7.662875950336456299e-02 -2.875147163867950439e-01 1.551049109548330307e-02 -2.418619841337203979e-01 1.101066768169403076e-01 4.397110044956207275e-01 -1.615621335804462433e-02 2.465920448303222656e-01 -1.714463718235492706e-02 1.363370120525360107e-01 2.713110446929931641e-01 -1.368975639343261719e-01
2.309954464435577393e-01 7.548925280570983887e-02 8.023591712117195129e-03 -1.556161046028137207e-01 -7.992269843816757202e-02 -1.757837235927581787e-01 -2.350173592567443848e-01 -2.772181928157806396e-01 -1.130020245909690857e-01 2.101137638092041016e-01 -1.545773595571517944e-01 6.808682531118392944e-02 -1.608790829777717590e-02 8.459450304508209229e-02 5.153505206108093262e-01 2.861359156668186188e-02 1.289090365171432495e-01 -9.666834771633148193e-02 2.129807025194168091e-01 2.139626536518335342e-03 -1.246547996997833252e-01 -1.955471932888031006e-01 7.096440996974706650e-03 -6.951807532459497452e-03 1.137050539255142212e-01 9.461569599807262421e-03 2.846706807613372803e-01 2.850648164749145508e-01 -1.423428859561681747e-02 3.547544404864311218e-02 -9.591368585824966431e-02 2.772035300731658936e-01
4.012323617935180664e-01 1.730913221836090088e-01 -2.144849002361297607e-01 -8.599837869405746460e-02 -5.639153718948364258e-02 2.005552053451538086e-01 1.695861071348190308e-01 3.416004776954650879e-02 1.968511343002319336e-01 -1.933201961219310760e-02 -1.353477388620376587e-01 1.034487113356590271e-01 -4.462849721312522888e-02 -7.788806408643722534e-02 1.641202569007873535e-01 2.429988980293273926e-01 -1.240014731884002686e-01 3.105670213699340820e-01 -1.125748604536056519e-01 1.618490815162658691e-01 1.065586879849433899e-01 -1.379348039627075195e-01 -1.296771764755249023e-01 -3.256432712078094482e-02 -3.701616078615188599e-02 2.651056349277496338e-01 1.487133353948593140e-01 4.135412573814392090e-01 -1.956166140735149384e-02 1.165814846754074097e-01 2.059020251035690308e-01 -5.484611261636018753e-03
1.139410287141799927e-01 2.056357860565185547e-01 6.271988153457641602e-03 -2.711252272129058838e-01 5.980180948972702026e-02 -1.132225692272186279e-01 -6.930729746818542480e-02 -1.037998646497726440e-01 -1.818373501300811768e-01 8.631211519241333008e-02 -9.454957395792007446e-02 -1.634350270032882690e-01 -6.646332144737243652e-02 1.436179429292678833e-01 3.742261528968811035e-01 2.673240303993225098e-01 2.250829488039016724e-01 1.662276089191436768e-01 6.291801482439041138e-02 3.516404330730438232e-01 -2.623099088668823242e-02 -1.019642800092697144e-01 -1.837868839502334595e-01 2.764819562435150146e-02 -5.878980085253715515e-02 2.553829550743103027e-01 1.078483164310455322e-01 -1.636908389627933502e-02 -9.924142807722091675e-02 3.478983044624328613e-01 -2.320730686187744141e-01 9.822062402963638306e-02
1.210939586162567139e-01 1.755638122558593750e-01 -2.357390224933624268e-01 5.895881727337837219e-02 4.877420887351036072e-02 1.261510401964187622e-01 1.958808004856109619e-01 -6.200993433594703674e-02 1.910639554262161255e-01 3.797221481800079346e-01 -1.272170245647430420e-01 1.978570669889450073e-01 1.603523641824722290e-01 -2.490730769932270050e-02 4.429491460323333740e-01 -3.489975631237030029e-02 8.571290224790573120e-02 4.924819618463516235e-02 3.579589352011680603e-02 -7.935670763254165649e-02 1.064803171902894974e-02 -1.340489387512207031e-01 -1.856342703104019165e-01 -2.161784172058105469e-01 2.962139248847961426e-01 1.886336058378219604e-01 6.896635890007019043e-02 1.196340844035148621e-01 -3.245718404650688171e-02 1.012937203049659729e-01 2.486507147550582886e-01 -2.073987424373626709e-01
3.008298873901367188e-01 7.122737169265747070e-02 -2.367491126060485840e-01 -3.667563796043395996e-01 -2.755709737539291382e-02 -2.264588624238967896e-01 -3.755331039428710938e-02 7.616593688726425171e-02 -1.220947057008743286e-01 -1.883234530687332153e-01 -2.389536798000335693e-01 4.015239328145980835e-02 -7.890610396862030029e-02 -1.331117600202560425e-01 4.907441437244415283e-01 -5.190929397940635681e-02 2.232538461685180664e-01 2.587115205824375153e-02 2.409965991973876953e-01 2.212387695908546448e-02 4.931838810443878174e-02 -1.515833139419555664e-01 6.645327806472778320e-02 7.215149700641632080e-02 1.387636214494705200e-01 1.247156709432601929e-01 -1.051827147603034973e-01 1.615516990423202515e-01 -7.392181456089019775e-02 -1.279392838478088379e-01 -1.798724979162216187e-01 -8.825578540563583374e-02
2.336876839399337769e-01 1.336155980825424194e-01 -1.203884333372116089e-01 -1.318772882223129272e-01 9.759934991598129272e-02 -1.428554058074951172e-01 -1.167474985122680664e-01 -3.441672027111053467e-02 4.171812906861305237e-02 3.645163774490356445e-01 -7.289468194358050823e-04 7.969954982399940491e-03 -2.450088113546371460e-01 -1.577528864145278931e-01 1.441252082586288452e-01 -1.754685044288635254e-01 1.908410489559173584e-01 2.739736139774322510e-01 3.938053548336029053e-02 3.234688937664031982e-01 2.043378800153732300e-01 -9.382247179746627808e-02 -2.157760560512542725e-01 -2.970049083232879639e-01 2.285345047712326050e-01 2.333961278200149536e-01 -1.346020251512527466e-01 9.022634476423263550e-02 1.004235893487930298e-01 8.679284900426864624e-02 1.012483835220336914e-01 -1.262093335390090942e-01
-1.705642342567443848e-01 1.831579059362411499e-01 -1.775209754705429077e-01 -1.079531665891408920e-02 2.517928741872310638e-02 9.382766671478748322e-03 3.892202377319335938e-01 -5.409233644604682922e-02 5.247993394732475281e-02 -2.094258181750774384e-02 -2.073774784803390503e-01 1.179110482335090637e-01 -1.831013895571231842e-02 1.052134782075881958e-01 3.800415396690368652e-01 6.681600958108901978e-02 3.001299500465393066e-01 -3.381960466504096985e-02 2.510642409324645996e-01 1.074549034237861633e-01 -1.025686264038085938e-01 5.864222068339586258e-03 1.079345680773258209e-02 -3.523299992084503174e-01 5.273320898413658142e-02 3.876895606517791748e-01 4.209414497017860413e-02 2.070474922657012939e-01 5.038068047724664211e-04 1.062337383627891541e-01 1.337368041276931763e-01 5.179908126592636108e-02
5.470554903149604797e-02 2.859058976173400879e-01 -1.627823114395141602e-01 -4.970874264836311340e-02 -2.336655557155609131e-01 -5.649187788367271423e-02 1.584142595529556274e-01 -2.803028002381324768e-02 -2.190131545066833496e-01 2.989500463008880615e-01 -1.073255985975265503e-01 1.101222112774848938e-01 -6.668770313262939453e-02 -2.343227416276931763e-01 4.241821467876434326e-01 1.356925964355468750e-01 1.209794059395790100e-01 1.757141798734664917e-01 7.618512213230133057e-02 4.729770869016647339e-02 2.848925888538360596e-01 2.015805244445800781e-01 5.813458934426307678e-02 -2.086729109287261963e-01 1.682252734899520874e-01 2.729265019297599792e-02 1.149930953979492188e-01 8.075305819511413574e-02 1.477692127227783203e-01 2.221546024084091187e-01 -1.847619265317916870e-01 -8.691293001174926758e-02
3.963827490806579590e-01 3.704867884516716003e-02 -3.395227715373039246e-02 -9.245616942644119263e-02 -1.630694866180419922e-01 1.173319742083549500e-01 1.967411488294601440e-01 -7.616758346557617188e-02 -1.161660328507423401e-01 3.235340118408203125e-01 -1.295460313558578491e-01 -2.100941389799118042e-01 -2.092260271310806274e-01 -5.866001918911933899e-02 2.283135950565338135e-01 -1.558691710233688354e-01 -3.320192918181419373e-02 -2.371980696916580200e-01 1.455278247594833374e-01 1.629527658224105835e-01 -1.084783077239990234e-01 -2.616053521633148193e-01 -4.491565376520156860e-02 -2.098324745893478394e-01 6.392858922481536865e-02 8.682152628898620605e-02 2.092433720827102661e-01 2.706713974475860596e-01 1.329000294208526611e-02 -6.675480306148529053e-02 2.645427286624908447e-01 -9.785319864749908447e-02
1.857376396656036377e-01 8.461419492959976196e-02 -2.289103567600250244e-01 -2.481690496206283569e-01 1.608969867229461670e-01 -6.442695856094360352e-02 1.985893398523330688e-02 3.691642731428146362e-02 -3.940061852335929871e-02 2.065607160329818726e-01 1.387826353311538696e-01 -3.396100699901580811e-01 7.921688258647918701e-02 -1.684110164642333984e-01 4.648133516311645508e-01 8.566726744174957275e-02 -3.915082290768623352e-02 1.466015577316284180e-01 -7.839494384825229645e-03 1.642108559608459473e-01 -5.311185121536254883e-02 -2.027811855077743530e-01 -8.783550560474395752e-02 1.807609200477600098e-01 5.074501037597656250e-02 -1.970732659101486206e-01 2.786460518836975098e-01 1.038508713245391846e-01 -3.275226056575775146e-01 -4.868682846426963806e-02 -2.156162820756435394e-02 -3.721547499299049377e-02
1.398364603519439697e-01 -3.286913782358169556e-02 -1.580134630203247070e-01 -4.707422852516174316e-02 2.371176928281784058e-01 7.360911369323730469e-02 6.109923124313354492e-02 -1.047959625720977783e-01 -2.052839845418930054e-01 -1.083906665444374084e-01 -3.026265092194080353e-02 -6.717109680175781250e-02 -8.674043416976928711e-02 9.124319255352020264e-02 4.380372464656829834e-01 3.141618371009826660e-01 1.228150948882102966e-01 2.743112146854400635e-01 1.537946164608001709e-01 1.471483409404754639e-01 4.688060581684112549e-01 -1.368959993124008179e-01 8.444301784038543701e-03 -9.867020417004823685e-04 -2.319342643022537231e-02 2.201644778251647949e-01 -2.438562959432601929e-01 2.104931138455867767e-02 2.486038580536842346e-02 1.396635621786117554e-01 7.452718168497085571e-02 -3.544410318136215210e-02
2.354934364557266235e-01 1.980187743902206421e-01 -7.333037257194519043e-02 -1.102148890495300293e-01 8.515558391809463501e-02 2.273147925734519958e-02 3.348875343799591064e-01 -1.100551113486289978e-01 1.017338410019874573e-01 5.104956403374671936e-02 -2.736042439937591553e-01 1.366432905197143555e-01 8.769325166940689087e-02 -4.100717231631278992e-02 3.719356060028076172e-01 -2.009310722351074219e-01 1.887790709733963013e-01 -2.728782780468463898e-02 3.182418271899223328e-02 -4.087264835834503174e-02 2.211187183856964111e-01 -4.627648591995239258e-01 -7.397828623652458191e-03 1.842495501041412354e-01 1.758804731070995331e-02 9.279396384954452515e-03 -1.901000039651989937e-03 2.366478741168975830e-01 -1.002474725246429443e-01 6.837252993136644363e-03 -1.758063137531280518e-01 1.664052903652191162e-01
6.116762384772300720e-02 1.217438429594039917e-01 -1.252205483615398407e-02 5.210764333605766296e-02 -2.495250105857849121e-02 -8.781588822603225708e-02 -2.181530743837356567e-01 -1.659193485975265503e-01 -9.008856117725372314e-02 1.052175313234329224e-01 -2.235532552003860474e-01 -1.295004040002822876e-01 -2.101679593324661255e-01 -7.247815281152725220e-02 6.561390161514282227e-01 -2.086866348981857300e-01 4.354981705546379089e-02 4.938504658639431000e-03 1.931115537881851196e-01 -4.078126512467861176e-03 -7.201983779668807983e-02 -2.055697441101074219e-01 1.586128473281860352e-01 3.699592128396034241e-02 9.159392118453979492e-02 -4.861638695001602173e-02 3.356622159481048584e-01 1.771205961704254150e-01 -4.097382351756095886e-02 9.938415884971618652e-02 2.599528804421424866e-02 7.387551665306091309e-02
3.516362905502319336e-01 1.915086656808853149e-01 -8.550214022397994995e-02 -3.228150308132171631e-01 -3.890779241919517517e-02 1.348554491996765137e-01 1.103840097784996033e-01 -8.208069205284118652e-02 2.871640920639038086e-01 1.942501366138458252e-01 -2.844967842102050781e-01 5.259121581912040710e-02 -7.225642353296279907e-02 2.742360532283782959e-02 2.377550005912780762e-01 9.886520355939865112e-02 -4.108879715204238892e-02 1.417117416858673096e-01 -7.609721273183822632e-02 -4.790180921554565430e-02 6.570709496736526489e-02 -1.500229164958000183e-02 -2.173162549734115601e-01 -1.198158860206604004e-01 -7.755139842629432678e-03 4.346525967121124268e-01 -6.950351875275373459e-03 2.256230264902114868e-02 -2.372791767120361328e-01 6.954554468393325806e-02 2.487258166074752808e-01 6.953953951597213745e-02
5.271532572805881500e-03 2.828346490859985352e-01 -1.437982022762298584e-01 1.029570866376161575e-02 -1.972151547670364380e-01 8.414118736982345581e-02 7.758083194494247437e-02 -6.268157809972763062e-02 -2.347777932882308960e-01 1.905291080474853516e-01 -1.366482526063919067e-01 6.220507621765136719e-02 -1.808196157217025757e-01 -2.954635322093963623e-01 3.445804715156555176e-01 -3.984605148434638977e-02 1.682936102151870728e-01 2.971462309360504150e-01 2.545298635959625244e-01 1.249547675251960754e-01 1.920792907476425171e-01 1.949298232793807983e-01 -8.006165921688079834e-02 -2.735379636287689209e-01 1.909176260232925415e-01 1.983806490898132324e-02 1.597538441419601440e-01 1.322968900203704834e-01 -3.488581255078315735e-02 1.175899654626846313e-01 -1.794174611568450928e-01 9.351455420255661011e-02
3.951206058263778687e-02 2.553022503852844238e-01 -1.957806199789047241e-01 1.116514131426811218e-01 -2.359482645988464355e-01 2.351046726107597351e-02 1.750194281339645386e-02 -3.201599046587944031e-02 -2.371855229139328003e-01 1.883737146854400635e-01 -1.407974213361740112e-01 8.438963443040847778e-02 -9.604386240243911743e-02 -3.759987950325012207e-01 3.736712038516998291e-01 -1.358274370431900024e-01 2.043138295412063599e-01 2.188909202814102173e-01 2.376006692647933960e-01 1.681660115718841553e-01 2.296102643013000488e-01 2.479767240583896637e-02 3.425721451640129089e-02 -2.512472867965698242e-01 1.532275080680847168e-01 5.978493764996528625e-02 1.743400990962982178e-01 -6.852797418832778931e-02 1.835912652313709259e-02 1.867313086986541748e-01 -8.781959116458892822e-02 -2.131618931889533997e-02
1.016996428370475769e-01 -1.228460073471069336e-01 4.198856279253959656e-02 -3.254283666610717773e-01 2.041656225919723511e-01 -5.690415948629379272e-02 3.596851825714111328e-01 1.772103016264736652e-03 -1.651571244001388550e-01 6.187234818935394287e-02 -5.671143159270286560e-02 -1.444596499204635620e-01 -2.219619899988174438e-01 -2.626339197158813477e-01 3.147836923599243164e-01 1.920826360583305359e-02 -1.899572312831878662e-01 1.537528932094573975e-01 -7.686141412705183029e-03 -1.414418369531631470e-01 4.741083085536956787e-02 9.880713373422622681e-02 1.355502456426620483e-01 -3.086205422878265381e-01 1.403863430023193359e-01 2.935140430927276611e-01 2.178442627191543579e-01 -9.083476662635803223e-02 -1.790611445903778076e-01 7.003407925367355347e-02 1.194538995623588562e-01 3.856695443391799927e-02
1.791535913944244385e-01 4.725981131196022034e-02 -1.157180070877075195e-01 -1.055352613329887390e-01 6.115918513387441635e-03 1.077713537961244583e-02 6.982092559337615967e-02 1.085076555609703064e-01 -5.848217383027076721e-02 1.396206617355346680e-01 -6.456962227821350098e-02 -2.256830781698226929e-02 -2.307729870080947876e-01 -1.018864735960960388e-01 5.264865756034851074e-01 2.263373285531997681e-01 -1.087729707360267639e-01 -8.091428875923156738e-02 1.519697457551956177e-01 1.816601306200027466e-02 -1.654444634914398193e-01 -3.055865764617919922e-01 7.392010837793350220e-02 1.678309291601181030e-01 7.778759300708770752e-02 3.475907742977142334e-01 1.163451746106147766e-01 1.372162848711013794e-01 -4.002400487661361694e-02 -3.055714964866638184e-01 2.310733646154403687e-01 2.997054532170295715e-02
1.424540579319000244e-01 4.181984663009643555e-01 3.733460232615470886e-02 2.397878281772136688e-02 -1.172065958380699158e-01 -4.213177785277366638e-02 1.670214831829071045e-01 -2.005560845136642456e-01 -3.114743530750274658e-01 3.395324572920799255e-02 -8.241199702024459839e-02 2.821311913430690765e-02 7.167194038629531860e-02 -2.143640667200088501e-01 3.840400576591491699e-01 3.929781541228294373e-02 1.147145032882690430e-01 1.066166907548904419e-01 2.490915507078170776e-01 2.055718563497066498e-02 1.217579841613769531e-01 3.761049211025238037e-01 -8.263911306858062744e-02 -9.689970314502716064e-02 1.693261414766311646e-01 -3.349893912672996521e-02 2.448640018701553345e-01 6.199784204363822937e-02 1.628476008772850037e-02 2.366742640733718872e-01 -5.688694491982460022e-02 -2.709021791815757751e-02
2.385905981063842773e-01 1.551942527294158936e-01 -1.475895792245864868e-01 3.736414015293121338e-02 -2.302462309598922729e-01 -4.706785548478364944e-03 2.883757054805755615e-01 -5.292159691452980042e-02 -3.509248048067092896e-02 2.755097150802612305e-01 -2.082151472568511963e-01 3.574088588356971741e-02 1.332450509071350098e-01 -2.017975151538848877e-01 2.758624255657196045e-01 3.753354847431182861e-01 2.965975701808929443e-01 7.124911993741989136e-02 -1.337241008877754211e-02 -3.957535326480865479e-02 4.061411321163177490e-02 -2.726584300398826599e-02 1.234531179070472717e-01 -2.376336231827735901e-02 1.676609963178634644e-01 8.351952582597732544e-02 1.206221580505371094e-01 2.733598053455352783e-01 1.097671538591384888e-01 2.563819885253906250e-01 -8.060793578624725342e-02 -1.948418766260147095e-01
5.697578564286231995e-02 1.053724139928817749e-01 -7.710161805152893066e-02 3.360009565949440002e-02 -1.141484361141920090e-02 -1.832804083824157715e-01 -1.742493212223052979e-01 -2.631061077117919922e-01 7.295993715524673462e-02 1.633315831422805786e-01 -1.028228998184204102e-01 -1.962990500032901764e-02 -2.906709015369415283e-01 1.052883192896842957e-01 5.704267024993896484e-01 -1.187808066606521606e-01 2.100356295704841614e-02 -5.598878487944602966e-02 7.900027185678482056e-02 7.392115145921707153e-02 5.795820802450180054e-02 -2.890734970569610596e-01 -1.256916522979736328e-01 7.217397540807723999e-02 2.587327361106872559e-01 1.213910877704620361e-01 3.588953614234924316e-01 1.207696497440338135e-01 -3.990986384451389313e-03 -3.454808145761489868e-02 3.467534855008125305e-02 1.286291629076004028e-01
-6.194151937961578369e-02 4.732138663530349731e-02 -3.643886744976043701e-01 1.179114058613777161e-01 -1.703403741121292114e-01 -1.272652018815279007e-02 7.175382971763610840e-02 -9.340295568108558655e-03 -8.958174288272857666e-02 -6.139455735683441162e-02 -3.116476833820343018e-01 -1.715658307075500488e-01 7.343918085098266602e-02 -1.525387018918991089e-01 3.061858415603637695e-01 1.980584859848022461e-01 -4.457155987620353699e-02 2.389566302299499512e-01 6.692137569189071655e-02 7.697764039039611816e-02 6.823054701089859009e-02 -2.221418917179107666e-01 -1.895145624876022339e-01 -1.676770746707916260e-01 2.996007204055786133e-01 -6.131395697593688965e-02 2.133897878229618073e-02 2.741264700889587402e-01 -2.431279271841049194e-01 2.712931334972381592e-01 1.169697195291519165e-01 -9.898582100868225098e-02
1.955495923757553101e-01 1.594189703464508057e-01 -1.554024517536163330e-01 -2.621217668056488037e-01 2.274385690689086914e-01 -6.461315602064132690e-02 3.470177352428436279e-01 4.115376621484756470e-02 -2.072792947292327881e-01 2.773223519325256348e-01 -2.353844344615936279e-01 5.146424099802970886e-02 -2.486124932765960693e-01 -2.097775936126708984e-01 2.982950583100318909e-02 2.578809298574924469e-02 -1.052052751183509827e-01 2.035613656044006348e-01 -1.131006479263305664e-01 -1.432712376117706299e-01 -1.413314193487167358e-01 -1.574446558952331543e-01 2.707991562783718109e-02 -1.921395212411880493e-02 1.638114899396896362e-01 6.836423184722661972e-03 3.030815422534942627e-01 1.077804788947105408e-01 1.768366899341344833e-03 9.032002091407775879e-02 3.312709033489227295e-01 1.506168395280838013e-02
2.829189300537109375e-01 9.952004998922348022e-02 -1.873099207878112793e-01 -1.485828012228012085e-01 2.740409672260284424e-01 1.285314280539751053e-02 2.049441076815128326e-02 1.443923413753509521e-01 -2.031091749668121338e-01 -3.761677816510200500e-02 5.268749594688415527e-02 1.841616630554199219e-01 8.874017745256423950e-02 -1.029876396059989929e-01 1.206802949309349060e-01 -4.233196005225181580e-02 2.426817566156387329e-01 -6.732495129108428955e-02 1.193096786737442017e-01 1.317526996135711670e-01 2.609483599662780762e-01 -3.621269166469573975e-01 -1.298733502626419067e-01 -2.438900768756866455e-01 1.590552628040313721e-01 3.644205927848815918e-01 2.638479173183441162e-01 -2.047539353370666504e-01 -2.448522113263607025e-02 2.029975131154060364e-02 -3.005372546613216400e-02 -2.320464933291077614e-03
2.237316817045211792e-01 6.729868799448013306e-02 -3.531361222267150879e-01 6.847630254924297333e-03 6.284577399492263794e-02 -1.794744133949279785e-01 -1.995693445205688477e-01 2.432276904582977295e-01 3.825144842267036438e-02 -4.247179999947547913e-02 -1.820556670427322388e-01 -4.351098835468292236e-02 -1.840168237686157227e-01 5.199144408106803894e-02 4.629550278186798096e-01 8.703745156526565552e-02 6.833347678184509277e-02 5.621551349759101868e-02 2.173585295677185059e-01 1.260679364204406738e-01 -9.178432077169418335e-02 -1.327780783176422119e-01 5.881849210709333420e-03 -5.873703956604003906e-02 8.200951665639877319e-02 1.822225451469421387e-01 2.167651802301406860e-01 3.124553859233856201e-01 1.045825630426406860e-01 -1.543776094913482666e-01 2.616286873817443848e-01 2.168005704879760742e-02
-1.182149127125740051e-01 2.300393134355545044e-01 -1.859675645828247070e-01 -1.257300078868865967e-01 -1.801756918430328369e-01 -8.338991552591323853e-02 2.286985367536544800e-01 3.909542225301265717e-03 -2.562281191349029541e-01 3.018263578414916992e-01 -1.115680113434791565e-01 2.464789897203445435e-01 5.196976475417613983e-03 -3.607288599014282227e-01 4.040236771106719971e-01 -6.355086714029312134e-02 3.845692425966262817e-02 -4.166501760482788086e-02 4.881387948989868164e-02 -3.241975232958793640e-02 -1.224147714674472809e-02 -1.378424912691116333e-01 1.529551576822996140e-02 -3.451263010501861572e-01 -6.532657146453857422e-02 -4.626810178160667419e-02 5.095750838518142700e-02 1.594875305891036987e-01 -1.474625468254089355e-01 1.861370541155338287e-02 -1.039444506168365479e-01 -2.260964661836624146e-01
3.478107750415802002e-01 4.923741146922111511e-02 -1.011040583252906799e-01 -1.294160038232803345e-01 -1.677611023187637329e-01 -1.425686776638031006e-01 2.405932694673538208e-01 -4.761977866291999817e-02 -8.756125718355178833e-02 1.127607077360153198e-01 -1.023260727524757385e-01 -3.095572888851165771e-01 -3.260557353496551514e-02 2.418613620102405548e-02 3.974241316318511963e-01 -2.960008680820465088e-01 -2.171565443277359009e-01 -4.195790737867355347e-02 1.078006997704505920e-01 2.200482636690139771e-01 1.912596225738525391e-01 -1.291808038949966431e-01 3.631168976426124573e-02 -4.946143552660942078e-02 1.806393414735794067e-01 2.016187906265258789e-01 1.093972288072109222e-02 1.268847435712814331e-01 -1.238481923937797546e-01 -1.493233293294906616e-01 -1.404893249273300171e-01 -2.329289019107818604e-01
1.871974766254425049e-01 -5.090336315333843231e-03 -3.070351183414459229e-01 -3.715732097625732422e-01 2.633693516254425049e-01 -1.644463278353214264e-02 2.924678027629852295e-01 -2.125400304794311523e-01 -1.470870375633239746e-01 3.532190322875976562e-01 -6.619815528392791748e-02 1.946121901273727417e-01 -2.067094743251800537e-01 -7.068495452404022217e-02 1.544898599386215210e-01 1.465882360935211182e-01 1.467914320528507233e-02 -5.617737025022506714e-02 -1.684223711490631104e-01 1.917972043156623840e-02 2.023961767554283142e-02 -2.114545404911041260e-01 -7.181385904550552368e-02 -7.235598284751176834e-03 1.004843488335609436e-01 7.342074066400527954e-02 2.802843749523162842e-01 1.087864860892295837e-01 -1.702846884727478027e-01 -2.452973858453333378e-04 1.787409484386444092e-01 3.536254167556762695e-02
2.080950140953063965e-01 3.470713794231414795e-01 -4.201598167419433594e-01 -1.570578664541244507e-01 2.815046161413192749e-02 -1.162139698863029480e-01 1.556754112243652344e-01 -5.391104519367218018e-02 -4.721805453300476074e-02 2.602286040782928467e-01 -2.075094878673553467e-01 -2.315146103501319885e-02 1.160471141338348389e-01 1.291730105876922607e-01 1.824655830860137939e-01 -2.445643395185470581e-02 2.100712433457374573e-02 6.886378675699234009e-02 9.245002269744873047e-02 -4.768612980842590332e-02 7.907916605472564697e-02 -1.094733327627182007e-01 2.334471344947814941e-01 1.651233434677124023e-01 -8.630407601594924927e-02 -5.712873768061399460e-03 -5.707519873976707458e-02 4.201175570487976074e-01 -1.303433179855346680e-01 1.783231496810913086e-01 5.793034564703702927e-03 2.528695464134216309e-01
1.839176416397094727e-01 2.050180733203887939e-02 -4.551287293434143066e-01 1.576562672853469849e-01 -1.399991959333419800e-01 2.341508120298385620e-01 5.598380416631698608e-02 -6.997092813253402710e-02 -4.157330095767974854e-02 4.309506118297576904e-01 5.986726284027099609e-02 8.829969912767410278e-02 4.044170677661895752e-02 -1.462199091911315918e-01 1.875395774841308594e-01 1.116790324449539185e-01 1.542951017618179321e-01 1.180216744542121887e-01 2.070487737655639648e-01 -1.649191379547119141e-01 -3.840294480323791504e-02 -2.864800989627838135e-01 9.602695703506469727e-02 -8.147365599870681763e-02 1.924654841423034668e-01 9.309307485818862915e-02 -8.539558388292789459e-03 1.545345187187194824e-01 -1.404528468847274780e-01 2.183443456888198853e-01 1.674501746892929077e-01 9.747181087732315063e-02
-2.774071134626865387e-02 1.575857251882553101e-01 -2.732099592685699463e-01 3.158550560474395752e-01 -7.895097881555557251e-02 1.423846632242202759e-01 9.052037447690963745e-02 -2.083184123039245605e-01 -2.574804425239562988e-01 1.609143763780593872e-01 -6.189812719821929932e-02 1.361729353666305542e-01 -1.400495320558547974e-01 -6.317079812288284302e-02 4.877022504806518555e-01 -1.479376256465911865e-01 9.599887579679489136e-02 -1.062839701771736145e-01 1.818133294582366943e-01 -9.107310324907302856e-02 1.994355171918869019e-01 3.039237298071384430e-02 -2.129480242729187012e-01 -1.655858308076858521e-01 8.983277529478073120e-02 4.142642021179199219e-02 -4.761518165469169617e-02 1.967683732509613037e-01 -1.310041844844818115e-01 2.718463838100433350e-01 1.571906730532646179e-03 -8.259501308202743530e-02
4.383627176284790039e-01 1.001419350504875183e-01 -2.397947609424591064e-01 -1.989711523056030273e-01 2.362217307090759277e-01 -2.798091992735862732e-02 3.355443477630615234e-02 -1.469628363847732544e-01 2.585124075412750244e-01 1.854093968868255615e-01 -2.799656391143798828e-01 -2.695078589022159576e-02 -9.266786277294158936e-02 1.808149181306362152e-02 1.259642392396926880e-01 -2.653372706845402718e-03 2.301440984010696411e-01 -1.157719418406486511e-01 1.002338081598281860e-01 9.858553856611251831e-02 9.526704996824264526e-02 -2.753077447414398193e-01 -1.558418720960617065e-01 -5.615746974945068359e-02 -1.056680977344512939e-01 3.551935255527496338e-01 -9.755150228738784790e-02 3.726654872298240662e-02 -5.151114240288734436e-02 6.617906689643859863e-02 -5.602031573653221130e-02 2.438439577817916870e-01
7.856324315071105957e-02 2.554164528846740723e-01 -2.337447404861450195e-01 -7.818407565355300903e-02 -1.999771595001220703e-01 3.735669329762458801e-02 7.813601195812225342e-02 -1.494421213865280151e-01 -2.456523776054382324e-01 3.061227500438690186e-01 -1.242837458848953247e-01 1.063246279954910278e-01 -8.115018159151077271e-02 -2.438710480928421021e-01 2.969772815704345703e-01 -9.614316374063491821e-02 1.779494285583496094e-01 2.384852617979049683e-01 2.255257666110992432e-01 1.619994491338729858e-01 2.876532971858978271e-01 1.094992086291313171e-01 3.628864884376525879e-02 -2.660311162471771240e-01 6.757713854312896729e-02 3.965353593230247498e-02 2.257266342639923096e-01 -1.415641903877258301e-01 -1.004530023783445358e-02 1.706046909093856812e-01 -1.149454265832901001e-01 -4.109852015972137451e-02
1.586026549339294434e-01 1.872558146715164185e-01 -9.636505693197250366e-02 3.435942530632019043e-02 8.426398038864135742e-02 -6.603252887725830078e-02 1.279513239860534668e-01 4.268927127122879028e-02 -1.895266473293304443e-01 4.972626641392707825e-02 -1.523414552211761475e-01 -1.835156381130218506e-01 2.656599879264831543e-01 8.840444684028625488e-02 3.672031164169311523e-01 6.445441395044326782e-02 -1.669741608202457428e-02 1.441482007503509521e-01 8.500511944293975830e-02 2.234046608209609985e-01 -3.306151032447814941e-01 2.001749537885189056e-02 -1.328263580799102783e-01 -3.929627835750579834e-01 5.393563583493232727e-02 1.240173727273941040e-01 3.079217970371246338e-01 1.069124639034271240e-01 -7.334112375974655151e-02 1.472644358873367310e-01 -2.743081450462341309e-01 1.371048297733068466e-02
1.645016074180603027e-01 1.345676779747009277e-01 -2.022229433059692383e-01 -6.082141771912574768e-03 3.733496367931365967e-01 -1.849377900362014771e-01 1.323646050877869129e-03 1.922514587640762329e-01 -1.803381592035293579e-01 2.670506238937377930e-01 -5.694790929555892944e-02 1.892394125461578369e-01 1.215853020548820496e-01 -1.291200816631317139e-01 2.566939890384674072e-01 3.105527162551879883e-01 1.249828096479177475e-02 -1.010530218482017517e-01 2.744686305522918701e-01 3.839180991053581238e-02 -9.909296035766601562e-02 1.438620537519454956e-01 6.335665471851825714e-03 -5.612289160490036011e-02 3.111253678798675537e-01 1.115984618663787842e-01 1.776649989187717438e-02 2.504701316356658936e-01 -1.730391085147857666e-01 1.376624405384063721e-01 1.139993891119956970e-01 1.076517030596733093e-01
2.677750587463378906e-01 4.430335015058517456e-02 -5.727012455463409424e-02 -1.309959739446640015e-01 1.201213151216506958e-01 1.692516803741455078e-01 2.348612397909164429e-01 9.971138089895248413e-02 -2.709586620330810547e-01 6.041466444730758667e-02 6.734943389892578125e-02 -3.670486509799957275e-01 7.020352780818939209e-02 -3.985412120819091797e-01 3.052864968776702881e-01 4.396250471472740173e-03 -2.511686086654663086e-01 -8.386663347482681274e-02 -1.765001863241195679e-01 7.016732543706893921e-02 5.283962190151214600e-02 -1.796544641256332397e-01 4.723430052399635315e-02 2.585570514202117920e-02 -1.178244687616825104e-02 2.860704958438873291e-01 9.077250212430953979e-02 1.779037714004516602e-01 -1.080772802233695984e-01 1.757064759731292725e-01 -1.211105808615684509e-01 3.400520607829093933e-02
2.752937376499176025e-02 2.777489125728607178e-01 -1.458449661731719971e-01 -2.628065943717956543e-01 3.992061316967010498e-02 -1.735818684101104736e-01 1.677962988615036011e-01 -3.028199672698974609e-01 7.685464620590209961e-02 2.217455655336380005e-01 -1.897117048501968384e-01 -8.548120409250259399e-02 1.339531242847442627e-01 -2.801687717437744141e-01 1.330685168504714966e-01 2.163049876689910889e-01 -2.458094432950019836e-02 3.995141983032226562e-01 1.094244793057441711e-01 6.299367547035217285e-02 3.266249969601631165e-02 6.452327966690063477e-02 -9.685973078012466431e-02 -9.771573543548583984e-02 3.042549490928649902e-01 3.028315603733062744e-01 -4.847799614071846008e-02 -3.745817765593528748e-02 1.617855429649353027e-01 5.342306941747665405e-02 4.955652728676795959e-02 3.221435844898223877e-02
1.055119410157203674e-01 3.864535689353942871e-02 -5.802711844444274902e-02 -2.677351236343383789e-01 1.249111220240592957e-01 -5.107183009386062622e-02 2.019800394773483276e-01 -1.442633569240570068e-01 -1.202473938465118408e-01 -1.021301895380020142e-01 -1.999550014734268188e-01 -3.062249720096588135e-02 -1.565689407289028168e-02 -5.728628858923912048e-02 1.055939421057701111e-01 5.329436063766479492e-02 9.730576723814010620e-02 3.704733848571777344e-01 -2.780361473560333252e-01 -7.157318294048309326e-02 3.357011452317237854e-02 -1.947679519653320312e-01 1.843963414430618286e-01 -6.364292651414871216e-02 9.128762036561965942e-02 3.891068100929260254e-01 2.786598801612854004e-01 2.363536357879638672e-01 -2.619667351245880127e-01 2.383272200822830200e-01 -1.022757217288017273e-01 1.173888966441154480e-01
-1.543157454580068588e-02 1.168178021907806396e-01 -2.006330043077468872e-01 3.286459669470787048e-02 1.685402989387512207e-01 -9.595351666212081909e-02 -1.398181468248367310e-01 -1.919903159141540527e-01 -3.297672569751739502e-01 4.861472174525260925e-02 -1.220115870237350464e-01 -1.194503754377365112e-01 1.430822312831878662e-01 4.539353400468826294e-02 4.621947705745697021e-01 2.593995034694671631e-01 1.418557912111282349e-01 1.352154463529586792e-01 -3.820445761084556580e-02 6.820015609264373779e-02 8.618295192718505859e-02 -8.506809920072555542e-02 -1.999836564064025879e-01 -1.582185477018356323e-01 -6.805101037025451660e-02 2.272588610649108887e-01 -1.505268644541501999e-02 5.057192593812942505e-02 -2.265587300062179565e-01 4.142155647277832031e-01 9.212818928062915802e-03 2.813775278627872467e-02
3.558759987354278564e-01 2.826289832592010498e-01 -1.314451396465301514e-01 2.692960761487483978e-02 3.192768692970275879e-01 6.845372170209884644e-02 1.804462671279907227e-01 1.026699095964431763e-01 -1.379276365041732788e-01 -1.401882469654083252e-01 1.019146740436553955e-01 -9.738621860742568970e-02 -1.263734996318817139e-01 -3.864694237709045410e-01 4.212337434291839600e-01 -3.814829140901565552e-02 -1.000522077083587646e-01 7.717031985521316528e-02 8.099178969860076904e-02 2.793261222541332245e-02 -9.859849698841571808e-03 -1.434932947158813477e-01 1.313731968402862549e-01 8.916426450014114380e-02 -1.819715946912765503e-01 -2.083118259906768799e-01 1.323845237493515015e-01 2.099091708660125732e-01 1.517506316304206848e-02 -5.229540914297103882e-02 -1.123352721333503723e-01 -9.655356407165527344e-03
1.633405834436416626e-01 -1.627484150230884552e-02 7.412781566381454468e-02 -1.948207020759582520e-01 2.916238084435462952e-02 -2.331322804093360901e-02 1.063337549567222595e-01 -9.065487235784530640e-02 -9.790448099374771118e-02 1.233143731951713562e-01 -3.550356999039649963e-02 -1.041351780295372009e-01 1.039005890488624573e-01 9.934795647859573364e-02 2.749259471893310547e-01 1.815988868474960327e-01 4.320339858531951904e-01 8.368992805480957031e-02 3.125587403774261475e-01 -2.765490710735321045e-01 1.663038856349885464e-03 -2.110819965600967407e-01 -1.946810036897659302e-01 -1.928154379129409790e-01 4.729258269071578979e-02 3.485351800918579102e-01 -6.473456043750047684e-03 2.143901437520980835e-01 -1.961124390363693237e-01 1.832653582096099854e-01 7.910955697298049927e-02 -8.409576863050460815e-02
1.553941369056701660e-01 -5.595852062106132507e-02 -7.974959909915924072e-02 -3.338243067264556885e-01 -8.917807042598724365e-02 -1.656144559383392334e-01 1.100668460130691528e-01 2.100816071033477783e-01 8.548821508884429932e-02 -8.563162386417388916e-02 -2.285585105419158936e-01 -4.409654811024665833e-02 -2.684465050697326660e-01 -2.222888544201850891e-02 5.919644832611083984e-01 4.487315565347671509e-02 3.777107223868370056e-02 1.387765258550643921e-02 2.920670807361602783e-01 1.750716567039489746e-01 7.972046732902526855e-03 -2.278877794742584229e-01 3.728606970980763435e-03 6.565406918525695801e-02 8.662046492099761963e-02 1.636711806058883667e-01 -5.573085695505142212e-02 1.188728362321853638e-01 -1.188756823539733887e-01 2.077712491154670715e-02 3.592152148485183716e-02 -1.679298579692840576e-01
2.558125555515289307e-01 1.040535792708396912e-01 -5.537199229001998901e-02 -1.950459331274032593e-01 9.399751573801040649e-02 -7.752874493598937988e-02 8.253451436758041382e-02 7.463448494672775269e-02 -2.213091105222702026e-01 2.358943521976470947e-01 -1.225606948137283325e-01 1.874199211597442627e-01 -4.292122274637222290e-02 -1.943213045597076416e-01 5.842439457774162292e-02 2.991645932197570801e-01 -8.518848568201065063e-02 -4.868290200829505920e-02 2.680588662624359131e-01 -1.338819414377212524e-01 -3.643085807561874390e-02 -1.767765916883945465e-02 -3.141985833644866943e-02 -1.844701021909713745e-01 3.380702435970306396e-01 4.507930278778076172e-01 -2.057435736060142517e-02 2.471105903387069702e-01 -1.062352508306503296e-01 1.300519555807113647e-01 1.312547028064727783e-01 8.732125908136367798e-02
-2.895359881222248077e-02 7.986048609018325806e-02 -1.388026401400566101e-02 -1.764667183160781860e-01 -1.868176013231277466e-01 3.182975947856903076e-01 2.741998136043548584e-01 -7.461276650428771973e-02 -1.844459027051925659e-01 2.364544272422790527e-01 -1.923256814479827881e-01 2.114253342151641846e-01 -4.594853520393371582e-02 -2.753560543060302734e-01 4.651777148246765137e-01 -5.593775585293769836e-02 2.134460508823394775e-01 9.757433086633682251e-02 2.704204916954040527e-01 1.753675341606140137e-01 8.168506622314453125e-02 6.306242942810058594e-02 -1.504921019077301025e-01 -1.621209681034088135e-01 -3.497109189629554749e-02 9.424716979265213013e-02 8.840431272983551025e-02 8.541978895664215088e-02 -2.785999327898025513e-02 1.468539535999298096e-01 -9.441675618290901184e-03 9.602879732847213745e-02
1.286236345767974854e-01 2.437647618353366852e-02 -9.213736653327941895e-02 7.533721625804901123e-02 4.593313485383987427e-02 -3.739703074097633362e-02 -2.237879037857055664e-01 -2.408167123794555664e-01 5.258935503661632538e-03 -1.551469881087541580e-02 -1.287234723567962646e-01 -9.358221292495727539e-02 -3.685982823371887207e-01 -1.199971735477447510e-01 5.205530524253845215e-01 -9.746293723583221436e-02 1.033699065446853638e-01 -1.347042620182037354e-02 1.373407095670700073e-01 1.442984491586685181e-01 -1.118897274136543274e-01 -2.886431813240051270e-01 9.249117225408554077e-02 -3.698886930942535400e-02 7.285430282354354858e-02 1.305914372205734253e-01 3.771611750125885010e-01 2.103687375783920288e-01 -1.478556543588638306e-01 3.462505526840686798e-03 -3.408720344305038452e-02 1.121141314506530762e-01
2.995817363262176514e-01 2.316187322139739990e-01 -3.168879747390747070e-01 -1.696957945823669434e-01 -1.115375235676765442e-01 1.077298596501350403e-01 1.286364346742630005e-01 -3.577915728092193604e-01 6.601195782423019409e-02 -1.691093482077121735e-02 -1.406642943620681763e-01 -8.370225131511688232e-02 1.447054278105497360e-02 -1.490948796272277832e-01 1.401943266391754150e-01 2.879210710525512695e-01 1.163599789142608643e-01 1.348127871751785278e-01 2.850919365882873535e-01 -1.639685183763504028e-01 -4.339625686407089233e-02 6.858553737401962280e-03 -6.667031347751617432e-02 6.740015931427478790e-03 1.544750928878784180e-01 1.860161572694778442e-01 -3.817042708396911621e-02 2.566961944103240967e-01 2.632884867489337921e-02 1.196165233850479126e-01 3.079000115394592285e-01 -1.429572850465774536e-01
1.176513954997062683e-01 -1.795648485422134399e-01 -5.664950236678123474e-02 -1.009873077273368835e-01 -3.713576123118400574e-02 1.086359936743974686e-02 8.602230250835418701e-02 -6.592237949371337891e-02 -1.887304186820983887e-01 -1.049302741885185242e-01 -2.722127139568328857e-01 5.928228795528411865e-02 -3.009078800678253174e-01 -1.144562754780054092e-02 4.057931005954742432e-01 3.646456822752952576e-02 -3.923811390995979309e-02 3.094027638435363770e-01 2.795622050762176514e-01 3.847200423479080200e-02 -8.495444059371948242e-02 -1.981379538774490356e-01 1.129491478204727173e-01 1.864874362945556641e-02 1.977267712354660034e-01 -7.464239001274108887e-02 4.176697432994842529e-01 2.538545727729797363e-01 -2.364696189761161804e-02 3.642465919256210327e-02 8.988985791802406311e-03 1.560008525848388672e-01
1.875602602958679199e-01 1.074725463986396790e-01 -3.590365052223205566e-01 -2.008213251829147339e-01 -8.019511401653289795e-02 1.346703022718429565e-01 3.272824585437774658e-01 -7.718609273433685303e-02 -1.101016849279403687e-01 1.276470869779586792e-01 4.945426248013973236e-03 -1.718556433916091919e-01 -1.915958821773529053e-01 7.528274506330490112e-02 3.799897432327270508e-01 -1.432222574949264526e-01 1.255509257316589355e-01 1.529780179262161255e-01 7.146179676055908203e-02 2.809566259384155273e-01 2.255685776472091675e-01 -1.838834881782531738e-01 -7.636118214577436447e-03 3.102568984031677246e-01 -2.590398304164409637e-02 3.959457948803901672e-02 2.101286202669143677e-01 3.647217154502868652e-02 -1.116793155670166016e-01 -1.091711446642875671e-01 -4.283757135272026062e-02 -5.449567735195159912e-02
1.081276684999465942e-01 2.791241705417633057e-01 -1.270392686128616333e-01 -1.996721327304840088e-01 -1.223792508244514465e-01 4.534544423222541809e-02 -2.740317583084106445e-02 -1.649309992790222168e-01 -2.610535025596618652e-01 3.040009737014770508e-01 -1.472891122102737427e-01 8.584891259670257568e-02 -7.633689790964126587e-02 -2.459657490253448486e-01 3.484942615032196045e-01 -3.307056054472923279e-02 2.296814918518066406e-01 2.578625679016113281e-01 3.001916706562042236e-01 1.497312635183334351e-01 7.488929480314254761e-02 1.050378754734992981e-01 1.444948092103004456e-02 -9.107011556625366211e-02 2.265108376741409302e-01 1.056869234889745712e-02 9.962807595729827881e-02 -1.038125436753034592e-02 4.187704622745513916e-02 2.513998448848724365e-01 -1.530469506978988647e-01 -1.554018408060073853e-01
-1.027796342968940735e-01 3.001160733401775360e-02 3.856526687741279602e-03 1.231114752590656281e-02 1.298208534717559814e-01 -1.247892677783966064e-01 -3.234879672527313232e-02 -2.084272205829620361e-01 -9.348705410957336426e-02 8.636602014303207397e-02 -2.477987855672836304e-01 -1.830284148454666138e-01 1.507485061883926392e-01 -4.327941238880157471e-01 3.380982279777526855e-01 2.905751168727874756e-01 -4.131723660975694656e-03 1.616095937788486481e-02 -1.315952558070421219e-02 2.171418070793151855e-01 1.021850407123565674e-01 8.215636014938354492e-03 -4.030591621994972229e-02 -2.536332607269287109e-01 1.207542642951011658e-01 3.517575860023498535e-01 6.959854066371917725e-02 1.049718856811523438e-01 -2.307042777538299561e-01 2.071955502033233643e-01 -1.209418103098869324e-01 -5.046908557415008545e-02
2.377520054578781128e-01 9.992170333862304688e-02 7.034325599670410156e-02 -4.427042901515960693e-01 -1.407388746738433838e-01 1.857663504779338837e-02 -2.428702823817729950e-02 -2.149982303380966187e-01 -1.641587167978286743e-01 7.259070873260498047e-02 2.951955795288085938e-01 2.775864303112030029e-02 -2.528453469276428223e-01 7.487405836582183838e-02 3.446034789085388184e-01 -4.002522677183151245e-03 2.289188355207443237e-01 3.515361249446868896e-02 -1.800755783915519714e-02 2.158971130847930908e-01 1.189508885145187378e-01 -2.619253993034362793e-01 -1.488158106803894043e-01 -2.684594690799713135e-02 1.030231863260269165e-01 1.405967622995376587e-01 -1.098946295678615570e-02 2.506046295166015625e-01 -1.524180620908737183e-01 2.658271044492721558e-02 -1.169548332691192627e-01 -1.415531635284423828e-01
1.130488961935043335e-01 9.803193807601928711e-02 -1.891243904829025269e-01 -1.315944641828536987e-01 -5.386043712496757507e-02 -8.111892640590667725e-02 8.247603476047515869e-02 2.223134785890579224e-01 -2.535077035427093506e-01 1.711204499006271362e-01 -8.595589548349380493e-02 4.515427350997924805e-02 -2.362556904554367065e-01 -2.540949285030364990e-01 4.020717367529869080e-02 -7.291568815708160400e-02 7.041920907795429230e-03 2.365205138921737671e-01 1.658013612031936646e-01 -2.956726551055908203e-01 2.127802520990371704e-01 4.035977274179458618e-02 -4.100732970982789993e-03 -1.777690649032592773e-01 -3.133137151598930359e-02 3.966506421566009521e-01 -4.210652783513069153e-02 3.280262947082519531e-01 -2.536085546016693115e-01 -4.006861150264739990e-02 1.525165587663650513e-01 1.490942537784576416e-01
1.021199766546487808e-02 1.998746693134307861e-01 -6.298795342445373535e-02 4.253099113702774048e-02 -1.619952619075775146e-01 -3.925788216292858124e-03 -8.018325269222259521e-02 -1.263790875673294067e-01 -3.156084194779396057e-02 8.202078193426132202e-02 -8.634255081415176392e-02 -2.737716436386108398e-01 -3.284160792827606201e-01 -2.556946128606796265e-02 5.805209875106811523e-01 -1.746255904436111450e-01 -8.256699144840240479e-02 -3.509592637419700623e-02 6.037551909685134888e-02 1.545827984809875488e-01 -6.242330372333526611e-02 -1.485652327537536621e-01 1.429405510425567627e-01 -9.525255858898162842e-02 2.152412831783294678e-01 1.289989501237869263e-01 2.673186361789703369e-01 2.839420437812805176e-01 -1.016704514622688293e-01 -6.903479248285293579e-02 -1.424587797373533249e-02 1.339801102876663208e-01
5.560118705034255981e-02 2.671884596347808838e-01 -1.953158378601074219e-01 1.879507154226303101e-01 -1.355409156531095505e-03 -1.164036686532199383e-03 1.359765976667404175e-01 -1.473913043737411499e-01 1.004476472735404968e-01 2.559606134891510010e-01 -1.868384927511215210e-01 -1.318422425538301468e-02 1.343644410371780396e-01 -1.811977177858352661e-01 3.667809665203094482e-01 2.993896901607513428e-01 2.785718739032745361e-01 2.380916923284530640e-01 4.161576181650161743e-02 -1.999507844448089600e-02 -5.732988938689231873e-02 -5.419216305017471313e-02 -8.710583299398422241e-02 -2.339422851800918579e-01 1.593871563673019409e-01 1.982927620410919189e-01 1.823912858963012695e-01 2.214368432760238647e-01 -1.751117706298828125e-01 7.343272119760513306e-02 1.008953750133514404e-01 -1.669375002384185791e-01
1.319728642702102661e-01 -3.638176247477531433e-02 -3.142054975032806396e-01 1.161165013909339905e-01 2.105175256729125977e-01 1.012326553463935852e-01 4.203464984893798828e-01 2.330724596977233887e-01 7.059422135353088379e-02 5.912121012806892395e-02 1.104016751050949097e-01 1.757265925407409668e-01 -1.402018368244171143e-01 -3.325952291488647461e-01 2.628012597560882568e-01 -7.404692471027374268e-02 1.278871595859527588e-01 4.660227894783020020e-02 -2.674026601016521454e-02 3.263774886727333069e-02 3.955623805522918701e-01 -1.928338706493377686e-01 -1.513098627328872681e-01 2.562394365668296814e-02 1.542818732559680939e-02 2.188324034214019775e-01 5.008506029844284058e-02 9.772977977991104126e-02 -8.972560614347457886e-02 -1.052722185850143433e-01 2.967236191034317017e-02 -9.689856320619583130e-02
-6.841465085744857788e-02 -4.792843386530876160e-02 -2.274231463670730591e-01 -3.600562810897827148e-01 -1.491188630461692810e-02 -6.457389891147613525e-02 4.359636008739471436e-01 -1.118917241692543030e-01 1.053017452359199524e-01 -7.660044729709625244e-02 -1.360983550548553467e-01 -1.902711763978004456e-02 6.513563543558120728e-02 -1.370570212602615356e-01 3.384352624416351318e-01 -3.454339131712913513e-02 2.123643159866333008e-01 -9.346165508031845093e-02 1.699072718620300293e-01 8.497696369886398315e-02 4.068625345826148987e-02 -4.036780297756195068e-01 7.462216913700103760e-02 -1.981314644217491150e-02 1.958260685205459595e-01 2.169294059276580811e-01 8.783780783414840698e-02 1.415589004755020142e-01 -1.296645309776067734e-02 8.253567665815353394e-02 8.100144565105438232e-03 2.222217023372650146e-01
8.100642263889312744e-02 5.492265895009040833e-02 -1.309789270162582397e-01 -7.198539376258850098e-02 1.165596023201942444e-01 -1.985762864351272583e-01 1.166150048375129700e-01 -2.178817987442016602e-01 1.084227766841650009e-02 -7.294414192438125610e-02 -1.278246566653251648e-02 -1.702788844704627991e-02 9.342702105641365051e-03 1.445481330156326294e-01 1.414976119995117188e-01 2.735297679901123047e-01 -6.755929440259933472e-02 2.086509764194488525e-02 4.033313393592834473e-01 -9.763615578413009644e-02 1.598049253225326538e-01 -2.280130386352539062e-01 -2.108429968357086182e-01 -1.623357981443405151e-01 -1.977500468492507935e-01 3.378111124038696289e-01 2.092875987291336060e-01 1.346243619918823242e-01 -4.757948219776153564e-02 4.291431605815887451e-01 -6.865530461072921753e-02 2.119258418679237366e-02
3.338468968868255615e-01 -2.961439453065395355e-02 -2.012365758419036865e-01 -2.077142000198364258e-01 2.710742056369781494e-01 7.391582429409027100e-02 1.350901722908020020e-01 3.227755799889564514e-02 -7.089498639106750488e-02 5.725527927279472351e-02 1.496308892965316772e-01 -2.532579898834228516e-01 -1.496297419071197510e-01 1.271970421075820923e-01 4.428409337997436523e-01 -6.834628432989120483e-02 1.860827356576919556e-01 -2.264113351702690125e-02 -3.476558625698089600e-02 -4.924017935991287231e-02 -2.213281579315662384e-02 -3.356338292360305786e-02 1.794486641883850098e-01 -4.009843687526881695e-04 3.015692234039306641e-01 5.023982748389244080e-02 1.714510470628738403e-01 3.538813889026641846e-01 -1.334868669509887695e-01 9.245014190673828125e-02 5.464740470051765442e-02 1.468763202428817749e-01
-3.656439483165740967e-02 3.682654723525047302e-02 -4.072608947753906250e-01 1.126844212412834167e-01 -1.886105537414550781e-01 9.147194772958755493e-02 4.145270586013793945e-02 -4.604612290859222412e-02 -1.338019669055938721e-01 1.365865767002105713e-01 -1.288952082395553589e-01 -1.028252169489860535e-01 1.790559105575084686e-02 -1.373884528875350952e-01 3.774937391281127930e-01 -5.132162570953369141e-02 1.585403382778167725e-01 -1.766291856765747070e-01 -4.841852933168411255e-03 2.056019753217697144e-01 1.527308523654937744e-01 -1.035514846444129944e-01 -2.454130649566650391e-01 -2.909533679485321045e-01 2.274027615785598755e-01 1.142408549785614014e-01 1.415490359067916870e-01 2.170133143663406372e-01 -5.317907780408859253e-02 3.307887315750122070e-01 4.345323517918586731e-02 1.389237791299819946e-01
2.455829828977584839e-01 4.178541153669357300e-02 -3.083904683589935303e-01 -1.751374602317810059e-01 8.024566806852817535e-03 -5.111354961991310120e-02 2.743326127529144287e-02 -7.486988604068756104e-02 -1.938091404736042023e-02 9.341855347156524658e-02 -1.500333938747644424e-02 -3.324559926986694336e-01 -8.206960558891296387e-02 3.003618419170379639e-01 5.107192397117614746e-01 -5.015331879258155823e-02 2.713562548160552979e-02 1.372053623199462891e-01 -2.324835583567619324e-02 -5.146214738488197327e-03 2.120867818593978882e-01 -1.408986300230026245e-01 1.728686839342117310e-01 6.840573996305465698e-02 1.048568189144134521e-01 -5.580915510654449463e-02 1.942157000303268433e-01 3.560804128646850586e-01 -7.817596197128295898e-02 3.991602361202239990e-02 1.303858906030654907e-01 1.097259763628244400e-02
2.599863708019256592e-01 7.716242223978042603e-02 -2.111941426992416382e-01 -2.333950400352478027e-01 3.129714354872703552e-02 -1.434899866580963135e-01 2.067209482192993164e-01 8.285972476005554199e-02 -1.532511562108993530e-01 1.460941284894943237e-01 -7.924924045801162720e-02 1.888725757598876953e-01 1.080604195594787598e-01 -3.700625896453857422e-01 -2.414477057754993439e-03 1.994667202234268188e-01 -1.599303334951400757e-01 3.825090825557708740e-02 1.830420494079589844e-01 -5.498052388429641724e-02 4.422171507030725479e-03 3.143250569701194763e-02 3.904456272721290588e-02 -1.989068239927291870e-01 6.404627114534378052e-02 3.925362229347229004e-01 6.822563707828521729e-02 3.805674612522125244e-01 -8.602810092270374298e-03 8.309309929609298706e-02 1.351076364517211914e-01 2.060104310512542725e-01
3.280763328075408936e-01 1.686595976352691650e-01 -5.671290680766105652e-02 -8.919624239206314087e-02 -1.989599019289016724e-01 7.918767631053924561e-02 -8.894035220146179199e-02 3.773073852062225342e-01 -1.941446959972381592e-01 1.196990236639976501e-01 -2.299169600009918213e-01 -1.880721189081668854e-02 -9.151303768157958984e-02 -2.724730409681797028e-02 3.918504118919372559e-01 -1.167860329151153564e-01 -1.360150277614593506e-01 1.875029802322387695e-01 1.832370460033416748e-01 -2.366452217102050781e-01 1.678574532270431519e-01 -7.890684530138969421e-03 6.803742051124572754e-02 -7.376961410045623779e-02 -1.037094146013259888e-01 -8.802305161952972412e-02 2.427156716585159302e-01 2.625703811645507812e-01 -4.551696777343750000e-02 1.900823228061199188e-02 2.103884965181350708e-01 2.201470918953418732e-02
1.239370927214622498e-01 -6.409490853548049927e-02 -6.951372325420379639e-02 3.442605957388877869e-02 -2.605573460459709167e-02 -1.029262021183967590e-01 4.380387067794799805e-02 2.327822893857955933e-01 4.952871706336736679e-03 2.329102009534835815e-01 -1.297988295555114746e-01 -1.330340802669525146e-01 -1.641720533370971680e-01 -8.090353012084960938e-02 6.377429366111755371e-01 7.661904394626617432e-02 8.751244843006134033e-02 6.298821419477462769e-02 2.894264459609985352e-01 -2.699092961847782135e-02 -1.865513324737548828e-01 -1.601794660091400146e-01 8.034314960241317749e-02 8.198456466197967529e-02 -1.066821534186601639e-02 2.423197329044342041e-01 2.192692272365093231e-02 2.264334633946418762e-02 1.816505491733551025e-01 -1.661148965358734131e-01 2.739098966121673584e-01 8.385588973760604858e-02
3.361656144261360168e-02 3.740402758121490479e-01 -2.407764196395874023e-01 -8.019413799047470093e-02 -1.367693245410919189e-01 -1.276890188455581665e-01 3.952110186219215393e-02 -1.316171288490295410e-01 8.018160611391067505e-02 2.547939717769622803e-01 2.049767076969146729e-01 -4.925799742341041565e-02 -1.283357143402099609e-01 -3.117544390261173248e-02 3.346954882144927979e-01 2.340641766786575317e-01 -1.606175862252712250e-02 -1.968185603618621826e-01 2.383532673120498657e-01 4.155035316944122314e-02 1.141265630722045898e-01 7.331027835607528687e-02 -1.217710152268409729e-01 -1.991558820009231567e-01 2.175745181739330292e-02 6.256172060966491699e-02 7.235208153724670410e-02 3.030165731906890869e-01 1.235326007008552551e-01 3.797012269496917725e-01 -7.719904929399490356e-02 -5.800952017307281494e-02
4.977773129940032959e-02 1.320462375879287720e-01 -1.543065309524536133e-01 -1.431765556335449219e-01 -4.725065454840660095e-02 -3.863131105899810791e-01 -1.026076357811689377e-02 1.100028604269027710e-01 -1.224079430103302002e-01 1.170011144131422043e-02 -2.141469717025756836e-01 2.134616672992706299e-01 -2.206155508756637573e-01 -2.895101606845855713e-01 4.446486234664916992e-01 -5.014853179454803467e-02 5.944328149780631065e-04 2.018949091434478760e-01 2.020736187696456909e-01 1.764216087758541107e-02 -1.587263047695159912e-01 -1.718546450138092041e-01 5.788017529994249344e-03 2.244654893875122070e-01 1.560699790716171265e-01 2.134999185800552368e-01 1.362532824277877808e-01 7.900511473417282104e-02 1.495301537215709686e-02 -8.472762256860733032e-02 1.893557161092758179e-01 8.821348100900650024e-02
1.665935367345809937e-01 7.998452335596084595e-02 -1.016336306929588318e-01 -3.530921936035156250e-01 7.784583419561386108e-02 -8.546365052461624146e-02 2.288901209831237793e-01 1.089338213205337524e-01 -5.956834927201271057e-02 -1.402074843645095825e-01 -3.404336273670196533e-01 5.859266221523284912e-02 -1.990860886871814728e-02 -4.962627589702606201e-02 4.249795079231262207e-01 2.674144459888339043e-03 1.446195393800735474e-01 2.136277966201305389e-02 2.278568893671035767e-01 2.101936340332031250e-01 1.133826225996017456e-01 -2.304342985153198242e-01 1.795248836278915405e-01 9.199946187436580658e-03 7.595275994390249252e-03 1.709278225898742676e-01 6.377044320106506348e-02 3.211625218391418457e-01 1.118014659732580185e-02 1.624733582139015198e-02 -2.066652923822402954e-01 -1.785766035318374634e-01
2.128951549530029297e-01 2.737790048122406006e-01 -7.959076017141342163e-02 -8.369413018226623535e-02 4.235069267451763153e-03 1.831196844577789307e-01 5.474925786256790161e-02 -1.392483804374933243e-02 1.308785825967788696e-01 1.560977846384048462e-01 5.839689075946807861e-02 2.198038995265960693e-01 -1.734487563371658325e-01 2.482295781373977661e-01 4.297803640365600586e-01 -5.726901814341545105e-02 1.645134575664997101e-02 2.271666564047336578e-02 2.788644433021545410e-01 7.950088009238243103e-03 1.966995298862457275e-01 -1.793317347764968872e-01 1.223041042685508728e-01 -1.511365622282028198e-01 1.092728897929191589e-01 2.203738987445831299e-01 1.989233642816543579e-01 3.043677657842636108e-02 2.525582537055015564e-02 -2.922259271144866943e-01 2.851330339908599854e-01 -3.351348638534545898e-02
1.769047975540161133e-01 2.279093116521835327e-01 -1.316889971494674683e-01 -7.076508365571498871e-03 4.871713370084762573e-02 1.390969753265380859e-02 1.932172924280166626e-01 -1.404462605714797974e-01 -1.744340173900127411e-03 1.417798250913619995e-01 -1.416280865669250488e-01 4.136311821639537811e-03 5.568836629390716553e-02 -7.766245305538177490e-02 2.811758518218994141e-01 1.492271572351455688e-01 3.610053956508636475e-01 1.113414689898490906e-01 8.106528222560882568e-02 -1.154783070087432861e-01 1.355744749307632446e-01 -8.729625493288040161e-02 -1.339683234691619873e-01 -2.835886776447296143e-01 1.553808301687240601e-01 4.068372845649719238e-01 -1.124864891171455383e-01 3.675797283649444580e-01 -6.466801464557647705e-02 1.841041259467601776e-02 1.325419396162033081e-01 -2.063682079315185547e-01
1.578325927257537842e-01 -9.777343831956386566e-03 -9.250132367014884949e-03 1.820537596940994263e-01 5.389896407723426819e-02 1.384731084108352661e-01 5.984931066632270813e-02 -4.747797176241874695e-02 2.545278705656528473e-02 2.265420556068420410e-01 -2.171762138605117798e-01 7.404074072837829590e-02 -1.245549097657203674e-01 -3.171018064022064209e-01 3.199125528335571289e-01 2.285100668668746948e-01 1.981060653924942017e-01 2.164420485496520996e-01 -1.113606020808219910e-01 6.549705564975738525e-02 -1.708172708749771118e-01 -2.624695748090744019e-02 -6.556704640388488770e-02 -3.211358487606048584e-01 1.505261193960905075e-02 3.121048510074615479e-01 8.633829653263092041e-02 3.350479304790496826e-01 2.761613763868808746e-02 1.758632659912109375e-01 2.034742385149002075e-01 -8.991342037916183472e-02
3.357537686824798584e-01 7.832408696413040161e-02 4.800313711166381836e-02 -1.040771007537841797e-01 1.306149959564208984e-01 -2.000434696674346924e-01 1.488087475299835205e-01 -3.838687539100646973e-01 -8.118277788162231445e-02 2.093551158905029297e-01 -2.198379337787628174e-01 7.106039673089981079e-02 -8.669824153184890747e-02 -3.681550920009613037e-02 3.420746028423309326e-01 2.669622004032135010e-02 1.825374364852905273e-01 6.763684749603271484e-02 -1.705819554626941681e-02 1.321993581950664520e-02 1.994323730468750000e-01 -2.103504091501235962e-01 1.046429760754108429e-02 8.901447802782058716e-02 -2.691140957176685333e-02 -7.317128032445907593e-02 -1.566686332225799561e-01 3.456165194511413574e-01 -1.257726103067398071e-01 7.998321205377578735e-02 -1.939106583595275879e-01 2.659277021884918213e-01
2.246277406811714172e-02 4.040592014789581299e-01 -7.873995602130889893e-02 -1.583067178726196289e-01 5.244054645299911499e-02 2.841310016810894012e-02 8.175210654735565186e-02 -9.098729491233825684e-02 -2.454313039779663086e-01 1.347073167562484741e-01 4.536055028438568115e-02 -1.841754652559757233e-02 -2.516693472862243652e-01 -2.004768997430801392e-01 3.650199770927429199e-01 -1.224930882453918457e-01 5.782087892293930054e-02 3.790895938873291016e-01 1.980230063199996948e-01 1.579357087612152100e-01 8.808615058660507202e-02 5.732164904475212097e-02 -4.616964980959892273e-02 -1.901420652866363525e-01 1.851917058229446411e-01 1.445149481296539307e-01 1.031323075294494629e-01 -4.816729575395584106e-02 2.151787467300891876e-02 2.624841332435607910e-01 -1.447061002254486084e-01 -1.868743896484375000e-01
3.442658185958862305e-01 9.062629193067550659e-02 -1.493037045001983643e-01 -2.255279570817947388e-01 -6.056184694170951843e-02 2.027703374624252319e-01 3.994166851043701172e-02 -1.091634184122085571e-01 -1.669152379035949707e-01 -1.929108239710330963e-02 -1.394265592098236084e-01 -1.575303822755813599e-01 -2.829370796680450439e-01 -4.710217192769050598e-02 3.508907854557037354e-01 1.456862390041351318e-01 1.952884793281555176e-01 1.205516457557678223e-01 2.727697491645812988e-01 2.528388798236846924e-01 1.983172148466110229e-01 -2.695925235748291016e-01 -7.589060068130493164e-02 2.146711796522140503e-01 -1.593653261661529541e-01 1.232556104660034180e-01 -2.685338817536830902e-02 -3.601506818085908890e-03 -1.707014739513397217e-01 -7.767655700445175171e-02 -9.478912502527236938e-02 -4.872150719165802002e-02
4.592712819576263428e-01 1.004322916269302368e-01 -1.277367174625396729e-01 -3.295999467372894287e-01 -9.041862562298774719e-03 -1.300539374351501465e-01 4.145637620240449905e-03 2.747333375737071037e-03 -2.437676638364791870e-01 -5.985589325428009033e-02 1.772882603108882904e-02 -3.414143249392509460e-02 -1.815910637378692627e-01 -2.650659680366516113e-01 -5.880415905267000198e-03 1.398289948701858521e-01 -2.053162269294261932e-02 -9.724169969558715820e-03 3.398009240627288818e-01 -3.198569640517234802e-02 -1.713866889476776123e-01 1.089881286025047302e-01 -2.960441410541534424e-01 7.901703566312789917e-02 9.744226187467575073e-02 2.172776311635971069e-01 1.343642324209213257e-01 2.035112529993057251e-01 3.426256775856018066e-02 2.264709770679473877e-01 1.672760993242263794e-01 3.068532422184944153e-02
2.480709850788116455e-01 1.450243145227432251e-01 -2.311253845691680908e-01 -7.356262952089309692e-02 1.665752679109573364e-01 5.171626433730125427e-02 7.323268800973892212e-02 1.022454351186752319e-01 1.618072837591171265e-01 2.252187132835388184e-01 2.440424114465713501e-01 -3.882182240486145020e-01 7.243788242340087891e-02 -2.166162729263305664e-01 3.242053091526031494e-01 2.204970922321081161e-03 -7.157712429761886597e-02 6.429055333137512207e-02 2.116172909736633301e-01 7.274746894836425781e-02 2.212902903556823730e-01 -2.500419914722442627e-01 -9.609942883253097534e-02 -1.966615319252014160e-01 1.215747967362403870e-01 -1.038256958127021790e-01 2.003493905067443848e-01 -9.107173234224319458e-02 -7.631455361843109131e-02 1.717168092727661133e-01 2.007242292165756226e-02 -1.986477673053741455e-01
2.012957353144884109e-03 3.325103968381881714e-02 -1.419510543346405029e-01 -5.449739471077919006e-02 -4.103532060980796814e-02 -9.599995613098144531e-02 1.035078614950180054e-01 -1.931329257786273956e-02 5.794050171971321106e-02 -1.564946770668029785e-01 -2.643401622772216797e-01 -1.081181690096855164e-02 -1.711619198322296143e-01 -3.551106899976730347e-02 5.663625001907348633e-01 -6.436032801866531372e-02 2.822195924818515778e-02 1.168951950967311859e-02 2.489603012800216675e-01 3.247469961643218994e-01 7.691154628992080688e-02 -2.374362647533416748e-01 2.658236026763916016e-01 -8.448573201894760132e-02 1.280529797077178955e-01 2.616412341594696045e-01 1.832856833934783936e-01 7.400526851415634155e-02 7.213628292083740234e-02 1.304406076669692993e-01 -1.903897672891616821e-01 -9.808029979467391968e-02
2.109073549509048462e-01 1.288663595914840698e-01 -3.005159497261047363e-01 -2.298045456409454346e-01 1.055461238138377666e-03 -9.442241489887237549e-02 -8.361901156604290009e-03 8.250393718481063843e-02 2.859213761985301971e-02 -1.885809451341629028e-01 -1.568765789270401001e-01 1.400497462600469589e-02 -1.240761354565620422e-01 -2.773940330371260643e-03 5.316665172576904297e-01 -6.840581446886062622e-02 2.611302137374877930e-01 2.433463335037231445e-01 1.458870470523834229e-01 -2.262772619724273682e-01 -7.870647311210632324e-02 -1.490855813026428223e-01 1.996682770550251007e-02 -6.967663019895553589e-02 9.057522565126419067e-02 2.478846311569213867e-01 3.433505445718765259e-02 8.991601318120956421e-02 1.166531220078468323e-01 -2.072515189647674561e-01 -2.143818587064743042e-01 3.254892304539680481e-02
3.030465841293334961e-01 3.753723502159118652e-01 -1.497477889060974121e-01 -2.621752917766571045e-01 -4.089750349521636963e-02 -2.474726885557174683e-01 2.551154196262359619e-01 -7.429430633783340454e-02 -1.109902188181877136e-01 1.306798309087753296e-01 2.396065555512905121e-02 1.368106901645660400e-02 -6.049078702926635742e-02 1.190149113535881042e-01 1.305777132511138916e-01 2.754998803138732910e-01 2.208612412214279175e-01 1.399512439966201782e-01 1.429708451032638550e-01 1.572338789701461792e-01 2.608117274940013885e-02 -2.313232868909835815e-01 2.123727798461914062e-01 1.241509243845939636e-01 4.504313692450523376e-03 1.657260209321975708e-01 1.728800088167190552e-01 -1.287728995084762573e-01 -4.176493734121322632e-02 1.586733758449554443e-02 2.414737939834594727e-01 1.978661417961120605e-01
3.028540909290313721e-01 -2.552399635314941406e-01 -2.104355543851852417e-01 -1.488684769719839096e-02 -7.625946775078773499e-03 -2.237575799226760864e-01 1.775167435407638550e-01 -7.866618782281875610e-02 -2.820729315280914307e-01 1.328282058238983154e-01 1.749295741319656372e-02 1.251956373453140259e-01 -1.753010302782058716e-01 -3.373553156852722168e-01 2.960133254528045654e-01 5.684606730937957764e-02 -2.997975647449493408e-01 -3.050037287175655365e-02 -7.080855220556259155e-02 -6.710081547498703003e-02 2.017286419868469238e-01 1.956037431955337524e-01 1.319495495408773422e-02 -1.873602867126464844e-01 1.152752339839935303e-01 2.488768547773361206e-01 1.763101816177368164e-01 -5.417437478899955750e-02 7.610092312097549438e-02 1.390288323163986206e-01 1.033264845609664917e-01 5.113554000854492188e-02
1.352680176496505737e-01 1.551113128662109375e-01 -4.799855649471282959e-01 -2.723340988159179688e-01 -6.663151830434799194e-02 -3.520493209362030029e-02 2.510808706283569336e-01 1.107348650693893433e-01 2.080683857202529907e-01 5.078591778874397278e-02 -2.237436324357986450e-01 -1.734383255243301392e-01 2.084119990468025208e-02 -2.060340046882629395e-01 4.483352005481719971e-01 -3.810963779687881470e-02 1.087552160024642944e-01 -5.861365236341953278e-03 1.848489046096801758e-02 -1.178633645176887512e-01 -1.496024131774902344e-01 -1.837301105260848999e-01 1.557037420570850372e-02 -1.405576523393392563e-02 -1.211951225996017456e-01 2.049129754304885864e-01 1.477129906415939331e-01 -1.535216867923736572e-01 3.315448760986328125e-02 -3.587472066283226013e-02 -9.647189825773239136e-02 6.573753058910369873e-02
-2.222551591694355011e-02 1.476133018732070923e-01 -3.388911187648773193e-01 -3.259851634502410889e-01 -1.374370604753494263e-01 -5.595107004046440125e-02 1.543926894664764404e-01 1.664241999387741089e-01 1.990365386009216309e-01 -5.502139404416084290e-02 2.047719247639179230e-02 -1.572238802909851074e-01 1.116424947977066040e-01 -3.107764720916748047e-01 4.413955211639404297e-01 1.820417307317256927e-02 1.947581917047500610e-01 1.827953904867172241e-01 -7.450488954782485962e-02 -9.261518716812133789e-03 8.237233757972717285e-02 -2.781172394752502441e-01 1.733562499284744263e-01 4.561382532119750977e-02 7.033264730125665665e-03 2.510953545570373535e-01 1.011337861418724060e-01 6.992504000663757324e-02 -8.000587671995162964e-02 2.345447428524494171e-03 2.422698214650154114e-02 1.805601716041564941e-01
2.989231050014495850e-01 -1.388202011585235596e-01 -9.351736307144165039e-02 1.071592420339584351e-01 1.601471006870269775e-01 8.917736262083053589e-02 3.540376126766204834e-01 -7.163572311401367188e-02 5.423318943940103054e-04 1.101952046155929565e-01 1.033296212553977966e-01 1.179872304201126099e-01 -1.661484986543655396e-01 3.297481453046202660e-03 4.267939627170562744e-01 -1.439845412969589233e-01 1.053183674812316895e-01 1.055048033595085144e-01 1.271497607231140137e-01 6.657178979367017746e-03 2.723535895347595215e-01 -1.436890065670013428e-01 -2.988084852695465088e-01 -1.784578710794448853e-01 -1.067104749381542206e-02 -1.020988151431083679e-01 2.528421282768249512e-01 9.765675663948059082e-02 -1.710839197039604187e-02 -1.807650923728942871e-01 1.124818548560142517e-01 2.362479418516159058e-01
2.968259155750274658e-01 1.069088466465473175e-02 -1.594307124614715576e-01 1.483950950205326080e-02 2.928723581135272980e-02 2.475668042898178101e-01 1.885834634304046631e-01 -2.433191835880279541e-01 2.082003653049468994e-01 3.467814028263092041e-01 1.346302181482315063e-01 1.082466021180152893e-01 2.349088490009307861e-01 -1.947491317987442017e-01 2.847285270690917969e-01 1.208299472928047180e-01 9.278043359518051147e-02 1.033059507608413696e-01 1.159196421504020691e-01 4.543212801218032837e-02 -9.180533885955810547e-02 -2.503753006458282471e-01 8.291924744844436646e-02 -8.310364931821823120e-02 2.068796753883361816e-01 1.149975359439849854e-01 7.389257848262786865e-02 2.794921696186065674e-01 -1.535764634609222412e-01 2.046562433242797852e-01 1.331669986248016357e-01 6.721007823944091797e-02
1.212219074368476868e-01 2.579661309719085693e-01 -1.297575086355209351e-01 1.102707982063293457e-01 3.024703562259674072e-01 -3.410779312252998352e-02 2.547940313816070557e-01 -2.513335943222045898e-01 -1.024394109845161438e-01 1.049131602048873901e-01 2.185268327593803406e-02 -7.339026778936386108e-02 -3.005093522369861603e-02 5.121971666812896729e-02 3.054492771625518799e-01 8.119619637727737427e-02 6.818704307079315186e-02 -3.812427073717117310e-02 -8.996255695819854736e-02 1.677054613828659058e-01 3.930914103984832764e-01 4.352198541164398193e-02 6.525204330682754517e-02 1.455632448196411133e-01 2.217656001448631287e-02 3.073738515377044678e-01 -3.532359749078750610e-02 3.556953668594360352e-01 -6.863263994455337524e-02 1.142079383134841919e-01 7.068942487239837646e-02 2.618545293807983398e-01
-9.548919275403022766e-03 3.068857789039611816e-01 -7.304358761757612228e-03 -2.582084238529205322e-01 2.470601163804531097e-02 -1.134601533412933350e-01 2.863161563873291016e-01 -1.492997258901596069e-02 -8.832170069217681885e-02 3.014297187328338623e-01 -3.116441965103149414e-01 -6.686699390411376953e-02 -1.479123234748840332e-01 -1.090685352683067322e-01 1.346997022628784180e-01 6.801319867372512817e-02 -1.064585819840431213e-01 1.183813810348510742e-02 7.468553632497787476e-02 -2.168337553739547729e-01 2.421519011259078979e-01 -1.550333350896835327e-01 -1.033570468425750732e-01 7.233554869890213013e-02 3.955770134925842285e-01 6.064927950501441956e-02 1.324855685234069824e-01 1.268133074045181274e-01 -3.057447671890258789e-01 -4.412086680531501770e-02 7.494877092540264130e-03 1.859873682260513306e-01
2.954895198345184326e-01 -1.452969759702682495e-01 -2.728238701820373535e-01 1.190120354294776917e-01 4.285487905144691467e-02 1.068129539489746094e-01 3.737975358963012695e-01 -1.404292732477188110e-01 -1.871535740792751312e-02 5.642614886164665222e-02 2.361964248120784760e-02 2.464031130075454712e-01 -2.096727788448333740e-01 -6.810354441404342651e-02 2.922040224075317383e-01 -1.497666239738464355e-01 1.515415217727422714e-02 7.394167780876159668e-02 -6.889865733683109283e-03 7.811799645423889160e-02 3.191566169261932373e-01 -3.207315206527709961e-01 -1.749380975961685181e-01 -1.716821640729904175e-01 -9.271217277273535728e-04 -2.250922843813896179e-02 3.034367561340332031e-01 -4.402058199048042297e-02 8.651772513985633850e-04 -9.153199940919876099e-02 1.706427931785583496e-01 1.987984590232372284e-02
-6.592581421136856079e-02 2.833152413368225098e-01 1.000534147024154663e-01 -2.013217061758041382e-01 8.752654306590557098e-03 -1.287773698568344116e-01 9.791544824838638306e-02 -2.080568075180053711e-01 -1.826199740171432495e-01 2.574770450592041016e-01 -5.077008903026580811e-02 1.163258999586105347e-01 2.728871107101440430e-01 -3.056554496288299561e-01 3.004074692726135254e-01 -3.834407031536102295e-02 -6.767927110195159912e-02 2.523683011531829834e-02 1.420008689165115356e-01 -7.361505925655364990e-02 5.859288387000560760e-03 -1.312013417482376099e-01 -1.707732379436492920e-01 -2.545932829380035400e-01 6.939736008644104004e-02 2.278545498847961426e-02 5.198911949992179871e-02 3.533830046653747559e-01 -6.702297925949096680e-02 2.283151000738143921e-01 8.570601791143417358e-02 -2.846670448780059814e-01
1.859190016984939575e-01 7.857026904821395874e-02 -1.646427810192108154e-01 -2.691623196005821228e-02 -9.020601212978363037e-02 6.036999076604843140e-02 7.082641869783401489e-02 -1.292564868927001953e-01 7.924730330705642700e-02 8.031302690505981445e-02 7.617337256669998169e-02 1.107789948582649231e-01 -3.252436593174934387e-02 -8.174395188689231873e-03 4.255676865577697754e-01 7.254337519407272339e-02 3.150555491447448730e-01 -1.792115271091461182e-01 3.057434260845184326e-01 1.856485903263092041e-01 3.904272317886352539e-01 -1.927440017461776733e-01 2.916044928133487701e-02 9.142025373876094818e-03 -1.294408589601516724e-01 1.396747976541519165e-01 2.739104926586151123e-01 1.113990470767021179e-01 -1.338808536529541016e-01 -2.294423133134841919e-01 1.773307025432586670e-01 -6.380332261323928833e-02
1.625562608242034912e-01 2.297155708074569702e-01 -1.933473646640777588e-01 -1.704849302768707275e-01 1.153996735811233521e-01 1.832318305969238281e-01 2.062799185514450073e-01 8.841658942401409149e-03 -2.058511674404144287e-01 1.577363312244415283e-01 -3.304919600486755371e-02 3.415735661983489990e-01 2.133147791028022766e-02 1.667091697454452515e-01 1.669069677591323853e-01 -1.050862818956375122e-01 2.090774327516555786e-01 7.738488167524337769e-02 8.605155348777770996e-02 2.769277431070804596e-02 2.301169931888580322e-01 -1.897770911455154419e-01 2.342955321073532104e-01 -1.601884257979691029e-03 3.937495350837707520e-01 3.468018472194671631e-01 2.668077312409877777e-02 6.788731366395950317e-02 4.764142632484436035e-02 1.173004359006881714e-01 -9.374331682920455933e-02 7.403980195522308350e-02
2.623318731784820557e-01 -8.269093185663223267e-02 -3.146934807300567627e-01 3.622694686055183411e-02 9.007679671049118042e-02 -7.657576352357864380e-02 2.712851166725158691e-01 -3.802556544542312622e-02 -1.197751387953758240e-01 7.101991027593612671e-02 3.053757250308990479e-01 1.080152615904808044e-01 3.228048607707023621e-02 -2.877451293170452118e-02 2.875083088874816895e-01 -2.834797799587249756e-01 -2.314455062150955200e-01 2.161223292350769043e-01 3.022921271622180939e-03 5.119175091385841370e-02 2.641168534755706787e-01 -1.561324344947934151e-03 -2.905491888523101807e-01 -1.692126095294952393e-01 1.180548861157149076e-04 1.714103817939758301e-01 1.705341041088104248e-01 -7.187440991401672363e-02 -1.464404612779617310e-01 8.801882714033126831e-02 2.530156075954437256e-01 -5.675574392080307007e-02
2.498459666967391968e-01 1.141179502010345459e-01 -1.975553929805755615e-01 1.954863071441650391e-01 7.037150859832763672e-02 -3.605052456259727478e-02 2.228510528802871704e-01 -2.358918935060501099e-01 4.403129965066909790e-02 2.417775541543960571e-01 -1.876827329397201538e-01 1.632095575332641602e-01 1.819195300340652466e-01 -2.002145797014236450e-01 2.949233949184417725e-01 1.719998866319656372e-01 2.264517247676849365e-01 1.449222266674041748e-01 1.554262638092041016e-01 -4.653784632682800293e-02 -4.901906475424766541e-02 -1.674224063754081726e-02 -8.968501538038253784e-02 -2.395238429307937622e-01 2.882846295833587646e-01 4.345352761447429657e-03 5.426992848515510559e-02 3.604277074337005615e-01 -1.027664542198181152e-01 3.664409741759300232e-02 8.794283121824264526e-02 -1.463831365108489990e-01
2.543630003929138184e-01 2.836250066757202148e-01 -1.816654354333877563e-01 -1.586004793643951416e-01 -6.139692291617393494e-02 1.958414725959300995e-02 2.471734732389450073e-01 1.463017761707305908e-01 1.152334287762641907e-01 1.174922063946723938e-01 -2.224649339914321899e-01 6.403281539678573608e-02 1.240203808993101120e-02 2.157793380320072174e-02 2.132834047079086304e-01 1.377958059310913086e-01 5.542069673538208008e-02 2.755778431892395020e-01 -6.895328988321125507e-04 3.577304631471633911e-02 7.988616079092025757e-02 -1.459161937236785889e-01 -8.686680346727371216e-02 -2.977264821529388428e-01 5.069953203201293945e-02 3.958964347839355469e-01 -1.284623425453901291e-02 2.705378830432891846e-01 -1.184937208890914917e-01 3.482950478792190552e-02 3.030444085597991943e-01 -1.427301913499832153e-01
4.308488667011260986e-01 1.119075790047645569e-01 9.215313196182250977e-02 -7.127970457077026367e-02 -1.349065452814102173e-01 -1.201070994138717651e-01 8.062232285737991333e-02 7.234837859869003296e-02 -1.253525167703628540e-01 1.025477871298789978e-01 -1.823701560497283936e-01 -2.927604615688323975e-01 -3.028188943862915039e-01 -1.150285303592681885e-01 4.259815812110900879e-01 -6.954948604106903076e-02 -1.910058408975601196e-01 -2.356668561697006226e-02 1.829548478126525879e-01 2.118299752473831177e-01 2.971331775188446045e-02 -2.777550518512725830e-01 -6.122668087482452393e-02 7.677198946475982666e-02 -6.818486377596855164e-03 9.509861469268798828e-02 -9.663403779268264771e-02 2.401939630508422852e-01 -5.316708609461784363e-02 -9.245218709111213684e-03 8.311627805233001709e-02 -1.359763890504837036e-01
1.909052878618240356e-01 5.051786452531814575e-02 -1.875629723072052002e-01 -1.065077353268861771e-02 2.145058214664459229e-01 -1.106473878026008606e-01 1.585240811109542847e-01 3.767209500074386597e-02 -8.280257135629653931e-02 -1.056938096880912781e-01 -1.442469805479049683e-01 9.826058894395828247e-02 -4.320591106079518795e-04 -1.593191772699356079e-01 4.057580232620239258e-01 -9.756247699260711670e-02 -2.599389851093292236e-01 3.746277689933776855e-01 -5.096985958516597748e-03 1.001865565776824951e-01 1.632624566555023193e-01 -2.469332888722419739e-02 -2.767166495323181152e-01 -2.150271683931350708e-01 1.832354813814163208e-02 1.012547945720143616e-04 -4.256954416632652283e-02 1.698323190212249756e-01 8.604333549737930298e-02 -3.697045445442199707e-01 1.160755157470703125e-01 1.904588490724563599e-01
1.038282290101051331e-01 4.068500921130180359e-02 -2.304142713546752930e-01 -1.739392131567001343e-01 2.158070355653762817e-01 -1.757061034440994263e-01 -8.570282906293869019e-02 -8.022926747798919678e-02 -1.037334725260734558e-01 3.929984197020530701e-02 7.653249800205230713e-02 -2.160021066665649414e-01 -3.774256408214569092e-01 6.524817645549774170e-02 4.740478694438934326e-01 -4.746964573860168457e-02 -2.154361829161643982e-02 -4.247569665312767029e-02 1.912785880267620087e-02 -5.618210881948471069e-02 7.237015664577484131e-02 -5.460090190172195435e-02 -1.675470732152462006e-02 2.781592607498168945e-01 2.084027677774429321e-01 2.700061798095703125e-01 9.949713200330734253e-02 3.141781687736511230e-01 -1.334284394979476929e-01 1.243140399456024170e-01 1.084938570857048035e-01 1.133892908692359924e-01
1.996322423219680786e-01 3.029384016990661621e-01 -7.277188706211745739e-04 -2.036664038896560669e-01 -1.292271763086318970e-01 -2.451775819063186646e-01 -8.780151605606079102e-02 -9.662922471761703491e-02 -1.336789503693580627e-02 -2.637880854308605194e-02 -4.499659314751625061e-02 1.375142633914947510e-01 8.670391142368316650e-02 -1.455751657485961914e-01 4.250791966915130615e-01 -1.455121338367462158e-01 -8.650343120098114014e-02 -4.359054192900657654e-02 9.545559436082839966e-02 -8.271056413650512695e-02 6.533470749855041504e-02 -1.611967384815216064e-01 -6.291754543781280518e-02 -1.113969981670379639e-01 -1.079993136227130890e-02 3.836749792098999023e-01 -1.161083877086639404e-01 1.425963938236236572e-01 1.479459851980209351e-01 1.664744466543197632e-01 4.218315184116363525e-01 3.651959588751196861e-03
3.657228052616119385e-01 -5.757974833250045776e-02 -1.818862706422805786e-01 -2.295613139867782593e-01 6.094180047512054443e-02 2.680005133152008057e-01 3.121978417038917542e-02 -5.939440429210662842e-02 -1.520287394523620605e-01 1.918549537658691406e-01 -1.683173477649688721e-01 1.310840547084808350e-01 -8.001139760017395020e-02 6.869036704301834106e-02 2.565468847751617432e-01 -1.270836889743804932e-01 -6.946100294589996338e-02 8.838668465614318848e-02 2.724502608180046082e-02 1.377197168767452240e-02 -6.920552253723144531e-02 -3.377637565135955811e-01 1.287055462598800659e-01 -1.284693032503128052e-01 -5.382789764553308487e-03 2.456812411546707153e-01 2.358080297708511353e-01 1.485263556241989136e-01 4.772485420107841492e-02 -1.640289127826690674e-01 4.010407030582427979e-01 7.074873149394989014e-02
-1.161874383687973022e-01 3.358795642852783203e-01 -2.303058058023452759e-01 -7.005629688501358032e-02 1.124926656484603882e-01 1.438629180192947388e-01 3.838640078902244568e-02 -2.471214234828948975e-01 -2.447525411844253540e-01 1.233086735010147095e-01 5.553392693400382996e-02 1.014164164662361145e-01 -5.752225965261459351e-02 -9.483227878808975220e-02 3.764060437679290771e-01 -3.599253296852111816e-02 2.277239225804805756e-02 3.296522200107574463e-01 2.665044069290161133e-01 1.684963256120681763e-01 3.463356941938400269e-02 -2.570243179798126221e-01 -7.678057998418807983e-02 -1.034663394093513489e-01 1.736117005348205566e-01 1.040752306580543518e-01 1.333384513854980469e-01 -9.566889703273773193e-02 -2.295530959963798523e-02 2.275186032056808472e-01 -2.416073977947235107e-01 7.106062024831771851e-02
1.944144368171691895e-01 3.233292102813720703e-01 -1.269201487302780151e-01 -3.248615562915802002e-01 -1.094080880284309387e-02 -3.185454607009887695e-01 5.906859785318374634e-02 -3.143259510397911072e-02 1.254168450832366943e-01 2.032682150602340698e-01 -1.702068187296390533e-02 8.853555470705032349e-02 1.030738800764083862e-01 -5.835494399070739746e-02 1.206581518054008484e-01 -2.176195979118347168e-01 5.879228562116622925e-02 2.271995693445205688e-01 1.962123513221740723e-01 2.744697928428649902e-01 2.492616772651672363e-01 -1.370097696781158447e-01 -1.339922994375228882e-01 2.559462748467922211e-02 2.154073119163513184e-01 2.915540039539337158e-01 4.756737872958183289e-02 1.570530086755752563e-01 2.217780947685241699e-01 5.080043897032737732e-02 -9.972909837961196899e-02 1.903235726058483124e-02
1.821267306804656982e-01 7.862161844968795776e-02 1.234230250120162964e-01 -1.013088673353195190e-01 2.405795007944107056e-01 -1.233801618218421936e-01 3.282094001770019531e-01 -8.594105392694473267e-02 -4.168036580085754395e-02 1.226935014128684998e-01 8.044314384460449219e-02 -4.819314554333686829e-02 -1.693302989006042480e-01 -3.813000023365020752e-01 4.043501019477844238e-01 1.439117789268493652e-01 2.839979529380798340e-02 2.348809242248535156e-01 9.515608102083206177e-02 2.980805374681949615e-02 1.464907675981521606e-01 -9.147669374942779541e-02 7.802065461874008179e-02 3.494524955749511719e-01 1.368297915905714035e-02 -1.167597323656082153e-01 2.658427357673645020e-01 6.598275154829025269e-02 -1.477074474096298218e-01 -1.023505330085754395e-01 5.314955115318298340e-02 -1.231742352247238159e-01
1.880510896444320679e-01 1.180887073278427124e-01 -4.171807691454887390e-02 -3.460032939910888672e-01 1.789483614265918732e-02 1.142328828573226929e-01 1.246703416109085083e-01 6.532723456621170044e-02 -2.366663366556167603e-01 2.380706369876861572e-01 1.021136566996574402e-01 -2.484290897846221924e-01 -3.237714469432830811e-01 -9.215839207172393799e-03 3.185302615165710449e-01 8.804528973996639252e-03 2.345783561468124390e-01 1.359063684940338135e-01 2.077208459377288818e-01 7.725444436073303223e-02 2.538752555847167969e-01 -3.224361836910247803e-01 -1.356610562652349472e-02 2.452266365289688110e-01 -9.237897396087646484e-02 1.462609320878982544e-01 5.221131816506385803e-02 -1.088364515453577042e-02 -6.933851540088653564e-02 -1.006975620985031128e-01 -7.082266360521316528e-02 -2.613802067935466766e-02
2.657009661197662354e-01 1.333593279123306274e-01 4.370991885662078857e-02 -1.637592315673828125e-01 3.336793482303619385e-01 -5.569620430469512939e-02 4.532609879970550537e-02 1.822691969573497772e-02 -3.144250810146331787e-01 -7.370447367429733276e-02 8.646021038293838501e-02 1.653284281492233276e-01 -1.748784817755222321e-02 -1.825740188360214233e-01 3.028796315193176270e-01 -1.024661585688591003e-01 1.987475454807281494e-01 -1.468997746706008911e-01 5.715767666697502136e-02 -2.160418778657913208e-01 1.723340451717376709e-01 -3.720041811466217041e-01 5.961351841688156128e-02 -1.911270022392272949e-01 -9.401713497936725616e-03 2.895518243312835693e-01 1.539664119482040405e-01 -2.992510609328746796e-02 -1.442341059446334839e-01 -3.389657661318778992e-02 -1.753666847944259644e-01 -1.032225564122200012e-01
1.195344626903533936e-01 7.441938668489456177e-02 -1.251518726348876953e-01 -2.465591877698898315e-01 -1.925541460514068604e-02 -1.301519721746444702e-01 -5.123464390635490417e-02 -1.441278588026762009e-02 2.553432881832122803e-01 5.901269242167472839e-02 8.487632870674133301e-02 -8.387100696563720703e-02 1.656279563903808594e-01 -2.145011126995086670e-01 2.505174875259399414e-01 -3.914307057857513428e-02 8.331154286861419678e-02 4.952956140041351318e-01 1.370294243097305298e-01 5.555178970098495483e-02 1.217691078782081604e-01 1.587225049734115601e-01 -4.546291753649711609e-02 -3.092888928949832916e-02 2.789965867996215820e-01 2.187631726264953613e-01 6.045338138937950134e-02 3.962779641151428223e-01 1.593534499406814575e-01 1.271212697029113770e-01 -1.060319989919662476e-01 8.106126636266708374e-02
2.057832330465316772e-01 3.546448424458503723e-02 1.782769411802291870e-01 -2.723660469055175781e-01 -2.305087447166442871e-01 -3.257039189338684082e-02 1.523495465517044067e-01 -2.594501972198486328e-01 -1.129320589825510979e-03 6.154068186879158020e-02 -1.829473376274108887e-01 3.300976008176803589e-02 1.698852181434631348e-01 -7.083519548177719116e-02 4.129655659198760986e-01 -5.432267487049102783e-02 1.333883851766586304e-01 2.672098018229007721e-02 1.010095253586769104e-01 -1.492754220962524414e-01 -3.230540454387664795e-02 -1.200660392642021179e-01 -2.131191045045852661e-01 1.051966547966003418e-01 3.893479704856872559e-02 3.748094439506530762e-01 2.519325613975524902e-01 -8.476044982671737671e-02 2.447791546583175659e-01 2.079071998596191406e-01 1.150237843394279480e-01 -8.960179239511489868e-02
8.862150460481643677e-02 -1.202370785176753998e-02 -2.421983927488327026e-01 -1.561286598443984985e-01 1.577692478895187378e-01 8.830764330923557281e-03 4.208799451589584351e-02 -7.678724080324172974e-02 -3.375200331211090088e-01 1.225696131587028503e-01 -5.336096137762069702e-02 -2.941563129425048828e-01 1.918201148509979248e-01 -2.672374546527862549e-01 3.059406280517578125e-01 2.554149925708770752e-02 4.292353242635726929e-02 -2.725574672222137451e-01 2.176070993300527334e-04 -1.178406104445457458e-01 1.514336168766021729e-01 4.818838462233543396e-02 -1.938596516847610474e-01 -2.446035295724868774e-01 7.962666451930999756e-02 3.998781144618988037e-01 -1.140473410487174988e-01 1.463524103164672852e-01 -6.876365840435028076e-02 1.873451620340347290e-01 -3.539084270596504211e-02 3.341169282793998718e-02
3.815635740756988525e-01 1.749859601259231567e-01 -1.889922916889190674e-01 -1.665816009044647217e-01 -3.880681470036506653e-02 -3.306808471679687500e-01 1.643191128969192505e-01 -1.120414733886718750e-01 2.098478004336357117e-02 4.973101243376731873e-02 -1.103835701942443848e-01 9.060943499207496643e-03 -2.295484095811843872e-01 -3.487319946289062500e-01 2.027743607759475708e-01 -1.317622023634612560e-03 7.684642076492309570e-02 -7.779214065521955490e-03 3.620792925357818604e-01 1.387302428483963013e-01 -5.675480142235755920e-02 -7.930716872215270996e-02 4.800336062908172607e-02 -1.010528020560741425e-02 1.467941999435424805e-01 -5.546895414590835571e-02 1.054336130619049072e-01 2.753901481628417969e-01 1.080030482262372971e-02 -2.913852035999298096e-01 -6.626885384321212769e-02 -1.004016250371932983e-01
1.843438148498535156e-01 -5.540566518902778625e-02 -9.797372668981552124e-02 -1.306219249963760376e-01 1.590551733970642090e-01 1.520217861980199814e-02 4.757066965103149414e-01 6.340450048446655273e-02 2.850816026329994202e-02 3.520283401012420654e-01 2.029237747192382812e-01 1.378993242979049683e-01 -4.078723862767219543e-02 -3.367187678813934326e-01 2.682611048221588135e-01 -6.929437164217233658e-03 -2.131763100624084473e-02 7.669015228748321533e-02 -1.330048441886901855e-01 -1.645057201385498047e-01 2.989427559077739716e-02 -1.031109243631362915e-01 -1.234225705265998840e-01 -4.637604951858520508e-02 -2.405873388051986694e-01 2.109542936086654663e-01 1.988768428564071655e-01 1.679740399122238159e-01 -1.039507314562797546e-01 8.235564082860946655e-02 1.872978731989860535e-02 2.009131312370300293e-01
1.553595811128616333e-01 1.391809154301881790e-02 6.422353535890579224e-02 -2.494207471609115601e-01 4.828600212931632996e-02 -2.093596160411834717e-01 1.164091378450393677e-01 -9.010025858879089355e-02 -5.449674278497695923e-02 2.671514451503753662e-01 -1.550993621349334717e-01 1.558052003383636475e-01 3.036131337285041809e-02 -5.431376025080680847e-02 2.768860161304473877e-01 -2.572893798351287842e-01 2.340168952941894531e-01 6.377685815095901489e-02 1.422966122627258301e-01 3.074453175067901611e-01 2.956387996673583984e-01 -1.525596678256988525e-01 -1.301616430282592773e-01 2.051984816789627075e-01 3.629932403564453125e-01 1.633207201957702637e-01 6.347333639860153198e-02 -7.620309945195913315e-03 1.374608874320983887e-01 1.440303474664688110e-01 1.219584718346595764e-01 1.083026826381683350e-01
5.562135577201843262e-01 4.105242714285850525e-02 -9.548006951808929443e-02 -1.981937438249588013e-01 3.710464835166931152e-01 -1.942476779222488403e-01 1.685577630996704102e-01 2.386582829058170319e-02 -2.523732781410217285e-01 1.033626943826675415e-01 -1.610338091850280762e-01 -2.033498510718345642e-02 -2.513298094272613525e-01 -1.179220676422119141e-01 1.597629040479660034e-01 3.045826219022274017e-02 2.447723150253295898e-01 -1.598817110061645508e-01 9.768296033143997192e-02 -3.572890907526016235e-02 4.992717877030372620e-02 -7.084866613149642944e-02 -1.467619389295578003e-01 2.469392307102680206e-02 9.026268124580383301e-02 2.336598485708236694e-01 -4.223649948835372925e-02 -1.597315818071365356e-01 -5.975612252950668335e-02 -4.568998236209154129e-03 4.925028607249259949e-02 9.947032481431961060e-02
1.467345356941223145e-01 9.668811410665512085e-02 1.114604435861110687e-02 -1.693091392517089844e-01 -1.198785081505775452e-01 -2.857455015182495117e-01 -7.941956818103790283e-02 -1.602849364280700684e-01 -2.957568466663360596e-01 3.195304274559020996e-01 -2.485284805297851562e-01 -9.963332861661911011e-02 5.177522823214530945e-02 -1.133954152464866638e-01 1.200800985097885132e-01 -9.913276880979537964e-03 -6.791090220212936401e-02 1.497569382190704346e-01 6.455112248659133911e-02 1.619132049381732941e-02 5.670189857482910156e-02 -2.155153900384902954e-01 -1.239601671695709229e-01 -2.396569997072219849e-01 -1.417708490043878555e-02 3.703505694866180420e-01 -2.752675674855709076e-02 1.675472557544708252e-01 1.109767407178878784e-01 3.392678201198577881e-01 -1.419791281223297119e-01 -2.308466434478759766e-01
3.269619345664978027e-01 2.186038047075271606e-01 -1.326015889644622803e-01 -2.146441787481307983e-01 8.504338562488555908e-02 2.108811885118484497e-01 4.601913690567016602e-02 1.802598387002944946e-01 4.568224772810935974e-03 2.107951790094375610e-01 -2.878201603889465332e-01 1.048316480591893196e-03 4.157799482345581055e-02 -3.002701103687286377e-01 2.809583544731140137e-01 1.579412221908569336e-01 -1.776449233293533325e-01 2.543895542621612549e-01 -2.476337179541587830e-02 -1.589607745409011841e-01 6.664417684078216553e-02 -7.001511752605438232e-02 -8.233855664730072021e-02 -5.777848139405250549e-02 1.854964792728424072e-01 6.117276847362518311e-02 -1.683314591646194458e-01 1.991287320852279663e-01 -1.313035786151885986e-01 -2.833408117294311523e-01 1.622177809476852417e-01 2.600437775254249573e-02
3.643125295639038086e-01 3.304983302950859070e-02 -2.462896108627319336e-01 5.635066702961921692e-02 1.212210729718208313e-01 -1.748301237821578979e-01 3.283565640449523926e-01 -2.632909640669822693e-02 -1.130148321390151978e-01 1.192020103335380554e-01 1.312621533870697021e-01 7.241164892911911011e-02 -2.821543216705322266e-01 1.404545754194259644e-01 2.581748664379119873e-01 1.401623934507369995e-01 3.078803792595863342e-02 8.917172672227025032e-04 -1.609413325786590576e-01 -9.114884585142135620e-02 5.762157216668128967e-02 -3.448847532272338867e-01 9.796179085969924927e-02 -1.963037103414535522e-01 1.981525421142578125e-01 1.078449934720993042e-01 2.107741683721542358e-01 1.221085637807846069e-01 -1.110807433724403381e-01 1.396109610795974731e-01 -1.478203237056732178e-01 -2.098031938076019287e-01
1.982548236846923828e-01 -8.912784978747367859e-04 -9.534365683794021606e-02 -8.105845749378204346e-02 -1.003974932245910168e-03 -5.505981668829917908e-02 1.161101758480072021e-01 -2.187538743019104004e-01 8.754572831094264984e-03 7.325844466686248779e-02 1.670155674219131470e-01 3.414732345845550299e-04 -2.074277997016906738e-01 1.772395670413970947e-01 5.187304019927978516e-01 -1.214771345257759094e-01 -1.530229151248931885e-01 -4.664396867156028748e-02 5.113406479358673096e-02 2.005603164434432983e-01 2.281497567892074585e-01 2.690398506820201874e-02 1.677807271480560303e-01 -4.021086543798446655e-02 5.539973080158233643e-02 6.483611464500427246e-02 8.301226049661636353e-02 5.208979249000549316e-01 -8.928089588880538940e-02 1.192555502057075500e-01 1.725162863731384277e-01 2.495142072439193726e-02
1.946814358234405518e-01 -7.483723759651184082e-02 -8.330396562814712524e-02 3.949420899152755737e-02 -9.767721593379974365e-02 -1.541958600282669067e-01 -1.949281692504882812e-01 2.195786535739898682e-01 -1.047097519040107727e-01 1.089168787002563477e-01 -1.573648750782012939e-01 8.052989840507507324e-02 -1.469122022390365601e-01 -9.690251201391220093e-02 5.947458744049072266e-01 -7.971952855587005615e-02 2.703879214823246002e-02 1.395230740308761597e-01 -5.219282582402229309e-03 1.406177431344985962e-01 -7.580146193504333496e-02 -2.472944557666778564e-01 2.189341336488723755e-01 2.232141420245170593e-02 1.853001415729522705e-01 1.975864470005035400e-01 1.694115847349166870e-01 2.663743197917938232e-01 1.083465740084648132e-01 5.929644033312797546e-02 1.975042670965194702e-01 -2.681577578186988831e-02
1.307679563760757446e-01 2.489161938428878784e-01 1.075840089470148087e-02 -2.254173755645751953e-01 1.150146499276161194e-01 1.319098472595214844e-01 1.044846102595329285e-01 1.107591204345226288e-02 7.621502876281738281e-02 -2.674921602010726929e-02 9.202694147825241089e-02 2.113464176654815674e-01 -3.460725843906402588e-01 -4.337370395660400391e-02 2.739915847778320312e-01 3.050337918102741241e-02 3.047813773155212402e-01 -9.730321168899536133e-02 3.055696785449981689e-01 1.381776332855224609e-01 2.229601442813873291e-01 -1.330185830593109131e-01 1.048786342144012451e-01 7.039515674114227295e-02 9.171633422374725342e-02 2.050694525241851807e-01 3.502912819385528564e-01 1.745366454124450684e-01 2.559399046003818512e-02 -2.078015059232711792e-01 1.503987461328506470e-01 5.252876877784729004e-02
3.862803876399993896e-01 4.854983463883399963e-02 -4.578970745205879211e-02 -1.042495891451835632e-01 2.440088242292404175e-01 1.508737802505493164e-01 1.857566535472869873e-01 1.141505762934684753e-01 -2.187742292881011963e-01 -3.043644130229949951e-03 -2.931967973709106445e-01 -4.174148663878440857e-02 9.235156700015068054e-03 -2.803208231925964355e-01 2.278972864151000977e-01 1.556996405124664307e-01 -1.238943040370941162e-01 3.012350499629974365e-01 1.284786462783813477e-01 -1.036666557192802429e-01 3.359614908695220947e-01 -3.478042781352996826e-02 -1.550064980983734131e-01 -3.477114811539649963e-02 3.550588712096214294e-02 7.681116461753845215e-02 1.000838130712509155e-01 7.164868712425231934e-02 4.752490669488906860e-02 -2.632351815700531006e-01 2.143115103244781494e-01 -5.244488641619682312e-02
-1.529338490217924118e-02 8.289502561092376709e-02 -4.287379086017608643e-01 -3.917552828788757324e-01 -8.950987458229064941e-02 -8.007619529962539673e-02 8.203006535768508911e-02 -4.881381615996360779e-02 1.115386262536048889e-01 6.121733412146568298e-02 -7.837788760662078857e-02 -5.362729355692863464e-02 1.482702493667602539e-01 -3.334674835205078125e-01 3.043682575225830078e-01 6.708846241235733032e-02 1.200972273945808411e-01 -1.159257739782333374e-01 -8.520425111055374146e-02 1.174038276076316833e-01 -1.019106954336166382e-01 -3.530936241149902344e-01 -6.510546058416366577e-02 9.892468899488449097e-02 2.268713340163230896e-02 2.357465475797653198e-01 1.649986356496810913e-01 -3.905238956212997437e-02 5.927521362900733948e-02 2.011861652135848999e-02 1.300932466983795166e-01 2.699309289455413818e-01
7.276676595211029053e-02 2.811912298202514648e-01 -1.406004130840301514e-01 6.202614400535821915e-03 7.481679320335388184e-02 2.422441989183425903e-01 1.816435456275939941e-01 -8.783274888992309570e-02 1.063927933573722839e-01 1.678179651498794556e-01 -1.506524980068206787e-01 1.138747856020927429e-01 1.678112447261810303e-01 -1.459784209728240967e-01 4.345309436321258545e-01 1.450972259044647217e-01 3.214018344879150391e-01 -1.177927702665328979e-01 3.420452773571014404e-01 -2.370576262474060059e-01 -1.122444719076156616e-01 -1.637812107801437378e-01 4.066304117441177368e-02 1.485459059476852417e-01 1.565318107604980469e-01 1.652135252952575684e-01 -7.365638762712478638e-02 9.001527726650238037e-02 -1.178214177489280701e-01 5.082456767559051514e-02 -1.393476128578186035e-01 -4.046623036265373230e-02
2.263168543577194214e-01 2.938508056104183197e-02 -3.004549443721771240e-01 -5.138946324586868286e-02 2.516246140003204346e-01 3.406957536935806274e-02 4.805378243327140808e-02 2.637018263339996338e-02 -1.976121664047241211e-01 2.525911033153533936e-01 6.178161129355430603e-02 -7.618903368711471558e-02 2.076212875545024872e-02 -1.923079341650009155e-01 1.008073762059211731e-01 4.084198772907257080e-01 1.955358535051345825e-01 -8.967008441686630249e-02 1.600377634167671204e-02 4.526888951659202576e-02 -1.514707319438457489e-02 -1.845324635505676270e-01 2.828052639961242676e-02 -1.274707615375518799e-01 2.060007452964782715e-01 4.315263330936431885e-01 -6.352672725915908813e-02 2.816841602325439453e-01 -1.589849591255187988e-01 1.264620572328567505e-01 -3.617542609572410583e-02 7.838879525661468506e-02
3.216833770275115967e-01 1.126596704125404358e-01 -1.428280621767044067e-01 -1.361182183027267456e-01 6.213404238224029541e-02 1.209860518574714661e-01 2.173839509487152100e-01 1.342421025037765503e-01 2.400350719690322876e-01 1.627043485641479492e-01 -2.544442564249038696e-02 2.030609548091888428e-02 5.113564431667327881e-02 -1.684793531894683838e-01 2.058310359716415405e-01 2.209990769624710083e-01 -1.269397288560867310e-01 3.514465391635894775e-01 -5.066791921854019165e-02 -5.335303768515586853e-02 1.639022529125213623e-01 -1.538892537355422974e-01 -1.437622755765914917e-01 -1.445224285125732422e-01 9.004081785678863525e-02 3.273196816444396973e-01 8.460670709609985352e-02 3.996193110942840576e-01 -8.344671130180358887e-02 1.073268130421638489e-01 1.155986934900283813e-01 -5.177887156605720520e-02
3.602985441684722900e-01 -3.698976710438728333e-02 -1.465278267860412598e-01 -1.925451755523681641e-01 1.342673152685165405e-01 -2.911774814128875732e-02 1.409522444009780884e-01 -1.908887624740600586e-01 -9.241755306720733643e-02 1.594384312629699707e-01 -4.371129348874092102e-02 1.575335115194320679e-01 -2.633060812950134277e-01 4.225986450910568237e-02 8.577874302864074707e-02 -6.609320640563964844e-02 6.703940033912658691e-02 -4.386042058467864990e-02 -3.466812148690223694e-02 -3.664203733205795288e-02 -2.473458461463451385e-02 -3.810925185680389404e-01 1.288878768682479858e-01 -2.611710429191589355e-01 2.164101302623748779e-01 2.979842126369476318e-01 9.095365554094314575e-02 3.498846590518951416e-01 -4.170613246969878674e-04 5.862428247928619385e-02 2.829998135566711426e-01 -4.567179083824157715e-02
3.789354860782623291e-01 1.087799444794654846e-01 -5.902494862675666809e-02 -1.094722002744674683e-01 1.013125181198120117e-01 8.179447799921035767e-02 1.686192750930786133e-01 -2.249058336019515991e-02 -6.932977586984634399e-02 2.614851575344800949e-03 4.991434514522552490e-02 -3.488296866416931152e-01 3.223420307040214539e-02 -2.377784848213195801e-01 3.983443975448608398e-01 1.018338352441787720e-01 -1.929607093334197998e-01 1.811168044805526733e-01 1.852915287017822266e-01 1.422173976898193359e-01 1.025301292538642883e-01 -1.416323632001876831e-01 5.645288527011871338e-02 1.028166934847831726e-01 -6.692101061344146729e-02 -2.104597389698028564e-01 2.924706637859344482e-01 2.830104231834411621e-01 -1.672519594430923462e-01 -4.783618450164794922e-02 -2.792624756693840027e-02 1.150112897157669067e-01
-6.307385116815567017e-02 1.761369109153747559e-01 -1.900760531425476074e-01 6.360516697168350220e-02 1.451584417372941971e-02 2.618146240711212158e-01 -2.622650377452373505e-02 -2.903348766267299652e-02 1.034168526530265808e-01 3.283842206001281738e-01 -8.983739465475082397e-02 1.069716587662696838e-01 1.432528942823410034e-01 -7.852252456359565258e-04 3.981224298477172852e-01 4.572648182511329651e-02 2.026518434286117554e-01 2.052422016859054565e-01 2.043581306934356689e-01 -2.332297340035438538e-02 1.319390088319778442e-01 -8.401920646429061890e-02 -1.630428130738437176e-03 -2.562802731990814209e-01 8.882813155651092529e-02 2.232736647129058838e-01 1.219380740076303482e-02 2.812367379665374756e-01 -1.860571280121803284e-02 2.150200456380844116e-01 2.782866060733795166e-01 -2.423221468925476074e-01
3.137954175472259521e-01 -3.143358975648880005e-02 8.340674452483654022e-03 -9.850064665079116821e-02 1.053981706500053406e-01 -8.715300261974334717e-02 2.258179485797882080e-01 1.019939184188842773e-01 -1.085013300180435181e-01 9.936886280775070190e-02 -2.671843171119689941e-01 3.406983613967895508e-01 1.695628464221954346e-01 2.780806971713900566e-03 2.700330317020416260e-01 1.554901897907257080e-01 -2.575249075889587402e-01 1.499513089656829834e-01 1.740625649690628052e-01 4.054859746247529984e-03 -1.633265763521194458e-01 -4.446924477815628052e-02 2.723254635930061340e-02 -4.342076554894447327e-02 7.095953449606895447e-03 3.505846560001373291e-01 3.134897053241729736e-01 3.256817534565925598e-02 -4.129887372255325317e-02 1.775544583797454834e-01 -2.633492052555084229e-01 -2.069683186709880829e-02
2.826883494853973389e-01 -8.635352551937103271e-02 -2.936830818653106689e-01 -7.944470643997192383e-02 6.081612408161163330e-02 1.206569224596023560e-01 9.144288487732410431e-03 9.037170559167861938e-02 -7.861369848251342773e-02 9.021346271038055420e-02 -4.627833142876625061e-02 -1.807785630226135254e-01 -2.794065177440643311e-01 1.396776586771011353e-01 5.190528035163879395e-01 7.552394270896911621e-02 1.093242838978767395e-01 4.173190891742706299e-02 -8.666837960481643677e-02 -5.750917643308639526e-02 4.953891038894653320e-02 -4.549539089202880859e-02 1.973036676645278931e-01 8.781851083040237427e-02 3.406196534633636475e-01 1.852151192724704742e-02 1.804531067609786987e-01 2.284526675939559937e-01 -2.242186367511749268e-01 1.948145180940628052e-01 6.129600480198860168e-02 -5.425623431801795959e-02
3.245587944984436035e-01 1.247805431485176086e-01 -1.298021823167800903e-01 1.845247596502304077e-01 -5.115527287125587463e-02 -2.039347309619188309e-03 1.770827025175094604e-01 1.143250092864036560e-01 -1.549738645553588867e-01 2.258574813604354858e-01 1.304229944944381714e-01 1.742096841335296631e-01 -3.499757871031761169e-02 -3.976172581315040588e-02 2.305992990732192993e-01 -1.223217323422431946e-01 1.822397261857986450e-01 -1.577611118555068970e-01 -1.141741648316383362e-01 4.676641151309013367e-02 2.418412119150161743e-01 -2.948082983493804932e-01 4.549678787589073181e-02 -5.211204662919044495e-02 2.220932096242904663e-01 3.712500929832458496e-01 1.163150072097778320e-01 1.079116910696029663e-01 -1.720293909311294556e-01 -3.669222071766853333e-02 -2.222184538841247559e-01 -2.676876783370971680e-01
3.521998226642608643e-01 -1.029526591300964355e-01 -1.913255155086517334e-01 1.340229809284210205e-01 -1.910104975104331970e-02 -1.256739944219589233e-01 6.414967775344848633e-02 -1.996047943830490112e-01 -3.971874341368675232e-02 3.795957565307617188e-02 -1.441359966993331909e-01 -5.367105454206466675e-02 -8.869234472513198853e-02 -2.148172408342361450e-01 2.252827584743499756e-01 7.795122265815734863e-02 -2.004511207342147827e-01 1.564470678567886353e-01 3.573425486683845520e-02 1.202121153473854065e-01 -1.259260475635528564e-01 -7.241591066122055054e-02 -3.217277526855468750e-01 -1.847150921821594238e-01 -2.164577096700668335e-01 2.790563106536865234e-01 2.897390425205230713e-01 7.985152304172515869e-02 -1.734676957130432129e-01 1.325725018978118896e-01 -2.678898274898529053e-01 -1.988963186740875244e-01
2.165211141109466553e-01 2.587857842445373535e-01 -9.048071503639221191e-02 1.536398082971572876e-01 1.167269349098205566e-01 5.340892449021339417e-02 1.174313202500343323e-01 -8.455414324998855591e-02 -1.105409264564514160e-01 1.469067037105560303e-01 -2.505210638046264648e-01 1.061675623059272766e-01 -3.727395087480545044e-02 6.894438713788986206e-02 2.346613705158233643e-01 4.458007216453552246e-02 2.815533578395843506e-01 1.026686951518058777e-01 1.409817934036254883e-01 -4.564798250794410706e-02 1.990986764430999756e-01 -1.834045648574829102e-01 -1.337460875511169434e-01 -1.937199681997299194e-01 3.020419180393218994e-01 1.508934050798416138e-01 -2.855002582073211670e-01 4.323307275772094727e-01 1.072902139276266098e-02 1.318495273590087891e-01 3.540132567286491394e-02 6.537119299173355103e-02
6.402979791164398193e-02 -2.298395335674285889e-01 -3.463852405548095703e-01 -7.135990262031555176e-02 6.574539095163345337e-02 -6.631552428007125854e-02 2.325426489114761353e-01 -8.520086854696273804e-02 -8.313921093940734863e-02 2.506032586097717285e-01 3.631534986197948456e-03 -2.821333110332489014e-01 1.239540651440620422e-01 -1.308394968509674072e-01 3.520451486110687256e-01 -4.001944325864315033e-03 -1.798856109380722046e-01 1.047850549221038818e-01 -6.034289672970771790e-02 9.794902056455612183e-02 1.016357354819774628e-02 1.456498801708221436e-01 -2.070174366235733032e-01 -9.819674491882324219e-02 2.678777649998664856e-02 4.892236888408660889e-01 1.791106015443801880e-01 -1.042553782463073730e-01 -1.001082733273506165e-01 -4.297411441802978516e-02 6.024434044957160950e-02 1.152671501040458679e-01
6.440076977014541626e-02 1.257031708955764771e-01 -1.813152134418487549e-01 -1.279640663415193558e-02 -1.064388677477836609e-01 -1.399204730987548828e-01 -1.656004935503005981e-01 -2.649250030517578125e-01 -1.632983982563018799e-02 8.171604573726654053e-02 -9.879849106073379517e-02 -7.258136570453643799e-02 -4.642928540706634521e-01 7.374002784490585327e-02 5.354520082473754883e-01 -7.441823184490203857e-02 -4.665173590183258057e-02 1.922598853707313538e-02 8.372225612401962280e-02 2.292150072753429413e-02 9.831657260656356812e-02 -9.021981060504913330e-02 7.449737191200256348e-02 -9.163065813481807709e-03 2.906797453761100769e-02 9.690720587968826294e-02 3.095484375953674316e-01 3.352584540843963623e-01 -1.710769832134246826e-01 -1.032845024019479752e-02 3.678973391652107239e-02 2.384154871106147766e-02
2.825174927711486816e-01 9.122202545404434204e-02 -5.039813742041587830e-02 -1.807620674371719360e-01 4.220075532793998718e-02 2.941913306713104248e-01 1.337077096104621887e-02 2.319538295269012451e-01 -2.089744806289672852e-01 -8.193284273147583008e-02 -1.750691086053848267e-01 2.171733044087886810e-02 -1.430385112762451172e-01 -1.519929766654968262e-01 3.224663734436035156e-01 9.079594165086746216e-02 -7.245979458093643188e-02 2.508537471294403076e-01 -4.113677889108657837e-02 -1.558643281459808350e-01 1.203522086143493652e-01 -5.214403197169303894e-02 -2.017187029123306274e-01 4.398662596940994263e-03 -3.981170803308486938e-02 2.114536911249160767e-01 1.421252191066741943e-01 3.385146856307983398e-01 -2.025317400693893433e-01 -3.036218881607055664e-01 1.712083816528320312e-01 3.684920072555541992e-02
3.661216199398040771e-01 1.075826287269592285e-01 -1.753519661724567413e-02 -2.355380728840827942e-02 -1.940845996141433716e-01 2.696911059319972992e-02 -3.737958893179893494e-02 -7.374613732099533081e-02 4.032882396131753922e-03 8.065170794725418091e-02 -1.128995493054389954e-01 1.528448462486267090e-01 3.129302561283111572e-01 -7.641948014497756958e-02 3.618916869163513184e-01 -4.065688326954841614e-02 9.183184057474136353e-02 1.610047221183776855e-01 6.661954522132873535e-02 1.577272564172744751e-01 -1.291200611740350723e-02 -2.821424305438995361e-01 -1.650319397449493408e-01 -2.703036367893218994e-01 -5.856386199593544006e-02 3.426623344421386719e-01 4.558030888438224792e-02 1.155373454093933105e-01 9.083952009677886963e-02 7.117155939340591431e-02 3.611072301864624023e-01 -7.444830983877182007e-02
1.832475811243057251e-01 1.042284741997718811e-01 -1.807283461093902588e-01 -2.120197117328643799e-01 -1.796299517154693604e-01 -3.923957943916320801e-01 -5.691949278116226196e-02 1.479312181472778320e-01 4.959536343812942505e-02 -5.423692613840103149e-02 3.767928481101989746e-02 7.844909280538558960e-02 -2.662141025066375732e-01 -2.519469261169433594e-01 3.277942836284637451e-01 2.926089167594909668e-01 6.245269253849983215e-02 1.410930156707763672e-01 2.849253416061401367e-01 -5.542432144284248352e-02 1.436027791351079941e-02 -8.063449710607528687e-02 -6.039907690137624741e-03 2.884650528430938721e-01 7.094071805477142334e-02 8.477231115102767944e-02 1.871147751808166504e-01 1.093304753303527832e-01 -1.505610197782516479e-01 1.289370376616716385e-02 8.991439640522003174e-02 1.950972527265548706e-01
2.634319663047790527e-01 1.842290461063385010e-01 -3.249638378620147705e-01 -2.558065056800842285e-01 1.882204264402389526e-01 -1.677718013525009155e-02 2.498203814029693604e-01 -1.152032762765884399e-01 -5.860886350274085999e-02 3.362823724746704102e-01 -2.365315333008766174e-02 -4.995178803801536560e-02 -2.241605073213577271e-01 4.382326267659664154e-03 2.864615321159362793e-01 2.128908038139343262e-01 -7.039144635200500488e-02 -8.730966597795486450e-02 -5.692799761891365051e-02 -1.444245725870132446e-01 -9.641665965318679810e-02 -3.391804397106170654e-01 7.232020795345306396e-02 1.358310878276824951e-01 1.034233942627906799e-01 7.014553248882293701e-02 1.995195746421813965e-01 -5.735468864440917969e-02 3.790453821420669556e-02 -5.193026363849639893e-02 2.547898292541503906e-01 6.742655485868453979e-02
3.104090457782149315e-03 1.579021960496902466e-01 -1.126666814088821411e-01 -6.745032966136932373e-02 -1.806069314479827881e-01 1.053993403911590576e-01 2.991532683372497559e-01 -1.255427747964859009e-01 -2.582745850086212158e-01 1.776123642921447754e-01 -1.073224097490310669e-01 3.204857110977172852e-01 1.053864485584199429e-03 -2.227728962898254395e-01 4.209571778774261475e-01 -1.717466115951538086e-01 2.622612714767456055e-01 -1.231744606047868729e-02 2.677446305751800537e-01 1.847825944423675537e-01 2.741975337266921997e-02 1.121010035276412964e-01 -1.751122921705245972e-01 -1.470276415348052979e-01 4.055442288517951965e-03 -1.763173565268516541e-02 6.311389058828353882e-02 8.134657144546508789e-02 -1.668311953544616699e-01 1.828705966472625732e-01 9.100872278213500977e-02 1.384605169296264648e-01
1.582317501306533813e-01 6.741981953382492065e-02 -2.475783079862594604e-01 -2.446122169494628906e-01 -7.180789113044738770e-02 -2.213562428951263428e-01 2.465851008892059326e-01 6.950683891773223877e-02 7.684138417243957520e-02 1.961862295866012573e-01 -8.412474393844604492e-02 -3.446065122261643410e-03 -3.005641996860504150e-01 -2.890554443001747131e-02 4.178217947483062744e-01 4.069983959197998047e-02 6.583021581172943115e-02 -1.431580930948257446e-01 6.946960836648941040e-02 1.300965845584869385e-01 -5.125177279114723206e-02 -2.331175953149795532e-01 -2.195206098258495331e-02 7.540249079465866089e-02 1.649636216461658478e-02 3.393123447895050049e-01 2.562022209167480469e-02 2.051909118890762329e-01 3.110021725296974182e-02 -3.265630900859832764e-01 9.820482134819030762e-02 1.595987081527709961e-01
4.794128239154815674e-02 1.152199953794479370e-01 -3.478906154632568359e-01 2.405968457460403442e-01 -3.086245991289615631e-02 3.035311587154865265e-02 -9.146727621555328369e-03 -1.919144243001937866e-01 -2.656028047204017639e-02 1.117853820323944092e-01 -1.786975413560867310e-01 -1.696756929159164429e-01 9.520132839679718018e-02 -1.569265574216842651e-01 2.883417606353759766e-01 1.215704679489135742e-01 2.559584677219390869e-01 2.598276138305664062e-01 1.444092988967895508e-01 -6.412852555513381958e-02 -6.986707448959350586e-02 -9.011230617761611938e-02 -2.986506819725036621e-01 -1.812172383069992065e-01 1.672329306602478027e-01 1.096971929073333740e-01 1.317116916179656982e-01 3.687297105789184570e-01 -9.054663777351379395e-02 1.701495200395584106e-01 -8.111324906349182129e-02 -1.764231324195861816e-01
7.292842864990234375e-02 3.059897720813751221e-01 -1.232674866914749146e-01 -3.232973441481590271e-02 -1.435311287641525269e-01 -8.527119457721710205e-02 -6.983193755149841309e-02 -6.998140364885330200e-02 1.073352321982383728e-01 4.901457950472831726e-02 -9.108884260058403015e-03 1.427524834871292114e-01 6.036805920302867889e-03 9.972314536571502686e-02 4.274218082427978516e-01 1.939049661159515381e-01 5.171047896146774292e-02 2.335410565137863159e-02 2.662647068500518799e-01 -1.467209123075008392e-02 2.597998380661010742e-01 -3.885155916213989258e-01 -5.131869111210107803e-03 -1.642934679985046387e-01 1.541079208254814148e-02 2.276139557361602783e-01 4.272691905498504639e-02 9.732690453529357910e-02 -2.952473051846027374e-02 -2.902744710445404053e-01 3.359865248203277588e-01 -3.686439618468284607e-02
3.575311005115509033e-01 -1.678588390350341797e-01 -2.792495191097259521e-01 -1.060190200805664062e-01 5.857286602258682251e-02 -1.034927368164062500e-01 2.406986504793167114e-01 -8.292748779058456421e-02 -1.823952347040176392e-01 -1.123231351375579834e-01 -1.148608848452568054e-01 -2.993161976337432861e-02 1.139451041817665100e-01 -2.616213858127593994e-01 2.646706998348236084e-01 -1.764909178018569946e-02 -1.878450512886047363e-01 2.858283817768096924e-01 -1.551688164472579956e-01 3.868326172232627869e-02 3.104138374328613281e-01 1.281840354204177856e-01 1.317647099494934082e-01 -1.143505796790122986e-01 8.665809035301208496e-02 -8.286873996257781982e-02 3.068526685237884521e-01 4.278909415006637573e-02 -1.314460635185241699e-01 -1.125478222966194153e-01 1.896336823701858521e-01 4.472163692116737366e-02
2.111724019050598145e-01 -3.209488466382026672e-02 -3.979097306728363037e-01 -1.134790759533643723e-02 1.807583570480346680e-01 -2.416884899139404297e-01 -2.190741896629333496e-01 -2.086428180336952209e-02 -8.135779947042465210e-02 1.117045879364013672e-01 -3.845934569835662842e-02 -1.019945368170738220e-01 -1.553148776292800903e-01 2.211033999919891357e-01 3.810095191001892090e-01 8.721181191504001617e-03 -5.899615213274955750e-02 -5.777079239487648010e-02 1.967140734195709229e-01 1.364209689199924469e-02 1.120952963829040527e-01 -7.682327926158905029e-02 1.925539970397949219e-02 1.209823265671730042e-01 2.926342189311981201e-01 3.914661109447479248e-01 5.725402012467384338e-02 1.871912628412246704e-01 6.277691572904586792e-02 2.064689993858337402e-01 2.340256050229072571e-02 6.061723083257675171e-02
-6.844505667686462402e-02 2.196698784828186035e-01 -2.891126275062561035e-01 -3.586945682764053345e-02 4.205993413925170898e-01 8.085250854492187500e-02 2.851004898548126221e-01 -1.285524815320968628e-01 1.757908761501312256e-01 1.797718405723571777e-01 -2.135609835386276245e-01 -1.909447647631168365e-02 -1.752791367471218109e-02 -1.382324695587158203e-01 3.088012635707855225e-01 4.287165403366088867e-02 1.032098475843667984e-02 1.080033779144287109e-01 -2.528975717723369598e-02 -1.284467279911041260e-01 6.402385234832763672e-02 1.749213784933090210e-01 -2.723576128482818604e-01 -1.422458142042160034e-01 1.276390999555587769e-01 5.090273171663284302e-02 1.328992843627929688e-01 2.131969183683395386e-01 1.793420016765594482e-01 1.716417819261550903e-01 2.270925045013427734e-01 -4.383950307965278625e-02
1.924919039011001587e-01 2.910950779914855957e-01 5.997442081570625305e-02 -8.679694496095180511e-03 9.554032236337661743e-02 3.348796814680099487e-02 3.078526854515075684e-01 -6.147952005267143250e-02 -9.880011528730392456e-02 -1.864362508058547974e-01 -5.416111275553703308e-02 -9.094920754432678223e-02 -9.564273990690708160e-03 -2.212500721216201782e-01 2.657603621482849121e-01 3.993079997599124908e-03 1.681798696517944336e-01 1.222692430019378662e-02 2.416584640741348267e-01 2.709061205387115479e-01 3.655346930027008057e-01 -2.557906210422515869e-01 1.549592763185501099e-01 1.109682992100715637e-01 2.483406215906143188e-01 1.306419223546981812e-01 -5.631703883409500122e-02 1.748416870832443237e-01 6.105843558907508850e-02 -1.811054721474647522e-02 5.189951974898576736e-03 2.795796692371368408e-01
9.192432463169097900e-02 5.718525499105453491e-02 -9.647691994905471802e-02 -2.748063504695892334e-01 -2.102813497185707092e-02 -5.404335632920265198e-02 -1.404417902231216431e-01 -6.892102770507335663e-03 -6.191392242908477783e-02 4.355140402913093567e-02 -1.464394927024841309e-01 1.343659311532974243e-01 -1.233782023191452026e-01 -1.327610462903976440e-01 5.044015049934387207e-01 1.077005341649055481e-01 8.074626326560974121e-02 7.828704267740249634e-02 1.938471496105194092e-01 1.274679005146026611e-01 1.957824379205703735e-01 -1.056104712188243866e-02 1.259521245956420898e-01 3.519797325134277344e-02 3.918270170688629150e-01 1.758670248091220856e-02 2.370807975530624390e-01 2.663137912750244141e-01 1.325776278972625732e-01 -2.726303935050964355e-01 -7.900673081167042255e-04 -2.033001482486724854e-01
3.736626505851745605e-01 3.399224877357482910e-01 -1.649680137634277344e-01 -1.734225004911422729e-01 -1.794295161962509155e-01 1.101828888058662415e-01 3.993738442659378052e-02 -7.196093350648880005e-02 -4.127732291817665100e-02 2.003616839647293091e-02 -2.526242136955261230e-01 1.012995019555091858e-01 -3.807576745748519897e-02 -3.008513338863849640e-02 3.628208637237548828e-01 5.431511253118515015e-02 8.256370574235916138e-02 4.975436627864837646e-02 1.854027211666107178e-01 -4.926810413599014282e-02 -2.823368012905120850e-01 -9.846933931112289429e-02 5.258462950587272644e-02 3.709074109792709351e-02 2.207981497049331665e-01 3.578619062900543213e-01 -7.946272194385528564e-02 1.458732783794403076e-01 1.050771921873092651e-01 -1.749313771724700928e-01 1.768026649951934814e-01 -7.965095341205596924e-02
1.854884624481201172e-01 9.280186146497726440e-02 -2.861459255218505859e-01 -7.039714604616165161e-02 2.057089954614639282e-01 -1.567791104316711426e-01 -2.126196473836898804e-01 -1.387619227170944214e-01 1.066815257072448730e-01 5.805999785661697388e-02 6.680246442556381226e-02 8.833190798759460449e-02 -1.378213912248611450e-01 1.270252913236618042e-01 4.739657640457153320e-01 7.228337228298187256e-02 -4.469675943255424500e-02 6.333322823047637939e-02 1.135454922914505005e-01 8.534044772386550903e-02 1.593863815069198608e-01 -1.341336071491241455e-01 7.221619784832000732e-02 1.577046662569046021e-01 3.010691404342651367e-01 3.109455406665802002e-01 5.186678469181060791e-02 3.934801518917083740e-01 -2.301016822457313538e-02 3.600346297025680542e-02 -2.058759704232215881e-02 -3.278457792475819588e-03
2.341287732124328613e-01 -6.232992559671401978e-02 -2.479902952909469604e-01 -2.223942726850509644e-01 -6.566418334841728210e-03 -1.070826500654220581e-01 1.394557654857635498e-01 8.667521178722381592e-02 -3.770572319626808167e-02 -2.293234169483184814e-01 -3.331053853034973145e-01 1.591718010604381561e-02 -1.966993361711502075e-01 -1.218578368425369263e-01 4.012243449687957764e-01 -3.537957742810249329e-02 1.682389378547668457e-01 6.389009952545166016e-02 2.738894820213317871e-01 1.568778604269027710e-01 9.234081953763961792e-02 -2.004481256008148193e-01 2.320067435503005981e-01 -8.563694357872009277e-02 1.632853299379348755e-01 1.986744701862335205e-01 3.715296089649200439e-02 2.172340601682662964e-01 3.328923881053924561e-02 5.722027271986007690e-02 -1.793199628591537476e-01 -1.332363784313201904e-01
7.639342546463012695e-02 1.118993908166885376e-01 -1.607593521475791931e-02 -1.799220293760299683e-01 1.168087795376777649e-01 -2.274270504713058472e-01 1.822353452444076538e-01 -1.864489316940307617e-01 2.029051184654235840e-01 4.302681386470794678e-01 -7.558215409517288208e-02 7.475670427083969116e-02 -1.158624663949012756e-01 -9.005927294492721558e-02 1.488850414752960205e-01 -2.530945837497711182e-01 2.161547169089317322e-02 2.585970759391784668e-01 -1.096075400710105896e-02 2.582872509956359863e-01 2.371065504848957062e-02 -6.060582771897315979e-02 -2.208573669195175171e-01 -8.235614746809005737e-02 1.037880256772041321e-01 2.893829047679901123e-01 2.424059361219406128e-01 -9.259141981601715088e-02 -1.044245064258575439e-01 2.930182814598083496e-01 -4.068049043416976929e-02 -1.267904937267303467e-01
-1.821480244398117065e-01 1.086694747209548950e-01 -1.326386630535125732e-01 -1.628499031066894531e-01 -1.845800727605819702e-01 1.330495029687881470e-01 2.217265963554382324e-01 -1.447378993034362793e-01 -1.639730632305145264e-01 1.439306437969207764e-01 -1.746463179588317871e-01 1.427342295646667480e-01 1.364941359497606754e-03 -3.100882470607757568e-01 5.104585289955139160e-01 -1.082562655210494995e-01 1.245287433266639709e-01 9.395939856767654419e-02 2.751118242740631104e-01 7.725716382265090942e-02 1.312988996505737305e-01 2.883605100214481354e-02 -2.185703516006469727e-01 -1.623515486717224121e-01 1.502422336488962173e-02 4.842215031385421753e-02 -3.078459575772285461e-02 2.504434883594512939e-01 -2.979076467454433441e-02 2.131939679384231567e-01 -9.956481866538524628e-03 1.059413999319076538e-01
2.672307491302490234e-01 3.555657863616943359e-01 -2.326401919126510620e-01 -2.053126096725463867e-01 1.344381272792816162e-01 4.242310300469398499e-03 2.444958984851837158e-01 -2.651269435882568359e-01 -6.006497517228126526e-02 1.588971912860870361e-01 1.644865050911903381e-02 2.059051841497421265e-01 -3.385571539402008057e-01 1.092255562543869019e-01 1.920559555292129517e-01 1.145327463746070862e-01 -8.318634703755378723e-03 5.125281959772109985e-02 -1.490877270698547363e-01 7.945761829614639282e-02 1.078105997294187546e-03 -2.588558197021484375e-01 -1.617942452430725098e-01 -5.129170604050159454e-03 -9.946320205926895142e-03 7.334242016077041626e-02 1.623356938362121582e-01 -5.815983749926090240e-03 -2.171586751937866211e-01 1.105884164571762085e-01 3.001666069030761719e-01 6.201255694031715393e-02
1.104992330074310303e-01 1.357308030128479004e-01 -8.716613054275512695e-02 9.518897533416748047e-02 1.106732562184333801e-01 -4.646200686693191528e-02 -3.466822579503059387e-02 -8.420493453741073608e-02 1.664568781852722168e-01 1.874906197190284729e-02 -1.649732142686843872e-02 -8.216665685176849365e-02 -3.480651080608367920e-01 1.181249693036079407e-01 4.883204102516174316e-01 -3.374679982662200928e-01 1.585849560797214508e-02 1.767329871654510498e-02 3.476572781801223755e-02 -2.381615340709686279e-02 1.052774190902709961e-01 -1.572104841470718384e-01 -3.392248600721359253e-02 7.542079687118530273e-02 3.052112162113189697e-01 1.561025977134704590e-01 2.154446244239807129e-01 4.035472571849822998e-01 -8.777770400047302246e-02 1.156464666128158569e-01 1.148060858249664307e-01 -3.815695270895957947e-02
8.405394852161407471e-02 3.747575879096984863e-01 -1.939647942781448364e-01 5.379331111907958984e-02 -1.067774444818496704e-01 -2.333768308162689209e-01 2.067314684391021729e-01 -1.369234919548034668e-01 -1.477215886116027832e-01 2.364967614412307739e-01 -4.653603583574295044e-02 2.140897512435913086e-01 -7.200282812118530273e-02 -3.117014467716217041e-01 2.625637650489807129e-01 2.788043022155761719e-01 2.742963731288909912e-01 -3.666736185550689697e-03 8.463764563202857971e-03 -4.445554316043853760e-02 1.938427239656448364e-01 6.582877039909362793e-02 -1.090011522173881531e-01 -7.156088948249816895e-02 2.346311509609222412e-01 1.406965404748916626e-01 1.606659740209579468e-01 6.093823909759521484e-02 1.594320237636566162e-01 1.252513974905014038e-01 -1.674598753452301025e-01 -1.110263448208570480e-02
2.882656753063201904e-01 1.753698736429214478e-01 -2.534946985542774200e-02 -4.206899926066398621e-02 -4.953252524137496948e-02 5.736734345555305481e-02 1.456110179424285889e-01 -6.797555088996887207e-02 -1.088900119066238403e-01 1.723444461822509766e-02 -2.858333662152290344e-02 -6.189699284732341766e-03 8.253534883260726929e-02 1.725841872394084930e-02 3.032066524028778076e-01 1.331686973571777344e-01 1.793062537908554077e-01 -7.177872210741043091e-02 1.321014612913131714e-01 -3.331944942474365234e-01 -3.996611386537551880e-02 -1.075466722249984741e-01 -1.935303658246994019e-01 -1.626700758934020996e-01 2.391848117113113403e-01 5.061630010604858398e-01 -8.339340984821319580e-02 2.813621163368225098e-01 -1.808385252952575684e-01 1.047893837094306946e-01 1.680513960309326649e-03 -1.905608177185058594e-01
3.786861300468444824e-01 1.971885114908218384e-01 -1.401447802782058716e-01 7.629717141389846802e-02 -9.155366569757461548e-02 -5.532363802194595337e-02 1.053411513566970825e-01 -8.847782015800476074e-02 -1.951546967029571533e-01 1.943556815385818481e-01 1.948484629392623901e-01 7.620640099048614502e-02 -1.231412887573242188e-01 1.402624994516372681e-01 2.696576714515686035e-01 8.635847829282283783e-03 2.706521749496459961e-01 2.195867896080017090e-02 -1.857829540967941284e-01 -2.618090249598026276e-02 1.441757380962371826e-01 -4.949899911880493164e-01 -5.611054599285125732e-03 -4.117712005972862244e-02 -6.197540462017059326e-02 2.475962191820144653e-01 1.858429312705993652e-01 1.664775311946868896e-01 -1.506076306104660034e-01 -3.481062501668930054e-02 -8.089905977249145508e-02 -1.797202043235301971e-02
3.837355673313140869e-01 1.769690513610839844e-01 1.066201478242874146e-01 -1.472966372966766357e-01 -2.159849554300308228e-01 -1.443605870008468628e-01 9.311571717262268066e-02 -1.538100689649581909e-01 4.411445464938879013e-03 -7.087957859039306641e-02 -1.349024772644042969e-01 1.562410145998001099e-01 1.771592795848846436e-01 -1.187149211764335632e-01 3.482292294502258301e-01 -3.546752780675888062e-02 -1.442381925880908966e-02 5.755899474024772644e-02 2.163214534521102905e-01 2.022655680775642395e-02 3.145970031619071960e-02 -1.569004654884338379e-01 -7.704218477010726929e-02 -1.082308441400527954e-01 -4.335737228393554688e-02 5.085112452507019043e-01 1.483521014451980591e-01 4.681818187236785889e-02 1.972053050994873047e-01 -2.883904846385121346e-03 2.351236194372177124e-01 -8.149336092174053192e-03
3.495081961154937744e-01 2.263656705617904663e-01 -9.886866062879562378e-02 -2.769000083208084106e-02 1.688435971736907959e-01 -3.950757905840873718e-02 7.541667670011520386e-02 7.748599350452423096e-02 -2.484347522258758545e-01 6.815610080957412720e-02 1.512604653835296631e-01 -2.159972935914993286e-01 8.161260187625885010e-02 -2.568262219429016113e-01 2.335410416126251221e-01 6.808570027351379395e-02 -9.994766116142272949e-02 1.938735097646713257e-01 9.646733850240707397e-02 2.201498150825500488e-01 2.466130107641220093e-01 -5.170863866806030273e-02 5.841681733727455139e-02 2.840953134000301361e-02 3.809257596731185913e-02 -2.972462475299835205e-01 3.401019275188446045e-01 3.119596838951110840e-01 -1.175215020775794983e-01 -1.293419003486633301e-01 8.521477691829204559e-03 1.164235826581716537e-02
3.122947216033935547e-01 -8.276185835711658001e-04 -2.277890145778656006e-01 -1.600200980901718140e-01 7.600971497595310211e-03 -1.011404246091842651e-01 2.078157067298889160e-01 -4.951501637697219849e-02 -1.105551496148109436e-01 -6.302312016487121582e-02 -3.806051984429359436e-02 2.193619757890701294e-01 1.397914886474609375e-01 -1.701686382293701172e-01 7.418856769800186157e-02 1.516522616147994995e-01 -1.625205427408218384e-01 1.370127499103546143e-01 1.778419464826583862e-01 -1.242747679352760315e-01 -2.462536096572875977e-01 2.338835410773754120e-02 -7.680565863847732544e-02 -1.464249342679977417e-01 3.631906211376190186e-01 3.133533895015716553e-01 2.350743263959884644e-01 3.193615376949310303e-01 -1.987111568450927734e-01 1.557285431772470474e-02 1.154761761426925659e-01 7.134007662534713745e-02
-5.450562108308076859e-03 2.039715349674224854e-01 -2.339631170034408569e-01 -4.056172072887420654e-01 -2.144358456134796143e-01 3.073324263095855713e-02 -5.353138782083988190e-03 3.909442201256752014e-02 1.621344387531280518e-01 -5.729708075523376465e-02 -1.270948350429534912e-01 -1.275967359542846680e-01 7.421223074197769165e-02 -2.097393274307250977e-01 4.071073830127716064e-01 1.737848669290542603e-01 1.104038432240486145e-01 -2.491237130016088486e-03 1.024026349186897278e-01 2.814549719914793968e-03 -3.877680376172065735e-02 -4.194757342338562012e-01 3.712948039174079895e-02 -8.657174557447433472e-02 3.743411973118782043e-02 2.676345109939575195e-01 1.968474537134170532e-01 -9.838311374187469482e-02 -1.656892746686935425e-01 1.612551696598529816e-02 4.702895134687423706e-02 1.508931219577789307e-01
2.762786149978637695e-01 -4.555980488657951355e-02 -2.766990065574645996e-01 2.216910719871520996e-01 -4.599698260426521301e-02 -7.787203788757324219e-02 2.353027313947677612e-01 -7.656212546862661839e-04 1.420020163059234619e-01 3.665170371532440186e-01 -2.863791882991790771e-01 4.447481036186218262e-02 2.254137098789215088e-01 -1.122008189558982849e-01 2.678016424179077148e-01 4.764344915747642517e-02 2.213248163461685181e-01 9.373927861452102661e-02 2.390527576208114624e-01 6.033501401543617249e-02 2.645184099674224854e-02 -9.224714338779449463e-02 -1.297056227922439575e-01 -2.411456704139709473e-01 2.252754122018814087e-01 1.113809645175933838e-01 7.749859243631362915e-02 1.806162744760513306e-01 -9.662309661507606506e-03 8.619854599237442017e-02 1.294581294059753418e-01 -1.662855744361877441e-01
3.242940902709960938e-01 1.862739920616149902e-01 -7.267351448535919189e-02 -2.523986697196960449e-01 -3.446256369352340698e-02 -2.800907492637634277e-01 -2.993430197238922119e-02 4.589723795652389526e-02 1.706086397171020508e-01 2.967551350593566895e-01 -3.219174966216087341e-02 -4.096178710460662842e-02 -3.929927200078964233e-02 -4.286436364054679871e-03 2.373324781656265259e-01 -3.101377487182617188e-01 2.172941267490386963e-01 2.734132707118988037e-01 -5.276700109243392944e-02 2.865154482424259186e-02 1.556547582149505615e-01 4.202276468276977539e-02 -3.168173432350158691e-01 -7.944486290216445923e-02 1.742170900106430054e-01 1.278201639652252197e-01 -1.140959281474351883e-02 2.256929874420166016e-01 -7.077310234308242798e-02 1.126181110739707947e-01 -1.668165624141693115e-01 -1.817011982202529907e-01
3.355643451213836670e-01 1.360540837049484253e-01 -3.223919123411178589e-02 -2.243766039609909058e-01 -5.176085978746414185e-02 -3.898784285411238670e-03 1.898366063833236694e-01 -6.418896466493606567e-02 -1.213776767253875732e-01 2.292077094316482544e-01 -1.683569699525833130e-01 -7.089161127805709839e-02 -1.721129417419433594e-01 -3.412827476859092712e-02 -5.298488959670066833e-02 8.442300558090209961e-02 -1.224782764911651611e-01 1.274891197681427002e-02 3.019842505455017090e-01 1.266729235649108887e-01 -4.069666936993598938e-02 2.249751538038253784e-01 1.295661479234695435e-01 -3.883303403854370117e-01 -4.766278341412544250e-02 3.074804544448852539e-01 1.530068516731262207e-01 2.062545865774154663e-01 -3.307694196701049805e-01 7.163458317518234253e-02 3.963676467537879944e-02 1.102154180407524109e-01
-8.477014303207397461e-02 5.936490371823310852e-02 -1.652301400899887085e-01 -6.189385056495666504e-02 3.430326282978057861e-01 -1.786583811044692993e-01 -3.070643544197082520e-02 2.332475930452346802e-01 -2.068229466676712036e-01 1.506056040525436401e-01 -1.517095714807510376e-01 -6.510940194129943848e-02 1.698209792375564575e-01 -3.116342723369598389e-01 2.579084336757659912e-01 -4.850002471357584000e-03 7.839427888393402100e-02 2.289909720420837402e-01 -2.261300105601549149e-03 -4.409434273838996887e-02 1.026740297675132751e-01 4.538837354630231857e-03 7.279932498931884766e-03 1.459585689008235931e-02 -2.876815758645534515e-02 1.123853102326393127e-01 4.197048246860504150e-01 1.243122369050979614e-01 -1.596038341522216797e-01 2.210948020219802856e-01 -1.007125228643417358e-01 3.272442221641540527e-01
4.596399664878845215e-01 1.956355422735214233e-01 -3.375463187694549561e-02 -1.269983202219009399e-01 1.660883128643035889e-01 1.837485879659652710e-01 2.475317418575286865e-01 1.494852155447006226e-01 -3.299567475914955139e-02 -2.511548995971679688e-01 -2.690601348876953125e-01 -6.721016950905323029e-03 -1.488638371229171753e-01 -1.450910121202468872e-01 2.563925683498382568e-01 -9.867511689662933350e-03 -1.139390543103218079e-01 7.554381340742111206e-02 1.926759630441665649e-01 1.152296736836433411e-01 3.802699223160743713e-02 -4.524179920554161072e-02 -2.632774114608764648e-01 -4.514368996024131775e-02 8.921749889850616455e-02 -9.818105399608612061e-02 3.683311045169830322e-01 -1.603512018918991089e-01 -1.341487746685743332e-02 -4.706942662596702576e-02 4.875439777970314026e-02 1.219920590519905090e-01
-1.210678461939096451e-02 2.077936083078384399e-01 -2.051600366830825806e-01 -3.969590645283460617e-03 -5.058338399976491928e-03 4.901906847953796387e-02 2.292491793632507324e-01 7.015879452228546143e-02 9.815478324890136719e-02 7.703530043363571167e-02 -3.681394755840301514e-01 3.979323804378509521e-02 8.017250895500183105e-02 -1.346931159496307373e-01 2.714300453662872314e-01 1.265807747840881348e-01 7.739417254924774170e-02 2.480169087648391724e-01 -3.943978250026702881e-02 -2.849435806274414062e-02 2.864407300949096680e-01 -1.846644729375839233e-01 -1.232308372855186462e-01 -2.228482514619827271e-01 -4.322283715009689331e-02 3.262667059898376465e-01 5.408732220530509949e-02 2.142214924097061157e-01 -1.323189884424209595e-01 1.047860160470008850e-01 3.703747093677520752e-01 -1.185356080532073975e-01
2.890306338667869568e-02 -3.265502303838729858e-02 -2.930870354175567627e-01 1.442483514547348022e-01 -6.842027604579925537e-02 -1.742948442697525024e-01 1.784300506114959717e-01 2.069200202822685242e-02 -8.041907101869583130e-03 -1.966334879398345947e-02 -2.587843239307403564e-01 -1.176760941743850708e-01 -6.873513013124465942e-02 -3.304156064987182617e-01 3.879591524600982666e-01 9.702362120151519775e-02 2.043076902627944946e-01 1.849095076322555542e-01 -1.567072570323944092e-01 -1.842220686376094818e-02 3.297309204936027527e-02 3.247432783246040344e-02 -3.362595736980438232e-01 -1.847532540559768677e-01 1.599978655576705933e-01 6.131640449166297913e-02 -7.318355143070220947e-02 2.348568588495254517e-01 -1.941906958818435669e-01 2.449375241994857788e-01 1.454735398292541504e-01 1.002834066748619080e-01
4.341709613800048828e-01 1.702208369970321655e-01 -4.184932634234428406e-02 -1.944968253374099731e-01 2.336334809660911560e-02 -1.481068730354309082e-01 3.844008743762969971e-01 -5.780246481299400330e-02 -1.042496934533119202e-01 -1.510702669620513916e-01 -1.754127591848373413e-01 -2.794751524925231934e-01 -1.284333765506744385e-01 -2.190177589654922485e-01 2.912962436676025391e-01 1.622923165559768677e-01 -1.444657146930694580e-01 -4.419750184752047062e-04 1.262702196836471558e-01 2.149367183446884155e-01 1.484976410865783691e-01 -1.882412582635879517e-01 -6.644661724567413330e-02 1.351915001869201660e-01 1.464487016201019287e-01 -1.220770552754402161e-01 1.209526658058166504e-01 6.456200033426284790e-02 -7.056336849927902222e-02 -1.347673535346984863e-01 -5.781392008066177368e-02 -7.942518591880798340e-02
1.072222143411636353e-01 -2.643423378467559814e-01 -3.738665208220481873e-02 -1.035764217376708984e-01 1.032254025340080261e-01 -1.679356396198272705e-01 2.313765436410903931e-01 -5.412037298083305359e-02 -2.629908621311187744e-01 1.298517137765884399e-01 -1.163021847605705261e-02 -2.189685553312301636e-01 -2.641381919384002686e-01 -1.981912404298782349e-01 1.754806637763977051e-01 1.261091530323028564e-01 -2.511790096759796143e-01 5.973484739661216736e-02 1.890699006617069244e-02 -7.232496142387390137e-02 9.482268989086151123e-02 1.841265708208084106e-01 1.725485315546393394e-03 3.786742454394698143e-04 3.766345907934010029e-04 4.872729182243347168e-01 2.699517309665679932e-01 1.736059486865997314e-01 3.552800510078668594e-03 1.843192279338836670e-01 1.558750569820404053e-01 8.630768954753875732e-02
1.141680479049682617e-01 -3.532640635967254639e-03 -5.214452743530273438e-02 -1.407625824213027954e-01 -1.540046036243438721e-01 -1.696470826864242554e-01 6.087309122085571289e-02 6.672833859920501709e-02 -2.338645160198211670e-01 2.935255318880081177e-02 -4.903944209218025208e-02 7.412004470825195312e-02 -1.267002820968627930e-01 -7.892719656229019165e-02 2.422811686992645264e-01 1.785469800233840942e-01 -7.851084321737289429e-02 -3.220289945602416992e-02 4.886457026004791260e-01 -1.520880013704299927e-01 1.252977252006530762e-01 -1.082265824079513550e-01 6.698678433895111084e-02 3.191536664962768555e-01 1.039681881666183472e-01 3.787387311458587646e-01 2.294603884220123291e-01 -1.443046331405639648e-01 -9.514752030372619629e-02 7.261273264884948730e-02 2.482244968414306641e-01 1.446209549903869629e-01
3.093954622745513916e-01 -1.315489113330841064e-01 -3.283832669258117676e-01 -2.555572390556335449e-01 2.003613859415054321e-01 -2.808996737003326416e-01 -1.847465150058269501e-02 2.989843301475048065e-02 -1.490587741136550903e-01 -1.523327231407165527e-01 -1.806608885526657104e-01 1.896004565060138702e-02 -1.895125657320022583e-01 -6.087320297956466675e-02 3.186992108821868896e-01 6.175064668059349060e-02 1.868450082838535309e-02 2.889187335968017578e-01 2.402566075325012207e-01 3.865987434983253479e-02 2.221192792057991028e-02 -4.066599160432815552e-02 8.830507099628448486e-02 2.320235669612884521e-01 -7.917478680610656738e-02 -1.088972985744476318e-01 3.255416750907897949e-01 1.206690371036529541e-01 -4.095035418868064880e-02 1.278512477874755859e-01 -4.261251538991928101e-02 6.920915096998214722e-02
-4.521117080003023148e-03 1.207171678543090820e-01 2.819406986236572266e-02 -5.273328348994255066e-02 -8.193381130695343018e-02 -3.322014808654785156e-01 2.726971507072448730e-01 -7.785689830780029297e-02 -3.313828110694885254e-01 1.905156970024108887e-01 -1.323014795780181885e-01 -9.937549382448196411e-02 2.497922182083129883e-01 -1.444884389638900757e-01 3.478367626667022705e-01 4.519764333963394165e-02 -2.223671525716781616e-01 3.975447267293930054e-02 -4.988067224621772766e-02 -1.563406288623809814e-01 1.726943701505661011e-01 1.334148049354553223e-01 -9.749625623226165771e-02 -2.156728655099868774e-01 2.525342404842376709e-01 3.361172676086425781e-01 -8.266559801995754242e-03 1.496670991182327271e-01 8.821234107017517090e-02 9.045484662055969238e-02 -3.034183010458946228e-02 -8.268223702907562256e-02
3.719714283943176270e-02 2.657744586467742920e-01 -2.860966920852661133e-01 4.198471456766128540e-02 -2.348712831735610962e-01 -2.054129093885421753e-01 1.256097108125686646e-01 -1.884848475456237793e-01 -9.422015398740768433e-02 2.533114552497863770e-01 3.470914810895919800e-02 2.241607382893562317e-02 -3.964646533131599426e-02 -1.298705767840147018e-02 2.720558643341064453e-01 3.614929318428039551e-01 -1.442973017692565918e-01 7.210931181907653809e-02 4.019081592559814453e-01 4.052895307540893555e-02 -3.559166193008422852e-02 1.139243133366107941e-02 -3.353043273091316223e-02 -1.997307091951370239e-01 -1.068383455276489258e-01 1.384058296680450439e-01 1.055806875228881836e-01 2.534131705760955811e-01 1.402756571769714355e-01 1.929241418838500977e-01 1.006139907985925674e-02 -1.413429081439971924e-01
4.161075353622436523e-01 1.318388730287551880e-01 -4.624197632074356079e-02 -2.081721872091293335e-01 2.422989159822463989e-02 -4.845666512846946716e-02 2.563994526863098145e-01 -6.702675670385360718e-02 -2.581953071057796478e-02 7.494477182626724243e-02 -4.540455639362335205e-01 -2.090077400207519531e-01 -6.300933659076690674e-03 -1.126693002879619598e-02 1.787028908729553223e-01 6.587067991495132446e-02 -7.776616513729095459e-02 1.891236603260040283e-01 1.181305721402168274e-01 -2.025623023509979248e-01 1.919034719467163086e-01 -1.250926256179809570e-01 -8.288606256246566772e-02 2.330843126401305199e-03 2.943665981292724609e-01 -1.902589350938796997e-01 1.634318679571151733e-01 1.576363891363143921e-01 -1.535497754812240601e-01 -1.887344866991043091e-01 -9.975126944482326508e-03 9.168325364589691162e-02
3.487461805343627930e-01 -9.502635896205902100e-02 -2.126958966255187988e-01 2.211684584617614746e-01 -8.104526437819004059e-03 5.393802188336849213e-03 2.036822736263275146e-01 -1.573194265365600586e-01 -6.707151234149932861e-02 1.373620927333831787e-01 1.793935149908065796e-01 2.781686484813690186e-01 -1.310636997222900391e-01 4.340587928891181946e-02 2.369848936796188354e-01 -1.226629167795181274e-01 4.303256049752235413e-02 7.571189105510711670e-02 2.201590687036514282e-01 -5.886716023087501526e-02 3.224295675754547119e-01 -3.538272380828857422e-01 -1.591606736183166504e-01 -5.239777266979217529e-02 1.992210447788238525e-01 -7.575474213808774948e-03 3.456880450248718262e-01 3.050042130053043365e-02 -6.990133970975875854e-02 4.305667802691459656e-02 2.188870124518871307e-02 3.894063085317611694e-02
2.854122817516326904e-01 1.257650852203369141e-01 -1.914865076541900635e-01 1.238034665584564209e-01 1.106447651982307434e-01 7.187301665544509888e-02 1.761392802000045776e-01 -2.057343907654285431e-02 6.474035233259201050e-02 3.279537558555603027e-01 -1.223054304718971252e-01 -4.294634982943534851e-02 1.905384808778762817e-01 -2.893383502960205078e-01 3.592562675476074219e-01 -1.881559379398822784e-02 4.070046246051788330e-01 8.308534324169158936e-02 -1.035601124167442322e-01 -1.195681169629096985e-01 -1.199741065502166748e-01 -1.212906166911125183e-01 -3.615922108292579651e-02 -2.101051509380340576e-01 1.041828915476799011e-01 2.919203601777553558e-02 7.368755340576171875e-02 2.667819559574127197e-01 -8.704326301813125610e-02 3.686361759901046753e-02 1.869739890098571777e-01 -1.398074626922607422e-01
1.126835569739341736e-01 2.875974476337432861e-01 -2.026254534721374512e-01 -8.099922537803649902e-02 3.050340712070465088e-01 1.412712968885898590e-02 1.679207086563110352e-01 -1.429500579833984375e-01 1.211293563246726990e-01 2.580517530441284180e-01 -1.657766997814178467e-01 -9.905784577131271362e-02 -2.420828863978385925e-02 -2.616345584392547607e-01 2.663074433803558350e-01 3.111327886581420898e-01 3.256136085838079453e-03 2.744484134018421173e-02 1.221897527575492859e-01 -2.049959152936935425e-01 -8.801589906215667725e-02 -2.104119770228862762e-02 -1.360208541154861450e-01 -2.732241451740264893e-01 1.313439607620239258e-01 8.228629082441329956e-02 -3.605172038078308105e-02 2.921614646911621094e-01 2.017863839864730835e-01 1.405217945575714111e-01 -1.230152696371078491e-01 -1.201598569750785828e-01
3.485453724861145020e-01 2.337748855352401733e-01 -2.036031931638717651e-01 -4.340398125350475311e-03 3.719485402107238770e-01 -1.621914803981781006e-01 -2.655197083950042725e-01 -6.861803680658340454e-02 -6.906884908676147461e-02 1.387512236833572388e-01 2.777432464063167572e-02 1.953596482053399086e-03 -2.073317617177963257e-01 9.152990579605102539e-02 2.934231460094451904e-01 -1.307195518165826797e-02 6.868115812540054321e-02 5.362261086702346802e-02 2.004888951778411865e-01 1.112054735422134399e-01 5.121212080121040344e-02 -6.459688395261764526e-02 -1.484969910234212875e-02 3.131348490715026855e-01 1.726241260766983032e-01 2.562492191791534424e-01 8.120060712099075317e-02 3.040934801101684570e-01 5.426058918237686157e-02 9.716732800006866455e-02 4.087645933032035828e-02 7.931902259588241577e-02
2.778899967670440674e-01 2.027502208948135376e-01 -1.364097092300653458e-02 -1.258728504180908203e-01 -4.772545769810676575e-03 -9.553958475589752197e-02 1.622721254825592041e-01 1.234584972262382507e-01 3.025719523429870605e-01 1.688637882471084595e-01 -1.153648719191551208e-01 7.259934395551681519e-02 9.671248495578765869e-02 -3.849580138921737671e-02 2.356465309858322144e-01 3.011087775230407715e-01 -6.007505953311920166e-02 1.813286244869232178e-01 -7.922191172838211060e-02 2.754152379930019379e-02 2.466212809085845947e-01 -2.032208144664764404e-01 -1.525890082120895386e-01 -1.969200670719146729e-01 1.402244269847869873e-01 2.365027070045471191e-01 9.205310046672821045e-02 3.716654777526855469e-01 -1.463633626699447632e-01 1.180621385574340820e-01 2.100770920515060425e-01 9.917250275611877441e-02
7.685684412717819214e-02 2.707629501819610596e-01 -2.831921577453613281e-01 -7.877483963966369629e-03 -1.180571168661117554e-01 -2.615669667720794678e-01 -1.070846104994416237e-03 -1.749216467142105103e-01 -3.384374976158142090e-01 1.298307925462722778e-01 -7.769969105720520020e-02 1.308679431676864624e-01 3.128582537174224854e-01 -1.096790060400962830e-01 2.155874818563461304e-01 -9.429426427232101560e-06 1.065264735370874405e-02 1.223432719707489014e-01 7.667163759469985962e-02 -1.288801431655883789e-01 2.311138510704040527e-01 7.774019241333007812e-02 5.467026680707931519e-02 -3.032102286815643311e-01 3.547840565443038940e-02 2.595426142215728760e-01 1.557427048683166504e-01 -1.300540119409561157e-01 8.104962855577468872e-02 2.670038342475891113e-01 1.325798034667968750e-01 -1.394233554601669312e-01
1.629989445209503174e-01 -2.962784469127655029e-02 1.413478404283523560e-01 -1.097296103835105896e-01 1.244683861732482910e-01 -2.608291506767272949e-01 4.893959313631057739e-02 -8.382052928209304810e-02 3.662196919322013855e-02 1.869447380304336548e-01 -5.319084599614143372e-02 -3.486105427145957947e-02 -1.282659024000167847e-01 -1.736809164285659790e-01 5.101529955863952637e-01 -8.253160119056701660e-02 -5.647212639451026917e-02 -4.264719039201736450e-02 2.603401541709899902e-01 -3.104022238403558731e-03 -1.814755648374557495e-01 -1.735002994537353516e-01 1.021340712904930115e-01 -6.790062040090560913e-02 1.573115736246109009e-01 9.630815684795379639e-02 3.920873105525970459e-01 2.786988019943237305e-01 -1.897189579904079437e-02 -6.109966337680816650e-02 1.677022576332092285e-01 2.122569829225540161e-01
2.977868616580963135e-01 3.314847350120544434e-01 4.479690641164779663e-02 -7.379782944917678833e-02 -1.391141861677169800e-01 -1.905194073915481567e-01 1.331837326288223267e-01 -2.672030329704284668e-01 -6.675723195075988770e-02 -3.735694661736488342e-02 -1.909892410039901733e-01 3.847171366214752197e-02 2.943359613418579102e-01 -1.713052392005920410e-01 3.618414402008056641e-01 6.651740986853837967e-03 2.997322753071784973e-02 1.570355743169784546e-01 5.054702237248420715e-02 -1.458883099257946014e-02 7.471925765275955200e-02 -3.178237006068229675e-02 -1.262903064489364624e-01 -8.450105786323547363e-02 -8.773533254861831665e-02 4.073832333087921143e-01 3.326004743576049805e-02 4.375024139881134033e-02 1.631848961114883423e-01 7.547823339700698853e-02 2.945454120635986328e-01 6.833238154649734497e-02
2.187445312738418579e-01 -8.095218986272811890e-02 6.458326429128646851e-02 -1.563077419996261597e-01 -3.017995879054069519e-02 -2.385553717613220215e-01 2.169808447360992432e-01 1.301926672458648682e-01 -1.893079429864883423e-01 5.646626651287078857e-02 -2.372876107692718506e-01 1.190790683031082153e-01 -6.281662732362747192e-02 -2.440378516912460327e-01 1.036483347415924072e-01 -8.518788218498229980e-02 -7.572887092828750610e-02 9.018144011497497559e-02 4.117390811443328857e-01 -1.202294155955314636e-01 -1.704047173261642456e-01 4.766734689474105835e-02 -8.920948021113872528e-04 -1.506769210100173950e-01 2.367117255926132202e-01 3.125137090682983398e-01 2.637440264225006104e-01 2.564040422439575195e-01 -5.546048656105995178e-02 9.482403099536895752e-02 -9.576884657144546509e-02 2.050026059150695801e-01
5.442136153578758240e-02 2.922742813825607300e-02 -2.156857550144195557e-01 -2.009250670671463013e-01 9.889486432075500488e-02 -1.076546236872673035e-01 1.319221705198287964e-01 -6.768590956926345825e-02 -4.244245588779449463e-02 -7.638362236320972443e-03 -1.321393698453903198e-01 -4.893507808446884155e-02 -2.456809282302856445e-01 -5.773007869720458984e-02 3.899792134761810303e-01 2.186804860830307007e-01 3.430041968822479248e-01 5.653700977563858032e-02 3.170537054538726807e-01 3.697023168206214905e-02 5.526708811521530151e-02 -2.541382014751434326e-01 8.336028456687927246e-02 -2.908991277217864990e-02 -3.888441994786262512e-02 2.437189519405364990e-01 -3.050269782543182373e-01 1.974293887615203857e-01 -7.390116900205612183e-02 2.870736420154571533e-01 2.213914692401885986e-02 3.404043614864349365e-02
4.272754117846488953e-02 2.127169668674468994e-01 -1.562224030494689941e-01 1.759218573570251465e-01 2.372398227453231812e-01 -4.125879704952239990e-02 -5.485064908862113953e-02 2.562670223414897919e-02 -1.426637023687362671e-01 1.885549873113632202e-01 -1.354728937149047852e-01 -5.716652423143386841e-02 2.575911581516265869e-01 -1.352942436933517456e-01 3.024133443832397461e-01 7.336076349020004272e-02 -6.899268180131912231e-02 2.443294972181320190e-02 1.225756034255027771e-01 2.263036370277404785e-01 -2.583818733692169189e-01 -1.685061007738113403e-01 7.179153617471456528e-04 -2.353752851486206055e-01 -1.691423356533050537e-01 3.024427294731140137e-01 3.547316491603851318e-01 7.714296132326126099e-02 -9.460036642849445343e-03 2.288230210542678833e-01 -2.138183265924453735e-02 2.235526591539382935e-01
3.100619018077850342e-01 -1.471878588199615479e-01 -1.439510285854339600e-01 -2.477483451366424561e-02 1.822268664836883545e-01 -2.212060093879699707e-01 1.920477002859115601e-01 -8.956072479486465454e-02 -7.891168445348739624e-02 2.641081213951110840e-01 -3.059308789670467377e-02 -1.383861601352691650e-01 3.267368078231811523e-01 -3.973678871989250183e-02 2.900315821170806885e-01 3.650792175903916359e-03 1.579933613538742065e-01 8.638244867324829102e-02 9.465939551591873169e-02 5.208747461438179016e-02 3.733454644680023193e-01 -3.553147912025451660e-01 2.799042761325836182e-01 1.101056709885597229e-01 1.247880011796951294e-01 8.770254254341125488e-02 8.445642143487930298e-02 1.940586231648921967e-02 -4.691652208566665649e-02 -4.197324439883232117e-02 -7.437857985496520996e-02 6.938476115465164185e-02
3.548911511898040771e-01 1.583737879991531372e-01 -1.860030889511108398e-01 -3.278665989637374878e-02 1.992045044898986816e-01 7.569134235382080078e-02 2.128791213035583496e-01 8.056252263486385345e-03 -1.670832186937332153e-01 2.434031292796134949e-02 1.894902884960174561e-01 5.997579172253608704e-02 -9.471628069877624512e-02 -3.524776697158813477e-01 2.439285665750503540e-01 1.215305924415588379e-01 -6.963552534580230713e-02 8.209354244172573090e-03 1.781049519777297974e-01 1.653326153755187988e-01 1.409813910722732544e-01 -3.849126398563385010e-02 -9.959078580141067505e-02 -2.146383523941040039e-01 -1.646774709224700928e-01 -1.517636328935623169e-01 3.691816627979278564e-01 1.311655938625335693e-01 4.099580273032188416e-02 -2.972602546215057373e-01 -7.138232141733169556e-02 -8.306887000799179077e-02
2.612738311290740967e-01 1.826369464397430420e-01 1.829773769713938236e-03 -8.624795079231262207e-02 -2.721565961837768555e-02 -2.376799285411834717e-01 2.503165900707244873e-01 -2.846794761717319489e-02 -4.188463836908340454e-02 4.201762005686759949e-02 -3.317680358886718750e-01 -2.938275411725044250e-02 -2.532956600189208984e-01 -1.929842829704284668e-01 9.177837520837783813e-02 -1.808406561613082886e-01 1.672837138175964355e-01 -8.648870140314102173e-02 -4.588462412357330322e-02 2.155986577272415161e-01 2.963370680809020996e-01 -2.643172442913055420e-01 -2.624433301389217377e-02 3.199042379856109619e-02 2.861223518848419189e-01 1.753138303756713867e-01 1.043941304087638855e-01 2.613976597785949707e-01 1.355515718460083008e-01 2.224128097295761108e-01 -5.145110189914703369e-02 8.657159656286239624e-02
1.711234301328659058e-01 -8.897983282804489136e-02 -2.204658091068267822e-01 1.767848283052444458e-01 7.594817131757736206e-02 5.587688181549310684e-03 3.011907041072845459e-01 -1.163410395383834839e-01 -2.954805791378021240e-01 1.555366814136505127e-01 -1.222187951207160950e-01 -5.756094306707382202e-02 3.422498330473899841e-02 -8.342207223176956177e-02 2.686484754085540771e-01 2.110331058502197266e-01 1.728586107492446899e-01 1.177453696727752686e-01 -1.574573218822479248e-01 1.686555445194244385e-01 5.499151349067687988e-02 -3.848534822463989258e-01 1.201149672269821167e-01 -8.327692002058029175e-02 2.753494977951049805e-01 1.091875731945037842e-01 5.824999138712882996e-02 2.067671269178390503e-01 2.251642942428588867e-02 8.140715211629867554e-02 2.489660084247589111e-01 -2.140525132417678833e-01
1.725212037563323975e-01 -3.041792809963226318e-01 -7.431285828351974487e-02 -3.288421034812927246e-01 -4.273648932576179504e-02 -1.136303916573524475e-01 1.616962105035781860e-01 -1.297491788864135742e-01 -2.617683410644531250e-01 2.797131538391113281e-01 -6.193311139941215515e-02 -1.104420870542526245e-01 3.745460137724876404e-02 -3.097355552017688751e-02 2.901347577571868896e-01 5.846442654728889465e-03 -4.741336032748222351e-02 2.627795636653900146e-01 2.076840400695800781e-01 2.585832476615905762e-01 7.442120462656021118e-02 -1.790126264095306396e-01 7.136229425668716431e-02 7.724703103303909302e-02 -8.672240376472473145e-02 1.560366451740264893e-01 3.037409484386444092e-01 -6.522012501955032349e-02 -4.132634028792381287e-02 2.379488348960876465e-01 5.794311314821243286e-02 -1.922367662191390991e-01
2.817215621471405029e-01 -2.675578230991959572e-03 8.110947161912918091e-02 -2.493112832307815552e-01 -2.244600802659988403e-01 5.349813401699066162e-02 1.997542977333068848e-01 2.446295320987701416e-01 -2.362018674612045288e-01 1.846364289522171021e-01 -3.707230091094970703e-01 -1.815304160118103027e-01 -1.293961852788925171e-01 1.710174828767776489e-01 3.601735532283782959e-01 4.601424187421798706e-02 -5.340436846017837524e-02 -2.538267150521278381e-02 1.642843782901763916e-01 1.045566350221633911e-01 1.642394661903381348e-01 -1.844947040081024170e-01 1.385937035083770752e-01 -1.398302521556615829e-02 1.104482710361480713e-01 1.248142272233963013e-01 2.430192530155181885e-01 1.169089823961257935e-01 1.146170571446418762e-01 -8.742703124880790710e-03 1.382278501987457275e-01 7.835526019334793091e-02
5.244864523410797119e-02 3.437142670154571533e-01 -1.009455397725105286e-01 5.386668816208839417e-02 -2.425445243716239929e-02 1.104999110102653503e-01 7.772135734558105469e-02 -9.937741607427597046e-02 -1.496077030897140503e-01 1.521233618259429932e-01 1.009713709354400635e-01 5.409141257405281067e-02 9.643728286027908325e-02 -8.545372635126113892e-02 2.656280696392059326e-01 2.674863040447235107e-01 3.474129140377044678e-01 -8.918179571628570557e-02 2.604649960994720459e-01 -1.597827970981597900e-01 -6.914153695106506348e-02 -2.041353881359100342e-01 1.720375195145606995e-02 -1.047156602144241333e-01 2.379765808582305908e-01 2.399333119392395020e-01 1.737038642168045044e-01 3.968373537063598633e-01 -1.012367531657218933e-01 -3.854633122682571411e-02 -8.865056186914443970e-02 -1.369891613721847534e-01
1.488658934831619263e-01 1.226632520556449890e-01 -2.202236056327819824e-01 -1.126014254987239838e-02 3.285931944847106934e-01 5.715671181678771973e-02 1.505169272422790527e-01 -1.647260636091232300e-01 1.243393719196319580e-01 8.197461813688278198e-02 -1.280316114425659180e-01 -1.367076188325881958e-01 -3.636065125465393066e-02 -2.895949780941009521e-01 2.630926072597503662e-01 2.405057549476623535e-01 -8.602421730756759644e-02 2.164368927478790283e-01 -8.527086116373538971e-03 -6.511715706437826157e-03 -5.046725273132324219e-02 2.209834754467010498e-01 -4.141737148165702820e-02 -2.463478446006774902e-01 1.316700577735900879e-01 4.116134941577911377e-01 4.356210306286811829e-02 2.696579098701477051e-01 2.280559688806533813e-01 3.784464905038475990e-03 -2.708763815462589264e-02 -3.675477951765060425e-02
1.538098454475402832e-01 5.446201935410499573e-02 -1.959465444087982178e-02 -1.642242968082427979e-01 7.641937583684921265e-02 2.827322669327259064e-02 3.379352390766143799e-01 -2.162974029779434204e-01 -9.648819267749786377e-02 -8.977311104536056519e-02 -4.247258603572845459e-01 1.777356863021850586e-01 -6.461981683969497681e-02 3.590310458093881607e-03 3.467223048210144043e-01 9.288870729506015778e-03 1.567237675189971924e-01 -1.058837026357650757e-01 2.510479390621185303e-01 -1.512798070907592773e-01 2.041327804327011108e-01 -2.383740246295928955e-01 4.485778138041496277e-02 -7.586827967315912247e-03 3.480902016162872314e-01 3.702817857265472412e-02 -2.108352072536945343e-02 2.438555508852005005e-01 9.379132837057113647e-02 1.968767121434211731e-02 -2.058604918420314789e-02 1.012611240148544312e-01
7.101456075906753540e-02 2.501202523708343506e-01 -4.304585605859756470e-02 -1.210283115506172180e-01 2.923011183738708496e-01 2.524704113602638245e-02 2.851121723651885986e-01 1.202091500163078308e-01 -1.038035005331039429e-01 6.117893755435943604e-02 -4.792732372879981995e-02 -8.760870993137359619e-02 2.436645328998565674e-01 -1.918908953666687012e-01 1.993954926729202271e-01 -2.103874385356903076e-01 2.299127280712127686e-01 7.053739577531814575e-02 2.496471405029296875e-01 -9.995085000991821289e-02 -2.618837356567382812e-01 6.958568841218948364e-02 -3.637685440480709076e-03 -2.185845077037811279e-01 1.954219862818717957e-02 2.181967347860336304e-01 2.072128802537918091e-01 1.709430217742919922e-01 -2.038746699690818787e-02 -1.083462387323379517e-01 3.782069087028503418e-01 -5.158328264951705933e-02
4.384769871830940247e-02 5.526250973343849182e-02 -1.638669818639755249e-01 -1.305239498615264893e-01 6.241703033447265625e-02 -1.816179007291793823e-01 -9.743834286928176880e-02 -1.958201676607131958e-01 -2.515890598297119141e-01 1.594548076391220093e-01 -2.328272312879562378e-01 6.448254920542240143e-03 -4.482911825180053711e-01 -3.497767448425292969e-02 4.384742081165313721e-01 3.850244358181953430e-02 -1.109212785959243774e-01 -2.906893007457256317e-02 7.550538051873445511e-03 1.823000311851501465e-01 1.284332573413848877e-02 -4.785238578915596008e-02 1.492322534322738647e-01 -6.616141647100448608e-02 4.769223928451538086e-02 6.078198552131652832e-02 2.199589610099792480e-01 3.928470313549041748e-01 -1.075356453657150269e-01 -6.157851219177246094e-02 -5.389164015650749207e-02 1.582063883543014526e-01
2.207858562469482422e-01 -9.601772576570510864e-02 1.227964833378791809e-02 -3.396249115467071533e-01 -1.573201566934585571e-01 -1.730971187353134155e-01 1.261793524026870728e-01 1.259028762578964233e-01 -7.250006496906280518e-02 5.714228749275207520e-02 -3.070919811725616455e-01 -7.013288140296936035e-02 -2.298898100852966309e-01 2.652193233370780945e-02 3.238853514194488525e-01 9.024406224489212036e-02 3.381260484457015991e-02 1.149405241012573242e-01 2.709512114524841309e-01 1.413061618804931641e-01 -4.676559939980506897e-02 -4.122557491064071655e-02 -1.342600327916443348e-03 -6.494985520839691162e-02 2.128684371709823608e-01 -9.256733953952789307e-02 4.868381023406982422e-01 2.102373540401458740e-01 -6.062464090064167976e-04 6.286332011222839355e-02 -7.190633565187454224e-03 1.037745773792266846e-01
1.405437737703323364e-01 1.776044815778732300e-01 -1.816847622394561768e-01 1.854849308729171753e-01 2.861789166927337646e-01 1.878137141466140747e-01 7.489309459924697876e-02 -8.481845259666442871e-02 -2.358456104993820190e-01 2.312934249639511108e-01 -9.657570719718933105e-02 -1.725218445062637329e-01 9.373052045702934265e-03 -7.217252254486083984e-02 2.438839972019195557e-01 1.862434744834899902e-01 1.762282252311706543e-01 2.723161503672599792e-02 -1.131071969866752625e-01 3.065276518464088440e-02 1.672236770391464233e-01 2.392050325870513916e-01 4.095681384205818176e-02 7.848770171403884888e-02 6.937973201274871826e-02 4.643721580505371094e-01 1.749742031097412109e-01 2.713571190834045410e-01 7.140381634235382080e-02 1.210374981164932251e-01 -1.360547840595245361e-01 -4.609545320272445679e-02
8.303594589233398438e-02 2.085116505622863770e-01 -2.040979862213134766e-01 9.189403802156448364e-02 -4.011167585849761963e-02 1.707397215068340302e-02 -9.812354296445846558e-02 -6.480142474174499512e-02 2.804114669561386108e-02 3.386366739869117737e-02 -7.766024023294448853e-02 1.674736440181732178e-01 -4.638725519180297852e-02 1.746271103620529175e-01 5.432375669479370117e-01 -9.849701821804046631e-02 1.868299543857574463e-01 -7.764548808336257935e-02 2.189939171075820923e-01 8.599238097667694092e-02 4.092700183391571045e-01 -2.421368360519409180e-01 -6.219419836997985840e-02 7.261486724019050598e-03 -9.544658660888671875e-02 2.176911085844039917e-01 1.216033939272165298e-02 2.558019459247589111e-01 -1.285803020000457764e-01 -1.512103676795959473e-01 1.318223625421524048e-01 -7.166543602943420410e-02
3.254415988922119141e-01 -3.807505369186401367e-01 -1.452764570713043213e-01 -3.730220794677734375e-01 7.272726297378540039e-02 -2.247283235192298889e-02 -1.042729243636131287e-02 1.351823285222053528e-02 1.238729134202003479e-01 8.675205707550048828e-02 -8.219037950038909912e-02 -1.139168068766593933e-02 -1.328566391021013260e-02 -1.602829545736312866e-01 2.648671567440032959e-01 4.030476137995719910e-02 -2.344411313533782959e-01 -2.763171866536140442e-02 1.321497261524200439e-01 1.593712866306304932e-01 2.492906749248504639e-01 -6.011423096060752869e-02 -5.505562946200370789e-02 -2.428332716226577759e-01 2.005372941493988037e-01 1.628048568964004517e-01 -9.433057159185409546e-03 2.843959331512451172e-01 -9.162014722824096680e-02 -5.492452904582023621e-02 1.071621030569076538e-01 -2.417555004358291626e-01
-1.158376485109329224e-01 1.801498383283615112e-01 -2.407955378293991089e-01 -2.370341867208480835e-02 -1.740201562643051147e-02 1.196333542466163635e-01 2.506017386913299561e-01 -8.495080471038818359e-02 -1.408500522375106812e-01 7.412195205688476562e-02 -1.214449480175971985e-01 1.690205484628677368e-01 -5.340353399515151978e-02 -2.920702993869781494e-01 4.194242060184478760e-01 2.063912525773048401e-02 2.427874952554702759e-01 1.542525142431259155e-01 7.431303709745407104e-02 1.282422840595245361e-01 1.088790521025657654e-01 9.232519194483757019e-03 -1.125845015048980713e-01 -1.197829395532608032e-01 1.766566485166549683e-01 9.054548107087612152e-03 -1.673290826147422194e-04 1.639165133237838745e-01 -2.242820858955383301e-01 3.928135037422180176e-01 -1.499460935592651367e-01 -2.210956811904907227e-01
-2.424889355897903442e-01 2.284601628780364990e-01 -2.482359260320663452e-01 -5.727932322770357132e-03 1.488740146160125732e-01 -1.469357907772064209e-01 -2.564701624214649200e-02 -6.226278096437454224e-02 -2.243034690618515015e-01 1.610578745603561401e-01 -1.238835155963897705e-01 -6.750429421663284302e-02 -1.538808643817901611e-01 -2.382766902446746826e-01 4.722074568271636963e-01 -5.579110607504844666e-02 1.720089465379714966e-01 2.301922589540481567e-01 1.950547993183135986e-01 1.289779841899871826e-01 5.004212260246276855e-02 5.183351039886474609e-02 -1.848537921905517578e-01 -9.375002235174179077e-02 1.426532715559005737e-01 1.622231006622314453e-01 7.062986493110656738e-02 -1.528595983982086182e-01 -1.635960787534713745e-01 1.673439890146255493e-01 -1.328796297311782837e-01 -2.085812538862228394e-01
2.549457252025604248e-01 4.756173118948936462e-02 -2.537746727466583252e-01 2.488041669130325317e-01 3.445467725396156311e-02 -1.307546794414520264e-01 1.837566792964935303e-01 -1.038814485073089600e-01 1.161186248064041138e-01 2.410251498222351074e-01 -2.382400631904602051e-01 8.990637958049774170e-02 1.070786416530609131e-01 -9.977839142084121704e-02 3.811213076114654541e-01 -2.112190984189510345e-02 1.774100661277770996e-01 7.775373756885528564e-02 1.799432039260864258e-01 -2.679421566426753998e-02 -8.890021592378616333e-02 -1.203611418604850769e-01 -1.959183514118194580e-01 -2.992029488086700439e-01 2.527124881744384766e-01 -1.764398440718650818e-02 2.928703837096691132e-02 1.327550560235977173e-01 -1.037216633558273315e-01 -2.823729254305362701e-02 2.494207918643951416e-01 -2.504351139068603516e-01
-5.527754873037338257e-02 1.720314919948577881e-01 -2.531984746456146240e-01 -1.108510494232177734e-01 -7.319270819425582886e-02 4.074351489543914795e-02 -5.979720153845846653e-04 1.467653177678585052e-02 -1.632589846849441528e-01 2.358369380235671997e-01 -4.833774268627166748e-02 1.096795573830604553e-01 -2.168133556842803955e-01 -3.367153108119964600e-01 4.272908866405487061e-01 -1.309149563312530518e-01 1.264711767435073853e-01 2.289919257164001465e-01 1.677174270153045654e-01 1.566972434520721436e-01 1.673776805400848389e-01 1.076048836112022400e-01 -5.980591103434562683e-02 -3.340562283992767334e-01 2.025471478700637817e-01 7.676737755537033081e-02 1.695218682289123535e-01 -1.395075172185897827e-01 3.250536322593688965e-02 2.043649554252624512e-01 -9.683624655008316040e-02 -6.149677932262420654e-02
4.718840122222900391e-01 4.860711470246315002e-02 2.187522500753402710e-02 4.118416458368301392e-02 -1.815030723810195923e-01 -2.076680958271026611e-01 7.917705923318862915e-02 -8.459360897541046143e-02 -1.304918825626373291e-01 -1.757748797535896301e-02 -1.803731173276901245e-01 -1.627892553806304932e-01 -3.550807833671569824e-01 -3.138726353645324707e-01 2.424966692924499512e-01 -2.269764691591262817e-01 4.211053717881441116e-03 6.310828030109405518e-02 2.817764282226562500e-01 1.077852472662925720e-01 -1.623318158090114594e-02 -1.878810226917266846e-01 -1.040801638737320900e-03 -1.445034635253250599e-03 6.167363375425338745e-02 6.404705345630645752e-02 2.384952157735824585e-01 2.273335605859756470e-01 -4.976378381252288818e-02 -1.198250055313110352e-01 1.691359654068946838e-02 -8.849719911813735962e-02
2.478365004062652588e-01 1.894723474979400635e-01 -2.159519493579864502e-01 -1.370119452476501465e-01 1.327692270278930664e-01 1.012831553816795349e-02 2.489895075559616089e-01 4.000908732414245605e-01 -2.556757926940917969e-01 1.361069232225418091e-01 -9.888468682765960693e-02 -7.486030459403991699e-02 -1.702927500009536743e-01 -9.246475249528884888e-02 1.541149765253067017e-01 5.212909728288650513e-02 -1.098788082599639893e-01 -1.264169067144393921e-01 1.853992491960525513e-01 1.143104583024978638e-01 -2.676781117916107178e-01 9.576164931058883667e-02 -1.885286867618560791e-01 -1.988292485475540161e-01 -6.550484802573919296e-03 2.019591778516769409e-01 1.253101080656051636e-01 2.938377559185028076e-01 1.792969256639480591e-01 9.143207967281341553e-02 6.554093956947326660e-02 1.229094937443733215e-01
2.447337508201599121e-01 2.083222270011901855e-01 6.757805496454238892e-02 6.209592148661613464e-02 -3.619558364152908325e-02 -8.197032660245895386e-02 1.010514236986637115e-02 -3.042104362975805998e-04 -7.882514595985412598e-02 -5.392403528094291687e-02 -1.595179587602615356e-01 1.701872199773788452e-01 -2.292391806840896606e-01 -1.557562500238418579e-01 5.813629627227783203e-01 -8.985861390829086304e-02 -6.940009444952011108e-02 -7.038439810276031494e-02 1.601870208978652954e-01 1.836758404970169067e-01 -9.168472141027450562e-03 -2.236530780792236328e-01 1.069192811846733093e-01 6.466420739889144897e-02 2.207946330308914185e-01 6.969437748193740845e-02 3.427420556545257568e-01 2.098135799169540405e-01 1.444059908390045166e-01 -1.314825713634490967e-01 -6.414341181516647339e-02 3.889167308807373047e-02
1.987873911857604980e-01 2.607717216014862061e-01 -2.274929136037826538e-01 -2.349443584680557251e-01 1.439279764890670776e-01 4.985714703798294067e-02 2.773413360118865967e-01 5.280028097331523895e-03 -2.841117382049560547e-01 -1.073703393340110779e-01 7.033617235720157623e-03 -2.859493494033813477e-01 -2.199697941541671753e-01 -2.745996415615081787e-01 2.324253171682357788e-01 1.452488005161285400e-01 -1.475221961736679077e-01 8.791027218103408813e-02 1.709148287773132324e-01 4.934073239564895630e-02 1.417597532272338867e-01 -1.919392943382263184e-01 8.492334932088851929e-02 -1.368576288223266602e-01 -1.308251321315765381e-01 -2.456974387168884277e-01 2.093595564365386963e-01 1.745014190673828125e-01 -3.563951700925827026e-02 -2.801715210080146790e-02 9.949513524770736694e-02 6.836015731096267700e-02
1.669215261936187744e-01 2.423989623785018921e-01 1.064103245735168457e-01 -2.219713181257247925e-01 1.470066010951995850e-01 -1.397280544042587280e-01 3.466563299298286438e-02 5.003445595502853394e-02 -2.380180954933166504e-01 -3.706516698002815247e-02 -9.693443030118942261e-02 -2.902795746922492981e-02 -1.024592220783233643e-01 1.109123229980468750e-02 1.219003275036811829e-01 -6.949564069509506226e-02 1.568720936775207520e-01 2.146976590156555176e-01 -2.582714557647705078e-01 -1.599277406930923462e-01 8.222184330224990845e-02 -2.330648303031921387e-01 2.217085063457489014e-01 -8.568401634693145752e-02 6.482591852545738220e-03 4.321133494377136230e-01 3.415333032608032227e-01 1.197376102209091187e-01 -2.083216607570648193e-01 2.590588629245758057e-01 -5.046566948294639587e-03 -2.298072353005409241e-02
-3.756327182054519653e-02 2.157195359468460083e-01 -1.105648577213287354e-01 -1.873251199722290039e-01 -5.811812356114387512e-02 1.048649847507476807e-01 1.304658353328704834e-01 1.581112667918205261e-02 -2.367823570966720581e-01 3.178456425666809082e-01 -1.967325359582901001e-01 1.521567106246948242e-01 -1.162856370210647583e-01 -3.480215966701507568e-01 2.806755006313323975e-01 -7.449493743479251862e-03 2.125523835420608521e-01 1.670966446399688721e-01 2.781274914741516113e-01 6.324750185012817383e-02 1.452246755361557007e-01 1.884666681289672852e-01 2.343700081110000610e-02 -2.080033421516418457e-01 1.728480756282806396e-01 1.216685846447944641e-01 1.805621087551116943e-01 -5.233444646000862122e-02 2.929433016106486320e-03 2.324565649032592773e-01 -1.428604274988174438e-01 1.769626289606094360e-01
2.637848258018493652e-01 -7.992485910654067993e-02 -8.771510422229766846e-02 -1.749818772077560425e-01 1.391879916191101074e-01 2.052303105592727661e-01 2.201352566480636597e-01 1.696043834090232849e-02 -1.051859110593795776e-01 1.231306814588606358e-04 6.767308339476585388e-03 -2.575170397758483887e-01 2.959544360637664795e-01 -4.009740054607391357e-01 3.852804899215698242e-01 1.485074609518051147e-01 -5.336470156908035278e-02 1.051237359642982483e-01 4.634368699043989182e-03 2.761089801788330078e-01 1.414434164762496948e-01 -1.647121459245681763e-01 -7.019246369600296021e-02 4.136805236339569092e-02 -4.862108826637268066e-02 9.167645871639251709e-02 2.931887805461883545e-01 -2.698737755417823792e-02 -3.212207183241844177e-02 1.860421001911163330e-01 3.990472853183746338e-02 2.374917827546596527e-02
1.949024349451065063e-01 4.012785851955413818e-02 -1.772340238094329834e-01 1.393144726753234863e-01 1.911423653364181519e-01 -1.035398393869400024e-01 1.119942441582679749e-01 -1.206677109003067017e-01 1.088123396039009094e-01 2.010896503925323486e-01 -9.382209181785583496e-02 -3.563978895545005798e-02 1.092300633899867535e-03 -1.421077102422714233e-01 3.164998888969421387e-01 8.338434994220733643e-02 -2.459352314472198486e-01 9.417621046304702759e-02 5.902206525206565857e-02 2.357935458421707153e-01 -1.337366551160812378e-01 -7.690772414207458496e-02 -3.487134277820587158e-01 -3.088217973709106445e-01 -2.540405988693237305e-01 3.219850659370422363e-01 2.649247050285339355e-01 4.503740929067134857e-03 -1.440359205007553101e-01 9.052831679582595825e-02 -5.044417083263397217e-02 8.026016503572463989e-02
3.433837741613388062e-02 2.574532926082611084e-01 -2.001653611660003662e-01 1.350378710776567459e-02 3.566887378692626953e-01 5.629749223589897156e-02 1.774857491254806519e-01 -1.467880010604858398e-01 2.515636943280696869e-02 3.649525642395019531e-01 -4.706111177802085876e-02 -1.347516626119613647e-01 -5.664675682783126831e-02 -2.543244957923889160e-01 3.519511222839355469e-01 1.357559263706207275e-01 -1.509376019239425659e-01 1.124754101037979126e-01 1.869019865989685059e-02 -2.163593322038650513e-01 -7.813970744609832764e-02 4.658703133463859558e-02 -1.212652772665023804e-01 -1.170029193162918091e-01 4.843232035636901855e-02 1.697843968868255615e-01 -1.337920576333999634e-01 2.681608796119689941e-01 2.922631800174713135e-01 1.303389817476272583e-01 -3.606405854225158691e-02 -2.250487729907035828e-02
-1.692288927733898163e-02 1.143701076507568359e-01 -3.431198298931121826e-01 4.350713454186916351e-03 -2.082241177558898926e-01 1.368709057569503784e-01 1.819475144147872925e-01 -2.034361660480499268e-01 -2.557536363601684570e-01 2.572741806507110596e-01 -1.798158735036849976e-01 -3.426426276564598083e-02 2.669881843030452728e-02 -2.046547234058380127e-01 3.180292248725891113e-01 1.074850410223007202e-01 3.517516851425170898e-01 1.510801315307617188e-01 -8.794311434030532837e-02 3.058710694313049316e-02 1.810530759394168854e-02 -3.973803296685218811e-02 -7.104671746492385864e-02 -8.467917144298553467e-02 1.454371213912963867e-01 6.181894987821578979e-02 9.441300481557846069e-02 2.204744964838027954e-01 -6.957186758518218994e-02 3.872340619564056396e-01 -6.126877292990684509e-02 3.887686505913734436e-02
5.936315655708312988e-02 1.209343522787094116e-01 -2.470793277025222778e-01 -2.255294770002365112e-01 -1.449989806860685349e-02 -3.269615769386291504e-01 -1.532960087060928345e-01 3.284505605697631836e-01 3.951259423047304153e-03 9.101977944374084473e-02 -1.075772717595100403e-01 -9.852619469165802002e-02 -1.296483576297760010e-01 -2.463597208261489868e-01 4.309238493442535400e-01 5.273034796118736267e-02 2.977701462805271149e-02 2.611208856105804443e-01 9.546738117933273315e-02 8.779565989971160889e-02 -6.873358041048049927e-02 -2.956356406211853027e-01 -2.465395815670490265e-02 5.933409184217453003e-02 1.208902373909950256e-01 2.424978017807006836e-01 1.533216834068298340e-01 1.571236737072467804e-02 1.618096232414245605e-01 -1.591702252626419067e-01 5.703908577561378479e-02 4.238692671060562134e-02
1.749686449766159058e-01 4.268666207790374756e-01 -1.920267343521118164e-01 -7.561324164271354675e-03 -7.149454951286315918e-02 1.412511104717850685e-03 8.749849349260330200e-02 -2.235320061445236206e-01 -1.099201962351799011e-01 -3.419319167733192444e-02 -1.282442063093185425e-01 6.411129236221313477e-02 3.074730038642883301e-01 -1.784384548664093018e-01 2.354177832603454590e-01 5.055279657244682312e-02 5.221541598439216614e-02 1.261034458875656128e-01 -3.775537386536598206e-02 -9.966670721769332886e-02 8.380787074565887451e-02 -5.142980720847845078e-03 -1.080427318811416626e-01 -1.796517819166183472e-01 1.267184764146804810e-01 3.867423832416534424e-01 6.731301546096801758e-02 9.779210388660430908e-02 1.453843265771865845e-01 7.594251632690429688e-02 4.196858406066894531e-01 -7.476958632469177246e-02
1.512832045555114746e-01 3.255675733089447021e-02 -1.239340752363204956e-02 -3.706849217414855957e-01 2.300097048282623291e-01 -1.877640783786773682e-01 6.185187026858329773e-02 3.741120174527168274e-02 7.666488736867904663e-02 -5.232519470155239105e-04 -2.238716781139373779e-01 -3.515125438570976257e-02 -2.877666950225830078e-01 -5.821036174893379211e-02 2.622947096824645996e-01 1.241784021258354187e-01 2.500801384449005127e-01 2.953498959541320801e-01 2.350235730409622192e-01 2.871807813644409180e-01 2.656625509262084961e-01 -8.303216099739074707e-02 1.485504955053329468e-01 -1.533581316471099854e-01 1.895231455564498901e-01 -1.017801277339458466e-02 -7.537091523408889771e-02 1.177947521209716797e-01 1.777036786079406738e-01 1.209509223699569702e-01 4.020174965262413025e-02 -5.931485816836357117e-02
3.895477056503295898e-01 4.753520339727401733e-02 -9.374484419822692871e-02 -3.819835558533668518e-02 1.075512319803237915e-01 7.044903468340635300e-03 8.943892270326614380e-02 -4.191227629780769348e-02 -1.834626197814941406e-01 -5.485324189066886902e-02 6.078011915087699890e-02 -1.188135072588920593e-01 -3.397272527217864990e-01 2.161220908164978027e-01 3.058230876922607422e-01 1.033629179000854492e-01 2.284407466650009155e-01 2.774033248424530029e-01 -9.483925066888332367e-03 8.681498467922210693e-02 1.056023612618446350e-01 1.005514934659004211e-01 1.111282557249069214e-01 -4.795180261135101318e-02 1.650881022214889526e-01 5.934595130383968353e-03 3.767888247966766357e-01 3.150399923324584961e-01 -1.469789445400238037e-01 1.133715175092220306e-02 7.816932350397109985e-02 1.566290557384490967e-01
2.284639142453670502e-02 2.433737814426422119e-01 -5.022101402282714844e-01 -1.602823585271835327e-01 -6.842338480055332184e-04 1.918880790472030640e-01 4.777641594409942627e-02 -2.005271166563034058e-01 -2.468874901533126831e-01 4.913651198148727417e-02 -3.346074223518371582e-01 6.362852454185485840e-02 1.249067559838294983e-01 9.281794540584087372e-03 2.003248631954193115e-01 -1.126791909337043762e-01 -1.900274865329265594e-02 1.752145588397979736e-01 5.371787771582603455e-02 1.611624360084533691e-01 1.053304821252822876e-01 -2.885650098323822021e-02 1.563552767038345337e-01 1.070113480091094971e-01 1.577532738447189331e-01 1.561904847621917725e-01 -5.989886820316314697e-02 2.928679585456848145e-01 -2.837848067283630371e-01 -2.537852898240089417e-02 8.696597814559936523e-02 2.402582205832004547e-03
3.935262858867645264e-01 3.595877811312675476e-02 -1.707217842340469360e-01 -1.110532060265541077e-01 1.031675338745117188e-01 -1.099430397152900696e-01 2.249234542250633240e-02 2.682778052985668182e-02 -1.412501335144042969e-01 1.537093967199325562e-01 3.069803351536393166e-03 -1.905552148818969727e-01 -3.549325764179229736e-01 2.446231842041015625e-01 3.420926034450531006e-01 1.021816581487655640e-01 2.497828751802444458e-01 1.596481949090957642e-01 -1.986408047378063202e-02 3.888263925909996033e-02 1.572585431858897209e-03 5.218144878745079041e-02 1.817228854633867741e-03 -3.204723075032234192e-02 2.035375535488128662e-01 -1.250937283039093018e-01 3.537760376930236816e-01 2.418356835842132568e-01 1.408552471548318863e-02 1.408758312463760376e-01 1.752105206251144409e-01 -1.488331798464059830e-02
1.138207167387008667e-01 1.920768022537231445e-01 -1.921477466821670532e-01 -8.584570139646530151e-02 -3.641343489289283752e-02 1.812421083450317383e-01 -8.744406700134277344e-02 1.450979709625244141e-01 7.549186795949935913e-02 -2.613977715373039246e-02 1.216538771986961365e-01 1.065018624067306519e-01 -1.020674332976341248e-01 -9.574677795171737671e-02 3.718361854553222656e-01 -1.837082393467426300e-02 6.727456301450729370e-02 2.869925834238529205e-02 3.118519484996795654e-01 1.195919290184974670e-01 3.906345665454864502e-01 -3.231477141380310059e-01 6.486562639474868774e-02 1.112905889749526978e-02 3.843513503670692444e-02 2.774213254451751709e-01 1.339309066534042358e-01 8.740221709012985229e-02 -7.317835092544555664e-02 -2.594087719917297363e-01 3.120155036449432373e-01 2.106294501572847366e-03
-8.038196712732315063e-02 2.299387902021408081e-01 -1.586709357798099518e-02 -3.971577063202857971e-02 -2.544515021145343781e-02 2.086644619703292847e-01 1.168184876441955566e-01 -5.002322793006896973e-02 5.890366435050964355e-02 7.258883118629455566e-02 -5.746736750006675720e-02 -1.066743284463882446e-01 1.433403640985488892e-01 3.626748546957969666e-02 5.637958049774169922e-01 2.330772019922733307e-02 3.326430320739746094e-01 -8.948744833469390869e-02 -9.167578816413879395e-02 -3.563890978693962097e-02 -2.648719549179077148e-01 -3.089998066425323486e-01 -9.874254465103149414e-02 -3.831823170185089111e-02 1.401257067918777466e-01 1.274060457944869995e-01 1.564943343400955200e-01 1.721295416355133057e-01 -2.830639183521270752e-01 1.902120858430862427e-01 5.744065716862678528e-02 -5.193400196731090546e-03
1.900012791156768799e-01 6.821304559707641602e-02 -1.938080787658691406e-01 -9.967017173767089844e-02 7.499983906745910645e-02 -6.833968311548233032e-02 -1.504945452325046062e-03 1.731744594871997833e-02 -1.150086522102355957e-01 1.014685332775115967e-01 1.117529571056365967e-01 -4.085139185190200806e-02 -2.275964468717575073e-01 1.031717285513877869e-01 3.754578232765197754e-01 2.013042718172073364e-01 7.398928701877593994e-02 3.693689778447151184e-02 -1.322223842144012451e-01 -5.799955129623413086e-02 3.745378255844116211e-01 3.334458544850349426e-02 -3.336988762021064758e-02 -4.844243079423904419e-02 5.821204185485839844e-02 4.216808676719665527e-01 -2.139032334089279175e-01 1.032628268003463745e-01 -1.163727939128875732e-01 3.816318511962890625e-01 -7.489408552646636963e-02 2.111502736806869507e-01
3.025372624397277832e-01 1.960820332169532776e-02 -1.350384056568145752e-01 -1.402474939823150635e-01 3.126679658889770508e-01 -1.587218493223190308e-01 4.415305331349372864e-02 2.357270270586013794e-01 -1.344162970781326294e-01 7.684432715177536011e-02 -7.212896645069122314e-02 1.904458701610565186e-01 -5.410727486014366150e-02 -1.868639439344406128e-01 2.460770756006240845e-01 7.577870786190032959e-02 3.800930678844451904e-01 -1.417124420404434204e-01 -1.952398568391799927e-02 1.838723570108413696e-01 1.349025964736938477e-01 -7.852083444595336914e-02 3.016376122832298279e-02 1.044630073010921478e-02 1.348549723625183105e-01 2.764145731925964355e-01 1.573134511709213257e-01 -5.144086852669715881e-02 -3.477689623832702637e-01 1.315454095602035522e-01 -7.045060396194458008e-02 -1.755064129829406738e-01
1.682462245225906372e-01 2.722526527941226959e-02 -2.621150612831115723e-01 1.462216973304748535e-01 8.151990920305252075e-02 1.383757442235946655e-01 2.224701195955276489e-01 -1.482101231813430786e-01 2.039220035076141357e-01 3.769012391567230225e-01 -6.418402493000030518e-02 1.043361276388168335e-01 2.096288800239562988e-01 -3.208384215831756592e-01 3.275530338287353516e-01 2.043000310659408569e-01 1.194471791386604309e-01 9.474638104438781738e-02 -4.295011237263679504e-02 5.690889433026313782e-03 8.192594349384307861e-02 -1.568891108036041260e-01 -4.243746399879455566e-02 -1.802219897508621216e-01 1.740175932645797729e-01 2.160715162754058838e-01 1.629969328641891479e-01 2.195786684751510620e-01 4.288051649928092957e-02 -6.762126833200454712e-02 1.869046092033386230e-01 -7.234760373830795288e-02
1.002187654376029968e-01 2.836670279502868652e-01 -9.623134136199951172e-02 -1.892086565494537354e-01 -1.739735598675906658e-03 -1.177899241447448730e-01 2.738162279129028320e-01 -2.154475897550582886e-01 -3.141164481639862061e-01 7.046793401241302490e-02 -4.022813439369201660e-01 8.897012472152709961e-02 4.327392205595970154e-02 -1.672620885074138641e-02 3.387683928012847900e-01 -1.692475751042366028e-02 5.432994291186332703e-02 -2.523171715438365936e-02 -1.826187036931514740e-02 -1.105721816420555115e-01 1.448078602552413940e-01 -4.027618840336799622e-02 -1.877745538949966431e-01 1.321245431900024414e-01 2.385260909795761108e-01 -6.079353019595146179e-02 -7.879060506820678711e-02 3.522709012031555176e-01 -6.527220457792282104e-02 -5.572862923145294189e-02 -3.572478517889976501e-02 2.181359678506851196e-01
-1.014025434851646423e-01 6.790265440940856934e-02 -4.076074361801147461e-01 1.086138281971216202e-02 -8.992132544517517090e-02 1.594885252416133881e-03 9.472781792283058167e-03 1.254453975707292557e-02 -2.511956393718719482e-01 9.489162266254425049e-02 -6.610409915447235107e-02 -7.428345829248428345e-02 8.624804019927978516e-02 -2.487391233444213867e-01 4.533866345882415771e-01 -8.483774214982986450e-02 1.547255367040634155e-01 -2.872496545314788818e-01 -3.095575049519538879e-02 1.279883533716201782e-01 2.077276259660720825e-01 3.917062189429998398e-03 -1.236685514450073242e-01 -1.495096534490585327e-01 1.972273886203765869e-01 2.374709844589233398e-01 6.683289259672164917e-02 1.422389149665832520e-01 -1.823284327983856201e-01 2.765834331512451172e-01 2.659590169787406921e-02 1.068051233887672424e-01
2.741837799549102783e-01 6.988986581563949585e-02 -1.058858260512351990e-01 -3.030427992343902588e-01 8.601935207843780518e-02 5.945760756731033325e-02 1.086108386516571045e-01 -1.264647841453552246e-01 -6.412454694509506226e-02 -4.116734198760241270e-04 -1.287940740585327148e-01 -5.262694507837295532e-02 2.039354741573333740e-01 -3.311702311038970947e-01 1.712326258420944214e-01 1.486386507749557495e-01 -1.158800348639488220e-01 1.384056806564331055e-01 -1.520476210862398148e-02 -1.193058192729949951e-01 1.372204124927520752e-01 -3.241061419248580933e-02 -8.423989266157150269e-02 -1.960974782705307007e-01 1.995213925838470459e-01 5.017538666725158691e-01 -7.921475917100906372e-02 2.699306607246398926e-01 -2.385488897562026978e-02 4.263278841972351074e-02 2.527632117271423340e-01 5.061346292495727539e-02
2.099135071039199829e-01 3.238775243517011404e-04 1.242932584136724472e-02 5.056338757276535034e-02 1.970676034688949585e-01 -9.065043181180953979e-02 3.073051385581493378e-02 2.718334458768367767e-02 -1.936167106032371521e-02 9.365735948085784912e-02 -9.983225166797637939e-02 1.396993249654769897e-01 2.697558142244815826e-02 -2.035384327173233032e-01 4.099566638469696045e-01 -1.731206625699996948e-01 -2.795562446117401123e-01 4.577588438987731934e-01 -9.620279073715209961e-03 -6.486667320132255554e-03 1.121840626001358032e-01 -2.153312265872955322e-01 -2.974170818924903870e-02 -2.217631340026855469e-01 8.115159720182418823e-02 2.146366238594055176e-01 -4.044312983751296997e-02 2.388228178024291992e-01 2.180998213589191437e-02 -1.826344877481460571e-01 -4.775140434503555298e-02 2.852814495563507080e-01
1.237509027123451233e-01 1.866740882396697998e-01 -4.543108046054840088e-01 3.250023350119590759e-02 -1.367165893316268921e-01 -3.273669481277465820e-01 2.194474190473556519e-01 2.688206359744071960e-02 -1.901925504207611084e-01 1.627964377403259277e-01 -1.190334707498550415e-01 -5.793140828609466553e-02 9.567192941904067993e-02 1.736803911626338959e-02 3.252632021903991699e-01 1.006465777754783630e-01 -1.784007251262664795e-01 9.419420361518859863e-02 1.639379113912582397e-01 -4.663760773837566376e-03 7.465057075023651123e-02 -1.851003989577293396e-02 2.927598357200622559e-01 1.524612456560134888e-01 9.543137997388839722e-02 2.124150544404983521e-01 1.251194328069686890e-01 8.122660964727401733e-02 1.658798754215240479e-01 -2.345175147056579590e-01 1.407415717840194702e-01 2.818538434803485870e-02
8.062931150197982788e-02 1.363363564014434814e-01 -2.242969274520874023e-01 -2.041556127369403839e-02 -1.759910583496093750e-02 -4.416749626398086548e-02 2.854506671428680420e-01 1.040863245725631714e-02 2.242173850536346436e-01 1.528443396091461182e-01 -1.784805506467819214e-01 6.161936372518539429e-02 1.930221728980541229e-02 -1.347759068012237549e-01 3.839133083820343018e-01 -6.956916302442550659e-03 1.241049766540527344e-01 3.800849616527557373e-02 -1.511046737432479858e-01 -1.261614710092544556e-01 2.407898753881454468e-01 -3.155360231176018715e-03 -2.115298658609390259e-01 -2.202252000570297241e-01 -2.276655659079551697e-02 3.131637275218963623e-01 1.368213258683681488e-02 3.287217020988464355e-01 -3.456846997141838074e-02 1.082765311002731323e-01 3.487564623355865479e-01 -1.298380345106124878e-01
3.309708833694458008e-01 2.988799661397933960e-02 -2.441291660070419312e-01 1.515470258891582489e-02 3.162701129913330078e-01 -5.593689158558845520e-02 -6.362442672252655029e-02 2.200403809547424316e-02 -2.629289031028747559e-01 -7.590743899345397949e-02 1.577822566032409668e-01 1.629236489534378052e-01 4.573136940598487854e-02 -1.042865738272666931e-01 1.930370032787322998e-01 -3.631526976823806763e-02 1.714209765195846558e-01 6.309600919485092163e-02 1.023862808942794800e-01 -2.862928621470928192e-02 1.733286380767822266e-01 -2.313162833452224731e-01 -4.934595152735710144e-02 -1.139733716845512390e-01 6.939467787742614746e-02 5.226162672042846680e-01 2.056502103805541992e-01 -2.024954408407211304e-01 -1.845740675926208496e-01 1.382754091173410416e-02 -7.048571854829788208e-02 -7.449418306350708008e-03
9.289489686489105225e-02 1.346736550331115723e-01 -3.613052070140838623e-01 4.481266438961029053e-02 2.455189824104309082e-01 2.414515018463134766e-01 1.079413145780563354e-01 -2.697741091251373291e-01 -1.839250475168228149e-01 2.755053043365478516e-01 -1.709527075290679932e-01 -7.590716704726219177e-03 3.503223508596420288e-02 -5.836388468742370605e-02 1.449642628431320190e-01 2.149381041526794434e-01 2.219024151563644409e-01 1.349549889564514160e-01 -1.117551177740097046e-01 -8.957502990961074829e-02 7.127973437309265137e-02 -2.863653898239135742e-01 2.038580626249313354e-01 -7.389119267463684082e-02 1.516708582639694214e-01 2.159218788146972656e-01 2.072417438030242920e-01 1.966038644313812256e-01 -1.063584163784980774e-01 6.267799437046051025e-02 8.161683380603790283e-02 -1.778049767017364502e-01
3.208992481231689453e-01 -1.469100266695022583e-02 -2.636550366878509521e-01 -1.902272552251815796e-01 1.319261640310287476e-01 -3.916858509182929993e-02 1.290831416845321655e-01 1.427560597658157349e-01 4.213842377066612244e-02 1.365871131420135498e-01 3.946944605559110641e-03 -2.235677791759371758e-03 5.894210934638977051e-02 -1.033830270171165466e-01 8.869922906160354614e-02 6.890749931335449219e-02 -2.752740979194641113e-01 -1.427946984767913818e-01 5.268207192420959473e-01 -1.436888575553894043e-01 -1.767323352396488190e-02 -4.459742829203605652e-02 -1.326217353343963623e-01 -2.245780974626541138e-01 9.205395728349685669e-02 1.462856084108352661e-01 2.247598618268966675e-01 3.352141082286834717e-01 -1.575706154108047485e-01 -6.683285534381866455e-02 -9.807581081986427307e-03 3.268846496939659119e-02
2.205960303544998169e-01 7.106692343950271606e-02 -1.515072435140609741e-01 -4.936981201171875000e-02 -8.912957459688186646e-02 2.850659191608428955e-01 -4.954420030117034912e-03 7.649105787277221680e-02 -1.038813740015029907e-01 1.538200676441192627e-01 1.143421977758407593e-01 4.210325330495834351e-02 -8.176688104867935181e-02 -1.605276465415954590e-01 2.779899239540100098e-01 3.009154498577117920e-01 3.996956348419189453e-01 3.143969550728797913e-02 2.446188330650329590e-01 -9.008185565471649170e-02 -1.214656755328178406e-01 -1.982456892728805542e-01 -1.515116989612579346e-01 -1.894720196723937988e-01 1.939242333173751831e-01 9.373742341995239258e-02 3.515391843393445015e-03 3.776915669441223145e-01 -6.770552694797515869e-02 7.433155924081802368e-02 6.947055924683809280e-03 -1.881700307130813599e-01
-1.062329579144716263e-02 2.112328708171844482e-01 -6.310687214136123657e-02 -2.029836773872375488e-01 -1.894895583391189575e-01 2.404830045998096466e-02 3.298386931419372559e-01 -8.785320818424224854e-02 -2.455283701419830322e-01 9.790365397930145264e-02 -1.231173276901245117e-01 1.664176285266876221e-01 2.757670916616916656e-02 -3.772728145122528076e-01 3.839072883129119873e-01 -1.238350793719291687e-01 2.167739868164062500e-01 2.553439140319824219e-02 3.267035484313964844e-01 1.545284092426300049e-01 1.911948807537555695e-02 4.449503496289253235e-02 -8.189728856086730957e-02 -2.043074667453765869e-01 -1.068429946899414062e-01 4.367365036159753799e-03 -3.029505722224712372e-03 1.446157991886138916e-01 -1.238828971982002258e-01 1.373291909694671631e-01 -6.019091978669166565e-02 1.982714086771011353e-01
2.578642070293426514e-01 5.325701087713241577e-02 -3.678612112998962402e-01 -1.630229055881500244e-01 -1.120618581771850586e-01 9.417370706796646118e-02 5.598291754722595215e-02 1.348590105772018433e-01 4.603391978889703751e-03 2.971721440553665161e-02 -2.220552116632461548e-01 3.588219359517097473e-02 1.374828219413757324e-01 -2.423014789819717407e-01 4.178756475448608398e-01 -9.970340132713317871e-02 2.379371970891952515e-01 1.223203614354133606e-01 1.390321701765060425e-01 -1.233341470360755920e-01 -3.170488402247428894e-02 -4.072179794311523438e-01 1.232603192329406738e-01 -8.498864620923995972e-02 -2.141300961375236511e-02 2.311428487300872803e-01 3.923110663890838623e-03 -1.528788805007934570e-01 1.032866537570953369e-01 -1.052887961268424988e-01 -5.363585799932479858e-02 1.228092238306999207e-01
-1.402804553508758545e-01 1.565735936164855957e-01 -1.657554805278778076e-01 -2.254757434129714966e-01 -5.382018536329269409e-02 2.167261987924575806e-01 1.563873440027236938e-01 9.625173360109329224e-02 3.583829849958419800e-02 2.435105592012405396e-01 -2.378868460655212402e-01 -2.696162648499011993e-02 4.907648265361785889e-02 8.513855747878551483e-03 4.724357128143310547e-01 4.725049063563346863e-02 3.985029458999633789e-01 -5.702722817659378052e-02 -2.540504373610019684e-02 -1.778422147035598755e-01 1.474349796772003174e-01 -1.628772914409637451e-01 1.184615399688482285e-02 1.505631655454635620e-01 1.180601418018341064e-01 1.919706761837005615e-01 -1.067431177943944931e-02 1.240196917206048965e-02 -1.986886262893676758e-01 2.546168267726898193e-01 6.674329191446304321e-02 -1.512277275323867798e-01
2.362038195133209229e-01 1.203180402517318726e-01 -3.344717919826507568e-01 4.082133620977401733e-02 1.913964450359344482e-01 -2.265693806111812592e-02 2.184280157089233398e-01 -2.168175727128982544e-01 -3.966781198978424072e-01 -3.590969368815422058e-02 -1.362049877643585205e-01 5.707818269729614258e-02 -4.750785976648330688e-02 -9.987561963498592377e-03 1.794846355915069580e-01 1.241060048341751099e-01 1.581362783908843994e-01 1.961863636970520020e-01 -2.589603662490844727e-01 1.019632965326309204e-01 -4.899201914668083191e-02 -2.910141348838806152e-01 -2.528176605701446533e-01 9.715401381254196167e-02 3.177312761545181274e-02 1.620166897773742676e-01 2.026042155921459198e-02 1.433001905679702759e-01 -8.787353336811065674e-02 -7.053914596326649189e-04 2.663923501968383789e-01 -1.600333601236343384e-01
1.746085584163665771e-01 -1.759625673294067383e-01 -9.229368716478347778e-02 -1.441376954317092896e-01 -2.547862753272056580e-02 -2.767658829689025879e-01 2.265110462903976440e-01 -1.843061670660972595e-02 -2.179453819990158081e-01 -1.625186353921890259e-01 4.252233356237411499e-02 -1.078203544020652771e-01 -1.534983217716217041e-01 -1.502869874238967896e-01 4.442294836044311523e-01 5.490031465888023376e-02 -8.319230377674102783e-02 1.544196605682373047e-01 -6.744946353137493134e-03 1.258801221847534180e-01 4.934762418270111084e-02 2.719824016094207764e-01 1.420595943927764893e-01 -1.109120175242424011e-01 1.590478569269180298e-01 6.868689507246017456e-02 2.246192991733551025e-01 1.166419237852096558e-01 -3.155035078525543213e-01 1.439848989248275757e-01 2.721072137355804443e-01 5.072174593806266785e-02
4.206716418266296387e-01 5.598431080579757690e-02 -4.272421449422836304e-02 -4.513045772910118103e-02 4.213692247867584229e-02 -7.944734394550323486e-02 2.189575880765914917e-02 -1.043657287955284119e-01 8.772380650043487549e-02 1.821343302726745605e-01 -3.157348930835723877e-01 2.152026295661926270e-01 6.688235700130462646e-02 3.064098395407199860e-02 1.702549122273921967e-02 -8.796937763690948486e-02 -1.542330235242843628e-01 1.894504874944686890e-01 1.991498917341232300e-01 -5.923889204859733582e-02 -1.267161071300506592e-01 -6.405299901962280273e-02 -4.122200235724449158e-02 -3.086776435375213623e-01 -2.921087108552455902e-02 2.928312122821807861e-01 3.279666602611541748e-01 1.525343507528305054e-01 -3.888141363859176636e-02 1.538971662521362305e-01 -3.502361774444580078e-01 1.048168167471885681e-01
-1.590866446495056152e-01 1.040088757872581482e-01 -2.254711687564849854e-01 2.557904087007045746e-02 7.852886617183685303e-02 7.669109851121902466e-02 6.921397149562835693e-02 -6.313025951385498047e-02 -2.269984781742095947e-01 -7.171298563480377197e-02 -1.373166739940643311e-01 1.749388426542282104e-01 1.145925596356391907e-01 -2.421924471855163574e-01 4.601439535617828369e-01 3.228195710107684135e-03 1.125598847866058350e-01 -9.945191442966461182e-02 1.273742020130157471e-01 -7.598096132278442383e-02 3.500371873378753662e-01 -4.873806983232498169e-02 -1.812224537134170532e-01 -1.661081761121749878e-01 1.821674704551696777e-01 2.489057742059230804e-02 7.417906075716018677e-02 2.034281492233276367e-01 -5.428604409098625183e-02 4.262126386165618896e-01 -7.460752874612808228e-02 -3.379770368337631226e-02
1.760847419500350952e-01 5.472100898623466492e-02 -1.292311251163482666e-01 -2.829183340072631836e-01 -1.590556348673999310e-03 2.878892421722412109e-02 2.363684177398681641e-01 -3.990155830979347229e-02 -9.176483005285263062e-02 1.193219125270843506e-01 -2.688207030296325684e-01 -2.569106519222259521e-01 -1.701041013002395630e-01 1.930368244647979736e-01 3.057518005371093750e-01 -6.411623954772949219e-02 1.155211031436920166e-01 4.557911306619644165e-02 -3.068251535296440125e-04 4.120616316795349121e-01 1.248448118567466736e-01 -2.150295861065387726e-02 4.771198332309722900e-02 -6.887421011924743652e-02 3.676408529281616211e-02 2.106784582138061523e-01 4.273631796240806580e-02 3.761498034000396729e-01 -5.366421490907669067e-02 8.680495433509349823e-03 -4.698493704199790955e-02 2.893819212913513184e-01
5.926721915602684021e-02 2.500130832195281982e-01 -2.546546161174774170e-01 -4.711462929844856262e-02 2.011110633611679077e-01 4.822345077991485596e-02 5.772751569747924805e-02 -1.932861655950546265e-01 1.266952604055404663e-01 3.038079440593719482e-01 -3.695586323738098145e-02 -7.274972647428512573e-02 1.309998631477355957e-01 -3.044030368328094482e-01 3.103502690792083740e-01 2.087777107954025269e-01 -3.370933607220649719e-02 1.498765964061021805e-02 2.405933886766433716e-01 -1.921875178813934326e-01 1.083441302180290222e-01 3.451194986701011658e-02 -1.332385390996932983e-01 -1.723912358283996582e-01 -1.347417011857032776e-02 7.008803635835647583e-02 -6.191106513142585754e-02 3.250497579574584961e-01 2.738180160522460938e-01 2.423430383205413818e-01 -7.969059795141220093e-02 -8.653353154659271240e-02
3.106205165386199951e-01 1.580527573823928833e-01 -4.066249430179595947e-01 -3.235050737857818604e-01 -3.595048934221267700e-02 -1.436921954154968262e-02 2.600511014461517334e-01 1.228571310639381409e-01 -1.483294814825057983e-01 4.607120901346206665e-02 1.885445713996887207e-01 1.362032443284988403e-01 -1.324237883090972900e-01 -2.292506210505962372e-02 1.727003157138824463e-01 1.144224852323532104e-01 1.257327105849981308e-02 1.505727469921112061e-01 1.973572522401809692e-01 4.885888844728469849e-02 7.509154081344604492e-02 -1.417850703001022339e-01 -1.116561070084571838e-01 1.141239553689956665e-01 -2.027241289615631104e-01 1.398220807313919067e-01 -1.677696220576763153e-02 -3.408802731428295374e-04 -1.674195080995559692e-01 1.623980253934860229e-01 3.636983036994934082e-01 1.486714482307434082e-01
2.771448493003845215e-01 2.028121948242187500e-01 -3.416941463947296143e-01 -3.396158516407012939e-01 1.181933432817459106e-01 3.696520254015922546e-02 3.117274492979049683e-02 -4.129034280776977539e-02 -2.635565996170043945e-01 -9.524350613355636597e-02 -1.914642304182052612e-01 -5.690585356205701828e-03 -1.632632464170455933e-01 2.329115122556686401e-01 3.561625480651855469e-01 1.551142930984497070e-01 3.893849626183509827e-02 6.398470699787139893e-02 -3.787975758314132690e-02 1.290093641728162766e-02 8.871658146381378174e-02 -2.404078282415866852e-02 -3.016460128128528595e-02 -1.319368928670883179e-01 6.497665494680404663e-02 -1.113303676247596741e-01 2.838602364063262939e-01 1.833545863628387451e-01 1.539328545331954956e-01 -1.256506294012069702e-01 2.710217535495758057e-01 8.477441221475601196e-02
1.942140460014343262e-01 8.440191298723220825e-02 -3.484231531620025635e-01 1.475019752979278564e-01 1.932672411203384399e-01 -2.974559552967548370e-03 3.406968414783477783e-01 3.881080821156501770e-02 -1.584931015968322754e-01 7.623521983623504639e-02 3.639568760991096497e-02 -3.791225329041481018e-02 -1.000789925456047058e-01 7.330226898193359375e-02 2.152570039033889771e-01 4.637971892952919006e-02 3.999494388699531555e-02 3.304164484143257141e-02 -1.338142007589340210e-01 3.808999061584472656e-02 -8.360557258129119873e-02 -2.270676940679550171e-01 2.999067902565002441e-01 -1.511683464050292969e-01 8.278312534093856812e-02 2.978956401348114014e-01 1.009102389216423035e-01 3.987819850444793701e-01 -2.023408412933349609e-01 1.856793612241744995e-01 1.280913501977920532e-01 -9.729256480932235718e-02
7.983692735433578491e-02 1.158737540245056152e-01 -2.050015330314636230e-01 -4.283890873193740845e-02 7.288981974124908447e-02 1.244146563112735748e-02 -4.581467062234878540e-02 -1.382721215486526489e-01 -5.700224637985229492e-02 1.321395933628082275e-01 -4.376141354441642761e-02 -1.716422140598297119e-01 -3.741357624530792236e-01 2.787474393844604492e-01 6.189613342285156250e-01 -1.647475361824035645e-01 -4.426367580890655518e-02 1.291961371898651123e-01 2.240521833300590515e-02 -3.187642619013786316e-02 1.109185442328453064e-01 -1.216971054673194885e-01 -3.456250578165054321e-02 1.732375025749206543e-01 2.031984329223632812e-01 1.172367557883262634e-01 1.359797865152359009e-01 2.636252343654632568e-01 -3.671922534704208374e-02 6.319139152765274048e-02 4.954349994659423828e-02 -1.808323152363300323e-02
2.810699939727783203e-01 -8.943481370806694031e-03 -2.306748926639556885e-01 -1.450217962265014648e-01 1.850756555795669556e-01 -1.095079258084297180e-01 -7.006604969501495361e-02 1.567249596118927002e-01 -2.598950266838073730e-01 7.924582809209823608e-02 6.345431506633758545e-02 -2.414532899856567383e-01 -2.806418836116790771e-01 -7.220777124166488647e-02 2.997100055217742920e-01 -7.330900430679321289e-02 1.589320003986358643e-01 2.452605068683624268e-01 -8.901192247867584229e-02 -1.132735535502433777e-01 -8.816147595643997192e-02 6.640452146530151367e-02 2.021994590759277344e-01 3.092891536653041840e-02 1.193797662854194641e-01 -5.449691787362098694e-02 2.830565571784973145e-01 3.692178428173065186e-01 -1.964358240365982056e-01 1.068524271249771118e-01 -4.012802615761756897e-02 1.008291244506835938e-01
4.725704789161682129e-01 4.990442097187042236e-02 -1.153519228100776672e-01 2.771472185850143433e-02 -1.860339641571044922e-01 -2.376335561275482178e-01 -5.647529847919940948e-03 5.244359374046325684e-02 -1.254219561815261841e-01 -5.763217434287071228e-02 -1.044758111238479614e-01 -2.421034872531890869e-01 -1.088275611400604248e-01 -7.386762648820877075e-03 2.512246370315551758e-01 2.227778881788253784e-01 -4.087191075086593628e-02 3.860899806022644043e-02 4.973821938037872314e-01 1.963066756725311279e-01 1.385164707899093628e-01 -1.396305710077285767e-01 -1.106401383876800537e-01 -1.710313558578491211e-02 -2.818451449275016785e-02 2.132217632606625557e-03 1.681767702102661133e-01 1.454764306545257568e-01 -1.423605680465698242e-01 -1.940819919109344482e-01 5.652211233973503113e-02 -3.674366325139999390e-02
2.124277949333190918e-01 2.139557749032974243e-01 -1.842407733201980591e-01 -1.479875594377517700e-01 2.356506437063217163e-01 1.093449443578720093e-01 1.599289625883102417e-01 -2.585423886775970459e-01 -2.756773531436920166e-01 2.244351208209991455e-01 1.260023005306720734e-02 7.624820619821548462e-02 -4.167824685573577881e-01 2.462338656187057495e-01 2.422795295715332031e-01 1.241702586412429810e-01 -2.016265131533145905e-02 2.164892293512821198e-02 1.844178438186645508e-01 1.030420232564210892e-02 1.607533358037471771e-02 -1.561068147420883179e-01 6.076708063483238220e-02 2.143362760543823242e-01 -1.332185864448547363e-01 1.490775644779205322e-01 1.867431253194808960e-01 1.917167156934738159e-01 -5.526604130864143372e-02 1.092810183763504028e-01 1.215755641460418701e-01 -4.378260672092437744e-02
1.696746349334716797e-01 3.592285886406898499e-02 -2.703169286251068115e-01 3.933246806263923645e-02 2.831008434295654297e-01 -1.337533593177795410e-01 8.874068409204483032e-02 -1.447542011737823486e-01 -1.551362685859203339e-02 1.244177445769309998e-01 -7.345719728618860245e-03 -1.901256144046783447e-01 8.165736496448516846e-02 -1.452438980340957642e-01 2.946670055389404297e-01 1.901831030845642090e-01 -2.395367324352264404e-01 2.991648763418197632e-02 -1.249601021409034729e-01 1.904522329568862915e-01 2.413626387715339661e-02 2.262074872851371765e-02 -2.874633967876434326e-01 -3.962904214859008789e-01 -8.348627947270870209e-03 4.104205071926116943e-01 3.993209917098283768e-03 1.639969497919082642e-01 -9.190522134304046631e-02 1.112685911357402802e-02 -9.186912328004837036e-03 -1.036199852824211121e-01
2.404849976301193237e-01 1.717534661293029785e-01 -2.196275442838668823e-02 -1.083732489496469498e-02 2.688154280185699463e-01 2.476601302623748779e-02 1.279599219560623169e-01 -4.018623009324073792e-02 -1.658608615398406982e-01 1.614603698253631592e-01 6.874534487724304199e-02 -2.195414304733276367e-01 -3.206276893615722656e-02 3.990850597620010376e-02 3.802376389503479004e-01 2.532532215118408203e-01 2.374190390110015869e-01 -8.155819773674011230e-02 2.061346769332885742e-01 1.108120232820510864e-01 2.543427348136901855e-01 -6.859432905912399292e-02 -8.579014241695404053e-02 1.153100728988647461e-01 -1.288620382547378540e-02 3.216142058372497559e-01 -2.264490723609924316e-01 1.299499124288558960e-01 -1.500236988067626953e-01 2.238139659166336060e-01 2.101746648550033569e-01 8.353849500417709351e-02
1.949777156114578247e-01 1.252554208040237427e-01 3.056044504046440125e-02 -6.717124581336975098e-02 4.396965727210044861e-02 -6.400521844625473022e-02 1.430145204067230225e-01 -3.419001400470733643e-02 -1.692081093788146973e-01 2.672164887189865112e-02 -5.789240449666976929e-02 -4.589610546827316284e-02 5.430448427796363831e-02 1.273316293954849243e-01 2.327821403741836548e-01 2.683675885200500488e-01 3.755609691143035889e-01 3.177534043788909912e-02 2.109299749135971069e-01 -2.956805229187011719e-01 1.029354557394981384e-01 -1.372665315866470337e-01 -1.241222694516181946e-01 -2.295069992542266846e-01 2.411803975701332092e-02 4.234522879123687744e-01 2.222872339189052582e-02 2.166056334972381592e-01 -3.101371526718139648e-01 1.474269479513168335e-01 7.407609373331069946e-02 -1.040079966187477112e-01
4.442473948001861572e-01 2.018023878335952759e-01 2.643075585365295410e-01 -1.367508769035339355e-01 -1.327997446060180664e-01 -1.657316982746124268e-01 1.232329830527305603e-01 -9.656366705894470215e-02 -5.333647131919860840e-02 6.091587990522384644e-02 -2.760450839996337891e-01 1.030843779444694519e-01 1.987206041812896729e-01 -9.161349385976791382e-03 4.179663956165313721e-01 3.868263587355613708e-02 1.818421632051467896e-01 1.211921721696853638e-01 8.637125045061111450e-02 -7.755167316645383835e-04 -4.027201607823371887e-02 -8.222749084234237671e-02 -9.059785306453704834e-02 -2.149285972118377686e-01 -7.215078920125961304e-02 1.655752360820770264e-01 1.579478383064270020e-01 -5.542617291212081909e-02 2.890962958335876465e-01 1.684941649436950684e-01 6.129374355077743530e-02 1.528743002563714981e-02
2.423110604286193848e-01 1.046112850308418274e-01 1.326218340545892715e-02 -5.916902422904968262e-02 -1.846930533647537231e-01 6.278225779533386230e-02 1.000962629914283752e-01 1.032467707991600037e-01 2.352310866117477417e-01 1.128284707665443420e-01 -1.951993703842163086e-01 -2.662082388997077942e-02 -1.133073195815086365e-01 2.717590704560279846e-02 3.461554944515228271e-01 3.738867640495300293e-01 4.795279726386070251e-02 3.073226213455200195e-01 -1.263861358165740967e-01 -3.711085766553878784e-02 2.162339687347412109e-01 -2.786678969860076904e-01 -1.376181691884994507e-01 -2.618603706359863281e-01 -7.333455141633749008e-03 2.507568895816802979e-01 2.820597589015960693e-02 1.496048420667648315e-01 -1.332060843706130981e-01 2.337590754032135010e-01 -5.058381706476211548e-03 -5.764332041144371033e-02
2.849952578544616699e-01 1.055211015045642853e-02 -1.117135286331176758e-01 -4.462154209613800049e-01 1.688161939382553101e-01 -1.806454211473464966e-01 -8.372046798467636108e-02 -6.207209080457687378e-02 -1.962274909019470215e-01 1.903275996446609497e-01 -1.825209110975265503e-01 -1.910894960165023804e-01 -1.239528805017471313e-01 -6.481349002569913864e-03 3.401779830455780029e-01 -7.650894671678543091e-02 -9.388367831707000732e-02 -7.208156585693359375e-02 1.818829178810119629e-01 1.713404059410095215e-01 2.189662754535675049e-01 -2.087914347648620605e-01 -7.935231178998947144e-02 3.589649870991706848e-02 -1.125384941697120667e-01 1.668922305107116699e-01 -1.505365371704101562e-01 -2.965726889669895172e-02 -1.962005393579602242e-03 1.603143811225891113e-01 -1.529621481895446777e-01 -2.545776367187500000e-01
3.701525926589965820e-01 1.025878116488456726e-01 -9.755562245845794678e-02 1.721376776695251465e-01 3.807980120182037354e-01 2.561097145080566406e-01 -2.098101377487182617e-02 -1.586497426033020020e-01 -1.280556172132492065e-01 2.384623587131500244e-01 -3.344669044017791748e-01 9.773407131433486938e-02 3.215292468667030334e-03 -1.003637589747086167e-04 3.300132155418395996e-01 1.417047083377838135e-01 9.343837201595306396e-02 8.505125297233462334e-04 9.599511511623859406e-03 8.526737242937088013e-02 1.514285430312156677e-02 6.384430825710296631e-02 1.324693411588668823e-01 -3.246804699301719666e-02 1.318926811218261719e-01 3.703824803233146667e-02 1.967891603708267212e-01 3.609004616737365723e-01 1.086712181568145752e-01 7.491828501224517822e-02 -3.340070601552724838e-03 -9.615474194288253784e-02
3.410975933074951172e-01 3.702852129936218262e-02 -3.351050615310668945e-01 -1.441744565963745117e-01 3.577616214752197266e-01 1.442274153232574463e-01 9.086124598979949951e-02 -2.092284858226776123e-01 -1.845120191574096680e-01 1.897312998771667480e-01 5.527276918292045593e-02 -1.007651537656784058e-01 -1.739101856946945190e-01 -1.268767714500427246e-01 -1.796331815421581268e-02 1.141226366162300110e-01 2.398364096879959106e-01 -1.989740878343582153e-02 -1.412042789161205292e-02 -2.089061141014099121e-01 1.754401028156280518e-01 -2.100039869546890259e-01 -7.699587941169738770e-02 -1.052596941590309143e-01 8.155936747789382935e-02 3.319671750068664551e-01 1.941055655479431152e-01 -7.702951878309249878e-02 3.215495124459266663e-02 2.079901695251464844e-01 -1.820168085396289825e-02 8.182077854871749878e-02
1.410771310329437256e-01 1.871955096721649170e-01 -1.785748749971389771e-01 -1.670517325401306152e-01 2.304130792617797852e-01 2.877595424652099609e-01 1.314451694488525391e-01 -1.291299611330032349e-01 -8.347042649984359741e-02 -1.155248954892158508e-01 -8.360491693019866943e-02 1.239484027028083801e-01 -1.160483006970025599e-04 1.175868213176727295e-01 2.446834295988082886e-01 -1.968315988779067993e-01 1.221060156822204590e-01 8.408161997795104980e-02 2.223687916994094849e-01 4.565878305584192276e-03 2.462189197540283203e-01 -1.884782016277313232e-01 3.519015610218048096e-01 -1.568766981363296509e-01 2.412917017936706543e-01 2.109276503324508667e-01 8.488697558641433716e-02 4.785710945725440979e-02 -3.028149902820587158e-01 1.771715432405471802e-01 -2.945437096059322357e-02 9.001353383064270020e-02
3.506869077682495117e-01 1.597010642290115356e-01 -3.990267589688301086e-02 -3.014802336692810059e-01 1.356943398714065552e-01 -8.283181488513946533e-02 3.539017140865325928e-01 3.164176344871520996e-01 2.404302591457962990e-03 2.156858146190643311e-01 -3.977635502815246582e-02 5.851467698812484741e-02 -1.767033827491104603e-03 2.060109190642833710e-02 3.934894204139709473e-01 1.710488460958003998e-02 -2.752898931503295898e-01 7.124200463294982910e-02 1.085659861564636230e-02 8.082167245447635651e-03 -1.344031840562820435e-01 -5.437536165118217468e-02 -7.791936397552490234e-02 -1.078600715845823288e-02 -1.402835398912429810e-01 1.459149420261383057e-01 3.354670479893684387e-02 1.245716735720634460e-01 -1.332310736179351807e-01 2.847519814968109131e-01 4.845517687499523163e-03 -1.912619024515151978e-01
3.857767879962921143e-01 -7.137567549943923950e-02 -2.621128261089324951e-01 -4.788912832736968994e-03 3.904512152075767517e-02 -4.690595343708992004e-02 -5.876870825886726379e-02 -2.408212423324584961e-01 -4.340452700853347778e-02 -1.082541942596435547e-01 -3.803769946098327637e-01 1.937807351350784302e-01 4.419378563761711121e-02 -8.403165638446807861e-02 2.355201244354248047e-01 -1.388260424137115479e-01 -1.891130357980728149e-01 1.133363246917724609e-01 -8.691833168268203735e-02 9.889274090528488159e-02 -1.229030732065439224e-02 3.260370343923568726e-02 5.420833453536033630e-02 -1.723649352788925171e-01 3.683091700077056885e-02 1.622399687767028809e-01 3.128201961517333984e-01 8.282473683357238770e-02 -2.918247282505035400e-01 2.999342381954193115e-01 -1.518154144287109375e-01 4.705911129713058472e-02
3.886008635163307190e-02 2.753338031470775604e-02 -2.298860549926757812e-01 -2.824800908565521240e-01 -5.390072241425514221e-02 -7.036327570676803589e-02 4.378326982259750366e-02 2.674381807446479797e-02 4.788509756326675415e-02 1.445324718952178955e-01 -3.301407396793365479e-02 2.205900400876998901e-01 -6.597861647605895996e-02 6.639553606510162354e-02 4.915342330932617188e-01 9.339365363121032715e-02 3.177156299352645874e-02 -9.854645468294620514e-03 2.489049285650253296e-01 -7.580604404211044312e-02 1.622701585292816162e-01 -7.057707756757736206e-02 -2.859706431627273560e-02 1.094983741641044617e-01 3.241857588291168213e-01 -9.946552664041519165e-02 3.571782112121582031e-01 1.225267723202705383e-01 2.117367982864379883e-01 -8.863859623670578003e-02 -1.186264082789421082e-01 -2.920800745487213135e-01
1.791052669286727905e-01 5.754312500357627869e-02 -2.399618178606033325e-01 7.187118381261825562e-02 3.198416903614997864e-02 9.836557321250438690e-03 1.123026013374328613e-01 -1.819733679294586182e-01 5.076758190989494324e-02 2.333360612392425537e-01 -1.073179394006729126e-01 -1.113033108413219452e-02 -1.514229923486709595e-01 -1.129373088479042053e-01 2.675881683826446533e-01 2.357018589973449707e-01 3.094923496246337891e-01 5.796655267477035522e-02 2.352050393819808960e-01 -7.732196897268295288e-02 -7.609440386295318604e-02 -2.662187814712524414e-01 -2.183213531970977783e-01 -2.752653956413269043e-01 2.969744801521301270e-01 -1.174628362059593201e-02 -8.726996183395385742e-02 2.955963313579559326e-01 -8.902606368064880371e-02 2.459949553012847900e-01 7.680167257785797119e-02 -7.282763719558715820e-02
3.937326967716217041e-01 5.220776796340942383e-02 -1.604410409927368164e-01 -1.246031448245048523e-01 1.246414259076118469e-01 4.669450968503952026e-02 1.516677588224411011e-01 -1.572723314166069031e-02 1.359316613525152206e-02 -9.829553216695785522e-02 -5.740541592240333557e-02 -1.573165953159332275e-01 -1.051699966192245483e-01 -2.618767917156219482e-01 2.150731086730957031e-01 2.292807996273040771e-01 -6.209846213459968567e-02 2.117354422807693481e-01 3.911696672439575195e-01 1.047316417098045349e-01 1.040891706943511963e-01 2.230778634548187256e-01 -1.365847736597061157e-01 9.369224309921264648e-02 8.489707112312316895e-02 1.373036392033100128e-02 3.005803227424621582e-01 -7.401015609502792358e-02 4.269164800643920898e-02 -1.380435675382614136e-01 2.351854294538497925e-01 2.520779371261596680e-01
1.856776326894760132e-01 6.805983930826187134e-02 -1.659153103828430176e-01 1.186373531818389893e-01 2.150128223001956940e-02 6.250488013029098511e-02 1.023717895150184631e-01 -9.869603812694549561e-02 -1.155264228582382202e-01 1.429028064012527466e-01 -5.481889005750417709e-03 7.456828374415636063e-03 1.719340309500694275e-02 -8.264096826314926147e-02 2.557502985000610352e-01 2.350032776594161987e-01 2.978918850421905518e-01 1.957085356116294861e-02 3.869597315788269043e-01 -2.347863763570785522e-01 -1.158566921949386597e-01 -1.317490190267562866e-01 -1.754983067512512207e-01 -2.802727818489074707e-01 3.557676076889038086e-01 1.739245653152465820e-01 3.947650268673896790e-02 3.004584312438964844e-01 -1.914322376251220703e-01 1.395949721336364746e-02 -2.290552854537963867e-02 -1.137884855270385742e-01
-6.700134277343750000e-02 8.159257471561431885e-02 -2.402659505605697632e-01 -1.981406062841415405e-01 -7.815903425216674805e-02 -1.444220244884490967e-01 -6.389237940311431885e-02 1.434737145900726318e-01 -1.046855002641677856e-02 1.798659563064575195e-01 -3.620388507843017578e-01 -1.076966002583503723e-01 -8.212852478027343750e-02 -2.489878088235855103e-01 5.608518719673156738e-01 1.465373039245605469e-01 -1.261473447084426880e-01 1.609591990709304810e-01 1.548541188240051270e-01 1.146196126937866211e-01 -9.174206852912902832e-02 -1.705022454261779785e-01 8.947136253118515015e-02 2.323422580957412720e-02 -7.570498436689376831e-02 2.012337893247604370e-01 -5.813649669289588928e-02 -1.239291653037071228e-01 1.747921295464038849e-02 -1.026099845767021179e-01 2.153480499982833862e-01 1.148381084203720093e-01
2.291535884141921997e-01 1.447492837905883789e-01 -2.195481061935424805e-01 1.431623399257659912e-01 1.065177544951438904e-01 1.088116839528083801e-01 3.191380202770233154e-01 -1.640166789293289185e-01 2.186869084835052490e-01 3.674634099006652832e-01 -1.932665407657623291e-01 3.966290876269340515e-02 1.560999006032943726e-01 -1.668944507837295532e-01 3.121962547302246094e-01 -3.126505017280578613e-02 2.157705277204513550e-01 1.195587366819381714e-01 8.647327870130538940e-02 -1.610012799501419067e-01 1.448388993740081787e-01 -9.722318500280380249e-02 -6.222840026021003723e-02 -1.492877304553985596e-01 6.681162118911743164e-02 4.573815688490867615e-02 1.600862592458724976e-01 1.631785482168197632e-01 6.240950524806976318e-02 1.427936106920242310e-01 2.242222279310226440e-01 -2.219195514917373657e-01
2.400737628340721130e-02 5.780761316418647766e-02 -1.946458220481872559e-01 5.831766873598098755e-02 1.889545321464538574e-01 -9.908305108547210693e-02 1.523831486701965332e-01 -1.926762759685516357e-01 3.479155525565147400e-02 6.260592490434646606e-02 -2.097563594579696655e-01 -1.489027887582778931e-01 1.500135846436023712e-02 3.695939108729362488e-02 3.745051622390747070e-01 -8.590895682573318481e-03 1.189385056495666504e-01 -2.164158225059509277e-02 1.475829482078552246e-01 2.566808164119720459e-01 1.091968864202499390e-01 3.826478496193885803e-02 -1.948017477989196777e-01 -3.744460344314575195e-01 -1.612801402807235718e-01 1.823263466358184814e-01 2.002180963754653931e-01 1.392286717891693115e-01 -1.316131651401519775e-01 3.689036667346954346e-01 -1.576852947473526001e-01 -2.118499428033828735e-01
2.157069295644760132e-01 -5.350216850638389587e-02 -2.186351716518402100e-01 -5.592123791575431824e-02 1.165896728634834290e-01 2.176665514707565308e-02 3.491044044494628906e-01 2.967109084129333496e-01 9.982345253229141235e-02 1.753336936235427856e-01 -1.175944805145263672e-01 6.514475494623184204e-02 -2.062164545059204102e-01 -9.393170475959777832e-02 1.953836679458618164e-01 1.417692452669143677e-01 -1.511462032794952393e-01 1.646413803100585938e-01 2.880136072635650635e-01 -2.588624954223632812e-01 3.128679990768432617e-01 -3.380775684490799904e-03 -5.442464351654052734e-02 -9.265007078647613525e-02 4.005768150091171265e-02 1.778658479452133179e-01 2.720844447612762451e-01 1.108285859227180481e-01 4.117329046130180359e-02 -1.168199032545089722e-01 -2.420229315757751465e-01 6.687550991773605347e-02
3.326694965362548828e-01 -1.244162768125534058e-01 -2.440885305404663086e-01 -8.744993060827255249e-02 1.924080029129981995e-02 -5.161199718713760376e-03 5.876779183745384216e-02 5.547132343053817749e-02 -3.390030562877655029e-01 1.444678902626037598e-01 5.035584792494773865e-02 -2.481371313333511353e-01 -2.926216125488281250e-01 1.377006322145462036e-01 3.987167179584503174e-01 -2.145265694707632065e-03 1.974663883447647095e-01 6.466647982597351074e-02 -9.143590927124023438e-02 -6.137741357088088989e-02 1.067878156900405884e-01 -3.891468793153762817e-02 7.176826894283294678e-02 -3.029013611376285553e-02 4.146544039249420166e-01 3.150010714307427406e-03 1.483447700738906860e-01 1.850337237119674683e-01 -3.791515156626701355e-02 1.224494501948356628e-01 1.146839484572410583e-01 6.451889872550964355e-02
-3.960391879081726074e-02 2.397906184196472168e-01 -1.383042037487030029e-01 2.566785737872123718e-02 1.887777149677276611e-01 9.175401926040649414e-02 1.153761986643075943e-02 -7.614452391862869263e-02 2.905535697937011719e-02 -1.354078352451324463e-01 2.582556903362274170e-01 -6.125910952687263489e-02 -2.725177109241485596e-01 -3.366267085075378418e-01 3.850360512733459473e-01 1.802282929420471191e-01 2.326353490352630615e-01 -1.426418423652648926e-01 -5.646530166268348694e-02 -3.998194262385368347e-02 2.407893538475036621e-01 -1.728952229022979736e-01 -2.183846682310104370e-01 -1.385374814271926880e-01 1.194677054882049561e-01 1.595609784126281738e-01 9.949874132871627808e-02 2.356611192226409912e-01 -7.308187335729598999e-02 1.539339572191238403e-01 1.300361100584268570e-02 -2.117258608341217041e-01
2.847675681114196777e-01 9.133017063140869141e-02 -1.051973104476928711e-01 -2.007973492145538330e-01 -6.950786709785461426e-02 1.323918253183364868e-01 2.484656423330307007e-01 -3.335894271731376648e-02 -1.147954240441322327e-01 -7.725215703248977661e-02 -3.217640891671180725e-02 -3.920459002256393433e-02 -3.516946434974670410e-01 -1.004602238535881042e-01 1.944497525691986084e-01 -7.519164681434631348e-02 -1.502497494220733643e-02 -8.883597329258918762e-03 6.467133015394210815e-02 -2.906650602817535400e-01 3.739641979336738586e-02 2.349160760641098022e-01 -5.953991785645484924e-02 -1.580743342638015747e-01 5.715614557266235352e-02 2.699715197086334229e-01 6.258601695299148560e-02 3.856339752674102783e-01 -2.326871603727340698e-01 -5.329587683081626892e-02 4.396640509366989136e-02 3.364828526973724365e-01
2.899434268474578857e-01 2.520697116851806641e-01 -3.668859601020812988e-02 -7.383216172456741333e-03 -1.373272389173507690e-01 -1.401585340499877930e-01 1.817169189453125000e-01 -1.869840919971466064e-01 -2.643597722053527832e-01 2.872408628463745117e-01 -3.712897375226020813e-02 -8.402293175458908081e-02 8.042821288108825684e-02 -3.490478992462158203e-01 2.634766995906829834e-01 -8.642677217721939087e-03 1.424332708120346069e-01 1.859054416418075562e-01 1.975143402814865112e-01 1.694401502609252930e-01 2.253517061471939087e-01 2.235186696052551270e-01 -6.878142058849334717e-02 -2.179848849773406982e-01 1.447988152503967285e-01 9.334252774715423584e-02 -1.296265516430139542e-02 -6.650386750698089600e-02 6.213951855897903442e-02 2.202682495117187500e-01 -1.104874536395072937e-01 -1.070364043116569519e-01
2.854518294334411621e-01 -1.423497945070266724e-01 -1.136679351329803467e-01 -3.348093032836914062e-01 1.276924461126327515e-01 5.431333184242248535e-02 -4.773389175534248352e-02 -2.003070712089538574e-01 -3.515345603227615356e-02 1.673538982868194580e-01 -1.927288472652435303e-01 9.147103875875473022e-02 -1.216294020414352417e-01 -8.715704828500747681e-02 3.239158987998962402e-01 -1.140029914677143097e-02 -2.529807984828948975e-01 -1.385466102510690689e-02 1.591919660568237305e-01 2.501209676265716553e-01 2.797586321830749512e-01 -1.790692657232284546e-01 6.925403326749801636e-02 -1.349634081125259399e-01 2.935978472232818604e-01 6.641024351119995117e-02 4.251447319984436035e-02 1.652751863002777100e-01 2.249391674995422363e-01 -9.213376790285110474e-02 1.876957714557647705e-01 -9.948977082967758179e-02
2.918364107608795166e-01 1.199006289243698120e-01 -1.501688212156295776e-01 -7.790849357843399048e-02 -2.098944485187530518e-01 -9.034407325088977814e-03 1.788256764411926270e-01 6.001113727688789368e-02 1.182695552706718445e-01 1.392475813627243042e-01 -2.582938969135284424e-01 2.900793552398681641e-01 2.506406307220458984e-01 -8.096583932638168335e-02 3.242649734020233154e-01 2.190055698156356812e-01 -6.532654911279678345e-02 2.628175616264343262e-01 9.168923646211624146e-02 1.735091060400009155e-01 1.609594970941543579e-01 -6.958011537790298462e-02 -2.421101480722427368e-01 -5.942295864224433899e-02 -8.336480706930160522e-02 2.090284675359725952e-01 9.924455732107162476e-02 1.992440037429332733e-02 -9.290257585234940052e-04 6.818242371082305908e-02 2.906973659992218018e-01 -1.749183535575866699e-01
5.038340762257575989e-02 1.307696253061294556e-01 -1.324804723262786865e-01 -9.731032699346542358e-02 3.837997913360595703e-01 -1.691645830869674683e-01 2.122707515954971313e-01 2.152839116752147675e-02 -1.348558366298675537e-01 1.681058108806610107e-01 1.223665922880172729e-01 7.188349217176437378e-02 -9.942210465669631958e-02 -3.242232501506805420e-01 1.666054576635360718e-01 3.435687720775604248e-01 7.291445508599281311e-03 -4.458396509289741516e-02 1.883648931980133057e-01 -1.634512990713119507e-01 3.252333104610443115e-01 -1.189408078789710999e-01 -2.911036312580108643e-01 1.471208035945892334e-01 1.834394782781600952e-01 -9.800795465707778931e-02 1.829154789447784424e-01 7.218889147043228149e-02 -1.361980736255645752e-01 -7.823565602302551270e-02 4.989670217037200928e-02 6.983468681573867798e-02
2.355004847049713135e-02 1.314558237791061401e-01 -4.110483825206756592e-01 3.190733119845390320e-02 1.090498715639114380e-01 1.125348508358001709e-01 2.800740599632263184e-01 -4.676005542278289795e-01 8.494119346141815186e-02 2.861843705177307129e-01 -4.340483620762825012e-02 9.825854003429412842e-02 -5.307811871170997620e-02 -9.589489549398422241e-02 3.082135021686553955e-01 4.359052702784538269e-02 1.926570981740951538e-01 7.233992218971252441e-02 8.402760326862335205e-02 -9.170121699571609497e-02 6.036488339304924011e-02 -2.578766085207462311e-02 1.037380248308181763e-01 -9.433140605688095093e-02 -2.789862826466560364e-02 1.060794517397880554e-01 1.981428125873208046e-03 3.017334043979644775e-01 -4.266110062599182129e-02 2.716811895370483398e-01 6.641016900539398193e-02 -1.267536580562591553e-01
2.034575939178466797e-01 8.886884897947311401e-02 -2.244080156087875366e-01 1.653186380863189697e-01 6.393834203481674194e-02 1.696640700101852417e-01 1.018770262598991394e-01 -1.997207701206207275e-01 1.347194910049438477e-01 3.097820281982421875e-01 -1.388646513223648071e-01 9.297391772270202637e-02 1.145098581910133362e-01 -2.963926792144775391e-01 2.656338512897491455e-01 7.004937529563903809e-02 2.599121630191802979e-01 8.059788495302200317e-02 7.509918510913848877e-02 8.568499982357025146e-02 2.096079057082533836e-03 -1.958613097667694092e-01 9.839402884244918823e-02 -3.132551014423370361e-01 1.841522306203842163e-01 6.161225587129592896e-02 1.508404761552810669e-01 2.624790966510772705e-01 -1.875721849501132965e-02 1.881125569343566895e-01 2.453308105468750000e-01 -1.136470809578895569e-01
3.298950493335723877e-01 3.644375875592231750e-02 1.167546361684799194e-01 -1.543143242597579956e-01 1.449908912181854248e-01 -1.802535057067871094e-01 -1.774667054414749146e-01 3.337417170405387878e-02 -1.798710376024246216e-01 6.464985758066177368e-02 -2.542695999145507812e-01 -1.351839900016784668e-01 6.443047313950955868e-04 -3.289055824279785156e-01 3.548611104488372803e-01 -1.850367523729801178e-02 -3.399658948183059692e-02 2.237012237310409546e-01 2.424247413873672485e-01 -2.381162345409393311e-01 -4.393796995282173157e-02 2.052891403436660767e-01 -2.193698585033416748e-01 -6.932103633880615234e-02 -1.754816323518753052e-01 1.157252267003059387e-01 2.043284326791763306e-01 6.996272504329681396e-02 -6.693397462368011475e-02 -7.478621602058410645e-02 1.017306894063949585e-01 1.935004591941833496e-01
1.219929940998554230e-02 8.363900333642959595e-02 -3.777101337909698486e-01 4.891803115606307983e-02 4.271944519132375717e-03 4.942955821752548218e-02 2.098120301961898804e-01 -3.617413341999053955e-01 -1.605493575334548950e-01 8.252482861280441284e-02 -2.353594750165939331e-01 2.930224537849426270e-01 2.567151747643947601e-02 -1.935658007860183716e-01 3.179377913475036621e-01 6.352692376822233200e-03 2.233628630638122559e-01 -2.269787341356277466e-01 1.382975727319717407e-01 -6.512474268674850464e-02 2.382401227951049805e-01 -5.551814101636409760e-03 -5.567441508173942566e-02 -7.066135108470916748e-02 1.282207369804382324e-01 -1.074488237500190735e-01 -1.354356762021780014e-02 2.819325625896453857e-01 -8.866304904222488403e-02 1.425589025020599365e-01 1.396166533231735229e-01 1.112313941121101379e-01
1.372933089733123779e-01 -1.008781194686889648e-01 -8.525102585554122925e-02 -1.653051674365997314e-01 -1.404132787138223648e-02 -4.190168529748916626e-02 3.911893069744110107e-01 -1.305944174528121948e-01 -1.592241823673248291e-01 8.677924983203411102e-03 5.369506403803825378e-02 -1.615383327007293701e-01 -3.058122992515563965e-01 -1.245782822370529175e-01 3.472523093223571777e-01 -1.894899159669876099e-01 1.003429070115089417e-01 9.470979869365692139e-02 1.857151687145233154e-01 2.912260591983795166e-02 3.195150196552276611e-01 -2.365749031305313110e-01 -1.060630455613136292e-01 2.073440849781036377e-01 -5.958231911063194275e-02 6.156542897224426270e-02 1.699015051126480103e-01 1.597302407026290894e-01 -2.631893754005432129e-01 -9.289477765560150146e-02 1.024142280220985413e-02 -1.949558556079864502e-01
3.112621605396270752e-01 1.520351916551589966e-01 3.059243410825729370e-02 5.353431776165962219e-02 9.824530780315399170e-02 -3.260621055960655212e-02 -7.818010449409484863e-02 -4.913378041237592697e-03 -4.502044245600700378e-02 -1.045088693499565125e-01 3.564358651638031006e-01 6.566865742206573486e-02 -6.640554964542388916e-02 -2.564706504344940186e-01 4.576971232891082764e-01 1.385682970285415649e-01 -1.495008915662765503e-01 4.570963978767395020e-02 -6.649800390005111694e-02 -2.511288821697235107e-01 3.224745690822601318e-01 -2.928174734115600586e-01 -2.860881015658378601e-02 -1.265290379524230957e-01 1.404357999563217163e-01 -8.038132637739181519e-02 1.294282674789428711e-01 1.248873099684715271e-01 1.941073685884475708e-02 2.370220273733139038e-01 2.871679887175559998e-02 4.201032221317291260e-02
4.660912454128265381e-01 2.575290799140930176e-01 -3.366007804870605469e-01 7.679244130849838257e-02 2.712757289409637451e-01 -1.351169645786285400e-01 -3.308340162038803101e-02 9.062901139259338379e-02 -3.872640803456306458e-02 1.279632449150085449e-01 7.922331988811492920e-02 1.889081448316574097e-01 9.813693910837173462e-02 -2.819430641829967499e-02 1.628090292215347290e-01 1.574001014232635498e-01 9.350250661373138428e-02 -9.736425429582595825e-02 -1.617054343223571777e-01 1.042371094226837158e-01 2.317134737968444824e-01 -2.303078919649124146e-01 -1.265424638986587524e-01 -1.223536208271980286e-01 -7.783027738332748413e-02 2.702763974666595459e-01 1.459058970212936401e-01 2.289695143699645996e-01 -1.606453657150268555e-01 2.710033580660820007e-02 -4.325204715132713318e-02 1.881081797182559967e-02
2.019438333809375763e-02 1.727333515882492065e-01 -1.600289791822433472e-01 -2.552626729011535645e-01 -2.953236103057861328e-01 6.353592872619628906e-02 2.662617862224578857e-01 -7.038898766040802002e-02 -1.208470389246940613e-01 1.155068129301071167e-01 -5.484224483370780945e-02 2.214226722717285156e-01 -6.033105775713920593e-02 -2.430532276630401611e-01 4.114835560321807861e-01 -1.966465860605239868e-01 2.510288655757904053e-01 1.481941714882850647e-02 2.491959780454635620e-01 1.013891771435737610e-01 5.640770122408866882e-02 1.261318009346723557e-02 -2.090097814798355103e-01 -2.554909884929656982e-01 -8.347120881080627441e-02 2.915367111563682556e-02 1.303737908601760864e-01 9.187183529138565063e-02 -1.258078813552856445e-01 1.947216838598251343e-01 -1.219443008303642273e-01 1.068390682339668274e-01
3.343544900417327881e-01 -4.970527812838554382e-02 -3.467138111591339111e-01 -1.750361174345016479e-01 -5.618873238563537598e-02 2.526424825191497803e-02 2.416412085294723511e-01 2.530728876590728760e-01 -5.838632956147193909e-02 2.897644042968750000e-02 -9.490586817264556885e-02 4.141102544963359833e-03 -1.661890745162963867e-01 -8.610548824071884155e-02 2.096065729856491089e-01 -1.024825796484947205e-01 1.337200254201889038e-01 1.353659331798553467e-01 7.499036937952041626e-02 -4.052535444498062134e-02 2.419158071279525757e-01 2.297201007604598999e-01 -6.387113779783248901e-02 2.198531664907932281e-02 -6.989774852991104126e-02 -5.012682825326919556e-02 2.298964411020278931e-01 3.852371871471405029e-01 -3.076871111989021301e-02 -1.100162565708160400e-01 1.560868024826049805e-01 3.170377910137176514e-01
2.535318396985530853e-02 8.447842299938201904e-02 -1.465174704790115356e-01 -1.202741041779518127e-01 -1.313410699367523193e-01 1.784820258617401123e-01 4.367157518863677979e-01 -9.057889878749847412e-02 -5.054735392332077026e-02 1.780577450990676880e-01 -6.470618396997451782e-02 2.248845994472503662e-01 -1.078382804989814758e-01 -3.212695419788360596e-01 4.682410955429077148e-01 -1.082717180252075195e-01 1.728806346654891968e-01 7.292653620243072510e-02 2.589332759380340576e-01 1.825754791498184204e-01 3.801591694355010986e-02 1.563761383295059204e-01 -6.689565628767013550e-02 -1.506513357162475586e-01 -6.389293074607849121e-02 -9.347513318061828613e-03 4.046970512717962265e-03 1.570087224245071411e-01 -3.830583021044731140e-02 1.757854372262954712e-01 -6.294813752174377441e-02 1.399881839752197266e-01
-5.960815399885177612e-02 2.334705740213394165e-01 -2.727583646774291992e-01 2.727723866701126099e-02 -1.833668500185012817e-01 2.294191122055053711e-01 1.576645821332931519e-01 2.493939921259880066e-02 -3.089723885059356689e-01 1.784640103578567505e-01 -1.934192180633544922e-01 1.469852030277252197e-01 7.756078243255615234e-02 -1.927442699670791626e-01 3.891873061656951904e-01 -1.225461587309837341e-01 1.145629733800888062e-01 6.053274124860763550e-02 1.943060308694839478e-01 1.303889900445938110e-01 2.782787978649139404e-01 -1.164694968611001968e-02 -1.521964669227600098e-01 -1.994214653968811035e-01 -2.504972927272319794e-02 1.521810889244079590e-01 2.626159787178039551e-02 1.838243305683135986e-01 7.931270636618137360e-03 2.802627384662628174e-01 -8.577082306146621704e-02 5.286378040909767151e-02
2.794962823390960693e-01 1.226880177855491638e-01 -2.520787119865417480e-01 8.509474247694015503e-02 -2.525910735130310059e-02 -3.071115612983703613e-01 -5.617246776819229126e-02 -1.684539467096328735e-01 -1.582131087779998779e-01 -2.155452519655227661e-01 -1.714286059141159058e-01 -1.410230249166488647e-01 1.161552593111991882e-02 1.579495891928672791e-02 5.573904514312744141e-02 -2.127451151609420776e-01 5.795873329043388367e-02 2.066863030195236206e-01 -3.810054436326026917e-02 2.104979241266846657e-03 6.672522425651550293e-02 -1.871325224637985229e-01 3.173739835619926453e-02 -3.474957942962646484e-01 1.514894329011440277e-02 2.976635992527008057e-01 4.158007502555847168e-01 -3.199256956577301025e-03 -1.453229635953903198e-01 6.959560513496398926e-02 1.426542997360229492e-01 -1.524039059877395630e-01
2.592676579952239990e-01 1.711298674345016479e-01 1.443922370672225952e-01 -2.991181015968322754e-01 2.860656194388866425e-02 -3.322730958461761475e-01 2.608751133084297180e-02 9.947386570274829865e-03 2.155361138284206390e-02 3.184191286563873291e-01 -3.546881675720214844e-02 3.368449211120605469e-02 -1.981684565544128418e-02 -2.421194687485694885e-03 2.604964971542358398e-01 -9.832210838794708252e-02 1.447289288043975830e-01 3.790562748908996582e-01 3.027445822954177856e-02 2.877974808216094971e-01 7.278920710086822510e-02 7.351914048194885254e-02 -9.613181650638580322e-02 -1.326935589313507080e-01 1.332718133926391602e-01 2.075414657592773438e-01 2.323980778455734253e-01 1.485137268900871277e-02 5.212160944938659668e-02 2.330236583948135376e-01 9.224753826856613159e-02 -1.802267134189605713e-01
2.948997020721435547e-01 1.820718348026275635e-01 -1.842631250619888306e-01 -1.640183329582214355e-01 9.609372168779373169e-02 -9.383291006088256836e-02 2.491718232631683350e-01 1.257220283150672913e-02 -3.362453877925872803e-01 3.180313706398010254e-01 -2.744361460208892822e-01 3.227700293064117432e-02 -2.128971964120864868e-01 3.072142368182539940e-03 1.219414919614791870e-01 9.777639806270599365e-02 4.544448107481002808e-02 1.423379778861999512e-01 -6.201373413205146790e-02 1.612840592861175537e-02 -2.587286531925201416e-01 -2.222355753183364868e-01 -3.344823718070983887e-01 1.971782445907592773e-01 2.649144642055034637e-02 1.375608518719673157e-02 8.225335180759429932e-02 -1.493603736162185669e-02 1.556039750576019287e-01 5.964840948581695557e-02 2.031621187925338745e-01 8.930993825197219849e-02
3.832933306694030762e-02 6.481492519378662109e-02 -2.858492136001586914e-01 8.789089322090148926e-02 6.397349387407302856e-02 -2.035567723214626312e-02 1.319286376237869263e-01 -2.299403846263885498e-01 -8.696598559617996216e-02 9.308332204818725586e-02 -2.296938449144363403e-01 7.124658674001693726e-02 3.497895970940589905e-02 3.006217814981937408e-02 3.207590878009796143e-01 1.519701629877090454e-01 2.830721139907836914e-01 1.349747031927108765e-01 2.814813852310180664e-01 -2.241196110844612122e-02 -8.290009200572967529e-02 2.539197355508804321e-02 -2.621436715126037598e-01 -2.216424345970153809e-01 2.935916781425476074e-01 4.003709554672241211e-02 -7.279299944639205933e-02 3.829107284545898438e-01 -4.184969514608383179e-02 2.813823819160461426e-01 -5.805991217494010925e-02 2.187127061188220978e-02
1.488367915153503418e-01 3.179494142532348633e-01 -1.184804439544677734e-01 6.401661783456802368e-02 -2.253168523311614990e-01 -2.043194323778152466e-01 5.629587173461914062e-02 -2.385891973972320557e-01 -2.254595607519149780e-01 5.794395878911018372e-02 -9.721966087818145752e-02 -8.491379767656326294e-02 1.212783008813858032e-01 -2.191260308027267456e-01 3.299649059772491455e-01 -1.332540158182382584e-02 -2.902108710259199142e-03 5.043575167655944824e-02 2.019913643598556519e-01 -2.381065161898732185e-03 1.858733147382736206e-01 3.135100752115249634e-02 1.211378723382949829e-02 -3.220846951007843018e-01 2.604665420949459076e-02 8.121421933174133301e-02 2.920941114425659180e-01 -1.897358447313308716e-01 -4.867966473102569580e-02 3.743484914302825928e-01 -6.516593694686889648e-02 -7.252483069896697998e-02
2.302052825689315796e-01 1.157346591353416443e-01 7.959879934787750244e-03 -2.245223075151443481e-01 2.785875499248504639e-01 -8.965092897415161133e-02 1.041244938969612122e-01 -1.602472364902496338e-01 -1.025554314255714417e-01 2.349923998117446899e-01 4.873421415686607361e-02 -1.545518934726715088e-01 -4.604616165161132812e-01 1.558796316385269165e-01 4.306350052356719971e-01 8.638872765004634857e-03 1.392558813095092773e-01 5.241268128156661987e-02 5.672078952193260193e-02 1.272075157612562180e-02 1.570915281772613525e-01 5.493693426251411438e-02 1.223992705345153809e-01 6.267246603965759277e-02 6.568230688571929932e-02 8.158052340149879456e-03 2.085136026144027710e-01 2.941687703132629395e-01 -1.407493650913238525e-01 4.077611118555068970e-02 5.648076534271240234e-03 -1.382055729627609253e-01
1.338320970535278320e-01 1.454467177391052246e-01 -2.361648678779602051e-01 6.181994080543518066e-02 3.327338770031929016e-02 -9.611695259809494019e-02 9.531258046627044678e-02 -1.716654002666473389e-01 3.203599480912089348e-03 1.649275869131088257e-01 -9.417314827442169189e-02 -6.791544705629348755e-02 8.936411142349243164e-02 2.417163923382759094e-02 3.190470933914184570e-01 1.442703157663345337e-01 2.594166398048400879e-01 1.052514240145683289e-01 3.326362073421478271e-01 -4.376655071973800659e-02 -1.142717003822326660e-01 7.424933463335037231e-02 -2.509743869304656982e-01 -1.667822301387786865e-01 3.074804544448852539e-01 1.027400046586990356e-02 -1.408025473356246948e-01 4.438091516494750977e-01 -1.472688317298889160e-01 1.907619386911392212e-01 -1.016522422432899475e-01 -2.015546336770057678e-02
2.459270507097244263e-01 1.444808840751647949e-01 -2.512415051460266113e-01 2.110963873565196991e-02 1.293932199478149414e-01 -7.978152483701705933e-03 3.815814256668090820e-01 -1.737968772649765015e-01 -2.088139355182647705e-01 2.506863474845886230e-01 -1.088873371481895447e-01 9.078581631183624268e-02 -1.576815247535705566e-01 -6.983233615756034851e-03 1.127647832036018372e-01 4.015557095408439636e-02 2.299510091543197632e-01 2.660575807094573975e-01 -2.070078998804092407e-01 -1.713210791349411011e-01 -2.139861136674880981e-01 -1.791316419839859009e-01 -1.482897698879241943e-01 -6.730342656373977661e-02 1.844505518674850464e-01 -1.607046090066432953e-02 2.289775907993316650e-01 2.669504880905151367e-01 -7.538295537233352661e-02 -1.820441684685647488e-03 1.800507158041000366e-01 -1.823068223893642426e-02
-5.215439014136791229e-03 3.561666607856750488e-01 -8.738836646080017090e-02 1.031370460987091064e-02 5.285509303212165833e-02 -5.350790917873382568e-02 -1.208306178450584412e-01 -1.428669393062591553e-01 -2.119881808757781982e-01 1.074021160602569580e-01 -5.804122611880302429e-02 -1.020322293043136597e-01 6.322611123323440552e-02 1.425154358148574829e-01 3.833685815334320068e-01 9.737448394298553467e-02 2.690391615033149719e-02 4.466890990734100342e-01 7.288315892219543457e-02 3.477236628532409668e-01 -1.189831644296646118e-01 -1.698229014873504639e-01 -5.491341277956962585e-02 -2.234465777873992920e-01 4.079861566424369812e-02 2.332966625690460205e-01 1.557053476572036743e-01 3.341491147875785828e-02 -1.294419318437576294e-01 8.835517615079879761e-02 -1.786590367555618286e-01 -1.154967769980430603e-01
3.621301651000976562e-01 5.405686423182487488e-02 -4.275731742382049561e-01 -1.831573545932769775e-01 1.707203313708305359e-02 -3.756376504898071289e-01 1.026564612984657288e-01 8.502228558063507080e-02 1.340651959180831909e-01 -3.259106725454330444e-02 -3.255798667669296265e-02 3.402801230549812317e-02 -1.403330713510513306e-01 4.181847348809242249e-02 9.778647124767303467e-02 1.590886502526700497e-03 6.528352946043014526e-02 7.225727289915084839e-02 3.676251769065856934e-01 5.967833101749420166e-02 2.276936024427413940e-01 -4.075570404529571533e-02 -1.478936225175857544e-01 1.655026078224182129e-01 -1.258780620992183685e-02 1.216598600149154663e-01 1.454705297946929932e-01 6.370634585618972778e-02 -1.446637511253356934e-01 1.909257322549819946e-01 -2.368953824043273926e-02 2.984431087970733643e-01
3.542824685573577881e-01 7.226208597421646118e-02 -3.638780713081359863e-01 6.036566197872161865e-02 4.251091182231903076e-01 -7.339435070753097534e-02 -1.010495126247406006e-01 9.103593230247497559e-02 -6.778880953788757324e-02 1.495755761861801147e-01 1.573196239769458771e-02 -9.697465598583221436e-02 2.540872665122151375e-03 -6.471743434667587280e-02 1.691567599773406982e-01 1.830328106880187988e-01 2.114558517932891846e-01 -1.539821475744247437e-01 -4.200620576739311218e-02 -1.019832938909530640e-01 4.152379631996154785e-01 -2.580969966948032379e-02 -1.102489754557609558e-01 -3.354502469301223755e-02 6.329844892024993896e-02 2.299360036849975586e-01 2.630403041839599609e-01 1.257316321134567261e-01 4.011063650250434875e-02 -1.537028048187494278e-02 -5.679174140095710754e-02 -1.085080578923225403e-01
8.749749511480331421e-02 1.623989492654800415e-01 -3.021941520273685455e-02 -2.714408636093139648e-01 1.133410334587097168e-01 -3.926565647125244141e-01 -5.195524916052818298e-02 -2.040888965129852295e-01 -7.936386018991470337e-02 1.697263568639755249e-01 -2.351742982864379883e-01 1.528240591287612915e-01 -2.350129634141921997e-01 -1.418474316596984863e-01 2.006013691425323486e-01 -9.552524983882904053e-02 2.088183537125587463e-03 2.073642611503601074e-01 1.375855226069688797e-02 9.208570420742034912e-02 3.028285801410675049e-01 4.563435912132263184e-02 -5.192371085286140442e-02 -1.328262388706207275e-01 2.962131500244140625e-01 1.163099780678749084e-01 -1.897155642509460449e-01 1.905797421932220459e-01 -1.552116274833679199e-01 2.314976453781127930e-01 -1.324084848165512085e-01 8.317594975233078003e-02
2.148958146572113037e-01 5.518590286374092102e-02 -2.631025314331054688e-01 1.287689059972763062e-01 -7.755786925554275513e-02 1.154019683599472046e-01 1.185779571533203125e-01 1.983652822673320770e-02 2.199918925762176514e-01 1.741329878568649292e-01 -1.722171455621719360e-01 2.522325702011585236e-02 1.657431721687316895e-01 -2.502975165843963623e-01 3.954355120658874512e-01 2.161320447921752930e-01 2.376466393470764160e-01 8.285183459520339966e-02 -6.411815434694290161e-02 -7.983908802270889282e-02 4.885262250900268555e-02 -1.754208058118820190e-01 -9.115129709243774414e-02 -1.673280298709869385e-01 3.108873069286346436e-01 1.378231048583984375e-01 3.684498965740203857e-01 1.198837012052536011e-01 2.138327620923519135e-02 5.927990749478340149e-02 2.116014249622821808e-02 -1.244295015931129456e-01
-1.075235102325677872e-02 1.654016971588134766e-02 -3.296173512935638428e-01 2.833052352070808411e-02 8.381831645965576172e-02 -1.843504607677459717e-02 5.007956922054290771e-02 -8.504983037710189819e-02 -3.635010719299316406e-01 1.344164609909057617e-01 -9.288334101438522339e-02 -1.905671060085296631e-01 2.124145179986953735e-01 -1.989688873291015625e-01 3.274488449096679688e-01 5.865093693137168884e-02 3.710921481251716614e-02 -2.451215684413909912e-01 5.033430643379688263e-03 -3.537859767675399780e-02 2.199288755655288696e-01 7.958702743053436279e-03 -2.803909778594970703e-01 -2.270447760820388794e-01 1.619929671287536621e-01 3.479398190975189209e-01 -1.243391633033752441e-02 2.357221692800521851e-01 -6.276391446590423584e-02 1.578758656978607178e-01 -9.287468343973159790e-02 2.619750052690505981e-02
2.500756680965423584e-01 1.822822913527488708e-02 -1.609143912792205811e-01 -2.891120612621307373e-01 1.057209596037864685e-01 -8.742056787014007568e-02 1.981111019849777222e-01 -4.636527970433235168e-02 -3.755317628383636475e-01 4.232891276478767395e-02 -4.942048341035842896e-02 -1.409569829702377319e-01 6.491703540086746216e-02 1.908434778451919556e-01 2.398760169744491577e-01 9.287090599536895752e-02 6.054746359586715698e-02 1.076474934816360474e-01 4.528456926345825195e-02 -3.494017198681831360e-02 1.047826632857322693e-01 -2.077732235193252563e-01 2.100688517093658447e-01 -1.710137724876403809e-01 4.509097635746002197e-01 -1.424084901809692383e-01 9.703754633665084839e-02 2.002052664756774902e-01 -4.329758509993553162e-02 9.444310516119003296e-02 -7.374031096696853638e-02 2.452064454555511475e-01
3.090344965457916260e-01 5.576105788350105286e-02 -1.606166511774063110e-01 -3.726952970027923584e-01 -1.828009337186813354e-01 -2.164580523967742920e-01 -6.229678913950920105e-02 -5.429399386048316956e-02 1.882094703614711761e-02 6.113700568675994873e-02 -7.575812190771102905e-02 -1.116581261157989502e-01 -2.444443553686141968e-01 -1.196010485291481018e-01 2.126063108444213867e-01 -2.991287223994731903e-02 -8.072239905595779419e-02 4.365888237953186035e-02 1.660715490579605103e-01 3.036349713802337646e-01 4.022338092327117920e-01 -7.832334935665130615e-02 1.286509912461042404e-02 -3.058172203600406647e-02 2.383337616920471191e-01 1.251140087842941284e-01 -6.400553137063980103e-02 -3.370174393057823181e-02 4.463520273566246033e-02 2.346430420875549316e-01 -2.624805271625518799e-02 -2.729220390319824219e-01
5.365908145904541016e-01 1.506821513175964355e-01 6.097666919231414795e-02 2.854909002780914307e-02 2.365885823965072632e-01 1.501912772655487061e-01 -1.012679375708103180e-02 -1.453413665294647217e-01 -2.043341845273971558e-01 1.241848394274711609e-01 1.354747414588928223e-01 -1.113509088754653931e-01 -1.075367704033851624e-01 -6.870556622743606567e-02 2.708063125610351562e-01 1.188045591115951538e-01 3.251274302601814270e-02 1.807679235935211182e-01 5.686282739043235779e-02 1.297055631875991821e-01 6.738628447055816650e-02 -9.043404459953308105e-02 2.980329655110836029e-02 -9.259133040904998779e-02 1.224147900938987732e-01 -8.456494659185409546e-02 3.438341021537780762e-01 2.216111123561859131e-01 -2.781908810138702393e-01 -1.845415532588958740e-01 -1.140044853091239929e-01 5.939177051186561584e-02
2.288248687982559204e-01 2.398443818092346191e-01 -2.246302962303161621e-01 -4.582036137580871582e-01 1.926222443580627441e-01 2.874588221311569214e-02 1.026951223611831665e-01 -7.942530512809753418e-02 6.837079674005508423e-02 4.157216101884841919e-02 -1.787808835506439209e-01 3.446780890226364136e-02 -9.585117548704147339e-02 3.917365148663520813e-02 3.933490216732025146e-01 -1.870445441454648972e-03 1.398244649171829224e-01 2.582162618637084961e-01 -5.743813700973987579e-03 -1.334203183650970459e-01 1.348214745521545410e-01 -3.424659138545393944e-03 7.958516478538513184e-02 3.215811401605606079e-02 -2.679439261555671692e-02 -5.976527184247970581e-02 1.424593031406402588e-01 1.995642632246017456e-01 1.835773438215255737e-01 -1.937415003776550293e-01 3.217122554779052734e-01 3.398904949426651001e-02
6.521257013082504272e-02 1.447323411703109741e-01 -2.754958868026733398e-01 7.480481266975402832e-02 -7.340177893638610840e-03 -6.816235184669494629e-02 8.280860260128974915e-03 1.928600855171680450e-02 -1.114252358675003052e-01 -7.024929672479629517e-02 -2.159620970487594604e-01 -2.805005311965942383e-01 6.411916762590408325e-02 -1.241118982434272766e-01 4.883566796779632568e-01 -1.129750311374664307e-01 3.684827312827110291e-02 2.184954583644866943e-01 5.157885551452636719e-01 2.290734648704528809e-02 -2.525083534419536591e-02 2.694825083017349243e-02 5.349330231547355652e-02 5.512440577149391174e-02 5.228955671191215515e-02 1.088819950819015503e-01 -7.452563196420669556e-02 1.468263715505599976e-01 1.573066711425781250e-01 -2.114295661449432373e-01 1.329347640275955200e-01 -1.515876054763793945e-01
2.785506248474121094e-01 6.513165682554244995e-02 -1.604615449905395508e-01 1.618629246950149536e-01 -4.444255307316780090e-02 7.457026839256286621e-02 1.301578283309936523e-01 -1.360474377870559692e-01 -2.383817732334136963e-01 1.422932744026184082e-01 1.091280654072761536e-01 -1.905997842550277710e-01 -2.458250671625137329e-01 1.657890975475311279e-01 3.902931213378906250e-01 5.633471067994832993e-03 -1.697821170091629028e-01 -1.713227033615112305e-01 2.441947534680366516e-02 1.291076540946960449e-01 -1.037207171320915222e-01 -4.474897980690002441e-01 -1.294571557082235813e-03 -8.041321486234664917e-02 1.761009395122528076e-01 7.346388697624206543e-02 2.106933109462261200e-02 1.995393633842468262e-01 3.374105691909790039e-02 2.425178587436676025e-01 1.636088341474533081e-01 3.663038462400436401e-02
1.146462783217430115e-01 -1.547259241342544556e-01 -1.117032691836357117e-01 -1.674547195434570312e-01 -7.179310917854309082e-02 4.707393702119588852e-03 -7.217558473348617554e-02 6.032040109857916832e-04 -3.572759032249450684e-01 2.441207878291606903e-02 -1.204432845115661621e-01 1.414598524570465088e-01 -9.200303815305233002e-03 -2.472506016492843628e-01 4.120157361030578613e-01 1.715751737356185913e-01 -2.076160348951816559e-02 1.792231202125549316e-01 -2.161272987723350525e-02 -2.755083143711090088e-01 1.191099733114242554e-02 1.170367002487182617e-01 1.474898606538772583e-01 -3.671483397483825684e-01 -1.718629747629165649e-01 2.517729699611663818e-01 1.083381623029708862e-01 1.232283562421798706e-01 1.052308976650238037e-01 9.757927060127258301e-02 2.498553246259689331e-01 8.156617730855941772e-02
2.220354676246643066e-01 1.462403833866119385e-01 -4.729319736361503601e-02 4.198725149035453796e-02 2.530508637428283691e-01 -5.055758357048034668e-02 1.663251407444477081e-02 -4.605554789304733276e-02 -3.968779370188713074e-02 3.182200789451599121e-01 -7.761223614215850830e-02 2.000957727432250977e-01 7.951666601002216339e-03 -9.506938606500625610e-02 2.409572601318359375e-01 6.574219465255737305e-02 2.304313033819198608e-01 2.456564754247665405e-01 1.260706037282943726e-01 2.009357213973999023e-01 2.602555453777313232e-01 2.089257119223475456e-03 -3.101273775100708008e-01 -2.715146839618682861e-01 3.114666938781738281e-01 1.377854794263839722e-01 -1.954941302537918091e-01 5.582169443368911743e-02 -5.507420748472213745e-02 5.762680992484092712e-02 -1.209518611431121826e-01 -2.242234051227569580e-01
9.468714147806167603e-02 -6.425894051790237427e-02 -3.078953623771667480e-01 -1.094049438834190369e-01 2.539174258708953857e-01 -1.737747788429260254e-01 1.948843300342559814e-01 -2.265210598707199097e-01 -1.806700825691223145e-01 1.182875558733940125e-01 -5.608128383755683899e-03 -3.430022001266479492e-01 -1.728979498147964478e-01 -7.151610217988491058e-03 2.188917249441146851e-01 -1.178069189190864563e-01 -5.590824782848358154e-02 1.639611423015594482e-01 1.906209737062454224e-01 1.451034545898437500e-01 3.567923605442047119e-01 -3.446381166577339172e-02 -1.081012487411499023e-01 6.725747883319854736e-02 -2.033107578754425049e-01 9.083399921655654907e-02 6.116416305303573608e-02 2.812862396240234375e-01 1.013389304280281067e-01 -2.181321382522583008e-01 1.322320550680160522e-01 1.537039969116449356e-02
-1.985802955459803343e-04 2.371564805507659912e-01 -5.176242589950561523e-01 -1.986527591943740845e-01 6.471893936395645142e-02 1.699347198009490967e-01 5.715036764740943909e-02 -1.967060118913650513e-01 -1.885889917612075806e-01 1.346320062875747681e-01 -2.267441749572753906e-01 -1.157441735267639160e-01 -3.225611522793769836e-02 -9.404204785823822021e-02 1.629856973886489868e-01 -1.811087578535079956e-01 2.150956243276596069e-01 7.463284581899642944e-02 9.752383083105087280e-02 5.330388993024826050e-02 1.512291729450225830e-01 3.419509530067443848e-02 3.005542457103729248e-01 8.391972631216049194e-03 5.952175334095954895e-02 5.004940554499626160e-02 -5.466659739613533020e-02 2.667798697948455811e-01 -1.600311845541000366e-01 1.747823059558868408e-01 1.963028758764266968e-01 -1.415992677211761475e-01
5.532450228929519653e-02 1.786938011646270752e-01 -1.835489124059677124e-01 -2.346750646829605103e-01 -2.602478861808776855e-01 1.235775798559188843e-01 2.358368188142776489e-01 -1.368257999420166016e-01 -2.589812576770782471e-01 1.706401258707046509e-01 -2.395906746387481689e-01 1.204183325171470642e-01 -8.952099084854125977e-02 -2.389059513807296753e-01 3.666649162769317627e-01 -1.432644128799438477e-01 2.492262423038482666e-01 7.749632745981216431e-02 1.923760324716567993e-01 4.929991904646158218e-03 8.704111725091934204e-02 5.035599321126937866e-02 -2.138919234275817871e-01 -2.880063951015472412e-01 -9.122051298618316650e-02 2.552720159292221069e-02 3.585818037390708923e-02 9.751408547163009644e-02 -1.672189980745315552e-01 1.308141201734542847e-01 -2.028396539390087128e-02 1.467579156160354614e-01
3.841807544231414795e-01 2.244397699832916260e-01 -2.445339411497116089e-01 -2.122913151979446411e-01 8.711284399032592773e-02 6.297670304775238037e-02 3.618157207965850830e-01 7.398705184459686279e-02 -1.799251511693000793e-02 -1.542470511049032211e-02 2.692744433879852295e-01 -1.053740829229354858e-01 2.005915939807891846e-01 -1.450113952159881592e-01 2.992466390132904053e-01 -3.738947585225105286e-02 -1.207919716835021973e-01 -1.445785164833068848e-01 6.231822445988655090e-02 9.229592233896255493e-02 2.276349216699600220e-01 -2.658127248287200928e-01 -2.305270545184612274e-02 -1.216727718710899353e-01 -5.021909624338150024e-02 4.769548773765563965e-02 7.474624365568161011e-02 -9.489596635103225708e-02 -2.504318952560424805e-01 1.537783294916152954e-01 -9.659232199192047119e-02 1.097892597317695618e-01
2.515911459922790527e-01 8.981976658105850220e-02 -1.393582373857498169e-01 -2.535031139850616455e-01 1.819586008787155151e-02 -1.552674174308776855e-01 -1.323858797550201416e-01 -1.280582845211029053e-01 -2.344297617673873901e-02 2.468244582414627075e-01 -1.311459094285964966e-01 -4.879617691040039062e-02 -3.529226407408714294e-02 -4.294468462467193604e-02 5.747817829251289368e-02 -3.216307163238525391e-01 1.133920848369598389e-01 2.735669314861297607e-01 4.396285861730575562e-02 2.478785812854766846e-01 4.061502814292907715e-01 -1.285530030727386475e-01 -2.548896968364715576e-01 -1.707437187433242798e-01 2.368685901165008545e-01 1.697995960712432861e-01 4.252611193805932999e-03 2.127277106046676636e-01 7.362288236618041992e-02 1.537246406078338623e-01 -6.938370317220687866e-02 7.027612626552581787e-02
2.084829807281494141e-01 2.340781390666961670e-01 -1.336290091276168823e-01 3.111076168715953827e-02 2.226086705923080444e-02 1.086595430970191956e-01 1.294288337230682373e-01 -7.508430629968643188e-02 -3.276139497756958008e-01 9.910890460014343262e-02 -9.401486068964004517e-02 -1.549821346998214722e-03 2.573549561202526093e-02 7.560826838016510010e-02 1.757502853870391846e-01 2.198000103235244751e-01 2.580866515636444092e-01 -6.406167987734079361e-03 -1.907300902530550957e-03 -2.754183411598205566e-01 2.376194447278976440e-01 -1.260403841733932495e-01 -3.710464760661125183e-02 -2.521193623542785645e-01 2.117550522089004517e-01 3.178691864013671875e-01 -1.469992101192474365e-01 3.001486659049987793e-01 -5.113856121897697449e-02 1.332461833953857422e-01 -3.872903808951377869e-02 2.782172560691833496e-01
7.798343896865844727e-03 5.715404823422431946e-02 -6.273149698972702026e-02 -1.647296696901321411e-01 -1.734668165445327759e-01 9.548528492450714111e-02 5.581367760896682739e-02 5.477648973464965820e-02 -3.099747300148010254e-01 3.082455992698669434e-01 -1.086429879069328308e-01 4.492884501814842224e-02 1.725378818809986115e-02 -3.490450382232666016e-01 4.266393482685089111e-01 -2.436594665050506592e-02 2.049504816532135010e-01 1.288743615150451660e-01 3.535428643226623535e-01 1.479794234037399292e-01 2.708886265754699707e-01 1.848731935024261475e-01 -3.455658629536628723e-02 -1.967018395662307739e-01 1.414349824190139771e-01 -8.632426150143146515e-03 5.738143995404243469e-02 4.193570092320442200e-02 5.235531833022832870e-03 3.827785328030586243e-02 -1.712389439344406128e-01 4.144797101616859436e-02
-9.755969978868961334e-03 1.039365306496620178e-01 -1.730056405067443848e-01 -9.424368292093276978e-02 -1.735676229000091553e-01 1.053642481565475464e-01 1.198063492774963379e-01 -1.252824813127517700e-01 -1.205812767148017883e-01 2.651580274105072021e-01 -1.272055357694625854e-01 -7.965719327330589294e-03 -1.243070736527442932e-01 -3.926341235637664795e-01 2.995612621307373047e-01 -7.983378320932388306e-02 1.178862806409597397e-02 3.023372590541839600e-01 2.770003378391265869e-01 1.763352751731872559e-01 2.716729938983917236e-01 1.321107000112533569e-01 7.707512378692626953e-02 -1.426367759704589844e-01 1.621246486902236938e-01 -2.366572618484497070e-03 2.345813959836959839e-01 -3.981675952672958374e-03 -1.180151700973510742e-01 2.811760902404785156e-01 -1.347711533308029175e-01 5.286233872175216675e-02
3.878968656063079834e-01 1.797298714518547058e-02 -2.969068586826324463e-01 -1.850776523351669312e-01 7.031486928462982178e-02 1.653686463832855225e-01 7.068433612585067749e-02 -2.289125770330429077e-01 -2.079891599714756012e-02 2.957929074764251709e-01 6.001272797584533691e-02 -1.188152506947517395e-01 -3.311438485980033875e-02 7.717524468898773193e-02 3.521662354469299316e-01 -2.381455153226852417e-02 8.524600416421890259e-04 1.430062949657440186e-01 6.456995010375976562e-02 -5.959817394614219666e-02 7.214052230119705200e-02 -2.601979672908782959e-01 2.715719640254974365e-01 1.242895126342773438e-01 1.160829663276672363e-01 8.974764496088027954e-02 -4.939659684896469116e-02 2.525171339511871338e-01 -7.360729575157165527e-02 1.382199376821517944e-01 2.546223104000091553e-01 1.801739931106567383e-01
5.069266557693481445e-01 2.531487941741943359e-01 -6.415837258100509644e-02 -1.285040676593780518e-01 1.637886315584182739e-01 -6.388714909553527832e-02 -8.348388224840164185e-02 1.154159307479858398e-01 -1.107627823948860168e-01 -2.024160325527191162e-01 -1.087697744369506836e-01 1.725530773401260376e-01 1.574863307178020477e-02 -1.630744487047195435e-01 1.460644006729125977e-01 1.487450003623962402e-01 2.284890860319137573e-01 -1.775914877653121948e-01 1.200188398361206055e-01 2.447149530053138733e-02 2.490181475877761841e-01 -1.500864475965499878e-01 -1.300920359790325165e-02 -8.006738126277923584e-02 2.040867954492568970e-01 2.518664300441741943e-01 2.452913075685501099e-01 -1.909943372011184692e-01 -1.400718688964843750e-01 1.000853404402732849e-01 -1.429442316293716431e-01 1.717603020370006561e-02
2.662935256958007812e-01 -1.451228410005569458e-01 -6.327643990516662598e-02 1.115636602044105530e-01 -2.580872364342212677e-02 -1.239167433232069016e-02 9.977712482213973999e-02 -9.168563038110733032e-02 -2.986629307270050049e-01 -1.986487060785293579e-01 3.032980263233184814e-01 -6.706456094980239868e-02 -2.069654911756515503e-01 -3.248359858989715576e-01 4.983645975589752197e-01 1.285224705934524536e-01 8.499775081872940063e-02 1.392975747585296631e-01 -4.713109508156776428e-02 -1.615868508815765381e-01 -7.150216959416866302e-03 3.773717209696769714e-02 2.083760201930999756e-01 -2.721064686775207520e-01 3.297368437051773071e-02 2.054534107446670532e-02 1.396021693944931030e-01 1.071151625365018845e-02 -1.224969699978828430e-01 1.132947131991386414e-01 1.010221168398857117e-01 -3.084515593945980072e-02
1.537989825010299683e-01 3.387552797794342041e-01 -1.580230891704559326e-01 -2.208189815282821655e-01 -1.224744040518999100e-02 2.392401359975337982e-02 1.456932127475738525e-01 -1.856390535831451416e-01 -3.224034309387207031e-01 7.739757001399993896e-02 -3.227660953998565674e-01 -1.498919427394866943e-01 -6.914220005273818970e-02 -9.385206550359725952e-02 2.124545723199844360e-01 -9.788076579570770264e-02 2.395420335233211517e-02 7.733532041311264038e-02 1.759910583496093750e-01 -2.593076229095458984e-01 -7.527880370616912842e-02 -3.428677469491958618e-02 7.527860254049301147e-02 -2.116733789443969727e-02 3.647696673870086670e-01 9.433212131261825562e-02 -6.386993080377578735e-02 2.975167930126190186e-01 -8.589895069599151611e-02 -2.006061077117919922e-01 4.778190329670906067e-02 1.561429947614669800e-01
-6.500724703073501587e-02 3.868950605392456055e-01 -3.462598025798797607e-01 -1.141494736075401306e-01 1.236126199364662170e-01 2.333124130964279175e-01 2.119318991899490356e-01 -3.609438985586166382e-02 -1.959562748670578003e-01 7.172825187444686890e-02 -1.754148006439208984e-01 -7.926940917968750000e-02 4.286882001906633377e-03 4.782487824559211731e-02 3.616894781589508057e-01 6.805064529180526733e-02 1.128248311579227448e-02 -1.684712432324886322e-02 1.092409864068031311e-01 1.435704380273818970e-01 1.274273693561553955e-01 -3.386366367340087891e-02 2.250169664621353149e-01 -1.394919157028198242e-01 2.272411286830902100e-01 3.061255253851413727e-02 -2.916628718376159668e-01 2.465289086103439331e-01 -2.052544355392456055e-01 3.845096006989479065e-02 -8.802903443574905396e-02 -9.308866411447525024e-02
1.105983927845954895e-02 2.119072079658508301e-01 -1.624156236648559570e-01 -7.305623590946197510e-02 -4.441019892692565918e-02 3.591185808181762695e-01 2.655600607395172119e-01 -2.656920254230499268e-01 -3.094189241528511047e-02 4.310958459973335266e-02 -9.731221199035644531e-02 6.674456596374511719e-02 4.699625819921493530e-02 -2.636742293834686279e-01 4.996548891067504883e-01 1.171988528221845627e-02 3.258626163005828857e-01 -2.504165051504969597e-03 1.983413100242614746e-01 2.386715412139892578e-01 1.719135940074920654e-01 1.332591027021408081e-01 -4.309849441051483154e-02 -7.948473095893859863e-02 5.063227843493223190e-03 1.215424686670303345e-01 -1.160707622766494751e-01 -9.347963146865367889e-03 -6.540691852569580078e-02 1.417180895805358887e-01 -2.785432338714599609e-02 3.820150718092918396e-02
2.894558608531951904e-01 1.756126880645751953e-01 -3.081125915050506592e-01 -2.553283870220184326e-01 -4.589448869228363037e-02 7.801523804664611816e-02 1.891619525849819183e-02 -1.858352683484554291e-02 -2.968710958957672119e-01 1.961670815944671631e-01 -1.143112853169441223e-01 2.414894998073577881e-01 -2.883797287940979004e-01 1.142362654209136963e-01 1.718345880508422852e-01 -3.238879889249801636e-02 -3.913434222340583801e-03 -1.995595358312129974e-02 -8.081484586000442505e-02 -7.871180027723312378e-02 2.564260922372341156e-02 1.179539710283279419e-01 6.358834356069564819e-02 -3.150472790002822876e-02 2.680906839668750763e-02 1.291950047016143799e-01 4.238719344139099121e-01 1.572791337966918945e-01 2.564680762588977814e-02 6.107842922210693359e-02 3.578019440174102783e-01 6.778472661972045898e-02
3.523296415805816650e-01 1.596397347748279572e-02 -3.144801259040832520e-01 -1.181068569421768188e-01 3.962669968605041504e-01 -1.833923510275781155e-03 3.505626320838928223e-01 -1.960945874452590942e-01 -1.132053732872009277e-01 1.572986990213394165e-01 -1.167502999305725098e-01 -1.268848925828933716e-01 -8.398053050041198730e-02 -5.030409991741180420e-02 3.829571977257728577e-02 4.340079054236412048e-02 1.252286583185195923e-01 3.171839192509651184e-02 1.156655922532081604e-01 -1.278608664870262146e-02 1.604030728340148926e-01 -7.254591584205627441e-02 3.178471326828002930e-02 -2.007690966129302979e-01 -1.571031957864761353e-01 3.050877153873443604e-01 1.078831106424331665e-01 -2.386165261268615723e-01 -8.853871375322341919e-03 2.012131363153457642e-01 1.728760749101638794e-01 6.951870024204254150e-02
2.010344564914703369e-01 6.407540291547775269e-02 5.697651579976081848e-02 -3.243353068828582764e-01 -9.735823422670364380e-02 -2.080963402986526489e-01 -5.684679001569747925e-02 -3.111006021499633789e-01 -2.591880410909652710e-02 3.823202550411224365e-01 4.193805903196334839e-02 6.915109604597091675e-02 -2.461178153753280640e-01 6.449022889137268066e-02 2.095669060945510864e-01 2.419584617018699646e-02 1.892334967851638794e-02 3.491057455539703369e-01 -1.328037772327661514e-02 3.525919467210769653e-02 1.057333871722221375e-01 -1.600801385939121246e-02 3.182010352611541748e-02 -1.591394543647766113e-01 3.574589192867279053e-01 1.864657998085021973e-01 1.014823690056800842e-01 1.757141500711441040e-01 -1.092550605535507202e-01 9.207900613546371460e-02 -1.817289143800735474e-01 -1.141777560114860535e-01
2.932621836662292480e-01 -4.836781695485115051e-02 1.591073423624038696e-01 -3.508864641189575195e-01 -8.535649627447128296e-03 -1.464472860097885132e-01 1.543890386819839478e-01 7.995652407407760620e-02 -1.671203672885894775e-01 1.295807361602783203e-01 -3.549799919128417969e-01 -1.987268179655075073e-01 -2.185500860214233398e-01 -9.309237822890281677e-03 3.383296430110931396e-01 5.645587295293807983e-02 -3.847288712859153748e-02 2.920542657375335693e-01 1.646049469709396362e-01 2.142723053693771362e-01 1.895176619291305542e-02 -4.543416947126388550e-02 -2.679733932018280029e-02 6.136992573738098145e-02 8.006925880908966064e-02 1.463567241444252431e-05 3.274939954280853271e-01 2.098582088947296143e-01 8.804403990507125854e-02 -5.635191220790147781e-03 -5.471976473927497864e-02 -2.390498854219913483e-02
9.569691866636276245e-02 1.205289885401725769e-01 -1.665092073380947113e-02 1.117508038878440857e-01 -3.780624642968177795e-02 -2.375211864709854126e-01 -1.395161449909210205e-01 -1.868931651115417480e-01 -6.297764834016561508e-03 1.222676634788513184e-01 1.775503456592559814e-01 -9.496498852968215942e-02 7.856288552284240723e-02 -1.488155275583267212e-01 4.393881559371948242e-01 7.775198668241500854e-02 1.857526749372482300e-01 1.620463877916336060e-01 1.368924677371978760e-01 -7.445479184389114380e-02 -1.910588592290878296e-01 7.860157638788223267e-02 -1.912781596183776855e-01 -8.223828673362731934e-02 -1.489142924547195435e-01 3.018539845943450928e-01 2.559449970722198486e-01 1.809070110321044922e-01 -3.389875292778015137e-01 2.160504609346389771e-01 -7.208056002855300903e-02 -1.377033442258834839e-01
2.374529838562011719e-01 -1.528944224119186401e-01 -1.040941625833511353e-01 -1.148720160126686096e-01 2.189249917864799500e-02 8.731280267238616943e-02 9.327930957078933716e-02 -1.878450810909271240e-01 -4.612963274121284485e-02 -2.103367894887924194e-01 -2.959578335285186768e-01 -1.332744061946868896e-01 -9.937932342290878296e-02 6.202474981546401978e-02 3.858666718006134033e-01 6.651863455772399902e-02 2.954744920134544373e-02 1.660688519477844238e-01 -1.450015604496002197e-01 3.646588651463389397e-03 -7.215644419193267822e-02 -7.415936887264251709e-02 1.546755284070968628e-01 6.449828296899795532e-02 7.893287390470504761e-02 2.183796763420104980e-01 3.778496980667114258e-01 -1.283228993415832520e-01 -3.204729855060577393e-01 3.301411271095275879e-01 6.129110977053642273e-02 -9.199614822864532471e-02
5.288503170013427734e-01 8.138357102870941162e-02 -2.744512856006622314e-01 -1.021297797560691833e-01 1.469559669494628906e-01 5.480876937508583069e-02 2.149739861488342285e-01 1.906663030385971069e-01 5.621268600225448608e-02 2.357768118381500244e-01 2.086992859840393066e-01 -3.314898610115051270e-01 -1.974897691980004311e-03 -1.691990643739700317e-01 1.676001697778701782e-01 2.146653458476066589e-02 1.575596481561660767e-01 -2.988492883741855621e-02 1.132695749402046204e-01 6.162608042359352112e-02 9.550815820693969727e-02 -1.469878405332565308e-01 -1.452164798974990845e-01 -1.249200478196144104e-01 4.878633096814155579e-02 1.937120966613292694e-02 1.664686053991317749e-01 -1.555134654045104980e-01 -8.837205171585083008e-02 2.573639452457427979e-01 -1.008290424942970276e-01 -5.261361226439476013e-02
2.912971079349517822e-01 -1.113078668713569641e-01 -1.498545110225677490e-01 2.146745026111602783e-01 3.781837224960327148e-01 1.914543807506561279e-01 1.374349892139434814e-01 -5.730961263179779053e-02 -3.603086471557617188e-01 2.130847275257110596e-01 -9.267582744359970093e-02 -1.223195195198059082e-01 9.361151605844497681e-02 9.282945841550827026e-02 3.507872819900512695e-01 4.350506141781806946e-02 1.691973768174648285e-02 -4.423806909471750259e-03 -4.592186585068702698e-02 -2.712588012218475342e-02 8.344274759292602539e-02 1.235307902097702026e-01 -1.543457061052322388e-01 -5.887250602245330811e-02 1.218737736344337463e-01 1.145453900098800659e-01 1.345061212778091431e-01 3.452655375003814697e-01 -1.131840720772743225e-01 1.497460752725601196e-01 -2.914796024560928345e-02 -1.929811686277389526e-01
-2.413854748010635376e-01 1.290862858295440674e-01 -1.908354312181472778e-01 1.845291405916213989e-01 7.466460112482309341e-03 3.067332133650779724e-02 3.315087035298347473e-02 -7.954966276884078979e-02 -1.064459085464477539e-01 1.358757913112640381e-01 -1.122301369905471802e-01 -1.369215175509452820e-02 -3.912029787898063660e-02 -1.548844855278730392e-03 5.095753669738769531e-01 -2.176050692796707153e-01 6.863961368799209595e-02 -8.865489810705184937e-02 1.176246330142021179e-01 -5.814836546778678894e-02 3.244924545288085938e-01 -1.369450939819216728e-03 -1.943360269069671631e-01 -2.017562687397003174e-01 -2.676586387678980827e-03 1.315560638904571533e-01 2.000804543495178223e-01 1.945753395557403564e-01 -2.071961909532546997e-01 3.607064187526702881e-01 6.278273463249206543e-02 -9.646252542734146118e-02
-5.534220486879348755e-02 1.932084560394287109e-01 -1.469086557626724243e-01 -9.450471401214599609e-02 -1.912998855113983154e-01 2.004293501377105713e-01 4.163765013217926025e-01 2.767008356750011444e-02 -1.688500493764877319e-01 1.237706989049911499e-01 -1.763045787811279297e-01 4.458445310592651367e-02 -7.940255850553512573e-02 -3.366819918155670166e-01 2.944405078887939453e-01 -1.686724424362182617e-01 2.011071741580963135e-01 1.496572941541671753e-01 2.704555392265319824e-01 1.655183732509613037e-01 9.396152943372726440e-02 8.083216100931167603e-02 8.086749352514743805e-03 -2.231979519128799438e-01 9.442084282636642456e-02 2.094367146492004395e-01 9.385193698108196259e-04 2.084279060363769531e-02 -1.314703077077865601e-01 1.954499483108520508e-01 -1.401078552007675171e-01 9.760780632495880127e-02
3.874336183071136475e-01 -1.139569208025932312e-01 5.669431015849113464e-02 -5.612524226307868958e-02 -3.945503849536180496e-03 2.940513193607330322e-02 2.323917001485824585e-01 -8.503758162260055542e-02 -6.190078333020210266e-02 2.166017442941665649e-01 2.152966521680355072e-02 2.703254856169223785e-02 2.699222564697265625e-01 -2.367502450942993164e-01 3.941918015480041504e-01 -2.100423350930213928e-02 -1.057832837104797363e-01 8.078903704881668091e-02 -5.252072587609291077e-02 1.451197862625122070e-01 -8.094630390405654907e-02 -3.452385067939758301e-01 -2.878088951110839844e-01 -1.589529812335968018e-01 -4.540778324007987976e-02 5.040332674980163574e-03 3.573807179927825928e-01 -3.347061946988105774e-02 -4.239059612154960632e-02 -1.422101486241444945e-04 -1.312188059091567993e-01 8.016875386238098145e-02
-1.173806935548782349e-01 1.976968944072723389e-01 -2.741062045097351074e-01 -4.766532406210899353e-02 -1.297477930784225464e-01 1.960022598505020142e-01 2.185587435960769653e-01 -1.339100003242492676e-01 -1.187647804617881775e-01 1.115393415093421936e-01 -1.940955370664596558e-01 1.934968382120132446e-01 -6.978949159383773804e-02 -2.980538904666900635e-01 4.409316778182983398e-01 -5.066657811403274536e-02 2.284725755453109741e-01 1.819673776626586914e-01 1.998406499624252319e-01 9.025857597589492798e-02 1.935180574655532837e-01 1.500757187604904175e-01 -5.019983649253845215e-02 -1.949436366558074951e-01 -2.147512696683406830e-02 2.207511812448501587e-01 -4.472081735730171204e-02 1.561945229768753052e-01 -2.887788601219654083e-02 1.830636262893676758e-01 -9.328159689903259277e-02 6.244332715868949890e-02
2.473921179771423340e-01 -5.777466297149658203e-02 -1.448580324649810791e-01 -1.818693280220031738e-01 1.062545403838157654e-01 1.233432441949844360e-01 2.610629200935363770e-01 2.640372216701507568e-01 -2.232221812009811401e-01 1.687596887350082397e-01 -1.362390443682670593e-02 -2.495164573192596436e-01 8.121265098452568054e-03 -4.147703349590301514e-01 2.886492013931274414e-01 2.640088275074958801e-02 -1.518513560295104980e-01 -1.454837433993816376e-02 -1.043849438428878784e-01 1.151281967759132385e-01 6.252440065145492554e-02 -1.470810174942016602e-01 -6.088792532682418823e-02 -2.989090383052825928e-01 -7.223674654960632324e-02 7.934370636940002441e-02 -8.481321483850479126e-02 1.120851635932922363e-01 -3.305025696754455566e-01 9.919974952936172485e-02 -4.464716091752052307e-02 4.248268529772758484e-02
6.910517066717147827e-02 4.636921733617782593e-02 -1.413000077009201050e-01 -2.928109839558601379e-02 1.149155572056770325e-01 1.855614781379699707e-01 1.431613862514495850e-01 2.193038538098335266e-02 1.426839530467987061e-01 3.173057436943054199e-01 -1.930972933769226074e-01 1.615285426378250122e-01 -8.874584734439849854e-02 -3.433575034141540527e-01 2.214528620243072510e-01 2.330320775508880615e-01 3.786128163337707520e-01 1.624281853437423706e-01 9.751698374748229980e-02 -1.836319081485271454e-02 -1.711787432432174683e-01 -6.894317455589771271e-03 -8.421160280704498291e-02 -1.425444483757019043e-01 2.101179957389831543e-01 2.673280835151672363e-01 1.489274054765701294e-01 2.763546109199523926e-01 -1.233367845416069031e-01 3.825362771749496460e-02 6.628767400979995728e-02 -1.361232399940490723e-01
2.676494717597961426e-01 -8.285258710384368896e-02 -6.049087643623352051e-02 8.479762077331542969e-02 -8.408428984694182873e-04 1.589643508195877075e-01 2.540689110755920410e-01 -1.131593957543373108e-01 2.370338141918182373e-02 9.516116976737976074e-02 5.233974754810333252e-02 1.643741428852081299e-01 -5.834735929965972900e-02 -5.018041003495454788e-03 4.553656876087188721e-01 -1.757387220859527588e-01 2.025107145309448242e-01 9.142794460058212280e-02 1.388870775699615479e-01 8.314093947410583496e-02 2.473226189613342285e-01 -2.116082012653350830e-01 -2.214523702859878540e-01 -1.679871827363967896e-01 1.604302525520324707e-01 -1.364502459764480591e-01 4.105221927165985107e-01 -7.212215568870306015e-03 -1.492907404899597168e-01 -1.464830040931701660e-01 1.007458418607711792e-01 3.694248571991920471e-02
4.605289399623870850e-01 4.348212108016014099e-02 -7.698868960142135620e-02 -1.848935522139072418e-02 -2.328122258186340332e-01 -3.116920590400695801e-01 9.069900214672088623e-02 -5.470911413431167603e-02 7.285977900028228760e-02 -2.915811166167259216e-02 -1.365339010953903198e-01 -2.350746542215347290e-01 -2.223252207040786743e-01 -2.502628564834594727e-01 3.007541894912719727e-01 -2.868670225143432617e-01 2.299646614119410515e-03 1.880143652670085430e-03 2.997287809848785400e-01 1.532293260097503662e-01 1.843583025038242340e-02 -1.576537787914276123e-01 -7.615912705659866333e-02 -9.072121232748031616e-03 1.205920577049255371e-01 -5.634233355522155762e-02 1.927293837070465088e-01 1.963028162717819214e-01 -3.485075384378433228e-02 -3.078256361186504364e-02 7.142649590969085693e-02 -8.515640348196029663e-02
3.835739791393280029e-01 5.503296852111816406e-01 -2.311096468474715948e-04 -1.060343533754348755e-01 -1.379575580358505249e-01 -1.312268972396850586e-01 4.479189869016408920e-03 -6.648269295692443848e-02 -7.838892191648483276e-02 -2.396823279559612274e-02 -7.296006381511688232e-02 -1.279336959123611450e-01 2.736369892954826355e-02 -1.623208969831466675e-01 2.299380898475646973e-01 -2.352614998817443848e-01 1.283224951475858688e-02 1.241305619478225708e-01 -1.118485257029533386e-01 -4.464702680706977844e-02 -5.896955356001853943e-02 1.896539330482482910e-02 -1.701269671320915222e-02 -3.512836247682571411e-02 -5.175168812274932861e-02 2.796534299850463867e-01 3.414278104901313782e-02 2.057656347751617432e-01 2.691382765769958496e-01 1.888355761766433716e-01 2.569188475608825684e-01 2.045443281531333923e-02
3.188624978065490723e-01 -7.751723378896713257e-02 -1.534702628850936890e-01 -2.215844243764877319e-01 1.694738864898681641e-01 1.525798588991165161e-01 3.699471354484558105e-01 4.400164261460304260e-02 -1.980058103799819946e-02 1.377117037773132324e-01 1.130004748702049255e-01 -1.210359483957290649e-01 1.917222589254379272e-01 -2.055922597646713257e-01 5.183538794517517090e-01 -3.849525377154350281e-02 -6.054485961794853210e-02 -4.242155328392982483e-02 1.293287575244903564e-01 1.847043037414550781e-01 1.352365501224994659e-02 -2.445485889911651611e-01 -3.627594327554106712e-03 3.127635270357131958e-02 -1.698530763387680054e-01 -1.592933833599090576e-01 1.104142889380455017e-01 3.275809437036514282e-02 -1.192692518234252930e-01 1.237129233777523041e-02 1.260131448507308960e-01 -1.336442232131958008e-01
-7.669017184525728226e-03 3.268781304359436035e-01 8.224248141050338745e-02 -1.553342193365097046e-01 2.106306608766317368e-03 -2.235809713602066040e-01 2.079064548015594482e-01 -6.162279099225997925e-02 1.969467997550964355e-01 -4.713098704814910889e-02 -2.302236855030059814e-01 -9.525990486145019531e-02 8.838374912738800049e-02 -2.682179585099220276e-02 3.102592825889587402e-01 -3.009914793074131012e-02 2.934756875038146973e-01 -1.906480342149734497e-01 2.749738991260528564e-01 1.639575660228729248e-01 -3.969709854573011398e-03 -1.206513345241546631e-01 -1.759044639766216278e-02 -3.882209062576293945e-01 -5.075244605541229248e-02 1.433654278516769409e-01 4.883429408073425293e-02 2.830244004726409912e-01 -1.526067256927490234e-01 1.638321578502655029e-01 -8.708173036575317383e-02 5.004536733031272888e-02
2.789269685745239258e-01 1.917792707681655884e-01 -2.120691388845443726e-01 -2.002905756235122681e-01 -5.147309601306915283e-02 5.013699829578399658e-02 -1.037599705159664154e-02 -3.084980696439743042e-02 1.159920692443847656e-01 -5.182758346199989319e-02 -1.457982212305068970e-01 3.229911252856254578e-02 -1.222357386723160744e-03 -1.437252461910247803e-01 4.703667759895324707e-01 -6.161634251475334167e-02 1.963387280702590942e-01 4.933762177824974060e-02 2.665988802909851074e-01 -1.208009347319602966e-01 -2.201036214828491211e-01 -3.125432133674621582e-01 2.003161311149597168e-01 -9.428788907825946808e-04 -2.018765546381473541e-03 3.433107137680053711e-01 1.591622596606612206e-03 1.118289399892091751e-02 4.129134863615036011e-02 -1.670335829257965088e-01 -1.978287100791931152e-01 1.016130596399307251e-01
1.870859712362289429e-01 1.996027678251266479e-01 -1.723388135433197021e-01 3.113664127886295319e-02 -7.689063996076583862e-02 -2.541544288396835327e-02 2.592097818851470947e-01 9.398604929447174072e-02 6.424123048782348633e-02 4.127126187086105347e-02 -3.253802955150604248e-01 9.296222031116485596e-02 1.130527257919311523e-01 -5.832665786147117615e-02 3.249223530292510986e-01 1.226533502340316772e-01 2.844701288267970085e-03 2.760722339153289795e-01 -2.021228671073913574e-01 -7.620456069707870483e-02 1.618588529527187347e-02 4.021841287612915039e-02 -2.648027837276458740e-01 -1.679963618516921997e-01 1.813813149929046631e-01 2.703374028205871582e-01 1.037184819579124451e-01 2.059380710124969482e-01 -1.702627092599868774e-01 1.354078203439712524e-01 3.152386248111724854e-01 -1.606343239545822144e-01
6.659933924674987793e-02 -3.525902703404426575e-02 -1.182683371007442474e-02 -2.594937980175018311e-01 2.128953859210014343e-02 -1.303129196166992188e-01 7.194600999355316162e-02 -2.666379511356353760e-01 -7.914770394563674927e-02 -1.873070932924747467e-02 -3.386844322085380554e-02 4.200676456093788147e-02 8.811707049608230591e-02 1.028647422790527344e-01 3.709370791912078857e-01 2.929273247718811035e-01 1.714057326316833496e-01 7.110312581062316895e-02 3.540418744087219238e-01 -2.432622462511062622e-01 1.623962670564651489e-01 -2.392398715019226074e-01 -1.901834756135940552e-01 -8.802773058414459229e-02 -1.574981808662414551e-01 2.377124726772308350e-01 -2.430745214223861694e-02 4.853561986237764359e-03 -2.066673636436462402e-01 2.332220524549484253e-01 1.922516077756881714e-01 -1.392393857240676880e-01
3.095557987689971924e-01 5.692639201879501343e-02 -1.538498848676681519e-01 3.623531013727188110e-02 1.298641711473464966e-01 2.472424320876598358e-02 2.034104764461517334e-01 -1.527793258428573608e-01 7.848284440115094185e-04 6.641953438520431519e-02 2.342297285795211792e-01 3.882119953632354736e-01 -1.427758783102035522e-01 1.029754057526588440e-01 3.800671398639678955e-01 7.574091106653213501e-02 1.152927279472351074e-01 9.670872241258621216e-02 1.029126867651939392e-01 5.398632958531379700e-03 1.795096993446350098e-01 -3.638605773448944092e-01 -1.180544644594192505e-01 -1.473430693149566650e-01 1.025677472352981567e-01 1.992916502058506012e-02 1.833992451429367065e-01 -1.365648955106735229e-01 -3.161381185054779053e-01 -1.118687912821769714e-02 -2.084168419241905212e-02 7.322585582733154297e-02
6.272789835929870605e-02 4.284006059169769287e-01 -8.118884265422821045e-02 4.315634816884994507e-02 -1.783128678798675537e-01 -1.790085732936859131e-01 1.802960038185119629e-01 -1.868914216756820679e-01 -1.924370378255844116e-01 3.250577449798583984e-01 -3.025905601680278778e-02 1.487565189599990845e-01 3.049389692023396492e-03 -2.788909077644348145e-01 3.550903201103210449e-01 1.355710029602050781e-01 2.288895845413208008e-01 -8.644874393939971924e-02 -3.226097300648689270e-02 -1.331853307783603668e-02 1.359684020280838013e-01 8.326607197523117065e-02 -1.457072347402572632e-01 -4.121912270784378052e-02 2.323521524667739868e-01 9.400939941406250000e-02 9.494848549365997314e-02 1.786605268716812134e-01 9.522365033626556396e-02 2.071336507797241211e-01 -1.314094364643096924e-01 -4.878564924001693726e-02
3.667639493942260742e-01 3.350512310862541199e-02 -2.883810177445411682e-02 -6.956790387630462646e-02 -1.757748872041702271e-01 4.010640829801559448e-02 1.065642237663269043e-01 1.818944811820983887e-01 -4.501731693744659424e-02 7.123758643865585327e-02 -1.323556602001190186e-01 -2.038868516683578491e-01 -1.873100847005844116e-01 -8.335974812507629395e-02 4.336907565593719482e-01 6.463072448968887329e-02 -1.662097275257110596e-01 2.241712063550949097e-01 1.576546728610992432e-01 -2.172686718404293060e-02 9.545487165451049805e-02 -7.268201559782028198e-02 1.484982389956712723e-02 4.523595422506332397e-02 2.446405962109565735e-02 -2.569754123687744141e-01 2.768422663211822510e-01 3.479334115982055664e-01 1.252713650465011597e-01 -2.337347529828548431e-02 2.562737464904785156e-01 1.230412498116493225e-01
2.242241650819778442e-01 4.965501651167869568e-02 -2.722109667956829071e-02 -3.947508335113525391e-02 -1.735683679580688477e-01 3.087373636662960052e-02 1.578729003667831421e-01 5.464181303977966309e-02 1.109481453895568848e-01 1.533287912607192993e-01 -6.281951069831848145e-02 1.547130495309829712e-01 -1.340297162532806396e-01 3.028190508484840393e-02 3.191276490688323975e-01 3.090271055698394775e-01 -1.417350769042968750e-01 3.519366681575775146e-01 -7.547418028116226196e-02 6.052144616842269897e-02 8.494367450475692749e-02 -2.901008129119873047e-01 -2.586845159530639648e-01 -2.797642946243286133e-01 1.968812048435211182e-01 1.689797788858413696e-01 -4.148470237851142883e-03 3.196811079978942871e-01 -1.315596103668212891e-01 6.115728616714477539e-02 1.409916579723358154e-01 7.565509527921676636e-02
-5.298878531903028488e-03 1.132138073444366455e-01 -2.860184907913208008e-01 8.551537245512008667e-02 1.515522152185440063e-01 -1.200180426239967346e-01 1.546750515699386597e-01 -1.848904639482498169e-01 1.199773102998733521e-01 1.074760779738426208e-01 3.351242467761039734e-02 4.955302551388740540e-02 -2.847349047660827637e-01 -2.069249153137207031e-01 3.118593990802764893e-01 4.836139082908630371e-01 1.311624348163604736e-01 -7.290526479482650757e-02 1.116084009408950806e-01 -7.395907491445541382e-02 1.943643838167190552e-01 4.074316937476396561e-03 -3.788177296519279480e-02 1.322210282087326050e-01 -1.652889251708984375e-01 2.148021906614303589e-01 9.727775305509567261e-02 1.285267919301986694e-01 -2.080010324716567993e-01 1.896004825830459595e-01 -1.084774732589721680e-01 1.744123995304107666e-01
4.020093977451324463e-01 1.659959405660629272e-01 7.137952744960784912e-02 1.691768616437911987e-01 2.076679021120071411e-01 -9.727214276790618896e-02 -1.224185992032289505e-02 -1.825540512800216675e-01 -8.919102698564529419e-02 -3.386028483510017395e-02 3.327398300170898438e-01 -3.840172663331031799e-02 -1.977459639310836792e-01 -2.463557422161102295e-01 3.771764934062957764e-01 8.049459010362625122e-02 -2.918160147964954376e-02 -9.472240507602691650e-02 1.553251221776008606e-02 -1.649109125137329102e-01 1.572908163070678711e-01 -1.306934207677841187e-01 -1.912705451250076294e-01 -8.601006865501403809e-02 2.716972529888153076e-01 3.361590579152107239e-02 2.125431746244430542e-01 -1.023083999752998352e-01 -1.348373293876647949e-01 1.305807232856750488e-01 1.798243373632431030e-01 1.388588803820312023e-03
5.268278717994689941e-02 1.570555567741394043e-01 -1.997541636228561401e-01 6.557859480381011963e-02 -2.429719716310501099e-01 1.919140666723251343e-02 1.716755628585815430e-01 -1.493512541055679321e-01 -9.317939728498458862e-02 3.346780240535736084e-01 -8.122024126350879669e-03 -1.063218787312507629e-01 -8.552138507366180420e-02 -1.287779808044433594e-01 2.790961265563964844e-01 2.890328764915466309e-01 2.897341251373291016e-01 3.363748267292976379e-02 -6.950493156909942627e-02 9.121566265821456909e-02 1.006629616022109985e-01 -1.884154975414276123e-01 3.664447739720344543e-02 -2.261394411325454712e-01 2.828236818313598633e-01 8.423333615064620972e-02 -7.999994605779647827e-02 3.774013817310333252e-01 8.031892590224742889e-03 2.563123106956481934e-01 4.042072594165802002e-02 1.117827557027339935e-02
-5.901249498128890991e-02 1.809200942516326904e-01 3.556627780199050903e-02 9.026413410902023315e-02 6.110841408371925354e-02 6.586938351392745972e-02 3.199787437915802002e-02 3.222754895687103271e-01 8.782882243394851685e-02 2.952568233013153076e-01 -2.702798843383789062e-01 1.781587861478328705e-02 1.617187708616256714e-01 -1.154168248176574707e-01 3.425813019275665283e-01 2.246757745742797852e-01 4.948300868272781372e-02 2.651499807834625244e-01 1.065810211002826691e-02 -8.630601689219474792e-03 -3.883362188935279846e-02 -1.658146232366561890e-01 -4.076809063553810120e-02 1.914960145950317383e-02 -3.463427349925041199e-02 4.532843232154846191e-01 2.792992889881134033e-01 2.054964303970336914e-01 -5.465630441904067993e-02 1.352432519197463989e-01 8.869524300098419189e-02 7.628809660673141479e-02
[truncated: 3,264,214 more chars]
