# Supplementary material for: The Language of Innovation
Source: PLoS One. 2020 Apr 30;15(4):e0230107. doi: 10.1371/journal.pone.0230107 (PMC7194493; doi:10.1371/journal.pone.0230107)
Supplement: S16 File — (GZ) [file pone.0230107.s016.tar.gz › 1994-1998/V2Run_7_VS_4500_embeddings1994-1998ED32.txt]

1.531884223222732544e-01 1.977066844701766968e-01 2.226069718599319458e-01 -3.942228108644485474e-02 1.057834550738334656e-01 8.191145956516265869e-02 -2.295690029859542847e-01 -2.087984234094619751e-01 -2.755055129528045654e-01 -2.743370234966278076e-01 -1.037164330482482910e-01 -4.654240310192108154e-01 1.569284498691558838e-01 1.739976257085800171e-01 3.752390667796134949e-02 -2.276872247457504272e-01 -1.917468905448913574e-01 -9.412205219268798828e-02 -2.774962224066257477e-02 3.081665560603141785e-02 -4.322550818324089050e-02 -1.247739419341087341e-01 -1.835245639085769653e-01 -1.079746633768081665e-01 2.231475859880447388e-01 4.948914796113967896e-02 -9.833226352930068970e-02 9.664052724838256836e-02 -6.299043446779251099e-02 2.565022110939025879e-01 3.423738852143287659e-02 1.820400357246398926e-01
-6.461560726165771484e-02 2.389025539159774780e-01 -2.434104867279529572e-02 -3.214250504970550537e-01 5.891075357794761658e-02 -1.306024938821792603e-01 9.718351066112518311e-02 -1.925347447395324707e-01 -2.177724391222000122e-01 -2.809550166130065918e-01 -1.959581673145294189e-01 -5.382529646158218384e-02 1.570872813463211060e-01 -2.699595689773559570e-01 6.129442155361175537e-02 -2.232346236705780029e-01 -3.506014943122863770e-01 -2.748274803161621094e-01 -4.516381770372390747e-02 5.169167742133140564e-02 -8.805656433105468750e-02 1.514776647090911865e-01 -2.051778137683868408e-01 -8.665769547224044800e-02 -3.962288051843643188e-02 3.399559482932090759e-02 -2.558470964431762695e-01 -9.342301636934280396e-03 -3.030174039304256439e-02 2.472129762172698975e-01 1.863293945789337158e-01 -2.252349816262722015e-02
1.866375468671321869e-02 2.175897657871246338e-01 1.818009763956069946e-01 -2.321095913648605347e-01 -9.805381298065185547e-02 2.216352820396423340e-01 7.933700084686279297e-02 1.729440838098526001e-01 -1.636699289083480835e-01 -3.077750504016876221e-01 -1.064822357147932053e-02 -2.611463665962219238e-01 3.157188892364501953e-01 -5.360944196581840515e-02 6.703933328390121460e-02 -2.937288284301757812e-01 8.586310595273971558e-02 -2.455602884292602539e-01 -4.976576194167137146e-03 1.072003915905952454e-01 -1.890133023262023926e-01 -1.050923839211463928e-01 7.709608227014541626e-02 3.627779707312583923e-02 3.416099846363067627e-01 -7.592539489269256592e-02 -6.698761880397796631e-02 -8.208266645669937134e-02 -6.629181653261184692e-02 2.509559094905853271e-01 -1.501392871141433716e-01 -1.745570898056030273e-01
1.714411973953247070e-01 7.946294546127319336e-02 -1.262946873903274536e-01 -2.673108577728271484e-01 1.713281571865081787e-01 2.215079031884670258e-02 -1.044441014528274536e-01 -2.217914350330829620e-02 -1.287032514810562134e-01 -2.159063071012496948e-01 -3.767406046390533447e-01 -1.667660921812057495e-01 8.057896792888641357e-02 1.242991611361503601e-01 6.565148383378982544e-02 -2.594464719295501709e-01 1.612039357423782349e-01 -1.481879781931638718e-02 -1.927655935287475586e-01 8.171823620796203613e-02 -3.266176879405975342e-01 -2.536241710186004639e-01 -1.866097934544086456e-02 1.462864726781845093e-01 6.358296424150466919e-02 2.967877388000488281e-01 1.349410861730575562e-01 1.897044628858566284e-01 -2.222069650888442993e-01 1.327246278524398804e-01 1.207093521952629089e-01 1.359160691499710083e-01
-1.057777367532253265e-02 1.439860370010137558e-02 8.494918234646320343e-03 -2.303582727909088135e-01 -1.346635520458221436e-01 1.422342509031295776e-01 2.465896755456924438e-01 -1.751237548887729645e-02 -3.806219249963760376e-02 -1.374632567167282104e-01 -1.519999355077743530e-01 -2.583353519439697266e-01 2.929807901382446289e-01 9.670777618885040283e-02 3.152490258216857910e-01 -3.824398517608642578e-01 -2.129720598459243774e-01 -7.431385666131973267e-02 -1.516555845737457275e-01 9.243584424257278442e-02 -5.871000140905380249e-02 2.794421650469303131e-02 -1.011394411325454712e-01 1.381718963384628296e-01 1.078819036483764648e-01 -1.442317217588424683e-01 -4.050747677683830261e-02 9.287621825933456421e-02 1.603266894817352295e-01 4.334830939769744873e-01 -1.093463078141212463e-01 -1.086216270923614502e-01
4.216160625219345093e-03 1.280047446489334106e-01 -1.685297861695289612e-02 -1.161852702498435974e-01 -2.622109949588775635e-01 2.675317525863647461e-01 4.438789188861846924e-02 -3.227261360734701157e-03 1.195600852370262146e-01 -1.193447262048721313e-01 -1.882767528295516968e-01 -2.841409444808959961e-01 3.126797378063201904e-01 -6.416215747594833374e-02 2.527738511562347412e-01 -1.327499747276306152e-01 -2.981850206851959229e-01 -6.849653553217649460e-03 4.790897667407989502e-02 1.965627074241638184e-01 -1.354450285434722900e-01 -1.845699101686477661e-01 -8.320774137973785400e-02 -2.917953431606292725e-01 -9.396582841873168945e-02 -9.998144209384918213e-02 2.884356379508972168e-01 2.764059603214263916e-01 3.508436027914285660e-03 1.822300553321838379e-01 -3.337616100907325745e-02 -1.106922104954719543e-01
9.902805089950561523e-02 3.539105355739593506e-01 -7.558697834610939026e-03 -2.432304434478282928e-02 -7.751324772834777832e-02 7.662521302700042725e-02 3.209093213081359863e-02 -6.260451674461364746e-02 -1.741110831499099731e-01 -1.963197737932205200e-01 -2.425660789012908936e-01 -3.476811945438385010e-01 1.715238392353057861e-02 -2.432947307825088501e-01 1.508569568395614624e-01 -1.951448321342468262e-01 8.255477994680404663e-02 -1.406749784946441650e-01 -3.030839860439300537e-01 1.959528177976608276e-01 -7.686735689640045166e-02 -1.549253053963184357e-02 -9.087084978818893433e-02 6.438991427421569824e-02 1.013175696134567261e-01 -5.375158414244651794e-02 -3.522501885890960693e-02 1.291458308696746826e-01 -5.561462044715881348e-02 4.527316391468048096e-01 -2.178801894187927246e-01 -1.286141574382781982e-01
-1.758949016220867634e-03 -1.737697795033454895e-02 -1.631139516830444336e-01 -2.848318219184875488e-01 2.962951734662055969e-02 7.441813498735427856e-02 6.211733072996139526e-02 -1.131792813539505005e-01 -2.398624084889888763e-02 -4.570727348327636719e-01 -2.942102551460266113e-01 -2.818255424499511719e-01 3.133669197559356689e-01 5.690320581197738647e-02 -3.477153554558753967e-02 1.321010105311870575e-02 -1.099331378936767578e-01 -2.882239520549774170e-01 1.966495625674724579e-02 2.339188903570175171e-01 -1.469658166170120239e-01 1.581835001707077026e-01 4.415632411837577820e-02 1.093696653842926025e-01 6.398544460535049438e-02 -8.297083526849746704e-02 1.084633395075798035e-01 7.233954966068267822e-02 8.488151431083679199e-02 3.041857779026031494e-01 -4.059721529483795166e-02 2.245566397905349731e-01
-1.912587136030197144e-02 7.172227650880813599e-02 2.351540513336658478e-02 -1.894429028034210205e-01 8.402831852436065674e-02 1.433089524507522583e-01 -7.005471736192703247e-02 -7.799891382455825806e-02 -3.101739333942532539e-03 -3.607235550880432129e-01 -2.390533536672592163e-01 -1.324389874935150146e-01 1.344551742076873779e-01 -2.716097831726074219e-01 4.870263859629631042e-02 -6.404183804988861084e-02 1.686595380306243896e-02 -3.044934272766113281e-01 1.857573390007019043e-01 6.874506361782550812e-04 -1.361374408006668091e-01 -1.898695230484008789e-01 -2.078992277383804321e-01 2.621671557426452637e-01 -1.746997833251953125e-01 2.070632576942443848e-02 -2.061774879693984985e-01 -4.228268191218376160e-02 -4.885167628526687622e-02 4.686570167541503906e-01 5.666090920567512512e-02 1.476186215877532959e-01
5.521060433238744736e-03 1.962361186742782593e-01 1.664644926786422729e-01 -2.516296207904815674e-01 2.699674479663372040e-02 1.446377485990524292e-02 -9.770552068948745728e-02 -1.343510448932647705e-01 -1.401147395372390747e-01 -2.527343630790710449e-01 7.362484931945800781e-02 -6.545413285493850708e-02 5.580656602978706360e-02 1.080504432320594788e-02 2.919698357582092285e-01 -1.764416098594665527e-01 1.243780031800270081e-01 -2.159922122955322266e-01 1.096555963158607483e-01 1.954698264598846436e-01 6.230565533041954041e-02 -7.306933868676424026e-03 1.844863779842853546e-02 1.619581580162048340e-01 3.471693396568298340e-01 -1.618838757276535034e-01 1.072316542267799377e-01 2.055221796035766602e-01 2.014615535736083984e-01 4.139448106288909912e-01 -1.466921418905258179e-01 -2.286691665649414062e-01
-3.596804104745388031e-03 1.050455868244171143e-01 1.985603868961334229e-01 -1.160433664917945862e-01 -2.176701724529266357e-01 -4.873372241854667664e-02 1.879383921623229980e-01 -1.931915134191513062e-01 1.363093405961990356e-01 -3.116731643676757812e-01 -1.423152238130569458e-01 -6.739442050457000732e-02 2.502713911235332489e-02 -1.512553691864013672e-01 -6.406082212924957275e-02 -1.135033443570137024e-01 -1.154068484902381897e-01 -2.870746850967407227e-01 1.697590574622154236e-02 1.962943226099014282e-01 -3.087565898895263672e-01 1.326814591884613037e-01 -9.311196953058242798e-02 2.394102364778518677e-01 -4.224865511059761047e-02 -1.410010270774364471e-02 -3.404916822910308838e-02 2.251493185758590698e-01 -3.099385797977447510e-01 3.248025476932525635e-01 2.312451601028442383e-01 1.015538126230239868e-01
-9.818866103887557983e-02 3.962773457169532776e-02 1.791014373302459717e-01 -5.619544908404350281e-02 -1.319125592708587646e-01 1.732418090105056763e-01 4.480445757508277893e-03 2.606205642223358154e-02 -2.786834537982940674e-01 -3.447230458259582520e-01 -2.641268074512481689e-01 -2.879999876022338867e-01 -9.740335494279861450e-02 8.773010224103927612e-03 1.115667074918746948e-01 -1.250049322843551636e-01 -5.710336193442344666e-02 -1.437418311834335327e-01 -1.004448905587196350e-01 2.335883490741252899e-02 -1.948261260986328125e-01 -8.349029719829559326e-02 6.185693666338920593e-02 -8.262588083744049072e-02 1.585274636745452881e-01 1.112224683165550232e-01 5.702986568212509155e-02 9.301888942718505859e-02 9.386786073446273804e-02 5.981298685073852539e-01 8.198507875204086304e-02 7.589621096849441528e-02
8.730612695217132568e-02 1.094034761190414429e-01 -8.554119616746902466e-02 -1.714566648006439209e-01 -1.321681439876556396e-01 1.654060482978820801e-01 -2.114441990852355957e-01 1.730067469179630280e-02 -4.886817932128906250e-02 -1.549780070781707764e-01 -1.733557432889938354e-01 -2.023931443691253662e-01 -2.464556097984313965e-01 1.906894706189632416e-02 2.588161826133728027e-01 -3.836155235767364502e-01 1.460220217704772949e-01 -3.514257967472076416e-01 -1.253296285867691040e-01 1.370300650596618652e-01 -1.425052285194396973e-01 -1.516653001308441162e-01 -1.426760572940111160e-02 1.406410932540893555e-01 8.708787709474563599e-02 -2.179342657327651978e-01 2.093240767717361450e-01 7.020612061023712158e-02 5.809319764375686646e-02 3.456090688705444336e-01 -1.058241203427314758e-01 2.721818909049034119e-02
-7.918953150510787964e-02 -4.653009399771690369e-02 3.475000709295272827e-02 -2.532284557819366455e-01 -3.140770494937896729e-01 -1.210514903068542480e-01 3.799858316779136658e-02 -1.939395368099212646e-01 9.446842968463897705e-02 -2.606640756130218506e-01 -7.855602353811264038e-02 -6.165045872330665588e-02 6.425432860851287842e-02 -4.532420933246612549e-01 1.861347556114196777e-01 -2.290046513080596924e-01 -1.915602535009384155e-01 -3.501842319965362549e-01 8.323888480663299561e-02 1.183946281671524048e-01 -1.447347849607467651e-01 -6.963646411895751953e-02 8.579700253903865814e-03 5.330131202936172485e-02 6.183488760143518448e-03 -5.260229110717773438e-02 -1.328315287828445435e-01 3.277773559093475342e-01 -1.512545160949230194e-02 1.806074827909469604e-01 1.148916557431221008e-01 8.643715828657150269e-02
-2.328827828168869019e-01 -5.503104627132415771e-02 2.053403407335281372e-01 -2.743766605854034424e-01 1.469259560108184814e-01 -4.526956751942634583e-02 -1.202463880181312561e-01 2.587715536355972290e-02 1.418970227241516113e-01 -2.615504562854766846e-01 -2.394262235611677170e-03 -1.306108981370925903e-01 1.311186887323856354e-02 -3.551414012908935547e-01 -6.643610447645187378e-02 -9.238675981760025024e-02 -5.311835184693336487e-02 -4.218989014625549316e-01 1.016871556639671326e-01 1.921469122171401978e-01 -7.651199400424957275e-02 -6.576573848724365234e-02 -2.400780469179153442e-01 6.633945158682763577e-04 1.453085690736770630e-01 -8.213826455175876617e-03 -8.116801828145980835e-02 1.081414073705673218e-01 -1.589235961437225342e-01 4.213579893112182617e-01 -5.937245674431324005e-03 5.892737582325935364e-02
-4.741808865219354630e-03 1.485779881477355957e-01 9.021266549825668335e-02 -3.754039704799652100e-01 2.651990354061126709e-01 -1.832024455070495605e-01 -1.200964152812957764e-01 -1.168615221977233887e-01 -1.323425211012363434e-02 -1.613322645425796509e-01 -2.217102944850921631e-01 3.484196588397026062e-02 7.234019041061401367e-02 1.336733400821685791e-01 1.876114308834075928e-01 -4.433867633342742920e-01 7.224256545305252075e-02 -1.193822994828224182e-01 -2.328170090913772583e-01 1.601848006248474121e-01 1.017190329730510712e-02 -9.028015285730361938e-02 2.558353915810585022e-02 -1.834100335836410522e-01 2.528464198112487793e-01 -2.080724388360977173e-02 2.399827539920806885e-01 -1.927694678306579590e-02 -2.825236916542053223e-01 7.814826816320419312e-02 1.235389560461044312e-01 -2.188002690672874451e-04
-7.650248706340789795e-02 2.676565647125244141e-01 -1.825742982327938080e-02 -1.829449385404586792e-01 -1.050383150577545166e-01 1.543787270784378052e-01 -1.243363246321678162e-01 -1.114080566912889481e-02 -1.756487637758255005e-01 -1.580592989921569824e-01 -3.296917676925659180e-01 -3.207261860370635986e-01 -5.343997105956077576e-02 6.752686202526092529e-02 2.254564017057418823e-01 -8.248876035213470459e-02 9.091432392597198486e-02 -2.468357235193252563e-01 -6.019509956240653992e-02 -9.344135969877243042e-02 8.298263885080814362e-03 -1.144430041313171387e-01 -1.773953437805175781e-01 1.049066483974456787e-01 2.616947591304779053e-01 -1.653321236371994019e-01 -4.581661149859428406e-02 6.626174598932266235e-02 1.461955253034830093e-02 5.126149654388427734e-01 1.194477826356887817e-02 -5.639303103089332581e-02
1.599380560219287872e-02 1.332669407129287720e-01 1.643462032079696655e-01 -1.007042229175567627e-01 4.487946331501007080e-01 1.568084955215454102e-02 -1.396418213844299316e-01 -1.473104804754257202e-01 -4.703177884221076965e-02 -2.097360193729400635e-01 -3.032356798648834229e-01 -3.419604897499084473e-02 -9.518221020698547363e-02 -1.539186388254165649e-01 3.297739326953887939e-01 -1.396717280149459839e-01 -1.845247298479080200e-01 -2.400319427251815796e-01 -6.297379732131958008e-02 2.200312465429306030e-01 5.295892059803009033e-02 -2.445493787527084351e-01 1.679136604070663452e-01 -1.637700200080871582e-01 9.273660928010940552e-02 1.238811090588569641e-01 1.295109987258911133e-01 -9.799101948738098145e-02 -2.219663858413696289e-01 1.807148605585098267e-01 1.757840812206268311e-02 8.609077334403991699e-02
1.042651310563087463e-01 1.808952391147613525e-01 1.517403684556484222e-02 -1.003790050745010376e-01 -1.242369785904884338e-01 6.848564743995666504e-02 1.540051996707916260e-01 -1.213755235075950623e-01 3.199912011623382568e-01 -1.969428062438964844e-01 -1.435332000255584717e-01 -4.166716039180755615e-01 2.397203892469406128e-01 6.428207457065582275e-02 -2.329457551240921021e-02 -1.324704885482788086e-01 -1.005501225590705872e-01 -2.743240594863891602e-01 4.946771636605262756e-02 1.003309711813926697e-01 7.066733390092849731e-02 -2.162872403860092163e-01 -2.177579849958419800e-01 -6.839150190353393555e-02 1.422994881868362427e-01 -4.562767967581748962e-02 -1.573170535266399384e-02 -1.637401804327964783e-02 1.753502897918224335e-02 4.006624519824981689e-01 1.492798775434494019e-01 -2.544042170047760010e-01
1.750546991825103760e-01 4.265190288424491882e-02 8.467598259449005127e-02 -3.798757791519165039e-01 1.221483796834945679e-01 -5.000947043299674988e-02 -8.839714340865612030e-03 -1.658464372158050537e-01 6.236162409186363220e-02 -2.109963595867156982e-01 -3.164303898811340332e-01 -1.082791313529014587e-01 -1.052234321832656860e-01 1.200612336397171021e-01 1.558490991592407227e-01 -1.525674164295196533e-01 4.184960573911666870e-02 -1.192978024482727051e-01 -3.589391708374023438e-03 1.877445578575134277e-01 -1.796908676624298096e-01 -2.016398757696151733e-01 -1.616048514842987061e-01 -1.269737929105758667e-01 1.866357922554016113e-01 2.743930518627166748e-01 3.968001008033752441e-01 1.439876556396484375e-01 -2.606750130653381348e-01 -3.194474428892135620e-02 1.963848015293478966e-03 1.184486001729965210e-01
-1.434496045112609863e-02 2.842574119567871094e-01 1.489379536360502243e-02 -4.183132350444793701e-01 4.102156031876802444e-03 3.082551956176757812e-01 -3.705419600009918213e-02 -2.564935088157653809e-01 -1.677316278219223022e-01 -2.040076106786727905e-01 -2.667145729064941406e-01 1.502845250070095062e-02 2.197150290012359619e-01 3.674684837460517883e-02 5.521247908473014832e-02 -1.531330496072769165e-01 1.059469059109687805e-01 1.771757006645202637e-01 -3.134682029485702515e-02 1.237261146306991577e-01 8.952888846397399902e-02 -2.315117418766021729e-01 -6.610094755887985229e-02 -2.343136370182037354e-01 1.214302107691764832e-01 9.365113079547882080e-02 2.355209551751613617e-03 1.469931155443191528e-01 -1.948788017034530640e-01 1.597774922847747803e-01 5.871565267443656921e-02 2.692039608955383301e-01
-3.291296586394309998e-02 -1.256090998649597168e-01 2.293303459882736206e-01 -3.367218375205993652e-01 1.683941185474395752e-01 6.642211694270372391e-03 -1.009880080819129944e-01 4.718163050711154938e-03 6.780112534761428833e-02 -1.480389088392257690e-01 -3.172963559627532959e-01 9.902529418468475342e-02 8.566835522651672363e-02 -2.905752975493669510e-03 1.996028274297714233e-01 -4.447345733642578125e-01 -1.371430698782205582e-02 -1.617437154054641724e-01 -1.140489205718040466e-01 1.533522456884384155e-01 -1.612735986709594727e-01 -2.299338728189468384e-01 -2.707910723984241486e-02 -1.367053389549255371e-01 1.464880909770727158e-02 2.696632742881774902e-01 2.619899213314056396e-01 1.527712196111679077e-01 -1.775952577590942383e-01 3.213302791118621826e-02 1.269481480121612549e-01 1.476408988237380981e-01
-3.116121701896190643e-02 1.705797612667083740e-01 3.145590424537658691e-01 -1.544418036937713623e-01 -8.440272510051727295e-02 6.247822567820549011e-02 -2.388746887445449829e-01 -2.340548783540725708e-01 -3.706436604261398315e-02 -2.641633450984954834e-01 -1.705395430326461792e-01 -2.686484754085540771e-01 1.753724366426467896e-01 4.692444205284118652e-02 3.216062784194946289e-01 -1.826823204755783081e-01 1.132685318589210510e-01 -1.614519655704498291e-01 -9.033792465925216675e-02 1.465936005115509033e-01 3.365484252572059631e-02 -8.299994468688964844e-02 2.609614133834838867e-01 -9.854600578546524048e-02 6.332659721374511719e-02 -1.936531253159046173e-02 -6.726197898387908936e-02 -6.783358752727508545e-02 6.295290589332580566e-02 4.486795663833618164e-01 -8.719584345817565918e-02 3.630088642239570618e-02
1.814270168542861938e-01 9.102051146328449249e-03 8.898652344942092896e-02 -4.285597428679466248e-02 1.510327868163585663e-02 -1.869339793920516968e-01 9.592643380165100098e-02 1.256075054407119751e-01 -3.929979726672172546e-02 -2.668619751930236816e-01 -2.472103238105773926e-01 -2.774361073970794678e-01 3.299895524978637695e-01 -4.682394489645957947e-02 -5.865620076656341553e-02 -1.082315146923065186e-01 -1.007887795567512512e-01 -2.221937030553817749e-01 -1.702269888482987881e-03 -2.458510845899581909e-01 -1.038155332207679749e-01 -1.780359894037246704e-01 3.788961097598075867e-03 -1.609161943197250366e-01 1.667580455541610718e-01 -2.722151875495910645e-01 4.101403057575225830e-02 3.910281658172607422e-01 -2.178416699171066284e-01 1.362749636173248291e-01 1.450115442276000977e-01 1.676464974880218506e-01
7.001132518053054810e-02 -2.882480621337890625e-02 1.310586482286453247e-01 4.328632727265357971e-02 1.436809152364730835e-01 -5.073212087154388428e-03 1.804676949977874756e-01 -7.498114556074142456e-02 2.191279977560043335e-01 -3.735361993312835693e-01 -7.485961169004440308e-02 -5.512560904026031494e-02 3.920722901821136475e-01 -8.012864738702774048e-02 -5.192385287955403328e-04 -1.884359419345855713e-01 -1.798503398895263672e-01 -3.225657641887664795e-01 1.022240817546844482e-01 3.359614014625549316e-01 3.406491875648498535e-02 -1.846280694007873535e-02 -3.124770894646644592e-02 -1.777458749711513519e-02 5.658938363194465637e-02 1.140213683247566223e-01 -1.099396497011184692e-01 1.601441949605941772e-01 1.022463068366050720e-01 3.293952047824859619e-01 2.505813837051391602e-01 1.622565388679504395e-01
7.231303304433822632e-02 2.686128914356231689e-01 1.686527729034423828e-01 -3.057373464107513428e-01 -1.004364714026451111e-01 2.176087163388729095e-02 6.373132765293121338e-02 4.387348145246505737e-02 -6.812031567096710205e-02 -2.312966138124465942e-01 -7.934261858463287354e-02 -6.935060024261474609e-02 -9.045521914958953857e-02 -8.497146517038345337e-02 1.317354142665863037e-01 -2.471694052219390869e-01 -3.486856445670127869e-02 -2.318346053361892700e-01 2.398791015148162842e-01 -3.432457521557807922e-02 -1.921824514865875244e-01 -2.363129258155822754e-01 -1.674870997667312622e-01 3.628035485744476318e-01 1.847737431526184082e-01 1.690816134214401245e-02 1.282177418470382690e-01 1.548643112182617188e-01 2.238318771123886108e-01 2.836843430995941162e-01 -2.003582417964935303e-01 9.668630361557006836e-02
2.999480441212654114e-02 -3.484526649117469788e-02 -3.811066225171089172e-02 -5.908987298607826233e-02 3.818109631538391113e-01 6.050422787666320801e-02 6.787732988595962524e-02 -1.902553439140319824e-01 -8.898358047008514404e-02 -8.377849310636520386e-02 -1.035001054406166077e-01 -6.339655816555023193e-02 2.413007467985153198e-01 -3.236418589949607849e-03 1.670283675193786621e-01 -2.530539929866790771e-01 1.714182049036026001e-01 -8.893837034702301025e-02 6.109147518873214722e-02 -7.893005013465881348e-02 1.294699683785438538e-02 3.949191868305206299e-01 -4.581309482455253601e-02 1.268987357616424561e-01 2.003399878740310669e-01 -7.291000802069902420e-03 -5.938574671745300293e-02 2.309099286794662476e-01 -4.386231601238250732e-01 3.146756291389465332e-01 7.021281123161315918e-02 8.884972333908081055e-02
-2.747776918113231659e-02 -2.626430615782737732e-02 1.798743568360805511e-02 -3.418464064598083496e-01 2.773537673056125641e-02 1.150608882308006287e-01 4.966329410672187805e-02 -9.809406474232673645e-03 -9.529688954353332520e-02 -1.564996242523193359e-01 -3.607340157032012939e-01 -2.313499748706817627e-01 9.201987087726593018e-02 -9.157322347164154053e-03 7.506743073463439941e-02 -9.326764941215515137e-02 -2.192673832178115845e-02 -3.825622498989105225e-01 -2.114992290735244751e-01 -3.331587910652160645e-01 6.017090752720832825e-03 -9.019493311643600464e-02 -9.505703300237655640e-02 -2.697074115276336670e-01 -4.421934857964515686e-02 -1.120491847395896912e-01 -1.110171973705291748e-01 2.832299470901489258e-01 -2.424133270978927612e-01 -1.590578854084014893e-01 -2.024975568056106567e-01 7.555888500064611435e-03
8.984956145286560059e-02 7.563108950853347778e-02 -9.510549902915954590e-02 -2.928321957588195801e-01 -5.786178261041641235e-02 6.626359373331069946e-02 -2.319882065057754517e-01 6.372803356498479843e-03 1.390965580940246582e-01 -1.469915658235549927e-01 -3.267531692981719971e-01 -1.472598910331726074e-01 4.747505486011505127e-02 -8.181127160787582397e-02 -1.724373251199722290e-01 -1.467014998197555542e-01 -2.447815835475921631e-01 -2.113117873668670654e-01 -1.034927591681480408e-01 -2.857423946261405945e-02 2.090604975819587708e-03 -1.017264351248741150e-01 -7.803678512573242188e-02 -1.054544448852539062e-01 2.925086915493011475e-01 -4.851774126291275024e-02 2.101164013147354126e-01 3.657990992069244385e-01 -1.777794510126113892e-01 3.024071455001831055e-01 1.673323363065719604e-01 1.990304291248321533e-01
-1.238368544727563858e-02 2.159706354141235352e-01 9.219393134117126465e-02 -3.599494695663452148e-02 -2.977529466152191162e-01 1.875384449958801270e-01 -6.350389122962951660e-02 5.189956352114677429e-02 -1.320316195487976074e-01 -1.145273074507713318e-01 2.358055859804153442e-02 -1.014835834503173828e-01 2.624125182628631592e-01 -1.846401095390319824e-01 -7.502776384353637695e-02 -1.644853204488754272e-01 -3.041804134845733643e-01 -3.303164541721343994e-01 1.019029468297958374e-01 3.322663009166717529e-01 -1.438560038805007935e-01 -4.754737019538879395e-02 2.427255734801292419e-02 1.914366185665130615e-01 1.222490444779396057e-01 -7.261262834072113037e-02 -1.622059047222137451e-01 2.078359276056289673e-01 -3.087092936038970947e-01 2.159074544906616211e-01 -3.128642961382865906e-02 1.434601247310638428e-01
-3.500514104962348938e-02 8.578398078680038452e-02 1.346106268465518951e-02 -1.689084023237228394e-01 -9.870999306440353394e-02 -6.670583784580230713e-02 -3.030212968587875366e-02 1.217219308018684387e-01 2.848457396030426025e-01 -1.167077496647834778e-01 -3.759690374135971069e-02 -2.472067177295684814e-01 2.962671518325805664e-01 -1.272677928209304810e-01 3.971053957939147949e-01 -9.665460139513015747e-02 -9.756077826023101807e-02 -2.119148075580596924e-01 -1.555384099483489990e-01 9.625981748104095459e-02 -1.775737851858139038e-02 1.974002271890640259e-02 -2.554571628570556641e-01 -2.092327177524566650e-01 1.730417162179946899e-01 -1.529980003833770752e-01 1.482525914907455444e-01 2.991634309291839600e-01 4.401870816946029663e-02 3.220070600509643555e-01 -1.110125109553337097e-01 -1.551864743232727051e-01
9.056220948696136475e-02 3.061747848987579346e-01 1.052367314696311951e-01 -9.326449781656265259e-02 -8.459823578596115112e-02 1.065216213464736938e-01 8.855740725994110107e-02 1.038885712623596191e-01 1.449983334168791771e-03 -2.192226052284240723e-01 -3.129360973834991455e-01 -2.250352688133716583e-02 -1.460088789463043213e-01 -9.487501531839370728e-02 1.608854681253433228e-01 -2.740970849990844727e-01 7.306238263845443726e-02 -3.414213359355926514e-01 2.929481305181980133e-02 9.210145473480224609e-02 7.227669656276702881e-02 -5.098211392760276794e-02 -2.259352803230285645e-01 -7.184749096632003784e-02 4.848128557205200195e-02 -1.053335145115852356e-01 -1.206576898694038391e-01 1.792578250169754028e-01 -1.406637392938137054e-02 5.471203923225402832e-01 -8.102296292781829834e-02 -4.235929995775222778e-02
-1.468569934368133545e-01 3.425627946853637695e-01 5.131692066788673401e-02 -8.510353416204452515e-02 6.467580050230026245e-02 -1.610589474439620972e-01 -2.093020081520080566e-01 2.528931200504302979e-01 8.376704156398773193e-02 -3.726408183574676514e-01 -1.294927895069122314e-01 -2.394283115863800049e-01 -7.318885624408721924e-02 -1.781617552042007446e-01 1.063006296753883362e-01 -1.293966025114059448e-01 -1.570867188274860382e-02 -4.721513986587524414e-01 6.854990869760513306e-02 1.209734827280044556e-01 -1.551631093025207520e-01 4.003681614995002747e-02 3.351544216275215149e-02 2.758092060685157776e-02 4.586930572986602783e-02 -1.280589401721954346e-01 9.076432883739471436e-02 1.642041653394699097e-02 -2.065937519073486328e-01 2.479604631662368774e-01 8.903393894433975220e-02 -1.379692852497100830e-01
2.478021830320358276e-01 2.656681835651397705e-01 8.218406885862350464e-02 -2.806186378002166748e-01 7.750860601663589478e-02 2.365158125758171082e-02 -2.073109298944473267e-01 -1.725547760725021362e-02 -7.063895463943481445e-02 -1.266402304172515869e-01 -2.044235467910766602e-01 -2.761884406208992004e-02 2.255229055881500244e-01 -1.531728953123092651e-01 1.615911424160003662e-01 -9.869901090860366821e-02 5.308018531650304794e-03 -9.934363514184951782e-02 -6.942934542894363403e-02 2.859271168708801270e-01 -7.182004302740097046e-02 -4.992625713348388672e-01 -1.294288635253906250e-01 -5.820559337735176086e-02 1.337019801139831543e-01 1.924680918455123901e-01 4.285996034741401672e-02 1.046489551663398743e-01 -2.363765388727188110e-01 -1.026812493801116943e-01 1.194203794002532959e-01 1.987355649471282959e-01
-1.131598129868507385e-01 1.354642063379287720e-01 9.931696951389312744e-02 -2.259546369314193726e-01 -6.949849426746368408e-02 -1.212753579020500183e-01 -1.174406781792640686e-01 1.326308697462081909e-01 -7.258988171815872192e-02 -8.893984556198120117e-02 -1.847832500934600830e-01 -1.145036369562149048e-01 -3.461629524827003479e-02 1.189733222126960754e-01 2.783860862255096436e-01 -1.390996724367141724e-01 1.279727369546890259e-01 -3.241291940212249756e-01 1.671203076839447021e-01 7.046008110046386719e-02 -2.738672792911529541e-01 -5.549193918704986572e-02 4.650776088237762451e-02 2.337774485349655151e-01 2.527976632118225098e-01 2.026939019560813904e-02 1.898397952318191528e-01 3.278909623622894287e-01 1.430140733718872070e-01 2.562343776226043701e-01 -2.399089336395263672e-01 2.088192105293273926e-01
7.008575648069381714e-02 9.455180913209915161e-02 5.284875631332397461e-02 -3.306573033332824707e-01 -5.654559284448623657e-02 1.286876946687698364e-01 -1.136641129851341248e-01 -1.512807458639144897e-01 -6.406758725643157959e-02 -1.987224817276000977e-01 -1.149850338697433472e-01 -3.170162141323089600e-01 3.821761161088943481e-02 -2.856886982917785645e-01 -5.771522969007492065e-02 9.899390488862991333e-02 -2.605986297130584717e-01 -3.585855662822723389e-01 -2.819032594561576843e-02 3.490711450576782227e-01 -5.569621548056602478e-02 3.292037919163703918e-02 -2.090834230184555054e-01 1.296699643135070801e-01 1.541338264942169189e-01 -2.104455083608627319e-01 2.578083872795104980e-01 7.523562759160995483e-02 1.605306416749954224e-01 6.484282016754150391e-02 2.217444591224193573e-02 -1.021700203418731689e-01
-4.843268916010856628e-02 3.281505703926086426e-01 6.257579475641250610e-02 -1.783102005720138550e-01 -3.604674339294433594e-01 -1.190677937120199203e-02 -1.409983634948730469e-01 2.373049557209014893e-01 -6.269946694374084473e-02 -3.579482436180114746e-01 -1.347510665655136108e-01 -2.545069158077239990e-01 -1.969652809202671051e-02 -2.111923880875110626e-02 -1.349041238427162170e-02 -2.535377144813537598e-01 6.443399935960769653e-02 -7.554688304662704468e-02 1.074607744812965393e-01 -4.006737843155860901e-02 -1.776343137025833130e-01 -4.969720169901847839e-02 -1.453341096639633179e-01 6.474817544221878052e-02 1.610199362039566040e-01 -7.932362705469131470e-02 -1.092247515916824341e-01 2.078321278095245361e-01 -7.175109535455703735e-02 4.374343752861022949e-01 -1.741637848317623138e-02 3.473817184567451477e-02
2.663644254207611084e-01 -1.530791372060775757e-01 2.638237178325653076e-01 1.851817406713962555e-02 1.794638782739639282e-01 3.462664410471916199e-02 -3.830494731664657593e-02 1.619893871247768402e-02 -5.120459571480751038e-02 -1.995681375265121460e-01 -1.497521698474884033e-01 -8.396604657173156738e-02 1.890517622232437134e-01 -7.811087649315595627e-03 3.772890567779541016e-01 -2.228389233350753784e-01 -2.734145224094390869e-01 -3.277020752429962158e-01 -4.103405773639678955e-02 1.162796318531036377e-01 -2.478545010089874268e-01 1.786012500524520874e-01 1.631733477115631104e-01 -4.782231058925390244e-03 7.840537279844284058e-02 -9.074201434850692749e-02 1.855912357568740845e-01 -1.100077331066131592e-01 -7.956240326166152954e-02 3.297431468963623047e-01 7.293730974197387695e-02 -4.656533151865005493e-02
-2.325390279293060303e-01 9.788075834512710571e-02 1.234136614948511124e-02 -5.366528406739234924e-02 -4.513952136039733887e-02 5.185166001319885254e-02 -3.279117122292518616e-02 1.228423863649368286e-01 -1.729495525360107422e-01 -2.024697363376617432e-01 -2.964624762535095215e-01 -1.254232823848724365e-01 3.915361315011978149e-02 1.068644318729639053e-02 2.435420304536819458e-01 -2.939764559268951416e-01 1.228142082691192627e-01 -3.734426200389862061e-01 -1.468947827816009521e-01 1.716682165861129761e-01 -1.109174340963363647e-01 1.212656125426292419e-01 -5.624860897660255432e-02 -5.585028231143951416e-02 1.368891596794128418e-01 8.912457525730133057e-02 -8.906971663236618042e-02 1.842608004808425903e-01 3.408128768205642700e-02 5.218648910522460938e-01 -8.297917991876602173e-02 -5.170340090990066528e-02
-5.784783139824867249e-02 2.913253009319305420e-02 2.056918665766716003e-02 8.674969524145126343e-02 4.666616767644882202e-02 -1.210186854004859924e-01 -2.210118994116783142e-02 8.882674574851989746e-02 -1.764984577894210815e-01 -3.303243815898895264e-01 -2.830119132995605469e-01 -1.633551865816116333e-01 -1.567842811346054077e-01 -1.802587695419788361e-02 1.175244301557540894e-01 -3.393173217773437500e-01 1.703881174325942993e-01 -2.333156764507293701e-01 -1.157566457986831665e-01 3.217893466353416443e-02 -4.872966185212135315e-02 -8.948899805545806885e-02 -1.517365872859954834e-01 6.741316616535186768e-02 2.085400223731994629e-01 -1.213963255286216736e-01 -6.075542792677879333e-02 5.210869759321212769e-02 -6.667455285787582397e-02 5.892737507820129395e-01 1.802952773869037628e-02 -9.618671983480453491e-02
7.384068518877029419e-02 -2.054381817579269409e-01 8.497840911149978638e-02 -1.343795359134674072e-01 3.295092582702636719e-01 -5.959664657711982727e-02 2.287046285346150398e-03 -4.919806867837905884e-02 -3.871812522411346436e-01 -1.050625741481781006e-01 -6.462133675813674927e-02 -1.198969706892967224e-01 7.874484360218048096e-02 -1.466493904590606689e-01 8.855015039443969727e-02 -1.633052527904510498e-01 -6.706532090902328491e-02 -5.121877789497375488e-02 3.002681732177734375e-01 -2.504101395606994629e-01 -7.469293475151062012e-02 -1.906195878982543945e-01 -3.506976068019866943e-01 -2.997088013216853142e-03 2.536531910300254822e-02 9.510255604982376099e-02 -1.090489551424980164e-01 2.489743381738662720e-01 -3.311316967010498047e-01 2.073867470026016235e-01 8.315034210681915283e-02 5.249292775988578796e-02
-1.205432415008544922e-01 4.517132341861724854e-01 8.022098988294601440e-02 -1.022874414920806885e-01 -2.184140495955944061e-02 1.080800518393516541e-01 -1.244498342275619507e-01 -3.784643411636352539e-01 1.223712414503097534e-01 -3.090904951095581055e-01 -6.825446337461471558e-02 2.140673547983169556e-01 2.439339905977249146e-01 1.531529892235994339e-02 -5.360788851976394653e-02 -1.856669038534164429e-01 -1.761144846677780151e-01 -2.921748161315917969e-01 7.557227462530136108e-02 -5.062875524163246155e-02 1.035469472408294678e-01 -5.799935013055801392e-02 -1.216313615441322327e-02 1.671095192432403564e-02 1.807254850864410400e-01 3.796316683292388916e-02 -3.976833820343017578e-02 1.505056768655776978e-01 2.825241982936859131e-01 2.390505969524383545e-01 -2.800304070115089417e-02 1.760059408843517303e-02
-3.346456587314605713e-02 2.553719095885753632e-02 -6.291456520557403564e-02 -2.943471670150756836e-01 -2.996874451637268066e-01 3.270596265792846680e-02 -3.069323301315307617e-01 7.883161306381225586e-02 -8.000208437442779541e-02 -6.456715613603591919e-02 -1.293488144874572754e-01 -2.050932496786117554e-01 5.211696028709411621e-02 -1.438547074794769287e-01 8.729448914527893066e-02 -1.982961148023605347e-01 9.525062143802642822e-02 -1.677962094545364380e-01 -3.306965157389640808e-02 -7.847272604703903198e-02 -1.465442776679992676e-01 -2.124852836132049561e-01 -3.562115505337715149e-02 1.323822587728500366e-01 2.296179383993148804e-01 -6.770268082618713379e-02 1.782412528991699219e-01 3.135576844215393066e-01 -1.117780208587646484e-01 3.327856063842773438e-01 -3.671627044677734375e-01 -3.556855022907257080e-02
2.287036329507827759e-01 8.045084029436111450e-02 8.925957232713699341e-02 -2.112015932798385620e-01 -7.861337810754776001e-02 -1.418412178754806519e-01 1.278201639652252197e-01 -2.617807090282440186e-01 8.004058897495269775e-02 -7.588379085063934326e-02 -3.801321983337402344e-01 2.634646371006965637e-02 3.284039199352264404e-01 2.110651433467864990e-01 2.526463568210601807e-01 -3.174724578857421875e-01 1.272413879632949829e-01 -2.862079441547393799e-02 7.078023254871368408e-02 6.303117424249649048e-02 3.804957121610641479e-02 -1.431601345539093018e-01 -3.218209743499755859e-01 -1.229361444711685181e-01 1.083851233124732971e-01 1.044935286045074463e-01 -1.248495951294898987e-01 -6.160205975174903870e-02 -1.409985870122909546e-01 -1.003719121217727661e-01 1.850898861885070801e-01 1.738617718219757080e-01
-6.671199109405279160e-03 1.571841984987258911e-01 -1.955080218613147736e-02 -1.640442758798599243e-01 -1.617179624736309052e-02 1.310384273529052734e-01 -2.298453450202941895e-01 1.013451814651489258e-01 7.587324827909469604e-02 -2.332359850406646729e-01 -2.691853046417236328e-01 -1.654412597417831421e-01 2.414707988500595093e-01 5.079523473978042603e-02 -7.368125021457672119e-02 -1.827210485935211182e-01 -3.356687426567077637e-01 -3.454628586769104004e-02 -9.104309976100921631e-02 -1.423977762460708618e-01 -5.106722190976142883e-02 -6.188433617353439331e-02 -1.521727889776229858e-01 6.265649944543838501e-02 3.257886171340942383e-01 5.039938166737556458e-02 -1.097575575113296509e-01 3.245386779308319092e-01 -1.041478440165519714e-01 1.852105706930160522e-01 1.398759633302688599e-01 3.755178153514862061e-01
1.884224414825439453e-01 7.789858430624008179e-02 -6.539639551192522049e-03 -2.308456450700759888e-01 1.554639637470245361e-01 6.535276770591735840e-02 -7.539970427751541138e-02 -3.555909171700477600e-02 2.320269681513309479e-02 -3.763426244258880615e-01 -2.637282311916351318e-01 -6.830853223800659180e-02 1.146289706230163574e-01 9.632612764835357666e-02 1.847727447748184204e-01 -1.858837306499481201e-01 1.650328338146209717e-01 -6.191364675760269165e-02 -2.138016819953918457e-01 3.171061873435974121e-01 -2.123257815837860107e-01 -2.008891403675079346e-01 -2.082694619894027710e-01 -1.243857443332672119e-01 1.992798447608947754e-01 3.308058381080627441e-01 5.565978959202766418e-02 1.818697899580001831e-01 -1.721590906381607056e-01 1.374963223934173584e-01 4.425164312124252319e-02 6.898187845945358276e-02
-1.389054507017135620e-01 1.261084973812103271e-01 -9.504612535238265991e-02 -1.517515862360596657e-03 -1.833488233387470245e-02 -2.074735015630722046e-01 -1.554600447416305542e-01 -7.554719597101211548e-02 -1.046895757317543030e-01 -1.675396859645843506e-01 -2.792107760906219482e-01 1.011054664850234985e-01 2.100211009383201599e-02 -2.202106863260269165e-01 9.252645820379257202e-02 -1.738905310630798340e-01 -8.449174463748931885e-02 6.983258575201034546e-02 8.805005252361297607e-02 6.642704829573631287e-03 -4.719231426715850830e-01 -2.636105380952358246e-02 -2.412858307361602783e-01 1.791983544826507568e-01 1.902692615985870361e-01 -1.310425996780395508e-01 2.786198556423187256e-01 3.119508922100067139e-01 -3.315041586756706238e-02 3.018720448017120361e-01 7.418166100978851318e-02 8.927841484546661377e-02
4.271683469414710999e-02 -3.820087388157844543e-02 3.740786910057067871e-01 -8.756624162197113037e-02 1.920895874500274658e-01 8.608029782772064209e-02 -1.013685390353202820e-01 1.686985418200492859e-02 -1.632338613271713257e-01 -3.903159797191619873e-01 -1.235588341951370239e-01 -3.572948575019836426e-01 7.597012817859649658e-02 -1.428047418594360352e-01 1.684185117483139038e-01 -6.442804634571075439e-02 -2.081307917833328247e-01 -3.486247658729553223e-01 -7.157149910926818848e-02 8.524927496910095215e-02 -9.998353570699691772e-02 -1.959857046604156494e-01 1.839834451675415039e-01 -1.042867451906204224e-01 -1.705352962017059326e-01 -1.195843592286109924e-01 3.262605145573616028e-02 5.251685529947280884e-02 1.124571338295936584e-01 2.635496556758880615e-01 -6.934635806828737259e-03 -1.179307326674461365e-01
2.924775183200836182e-01 1.216269284486770630e-01 1.583867669105529785e-01 -3.043633699417114258e-01 6.002974882721900940e-02 5.323504656553268433e-02 -2.965208329260349274e-02 -2.605403661727905273e-01 4.680601507425308228e-02 -2.095886617898941040e-01 -8.726867288351058960e-02 -2.043106704950332642e-01 3.407533466815948486e-01 -1.840988844633102417e-01 -1.731856465339660645e-01 -1.612936705350875854e-01 5.152954254299402237e-03 -2.991405427455902100e-01 3.203837573528289795e-02 2.525519132614135742e-01 -4.600087925791740417e-02 1.233885809779167175e-01 1.151741519570350647e-01 -2.592748962342739105e-02 1.187706664204597473e-01 -2.492311149835586548e-01 8.647391945123672485e-02 1.505173891782760620e-01 -8.844219893217086792e-02 2.945486903190612793e-01 -1.276174187660217285e-01 4.929077252745628357e-02
2.248782962560653687e-01 2.985331714153289795e-01 7.480164617300033569e-02 -2.119813561439514160e-01 1.102059036493301392e-01 1.001335084438323975e-01 -6.733085960149765015e-02 -2.939238846302032471e-01 1.823247522115707397e-01 -3.430803120136260986e-01 -3.434257209300994873e-01 4.329282417893409729e-02 1.489853560924530029e-01 -3.336564078927040100e-02 -1.487398594617843628e-01 -2.268308401107788086e-01 -8.933049440383911133e-02 -2.160913348197937012e-01 -2.592748701572418213e-01 -1.181068271398544312e-01 -3.154312819242477417e-02 -1.113019213080406189e-01 2.435107482597231865e-03 4.738843813538551331e-02 1.846915632486343384e-01 -1.089847087860107422e-01 6.576827727258205414e-04 -4.023041948676109314e-02 2.142642140388488770e-01 2.508377730846405029e-01 5.400033295154571533e-02 -1.348959058523178101e-01
-1.714960932731628418e-01 6.466942280530929565e-02 -2.886441349983215332e-02 -1.277741789817810059e-01 -2.145037353038787842e-01 3.391117453575134277e-01 -5.121352523565292358e-02 3.035797737538814545e-03 -1.335083991289138794e-01 -7.331554591655731201e-02 -2.416276037693023682e-01 -2.374322116374969482e-01 -1.704668253660202026e-01 -1.154696717858314514e-01 3.076752126216888428e-01 -2.368075549602508545e-01 2.091177366673946381e-02 -2.021623700857162476e-01 4.182728007435798645e-02 9.069630503654479980e-02 -1.258675456047058105e-01 -2.825970351696014404e-01 -1.662422269582748413e-01 1.797777414321899414e-01 1.746777147054672241e-01 -1.359220780432224274e-02 2.872881852090358734e-02 2.519190311431884766e-01 1.836755722761154175e-01 2.739860415458679199e-01 -1.069685891270637512e-01 1.798324137926101685e-01
6.243692338466644287e-02 7.576926052570343018e-02 2.698162198066711426e-01 7.193812727928161621e-02 -3.591319546103477478e-02 1.541453897953033447e-01 5.166992545127868652e-02 -7.932353764772415161e-02 3.846821188926696777e-02 -3.933863341808319092e-01 6.084610894322395325e-02 -1.516360342502593994e-01 7.641579210758209229e-02 -1.272899210453033447e-01 1.905320771038532257e-02 -4.127906262874603271e-01 -3.425919115543365479e-01 -7.719792425632476807e-02 -1.605726592242717743e-02 -1.812889426946640015e-01 1.275504082441329956e-01 1.129941791296005249e-01 1.403527557849884033e-01 5.651068687438964844e-02 4.369262978434562683e-02 -1.997992023825645447e-02 2.830649614334106445e-01 2.244852632284164429e-01 -1.258270293474197388e-01 2.266379892826080322e-01 -2.919796109199523926e-02 3.055875897407531738e-01
3.222350031137466431e-02 1.953213065862655640e-01 1.913903839886188507e-02 5.661514773964881897e-02 -2.089164406061172485e-01 1.993767172098159790e-01 -1.317814588546752930e-01 -4.678219556808471680e-02 -1.845318078994750977e-02 -1.201122701168060303e-01 -2.670075297355651855e-01 -2.695106267929077148e-01 -1.488254517316818237e-01 -5.664643365889787674e-03 3.131645619869232178e-01 -2.672113180160522461e-01 1.452294737100601196e-01 -3.112173080444335938e-01 1.596651375293731689e-01 9.827861934900283813e-02 -6.306457519531250000e-02 -7.811011373996734619e-02 -6.567182391881942749e-02 1.226636320352554321e-01 3.987225294113159180e-01 4.296700004488229752e-03 1.928962171077728271e-01 1.823873072862625122e-02 7.322512567043304443e-02 3.165227770805358887e-01 -1.335086822509765625e-01 -3.855209052562713623e-02
-6.792138516902923584e-02 2.965180575847625732e-01 -1.482525467872619629e-01 -1.543477028608322144e-01 1.497985869646072388e-01 1.072100028395652771e-01 -1.069780215620994568e-01 1.153960973024368286e-01 -2.146451771259307861e-01 -3.812629580497741699e-01 -3.216960728168487549e-01 1.382682770490646362e-01 2.033488154411315918e-01 3.558463230729103088e-02 6.709573417901992798e-02 -2.011817097663879395e-01 -7.825070619583129883e-02 -2.194954901933670044e-01 -2.462992630898952484e-02 -6.818497180938720703e-02 2.763683907687664032e-02 -7.619154453277587891e-02 -5.006708577275276184e-02 -6.447691470384597778e-02 1.449745744466781616e-01 -1.783243566751480103e-01 1.293367594480514526e-01 1.966114044189453125e-01 1.920830607414245605e-01 3.191563785076141357e-01 -2.719235420227050781e-01 -8.742775022983551025e-02
1.025040149688720703e-01 1.448881719261407852e-02 7.085648830980062485e-03 -9.284881502389907837e-02 3.613957390189170837e-02 -7.587014697492122650e-03 2.263242378830909729e-03 5.743942037224769592e-02 1.848734728991985321e-02 -1.184733510017395020e-01 -2.072836309671401978e-01 -1.330228149890899658e-01 2.652261555194854736e-01 -1.255282610654830933e-01 -2.067802101373672485e-01 -2.923955023288726807e-01 -2.744118571281433105e-01 -1.880220621824264526e-01 8.011700212955474854e-02 -8.903382718563079834e-02 -6.174306198954582214e-02 -2.446435987949371338e-01 -1.587198078632354736e-01 6.887575984001159668e-02 1.842264980077743530e-01 -1.168842762708663940e-01 1.403681188821792603e-01 4.640939831733703613e-01 -4.205977171659469604e-02 1.438377052545547485e-01 2.215668410062789917e-01 3.372131884098052979e-01
-2.800121530890464783e-02 1.834924072027206421e-01 -3.571854531764984131e-02 -1.190199106931686401e-01 -7.291299849748611450e-02 8.247869461774826050e-02 -2.206825166940689087e-01 1.771969646215438843e-01 -1.433454155921936035e-01 -7.472724467515945435e-02 -1.751409620046615601e-01 -2.509266138076782227e-01 -3.744915872812271118e-02 -6.859213858842849731e-02 2.605972588062286377e-01 -2.894043326377868652e-01 1.839184463024139404e-01 -3.701232373714447021e-01 -1.484624762088060379e-02 1.296099573373794556e-01 1.422781497240066528e-01 -1.263681650161743164e-01 -8.473538607358932495e-02 2.235620319843292236e-01 1.428016275167465210e-01 -3.122505359351634979e-02 6.627744436264038086e-02 2.463575005531311035e-01 9.578772634267807007e-02 4.412312209606170654e-01 -6.564840674400329590e-02 -6.717297434806823730e-02
2.225449830293655396e-01 -1.624658145010471344e-02 1.899812966585159302e-01 -3.430673182010650635e-01 2.966338098049163818e-01 4.919141158461570740e-02 -1.525159031152725220e-01 -3.882019966840744019e-02 -3.144418075680732727e-02 -3.696009814739227295e-01 -7.162993401288986206e-02 -1.335056275129318237e-01 -5.899387598037719727e-02 1.071255430579185486e-01 3.488256931304931641e-01 -2.946465611457824707e-01 -1.424007862806320190e-02 -1.383703649044036865e-01 4.223035648465156555e-02 1.715684235095977783e-01 3.587191924452781677e-02 -1.185388639569282532e-01 1.995890587568283081e-01 -2.064753621816635132e-01 1.249220073223114014e-01 5.752789229154586792e-02 8.643612265586853027e-02 -2.170917950570583344e-02 -2.269881367683410645e-01 1.340241283178329468e-01 2.089030295610427856e-01 9.425187110900878906e-02
1.298643182963132858e-02 7.861641049385070801e-02 9.524225443601608276e-02 -3.849869966506958008e-02 -1.239188238978385925e-01 -1.324596107006072998e-01 -8.241002447903156281e-03 3.813721612095832825e-02 -8.633426576852798462e-02 -3.801500797271728516e-01 -2.985014319419860840e-01 -1.512105315923690796e-01 -4.470026865601539612e-02 1.140309218317270279e-02 3.113199770450592041e-01 -1.950733959674835205e-01 2.847571074962615967e-01 -3.108657598495483398e-01 -1.217721998691558838e-01 -1.513350605964660645e-01 9.653607010841369629e-02 -1.084109395742416382e-01 -1.363896951079368591e-02 1.237355470657348633e-01 4.941362887620925903e-02 2.164950072765350342e-01 2.329504489898681641e-01 6.713711470365524292e-02 1.382494568824768066e-01 4.021127223968505859e-01 8.195456862449645996e-02 -1.934637199155986309e-03
1.223030015826225281e-01 -1.067501902580261230e-01 1.280038505792617798e-01 -2.047569453716278076e-01 2.778850495815277100e-01 2.540386514738202095e-03 -2.018271684646606445e-01 -2.110989987850189209e-01 1.695460826158523560e-02 -2.360772043466567993e-01 -2.838681936264038086e-01 6.901237368583679199e-02 -1.471566315740346909e-02 1.776094585657119751e-01 1.456477195024490356e-01 -4.358308017253875732e-01 2.285737916827201843e-02 -2.119865715503692627e-01 -1.899261623620986938e-01 2.025410830974578857e-01 -1.086964085698127747e-01 1.397714912891387939e-01 -3.314035013318061829e-02 -4.509621858596801758e-02 2.454493939876556396e-01 1.825046539306640625e-01 7.574034482240676880e-02 9.658942371606826782e-02 -2.313097864389419556e-01 -1.280046701431274414e-01 3.251097351312637329e-02 1.786641031503677368e-01
-1.782223880290985107e-01 2.096081823110580444e-01 3.506008163094520569e-02 5.712589621543884277e-02 -2.205803096294403076e-01 -1.807354688644409180e-01 -1.784956604242324829e-01 -2.280386909842491150e-02 1.059963256120681763e-01 -1.451999545097351074e-01 -3.330372273921966553e-01 -2.685968279838562012e-01 2.454674839973449707e-01 -2.071622163057327271e-01 3.891812171787023544e-03 -4.155606627464294434e-01 -8.616942167282104492e-02 -2.507781088352203369e-01 -3.001554496586322784e-02 7.841804623603820801e-02 -1.359569132328033447e-01 5.218403879553079605e-03 1.167309470474720001e-02 2.820936441421508789e-01 1.366816759109497070e-01 1.468125879764556885e-01 -8.614448457956314087e-02 1.228742673993110657e-02 -1.009305864572525024e-01 6.744372844696044922e-02 -1.329437047243118286e-01 2.429963052272796631e-01
-4.316080361604690552e-02 2.927353680133819580e-01 1.248136311769485474e-01 -1.313132345676422119e-01 -2.539932541549205780e-02 1.564567536115646362e-01 -1.570466756820678711e-01 1.741085797548294067e-01 -2.000980377197265625e-01 -3.421460092067718506e-02 -1.049371510744094849e-01 -1.325628310441970825e-01 -4.011738672852516174e-02 -8.982778340578079224e-02 1.047172173857688904e-01 -3.180106878280639648e-01 7.765109837055206299e-02 -2.416182905435562134e-01 -1.090635508298873901e-01 1.107191015034914017e-02 -4.692693427205085754e-02 1.931293755769729614e-01 -2.068645209074020386e-01 2.875329181551933289e-02 2.430695295333862305e-02 -4.915591329336166382e-03 1.692419350147247314e-01 9.170799702405929565e-02 -7.960687577724456787e-02 6.236869692802429199e-01 1.094956919550895691e-01 -5.850720033049583435e-02
2.217304557561874390e-01 2.182896994054317474e-02 1.670935004949569702e-01 -8.056040108203887939e-02 3.548255562782287598e-01 -2.289416827261447906e-02 -7.504163682460784912e-02 -1.545441299676895142e-01 1.771421134471893311e-01 -1.819769293069839478e-01 -2.985940575599670410e-01 3.869464248418807983e-02 4.298267886042594910e-03 -7.377882301807403564e-02 1.005235686898231506e-01 -5.411708950996398926e-01 2.319110929965972900e-01 -1.838302463293075562e-01 1.454962696880102158e-02 -1.135461963713169098e-02 -6.847997754812240601e-02 4.345191176980733871e-03 -7.033504545688629150e-02 -1.675433069467544556e-01 1.516319662332534790e-01 7.995954155921936035e-02 1.629410386085510254e-01 6.677288562059402466e-03 -3.038391768932342529e-01 3.152923658490180969e-02 4.022169858217239380e-02 1.409676223993301392e-01
6.674303673207759857e-03 1.186932325363159180e-01 -3.147630020976066589e-02 -2.734986506402492523e-02 -1.047523133456707001e-02 -1.731604151427745819e-02 9.230939298868179321e-02 -1.616732031106948853e-01 -1.068222895264625549e-01 -3.852832913398742676e-01 -3.456098735332489014e-01 -2.516252696514129639e-01 1.654040813446044922e-01 4.427585378289222717e-02 1.879942119121551514e-01 -2.841625809669494629e-01 1.461495757102966309e-01 -2.211995571851730347e-01 6.623029708862304688e-02 4.789077490568161011e-02 -1.527611464262008667e-01 2.266681520268321037e-03 -2.182821929454803467e-02 -1.145382151007652283e-01 1.864505708217620850e-01 -9.880619496107101440e-02 -9.143065661191940308e-02 -7.644597440958023071e-02 3.193772211670875549e-02 4.565115571022033691e-01 -2.600488066673278809e-01 -1.065424904227256775e-01
2.923508584499359131e-01 2.273017168045043945e-02 7.462740875780582428e-03 -1.767596304416656494e-01 -1.597241908311843872e-01 -1.348072886466979980e-01 3.624521195888519287e-02 -1.459728628396987915e-01 -2.904101610183715820e-01 -3.832004368305206299e-01 -1.014312058687210083e-01 -3.163745403289794922e-01 1.192668750882148743e-01 -8.919649571180343628e-02 -7.718587666749954224e-02 -2.282034754753112793e-01 5.444283038377761841e-02 -2.297453582286834717e-01 1.455076187849044800e-01 1.011343449354171753e-01 -1.673426777124404907e-01 1.557099372148513794e-01 -4.056373238563537598e-02 1.285013407468795776e-01 1.685954332351684570e-01 -3.200720846652984619e-01 -4.381714388728141785e-02 1.541427429765462875e-02 -8.507662266492843628e-02 3.110589981079101562e-01 5.885241553187370300e-04 7.233106065541505814e-03
2.951703593134880066e-02 2.638954520225524902e-01 3.589809834957122803e-01 -4.568763077259063721e-01 -8.047913014888763428e-02 1.184678748250007629e-01 1.249787658452987671e-01 -2.410457655787467957e-02 -1.170518770813941956e-01 -1.576144546270370483e-01 -1.134802252054214478e-01 -3.835801035165786743e-02 8.415696769952774048e-02 4.893764108419418335e-02 3.114699721336364746e-01 1.301671415567398071e-01 -8.474754542112350464e-02 -1.490040421485900879e-01 -2.888075541704893112e-03 2.238913625478744507e-01 7.255131006240844727e-02 4.159400239586830139e-02 -6.607031822204589844e-02 -5.576693266630172729e-02 2.290776520967483521e-01 1.733148247003555298e-01 2.961210608482360840e-01 4.428569227457046509e-03 -1.566382944583892822e-01 2.884468734264373779e-01 -2.725204452872276306e-02 -7.845219969749450684e-02
1.772362589836120605e-01 2.177328914403915405e-01 1.279896646738052368e-01 -1.126402989029884338e-01 8.643694221973419189e-02 5.803431943058967590e-02 -1.044662222266197205e-01 -7.266630884259939194e-03 -4.912296310067176819e-03 -4.013879597187042236e-02 -2.618722915649414062e-01 -4.150745570659637451e-01 -7.358551025390625000e-03 3.331243619322776794e-02 -2.298571467399597168e-01 -1.818890422582626343e-01 -3.488110601902008057e-01 -2.692659012973308563e-02 1.148645505309104919e-01 -2.171720415353775024e-01 2.742288261651992798e-02 -1.182771101593971252e-01 -1.465003639459609985e-01 9.859026409685611725e-03 1.597509682178497314e-01 1.514115836471319199e-02 6.619635224342346191e-02 3.487581610679626465e-01 -1.669851392507553101e-01 2.447347342967987061e-01 1.663872599601745605e-01 2.333316653966903687e-01
2.263413518667221069e-01 2.914733588695526123e-01 -9.510232508182525635e-02 -9.173998981714248657e-02 1.252213567495346069e-01 -1.182394176721572876e-01 1.089770346879959106e-01 -2.344694137573242188e-01 1.651783660054206848e-02 3.948786482214927673e-02 -1.541954129934310913e-01 -1.588602364063262939e-01 4.082770347595214844e-01 -7.083622366189956665e-02 -1.041556894779205322e-01 -1.395207047462463379e-01 -1.887203454971313477e-01 -2.336956411600112915e-01 -1.876241117715835571e-01 2.052888125181198120e-01 6.345351040363311768e-02 -1.754804551601409912e-01 6.735819391906261444e-03 -1.357553750276565552e-01 8.303970098495483398e-02 4.619832336902618408e-02 -1.762195862829685211e-02 2.816334664821624756e-01 -8.562405407428741455e-02 3.225694000720977783e-01 -2.746281921863555908e-01 2.532369829714298248e-02
-5.982931703329086304e-02 8.024113625288009644e-02 -1.010156944394111633e-01 -3.255915045738220215e-01 -8.290331810712814331e-02 1.094710305333137512e-01 -1.808454990386962891e-01 -1.645087599754333496e-01 5.532234907150268555e-02 8.679201453924179077e-02 -2.192910909652709961e-01 -2.331888973712921143e-01 -6.711266934871673584e-02 1.309479400515556335e-02 1.612211316823959351e-01 -3.200446069240570068e-01 6.644216924905776978e-02 -2.980621457099914551e-01 -8.808622136712074280e-03 1.813616305589675903e-01 1.128091588616371155e-01 3.271848335862159729e-02 -1.035503372550010681e-01 2.937016487121582031e-01 3.383558094501495361e-01 5.137255042791366577e-02 -2.872428484261035919e-02 1.568358987569808960e-01 7.215604931116104126e-02 3.986817300319671631e-01 -3.906102851033210754e-02 6.129042431712150574e-02
1.288327276706695557e-01 -8.901470899581909180e-02 1.890980266034603119e-02 -2.436988800764083862e-01 -7.912395894527435303e-02 -9.047667682170867920e-02 -7.856062799692153931e-02 3.308940911665558815e-03 -1.946080662310123444e-02 -3.586745858192443848e-01 -1.181777417659759521e-01 4.911313578486442566e-02 3.008919358253479004e-01 7.965033501386642456e-02 -2.660224139690399170e-01 -6.890153139829635620e-02 -2.037624865770339966e-01 -1.999084949493408203e-01 3.916946798563003540e-02 6.483129411935806274e-02 -1.008214056491851807e-01 -1.359921395778656006e-01 -1.590067446231842041e-01 -1.861801147460937500e-01 3.224611282348632812e-01 1.327178329229354858e-01 -5.268992483615875244e-02 4.270817935466766357e-01 -2.150119245052337646e-01 1.482017934322357178e-01 -1.566973626613616943e-01 4.426689445972442627e-02
-6.464070826768875122e-02 -1.230003312230110168e-01 -4.610067233443260193e-02 -1.426673084497451782e-01 9.513412415981292725e-02 2.517003715038299561e-01 -2.153384983539581299e-01 -1.055750474333763123e-01 -4.700843244791030884e-02 -4.166584610939025879e-01 -1.874616444110870361e-01 -6.516689062118530273e-02 4.348984360694885254e-02 -1.593325436115264893e-01 1.519905403256416321e-02 5.484951660037040710e-02 -2.827455103397369385e-01 -1.409885883331298828e-01 1.429478824138641357e-01 -1.415437459945678711e-01 -8.468422293663024902e-02 -4.522312283515930176e-01 -2.536140084266662598e-01 1.614435911178588867e-01 1.218093484640121460e-01 -1.403962820768356323e-01 2.727821655571460724e-02 1.301670074462890625e-01 -2.672730088233947754e-01 3.302379325032234192e-02 1.228433325886726379e-01 -1.898173242807388306e-02
-2.950810194015502930e-01 2.467726469039916992e-01 8.407469093799591064e-02 -1.843731701374053955e-01 2.094482928514480591e-01 -1.206036061048507690e-01 5.123375728726387024e-02 -5.457997322082519531e-02 -1.560609042644500732e-01 -6.391211599111557007e-02 -8.309637010097503662e-02 -1.387998610734939575e-01 5.623560398817062378e-02 -5.756994709372520447e-02 9.312634170055389404e-02 -4.573999643325805664e-01 -1.121987625956535339e-01 -7.828590273857116699e-02 1.397447735071182251e-01 3.790033161640167236e-01 4.551568627357482910e-02 -2.368280291557312012e-01 -3.318485021591186523e-01 -4.068332910537719727e-02 -3.134520724415779114e-02 -1.360304802656173706e-01 8.316048234701156616e-02 -1.754998601973056793e-02 -1.353890597820281982e-01 1.145680174231529236e-01 -7.382623851299285889e-02 -2.292000204324722290e-01
5.549386143684387207e-02 9.868256747722625732e-02 -1.397515684366226196e-01 3.670071065425872803e-02 -1.976623237133026123e-01 3.737150505185127258e-02 9.558556228876113892e-02 -1.157628223299980164e-01 1.526979804039001465e-01 -2.495991140604019165e-01 -2.178165763616561890e-01 -2.936243414878845215e-01 1.229054480791091919e-01 1.296689212322235107e-01 2.550743222236633301e-01 -3.095065355300903320e-01 -1.949595287442207336e-02 -2.478477209806442261e-01 -8.607690781354904175e-02 3.596822172403335571e-02 -3.215637058019638062e-02 -1.527603622525930405e-02 -1.427476108074188232e-01 -2.125877887010574341e-01 -7.962328940629959106e-02 -1.747027635574340820e-01 8.420965075492858887e-02 1.316181272268295288e-01 6.866157799959182739e-02 4.904782474040985107e-01 -1.959754377603530884e-01 9.451314061880111694e-02
-8.906647562980651855e-02 5.048720166087150574e-02 3.852107524871826172e-01 -1.246669515967369080e-01 -1.917033046483993530e-01 -1.757224500179290771e-01 4.751734063029289246e-02 -1.812037825584411621e-01 -1.461159884929656982e-01 -6.520750373601913452e-02 -2.733135223388671875e-01 -2.505808472633361816e-01 6.481876969337463379e-02 4.851960390806198120e-02 4.160888027399778366e-03 -2.826560139656066895e-01 2.135501354932785034e-01 -2.817663550376892090e-01 8.393440395593643188e-03 2.714589834213256836e-01 -1.053938455879688263e-02 -3.358136713504791260e-01 -1.390233039855957031e-01 1.669588387012481689e-01 1.187417060136795044e-01 -5.519416555762290955e-02 4.566868767142295837e-02 -6.824206560850143433e-02 7.254990190267562866e-02 1.411635577678680420e-01 -1.764521747827529907e-01 -1.850724518299102783e-01
-5.901812762022018433e-02 -8.725962787866592407e-02 1.686021983623504639e-01 -2.050608843564987183e-01 -1.588634029030799866e-02 1.456663906574249268e-01 -7.658838480710983276e-02 -2.647138237953186035e-01 -1.324016749858856201e-01 -1.053700670599937439e-01 -2.233405709266662598e-01 -3.590012788772583008e-01 1.238514706492424011e-01 -6.201516464352607727e-02 5.778979510068893433e-02 -3.107533752918243408e-01 -2.511161863803863525e-01 2.353741321712732315e-03 -1.095649376511573792e-01 -3.120539784431457520e-01 -4.490494728088378906e-03 -5.357277765870094299e-02 -5.701851472258567810e-02 1.563309133052825928e-02 1.518656313419342041e-01 -2.221817970275878906e-01 1.207887157797813416e-01 2.942924201488494873e-01 1.106630936264991760e-01 1.132768690586090088e-01 2.289682775735855103e-01 2.540949285030364990e-01
1.170928180217742920e-01 -4.660601913928985596e-02 5.945374444127082825e-02 -2.095536589622497559e-01 -1.276644021272659302e-01 -3.854197636246681213e-02 -8.897119760513305664e-02 -6.382434070110321045e-02 -2.639371752738952637e-01 -1.694875955581665039e-01 -2.494514584541320801e-01 -5.267615616321563721e-02 5.799263343214988708e-02 -9.574337303638458252e-02 3.571740090847015381e-01 -1.909752488136291504e-01 1.580075472593307495e-01 -2.526879012584686279e-01 -8.674340695142745972e-02 -6.596288084983825684e-02 7.757364958524703979e-02 -2.151437550783157349e-01 -1.657052338123321533e-01 -2.966415137052536011e-02 -2.245631441473960876e-02 1.923070549964904785e-01 4.922189190983772278e-02 -2.979284152388572693e-02 1.068643853068351746e-01 5.690742135047912598e-01 9.691245853900909424e-02 -1.192670501768589020e-02
2.170613557100296021e-01 -9.886402636766433716e-03 -3.465470969676971436e-01 -2.597301304340362549e-01 1.390372812747955322e-01 -4.674118757247924805e-02 2.212275192141532898e-02 -1.028033494949340820e-01 -1.562263667583465576e-01 -8.618357777595520020e-02 -3.172346651554107666e-01 -2.803264185786247253e-02 -5.072313919663429260e-02 3.055570423603057861e-01 1.440901458263397217e-01 -8.456163853406906128e-02 -7.964450120925903320e-02 -3.216224908828735352e-01 1.473159939050674438e-01 2.015014290809631348e-01 -7.839199155569076538e-02 -9.525731205940246582e-02 -2.575729489326477051e-01 2.506178058683872223e-02 6.220488995313644409e-02 -7.366633415222167969e-02 -1.672215526923537254e-03 2.782515585422515869e-01 -1.980746537446975708e-01 2.973798513412475586e-01 6.196435168385505676e-02 5.511990934610366821e-02
1.089811921119689941e-01 1.843168586492538452e-01 7.578783482313156128e-02 -2.816129326820373535e-01 -7.124511897563934326e-02 -8.144570142030715942e-02 7.105635851621627808e-02 -3.602458536624908447e-02 -2.200360298156738281e-01 -2.638721168041229248e-01 -4.096490144729614258e-02 -1.942431181669235229e-01 1.502128690481185913e-01 -2.624481916427612305e-01 5.820581573061645031e-04 -2.392436712980270386e-01 1.785145699977874756e-01 -1.116751208901405334e-01 3.646102249622344971e-01 2.705452144145965576e-01 -5.113041400909423828e-02 -3.072774782776832581e-02 -2.455010414123535156e-01 2.039025910198688507e-02 4.861634597182273865e-02 -2.232536524534225464e-01 -5.273966491222381592e-02 -2.521687932312488556e-02 1.911771856248378754e-02 4.144901931285858154e-01 -1.275207381695508957e-02 4.731361195445060730e-02
-1.212543901056051254e-02 6.187883671373128891e-03 1.640304923057556152e-01 -7.970036007463932037e-03 1.400898993015289307e-01 5.641635879874229431e-02 -2.013328522443771362e-01 -2.055505067110061646e-01 -2.006796188652515411e-02 -4.210354983806610107e-01 1.259009391069412231e-01 -9.442070126533508301e-02 4.621015191078186035e-01 -5.349721014499664307e-02 -1.903537809848785400e-01 -2.212481014430522919e-02 -2.571566700935363770e-01 -2.408312857151031494e-01 1.097725108265876770e-01 -2.262977361679077148e-01 -2.541612386703491211e-01 -1.357559412717819214e-01 -1.475038081407546997e-01 1.010427325963973999e-01 1.339470148086547852e-01 6.453710049390792847e-02 9.275458008050918579e-02 1.174766421318054199e-01 -1.837161630392074585e-01 1.754173189401626587e-01 -2.802325645461678505e-03 1.616435311734676361e-02
2.074683606624603271e-01 1.291941255331039429e-01 2.545889467000961304e-02 -1.786661893129348755e-01 1.494137644767761230e-01 -1.173531450331211090e-02 -6.631149351596832275e-02 6.096128374338150024e-02 6.955606490373611450e-02 -2.569146752357482910e-01 -2.483304888010025024e-01 -2.178228050470352173e-01 2.152865231037139893e-01 -1.106323525309562683e-01 -2.076158374547958374e-01 -2.184622585773468018e-01 -2.806200683116912842e-01 -1.485160440206527710e-01 -5.293288454413414001e-02 -5.464353784918785095e-02 -1.607722230255603790e-02 -3.271612804383039474e-03 -1.662805229425430298e-01 -1.804309040307998657e-01 2.789476811885833740e-01 8.872323669493198395e-03 4.618823900818824768e-02 2.999854683876037598e-01 -2.291920185089111328e-01 9.884440898895263672e-02 2.316192984580993652e-01 3.077608346939086914e-01
1.131354719400405884e-01 -9.301970899105072021e-02 1.102627888321876526e-01 -1.479152292013168335e-01 1.906099915504455566e-01 -1.250927299261093140e-01 -1.088135167956352234e-01 -1.079353690147399902e-01 -1.186321526765823364e-01 -3.594841957092285156e-01 -2.893607318401336670e-01 3.519383817911148071e-02 2.989483810961246490e-02 5.259807221591472626e-03 1.607738435268402100e-02 -4.871031939983367920e-01 3.310691565275192261e-02 -1.003665551543235779e-01 -1.737645715475082397e-01 1.961539089679718018e-01 5.231916438788175583e-03 -4.078991338610649109e-02 -1.030184477567672729e-01 -2.598385214805603027e-01 7.089277356863021851e-02 2.314561158418655396e-01 3.327117487788200378e-02 2.813537791371345520e-02 -2.744911909103393555e-01 1.208184882998466492e-01 1.313860267400741577e-01 2.737862169742584229e-01
3.033737540245056152e-01 2.417170107364654541e-01 1.693602204322814941e-01 -2.910616993904113770e-01 2.010512501001358032e-01 9.591670334339141846e-02 7.511954009532928467e-02 1.345977839082479477e-02 4.148137196898460388e-02 -2.415028959512710571e-01 -2.405424267053604126e-01 -1.133773848414421082e-02 1.867383569478988647e-01 8.362203836441040039e-02 7.684446126222610474e-02 -3.268933594226837158e-01 2.278663404285907745e-02 -1.635395921766757965e-02 1.754606515169143677e-02 1.114619672298431396e-01 -1.004554331302642822e-01 -1.417715847492218018e-01 -3.079359419643878937e-02 -6.939433515071868896e-02 2.000610381364822388e-01 3.896858394145965576e-01 3.002966381609439850e-02 3.032464087009429932e-01 -2.289176881313323975e-01 -1.117974426597356796e-02 8.487339317798614502e-02 1.186856329441070557e-01
1.389773339033126831e-01 3.889592364430427551e-03 1.766792088747024536e-01 -2.879905402660369873e-01 3.076418042182922363e-01 2.409920096397399902e-02 -1.154432520270347595e-01 2.481304481625556946e-02 -7.976910471916198730e-02 -3.747025430202484131e-01 -2.957917153835296631e-01 6.217709183692932129e-02 1.286219358444213867e-01 1.604116559028625488e-01 1.203816980123519897e-01 -3.999251425266265869e-01 4.274708405137062073e-02 -3.259767964482307434e-02 -4.376510158181190491e-02 1.586911231279373169e-01 8.235269784927368164e-02 -1.188626214861869812e-01 1.857526786625385284e-02 -9.646708518266677856e-02 6.509448587894439697e-02 7.740988582372665405e-02 4.171341657638549805e-01 7.350578904151916504e-02 -1.512741148471832275e-01 -2.603915706276893616e-02 -3.320141881704330444e-02 1.663442552089691162e-01
-1.574466526508331299e-01 6.619748473167419434e-02 1.687852293252944946e-01 -2.466675192117691040e-01 -1.801079213619232178e-01 7.168332487344741821e-02 -1.284017711877822876e-01 -5.529737100005149841e-02 -5.885630473494529724e-02 -3.890760838985443115e-01 -2.158277779817581177e-01 -2.929372787475585938e-01 -1.791544556617736816e-01 -6.730087846517562866e-02 2.538422346115112305e-01 -2.991836667060852051e-01 6.672421842813491821e-02 -1.672262847423553467e-01 -2.564879357814788818e-01 8.060797117650508881e-03 -4.163381457328796387e-02 1.788882315158843994e-01 -1.220192238688468933e-01 -1.270402073860168457e-01 8.426081389188766479e-02 -2.126114442944526672e-03 -5.623299255967140198e-02 8.158306777477264404e-02 1.162616908550262451e-01 2.658555805683135986e-01 2.601377069950103760e-01 -1.214181929826736450e-01
9.295842051506042480e-02 1.108033135533332825e-01 3.210488259792327881e-01 -4.039019942283630371e-01 1.367699354887008667e-01 7.467885315418243408e-02 -2.784720361232757568e-01 -7.845639437437057495e-02 -1.695612519979476929e-01 -8.906061947345733643e-02 -6.510739773511886597e-02 -1.520685553550720215e-01 2.484671473503112793e-01 -2.434569448232650757e-01 1.531992852687835693e-01 -4.937218129634857178e-02 -9.180279821157455444e-02 4.745021578855812550e-04 -1.639554798603057861e-01 3.351262956857681274e-02 1.176377758383750916e-02 -3.255403637886047363e-01 -5.405237525701522827e-02 2.103514671325683594e-01 1.727265417575836182e-01 2.596287131309509277e-01 3.130856156349182129e-01 3.825508803129196167e-02 4.367889836430549622e-02 1.197881717234849930e-02 6.084269657731056213e-02 4.157085716724395752e-02
1.403884738683700562e-01 2.931444346904754639e-01 1.760657578706741333e-01 1.168203651905059814e-01 -1.525909453630447388e-01 -1.803285256028175354e-02 -1.079168692231178284e-01 2.235936559736728668e-02 -1.931790378876030445e-03 -1.535743325948715210e-01 -1.073321909643709660e-03 -1.529366970062255859e-01 3.476707637310028076e-01 -3.259665071964263916e-01 2.843750640749931335e-02 -2.927590906620025635e-01 2.618176937103271484e-01 -1.974267661571502686e-01 -1.267893053591251373e-02 -1.465561538934707642e-01 -4.037328436970710754e-02 1.656908914446830750e-02 -8.405793458223342896e-02 -6.946916878223419189e-02 5.325053632259368896e-02 -1.824428886175155640e-02 1.057861298322677612e-01 3.944786265492439270e-02 -2.632117569446563721e-01 2.468985319137573242e-01 3.117634356021881104e-01 2.588788270950317383e-01
5.489987879991531372e-02 8.776308596134185791e-02 3.807312250137329102e-01 6.072849780321121216e-02 -3.979546949267387390e-02 1.392185240983963013e-01 -2.555426955223083496e-02 -1.203023865818977356e-01 -1.697833240032196045e-01 -2.292714565992355347e-01 -2.490549981594085693e-01 -1.922500133514404297e-01 1.370514482259750366e-01 5.443460866808891296e-02 3.155947327613830566e-01 -1.897305250167846680e-01 -5.169784277677536011e-02 -3.107963502407073975e-01 1.315980255603790283e-01 2.682732343673706055e-01 9.689256548881530762e-02 -7.185600697994232178e-02 1.721944063901901245e-01 -1.454426790587604046e-03 7.487624138593673706e-02 3.139382973313331604e-02 -7.359755039215087891e-02 -4.188150912523269653e-02 1.772831752896308899e-02 4.273708164691925049e-01 1.666800118982791901e-02 -1.925184577703475952e-01
8.285655081272125244e-02 3.241994082927703857e-01 1.471352726221084595e-01 -1.082848533987998962e-01 1.703574359416961670e-01 8.035597950220108032e-02 -1.624122709035873413e-01 -2.718440890312194824e-01 -1.931350529193878174e-01 -9.854694455862045288e-02 -4.852671623229980469e-01 -8.727532625198364258e-02 1.668394356966018677e-01 -1.932547427713871002e-02 -7.739216834306716919e-02 -1.055708006024360657e-01 9.109905362129211426e-02 -1.264226157218217850e-02 7.103540003299713135e-02 2.252655327320098877e-01 2.128225378692150116e-02 -1.267357170581817627e-01 -1.273698806762695312e-01 -1.157042905688285828e-01 1.097689568996429443e-02 3.710504472255706787e-01 -4.439906030893325806e-02 2.051011919975280762e-01 -1.641910970211029053e-01 7.792758196592330933e-02 5.067192483693361282e-03 2.411916553974151611e-01
5.692629143595695496e-02 -6.036337837576866150e-02 7.040707021951675415e-02 -4.230200946331024170e-01 1.598350703716278076e-01 -1.390973478555679321e-01 7.470223307609558105e-02 -7.598359137773513794e-02 1.777048408985137939e-02 -3.293694257736206055e-01 -2.428352981805801392e-01 4.086736962199211121e-02 -9.277454763650894165e-02 4.887326061725616455e-02 2.455606162548065186e-01 -4.977320432662963867e-01 -2.335990406572818756e-02 -6.481799483299255371e-02 4.043892398476600647e-02 1.686241179704666138e-01 -1.565280407667160034e-01 -1.159331202507019043e-01 -7.191544771194458008e-02 -8.979723602533340454e-02 1.674862205982208252e-01 1.789299100637435913e-01 2.394638359546661377e-01 7.457853108644485474e-02 -1.432904601097106934e-01 2.832220681011676788e-02 1.582148820161819458e-01 9.570451825857162476e-02
2.431855797767639160e-01 2.449523657560348511e-01 1.463979035615921021e-01 -1.878315806388854980e-01 1.254013329744338989e-01 1.032631471753120422e-01 1.177333891391754150e-01 5.671598017215728760e-02 2.535316860303282738e-03 -4.347093403339385986e-01 -6.517788767814636230e-02 -1.636923104524612427e-01 2.474912106990814209e-01 -1.318646669387817383e-01 1.687485128641128540e-01 -2.122956961393356323e-01 -5.985203012824058533e-02 -5.071532726287841797e-02 9.846506267786026001e-02 2.855633795261383057e-01 -9.150423109531402588e-02 -1.160396635532379150e-01 -1.969095878303050995e-02 7.424042373895645142e-02 2.578247785568237305e-01 -1.273877024650573730e-01 -1.443576514720916748e-01 8.431046456098556519e-02 1.164709851145744324e-01 2.537706494331359863e-01 -2.953126728534698486e-01 -8.668856322765350342e-02
8.757054060697555542e-02 8.271153271198272705e-02 2.998381620272994041e-03 -1.822585761547088623e-01 1.750197857618331909e-01 -9.138192981481552124e-02 -6.784287095069885254e-02 2.948788926005363464e-02 5.384679138660430908e-02 -2.952028512954711914e-01 -1.450381726026535034e-01 -2.759978175163269043e-02 1.429127156734466553e-01 2.947679460048675537e-01 1.685070246458053589e-01 -2.789772450923919678e-01 8.992706239223480225e-02 -1.364461928606033325e-01 2.757155895233154297e-02 3.177604675292968750e-01 -1.067339330911636353e-01 -2.371074110269546509e-01 -7.849725335836410522e-02 -9.846325963735580444e-03 2.184198200702667236e-01 3.653649389743804932e-01 1.125411242246627808e-01 9.423185884952545166e-02 -2.186661660671234131e-01 2.115454226732254028e-01 1.219062432646751404e-01 2.644854187965393066e-01
-1.753305345773696899e-01 2.253243923187255859e-01 -1.253026071935892105e-02 -1.316185146570205688e-01 -2.201676815748214722e-01 -3.212705627083778381e-02 -1.933412998914718628e-02 -1.388027369976043701e-01 -2.034915238618850708e-01 -1.303086876869201660e-01 -8.427143096923828125e-02 -1.576164066791534424e-01 -5.578580498695373535e-02 -1.875511370599269867e-02 1.934866011142730713e-01 -2.972334027290344238e-01 3.476110473275184631e-02 -4.326744377613067627e-01 7.441731542348861694e-02 -1.180554460734128952e-02 -2.197904735803604126e-01 -9.191965311765670776e-02 -5.593110620975494385e-02 1.469749957323074341e-01 2.735436558723449707e-01 -2.951024286448955536e-02 2.046602666378021240e-01 2.406634092330932617e-01 1.643825620412826538e-01 2.698371112346649170e-01 -2.461630403995513916e-01 -2.771306037902832031e-02
4.988858476281166077e-02 4.493389427661895752e-01 -4.814728349447250366e-02 -8.526632189750671387e-02 1.959605813026428223e-01 7.501597702503204346e-02 1.174781005829572678e-02 -1.834567487239837646e-01 -5.772491171956062317e-02 -2.345719337463378906e-01 2.887466549873352051e-02 9.666345268487930298e-02 2.537373267114162445e-02 -9.184761345386505127e-02 7.389672100543975830e-02 -1.920604407787322998e-01 -3.278874978423118591e-02 -9.253433346748352051e-02 2.177095264196395874e-01 2.591624483466148376e-02 -4.645406007766723633e-01 6.908861920237541199e-03 -2.945359051227569580e-02 7.021260261535644531e-02 2.594128549098968506e-01 -3.159219324588775635e-01 9.348424524068832397e-02 2.980913221836090088e-01 -2.095493525266647339e-01 1.912885578349232674e-03 2.912798663601279259e-03 1.615529507398605347e-02
1.695862114429473877e-01 4.831815883517265320e-02 8.211614936590194702e-02 -3.256264328956604004e-01 2.307724952697753906e-01 -3.432616218924522400e-02 -5.258746072649955750e-02 -5.262788757681846619e-02 -4.596712067723274231e-02 -2.583704292774200439e-01 -1.944248229265213013e-01 9.121911600232124329e-03 -9.224717505276203156e-03 1.812646239995956421e-01 2.029822617769241333e-01 -2.628544867038726807e-01 7.366423308849334717e-02 -7.762612402439117432e-02 -1.296042203903198242e-01 2.600437998771667480e-01 -1.693704128265380859e-01 -2.914698123931884766e-01 -7.787688821554183960e-02 -5.292290821671485901e-03 1.607621610164642334e-01 2.767104804515838623e-01 5.626667663455009460e-02 1.256180703639984131e-01 -2.767560780048370361e-01 2.462681978940963745e-01 2.377892471849918365e-02 2.672073245048522949e-01
2.296830415725708008e-01 3.374709049239754677e-04 1.464409679174423218e-01 -3.685909211635589600e-01 2.084861546754837036e-01 -2.344871163368225098e-01 5.731806159019470215e-02 -9.863284975290298462e-02 -1.146874651312828064e-01 -2.157928049564361572e-01 -3.199240863323211670e-01 -1.295918336836621165e-04 9.693534672260284424e-02 1.334053725004196167e-01 2.370877563953399658e-01 -3.267239034175872803e-01 -5.260435491800308228e-02 -1.845633685588836670e-01 -7.486034929752349854e-02 8.129426836967468262e-02 -1.075663119554519653e-01 -2.771013975143432617e-01 3.574249893426895142e-02 -1.301535516977310181e-01 8.181977272033691406e-02 1.951016783714294434e-01 1.730451136827468872e-01 1.158797144889831543e-01 -2.310783416032791138e-01 -6.553524732589721680e-02 -1.076608337461948395e-02 1.571504473686218262e-01
7.786741852760314941e-02 2.440516203641891479e-01 2.032591700553894043e-01 -2.002478390932083130e-01 2.150476872920989990e-01 1.508709490299224854e-01 -2.809439897537231445e-01 -1.921907812356948853e-01 1.323357224464416504e-01 -2.364361733198165894e-01 2.136784493923187256e-01 -2.963721938431262970e-02 1.744006574153900146e-01 -1.274571120738983154e-01 1.836622357368469238e-01 -1.697742938995361328e-01 -6.577190756797790527e-02 -1.878353357315063477e-01 -9.286598861217498779e-02 -1.582680344581604004e-01 -7.483178377151489258e-02 -3.525049984455108643e-01 -4.355913773179054260e-02 1.377037018537521362e-01 -2.149818390607833862e-01 -2.471487224102020264e-02 -1.322093605995178223e-01 1.836027652025222778e-01 -3.342432975769042969e-01 7.100036833435297012e-03 -5.652277544140815735e-02 -4.402740299701690674e-02
-1.084464341402053833e-01 -1.248530149459838867e-01 -1.666260510683059692e-02 -1.511264294385910034e-01 1.535145938396453857e-01 1.791962981224060059e-01 -5.925392732024192810e-02 -1.481275856494903564e-01 -1.304038465023040771e-01 -3.414236009120941162e-01 1.089386865496635437e-01 -1.387420594692230225e-01 3.374072015285491943e-01 1.002017967402935028e-02 -8.527969941496849060e-03 -2.899923920631408691e-02 -1.980412304401397705e-01 -3.644062578678131104e-01 2.079556137323379517e-01 -1.521047502756118774e-01 -2.865585684776306152e-01 -1.925923526287078857e-01 -8.764138072729110718e-02 -5.666076391935348511e-02 1.212499570101499557e-02 -1.424341946840286255e-01 1.744513809680938721e-01 3.913646936416625977e-02 -2.496607452630996704e-01 2.723883390426635742e-01 1.530339568853378296e-01 8.953206241130828857e-02
1.600219286046922207e-03 9.596414864063262939e-03 1.847703605890274048e-01 -2.280992865562438965e-01 2.466783225536346436e-01 -1.190208643674850464e-01 -1.179680675268173218e-01 3.589624166488647461e-02 -8.275791257619857788e-02 -2.048997879028320312e-01 -1.946839839220046997e-01 -4.706245381385087967e-03 -4.169200733304023743e-02 4.712292924523353577e-02 2.976481616497039795e-01 -6.084122881293296814e-02 -4.275406301021575928e-01 -3.422680199146270752e-01 5.681781470775604248e-02 -2.017740905284881592e-01 -9.616950899362564087e-02 1.144056692719459534e-01 -4.308078065514564514e-02 -1.189738735556602478e-01 -5.497184395790100098e-02 3.406893461942672729e-02 2.351367771625518799e-01 7.352927327156066895e-02 -2.343714982271194458e-01 3.668515980243682861e-01 5.900886654853820801e-02 -2.013074234127998352e-02
1.950099766254425049e-01 -9.107851237058639526e-02 4.681554809212684631e-02 -1.958901137113571167e-01 1.092256009578704834e-01 2.898269295692443848e-01 -1.175811812281608582e-01 -1.328110098838806152e-01 -7.857917994260787964e-02 -3.346345424652099609e-01 -1.029356718063354492e-01 -4.504859074950218201e-02 2.557397484779357910e-01 6.944027543067932129e-02 -1.831840276718139648e-01 -2.669389247894287109e-01 -1.205233484506607056e-01 -1.665989905595779419e-01 2.326759696006774902e-01 -1.597647964954376221e-01 -4.129872098565101624e-02 5.123281478881835938e-02 -8.229472488164901733e-02 -1.997850835323333740e-01 6.067620217800140381e-02 2.239309549331665039e-01 -7.364469021558761597e-02 3.202725350856781006e-01 -1.777391880750656128e-01 7.066094875335693359e-02 9.179987758398056030e-02 3.163898289203643799e-01
-1.339887827634811401e-01 9.816021472215652466e-02 3.693690598011016846e-01 -2.003315836191177368e-01 -3.619123715907335281e-03 -2.370443940162658691e-01 -9.007278084754943848e-02 -6.789831817150115967e-02 -2.862933576107025146e-01 -1.092976480722427368e-01 -3.614977598190307617e-01 -2.356616966426372528e-02 -1.127095073461532593e-01 -1.781864017248153687e-01 1.795514822006225586e-01 -1.760645061731338501e-01 -1.480596512556076050e-01 -1.961396783590316772e-01 -7.235808297991752625e-03 2.428863495588302612e-01 7.923535257577896118e-02 -1.866062358021736145e-02 1.807213015854358673e-02 -2.445819787681102753e-03 -3.434921428561210632e-02 -3.244927823543548584e-01 6.218930706381797791e-03 3.645435571670532227e-01 6.836404651403427124e-02 -2.171312645077705383e-02 -1.465000659227371216e-01 4.087353125214576721e-02
2.012377046048641205e-02 -1.772486865520477295e-01 1.678048670291900635e-01 5.070909112691879272e-02 3.465616703033447266e-01 1.080109775066375732e-01 1.635068953037261963e-01 -1.504820138216018677e-01 6.611199676990509033e-02 -2.106254994869232178e-01 -1.419105976819992065e-01 -3.289188072085380554e-02 1.157667264342308044e-01 -2.213046252727508545e-01 2.977611720561981201e-01 -2.980267107486724854e-01 6.861206144094467163e-02 -5.565822497010231018e-02 6.052659079432487488e-02 -9.908895939588546753e-02 8.953393436968326569e-03 -1.199050545692443848e-01 -2.466685771942138672e-01 -5.773138627409934998e-02 5.254669785499572754e-01 -1.599387824535369873e-01 3.504755720496177673e-02 1.596743911504745483e-01 -7.995675317943096161e-03 2.454643882811069489e-02 1.111194640398025513e-01 7.159687578678131104e-02
9.709034115076065063e-02 -4.430126398801803589e-02 2.005129009485244751e-01 -2.569573521614074707e-01 3.263723254203796387e-01 -9.712637960910797119e-02 -1.276193708181381226e-01 -9.435651451349258423e-02 -1.965162903070449829e-02 -3.200499713420867920e-01 -1.562272012233734131e-01 3.575722500681877136e-02 -1.564137451350688934e-02 1.474297046661376953e-01 1.280963420867919922e-01 -3.512235879898071289e-01 -2.177322283387184143e-02 -1.487863510847091675e-01 -5.035300552845001221e-02 1.482089608907699585e-01 -9.374204277992248535e-02 -1.992419362068176270e-01 -1.091490685939788818e-01 -1.647885590791702271e-01 6.314349174499511719e-02 1.838379204273223877e-01 3.033328950405120850e-01 1.359499096870422363e-01 -3.351074755191802979e-01 8.400201052427291870e-02 2.203398942947387695e-01 1.180313620716333389e-02
1.456665247678756714e-01 1.639936864376068115e-01 4.844509810209274292e-02 -1.223663613200187683e-01 2.134999483823776245e-01 -4.743497446179389954e-02 1.120887510478496552e-02 -6.123616546392440796e-02 -3.808077797293663025e-02 -2.129826545715332031e-01 -2.626847326755523682e-01 -2.559374319389462471e-03 -5.827368050813674927e-02 2.901797592639923096e-01 2.045259028673171997e-01 -1.846715807914733887e-01 9.094390273094177246e-02 -1.553646475076675415e-01 -1.548410058021545410e-01 1.799685806035995483e-01 -3.083884716033935547e-01 -2.496635913848876953e-01 -1.177253350615501404e-01 -2.982123568654060364e-02 1.670606285333633423e-01 3.048018217086791992e-01 2.223011292517185211e-02 1.951653808355331421e-01 -2.278589010238647461e-01 2.556815147399902344e-01 -4.931443929672241211e-02 2.518410980701446533e-01
1.040090471506118774e-01 -5.404722318053245544e-02 1.689957678318023682e-01 -3.374620079994201660e-01 6.088358163833618164e-02 1.188853681087493896e-01 -7.926410436630249023e-02 -1.402317881584167480e-01 1.241727843880653381e-01 -2.436701208353042603e-01 3.082684008404612541e-03 -1.241357624530792236e-01 1.730594485998153687e-01 -6.483712047338485718e-02 9.414152055978775024e-02 -6.519723683595657349e-02 -6.840922683477401733e-02 -4.102002382278442383e-01 1.169769987463951111e-01 -2.188331335783004761e-01 -1.988674253225326538e-01 3.790525496006011963e-01 -1.483426243066787720e-01 9.595698863267898560e-02 1.470968425273895264e-01 -1.813353300094604492e-01 2.859839238226413727e-02 2.096739411354064941e-02 -1.306470781564712524e-01 3.650268912315368652e-01 -4.121318459510803223e-02 7.619290053844451904e-02
-1.308376044034957886e-01 1.040094941854476929e-01 1.625925749540328979e-01 -2.539116442203521729e-01 1.006837710738182068e-01 9.575302153825759888e-02 -9.552136063575744629e-02 1.975280046463012695e-01 -3.793341666460037231e-02 -3.701479136943817139e-01 -9.346209466457366943e-02 7.704396545886993408e-02 1.218247041106224060e-01 -6.991302967071533203e-02 1.798790507018566132e-02 -1.427926775068044662e-02 1.522639859467744827e-02 -3.317532241344451904e-01 -2.802526950836181641e-01 2.413845062255859375e-01 -1.399514824151992798e-01 -1.158383861184120178e-01 -2.849086523056030273e-01 1.821566075086593628e-01 -4.499146307352930307e-04 -6.438069790601730347e-02 -1.317309122532606125e-02 1.341671198606491089e-01 1.747468486428260803e-02 4.493018984794616699e-01 1.015422865748405457e-01 1.051937043666839600e-01
2.312852889299392700e-01 -1.326947752386331558e-02 1.550851948559284210e-02 -1.801655292510986328e-01 2.656799554824829102e-01 -1.576423943042755127e-01 1.378941908478736877e-02 -6.257592886686325073e-02 -3.589155897498130798e-02 -2.310114502906799316e-01 -3.355293273925781250e-01 -2.613529860973358154e-01 -9.097302332520484924e-03 -9.665252873674035072e-04 -7.768161594867706299e-02 -1.376778185367584229e-01 -3.118669390678405762e-01 -1.239657849073410034e-01 1.627274155616760254e-01 1.266314089298248291e-01 1.424162536859512329e-01 3.758146893233060837e-03 -2.781925164163112640e-02 -9.209007769823074341e-02 2.979212105274200439e-01 8.337619155645370483e-02 -9.945251792669296265e-02 3.329706788063049316e-01 -2.029896527528762817e-02 3.016670942306518555e-01 2.465300261974334717e-01 1.089221332222223282e-02
1.979434043169021606e-01 -1.166590228676795959e-01 2.075614333152770996e-01 -1.378194838762283325e-01 -6.537490338087081909e-02 6.626050919294357300e-03 8.066248893737792969e-02 3.688193857669830322e-03 -3.652317821979522705e-01 -3.617906197905540466e-02 -9.110461920499801636e-02 -2.265939861536026001e-01 3.452800214290618896e-01 3.827793896198272705e-02 4.676901735365390778e-03 -1.679464578628540039e-01 -1.503297090530395508e-01 -2.890613377094268799e-01 4.269848577678203583e-04 -2.055771052837371826e-01 -1.364460885524749756e-01 7.353287190198898315e-02 -7.807362824678421021e-02 1.087238173931837082e-02 1.554025262594223022e-01 -1.103484630584716797e-01 5.237289238721132278e-03 4.890762269496917725e-01 -1.140383109450340271e-01 3.902238607406616211e-02 1.357408165931701660e-01 2.094688862562179565e-01
2.751651406288146973e-02 -5.020704492926597595e-02 9.790071099996566772e-02 -2.681898176670074463e-01 1.231626793742179871e-01 -9.458607435226440430e-02 -1.666140370070934296e-02 8.483166992664337158e-02 5.289351940155029297e-02 3.192813834175467491e-03 -3.089633285999298096e-01 -2.898258864879608154e-01 2.123815938830375671e-02 -1.636423319578170776e-01 5.017925053834915161e-03 -3.733290135860443115e-01 -3.214184939861297607e-02 -4.792635440826416016e-01 8.948943763971328735e-02 -2.117187902331352234e-02 -1.898546367883682251e-01 2.412589080631732941e-02 -1.405561715364456177e-01 2.461853623390197754e-01 1.491351872682571411e-01 -1.804731935262680054e-01 8.934762328863143921e-03 3.251697123050689697e-02 2.597409486770629883e-01 2.204217314720153809e-01 -7.179334014654159546e-02 -3.741187602281570435e-02
1.669536828994750977e-01 5.767954047769308090e-03 2.065779119729995728e-01 -1.155126914381980896e-01 6.570574641227722168e-02 1.310259401798248291e-01 -3.788794577121734619e-02 -2.684474885463714600e-01 -2.024322003126144409e-01 -2.155416458845138550e-01 -4.740986227989196777e-02 -4.300908744335174561e-01 3.372584283351898193e-01 -1.037105023860931396e-01 -5.231983587145805359e-02 -2.298571169376373291e-01 1.922411657869815826e-02 -1.739951223134994507e-01 1.112281233072280884e-01 2.537618279457092285e-01 1.155793964862823486e-01 1.854797750711441040e-01 -5.878512561321258545e-02 1.195925287902355194e-02 1.975201219320297241e-01 -5.083288252353668213e-02 -5.821456387639045715e-02 -3.817931190133094788e-02 2.269962280988693237e-01 2.945512235164642334e-01 -1.364634484052658081e-01 6.505234539508819580e-02
1.105197444558143616e-01 1.208435893058776855e-01 2.809060811996459961e-01 1.285278350114822388e-01 2.174396626651287079e-02 1.765227913856506348e-01 1.694823205471038818e-01 -6.877543777227401733e-02 -5.834079161286354065e-02 -3.320509791374206543e-01 -8.637930452823638916e-02 -1.335495412349700928e-01 4.008574187755584717e-01 -1.623269617557525635e-01 1.299629267305135727e-02 -3.774942755699157715e-01 1.704429239034652710e-01 -9.503722190856933594e-02 2.452132552862167358e-01 9.120064228773117065e-02 -2.788797914981842041e-01 -1.752182841300964355e-02 6.074079126119613647e-02 1.649963706731796265e-01 -1.911321096122264862e-02 -1.140776351094245911e-01 9.192042797803878784e-02 1.645966023206710815e-01 2.002303488552570343e-02 1.721545308828353882e-01 -1.900497972965240479e-01 -1.157572716474533081e-01
7.366159465163946152e-03 2.051560431718826294e-01 1.318245232105255127e-01 -9.885086119174957275e-02 -2.512937188148498535e-01 -1.170016229152679443e-01 5.759853124618530273e-02 -5.796337127685546875e-02 -9.736450761556625366e-02 -2.391347587108612061e-01 -1.852024942636489868e-01 -1.635260879993438721e-01 -8.677240461111068726e-02 2.406359836459159851e-02 2.651882171630859375e-01 -3.213946521282196045e-01 1.630108207464218140e-01 -2.793399691581726074e-01 -4.077512398362159729e-02 7.420395966619253159e-03 1.128027811646461487e-01 -1.695137619972229004e-01 -7.827255129814147949e-02 -3.111924789845943451e-02 2.822110652923583984e-01 2.769154012203216553e-01 3.140859305858612061e-02 5.458598583936691284e-02 1.204513832926750183e-01 4.461520016193389893e-01 9.406739473342895508e-02 -1.352090947329998016e-02
7.791323959827423096e-02 -1.198017299175262451e-01 -2.076234370470046997e-01 -4.675531759858131409e-02 3.210369646549224854e-01 3.111104946583509445e-03 -1.835222691297531128e-01 -2.195081710815429688e-01 -7.781308889389038086e-02 -1.232580021023750305e-01 -3.310672640800476074e-01 1.124696135520935059e-01 2.423212975263595581e-01 9.469594061374664307e-02 2.035239189863204956e-01 -1.383260786533355713e-01 -2.939111739397048950e-02 -1.334843486547470093e-01 2.932059764862060547e-01 2.849648892879486084e-01 -1.120384708046913147e-01 -1.947888433933258057e-01 -2.378054261207580566e-01 -8.167176693677902222e-02 -6.282903999090194702e-02 -2.425923347473144531e-01 7.435116916894912720e-02 2.835865616798400879e-01 -9.508082270622253418e-02 1.332388520240783691e-01 -4.792447388172149658e-02 1.371642667800188065e-02
1.402734667062759399e-01 1.435524672269821167e-01 3.592278109863400459e-03 -1.688474565744400024e-01 2.645500600337982178e-01 -5.692148953676223755e-02 3.886922821402549744e-02 -5.384982004761695862e-02 2.159268595278263092e-02 -2.422342896461486816e-01 -2.197016030550003052e-01 -1.984922736883163452e-01 -9.682906791567802429e-03 1.356771886348724365e-01 2.635646164417266846e-01 -3.090980052947998047e-01 1.179689615964889526e-01 -2.864355035126209259e-02 -1.359536200761795044e-01 2.935438156127929688e-01 -2.005207538604736328e-01 -3.339394032955169678e-01 -1.008773520588874817e-01 -7.088204473257064819e-02 9.666708856821060181e-02 3.251604139804840088e-01 2.811332233250141144e-02 2.060587406158447266e-01 -1.257155090570449829e-01 1.554048359394073486e-01 3.351402655243873596e-02 1.936978101730346680e-01
3.306848555803298950e-02 -4.179031774401664734e-02 4.142561554908752441e-02 -1.876628100872039795e-01 -1.009547859430313110e-01 -8.302578330039978027e-02 1.124087795615196228e-01 -3.601228892803192139e-01 8.667793869972229004e-02 -2.832001149654388428e-01 3.322482481598854065e-02 -1.134453415870666504e-01 3.152751922607421875e-01 2.288208752870559692e-01 -6.319631636142730713e-02 -5.266454815864562988e-02 -1.584079265594482422e-01 -2.739123404026031494e-01 2.181115895509719849e-01 -1.079897359013557434e-01 -5.063618998974561691e-03 -1.592376083135604858e-01 -1.038005053997039795e-01 5.714061204344034195e-03 6.644044816493988037e-02 9.264567494392395020e-02 4.248839989304542542e-02 5.311741828918457031e-01 -1.062055304646492004e-01 1.177074760198593140e-01 1.514353156089782715e-01 6.501676980406045914e-03
1.566589921712875366e-01 1.258584260940551758e-01 -4.158940538763999939e-02 -2.731002867221832275e-02 -2.862995862960815430e-01 -4.402690380811691284e-02 -1.591452062129974365e-01 6.738890707492828369e-02 -6.557227671146392822e-02 -2.564508020877838135e-01 -2.404416054487228394e-01 -1.539149731397628784e-01 1.484680473804473877e-01 -1.988404542207717896e-01 1.779615432024002075e-01 -3.492120504379272461e-01 -1.033472791314125061e-01 -3.719576895236968994e-01 -8.440956473350524902e-02 -1.303462386131286621e-01 -1.187070012092590332e-01 2.420608848333358765e-01 -2.721846476197242737e-02 2.431873381137847900e-01 9.758949279785156250e-03 -1.285399645566940308e-01 -1.596565991640090942e-01 9.900885075330734253e-02 -2.943238317966461182e-01 1.292835026979446411e-01 -1.121523603796958923e-01 -5.527964606881141663e-02
8.246064931154251099e-02 -1.137003228068351746e-01 2.277993261814117432e-01 -8.474141359329223633e-02 1.490578949451446533e-01 1.691332012414932251e-01 -2.822936773300170898e-01 -1.523165553808212280e-01 -1.253890991210937500e-01 -2.908495962619781494e-01 -5.666663497686386108e-02 -3.610221147537231445e-01 3.859574198722839355e-01 -4.254321008920669556e-02 2.641615085303783417e-02 -2.558279633522033691e-01 -5.151913315057754517e-02 -8.336380124092102051e-02 -1.284024771302938461e-02 2.106409519910812378e-01 -1.120920404791831970e-01 1.644695252180099487e-01 8.860701322555541992e-02 1.157940998673439026e-01 3.929180279374122620e-02 -8.536599576473236084e-02 5.538551136851310730e-02 1.687287390232086182e-01 1.238112673163414001e-01 2.435529381036758423e-01 -2.358869314193725586e-01 -1.761565804481506348e-01
6.451123952865600586e-02 2.110400944948196411e-01 2.350245974957942963e-02 -5.099134147167205811e-02 -3.135953843593597412e-01 -1.557982563972473145e-01 -2.785847187042236328e-01 -2.684131264686584473e-02 -2.126434892416000366e-01 -2.581920325756072998e-01 -2.192242294549942017e-01 5.138899385929107666e-02 1.703771948814392090e-01 -6.625207513570785522e-02 9.051369130611419678e-02 -1.140883415937423706e-01 -2.568350434303283691e-01 -3.668206930160522461e-01 -1.470796167850494385e-01 -7.016400992870330811e-02 1.126272697001695633e-02 -1.244240775704383850e-01 -7.703255116939544678e-02 4.629893973469734192e-02 2.785788476467132568e-01 1.426079397788271308e-04 -4.829035326838493347e-02 1.475694030523300171e-01 1.081523299217224121e-01 3.825675547122955322e-01 -8.636302500963211060e-02 1.095646023750305176e-01
8.968485891819000244e-02 4.998093470931053162e-02 -1.143097132444381714e-01 -2.343806773424148560e-01 1.182457730174064636e-01 2.579872608184814453e-01 -2.227756530046463013e-01 -4.181115627288818359e-01 5.011121928691864014e-02 -4.356261715292930603e-02 -3.290714323520660400e-01 -1.074622385203838348e-02 1.027080938220024109e-01 -1.455151289701461792e-01 1.135820299386978149e-01 -1.342336833477020264e-01 1.615692526102066040e-01 -2.445245981216430664e-01 -7.049001008272171021e-02 2.325957864522933960e-01 6.451443582773208618e-02 1.515127569437026978e-01 1.818810030817985535e-02 -1.632307767868041992e-01 8.750761300325393677e-02 1.287570595741271973e-01 1.888785213232040405e-01 3.059071302413940430e-01 -8.797666430473327637e-02 1.523675471544265747e-01 9.504258632659912109e-02 2.201758176088333130e-01
1.883849352598190308e-01 1.881475001573562622e-01 1.967405825853347778e-01 1.333977133035659790e-01 -1.697288453578948975e-01 3.000884134962689131e-05 4.708738252520561218e-02 -1.895203590393066406e-01 -3.522259369492530823e-02 -6.982761621475219727e-02 -2.571962177753448486e-01 -1.060581207275390625e-01 3.987241089344024658e-01 1.118893027305603027e-01 1.682427078485488892e-01 -2.030776739120483398e-01 -3.089527226984500885e-02 -1.655937284231185913e-01 3.700211346149444580e-01 1.987770199775695801e-02 -3.589550778269767761e-02 5.466855317354202271e-02 2.747868001461029053e-02 -1.010391563177108765e-01 -1.030081603676080704e-02 -3.577137365937232971e-02 2.513130307197570801e-01 1.761948317289352417e-01 -2.406575083732604980e-01 1.054629012942314148e-01 1.732073277235031128e-01 3.248849809169769287e-01
1.021482348442077637e-01 2.235944569110870361e-01 5.545209720730781555e-02 3.070692345499992371e-02 8.833520114421844482e-02 2.788960635662078857e-01 -1.495547443628311157e-01 2.670295350253582001e-02 1.692093163728713989e-01 -3.316192328929901123e-01 -1.681206226348876953e-01 1.177381053566932678e-01 9.361144900321960449e-02 -1.154858693480491638e-01 -1.013050135225057602e-02 -5.081443786621093750e-01 3.918170463293790817e-03 -2.093302905559539795e-01 3.387697739526629448e-03 -1.524918228387832642e-01 1.207720264792442322e-01 -5.308214947581291199e-02 -9.916359931230545044e-02 -8.014813810586929321e-02 -1.500358339399099350e-02 3.693116083741188049e-02 1.354796346276998520e-02 5.467498302459716797e-02 1.514908671379089355e-01 3.588376343250274658e-01 -3.106025457382202148e-01 1.097000241279602051e-01
-3.152022510766983032e-02 3.396742045879364014e-02 -5.060522630810737610e-02 -9.554291516542434692e-02 -7.933793216943740845e-02 -3.652460500597953796e-02 -1.609353870153427124e-01 1.547047793865203857e-01 1.196838617324829102e-01 -3.524871170520782471e-01 -2.573625445365905762e-01 -2.435210645198822021e-01 2.762139141559600830e-01 -1.347572915256023407e-02 1.594855785369873047e-01 -2.419278025627136230e-01 3.862117230892181396e-02 -7.448612153530120850e-02 1.850718632340431213e-02 -3.594810515642166138e-02 -3.398168087005615234e-01 -3.168554604053497314e-02 -4.307977259159088135e-01 2.111619710922241211e-01 -1.730385571718215942e-01 -1.821253914386034012e-03 -4.099481180310249329e-02 -1.031375676393508911e-01 -1.951111257076263428e-01 2.262307554483413696e-01 -1.241017580032348633e-01 4.367590695619583130e-02
4.058420285582542419e-02 4.122079908847808838e-01 -8.958010585047304630e-04 -9.412478655576705933e-03 -1.071233302354812622e-01 6.624086201190948486e-02 -1.893876343965530396e-01 -8.040101826190948486e-02 -2.454665750265121460e-01 -8.245664834976196289e-02 -1.996028572320938110e-01 -1.592858135700225830e-01 7.450450211763381958e-02 -7.741281390190124512e-02 2.209186255931854248e-01 -2.923780381679534912e-01 -1.517996378242969513e-02 -9.994407743215560913e-02 3.535281121730804443e-02 -1.556991017423570156e-03 -4.584156870841979980e-01 8.284426480531692505e-02 -2.675959765911102295e-01 1.796593517065048218e-01 1.602511852979660034e-02 -2.510058879852294922e-01 1.662808656692504883e-01 -1.274929642677307129e-01 -1.461723893880844116e-01 5.693797022104263306e-02 -1.619276851415634155e-01 -4.117142409086227417e-02
-3.603101521730422974e-02 -8.131669461727142334e-02 1.562820523977279663e-01 -9.595718979835510254e-02 7.246839255094528198e-02 3.788126632571220398e-02 3.278102353215217590e-02 -2.461484074592590332e-01 -5.319099128246307373e-02 -4.341230690479278564e-01 -5.327121913433074951e-02 -1.190052554011344910e-01 3.300388157367706299e-02 -1.702248752117156982e-01 -1.436064485460519791e-02 -2.616150677204132080e-01 -2.747563719749450684e-01 -5.689106881618499756e-02 -2.440783828496932983e-01 -9.098894149065017700e-02 2.063857316970825195e-01 -1.592426151037216187e-01 -1.330801565200090408e-02 1.173389777541160583e-01 1.303748488426208496e-01 -2.926332950592041016e-01 2.719849050045013428e-01 2.024942636489868164e-01 -6.767549365758895874e-02 2.553034126758575439e-01 1.272105574607849121e-01 2.259802520275115967e-01
-2.501088082790374756e-01 2.434769868850708008e-01 2.247228771448135376e-01 -1.195737943053245544e-01 -1.002819016575813293e-01 -3.111286461353302002e-01 -1.234719008207321167e-01 1.596447825431823730e-01 -6.483349949121475220e-02 -2.312939316034317017e-01 -2.411463111639022827e-01 -4.493175148963928223e-01 -8.590246737003326416e-02 -4.789572581648826599e-02 -1.974096707999706268e-02 -2.799875140190124512e-01 -1.466765701770782471e-01 -1.606717258691787720e-01 5.765311047434806824e-02 -7.477852702140808105e-02 -4.349904879927635193e-02 -1.820475910790264606e-03 -2.223959714174270630e-01 1.769167184829711914e-01 1.087638810276985168e-01 -2.376516759395599365e-01 5.993065610527992249e-02 1.441353708505630493e-01 1.737482263706624508e-03 7.405955344438552856e-02 -1.449534147977828979e-01 -3.884571418166160583e-02
-2.540695481002330780e-02 3.463170230388641357e-01 1.205265615135431290e-02 7.932569086551666260e-02 1.396842747926712036e-01 1.410120129585266113e-01 5.228479206562042236e-02 -6.620942801237106323e-02 -2.345685958862304688e-01 -4.423360526561737061e-01 -2.465368062257766724e-01 3.602024866268038750e-03 1.959276646375656128e-01 -2.840850315988063812e-02 -9.281365200877189636e-03 -2.581224739551544189e-01 6.818794459104537964e-02 -2.368114292621612549e-01 -2.956994436681270599e-02 -5.610727518796920776e-02 1.259384006261825562e-01 -1.576462686061859131e-01 -1.636016964912414551e-01 6.475279480218887329e-02 1.364722251892089844e-01 -4.595584049820899963e-02 1.150278151035308838e-01 -1.046009175479412079e-02 1.436044126749038696e-01 3.185639977455139160e-01 -3.012098968029022217e-01 -1.604674011468887329e-01
6.593623757362365723e-02 2.222788929939270020e-01 5.670957267284393311e-03 -2.247245311737060547e-01 1.132292151451110840e-01 -7.819525152444839478e-02 8.163335174322128296e-02 -1.221857219934463501e-01 -4.977371171116828918e-02 -8.567467331886291504e-02 -1.103885099291801453e-01 -2.932495772838592529e-01 2.418150007724761963e-01 -1.482981890439987183e-01 3.424006700515747070e-02 -3.902405500411987305e-01 -3.940944969654083252e-01 -1.315318495035171509e-01 -6.227819621562957764e-02 -2.306527346372604370e-01 5.356837436556816101e-02 -8.746547996997833252e-02 6.244376301765441895e-02 1.074784770607948303e-01 3.151161372661590576e-01 -8.964028209447860718e-02 1.681246757507324219e-01 2.835475504398345947e-01 7.956963777542114258e-02 -2.447652444243431091e-02 1.603439003229141235e-01 9.464035928249359131e-02
2.987776398658752441e-01 7.427661120891571045e-02 2.762845903635025024e-02 -1.774487271904945374e-02 -3.583880960941314697e-01 1.019875481724739075e-01 3.898631036281585693e-02 -7.904085330665111542e-03 -1.294191181659698486e-01 -1.590990424156188965e-01 -3.431216478347778320e-01 4.547927528619766235e-02 3.441261351108551025e-01 -1.158436061814427376e-03 -9.143609553575515747e-02 -2.859270013868808746e-02 -8.691605925559997559e-02 -4.405001401901245117e-01 -9.337341040372848511e-02 -7.804699707776308060e-04 8.105564862489700317e-02 -2.748414278030395508e-01 -1.265006065368652344e-01 3.059069626033306122e-02 9.461887180805206299e-03 1.787604996934533119e-04 9.542234987020492554e-02 1.220649108290672302e-01 -4.530158266425132751e-02 3.633596301078796387e-01 -2.031369507312774658e-02 7.934804260730743408e-02
3.726105391979217529e-01 -6.578525900840759277e-02 2.631883323192596436e-02 -8.902414143085479736e-02 6.273637712001800537e-02 7.613640278577804565e-02 -2.008900344371795654e-01 -1.523856669664382935e-01 -5.683019757270812988e-03 -2.658693194389343262e-01 -3.082446157932281494e-01 -1.920325756072998047e-01 2.144809067249298096e-02 1.714007854461669922e-01 -3.748105466365814209e-02 -8.593721687793731689e-02 -4.032021462917327881e-01 -1.174743473529815674e-01 -1.556558758020401001e-01 3.602752834558486938e-02 -1.250222474336624146e-01 1.137780845165252686e-01 -1.444734185934066772e-01 -1.094433218240737915e-01 2.412606030702590942e-01 5.215945467352867126e-02 2.910109050571918488e-02 4.221546053886413574e-01 5.220221355557441711e-02 -3.386435285210609436e-02 -1.090890914201736450e-02 1.623618155717849731e-01
1.823154538869857788e-01 1.905733197927474976e-01 1.672374010086059570e-01 -3.062736988067626953e-01 2.199901938438415527e-01 -3.595682233572006226e-02 -6.561978906393051147e-02 -5.955737829208374023e-02 -5.702780559659004211e-02 -2.345616072416305542e-01 -3.292993307113647461e-01 -5.611075088381767273e-02 1.144897118210792542e-01 1.139015611261129379e-02 1.968638598918914795e-01 -3.049552738666534424e-01 -2.236871514469385147e-03 3.437849879264831543e-02 -6.249723210930824280e-02 1.157344430685043335e-01 -2.030186355113983154e-01 -5.076875165104866028e-02 -1.944650709629058838e-01 5.051759257912635803e-02 1.051103994250297546e-01 2.820124924182891846e-01 2.390962690114974976e-01 1.831478253006935120e-02 -3.274050652980804443e-01 -9.682974219322204590e-02 2.137701064348220825e-01 1.525828391313552856e-01
-2.215605974197387695e-01 1.568701118230819702e-01 9.328782558441162109e-02 9.693631529808044434e-02 9.905835241079330444e-02 -1.011858657002449036e-01 6.964322924613952637e-02 1.782537251710891724e-02 -5.624125152826309204e-02 -1.892359107732772827e-01 -2.011099606752395630e-01 -1.729261875152587891e-01 3.624110817909240723e-01 1.423208862543106079e-01 1.915108859539031982e-01 -3.230212926864624023e-01 -1.115031316876411438e-01 -1.215674281120300293e-01 -9.356864728033542633e-03 9.023322910070419312e-02 2.449885159730911255e-01 9.924412518739700317e-02 -2.336434423923492432e-01 -7.399478554725646973e-02 -1.562222838401794434e-01 2.602051198482513428e-01 -5.813881009817123413e-02 1.496779620647430420e-01 -3.436523675918579102e-01 1.798458397388458252e-01 -2.123770117759704590e-01 -4.722986370325088501e-02
1.475559268146753311e-02 -1.322717070579528809e-01 -7.912220805883407593e-02 -1.304269433021545410e-01 2.271661460399627686e-01 1.271539032459259033e-01 -1.983596757054328918e-02 -1.630993783473968506e-01 5.161262676119804382e-02 -9.275078773498535156e-02 -4.440884292125701904e-02 -2.732497751712799072e-01 2.898504137992858887e-01 -2.453551292419433594e-01 -8.112759888172149658e-02 -2.169342637062072754e-01 -1.682964712381362915e-01 -4.564182162284851074e-01 1.389797776937484741e-02 2.664218470454216003e-02 -1.061637252569198608e-01 7.073760032653808594e-02 -2.358137071132659912e-01 2.212200313806533813e-01 6.573545932769775391e-02 5.994573235511779785e-03 1.817400604486465454e-01 -7.201716303825378418e-02 -5.197073146700859070e-02 3.897907435894012451e-01 -1.504976749420166016e-01 -1.623055152595043182e-02
-7.862530648708343506e-03 1.707078069448471069e-01 3.393717408180236816e-01 -2.856851518154144287e-01 -1.176890879869461060e-01 -4.265256226062774658e-02 -5.906808748841285706e-02 -1.324071884155273438e-01 -1.264327913522720337e-01 -1.633373796939849854e-01 -4.347679913043975830e-01 -1.577854603528976440e-01 -4.208825528621673584e-02 8.122996240854263306e-02 -9.093559533357620239e-02 -1.625242084264755249e-01 3.055106997489929199e-01 -2.649539411067962646e-01 1.281681060791015625e-01 6.617502868175506592e-02 -9.387717396020889282e-02 -5.548584088683128357e-02 -4.115552827715873718e-02 3.881329903379082680e-04 -3.499698638916015625e-02 5.878210067749023438e-02 1.568661779165267944e-01 1.495620161294937134e-01 -1.366441603749990463e-02 2.536721229553222656e-01 -2.749978899955749512e-01 -2.189408689737319946e-01
3.540597856044769287e-02 1.287492662668228149e-01 4.408147186040878296e-02 -2.810983359813690186e-01 2.535403966903686523e-01 7.004655897617340088e-02 -9.022336453199386597e-02 -1.077678054571151733e-01 -8.492709696292877197e-02 -2.311074733734130859e-01 -1.919464021921157837e-01 -3.400029242038726807e-02 -9.687741845846176147e-02 1.682840138673782349e-01 1.667677313089370728e-01 -3.319742083549499512e-01 1.340654045343399048e-01 -9.757122397422790527e-02 -9.399496763944625854e-02 2.768395245075225830e-01 -2.378278970718383789e-01 -2.669693827629089355e-01 -3.955993801355361938e-02 -2.812150679528713226e-02 1.783394962549209595e-01 3.228800296783447266e-01 9.099353849887847900e-02 1.894716918468475342e-01 -2.406379878520965576e-01 1.510832309722900391e-01 3.297109901905059814e-02 1.808491051197052002e-01
-8.689960092306137085e-02 1.011822447180747986e-01 -8.206412196159362793e-02 -4.121463894844055176e-01 -4.954457283020019531e-02 -6.945574283599853516e-02 4.959099739789962769e-02 -2.915260195732116699e-01 4.326766356825828552e-02 -3.955577313899993896e-01 -2.467488683760166168e-02 -1.898606568574905396e-01 3.568805456161499023e-01 -1.628193408250808716e-01 1.764510571956634521e-01 -1.429629027843475342e-01 -2.402897551655769348e-02 -1.667366027832031250e-01 2.387294620275497437e-01 2.497771382331848145e-01 -2.919242344796657562e-02 -9.018249809741973877e-02 4.267812520265579224e-02 9.677536040544509888e-02 6.507918238639831543e-03 -1.698661595582962036e-01 -1.850526928901672363e-01 9.833294153213500977e-02 -5.373293999582529068e-03 1.458916664123535156e-01 2.131774872541427612e-01 5.427101254463195801e-02
-5.107343569397926331e-02 3.192248642444610596e-01 6.398433446884155273e-02 -1.886887475848197937e-02 2.166784256696701050e-01 2.545365989208221436e-01 -1.949919946491718292e-02 1.410311907529830933e-01 5.247769877314567566e-02 -1.235409826040267944e-01 -2.644452750682830811e-01 -1.542871538549661636e-02 1.772561371326446533e-01 -2.505050972104072571e-02 3.123794794082641602e-01 -1.335691660642623901e-01 5.168034136295318604e-02 -3.057013452053070068e-01 3.521208837628364563e-02 1.633483618497848511e-01 6.161705404520034790e-02 -2.475650757551193237e-01 1.887935847043991089e-01 1.368516385555267334e-01 1.650137454271316528e-01 -1.092800945043563843e-01 5.069375783205032349e-02 1.261525452136993408e-01 -2.515349537134170532e-02 4.074779748916625977e-01 -2.352619022130966187e-01 1.398412790149450302e-02
7.201499305665493011e-03 9.152948111295700073e-02 1.508164554834365845e-01 2.423690408468246460e-01 -5.092505365610122681e-02 1.008906494826078415e-02 -1.663785129785537720e-01 -3.832019865512847900e-02 -1.006150618195533752e-01 -2.422190755605697632e-01 -1.074896827340126038e-01 -9.498059004545211792e-02 1.534921377897262573e-01 -2.318525910377502441e-01 2.861621975898742676e-01 -1.481089591979980469e-01 -1.141578629612922668e-01 -4.075125157833099365e-01 -3.197770118713378906e-01 -6.463760882616043091e-02 -3.181930780410766602e-01 -8.276375383138656616e-02 -1.962116807699203491e-01 -1.012867391109466553e-01 1.317482888698577881e-01 1.458066403865814209e-01 2.770617008209228516e-01 5.944415461272001266e-03 1.029631644487380981e-01 -9.607542306184768677e-03 1.968611180782318115e-01 2.179583534598350525e-02
8.427228033542633057e-02 3.514153659343719482e-01 2.341284602880477905e-02 -3.046722412109375000e-01 -4.692341014742851257e-02 8.724302053451538086e-02 -2.530758082866668701e-01 -1.062406674027442932e-01 -1.591295748949050903e-01 -1.842851936817169189e-01 -3.845752179622650146e-01 1.047206893563270569e-01 1.636545807123184204e-01 -7.478172332048416138e-02 -1.224678903818130493e-01 -2.368377447128295898e-01 1.290188580751419067e-01 -3.669421374797821045e-02 -9.337977319955825806e-02 1.427418142557144165e-01 -4.974389448761940002e-02 -1.661602221429347992e-02 -1.126756146550178528e-01 -1.294560581445693970e-01 9.014197438955307007e-02 3.385501503944396973e-01 -8.824321627616882324e-02 2.670637369155883789e-01 -1.364305615425109863e-01 1.714126616716384888e-01 6.387782841920852661e-02 1.898707300424575806e-01
1.086893528699874878e-01 -4.327037557959556580e-02 4.941614568233489990e-01 -9.978603571653366089e-02 -1.827157437801361084e-01 3.213690817356109619e-01 -1.685948297381401062e-02 -4.772263765335083008e-02 2.165901847183704376e-02 -3.447509557008743286e-02 -1.798159033060073853e-01 -8.304789662361145020e-02 -7.283926010131835938e-02 5.322059150785207748e-03 -4.756978154182434082e-02 -2.982054650783538818e-01 -7.214229553937911987e-02 -1.447037756443023682e-01 1.077994331717491150e-01 -1.830328404903411865e-01 1.325454115867614746e-01 3.609748929738998413e-02 -2.995770871639251709e-01 1.755826920270919800e-01 -1.684682816267013550e-01 1.225480716675519943e-02 -1.166043058037757874e-01 3.189958631992340088e-01 -1.145639643073081970e-01 2.460775673389434814e-01 1.144949272274971008e-01 -1.189026534557342529e-01
-3.317732736468315125e-02 3.262097239494323730e-01 3.310744836926460266e-02 1.250209473073482513e-02 -1.603962332010269165e-01 -8.980264514684677124e-02 -2.899646162986755371e-01 -6.419420987367630005e-02 -6.421180069446563721e-02 4.178068041801452637e-02 -2.198171913623809814e-01 7.407225668430328369e-02 1.659521311521530151e-01 -2.473841793835163116e-02 1.114091277122497559e-01 -1.914586126804351807e-01 -1.416196078062057495e-01 -3.078462481498718262e-01 1.437368094921112061e-01 3.035810776054859161e-02 -2.612160742282867432e-01 2.588489949703216553e-01 -1.880737766623497009e-02 2.319684475660324097e-01 1.505089253187179565e-01 -3.199139237403869629e-01 1.940933316946029663e-01 3.222580552101135254e-01 -9.900671988725662231e-02 1.072484627366065979e-01 1.291168183088302612e-01 -4.520639032125473022e-02
1.873665452003479004e-01 9.749913960695266724e-02 1.422967612743377686e-01 -1.804580539464950562e-01 -3.453913610428571701e-03 4.302224814891815186e-01 -1.059295982122421265e-01 -8.596748113632202148e-02 -1.087910309433937073e-01 -1.356400400400161743e-01 -1.525312066078186035e-01 -3.395881354808807373e-01 -1.193610019981861115e-02 2.106149448081851006e-03 1.689523160457611084e-01 -7.308953255414962769e-02 1.922577917575836182e-01 -4.227933585643768311e-01 -2.653511241078376770e-02 -1.411259323358535767e-01 4.047144576907157898e-02 -7.020008563995361328e-02 -9.199535846710205078e-02 2.564381994307041168e-02 1.938542425632476807e-01 -1.875309199094772339e-01 -5.902633443474769592e-02 2.423696815967559814e-01 -1.315481364727020264e-01 -2.794381976127624512e-01 -1.057211309671401978e-01 -4.938710853457450867e-02
2.639985382556915283e-01 5.399829708039760590e-03 1.381120383739471436e-01 -1.834468394517898560e-01 -8.585718274116516113e-02 -1.066344529390335083e-01 1.983395218849182129e-02 -5.326308682560920715e-02 -2.309555113315582275e-01 -1.752062737941741943e-01 -9.760959446430206299e-02 -3.190780580043792725e-01 3.747463822364807129e-01 -9.557040035724639893e-02 -1.314005255699157715e-01 -4.421338438987731934e-02 -1.717726737260818481e-01 -3.011017739772796631e-01 1.353068053722381592e-01 -2.034931033849716187e-01 -1.509105600416660309e-02 -2.045754194259643555e-01 -6.234734505414962769e-02 1.375664770603179932e-01 2.117806822061538696e-01 -1.700179576873779297e-01 -6.967200338840484619e-02 2.971749901771545410e-01 -1.192856505513191223e-01 1.569958478212356567e-01 1.651054918766021729e-01 1.165024936199188232e-01
1.693073809146881104e-01 1.582046300172805786e-01 8.127338439226150513e-02 -2.391203865408897400e-02 -1.484149545431137085e-01 -8.252113312482833862e-02 7.900477945804595947e-02 -2.498743683099746704e-01 -3.225303441286087036e-02 -2.408644706010818481e-01 -6.697764992713928223e-02 -2.439293414354324341e-01 2.103752195835113525e-01 1.088452991098165512e-02 -1.582783758640289307e-01 -1.778580248355865479e-01 -1.957979053258895874e-01 -3.723691105842590332e-01 -1.979532651603221893e-02 -2.349365204572677612e-01 -1.737849116325378418e-01 -6.873423606157302856e-02 -4.428794607520103455e-02 3.078705631196498871e-03 1.553442776203155518e-01 -2.133065164089202881e-01 -5.305155739188194275e-02 3.444449901580810547e-01 -3.765195608139038086e-01 4.318008664995431900e-03 9.015572816133499146e-02 8.382804691791534424e-02
-8.753254264593124390e-02 9.169099479913711548e-02 -2.721820957958698273e-03 -3.485068380832672119e-01 -8.938755840063095093e-03 2.794202566146850586e-01 3.909866325557231903e-03 8.137751370668411255e-02 -5.016236752271652222e-02 2.823897264897823334e-02 -2.729841470718383789e-01 -2.727241516113281250e-01 -6.124941632151603699e-02 5.598604679107666016e-02 5.453941598534584045e-02 -1.469374001026153564e-01 3.927505016326904297e-02 -4.095653295516967773e-01 6.027685478329658508e-02 1.780183017253875732e-01 5.502447020262479782e-03 6.105813011527061462e-02 -7.967717200517654419e-02 2.863170504570007324e-01 2.227271348237991333e-01 -1.546252220869064331e-01 2.053788155317306519e-01 2.692475318908691406e-01 2.596143446862697601e-02 3.264503777027130127e-01 -4.312720522284507751e-02 -4.518112633377313614e-03
9.633110836148262024e-03 -6.588496267795562744e-02 3.202024698257446289e-01 6.462313979864120483e-02 1.391099859029054642e-02 -5.723018944263458252e-02 -1.561327092349529266e-02 -5.356113985180854797e-02 1.175794228911399841e-01 -2.929286956787109375e-01 -5.008779093623161316e-02 -3.185325562953948975e-01 4.935152083635330200e-02 -1.926758140325546265e-01 9.001711010932922363e-02 -2.599910199642181396e-01 -1.518490612506866455e-01 -1.443301737308502197e-01 -1.402764916419982910e-01 -1.631255894899368286e-01 1.112204045057296753e-01 1.685658842325210571e-02 7.122825086116790771e-02 1.896891444921493530e-01 1.093606948852539062e-01 -3.239856362342834473e-01 1.828325688838958740e-01 3.240589797496795654e-01 -1.612338274717330933e-01 2.231401205062866211e-01 9.443482756614685059e-02 2.818811237812042236e-01
-1.154715660959482193e-02 -1.841808669269084930e-02 8.789943158626556396e-02 -1.759953796863555908e-01 3.454197943210601807e-01 1.818294525146484375e-01 -7.363680005073547363e-02 5.751532968133687973e-03 -1.887850314378738403e-01 -2.509728372097015381e-01 -4.180694743990898132e-02 -2.078160643577575684e-01 1.394890397787094116e-01 9.931454807519912720e-02 4.104665219783782959e-01 -1.050480455160140991e-01 -2.639034390449523926e-01 -1.633233428001403809e-01 -5.374738946557044983e-02 -1.296136062592267990e-02 1.918126828968524933e-02 2.401040680706501007e-02 6.038258597254753113e-02 -2.141428589820861816e-01 1.931679248809814453e-02 1.797550916671752930e-02 3.139142394065856934e-01 -5.603845790028572083e-02 -2.058847248554229736e-01 3.082010746002197266e-01 2.466217428445816040e-01 1.385984756052494049e-02
1.756062507629394531e-01 3.220771551132202148e-01 1.595689058303833008e-01 -8.732726424932479858e-02 1.491337865591049194e-01 -2.720465697348117828e-02 -1.896527037024497986e-02 3.230672329664230347e-02 2.004175931215286255e-01 -2.243656069040298462e-01 -1.672531813383102417e-01 -1.149219721555709839e-01 2.552922964096069336e-01 -7.720063626766204834e-02 -2.123601287603378296e-01 -2.526823878288269043e-01 -3.234295248985290527e-01 -1.047707349061965942e-01 1.418994832783937454e-02 -2.645843103528022766e-02 -9.856421500444412231e-02 -1.719307899475097656e-01 -1.595580726861953735e-01 -1.388080269098281860e-01 1.900820583105087280e-01 -3.907024487853050232e-02 1.195920929312705994e-01 3.411953747272491455e-01 -9.560624510049819946e-02 5.824893712997436523e-02 2.493093162775039673e-01 2.294329553842544556e-01
-4.031991958618164062e-02 1.552517414093017578e-01 2.832013666629791260e-01 -1.046496704220771790e-01 1.122017577290534973e-02 8.249854296445846558e-02 2.167473137378692627e-01 -1.823040992021560669e-01 -1.708505153656005859e-01 -2.091937512159347534e-01 -7.016289234161376953e-02 -3.363881409168243408e-01 1.511854976415634155e-01 2.009744383394718170e-02 2.247212827205657959e-01 -1.861505508422851562e-01 2.424558550119400024e-01 -2.244962900876998901e-01 1.352447830140590668e-02 7.140411436557769775e-02 -2.420199476182460785e-02 -1.773090958595275879e-01 -2.025538682937622070e-02 -1.119958236813545227e-01 -5.129085108637809753e-02 -1.726862229406833649e-02 -2.670624293386936188e-02 3.764601424336433411e-02 2.827495522797107697e-02 5.728382468223571777e-01 -3.879754245281219482e-02 -3.970025852322578430e-02
1.983651965856552124e-01 2.261322438716888428e-01 4.967653751373291016e-01 -8.263728022575378418e-02 2.869915962219238281e-01 5.543396621942520142e-02 1.764155738055706024e-02 -1.790705472230911255e-01 1.151409298181533813e-01 -3.066051900386810303e-01 -1.371831893920898438e-01 -6.133697554469108582e-02 8.349798619747161865e-02 -2.305243760347366333e-01 5.619217455387115479e-02 -2.054854668676853180e-02 1.939749345183372498e-02 -2.518977597355842590e-02 -1.387072801589965820e-01 1.708122938871383667e-01 -1.451077461242675781e-01 -1.145006939768791199e-01 2.375306189060211182e-02 2.404574155807495117e-01 2.071678936481475830e-01 7.458522170782089233e-02 3.178230226039886475e-01 1.414702981710433960e-01 -1.299683600664138794e-01 5.058002844452857971e-02 1.158939227461814880e-01 -1.381933689117431641e-02
2.137085944414138794e-01 4.036289080977439880e-02 -4.160296171903610229e-02 -1.978040784597396851e-01 1.304816305637359619e-01 -1.524358615279197693e-02 4.210201278328895569e-02 -1.000822931528091431e-01 1.645542234182357788e-01 -1.059273704886436462e-01 -1.734708100557327271e-01 -2.455384284257888794e-02 5.089196562767028809e-01 -6.807637959718704224e-02 3.790844976902008057e-02 -2.027915567159652710e-01 -2.406015805900096893e-02 -2.903249859809875488e-01 -4.104769974946975708e-02 -1.718755215406417847e-01 -2.385873496532440186e-01 -4.916248843073844910e-02 1.229687854647636414e-01 -3.610662370920181274e-02 1.400992274284362793e-01 2.327799797058105469e-01 4.598722979426383972e-02 3.638860881328582764e-01 2.075171321630477905e-01 2.460902929306030273e-01 -1.841213088482618332e-03 6.146205589175224304e-02
2.341035902500152588e-01 2.318009436130523682e-01 -3.538366779685020447e-02 -3.751256465911865234e-01 1.617491096258163452e-01 6.976312398910522461e-02 -6.795731931924819946e-02 -6.501487642526626587e-02 3.059773589484393597e-04 -1.774656027555465698e-01 -3.347223103046417236e-01 -7.754502445459365845e-02 8.051203191280364990e-02 7.034747302532196045e-02 1.229455396533012390e-01 -1.594322770833969116e-01 2.290443480014801025e-01 -1.602337658405303955e-01 -1.476144641637802124e-01 1.065608039498329163e-01 -2.725121332332491875e-03 -2.144370675086975098e-01 -1.791045665740966797e-01 -1.973360311239957809e-03 2.651808597147464752e-02 3.891752660274505615e-01 -3.489757329225540161e-02 1.705407202243804932e-01 -2.881777882575988770e-01 1.311971694231033325e-01 3.609576076269149780e-02 1.863518208265304565e-01
1.339706778526306152e-01 1.902946829795837402e-01 2.889074981212615967e-01 -1.396595537662506104e-01 -2.360517531633377075e-01 -3.732679411768913269e-02 -9.818340092897415161e-02 -1.629285812377929688e-01 4.254304617643356323e-02 3.966714441776275635e-02 -2.025612145662307739e-01 -5.479815602302551270e-02 -3.573798388242721558e-02 1.626686453819274902e-01 2.408979684114456177e-01 -1.590361595153808594e-01 -8.977150171995162964e-02 -5.054678320884704590e-01 2.249055355787277222e-01 -1.927721500396728516e-02 -2.593316435813903809e-01 -4.137162491679191589e-02 -6.000155583024024963e-02 2.456917911767959595e-01 1.424145400524139404e-01 9.715146385133266449e-03 -1.226414889097213745e-01 7.514089345932006836e-02 -7.720809429883956909e-02 1.083022356033325195e-01 -2.841470837593078613e-01 6.445776671171188354e-02
-3.466383218765258789e-01 2.065512984991073608e-01 1.692821234464645386e-01 2.017305605113506317e-02 1.753922253847122192e-01 -9.775868058204650879e-02 -2.103073336184024811e-02 -1.224380657076835632e-01 -1.376240849494934082e-01 -1.156717464327812195e-01 -2.100509852170944214e-01 -3.267050534486770630e-02 -2.185410633683204651e-02 -5.494552105665206909e-02 1.001428663730621338e-01 -3.102060258388519287e-01 -3.015869064256548882e-03 -1.085185557603836060e-01 2.707759439945220947e-01 1.214142739772796631e-01 6.331045925617218018e-02 -2.070406973361968994e-01 -5.037493109703063965e-01 -2.759118750691413879e-02 -1.012950390577316284e-01 -8.888533338904380798e-03 1.333025395870208740e-01 5.967320501804351807e-02 -5.609267577528953552e-02 3.091684877872467041e-01 -1.260171979665756226e-01 -1.325638145208358765e-01
-1.491290777921676636e-01 -8.501473814249038696e-02 1.326024681329727173e-01 -2.610182464122772217e-01 1.830940544605255127e-01 -9.746816009283065796e-02 -2.906008064746856689e-01 -2.163643389940261841e-01 -2.315174788236618042e-01 -3.159394264221191406e-01 -7.528214156627655029e-02 9.513384848833084106e-02 2.114049196243286133e-01 -7.602836936712265015e-02 3.552700206637382507e-02 -8.989019691944122314e-02 -2.710184454917907715e-02 -2.703189849853515625e-01 8.752270787954330444e-02 -1.931842789053916931e-02 -4.266462847590446472e-02 -1.206133142113685608e-01 5.396607890725135803e-02 2.672168426215648651e-02 -6.009268388152122498e-02 -1.628343164920806885e-01 1.663360744714736938e-01 1.137710362672805786e-01 -1.418857425451278687e-01 4.396470487117767334e-01 2.560583949089050293e-01 -1.761347055435180664e-01
-6.740137469023466110e-03 -8.624735474586486816e-02 6.948314607143402100e-02 -5.893752910196781158e-03 1.388592422008514404e-01 1.437136977910995483e-01 -2.195835411548614502e-01 -2.858111858367919922e-01 2.177998125553131104e-01 -2.087105959653854370e-01 -1.178386434912681580e-01 -3.837020695209503174e-01 2.716079652309417725e-01 -2.786797583103179932e-01 7.552952319383621216e-02 -2.700305879116058350e-01 -8.633764833211898804e-02 -1.591146141290664673e-01 -1.158576607704162598e-01 1.748212873935699463e-01 2.327223867177963257e-02 1.743042655289173126e-02 -3.074120543897151947e-02 -8.849105797708034515e-03 1.329963356256484985e-01 -6.361329555511474609e-02 9.469743818044662476e-02 3.039090707898139954e-02 2.323774844408035278e-01 3.000809848308563232e-01 -2.850346863269805908e-01 1.019292138516902924e-02
3.617027029395103455e-02 9.256067872047424316e-02 -1.008700057864189148e-01 -2.515577673912048340e-01 7.752168923616409302e-02 2.049159258604049683e-01 -1.032467931509017944e-01 1.384668350219726562e-01 -3.347204253077507019e-02 -4.976174235343933105e-02 -2.644198536872863770e-01 -1.553157716989517212e-01 3.295609727501869202e-02 9.801927953958511353e-02 1.139333397150039673e-01 -3.150579333305358887e-01 1.107366234064102173e-01 -3.117155134677886963e-01 7.476248592138290405e-02 4.279520362615585327e-02 -2.625269815325737000e-03 -2.344589680433273315e-01 -2.808182537555694580e-01 3.440688848495483398e-01 1.058857366442680359e-01 -6.175147742033004761e-02 7.564301043748855591e-02 1.155424746684730053e-03 2.171407938003540039e-01 3.684993982315063477e-01 -1.913909316062927246e-01 9.418287128210067749e-02
2.251087576150894165e-01 8.985526114702224731e-02 1.554408818483352661e-01 -1.033359244465827942e-01 -4.750827327370643616e-02 -2.891565673053264618e-02 5.742201954126358032e-02 -2.335414104163646698e-02 -1.517347991466522217e-01 -1.990169882774353027e-01 -3.051353059709072113e-02 -4.387510716915130615e-01 2.563072443008422852e-01 -2.427203506231307983e-01 7.141106575727462769e-02 -3.351865708827972412e-01 -2.605648338794708252e-01 -1.340108215808868408e-01 -1.439901739358901978e-01 -1.708276569843292236e-01 4.834606871008872986e-02 -1.616237610578536987e-01 6.380786001682281494e-02 2.887602709233760834e-02 -1.555820256471633911e-01 -1.745916754007339478e-01 2.970794439315795898e-01 1.837655007839202881e-01 -1.184915229678153992e-01 6.442619115114212036e-02 8.170736581087112427e-02 1.750463992357254028e-01
1.152380034327507019e-01 1.794407963752746582e-01 -1.113680191338062286e-03 -2.755664587020874023e-01 1.574775874614715576e-01 -7.358709722757339478e-02 -5.571744590997695923e-02 -8.167842030525207520e-02 -6.880331784486770630e-02 -2.965570092201232910e-01 -2.001936137676239014e-01 -4.070470482110977173e-02 1.178455278277397156e-01 2.837510406970977783e-01 1.148856729269027710e-01 -2.364239990711212158e-01 1.168599724769592285e-01 -6.262415647506713867e-02 -1.118398308753967285e-01 2.862586081027984619e-01 -2.288222908973693848e-01 -2.395099997520446777e-01 -1.357597410678863525e-01 -3.445136547088623047e-02 3.454638645052909851e-02 3.937802910804748535e-01 1.234860867261886597e-01 2.077137827873229980e-01 -2.127902060747146606e-01 1.604995131492614746e-01 5.099574103951454163e-02 1.049693748354911804e-01
1.041899174451828003e-01 1.175459176301956177e-01 3.740242496132850647e-02 -1.705011725425720215e-01 1.561510562896728516e-01 -1.421306133270263672e-01 -5.050413310527801514e-02 -7.915207743644714355e-02 -5.890958383679389954e-02 -2.680205106735229492e-01 -2.810667455196380615e-01 4.379593592602759600e-04 9.220921993255615234e-02 2.396823465824127197e-01 1.788460165262222290e-01 -2.741130590438842773e-01 2.299328297376632690e-01 -1.385295204818248749e-02 -4.690711945295333862e-02 1.861020177602767944e-01 -3.292281925678253174e-01 -2.096667289733886719e-01 -1.959907710552215576e-01 -1.124468669295310974e-01 1.885367035865783691e-01 3.060976266860961914e-01 3.838726133108139038e-02 9.077114611864089966e-02 -2.438780218362808228e-01 1.743802130222320557e-01 8.451720327138900757e-02 1.865307539701461792e-01
9.796048700809478760e-02 -9.404783695936203003e-02 -9.624990075826644897e-02 -2.732919752597808838e-01 -7.549531757831573486e-02 4.153586924076080322e-02 1.123685687780380249e-01 -1.094842776656150818e-01 -1.895372569561004639e-01 -2.294443398714065552e-01 -1.892911642789840698e-01 -3.664711117744445801e-01 -1.885318160057067871e-01 -1.725554317235946655e-01 3.192241489887237549e-01 -3.859505057334899902e-01 -8.006241172552108765e-02 -9.526593610644340515e-03 7.567563652992248535e-02 -1.814357042312622070e-01 1.234175786375999451e-01 -1.502064522355794907e-02 -9.443044662475585938e-02 4.968418553471565247e-02 6.828193366527557373e-02 -1.076148590072989464e-03 4.623477905988693237e-02 2.884752750396728516e-01 -2.432467490434646606e-01 -1.364947259426116943e-01 -2.159629166126251221e-01 -6.508716940879821777e-02
9.177795052528381348e-02 2.984947562217712402e-01 2.503906749188899994e-02 -5.448458343744277954e-02 -4.013996720314025879e-01 -7.076939940452575684e-02 -6.149570271372795105e-02 -8.219742774963378906e-02 -2.679164707660675049e-01 -3.033682107925415039e-01 -2.559413015842437744e-01 1.217807233333587646e-01 1.116333901882171631e-01 5.906082689762115479e-02 1.581355184316635132e-01 -1.462973952293395996e-01 -1.374307721853256226e-01 -3.444707989692687988e-01 -2.435196489095687866e-01 7.833430916070938110e-02 -6.668350845575332642e-02 -1.760756969451904297e-01 -1.308967471122741699e-01 1.236634980887174606e-02 4.770158976316452026e-02 7.538565434515476227e-03 7.858271896839141846e-02 9.962856024503707886e-02 4.467352479696273804e-02 2.841867804527282715e-01 -2.219443917274475098e-01 9.764087945222854614e-02
6.460905820131301880e-02 1.817503124475479126e-01 8.634839951992034912e-02 -3.881029188632965088e-01 1.661909818649291992e-01 1.224156841635704041e-02 4.614581167697906494e-02 -8.532208204269409180e-02 -1.552110761404037476e-01 -1.194523796439170837e-01 -2.455384433269500732e-01 -9.602651745080947876e-02 9.077857434749603271e-02 -4.239916056394577026e-02 7.892870903015136719e-02 -2.692727148532867432e-01 2.288044989109039307e-01 3.112814947962760925e-02 -8.817829191684722900e-03 2.928343117237091064e-01 -2.170045971870422363e-01 -1.093876883387565613e-01 -2.594824135303497314e-01 -4.570001270622014999e-03 -1.446731947362422943e-02 2.572819292545318604e-01 3.912300989031791687e-02 1.918799728155136108e-01 -3.505094647407531738e-01 -7.684122771024703979e-02 2.043271213769912720e-01 1.733975261449813843e-01
1.902123391628265381e-01 1.545147746801376343e-01 5.883838981389999390e-02 -3.051341474056243896e-01 -6.878501176834106445e-02 1.816045194864273071e-01 -2.332778722047805786e-01 -2.669299542903900146e-01 8.164275437593460083e-02 -1.183876991271972656e-01 -3.022131025791168213e-01 -2.446872740983963013e-01 1.178200244903564453e-01 -2.495088726282119751e-01 -1.058385521173477173e-01 -1.355281937867403030e-02 -1.214164122939109802e-01 4.170943982899188995e-03 4.072498157620429993e-02 -6.773951649665832520e-02 -9.341262280941009521e-02 -1.211508959531784058e-01 -2.274884581565856934e-01 -3.858351334929466248e-02 1.563309580087661743e-01 2.588051855564117432e-01 -1.365787088871002197e-01 3.508055508136749268e-01 -8.500086516141891479e-02 1.629459261894226074e-01 1.832266896963119507e-01 1.498337090015411377e-01
1.866606026887893677e-01 2.140676230192184448e-01 -2.598500438034534454e-02 -1.645165979862213135e-01 1.403814256191253662e-01 1.720737814903259277e-01 -9.068109840154647827e-02 2.552824616432189941e-01 -1.640796512365341187e-01 -1.443735808134078979e-01 -1.297614425420761108e-01 -2.992064058780670166e-01 -5.517143011093139648e-02 1.607927232980728149e-01 4.429329559206962585e-02 -2.524324059486389160e-01 -3.596134111285209656e-02 -3.696317970752716064e-01 -5.069518834352493286e-02 1.381664723157882690e-01 -8.982203155755996704e-02 -3.468558192253112793e-02 -4.752733558416366577e-02 3.447931110858917236e-01 -2.752796281129121780e-03 -7.618954777717590332e-02 -8.302521891891956329e-03 1.538193523883819580e-01 8.232114464044570923e-02 3.876722455024719238e-01 -1.967879086732864380e-01 6.961289793252944946e-02
2.226149290800094604e-01 -1.197449639439582825e-01 -2.789173275232315063e-02 -2.196702510118484497e-01 1.498516798019409180e-01 2.841420099139213562e-02 1.475291401147842407e-01 1.265559494495391846e-01 7.241486757993698120e-02 -2.047351449728012085e-01 -4.535387158393859863e-01 -6.298933178186416626e-02 -1.497648954391479492e-01 -7.281150668859481812e-02 8.882057666778564453e-02 -1.828730255365371704e-01 -5.745506659150123596e-02 -1.955047696828842163e-01 3.011266589164733887e-01 -6.213408708572387695e-02 -4.407121613621711731e-02 -1.031507104635238647e-01 3.298725187778472900e-02 -2.281871438026428223e-02 2.303488105535507202e-01 -5.845659226179122925e-02 5.030143260955810547e-02 4.956797957420349121e-01 1.703650690615177155e-02 1.995864361524581909e-01 4.229669645428657532e-02 5.714653804898262024e-02
-8.730790764093399048e-02 1.948226839303970337e-01 1.315031647682189941e-01 -8.635504543781280518e-02 -1.843347102403640747e-01 5.368271842598915100e-03 3.565776720643043518e-02 1.828509732149541378e-03 1.782354526221752167e-02 -3.216016888618469238e-01 -2.842495143413543701e-01 -2.056555896997451782e-01 -3.540693596005439758e-02 -1.185081377625465393e-01 -1.907450146973133087e-02 -2.187096923589706421e-01 7.622169703245162964e-02 -3.727636039257049561e-01 2.128208726644515991e-01 7.212208956480026245e-02 1.016624569892883301e-01 1.832051426172256470e-01 1.733880117535591125e-02 4.190868139266967773e-01 -5.235176905989646912e-02 -3.771514818072319031e-02 1.478408724069595337e-01 2.969094812870025635e-01 -2.141906321048736572e-01 -1.545681953430175781e-01 -6.305512785911560059e-02 3.231979906558990479e-02
-1.377478390932083130e-01 1.776571273803710938e-01 9.147290140390396118e-02 -2.702115774154663086e-01 -1.045790612697601318e-01 7.691665738821029663e-02 -1.854320019483566284e-01 -4.391397833824157715e-01 7.258687168359756470e-02 -2.077560722827911377e-01 -8.590452373027801514e-03 -9.730728715658187866e-02 5.727562308311462402e-02 -5.778345093131065369e-02 1.492490470409393311e-01 -2.817514240741729736e-01 -4.735631123185157776e-02 -5.923916026949882507e-02 8.137499541044235229e-02 -1.522921174764633179e-01 -2.747343480587005615e-01 -2.366099357604980469e-01 -9.171222895383834839e-02 -9.441027045249938965e-02 -2.473172396421432495e-01 1.088395714759826660e-01 -1.746562682092189789e-02 3.583483994007110596e-01 -1.107133328914642334e-01 4.112588241696357727e-02 -9.141119569540023804e-02 -2.221667617559432983e-01
4.509045928716659546e-02 1.996408551931381226e-01 2.166860848665237427e-01 -2.544265612959861755e-02 -1.938228011131286621e-01 1.441904008388519287e-01 -1.621088981628417969e-01 8.306688070297241211e-02 -1.839056313037872314e-01 -1.656957864761352539e-01 -2.117133438587188721e-01 4.557498171925544739e-02 -2.718315273523330688e-02 1.129125058650970459e-01 2.529076039791107178e-01 -1.621179580688476562e-01 9.162809699773788452e-02 -3.878560364246368408e-01 -2.809240818023681641e-01 1.374944485723972321e-02 1.694747945293784142e-03 -2.836658991873264313e-02 -1.997112184762954712e-01 8.587177097797393799e-02 2.261888086795806885e-01 -7.796544581651687622e-02 -9.013802558183670044e-02 1.228796616196632385e-01 -3.546630591154098511e-02 4.829280972480773926e-01 -5.471176654100418091e-02 5.592394620180130005e-02
-7.450943440198898315e-02 -5.288735404610633850e-02 -2.686251699924468994e-01 -1.741693615913391113e-01 2.358348071575164795e-01 -9.385396540164947510e-02 -1.647996306419372559e-01 -5.388911813497543335e-02 6.819783151149749756e-02 -3.658245801925659180e-01 -1.797390729188919067e-01 -1.405268460512161255e-01 1.386022716760635376e-01 1.824546754360198975e-01 1.021342873573303223e-01 -1.115768626332283020e-01 1.369935572147369385e-01 -1.243791282176971436e-01 -1.538861989974975586e-01 9.425132721662521362e-02 1.693129725754261017e-02 -5.703583359718322754e-02 -1.113745868206024170e-01 -9.212709218263626099e-02 2.702566981315612793e-01 2.040012329816818237e-01 7.699979096651077271e-02 3.226099908351898193e-01 -7.319785654544830322e-02 8.738049119710922241e-02 -6.238920986652374268e-02 4.426889717578887939e-01
-1.629076749086380005e-01 -6.025551632046699524e-02 4.284496605396270752e-01 -3.497427403926849365e-01 3.308301419019699097e-02 -1.390084922313690186e-01 1.610317081212997437e-02 -4.517382383346557617e-02 -1.782720088958740234e-01 -5.560838058590888977e-02 -2.847380936145782471e-01 -5.490580946207046509e-02 1.796345561742782593e-01 -5.827008560299873352e-02 1.141312494874000549e-01 -1.302917748689651489e-01 -1.512228697538375854e-01 -3.139511644840240479e-01 1.226433739066123962e-01 2.424705177545547485e-01 -2.937354445457458496e-01 -1.902205944061279297e-01 2.999204024672508240e-02 1.011094078421592712e-01 1.303394138813018799e-01 1.243942901492118835e-01 5.004991963505744934e-02 8.829728513956069946e-02 5.097215995192527771e-02 1.006699576973915100e-01 -2.619084715843200684e-01 -6.039505079388618469e-02
-6.629703193902969360e-02 2.530552446842193604e-01 -4.601812362670898438e-02 2.325482666492462158e-02 -1.733014136552810669e-01 4.667330905795097351e-02 -2.464829981327056885e-01 -5.017128586769104004e-02 -1.118760276585817337e-02 -3.979573249816894531e-01 -2.466830909252166748e-01 -1.904355287551879883e-01 1.226269230246543884e-01 -3.008654415607452393e-01 9.307995438575744629e-02 -1.721358597278594971e-01 -1.706622987985610962e-01 -2.928026318550109863e-01 -8.926144242286682129e-02 1.599817723035812378e-01 -9.484746307134628296e-02 -6.219893321394920349e-02 -3.567659761756658554e-03 3.644417822360992432e-01 -5.766536295413970947e-02 1.398378014564514160e-01 1.424190867692232132e-02 1.874059736728668213e-01 -1.970739662647247314e-01 -1.128905639052391052e-01 -1.446152329444885254e-01 9.563116729259490967e-02
-8.043409138917922974e-02 4.765826836228370667e-02 1.477038413286209106e-01 -4.787804558873176575e-02 -1.937002502381801605e-02 1.191104874014854431e-01 -6.383667141199111938e-02 -3.189029991626739502e-01 1.089292243123054504e-01 -1.859266310930252075e-01 -7.609201222658157349e-02 -4.314607083797454834e-01 2.243992984294891357e-01 -1.550668179988861084e-01 -4.980818182229995728e-02 -7.848432660102844238e-02 -1.426173895597457886e-01 -3.030482232570648193e-01 2.785986289381980896e-02 1.086260080337524414e-01 -2.746098637580871582e-01 -9.046635031700134277e-02 -1.025516316294670105e-01 5.864603817462921143e-02 9.831243008375167847e-02 -2.602206543087959290e-02 9.136331500485539436e-04 -2.102487087249755859e-01 -7.693920284509658813e-02 3.331609666347503662e-01 -1.239249259233474731e-01 3.409746289253234863e-01
2.261480242013931274e-01 -5.148790311068296432e-03 -9.479903429746627808e-02 -3.137414753437042236e-01 1.152626723051071167e-01 -2.094980701804161072e-02 -1.848983615636825562e-01 -5.425547435879707336e-02 2.085019499063491821e-01 -1.982225626707077026e-01 -1.237715110182762146e-01 -1.625537127256393433e-01 5.008508637547492981e-02 -3.659262135624885559e-02 -1.312842816114425659e-01 -2.160668820142745972e-01 -3.073127269744873047e-01 -2.913962006568908691e-01 -5.366122350096702576e-02 1.049360036849975586e-01 -3.895230591297149658e-02 -8.277410268783569336e-02 -1.856949180364608765e-01 1.006683185696601868e-01 -5.487037077546119690e-02 -1.053608730435371399e-01 -2.192125171422958374e-01 4.556595981121063232e-01 -1.533814668655395508e-01 1.238394454121589661e-01 1.662669330835342407e-01 1.255004107952117920e-01
2.620416581630706787e-01 -7.381572388112545013e-03 -1.266508996486663818e-01 -3.256510496139526367e-01 1.518860906362533569e-01 4.706692695617675781e-02 -8.260481990873813629e-03 -7.818063348531723022e-02 -2.050879001617431641e-01 -1.421557813882827759e-01 -2.296628355979919434e-01 -2.229147553443908691e-01 6.358306109905242920e-02 8.244693279266357422e-02 -2.200381457805633545e-01 -3.567147254943847656e-01 -9.561817348003387451e-02 -1.694032251834869385e-01 1.555870771408081055e-01 3.642731904983520508e-01 -7.827068865299224854e-02 -1.701521277427673340e-01 -6.966499239206314087e-02 -2.274004518985748291e-01 5.074616894125938416e-02 1.757635967805981636e-03 -7.183578610420227051e-02 2.172961235046386719e-01 -1.497491747140884399e-01 1.378455609083175659e-01 -1.050017401576042175e-01 1.809010952711105347e-01
1.377029865980148315e-01 -1.826940923929214478e-01 9.418039023876190186e-02 -3.315348550677299500e-02 2.589468844234943390e-02 -1.176695972681045532e-01 -2.565258145332336426e-01 -2.715086042881011963e-01 2.798814885318279266e-02 -2.991444468498229980e-01 -6.724277883768081665e-02 -2.604535520076751709e-01 3.516035079956054688e-01 -1.992177218198776245e-01 -3.810775279998779297e-02 -2.538990080356597900e-01 -1.547390669584274292e-01 -2.628774940967559814e-01 -2.944479286670684814e-01 2.380726393312215805e-03 -2.653501331806182861e-01 4.771819803863763809e-03 -4.307174123823642731e-03 9.067189693450927734e-02 -2.482464909553527832e-02 -1.263076663017272949e-01 1.557356715202331543e-01 3.299310430884361267e-02 -7.907728105783462524e-02 1.363397687673568726e-01 8.369828015565872192e-02 -2.441474646329879761e-01
6.716670095920562744e-02 1.765448898077011108e-01 5.997786670923233032e-02 -2.078023999929428101e-01 2.425689399242401123e-01 -6.718064192682504654e-03 3.598402440547943115e-02 -1.455882489681243896e-01 -1.087908912450075150e-02 -2.637776434421539307e-01 -2.512880861759185791e-01 -3.111623460426926613e-03 1.154625713825225830e-01 3.773406893014907837e-02 2.534495890140533447e-01 -2.244021296501159668e-01 2.047463506460189819e-01 -3.117292001843452454e-02 -8.644530922174453735e-02 2.031847238540649414e-01 -3.273702561855316162e-01 -2.417378574609756470e-01 -6.170659512281417847e-02 2.117594704031944275e-02 2.467268407344818115e-01 3.442223966121673584e-01 3.277756273746490479e-02 1.843816936016082764e-01 -2.461520880460739136e-01 7.030767947435379028e-02 -1.752766966819763184e-02 1.793742179870605469e-01
-8.427076041698455811e-02 -1.198563948273658752e-01 -1.125579997897148132e-01 -1.246485561132431030e-01 3.828064799308776855e-01 1.156324893236160278e-01 9.221410006284713745e-02 3.924837708473205566e-02 -1.139529049396514893e-01 -5.549264326691627502e-02 -1.914335340261459351e-01 -1.393934488296508789e-01 2.167655229568481445e-01 -9.994747489690780640e-02 2.349959462881088257e-01 -4.682891964912414551e-01 4.302779212594032288e-02 -2.109462171792984009e-01 8.712179213762283325e-02 8.485496789216995239e-02 1.639306545257568359e-01 1.800228655338287354e-01 -5.665409192442893982e-02 1.157445982098579407e-01 1.307492405176162720e-01 -1.471509132534265518e-02 8.091743290424346924e-02 1.456794235855340958e-02 -1.480277031660079956e-01 9.226041287183761597e-02 3.106279075145721436e-01 2.978590726852416992e-01
-9.628843516111373901e-03 1.364899519830942154e-02 1.740065403282642365e-02 -3.056629002094268799e-01 6.411200016736984253e-02 3.632835745811462402e-01 -1.581312343478202820e-02 -6.768311141058802605e-04 7.439704239368438721e-02 -1.274738311767578125e-01 -2.272720336914062500e-01 3.169732913374900818e-02 1.203788667917251587e-01 -4.411136358976364136e-02 7.945369184017181396e-02 -1.708738207817077637e-01 -3.264564648270606995e-02 -4.758068323135375977e-01 -7.473587244749069214e-02 -9.391827881336212158e-02 -9.875927120447158813e-02 -4.774470580741763115e-04 -2.724712491035461426e-01 2.077754400670528412e-02 3.440836071968078613e-01 -1.488121747970581055e-01 -1.277571916580200195e-01 2.128075063228607178e-01 -1.504478901624679565e-01 -4.173846170306205750e-02 2.503663897514343262e-01 -1.666309833526611328e-01
-1.132751703262329102e-01 -1.495998352766036987e-01 -1.166459321975708008e-01 -6.643660366535186768e-02 1.064701825380325317e-01 1.027433350682258606e-01 -4.765510559082031250e-02 5.643104761838912964e-02 -3.826821148395538330e-01 -2.650625817477703094e-02 -9.187649935483932495e-02 -4.848973453044891357e-02 1.882420331239700317e-01 9.982601553201675415e-02 2.665382996201515198e-02 -4.125739336013793945e-01 -2.062415480613708496e-01 -5.530567467212677002e-02 2.091316431760787964e-01 -1.219203174114227295e-01 -6.434616446495056152e-02 -7.385283708572387695e-02 -3.949436545372009277e-01 3.099234029650688171e-02 -2.651013620197772980e-02 -1.886311769485473633e-01 2.249334901571273804e-01 1.936198323965072632e-01 -1.786100417375564575e-01 2.349777072668075562e-01 1.146506071090698242e-01 -2.231427282094955444e-01
2.009371966123580933e-01 1.816433668136596680e-01 4.517267048358917236e-01 -8.973783254623413086e-02 2.403355538845062256e-01 5.619689077138900757e-02 3.371933847665786743e-02 -2.002015151083469391e-02 -9.994204342365264893e-02 -1.507680583745241165e-02 -3.044032454490661621e-01 -1.492947489023208618e-01 2.693624794483184814e-01 -7.086732983589172363e-02 1.930760890245437622e-01 1.193342283368110657e-01 -3.230063244700431824e-03 -1.274687349796295166e-01 -3.272600844502449036e-02 7.507850229740142822e-02 -2.256896533071994781e-02 -2.963425517082214355e-01 1.594068109989166260e-01 -2.016160264611244202e-02 -9.928570687770843506e-02 2.174738422036170959e-02 1.216664984822273254e-01 3.953028023242950439e-01 -2.937966771423816681e-02 4.028330743312835693e-02 1.996006667613983154e-01 1.922601759433746338e-01
-1.081680431962013245e-01 -2.817790955305099487e-02 1.558148562908172607e-01 -2.425223588943481445e-02 -9.314349293708801270e-02 -5.079051107168197632e-02 -1.657214462757110596e-01 -2.897985875606536865e-01 5.748975276947021484e-02 -1.912000626325607300e-01 -7.560778409242630005e-02 -4.964844584465026855e-01 1.114065200090408325e-01 -9.576664865016937256e-02 2.766388952732086182e-01 8.545978367328643799e-02 -2.102877497673034668e-01 5.695104598999023438e-02 2.099386006593704224e-01 5.936802923679351807e-02 -2.306327223777770996e-02 2.423632442951202393e-01 -3.015778064727783203e-01 1.273763924837112427e-01 1.457515507936477661e-01 -1.640748083591461182e-01 3.295776993036270142e-02 2.541421651840209961e-01 -1.098343580961227417e-01 1.826546937227249146e-01 1.302983313798904419e-01 6.851642578840255737e-02
1.569725722074508667e-01 -2.712325453758239746e-01 -6.137519702315330505e-02 -1.164110451936721802e-01 2.669874131679534912e-01 -1.020852848887443542e-02 1.073970459401607513e-02 -2.386027872562408447e-01 -1.380401700735092163e-01 -5.919209122657775879e-02 -1.080502793192863464e-01 1.559071149677038193e-02 1.949411481618881226e-01 -2.220439910888671875e-02 2.719564437866210938e-01 -2.063208371400833130e-01 -2.168974578380584717e-01 -3.086726665496826172e-01 2.541751265525817871e-01 7.601544260978698730e-02 -8.765916526317596436e-02 -2.860925532877445221e-02 -1.743100285530090332e-01 -3.201089799404144287e-02 1.771892160177230835e-01 -5.698985606431961060e-02 6.224742531776428223e-02 4.304340109229087830e-02 -2.978719472885131836e-01 3.314908444881439209e-01 2.664839327335357666e-01 6.263969838619232178e-02
-4.666221141815185547e-02 1.630134880542755127e-01 3.029147982597351074e-01 4.803458228707313538e-03 1.996374428272247314e-01 -9.877378493547439575e-02 1.951666474342346191e-01 6.499002128839492798e-02 -6.758773326873779297e-02 -4.191456735134124756e-01 -1.106157079339027405e-01 -1.807282306253910065e-02 -1.627257913351058960e-01 7.671697437763214111e-02 3.107565082609653473e-02 -3.805941045284271240e-01 1.076278761029243469e-01 7.053112494759261608e-04 4.089952260255813599e-02 1.272504925727844238e-01 -6.410741806030273438e-02 -1.521365046501159668e-01 -2.336254119873046875e-01 -1.761950924992561340e-02 -1.097913384437561035e-01 -7.710175961256027222e-02 1.121370941400527954e-01 3.935729861259460449e-01 -7.178840041160583496e-02 1.435946580022573471e-02 -3.001276552677154541e-01 -1.550530940294265747e-01
1.413776427507400513e-01 3.224017471075057983e-02 9.529927046969532967e-04 -1.292449831962585449e-01 5.757678300142288208e-02 -7.035003602504730225e-02 1.078730914741754532e-02 -1.015065088868141174e-01 1.260465085506439209e-01 -3.872178196907043457e-01 1.208875626325607300e-01 -1.048473715782165527e-01 3.132582008838653564e-01 -2.077106013894081116e-02 -5.179152265191078186e-02 -8.380035310983657837e-02 -2.428886108100414276e-02 -3.715962171554565430e-01 1.508817970752716064e-01 3.335970267653465271e-02 -1.472022011876106262e-02 7.643600553274154663e-02 2.280749566853046417e-02 -1.167201697826385498e-01 1.494467556476593018e-01 6.254676263779401779e-03 1.585362255573272705e-01 5.496785640716552734e-01 -1.163798496127128601e-01 1.247285977005958557e-01 1.787280887365341187e-01 -2.245680987834930420e-01
-2.190012298524379730e-02 3.017021901905536652e-02 3.489759564399719238e-01 -1.152269318699836731e-01 -2.727730758488178253e-02 -6.020410731434822083e-02 -6.954921782016754150e-02 9.609381231712177396e-05 3.103578649461269379e-02 -2.071005553007125854e-01 -2.118801474571228027e-01 -8.634175360202789307e-02 2.008380293846130371e-01 -9.241282194852828979e-02 3.203049600124359131e-01 -2.135023921728134155e-01 1.003289222717285156e-01 -3.340043425559997559e-01 -1.001518517732620239e-01 -5.643714964389801025e-02 2.141338959336280823e-02 -1.799217462539672852e-01 8.916553109884262085e-02 -1.310182809829711914e-01 1.521793901920318604e-01 2.268223837018013000e-02 3.780453279614448547e-02 2.328029833734035492e-02 4.732836782932281494e-02 5.264743566513061523e-01 -1.948220580816268921e-01 -1.590110510587692261e-01
1.262813806533813477e-01 2.082259953022003174e-02 1.900148540735244751e-01 -2.341698855161666870e-01 -1.010577306151390076e-01 2.127755135297775269e-01 2.238594740629196167e-01 -1.099426448345184326e-01 7.994784973561763763e-04 -2.400945872068405151e-01 -2.033668756484985352e-01 -1.138069927692413330e-01 3.064227402210235596e-01 -1.221384182572364807e-01 3.814714774489402771e-02 -7.758259028196334839e-02 6.772707402706146240e-02 -4.485397040843963623e-01 7.685275375843048096e-02 -1.255708783864974976e-01 1.353247165679931641e-01 -1.861208528280258179e-01 -1.451392471790313721e-01 -9.923062287271022797e-03 1.321423351764678955e-01 -1.607510298490524292e-01 -3.654240444302558899e-02 3.570999801158905029e-01 -1.851819902658462524e-01 -1.958746165037155151e-01 1.871079020202159882e-02 3.788608592003583908e-03
2.123565971851348877e-02 1.852107495069503784e-01 -5.669118836522102356e-02 -1.756379753351211548e-01 2.255761027336120605e-01 5.079629365354776382e-03 1.622753590345382690e-02 -8.529900759458541870e-02 1.857888996601104736e-01 -2.603465914726257324e-01 -2.211293578147888184e-01 -2.425000965595245361e-01 1.946586221456527710e-01 2.033205628395080566e-01 1.194768622517585754e-01 -2.133370935916900635e-01 -5.924471653997898102e-03 -1.167588904500007629e-01 -1.742725521326065063e-01 2.649540901184082031e-01 -3.479345142841339111e-01 -2.169467657804489136e-01 -3.455750644207000732e-02 -1.558098644018173218e-01 -9.711663424968719482e-02 1.549690663814544678e-01 -3.712994046509265900e-03 2.264054268598556519e-01 -1.796655356884002686e-01 1.500676274299621582e-01 -1.398676931858062744e-01 2.383169084787368774e-01
-7.413787301629781723e-03 2.240655720233917236e-01 -3.151061013340950012e-02 -8.986560255289077759e-02 1.232519075274467468e-01 3.073688782751560211e-02 -1.613067239522933960e-01 1.427451819181442261e-01 -7.156702876091003418e-02 -2.394415624439716339e-02 -3.422076702117919922e-01 -1.618624925613403320e-01 -1.287655252963304520e-02 1.266552358865737915e-01 6.245128810405731201e-02 -2.626969218254089355e-01 -4.406183585524559021e-02 -3.866792917251586914e-01 -6.245980411767959595e-02 1.015404015779495239e-01 -2.170854210853576660e-01 -1.868537813425064087e-01 -1.134891733527183533e-01 2.395359873771667480e-01 2.715616226196289062e-01 -2.163305692374706268e-02 1.796024590730667114e-01 1.228476837277412415e-01 1.687048077583312988e-01 3.306525945663452148e-01 -2.212417274713516235e-01 -1.172465905547142029e-01
3.586867749691009521e-01 6.202597543597221375e-02 5.875886231660842896e-02 -1.190892085433006287e-01 -1.424548625946044922e-01 8.886381238698959351e-02 -1.073600649833679199e-01 -3.129110485315322876e-02 -1.066855415701866150e-01 -2.285993099212646484e-01 -1.954866796731948853e-01 -2.352114468812942505e-01 1.282601505517959595e-01 -1.412652134895324707e-01 -2.090151049196720123e-02 8.657944947481155396e-02 -1.275443881750106812e-01 -3.499553203582763672e-01 1.963356882333755493e-02 4.684752598404884338e-02 1.567208021879196167e-01 -3.313509821891784668e-01 -5.816902965307235718e-03 9.694008529186248779e-02 -1.334774941205978394e-01 -6.178413052111864090e-03 -7.464593648910522461e-02 4.003040492534637451e-01 -1.846127584576606750e-02 2.026197612285614014e-01 9.000082314014434814e-02 2.989644408226013184e-01
-6.555342674255371094e-02 5.429766327142715454e-02 2.913455292582511902e-02 -1.321884542703628540e-01 -4.493378475308418274e-02 3.145670890808105469e-02 -3.125065267086029053e-01 1.090484187006950378e-01 -4.122260808944702148e-01 -2.020990997552871704e-01 -1.437962800264358521e-01 -2.872857153415679932e-01 5.166540504433214664e-04 3.202834725379943848e-02 2.721507251262664795e-01 -2.087980955839157104e-01 2.781568840146064758e-02 -2.302284836769104004e-01 1.191032528877258301e-01 7.600602507591247559e-02 9.020727872848510742e-02 1.265352666378021240e-01 -2.907469570636749268e-01 1.560867428779602051e-01 2.027588933706283569e-01 -9.284405410289764404e-02 1.210849657654762268e-01 -2.135946229100227356e-02 7.665003836154937744e-02 2.745257914066314697e-01 -2.512823641300201416e-01 -1.148028746247291565e-01
-1.993047744035720825e-01 1.969588845968246460e-01 3.387392163276672363e-01 -1.517997533082962036e-01 4.052599146962165833e-02 3.776933625340461731e-02 -1.476846635341644287e-01 -1.119129508733749390e-01 1.680644005537033081e-01 -2.542487680912017822e-01 -2.317566275596618652e-01 -5.118280276656150818e-02 1.702073365449905396e-01 1.573417633771896362e-01 1.303448807448148727e-02 -3.259134888648986816e-01 -1.743710935115814209e-01 -3.896577954292297363e-01 1.135822683572769165e-01 1.471576094627380371e-01 1.410931348800659180e-01 7.737767696380615234e-02 -1.293460130691528320e-01 -1.151168067008256912e-02 -2.025089412927627563e-01 7.946879602968692780e-03 1.291379332542419434e-01 -1.432438194751739502e-01 5.518373474478721619e-02 2.579303979873657227e-01 -1.656859815120697021e-01 -4.595671594142913818e-02
1.117706000804901123e-01 2.519226074218750000e-01 1.677081137895584106e-01 -3.588370084762573242e-01 2.077474445104598999e-01 -2.410381101071834564e-02 1.763379317708313465e-03 -1.136073749512434006e-02 -5.858229007571935654e-03 -1.533294618129730225e-01 -2.441852390766143799e-01 -3.767154365777969360e-02 1.115603744983673096e-01 5.424128472805023193e-02 1.733670681715011597e-01 -2.104531526565551758e-01 5.482848361134529114e-02 -1.738749891519546509e-01 -1.124678552150726318e-01 1.255106776952743530e-01 -2.173699438571929932e-01 -2.641714513301849365e-01 -9.506290405988693237e-02 -5.377715453505516052e-02 8.863005787134170532e-02 3.996320366859436035e-01 2.057804316282272339e-01 1.191003769636154175e-01 -1.831942200660705566e-01 1.302542388439178467e-01 1.919540464878082275e-01 2.165312170982360840e-01
5.430903658270835876e-02 -3.486475721001625061e-02 -2.609244547784328461e-02 -1.252399235963821411e-01 2.564160525798797607e-01 1.275796145200729370e-01 6.868831347674131393e-03 -8.460346609354019165e-02 -2.492307573556900024e-01 -6.315756589174270630e-02 -3.292853832244873047e-01 1.310027092695236206e-01 9.076845645904541016e-02 -1.610924601554870605e-01 2.525826096534729004e-01 -8.937789499759674072e-02 -1.891673952341079712e-01 -8.545063436031341553e-02 1.911278665065765381e-01 6.460405141115188599e-02 2.855030074715614319e-02 -5.449081957340240479e-02 -2.629727423191070557e-01 -2.261091768741607666e-01 2.830823659896850586e-01 -1.050021499395370483e-01 2.276582419872283936e-01 2.847369313240051270e-01 -3.348342180252075195e-01 1.238578930497169495e-01 9.354376047849655151e-02 1.563438773155212402e-01
1.770175993442535400e-01 3.489449992775917053e-02 2.734150886535644531e-01 -2.976099550724029541e-01 -3.100953996181488037e-02 9.018020331859588623e-02 -3.239372074604034424e-01 1.404704153537750244e-01 -1.353055983781814575e-01 -3.816522359848022461e-01 -8.078160881996154785e-02 1.018826067447662354e-01 1.350917518138885498e-01 -4.283741489052772522e-02 1.290325075387954712e-01 -9.788115322589874268e-02 -2.938733994960784912e-01 -9.894715249538421631e-02 3.672344610095024109e-02 8.362824469804763794e-02 -6.108484044671058655e-02 -1.581726819276809692e-01 -1.712327450513839722e-01 -4.936076328158378601e-02 -7.214935123920440674e-02 2.630250453948974609e-01 -1.078497036360204220e-03 -8.706937730312347412e-02 -2.268880903720855713e-01 2.640838921070098877e-01 -2.114517986774444580e-01 -1.739825904369354248e-01
6.972182542085647583e-02 4.377698525786399841e-02 6.793583929538726807e-02 -2.449506521224975586e-01 -5.427509173750877380e-02 -5.639025196433067322e-02 -1.970560550689697266e-01 -1.842205673456192017e-01 1.636341214179992676e-01 -2.608967721462249756e-01 -1.718549579381942749e-01 -5.071521271020174026e-03 1.616536825895309448e-01 1.915359310805797577e-02 1.742023527622222900e-01 -2.729684114456176758e-01 9.471719712018966675e-02 -4.756498932838439941e-01 1.216063722968101501e-01 -3.060451149940490723e-01 3.029141724109649658e-01 -1.077932044863700867e-01 -1.266624480485916138e-01 9.423085302114486694e-02 1.355630904436111450e-01 -1.838011741638183594e-01 -4.291018471121788025e-02 1.380789577960968018e-01 -2.460058405995368958e-02 -1.913080662488937378e-01 -9.960278123617172241e-02 4.237135872244834900e-02
2.905940636992454529e-02 2.777587473392486572e-01 2.897394634783267975e-02 -3.475168347358703613e-01 1.226541101932525635e-01 6.819596048444509506e-03 -1.019421890377998352e-01 2.039500176906585693e-01 -7.391649484634399414e-02 -1.053435634821653366e-02 -2.704336307942867279e-02 1.346568204462528229e-02 5.227969586849212646e-02 -3.482050821185112000e-02 2.078721225261688232e-01 -3.599297404289245605e-01 6.743294652551412582e-03 -4.200076460838317871e-01 4.324427992105484009e-02 5.599712952971458435e-02 -1.398894190788269043e-01 -1.985561251640319824e-01 -4.057322070002555847e-02 2.271374911069869995e-01 1.066360250115394592e-01 -3.703771531581878662e-02 1.709475815296173096e-01 1.568391621112823486e-01 2.229252606630325317e-01 2.477208971977233887e-01 -2.556782960891723633e-01 1.159331053495407104e-01
2.259413003921508789e-01 1.364272236824035645e-01 -5.401771981269121170e-03 -2.170531600713729858e-01 1.304858177900314331e-01 1.159730330109596252e-01 4.124064370989799500e-02 -5.995045602321624756e-02 5.689747631549835205e-02 -2.153883427381515503e-01 -2.370621412992477417e-01 -1.312345415353775024e-01 2.049433439970016479e-01 -7.272125035524368286e-02 -4.048005118966102600e-02 -3.233040571212768555e-01 -3.189032971858978271e-01 -8.299323730170726776e-03 3.657685592770576477e-03 -1.139284819364547729e-01 -1.083023566752672195e-02 -9.758820757269859314e-03 -8.590570837259292603e-02 -5.845588073134422302e-02 3.825287818908691406e-01 6.982625275850296021e-02 3.002802096307277679e-02 3.825154304504394531e-01 -1.359430700540542603e-01 1.425524055957794189e-01 2.375617325305938721e-01 2.269132137298583984e-01
-5.583382397890090942e-02 2.863546311855316162e-01 2.107337117195129395e-01 -6.801603734493255615e-02 -1.630562730133533478e-02 2.568459510803222656e-01 -2.179245054721832275e-01 -2.938584089279174805e-01 4.393906518816947937e-02 -2.583450078964233398e-01 7.724770903587341309e-02 -2.119849622249603271e-01 7.450311630964279175e-02 8.569616824388504028e-02 -1.250751763582229614e-01 -4.787675738334655762e-01 -2.591661810874938965e-01 1.663207113742828369e-01 7.903648912906646729e-02 1.110045388340950012e-01 7.043030112981796265e-02 -8.859127014875411987e-02 -3.025278821587562561e-02 -6.323350965976715088e-02 1.507606953382492065e-01 -1.068164706230163574e-01 -8.031366020441055298e-02 3.217806816101074219e-01 -2.155583165585994720e-02 3.977211564779281616e-02 -2.430134825408458710e-02 -1.026905328035354614e-01
2.349708676338195801e-01 -2.337006153538823128e-04 1.743690073490142822e-01 4.105320945382118225e-02 -7.253531366586685181e-02 7.709664106369018555e-02 -1.030479446053504944e-01 -8.024961501359939575e-02 9.319620579481124878e-02 -2.783659696578979492e-01 -1.291977763175964355e-01 -3.920949399471282959e-01 4.572390019893646240e-01 -1.303377747535705566e-01 1.970829814672470093e-01 -2.251345813274383545e-01 1.136679500341415405e-01 -1.166353225708007812e-01 7.370577752590179443e-02 6.445281952619552612e-02 -1.064896509051322937e-01 -1.084636896848678589e-02 -5.613480135798454285e-02 -1.393623650074005127e-02 -9.542112797498703003e-02 -8.652291446924209595e-02 -9.894955903291702271e-02 1.896019428968429565e-01 1.329348385334014893e-01 3.978132307529449463e-01 2.337254025042057037e-02 -1.500985622406005859e-01
2.615189366042613983e-02 -7.147607952356338501e-02 -1.975373737514019012e-02 1.905670613050460815e-01 2.579138278961181641e-01 3.143983706831932068e-02 1.620024442672729492e-02 -2.838110327720642090e-01 -1.420051306486129761e-01 -2.948210537433624268e-01 3.331058844923973083e-02 -2.190392017364501953e-01 1.825528740882873535e-01 -3.738476634025573730e-01 1.102783232927322388e-01 -2.335006594657897949e-01 4.604807868599891663e-02 -3.149797618389129639e-01 1.178316324949264526e-01 7.411244791001081467e-03 -1.053990051150321960e-02 1.429616808891296387e-01 4.517793655395507812e-02 -5.460627377033233643e-02 -3.107211366295814514e-02 2.747733592987060547e-01 1.446938812732696533e-01 3.027813732624053955e-01 -1.460258513689041138e-01 2.018040567636489868e-01 8.543456345796585083e-02 1.181855872273445129e-01
-1.137974411249160767e-01 9.359831362962722778e-02 5.645349621772766113e-02 -1.325327903032302856e-01 -1.843711361289024353e-02 -1.907906145788729191e-03 -1.368612051010131836e-01 1.904798895120620728e-01 9.013544768095016479e-02 -4.215803742408752441e-01 -1.797798722982406616e-01 -9.513399004936218262e-02 1.718292385339736938e-01 -1.138296127319335938e-01 1.696033477783203125e-01 -1.026330515742301941e-01 2.082373388111591339e-02 -1.765056252479553223e-01 1.261801868677139282e-01 8.241621404886245728e-02 -1.312211006879806519e-01 -1.091029308736324310e-02 -5.087480545043945312e-01 2.681718468666076660e-01 1.084415689110755920e-01 -2.017370462417602539e-01 -7.622166723012924194e-02 -5.549956858158111572e-02 -1.589654237031936646e-01 3.186285495758056641e-01 -3.228196501731872559e-02 -4.011536017060279846e-02
1.515260040760040283e-01 -6.113494560122489929e-02 -2.039089947938919067e-01 -1.715197116136550903e-01 3.290475308895111084e-01 9.747881442308425903e-02 -1.558187305927276611e-01 4.752868786454200745e-03 -1.339918673038482666e-01 -1.253208220005035400e-01 -2.861662507057189941e-01 3.790347650647163391e-02 1.072394009679555893e-02 8.304926753044128418e-02 5.298534780740737915e-02 -2.409211546182632446e-01 -8.645363152027130127e-02 -2.004874646663665771e-01 2.272262275218963623e-01 2.636438906192779541e-01 -1.182823330163955688e-01 -2.981617748737335205e-01 -1.363821029663085938e-01 -4.457031562924385071e-02 -3.971973061561584473e-02 -1.298126876354217529e-01 1.041166577488183975e-02 4.090306758880615234e-01 1.825290545821189880e-02 2.783366441726684570e-01 5.083060264587402344e-02 1.298453211784362793e-01
-2.274976670742034912e-01 1.479969918727874756e-01 1.563814431428909302e-01 -9.597734361886978149e-02 9.986378997564315796e-02 7.491237670183181763e-02 -2.011971920728683472e-01 1.488921493291854858e-01 -1.460689902305603027e-01 -3.518709242343902588e-01 2.340975450351834297e-03 -2.814075648784637451e-01 7.833900302648544312e-02 -1.097517460584640503e-02 1.645576804876327515e-01 -9.944500774145126343e-02 -7.522986829280853271e-02 -3.267614543437957764e-01 -4.643331281840801239e-03 1.466350257396697998e-01 -1.762894690036773682e-01 8.283738791942596436e-02 -3.172242343425750732e-01 2.208915650844573975e-01 2.203029766678810120e-02 -1.732421070337295532e-01 -1.727227270603179932e-01 -5.002898722887039185e-02 -5.629193782806396484e-02 2.967033386230468750e-01 -2.503968477249145508e-01 9.389105439186096191e-02
1.185930296778678894e-01 -1.266801804304122925e-01 1.705202758312225342e-01 -1.268059909343719482e-01 -8.910537511110305786e-02 1.205047965049743652e-01 1.496649682521820068e-01 -7.560411840677261353e-02 5.304129049181938171e-02 -2.678306400775909424e-01 -2.001761645078659058e-01 -2.313151508569717407e-01 3.193346560001373291e-01 -7.861047983169555664e-02 5.936517566442489624e-02 -2.071791887283325195e-01 -5.834919214248657227e-02 -3.680127859115600586e-01 -6.624942272901535034e-02 -2.407912909984588623e-01 -2.233993075788021088e-02 -2.235599160194396973e-01 -1.551920771598815918e-01 -5.795723758637905121e-03 1.840349584817886353e-01 -1.179852932691574097e-01 -7.428644597530364990e-02 2.255863994359970093e-01 -2.569817900657653809e-01 -3.037536740303039551e-01 6.662242580205202103e-03 1.143573969602584839e-01
1.161226071417331696e-03 1.324781924486160278e-01 2.188957333564758301e-01 -1.411555409431457520e-01 -2.473284751176834106e-01 -3.789583593606948853e-02 -1.441980749368667603e-01 2.274235337972640991e-01 -2.355338633060455322e-01 -1.412654817104339600e-01 -2.483915723860263824e-02 1.250058710575103760e-01 1.199646815657615662e-01 3.347036987543106079e-02 1.561911106109619141e-01 -4.467325508594512939e-01 7.696279138326644897e-02 -3.143976032733917236e-01 1.333363950252532959e-01 4.769238829612731934e-02 8.637015521526336670e-02 -9.520987421274185181e-02 -2.238152027130126953e-01 4.531411826610565186e-02 3.652485311031341553e-01 -2.213953137397766113e-01 2.003644704818725586e-01 9.176065027713775635e-02 -9.269274026155471802e-02 -1.030101925134658813e-01 1.815866678953170776e-02 -6.571257114410400391e-02
9.720281511545181274e-02 1.908588111400604248e-01 3.786589577794075012e-02 8.640739321708679199e-02 -3.436393141746520996e-01 -6.196496635675430298e-02 2.551964484155178070e-02 -4.171929880976676941e-02 -4.391108080744743347e-02 -3.425869345664978027e-01 -2.678579092025756836e-01 2.211692929267883301e-01 1.067080274224281311e-01 1.189969778060913086e-01 2.673640847206115723e-01 -2.753617465496063232e-01 1.024285182356834412e-01 -3.931460976600646973e-01 -1.214612051844596863e-01 1.680081337690353394e-02 2.106598019599914551e-02 -1.053511947393417358e-01 -1.776415258646011353e-01 -1.178312953561544418e-02 2.426328063011169434e-01 1.053509339690208435e-01 6.128005683422088623e-02 6.829483062028884888e-02 4.600616544485092163e-02 2.942578196525573730e-01 -8.815882354974746704e-02 9.949559718370437622e-02
2.789813280105590820e-01 9.043490141630172729e-02 -2.168923169374465942e-01 -2.851157821714878082e-02 7.689617574214935303e-02 3.130668401718139648e-01 -1.603355407714843750e-01 -3.688202798366546631e-01 -1.635626405477523804e-01 -2.411910295486450195e-01 -1.189400851726531982e-01 1.486579515039920807e-02 -5.558605492115020752e-02 -1.800408661365509033e-01 2.663674950599670410e-02 -1.855676919221878052e-01 2.305978685617446899e-01 -2.037296444177627563e-01 -2.914475463330745697e-02 1.669680029153823853e-01 7.066638022661209106e-02 -5.591925978660583496e-02 -5.842148512601852417e-02 -1.224124804139137268e-01 1.772758066654205322e-01 2.034927606582641602e-01 -1.506146416068077087e-02 2.614175379276275635e-01 -1.518072038888931274e-01 2.024097889661788940e-01 4.265470802783966064e-02 2.708669304847717285e-01
7.876683026552200317e-02 1.909941583871841431e-01 3.051686659455299377e-02 -1.474888771772384644e-01 -3.221697211265563965e-01 -3.190935589373111725e-03 9.148932248353958130e-02 -3.782721608877182007e-02 -2.672589719295501709e-01 -2.300383150577545166e-01 -3.743644952774047852e-01 -4.601220786571502686e-02 -8.988204412162303925e-03 -6.907745450735092163e-02 1.739997118711471558e-01 -3.501702249050140381e-01 2.147203534841537476e-01 -2.584525942802429199e-01 -5.645775794982910156e-02 -1.950359158217906952e-02 -5.222592502832412720e-03 -2.217495292425155640e-01 -1.484901309013366699e-01 5.142137408256530762e-02 1.494179219007492065e-01 5.022123456001281738e-02 6.616830825805664062e-02 1.456439048051834106e-01 1.663861721754074097e-01 3.262463808059692383e-01 1.277124881744384766e-01 -7.372719049453735352e-02
-4.590714722871780396e-02 7.260173559188842773e-02 2.225175648927688599e-01 -1.385417580604553223e-01 1.200995668768882751e-01 1.461218744516372681e-01 1.761851273477077484e-02 -2.129710763692855835e-01 -1.069502681493759155e-01 -2.136371582746505737e-01 -1.054182872176170349e-01 -2.245435416698455811e-01 3.076251745223999023e-01 -7.226762920618057251e-02 4.102268218994140625e-01 -1.045888364315032959e-01 6.506782770156860352e-02 -4.566655494272708893e-03 -6.310296058654785156e-02 1.580159366130828857e-01 -1.974992305040359497e-01 -2.205236554145812988e-01 1.878455281257629395e-02 -5.898119881749153137e-02 1.489477008581161499e-01 -9.442154318094253540e-02 1.526973117142915726e-02 4.147318750619888306e-02 5.869638174772262573e-02 4.941340088844299316e-01 -1.770022213459014893e-01 -9.003759175539016724e-02
5.231253430247306824e-02 4.115184545516967773e-01 3.752453625202178955e-02 1.414184123277664185e-01 -2.230829298496246338e-01 2.230581939220428467e-01 -1.575599797070026398e-02 -1.059767007827758789e-01 -3.016268908977508545e-01 -3.700585961341857910e-01 -2.537952363491058350e-01 3.338831942528486252e-03 1.745006144046783447e-01 -5.721668154001235962e-02 -4.969778656959533691e-02 -3.544902801513671875e-01 -7.929058372974395752e-02 -1.839650422334671021e-01 6.408414989709854126e-02 -1.304853260517120361e-01 -6.516010314226150513e-02 3.251899406313896179e-02 -1.029319390654563904e-01 -2.566924132406711578e-02 -6.926192343235015869e-02 -2.747865915298461914e-01 -1.181758716702461243e-01 1.095685735344886780e-01 1.774411881342530251e-03 1.157208457589149475e-01 -1.980230957269668579e-01 6.783762574195861816e-02
2.088576853275299072e-01 1.529549807310104370e-01 8.496321737766265869e-02 -9.995875507593154907e-02 1.103028580546379089e-01 -1.722275316715240479e-01 2.492545358836650848e-02 -2.444540113210678101e-01 -5.197280272841453552e-02 -2.551387548446655273e-01 -1.654971987009048462e-01 -1.907125413417816162e-01 3.216037154197692871e-01 5.676473304629325867e-02 -2.303964644670486450e-01 -1.120889484882354736e-01 -2.193441689014434814e-01 -2.687561810016632080e-01 1.340601146221160889e-01 -1.939118504524230957e-01 -1.509316563606262207e-01 -4.547516349703073502e-03 2.600662037730216980e-02 -4.939661175012588501e-02 2.780721783638000488e-01 -5.793797597289085388e-02 1.315796971321105957e-01 3.653366267681121826e-01 -9.893171489238739014e-02 1.743659675121307373e-01 1.649262011051177979e-01 9.497268497943878174e-02
8.120414614677429199e-02 -3.938076272606849670e-02 1.604610383510589600e-01 -2.685952484607696533e-01 5.334515124559402466e-02 -2.163439756259322166e-03 2.132852375507354736e-02 -1.220710650086402893e-01 6.752273999154567719e-03 -2.966985106468200684e-02 -2.517933249473571777e-01 -2.156467363238334656e-02 1.248453781008720398e-01 -6.742600351572036743e-02 1.719619333744049072e-01 -1.663291603326797485e-01 -3.820047974586486816e-01 -8.957668393850326538e-02 7.394839078187942505e-02 -1.009369492530822754e-01 -1.324347108602523804e-01 -1.026249006390571594e-01 -7.947250455617904663e-02 -9.338102489709854126e-02 2.596088945865631104e-01 -1.271220892667770386e-01 2.008309811353683472e-01 4.537999033927917480e-01 -1.883673369884490967e-01 2.311212942004203796e-02 7.368226349353790283e-02 3.867978155612945557e-01
1.229960322380065918e-01 1.198313944041728973e-02 1.632186323404312134e-01 -3.374982178211212158e-01 8.932660520076751709e-02 1.306626200675964355e-01 -2.446392327547073364e-01 -3.656865358352661133e-01 4.435843601822853088e-02 -1.349354442209005356e-02 4.128221422433853149e-03 -2.512591481208801270e-01 2.188279628753662109e-01 -2.435967326164245605e-01 -1.177108883857727051e-01 -1.924496144056320190e-01 -1.104427054524421692e-01 -3.257592916488647461e-01 1.041910145431756973e-02 3.152910768985748291e-01 -1.417562067508697510e-01 7.110285758972167969e-02 -6.782057136297225952e-02 2.070877999067306519e-01 2.404615096747875214e-02 8.044184185564517975e-03 1.140422523021697998e-01 -5.729560181498527527e-02 1.499717775732278824e-02 3.065071702003479004e-01 -2.348232828080654144e-02 -4.082672763615846634e-03
2.256173640489578247e-01 6.250277161598205566e-02 1.261306107044219971e-01 -2.671824097633361816e-01 2.139467447996139526e-01 -1.320190578699111938e-01 2.912302501499652863e-02 -1.356408149003982544e-01 -3.430121019482612610e-02 -3.239727616310119629e-01 -1.189139932394027710e-01 1.844278275966644287e-01 1.040959805250167847e-01 -1.370454393327236176e-02 2.520107328891754150e-01 -3.457943201065063477e-01 -2.531246840953826904e-02 -2.383479773998260498e-01 -7.121323049068450928e-02 1.517824232578277588e-01 -1.948698163032531738e-01 -2.169708013534545898e-01 -2.418490126729011536e-02 -8.652875199913978577e-03 1.043020784854888916e-01 2.785949409008026123e-01 2.534791529178619385e-01 9.566660970449447632e-02 -2.442381083965301514e-01 -4.681728035211563110e-02 1.979102008044719696e-02 1.778948009014129639e-01
-2.040445208549499512e-01 -3.711849823594093323e-02 2.788854539394378662e-01 -9.919513016939163208e-02 2.088427543640136719e-03 -3.461000695824623108e-02 -2.668304145336151123e-01 -7.379898428916931152e-02 -1.269468665122985840e-01 -3.328418731689453125e-01 -1.714617311954498291e-01 -2.275935262441635132e-01 1.226212158799171448e-01 1.765364259481430054e-01 9.181865304708480835e-02 -2.291575223207473755e-01 -2.057749778032302856e-01 -4.212776720523834229e-01 -2.014514803886413574e-02 5.473356321454048157e-02 1.453691627830266953e-02 -1.724559366703033447e-01 5.105983093380928040e-02 -9.702554345130920410e-02 -2.213672995567321777e-01 -7.926650345325469971e-02 1.045527160167694092e-01 -6.865984946489334106e-02 1.429362893104553223e-01 2.762781679630279541e-01 1.002338901162147522e-01 -1.826184689998626709e-01
-7.821919769048690796e-02 -3.462149295955896378e-03 3.430388569831848145e-01 -3.564642071723937988e-01 -9.740497171878814697e-02 1.873930096626281738e-01 2.132595479488372803e-01 -2.695601247251033783e-02 -1.282661706209182739e-01 -1.929684132337570190e-01 -2.481126785278320312e-02 -1.425961256027221680e-01 1.083061099052429199e-01 -5.962011963129043579e-02 2.529705464839935303e-01 -4.018693789839744568e-02 1.890182793140411377e-01 -5.423809289932250977e-01 -1.584473103284835815e-01 -1.823044382035732269e-02 -2.600475586950778961e-02 -1.073792949318885803e-01 -1.389386206865310669e-01 9.070430696010589600e-02 2.113323472440242767e-02 1.200127303600311279e-01 -1.996411010622978210e-02 2.082166671752929688e-01 -1.106565967202186584e-01 -1.076807677745819092e-01 1.585471481084823608e-01 -1.116800680756568909e-02
-8.171115815639495850e-02 3.729558363556861877e-02 1.869412660598754883e-01 -4.016973450779914856e-02 1.804604679346084595e-01 8.729618787765502930e-02 1.194050833582878113e-01 -2.823570668697357178e-01 -4.825477022677659988e-03 1.647798530757427216e-02 -1.563272476196289062e-01 -1.601581834256649017e-02 9.604568779468536377e-02 2.126023471355438232e-01 2.677397243678569794e-02 -5.780813097953796387e-01 -1.781147122383117676e-01 5.180777981877326965e-02 -8.114192634820938110e-02 1.625865399837493896e-01 -2.360845683142542839e-03 -3.012416064739227295e-01 -3.296378850936889648e-01 2.365849912166595459e-01 6.565705873072147369e-03 5.093054100871086121e-02 1.165935173630714417e-01 1.144517585635185242e-01 2.264609746634960175e-02 1.608037352561950684e-01 -4.789642617106437683e-02 -1.615088582038879395e-01
4.356081038713455200e-02 2.585499584674835205e-01 1.706238836050033569e-01 -1.135505959391593933e-01 1.025086194276809692e-01 1.102750748395919800e-01 -1.399062722921371460e-01 -8.670413494110107422e-02 -2.193143218755722046e-01 -1.094565019011497498e-01 -1.971938014030456543e-01 -1.031579896807670593e-01 1.449651122093200684e-01 1.801453344523906708e-02 3.541961312294006348e-01 -2.952735424041748047e-01 -6.622803211212158203e-02 -6.939579546451568604e-02 6.156446412205696106e-02 1.953436881303787231e-01 -7.629457861185073853e-02 -2.776846885681152344e-01 1.326397061347961426e-01 -9.416087716817855835e-02 2.776426672935485840e-01 -2.497531622648239136e-01 -7.324073463678359985e-02 1.079866569489240646e-02 5.679793283343315125e-02 3.905638754367828369e-01 -1.768220067024230957e-01 -5.818603560328483582e-02
-6.319379806518554688e-02 1.946543008089065552e-01 1.774864620529115200e-03 -2.805774100124835968e-02 -8.996393531560897827e-02 -8.190593123435974121e-02 1.629325151443481445e-01 -4.483602195978164673e-02 -1.006453484296798706e-01 -1.355652213096618652e-01 -2.098632007837295532e-01 -3.122915327548980713e-01 2.374105900526046753e-01 -5.761432275176048279e-02 1.375282555818557739e-01 -2.209010422229766846e-01 7.120046764612197876e-02 -1.662223637104034424e-01 -2.896828949451446533e-02 3.050707979127764702e-03 -3.513458743691444397e-02 -2.724555432796478271e-01 -2.190881222486495972e-01 -1.794107258319854736e-01 6.057259067893028259e-02 -2.648873925209045410e-01 6.881148368120193481e-02 1.556274741888046265e-01 9.079468250274658203e-02 5.542800426483154297e-01 -6.519401073455810547e-02 -6.917113810777664185e-02
-3.147827088832855225e-02 2.501760721206665039e-01 1.665189415216445923e-01 8.270441740751266479e-02 -1.817027926445007324e-01 -1.371494680643081665e-01 8.694683015346527100e-02 -5.750808119773864746e-02 -1.471133977174758911e-01 -3.528766930103302002e-01 -1.089173927903175354e-01 -2.535629272460937500e-01 8.192370086908340454e-02 -2.295646071434020996e-01 1.610604673624038696e-01 -2.822872996330261230e-01 -3.017309010028839111e-01 -4.343551099300384521e-01 1.763519793748855591e-01 -1.499849744141101837e-02 -1.352963149547576904e-01 6.906826794147491455e-02 -1.473310310393571854e-02 -1.879557408392429352e-02 -2.810141071677207947e-02 9.672599285840988159e-02 3.932070732116699219e-02 9.840726852416992188e-02 9.902471303939819336e-02 4.909823462367057800e-02 2.460578233003616333e-01 -1.516131758689880371e-01
2.756345570087432861e-01 -1.656018644571304321e-01 -7.680836599320173264e-03 8.254020661115646362e-02 -9.688706696033477783e-02 9.900099597871303558e-03 1.575582772493362427e-01 -6.410086993128061295e-03 -1.925585232675075531e-02 -5.178163200616836548e-02 -1.556876152753829956e-01 -2.210645377635955811e-01 1.174380183219909668e-01 -3.173427581787109375e-01 2.738323807716369629e-01 -3.838112056255340576e-01 -5.632669478654861450e-02 -1.758653968572616577e-01 1.140647828578948975e-01 2.341710403561592102e-02 -7.925093173980712891e-02 4.920702055096626282e-02 -2.582356929779052734e-01 9.396205842494964600e-02 9.730143845081329346e-02 1.977632939815521240e-01 1.422917544841766357e-01 2.613048255443572998e-01 -2.609627842903137207e-01 -6.557937711477279663e-02 -3.137318193912506104e-01 5.111895874142646790e-02
7.658904790878295898e-02 7.950332015752792358e-02 2.295687608420848846e-02 -1.533606555312871933e-02 -1.158375740051269531e-01 7.992266863584518433e-02 9.976662695407867432e-02 4.900051746517419815e-03 1.147098466753959656e-01 3.631881251931190491e-02 -4.319062456488609314e-02 -3.801066875457763672e-01 2.205144912004470825e-01 -3.890148550271987915e-02 3.421322405338287354e-01 -3.214458525180816650e-01 -1.739928871393203735e-01 -2.230909317731857300e-01 -1.576133668422698975e-01 -1.038059964776039124e-01 1.664233207702636719e-02 -3.545506000518798828e-01 -2.238698601722717285e-01 -1.824421733617782593e-01 -3.326654434204101562e-02 3.621411742642521858e-03 9.037708491086959839e-02 2.114230692386627197e-01 1.433440297842025757e-01 3.075766861438751221e-01 -1.755295246839523315e-01 3.043435513973236084e-02
1.166022270917892456e-01 1.212544590234756470e-01 1.613180488348007202e-01 2.130731493234634399e-01 -1.138991788029670715e-01 7.848045974969863892e-02 2.739813551306724548e-02 -1.381880044937133789e-01 1.648840010166168213e-01 -1.873960047960281372e-01 -9.183636307716369629e-02 -3.113394379615783691e-01 3.170905411243438721e-01 -5.338365957140922546e-02 2.618096172809600830e-01 -1.157891973853111267e-01 -1.263227760791778564e-01 -2.273106127977371216e-01 -2.366619259119033813e-01 -2.231735549867153168e-02 -1.496923863887786865e-01 -3.025814890861511230e-01 -2.283972501754760742e-01 3.031440824270248413e-02 -6.035147234797477722e-03 1.194913014769554138e-01 4.985795542597770691e-02 2.932807803153991699e-01 1.744462549686431885e-01 2.128388136625289917e-01 -9.221871942281723022e-02 -1.733455657958984375e-01
1.218902692198753357e-01 1.905017346143722534e-01 1.785964667797088623e-01 6.758910417556762695e-02 -2.572410181164741516e-02 7.945799827575683594e-02 -2.438310831785202026e-01 9.985651075839996338e-02 7.550091482698917389e-03 -2.648842930793762207e-01 -2.584133483469486237e-02 -2.097837477922439575e-01 7.307884097099304199e-02 -1.263723075389862061e-01 4.402440786361694336e-02 -6.377655863761901855e-01 -4.863737523555755615e-02 1.012294441461563110e-01 -1.890957006253302097e-03 2.076607793569564819e-01 5.489885434508323669e-02 -1.597764343023300171e-02 -3.150509893894195557e-01 2.196094244718551636e-01 1.030989363789558411e-01 -1.288544684648513794e-01 4.494854062795639038e-02 1.218132302165031433e-01 -3.128743916749954224e-02 4.922039061784744263e-02 -2.900463715195655823e-02 -1.904383450746536255e-01
2.139397710561752319e-01 1.725574210286140442e-02 -5.866404995322227478e-02 -2.688129842281341553e-01 -6.502449512481689453e-02 2.047156989574432373e-01 -1.288090050220489502e-01 3.399503231048583984e-02 8.669046312570571899e-02 -2.733287513256072998e-01 -9.439214318990707397e-02 -1.022860109806060791e-01 -5.886376649141311646e-02 7.087390869855880737e-02 -6.666635721921920776e-02 -1.843212544918060303e-01 -3.971961438655853271e-01 -2.053119838237762451e-01 -4.938562586903572083e-02 9.272101521492004395e-02 4.548047855496406555e-02 -3.421381115913391113e-02 -1.668019443750381470e-01 1.954712346196174622e-02 7.791373878717422485e-02 -1.333444565534591675e-01 -1.243866086006164551e-01 3.972897827625274658e-01 -2.286199033260345459e-01 2.718062102794647217e-01 1.762536764144897461e-01 2.628147006034851074e-01
-2.252244949340820312e-01 -1.074954420328140259e-01 -1.468288339674472809e-02 -2.261371463537216187e-01 1.660642772912979126e-01 1.320102214813232422e-01 -5.261809378862380981e-02 -2.073905915021896362e-01 -5.286343768239021301e-02 -3.310489952564239502e-01 -3.787693381309509277e-02 -9.735489636659622192e-02 1.899875253438949585e-01 -2.376175671815872192e-01 -2.458552420139312744e-01 -6.346692144870758057e-02 -3.678230568766593933e-02 -3.370276391506195068e-01 1.103188768029212952e-01 2.883744612336158752e-02 -3.104708194732666016e-01 -1.970319747924804688e-01 -2.090736478567123413e-01 7.333666086196899414e-02 2.617879509925842285e-01 1.723628640174865723e-01 7.416714727878570557e-02 4.263139143586158752e-02 -1.465513557195663452e-01 2.434037476778030396e-01 5.247649922966957092e-02 -1.181865707039833069e-01
2.423821389675140381e-01 1.644046604633331299e-01 6.757444888353347778e-02 -1.330393552780151367e-01 2.225332520902156830e-02 -8.910679817199707031e-02 -5.456884205341339111e-02 -6.637614965438842773e-02 5.622074753046035767e-02 -3.939597010612487793e-01 -8.501807600259780884e-02 -4.292616546154022217e-01 1.749774813652038574e-01 -3.883405029773712158e-02 -9.040628373622894287e-02 -1.194159984588623047e-01 6.338690966367721558e-02 -1.679470986127853394e-01 -6.621526181697845459e-02 1.236953735351562500e-01 1.650146022439002991e-02 -2.432071417570114136e-01 -2.036924511194229126e-01 2.828611731529235840e-01 9.687967598438262939e-02 -2.126501798629760742e-01 2.324727773666381836e-01 -1.054156944155693054e-01 -1.182773783802986145e-01 -5.742980912327766418e-02 -2.314671427011489868e-01 2.196849584579467773e-01
1.859603077173233032e-02 4.031627625226974487e-02 5.790876690298318863e-03 -8.874838799238204956e-02 -1.219089105725288391e-01 -4.543688893318176270e-02 -2.783141434192657471e-01 3.778861835598945618e-02 1.833993494510650635e-01 -2.688176631927490234e-01 -6.895903497934341431e-02 -2.246316820383071899e-01 7.332511246204376221e-02 -1.379971802234649658e-01 -2.056276984512805939e-02 -5.795214772224426270e-01 -6.526693701744079590e-02 7.322923094034194946e-02 -9.503757953643798828e-02 1.001482978463172913e-01 1.879328787326812744e-01 -1.142694726586341858e-01 -2.272518724203109741e-01 2.186309248208999634e-01 1.096626669168472290e-01 1.740370690822601318e-02 1.683449558913707733e-02 2.843971848487854004e-01 -7.036618888378143311e-02 1.163995265960693359e-01 -1.170823127031326294e-01 -2.651405334472656250e-01
5.988894961774349213e-03 -9.551385045051574707e-02 -1.504767127335071564e-02 -1.533371061086654663e-01 1.988836079835891724e-01 -3.525958396494388580e-03 -2.393001914024353027e-01 -2.317386865615844727e-01 1.506060212850570679e-01 -3.311848267912864685e-02 -2.068383842706680298e-01 -1.399540305137634277e-01 2.781256735324859619e-01 -4.233931005001068115e-02 -5.078484490513801575e-02 -8.830165863037109375e-02 1.732359230518341064e-01 -1.322278529405593872e-01 -5.718898028135299683e-02 1.283503323793411255e-01 8.867985010147094727e-02 -2.367633879184722900e-01 -1.517783403396606445e-01 -1.148540005087852478e-01 1.584794521331787109e-01 7.921963185071945190e-02 1.156678572297096252e-01 3.507896363735198975e-01 -3.409191071987152100e-01 5.723008513450622559e-02 -3.069110214710235596e-02 4.303970336914062500e-01
2.099322080612182617e-01 2.591272592544555664e-01 1.127749457955360413e-01 4.429723322391510010e-02 5.861076340079307556e-02 2.400789856910705566e-01 -1.375157237052917480e-01 3.164226561784744263e-02 -9.159757941961288452e-02 -4.609678387641906738e-01 -1.863067895174026489e-01 4.854457825422286987e-02 2.610031664371490479e-01 9.460043162107467651e-02 -8.848203718662261963e-02 -4.204164743423461914e-01 -1.906734108924865723e-01 -1.641521304845809937e-01 -1.884591281414031982e-01 -8.668099343776702881e-02 4.497279226779937744e-02 8.155093342065811157e-02 -1.521938592195510864e-01 -7.352014631032943726e-02 3.387143835425376892e-03 9.952380508184432983e-02 -3.364816308021545410e-02 -8.910956233739852905e-02 -3.458113968372344971e-02 2.140995562076568604e-01 -2.264148592948913574e-01 -1.124968230724334717e-01
-2.021779119968414307e-01 2.457362711429595947e-01 -1.651721596717834473e-01 -1.985690742731094360e-01 1.973518133163452148e-01 -7.800228148698806763e-02 -6.237845122814178467e-02 -1.737813353538513184e-01 1.104367077350616455e-01 -5.093655586242675781e-01 -8.749197423458099365e-02 -2.936626374721527100e-01 2.342890799045562744e-01 -1.948255598545074463e-01 -3.410795331001281738e-02 -3.752906620502471924e-02 7.147937268018722534e-02 1.161714456975460052e-02 1.168010681867599487e-01 1.259981393814086914e-01 7.365170866250991821e-02 -9.479464590549468994e-02 2.252476057037711143e-03 1.761719882488250732e-01 1.859757900238037109e-01 -2.281892150640487671e-01 -8.010006695985794067e-02 1.977646946907043457e-01 -1.143918856978416443e-01 2.159394323825836182e-01 -9.053053334355354309e-03 -1.405166238546371460e-01
1.743958294391632080e-01 5.911603569984436035e-02 -3.441122546792030334e-02 1.748308539390563965e-01 -2.607429213821887970e-02 4.319765605032444000e-03 -4.643955733627080917e-03 -1.995221376419067383e-01 -2.451114170253276825e-02 -2.944638133049011230e-01 1.682517863810062408e-02 -1.916470825672149658e-01 -9.776175022125244141e-02 -1.705225408077239990e-01 -5.304803699254989624e-02 -5.598000288009643555e-01 8.315607905387878418e-02 -7.633745670318603516e-02 1.297467201948165894e-01 -3.106985054910182953e-02 3.026240766048431396e-01 4.704537615180015564e-02 -2.957891225814819336e-01 2.144773304462432861e-01 9.005066007375717163e-02 6.574716418981552124e-02 -1.952043548226356506e-02 2.109201699495315552e-01 -2.798778414726257324e-01 8.218573778867721558e-02 3.571854159235954285e-02 -1.147843152284622192e-01
1.638439446687698364e-01 1.873336136341094971e-01 1.482936590909957886e-01 -4.169445633888244629e-01 1.173797398805618286e-01 1.435282081365585327e-01 -1.989621371030807495e-01 -7.892026752233505249e-02 1.504699140787124634e-01 -2.045167684555053711e-01 -2.524774074554443359e-01 -2.093783468008041382e-01 1.130955740809440613e-01 -1.568929478526115417e-02 -1.953499019145965576e-01 -1.392602920532226562e-01 -2.311598509550094604e-01 -1.138090565800666809e-01 4.272148758172988892e-02 1.149173974990844727e-01 1.322219967842102051e-01 -9.946823120117187500e-02 -9.349041432142257690e-02 -7.630728930234909058e-02 2.235739380121231079e-01 -5.669224634766578674e-02 5.557287018746137619e-03 3.674132227897644043e-01 -7.715483009815216064e-02 1.309471130371093750e-01 2.326815873384475708e-01 1.748394221067428589e-01
1.255521923303604126e-01 1.178582161664962769e-01 7.212781161069869995e-02 -1.724301427602767944e-01 4.833433032035827637e-02 -3.975337371230125427e-03 1.738262325525283813e-01 -1.817959547042846680e-01 -2.916527353227138519e-02 -1.816067099571228027e-01 -1.855309158563613892e-01 -3.140444755554199219e-01 2.133703231811523438e-01 9.859780222177505493e-02 -6.780137121677398682e-02 -3.027850389480590820e-01 -2.132766991853713989e-01 -1.807540655136108398e-01 -1.537003666162490845e-01 -1.905266195535659790e-01 6.830681860446929932e-02 -2.112865447998046875e-01 1.449668705463409424e-01 1.896127909421920776e-01 1.063838750123977661e-01 -2.653290629386901855e-01 1.715580075979232788e-01 3.441124856472015381e-01 -5.510988086462020874e-02 1.432052999734878540e-01 1.548950523138046265e-01 1.730127036571502686e-01
2.819544449448585510e-02 2.678540050983428955e-01 4.507690668106079102e-01 -8.535772562026977539e-02 7.485800236463546753e-02 -2.208800464868545532e-01 -7.550988346338272095e-02 -8.811852335929870605e-02 -6.925322115421295166e-02 -4.429565276950597763e-03 -3.269675374031066895e-01 -2.578221559524536133e-01 4.076877981424331665e-02 5.646996572613716125e-02 1.819484978914260864e-01 -1.094325557351112366e-01 -1.627724170684814453e-01 -3.921956121921539307e-01 1.196693107485771179e-01 8.888935297727584839e-02 -1.083373203873634338e-01 -1.600011885166168213e-01 -4.475175216794013977e-02 6.602914631366729736e-02 1.332287639379501343e-01 1.312828958034515381e-01 -6.928950548171997070e-02 5.919543281197547913e-02 1.097936332225799561e-01 6.763184070587158203e-02 -3.336600363254547119e-01 -5.926796793937683105e-02
-1.446808725595474243e-01 4.105655103921890259e-02 6.834020018577575684e-01 -6.655029952526092529e-02 -5.513288080692291260e-02 -2.700277604162693024e-02 2.976339892484247684e-04 -1.906824856996536255e-02 7.999545894563198090e-03 -1.364791095256805420e-01 -1.231190115213394165e-01 7.040738593786954880e-03 7.248884066939353943e-03 -6.700007617473602295e-02 2.403170466423034668e-01 -3.770335316658020020e-01 -6.685399264097213745e-02 -1.150065753608942032e-02 -1.055750716477632523e-02 4.292400181293487549e-02 1.954581774771213531e-02 8.251377940177917480e-02 -1.262319982051849365e-01 -4.901333153247833252e-02 1.290203630924224854e-01 -9.789247810840606689e-02 -2.508444525301456451e-02 2.236073464155197144e-01 -1.130370497703552246e-01 4.671530425548553467e-02 -1.293537020683288574e-01 3.504310548305511475e-01
-1.455321460962295532e-01 1.995259672403335571e-01 1.248592287302017212e-01 -1.898523420095443726e-01 1.291863471269607544e-01 -1.212323829531669617e-01 -1.505501121282577515e-01 1.803026050329208374e-01 7.508040219545364380e-02 -2.507933974266052246e-01 7.300865370780229568e-03 -6.127117201685905457e-02 1.516656111925840378e-02 -7.143023889511823654e-03 1.254270374774932861e-01 -2.072893232107162476e-01 -1.852890360169112682e-03 -4.320335090160369873e-01 -5.674185231328010559e-03 1.817057132720947266e-01 -5.111713707447052002e-02 1.117428019642829895e-02 -1.782934963703155518e-01 1.337148100137710571e-01 7.563327997922897339e-02 -4.190910607576370239e-02 -4.314309358596801758e-02 -4.340097308158874512e-02 -4.028201103210449219e-02 5.343553423881530762e-01 -3.070431575179100037e-02 3.131408989429473877e-01
1.622274667024612427e-01 4.234744608402252197e-01 8.347833156585693359e-02 -1.191836372017860413e-01 -2.066388279199600220e-01 6.898529082536697388e-02 8.880179375410079956e-03 -1.572137624025344849e-01 -1.813191026449203491e-01 -1.091815307736396790e-01 -1.085908859968185425e-01 -2.347831279039382935e-01 2.177254408597946167e-01 -6.754805892705917358e-02 2.207511514425277710e-01 -1.031203120946884155e-01 1.656766086816787720e-01 -2.420790493488311768e-01 2.003992646932601929e-01 -1.153413131833076477e-01 1.659093797206878662e-01 -1.756438016891479492e-01 -2.153337597846984863e-01 -1.320663690567016602e-01 -1.392730325460433960e-01 -8.365432918071746826e-02 4.163798317313194275e-02 8.171589672565460205e-02 -7.850735634565353394e-02 1.345579028129577637e-01 2.544343471527099609e-01 3.039190769195556641e-01
5.539800599217414856e-02 2.471996992826461792e-01 1.129683554172515869e-01 2.423022687435150146e-02 -4.219864606857299805e-01 5.515224114060401917e-02 -1.773993521928787231e-01 7.380042970180511475e-02 -1.615407615900039673e-01 -2.683887481689453125e-01 -1.133366301655769348e-01 -2.337160855531692505e-01 2.174285501241683960e-01 -1.118006855249404907e-01 1.334318220615386963e-01 -3.254799246788024902e-01 -5.377409607172012329e-02 -2.281160950660705566e-01 4.063299670815467834e-02 -1.676418632268905640e-01 -7.980477809906005859e-02 1.135781779885292053e-01 -7.097513973712921143e-02 2.909231781959533691e-01 5.915911495685577393e-02 -6.315971910953521729e-02 -6.155154854059219360e-02 8.408375829458236694e-02 -2.494039833545684814e-01 2.026847749948501587e-01 -1.904430985450744629e-01 6.168635189533233643e-02
2.268988192081451416e-01 -6.409068405628204346e-02 9.032882004976272583e-02 -2.797295749187469482e-01 1.951372176408767700e-01 -1.970536112785339355e-01 -1.573455780744552612e-01 1.141872815787792206e-02 -2.397485636174678802e-02 -1.858286708593368530e-01 -1.692977696657180786e-01 5.403099581599235535e-02 8.168764412403106689e-03 1.321295201778411865e-01 1.969157755374908447e-01 -4.323818683624267578e-01 -9.024269878864288330e-03 -2.804746329784393311e-01 -1.523828133940696716e-02 2.018389701843261719e-01 -7.950994372367858887e-02 -1.520598828792572021e-01 4.580147191882133484e-02 -1.622130423784255981e-01 2.486629597842693329e-02 7.708906382322311401e-02 1.212917119264602661e-01 1.146800443530082703e-02 -3.237834870815277100e-01 2.457282245159149170e-01 1.374133676290512085e-01 2.513633966445922852e-01
2.894433438777923584e-01 1.567283719778060913e-01 2.991749942302703857e-01 -2.923656702041625977e-01 2.016070485115051270e-01 -5.490545299835503101e-04 -2.035215049982070923e-01 -2.035444229841232300e-01 -2.309621274471282959e-01 -3.084916472434997559e-01 -2.621423602104187012e-01 -1.842366755008697510e-01 2.292075157165527344e-01 -1.432934105396270752e-01 1.916870325803756714e-01 1.250213682651519775e-01 7.513818889856338501e-02 -1.148852985352277756e-02 -2.252754867076873779e-01 -9.964876621961593628e-02 8.475036919116973877e-02 2.435658499598503113e-02 -3.708205372095108032e-02 8.755749091506004333e-03 8.711459487676620483e-02 2.084766700863838196e-02 3.375908136367797852e-01 3.449856117367744446e-02 -1.276729721575975418e-02 1.178265884518623352e-01 1.168186124414205551e-02 -5.928448960185050964e-02
-2.353322654962539673e-01 3.707259893417358398e-02 1.819498538970947266e-01 3.304021432995796204e-03 1.632939726114273071e-01 -1.070099174976348877e-01 -1.269811838865280151e-01 2.072082161903381348e-01 -6.901897490024566650e-02 -4.463107585906982422e-01 -3.446139395236968994e-01 -2.243251353502273560e-01 -2.271648496389389038e-02 2.641541697084903717e-02 4.805054143071174622e-02 -1.653875410556793213e-01 -2.098688930273056030e-01 7.114754617214202881e-02 -8.423734456300735474e-02 2.729365527629852295e-01 2.454098127782344818e-02 -2.283120155334472656e-01 -1.792898178100585938e-01 2.987861074507236481e-02 1.378839556127786636e-02 -1.151983663439750671e-01 2.014424204826354980e-01 2.806020975112915039e-01 3.356231172801926732e-05 4.838201217353343964e-03 -2.382940649986267090e-01 -5.468839406967163086e-02
-1.468889862298965454e-01 6.144960969686508179e-02 3.109112977981567383e-01 -3.710520640015602112e-02 -1.770935207605361938e-02 8.808644115924835205e-02 -2.332643568515777588e-01 -6.618534773588180542e-02 -1.586426049470901489e-01 -3.897390365600585938e-01 -1.684229224920272827e-01 -5.944502726197242737e-02 1.073770672082901001e-01 9.515101462602615356e-02 1.290482878684997559e-01 -1.760929971933364868e-01 -3.359254598617553711e-01 -2.981562614440917969e-01 2.366270683705806732e-02 1.932099312543869019e-01 1.132367625832557678e-01 -2.109092921018600464e-01 -1.872346699237823486e-01 -4.548441246151924133e-02 -3.002748489379882812e-01 5.092805996537208557e-02 4.612575098872184753e-02 -9.669877588748931885e-02 1.931933686137199402e-02 2.912339270114898682e-01 -9.456836432218551636e-02 -9.752915240824222565e-03
2.305334061384201050e-02 2.321853637695312500e-01 6.461175531148910522e-02 -2.353058308362960815e-01 2.796193026006221771e-02 6.038241088390350342e-02 -2.527547180652618408e-01 -4.000173211097717285e-01 4.833050537854433060e-03 -2.816404700279235840e-01 9.581473469734191895e-02 -1.411960572004318237e-01 -1.675424352288246155e-02 8.008979260921478271e-02 9.547630697488784790e-02 -6.435300409793853760e-02 4.664963576942682266e-03 -1.404936909675598145e-01 -9.425251930952072144e-02 2.549844980239868164e-02 -2.813171036541461945e-02 -1.741812825202941895e-01 -1.105607673525810242e-01 -6.340204179286956787e-02 -2.259892076253890991e-01 -6.816375255584716797e-02 -1.683593839406967163e-01 3.893243670463562012e-01 -2.858190834522247314e-01 9.508111327886581421e-02 -3.287859261035919189e-01 -1.346771717071533203e-01
1.520668119192123413e-01 3.846778720617294312e-02 4.092900753021240234e-01 -8.357930183410644531e-02 5.712788179516792297e-02 -1.190134733915328979e-01 -1.418510079383850098e-01 -2.299983054399490356e-02 -2.375860959291458130e-01 -1.621817201375961304e-01 -1.759762912988662720e-01 -1.679389029741287231e-01 1.839521676301956177e-01 7.974925637245178223e-02 1.557398140430450439e-01 1.479413956403732300e-01 -5.535596981644630432e-02 4.143641889095306396e-02 1.238154899328947067e-02 2.921273112297058105e-01 1.660097539424896240e-01 -1.092898771166801453e-01 -3.198773413896560669e-02 1.717978566884994507e-01 2.078191377222537994e-02 2.017169632017612457e-02 2.164435535669326782e-01 4.748544991016387939e-01 -1.654369980096817017e-01 1.227412745356559753e-01 1.043474376201629639e-01 2.184988111257553101e-01
1.449665576219558716e-01 4.607655107975006104e-01 3.557775169610977173e-02 1.543439477682113647e-01 3.045478090643882751e-02 4.048034176230430603e-02 -1.534065697342157364e-02 -2.163120508193969727e-01 -4.520282521843910217e-02 -1.263940930366516113e-01 -1.662094146013259888e-02 -2.694363594055175781e-01 2.878378033638000488e-01 1.526157855987548828e-01 3.281966745853424072e-01 6.534367054700851440e-02 2.262390851974487305e-01 -2.149314135313034058e-01 1.039246246218681335e-01 3.514731302857398987e-02 1.487118899822235107e-01 -8.157619088888168335e-02 -6.368888169527053833e-02 1.790866442024707794e-02 2.172912843525409698e-02 9.302181005477905273e-02 2.368724197149276733e-01 2.618157267570495605e-01 -1.534231007099151611e-01 1.962957680225372314e-01 2.079613804817199707e-01 3.635570779442787170e-02
1.121653839945793152e-01 -1.156460344791412354e-01 -9.537690877914428711e-02 -1.928355246782302856e-01 2.645149528980255127e-01 -2.730954810976982117e-02 -1.524909865111112595e-02 -2.642446458339691162e-01 -2.337074130773544312e-01 -4.155725985765457153e-02 -1.696055680513381958e-01 -1.529426127672195435e-01 3.424273133277893066e-01 -5.353738367557525635e-02 4.117561504244804382e-02 -1.083923205733299255e-01 -1.485129594802856445e-01 -2.085608243942260742e-01 2.856784164905548096e-01 3.449906036257743835e-02 -1.728435903787612915e-01 -1.925305426120758057e-01 -2.670877277851104736e-01 -1.525394320487976074e-01 5.516565218567848206e-02 -2.434840202331542969e-01 -7.662437856197357178e-02 2.946260869503021240e-01 -2.517557740211486816e-01 -7.490917295217514038e-02 -1.043222621083259583e-01 -1.174803730100393295e-02
1.130095645785331726e-01 1.818088442087173462e-01 3.099073469638824463e-01 -9.577648341655731201e-02 -1.747278124094009399e-01 -2.943262085318565369e-02 2.622563540935516357e-01 -1.837203502655029297e-01 -2.398355305194854736e-01 -3.265286684036254883e-01 -1.711055189371109009e-01 -2.403124570846557617e-01 -1.671051532030105591e-01 1.387621164321899414e-01 -4.300535097718238831e-02 -1.825064569711685181e-01 1.675308197736740112e-01 -2.136840969324111938e-01 6.612363457679748535e-02 1.743751168251037598e-01 -2.135503105819225311e-02 -2.494313716888427734e-01 7.279025018215179443e-02 6.671047955751419067e-02 -9.202151000499725342e-02 -6.003801245242357254e-03 2.858112752437591553e-02 2.357026785612106323e-01 -1.662972383201122284e-02 2.968423068523406982e-01 -1.979351639747619629e-01 -9.027981013059616089e-02
-2.402763068675994873e-01 2.030482143163681030e-01 2.044978886842727661e-01 9.331653267145156860e-02 -6.521621719002723694e-03 1.378401964902877808e-01 -1.045379787683486938e-01 -1.309396177530288696e-01 4.277030751109123230e-02 -2.782411575317382812e-01 -5.911466479301452637e-02 -1.507319062948226929e-01 2.256904263049364090e-03 -2.114667594432830811e-01 -5.430426448583602905e-02 -2.982940077781677246e-01 -2.186034917831420898e-01 -1.179308220744132996e-01 -2.826388739049434662e-02 -2.042147070169448853e-01 3.516451418399810791e-01 -1.672710478305816650e-01 -1.789637953042984009e-01 6.843194365501403809e-02 8.131893724203109741e-02 2.845276892185211182e-01 1.002526357769966125e-01 3.186129033565521240e-01 -2.575984895229339600e-01 -2.812820859253406525e-02 -3.819780796766281128e-02 3.160182386636734009e-02
2.137585077434778214e-03 9.156769514083862305e-02 1.671943664550781250e-01 -2.420969307422637939e-01 1.682587563991546631e-01 8.920741081237792969e-02 -1.290651112794876099e-01 1.419015694409608841e-02 -4.589592292904853821e-02 -4.099524021148681641e-01 -3.536440134048461914e-01 -2.182649523019790649e-01 2.273343950510025024e-01 -2.248332500457763672e-01 2.372603863477706909e-01 -7.398194167762994766e-03 3.072325605899095535e-03 4.718738608062267303e-03 -1.075596213340759277e-01 1.056233420968055725e-01 1.394661068916320801e-01 1.367633044719696045e-01 1.475226134061813354e-01 1.476313471794128418e-01 2.711223363876342773e-01 1.239452362060546875e-01 3.538618385791778564e-01 9.167023748159408569e-02 2.907595597207546234e-02 1.023992002010345459e-01 -7.332404702901840210e-02 -8.246065676212310791e-02
-2.068672329187393188e-01 -3.660543262958526611e-02 2.903831303119659424e-01 -2.126977890729904175e-01 -1.085731461644172668e-01 -1.010414063930511475e-01 -1.149027049541473389e-01 -4.030700922012329102e-01 3.962551429867744446e-02 -1.123636960983276367e-01 1.147667393088340759e-01 -1.414001882076263428e-01 1.478908360004425049e-01 -2.243570834398269653e-01 1.906029433012008667e-01 -3.083467483520507812e-01 1.090970411896705627e-01 -2.239336222410202026e-01 -2.005230337381362915e-01 -5.089927837252616882e-02 -1.488603949546813965e-01 1.589496135711669922e-01 -2.741301357746124268e-01 1.446934640407562256e-01 7.193271070718765259e-02 -7.953599840402603149e-02 2.548470348119735718e-02 1.133548021316528320e-01 -1.860208958387374878e-01 1.064171642065048218e-01 1.550533920526504517e-01 -1.852998882532119751e-01
9.452344477176666260e-02 1.290999650955200195e-01 2.665440179407596588e-02 -2.317380756139755249e-01 2.525466978549957275e-01 -2.357782721519470215e-01 -1.516176164150238037e-01 -2.549386620521545410e-01 -1.882132589817047119e-01 -2.519282400608062744e-01 -1.925189346075057983e-01 -1.148352026939392090e-01 3.353054225444793701e-01 -2.565124928951263428e-01 2.193016856908798218e-01 -7.935134321451187134e-02 3.450285643339157104e-02 -3.231816366314888000e-02 2.192776948213577271e-01 -4.952224344015121460e-02 7.688712328672409058e-02 -7.654553651809692383e-02 5.186820030212402344e-02 -1.165247038006782532e-01 2.344700545072555542e-01 1.858882308006286621e-01 1.420115977525711060e-01 9.886635094881057739e-02 -2.250887453556060791e-01 -2.711085602641105652e-02 -4.288528289180248976e-04 2.814069688320159912e-01
4.450723528861999512e-02 -5.106630176305770874e-02 3.186386525630950928e-01 -2.940875589847564697e-01 -2.057379037141799927e-01 -1.986259222030639648e-01 -4.809645935893058777e-02 -1.042538657784461975e-01 -1.687465310096740723e-01 6.780003756284713745e-02 -2.103063762187957764e-01 -1.153896078467369080e-01 1.966864317655563354e-01 -4.206297919154167175e-02 -1.319996640086174011e-02 -3.481652736663818359e-01 -1.892041712999343872e-01 -3.081703782081604004e-01 -1.064584776759147644e-01 -1.478383317589759827e-02 1.144194677472114563e-01 -6.955404579639434814e-02 3.648785501718521118e-02 4.183525219559669495e-02 1.732044816017150879e-01 -3.731381893157958984e-01 1.653028279542922974e-01 2.071153670549392700e-01 -1.495144218206405640e-01 -9.420317597687244415e-03 -1.415240615606307983e-01 1.212872192263603210e-01
-1.224892139434814453e-01 2.268575429916381836e-01 4.689544811844825745e-02 -2.507218450773507357e-04 -5.242290347814559937e-02 -6.013256311416625977e-02 -2.105059847235679626e-02 3.691607341170310974e-02 3.883030116558074951e-01 -4.253464937210083008e-01 -2.435200065374374390e-01 6.163610145449638367e-02 2.467759996652603149e-01 2.660411223769187927e-02 7.353962212800979614e-02 -2.376495152711868286e-01 -1.412959396839141846e-01 -2.517067193984985352e-01 8.431001752614974976e-02 -1.356722973287105560e-02 -6.843315064907073975e-02 6.715462356805801392e-02 -1.381254792213439941e-01 2.540624439716339111e-01 1.462297141551971436e-01 6.404002755880355835e-02 -3.849820792675018311e-02 3.287444123998284340e-03 -4.150584042072296143e-01 7.531773298978805542e-02 -1.039628610014915466e-01 7.554850727319717407e-02
-5.188208445906639099e-02 1.918751746416091919e-02 1.080932244658470154e-01 -3.656537830829620361e-01 1.517482995986938477e-01 1.804219633340835571e-01 -1.727812439203262329e-01 9.432797878980636597e-02 -8.321297168731689453e-02 -2.641759514808654785e-01 7.135555893182754517e-02 6.259786337614059448e-02 1.194047406315803528e-01 -5.043393746018409729e-02 8.364485204219818115e-02 -1.776867657899856567e-01 1.663819141685962677e-02 -3.719874024391174316e-01 2.364658052101731300e-03 -1.847825199365615845e-02 -3.239364326000213623e-01 -1.269673109054565430e-01 -1.602165699005126953e-01 2.388949692249298096e-01 -5.551533028483390808e-02 -7.903420180082321167e-02 -4.018292948603630066e-02 -1.080449204891920090e-02 -1.133650466799736023e-01 3.896682262420654297e-01 -2.731334865093231201e-01 1.515920311212539673e-01
7.152097672224044800e-02 1.445727348327636719e-01 1.709250360727310181e-01 5.120927933603525162e-03 -2.347696572542190552e-01 2.165887653827667236e-01 -1.741191148757934570e-01 9.637673944234848022e-02 -1.894037127494812012e-01 -1.559343785047531128e-01 -2.137097418308258057e-01 6.846243888139724731e-02 -2.910497039556503296e-02 1.821991056203842163e-01 2.304504960775375366e-01 -1.492101550102233887e-01 5.967645719647407532e-02 -3.119135200977325439e-01 9.917245060205459595e-02 1.712559461593627930e-01 9.029552340507507324e-02 -2.186996191740036011e-01 -1.973465830087661743e-01 1.889773905277252197e-01 2.293352782726287842e-01 -9.499162435531616211e-02 -6.656654179096221924e-03 1.314917504787445068e-01 5.415112897753715515e-02 4.801938533782958984e-01 -2.563568763434886932e-03 3.453157376497983932e-03
2.070332765579223633e-01 2.615794837474822998e-01 6.400783360004425049e-02 -8.542685955762863159e-02 -6.222640722990036011e-02 2.823101878166198730e-01 -8.680616319179534912e-02 -1.410679798573255539e-02 -1.094540283083915710e-01 -3.996659517288208008e-01 -1.681465357542037964e-01 1.184740662574768066e-01 1.763534098863601685e-01 -6.414287537336349487e-02 5.728297680616378784e-02 -4.374155402183532715e-01 3.587931394577026367e-02 -1.438465416431427002e-01 1.443852037191390991e-01 -2.558087706565856934e-01 -7.394447177648544312e-02 -1.254803240299224854e-01 -1.222117394208908081e-01 3.353347256779670715e-02 -1.397609859704971313e-01 -1.786881983280181885e-01 4.191269166767597198e-03 1.699656806886196136e-02 9.728675335645675659e-02 3.024639487266540527e-01 -1.681220680475234985e-01 -1.250651329755783081e-01
9.085874259471893311e-02 -5.473673716187477112e-02 4.760951101779937744e-01 -1.248412486165761948e-02 -6.960308551788330078e-02 -3.446780145168304443e-01 -1.972772032022476196e-01 -4.811457544565200806e-02 -4.263351671397686005e-03 -3.694729879498481750e-02 -1.528047025203704834e-01 -7.945964485406875610e-02 -5.034835636615753174e-02 -2.530896104872226715e-02 1.337818354368209839e-01 -4.507535696029663086e-01 7.550049573183059692e-02 -1.328134834766387939e-01 -1.508662998676300049e-01 -1.588817536830902100e-01 -5.653041601181030273e-02 -8.622218668460845947e-02 -7.827276736497879028e-02 5.746058747172355652e-02 8.980365842580795288e-02 -2.321146875619888306e-01 1.505409330129623413e-01 2.978246510028839111e-01 -2.279972583055496216e-01 -3.152143582701683044e-02 -1.519449800252914429e-01 3.126304596662521362e-02
-1.558258384466171265e-02 2.770465016365051270e-01 1.492665261030197144e-01 2.479022741317749023e-01 -1.842744201421737671e-01 6.148150190711021423e-02 -2.514005638659000397e-02 6.964239478111267090e-02 4.090118035674095154e-02 -1.365814954042434692e-01 -8.048527874052524567e-03 -4.287362694740295410e-01 3.155755996704101562e-01 1.299661248922348022e-01 2.560116052627563477e-01 -8.943803608417510986e-02 -4.581732302904129028e-02 -3.494498729705810547e-01 -1.262587904930114746e-01 9.030161425471305847e-03 -1.773049682378768921e-01 -1.786374896764755249e-01 -2.104160636663436890e-01 -2.075050622224807739e-01 4.742928966879844666e-02 1.594023555517196655e-01 -1.093610227108001709e-01 1.974283456802368164e-01 8.558277785778045654e-02 1.505281925201416016e-01 -9.065723861567676067e-04 -4.817361012101173401e-02
1.109523102641105652e-01 -7.450333982706069946e-02 -9.759979695081710815e-02 -3.415630385279655457e-02 -7.019153982400894165e-02 4.393271729350090027e-02 -9.427195042371749878e-02 -2.261166572570800781e-01 6.889621168375015259e-02 -2.255847454071044922e-01 -1.776152551174163818e-01 -2.279186546802520752e-01 3.280135691165924072e-01 9.042813628911972046e-02 -9.000284969806671143e-02 -1.752669513225555420e-01 -1.955571770668029785e-01 -7.664634287357330322e-02 -2.023677676916122437e-01 1.882327049970626831e-01 7.833649963140487671e-02 -1.755980700254440308e-01 -1.564037948846817017e-01 -2.468614578247070312e-01 3.132393956184387207e-01 -1.829340867698192596e-02 -1.622782498598098755e-01 1.582675427198410034e-01 -9.590808302164077759e-02 3.884097933769226074e-01 1.486386917531490326e-02 2.405446171760559082e-01
-5.088819935917854309e-02 -1.938449144363403320e-01 3.288405016064643860e-02 8.675494231283664703e-03 9.936992824077606201e-02 1.909214258193969727e-01 -1.761861294507980347e-01 -1.675565838813781738e-01 -5.246023181825876236e-03 -3.497132062911987305e-01 -1.209746077656745911e-01 -4.376192018389701843e-02 2.348422408103942871e-01 -7.475554198026657104e-02 -6.493084132671356201e-02 -1.039374619722366333e-02 -2.639165520668029785e-01 -4.692127704620361328e-01 7.121676206588745117e-02 -5.254599079489707947e-02 -9.043510258197784424e-02 -1.902201026678085327e-02 -3.075510561466217041e-01 8.211311884224414825e-03 1.526115089654922485e-01 -1.349982619285583496e-01 -7.916248589754104614e-02 3.187462389469146729e-01 -3.002832829952239990e-01 -4.685712978243827820e-02 8.158686012029647827e-02 7.211574353277683258e-03
5.165599659085273743e-02 9.006709791719913483e-03 2.700063288211822510e-01 -1.153871566057205200e-01 -7.689398713409900665e-03 1.457906514406204224e-01 1.494863778352737427e-01 -1.746052801609039307e-01 -8.797803521156311035e-02 -7.841596007347106934e-02 -2.439131215214729309e-02 -2.271998226642608643e-01 1.041224151849746704e-01 -1.571453362703323364e-01 1.682047173380851746e-02 -3.521674275398254395e-01 -1.996434181928634644e-01 -2.161159515380859375e-01 -2.085563540458679199e-01 -2.197250910103321075e-02 7.594849914312362671e-03 -2.652279473841190338e-02 4.672002792358398438e-02 1.698585003614425659e-01 1.485349535942077637e-01 -2.946806848049163818e-01 2.285939007997512817e-01 4.625884890556335449e-01 -1.203640177845954895e-01 4.796634986996650696e-02 1.200728192925453186e-01 2.055594623088836670e-01
-5.716736242175102234e-02 1.885219812393188477e-01 1.573106199502944946e-01 -1.888997852802276611e-01 -3.682920932769775391e-01 1.411335617303848267e-01 -4.868237674236297607e-02 -1.386359333992004395e-02 -1.474794149398803711e-01 -2.478116005659103394e-01 -1.166715919971466064e-01 -1.369577497243881226e-01 3.074561059474945068e-01 -7.836747169494628906e-02 6.912916153669357300e-02 1.646269485354423523e-02 -2.046963423490524292e-01 -3.541600704193115234e-01 1.958067864179611206e-01 -3.741924464702606201e-02 -1.461438834667205811e-01 1.303511857986450195e-01 -4.815549403429031372e-02 2.101710736751556396e-01 2.058646976947784424e-01 2.918687462806701660e-02 -2.258561104536056519e-01 2.216312736272811890e-01 -1.948947608470916748e-01 9.724783152341842651e-02 -1.095406636595726013e-01 1.633280813694000244e-01
-7.775505632162094116e-02 2.378384768962860107e-01 3.262438178062438965e-01 9.861963242292404175e-02 1.788603663444519043e-01 -1.080647408962249756e-01 -1.143484748899936676e-02 -1.655714353546500206e-03 -1.601219773292541504e-01 -2.252884209156036377e-01 -1.682933270931243896e-01 -1.756786853075027466e-01 -1.376508921384811401e-01 1.893427073955535889e-01 1.308115273714065552e-01 -3.349421620368957520e-01 1.080091223120689392e-01 -3.468113765120506287e-02 1.768992394208908081e-01 1.355720460414886475e-01 -4.308690130710601807e-02 -2.367165237665176392e-01 -3.801184296607971191e-01 4.167604446411132812e-02 -6.368449330329895020e-02 -7.529456913471221924e-02 2.370263934135437012e-01 4.295010864734649658e-02 -1.630878299474716187e-01 1.512267440557479858e-01 -2.716546952724456787e-01 -8.555750362575054169e-03
4.080355763435363770e-01 1.110632792115211487e-01 -4.376997798681259155e-02 -6.108249723911285400e-02 1.432974338531494141e-01 -1.913305185735225677e-02 3.924598917365074158e-02 -8.679533004760742188e-02 -8.409398794174194336e-02 -2.321054339408874512e-01 5.133890360593795776e-02 -9.205517917871475220e-02 9.525868296623229980e-02 5.905102938413619995e-03 -2.089878022670745850e-01 -3.624176084995269775e-01 -2.977919876575469971e-01 -6.429663300514221191e-02 8.536648750305175781e-02 8.206584304571151733e-02 -4.473178833723068237e-02 -2.804511785507202148e-01 -1.979208290576934814e-01 -1.110391244292259216e-01 9.248701483011245728e-02 -6.072157248854637146e-02 1.468941271305084229e-01 3.126051723957061768e-01 -5.089542642235755920e-02 1.339227259159088135e-01 2.497093975543975830e-01 2.755928039550781250e-01
-3.289348185062408447e-01 -3.692126274108886719e-02 -1.085502132773399353e-01 -2.147082425653934479e-02 1.262472271919250488e-01 2.304358482360839844e-01 1.128268092870712280e-01 -1.069939583539962769e-01 -1.021950319409370422e-01 -1.421594023704528809e-01 -2.052393555641174316e-01 -3.905762135982513428e-01 2.041002362966537476e-01 -4.805121570825576782e-02 4.066396653652191162e-01 -3.657881869003176689e-03 1.481958851218223572e-02 -1.077785044908523560e-01 1.699987947940826416e-01 -1.510496288537979126e-01 1.064996570348739624e-01 8.228187449276447296e-03 -1.114396899938583374e-01 2.235898226499557495e-01 2.959739230573177338e-02 1.107309237122535706e-01 1.262166202068328857e-01 3.423922359943389893e-01 -1.207082122564315796e-01 -3.432036191225051880e-02 -5.888678506016731262e-02 2.177793681621551514e-01
-7.799511402845382690e-02 2.040382176637649536e-01 4.502227902412414551e-02 -2.495974488556385040e-02 9.253046661615371704e-02 6.697840988636016846e-02 -1.432415693998336792e-01 1.804330348968505859e-01 8.143647015094757080e-02 -2.580802440643310547e-01 -5.239155888557434082e-02 -2.191448509693145752e-01 1.944011002779006958e-01 -1.493710726499557495e-01 2.970623075962066650e-01 -1.686204522848129272e-01 6.900250911712646484e-03 -1.607445180416107178e-01 2.884710207581520081e-02 -1.171507872641086578e-02 -2.704313099384307861e-01 9.617085754871368408e-02 -4.700671732425689697e-01 1.506340354681015015e-01 5.048107821494340897e-03 -8.218777924776077271e-02 -2.485732361674308777e-02 -1.457121819257736206e-01 -1.921424418687820435e-01 3.654059767723083496e-01 -1.242854520678520203e-01 1.237540319561958313e-01
-1.007755771279335022e-01 3.265904784202575684e-01 1.201785430312156677e-01 -5.123089626431465149e-02 -3.360089659690856934e-02 1.937371790409088135e-01 -8.780924975872039795e-02 -1.154925003647804260e-01 1.251040548086166382e-01 -3.897317349910736084e-01 -1.295796479098498821e-03 2.189205735921859741e-01 2.791821062564849854e-01 -7.642733305692672729e-02 1.202155649662017822e-01 -1.518037468194961548e-01 -2.042795419692993164e-01 -6.364789605140686035e-02 -9.379266202449798584e-02 -1.186117455363273621e-01 -1.557155102491378784e-01 -1.650635339319705963e-02 -1.306820064783096313e-01 -7.481891661882400513e-02 1.695775240659713745e-01 1.432490199804306030e-01 -1.096073761582374573e-01 3.091057240962982178e-01 -3.745884299278259277e-01 1.374107599258422852e-01 -1.803097873926162720e-01 -7.255688309669494629e-02
-1.093584597110748291e-01 3.709555417299270630e-02 4.613846540451049805e-02 -8.085677027702331543e-02 2.484914660453796387e-01 -1.518752425909042358e-01 -1.935511641204357147e-02 -9.624643623828887939e-02 -3.093231283128261566e-02 -1.247580647468566895e-01 -8.540718257427215576e-02 -2.938831970095634460e-02 1.180718988180160522e-01 -1.498874975368380547e-03 3.025986552238464355e-01 -3.345393240451812744e-01 -2.464471384882926941e-02 -1.079269647598266602e-01 2.019213140010833740e-01 -1.401973664760589600e-01 2.339581400156021118e-01 2.665021419525146484e-01 -2.639619112014770508e-01 3.174055814743041992e-01 -6.052640825510025024e-02 1.321700215339660645e-01 -1.040456593036651611e-01 2.886230051517486572e-01 -3.001314699649810791e-01 9.126944094896316528e-02 1.857351064682006836e-01 1.562314927577972412e-01
2.321771234273910522e-01 1.946013048291206360e-02 1.841036826372146606e-01 -3.047036528587341309e-01 1.861898452043533325e-01 5.262324213981628418e-02 2.120601758360862732e-02 -3.363123536109924316e-01 9.428713470697402954e-02 -3.826608359813690186e-01 -1.890415251255035400e-01 -3.738960251212120056e-02 3.184075057506561279e-01 -1.203182339668273926e-01 -2.086381614208221436e-01 -7.470118999481201172e-02 -1.878163367509841919e-01 -2.459476292133331299e-01 1.352346092462539673e-01 1.269766241312026978e-01 -6.067351251840591431e-02 -5.522880703210830688e-02 2.529877610504627228e-02 1.772734336555004120e-02 2.101421207189559937e-01 -1.164269447326660156e-01 9.382654726505279541e-02 9.933348745107650757e-02 8.537405729293823242e-02 1.544086784124374390e-01 -1.652229391038417816e-02 2.547730505466461182e-01
1.945269405841827393e-01 5.029997229576110840e-02 1.117098778486251831e-01 1.462985575199127197e-02 2.538844347000122070e-01 -1.554948538541793823e-01 5.664873123168945312e-02 -6.690524518489837646e-02 -2.777942419052124023e-01 -9.710110723972320557e-02 -9.876859933137893677e-02 -1.043909862637519836e-01 7.173658162355422974e-02 -4.088400304317474365e-01 2.316825091838836670e-01 -3.001541197299957275e-01 -2.239943742752075195e-01 -9.588165581226348877e-02 1.205922141671180725e-01 -1.248265206813812256e-01 7.629485428333282471e-02 -1.990400953218340874e-03 -3.734716773033142090e-01 3.976515680551528931e-02 1.600160449743270874e-02 -1.160756051540374756e-01 -5.050902068614959717e-02 3.216732144355773926e-01 -1.664237231016159058e-01 -9.647986851632595062e-03 4.927706718444824219e-02 -2.023546993732452393e-01
-6.032450497150421143e-02 2.331591993570327759e-01 7.661432027816772461e-04 -2.158111333847045898e-01 9.850835800170898438e-02 1.232252940535545349e-01 -2.663555443286895752e-01 2.096683681011199951e-01 -1.474409997463226318e-01 -1.145864352583885193e-01 -8.857163041830062866e-02 -1.554587930440902710e-01 5.435542762279510498e-02 3.506517037749290466e-02 4.039928317070007324e-02 -3.743558526039123535e-01 -1.574863493442535400e-01 -2.532474398612976074e-01 -1.076251361519098282e-02 5.425778776407241821e-02 -2.075363546609878540e-01 -7.478847354650497437e-02 -1.575707048177719116e-01 2.957832515239715576e-01 2.369261234998703003e-01 -4.803998861461877823e-03 8.170677721500396729e-02 4.979872703552246094e-02 1.991537362337112427e-01 4.055887758731842041e-01 -1.332754939794540405e-01 5.071453750133514404e-02
7.624854892492294312e-02 2.116117328405380249e-01 3.938985764980316162e-01 -1.552683413028717041e-01 -1.554585844278335571e-01 -1.533881276845932007e-01 -3.385446369647979736e-01 -6.052880734205245972e-02 -1.328561455011367798e-01 -1.009375825524330139e-01 3.494766354560852051e-02 -3.515511378645896912e-02 2.759923599660396576e-02 5.424049124121665955e-02 9.858515858650207520e-02 -4.807085394859313965e-01 -5.150396004319190979e-02 -1.906977593898773193e-01 -1.830767393112182617e-01 -1.384879499673843384e-01 1.281667053699493408e-01 -1.145512014627456665e-01 -2.146545238792896271e-02 2.220308929681777954e-01 1.494154781103134155e-01 -1.728152781724929810e-01 5.359433963894844055e-02 1.300577670335769653e-01 -3.394410759210586548e-02 -2.142979763448238373e-02 -1.635817140340805054e-01 2.408356964588165283e-01
1.006351709365844727e-01 4.817490279674530029e-01 1.096594408154487610e-01 2.954349853098392487e-03 -7.832279056310653687e-02 -3.176802024245262146e-02 1.603619903326034546e-01 -2.607008516788482666e-01 -1.509226020425558090e-02 -1.238578706979751587e-01 -3.474107012152671814e-02 -1.814409643411636353e-01 6.274209916591644287e-02 2.007552236318588257e-02 1.415561139583587646e-01 -1.974444389343261719e-01 -6.510988622903823853e-02 -2.745484411716461182e-01 2.162168771028518677e-01 -1.303190141916275024e-01 8.845681441016495228e-04 -3.912563994526863098e-02 -2.975930110551416874e-04 -4.868819564580917358e-02 1.985838413238525391e-01 -1.160645782947540283e-01 1.467865705490112305e-01 1.356305927038192749e-01 -2.575747668743133545e-01 1.850843429565429688e-01 3.084260225296020508e-01 3.099132478237152100e-01
-1.873156172223389149e-03 1.465016454458236694e-01 1.588366031646728516e-01 -2.001046389341354370e-02 -1.823869794607162476e-01 -1.205542013049125671e-01 4.512412473559379578e-02 -5.994958057999610901e-02 -2.016908228397369385e-01 -5.050848126411437988e-01 -1.147243976593017578e-01 -2.044709026813507080e-01 -2.185896784067153931e-01 -5.085524544119834900e-02 1.638994514942169189e-01 -1.217625811696052551e-01 1.352256834506988525e-01 -3.550696969032287598e-01 -1.974684298038482666e-01 -6.022958457469940186e-02 -6.320231407880783081e-02 -1.535171717405319214e-01 -1.581021696329116821e-01 -9.098163992166519165e-02 1.493252366781234741e-01 1.862933635711669922e-01 1.093679443001747131e-01 1.709012389183044434e-01 2.056886553764343262e-01 2.067256122827529907e-01 1.452620476484298706e-01 -6.726771593093872070e-02
-2.812746539711952209e-02 1.400620341300964355e-01 1.594930700957775116e-02 1.057440787553787231e-01 -3.101467490196228027e-01 -2.107874304056167603e-01 -2.298109531402587891e-01 4.194715619087219238e-02 -5.208232253789901733e-02 -3.947364687919616699e-01 -2.380364388227462769e-01 -1.818707436323165894e-01 1.974022686481475830e-01 -8.541141450405120850e-02 7.359055429697036743e-02 -2.963758111000061035e-01 -2.249898165464401245e-01 -2.339029759168624878e-01 -5.789961665868759155e-02 1.701247990131378174e-01 -8.808942139148712158e-02 7.223596423864364624e-02 1.370125729590654373e-02 2.591625154018402100e-01 1.507161855697631836e-01 1.741929203271865845e-01 -5.185990035533905029e-02 2.405632734298706055e-01 -1.638802886009216309e-02 8.208276331424713135e-02 -1.666299253702163696e-01 1.372176408767700195e-01
5.825519561767578125e-02 6.414998322725296021e-02 -3.572048153728246689e-03 -2.240466326475143433e-01 3.064614236354827881e-01 3.735896199941635132e-02 -5.233834963291883469e-04 -7.307273894548416138e-02 1.475243419408798218e-01 -2.142447084188461304e-01 -2.346692234277725220e-01 -1.814871281385421753e-01 1.671245098114013672e-01 1.962856054306030273e-01 1.549329757690429688e-01 -6.493006646633148193e-02 7.293280214071273804e-02 -1.603146344423294067e-01 -2.272047996520996094e-01 3.772528767585754395e-01 -2.792751789093017578e-01 -1.992135792970657349e-01 -3.380539268255233765e-02 1.577279646880924702e-03 -2.365350723266601562e-02 -1.589901186525821686e-02 -3.137812018394470215e-02 2.858369350433349609e-01 -1.644793450832366943e-01 2.149250805377960205e-01 -3.044009208679199219e-02 2.996946871280670166e-01
1.634934991598129272e-01 2.776538729667663574e-01 1.698331534862518311e-01 -2.758419886231422424e-02 -3.458240628242492676e-01 -7.413041591644287109e-02 -7.992568425834178925e-03 -2.863175421953201294e-02 -1.520565748214721680e-01 -2.664916515350341797e-01 -2.104033231735229492e-01 8.732132846489548683e-04 2.181734144687652588e-01 -1.235374063253402710e-01 9.939540922641754150e-02 -1.465929299592971802e-01 -2.620111703872680664e-01 -3.893089890480041504e-01 -6.494645029306411743e-02 1.612954288721084595e-01 -7.065456360578536987e-02 -1.609851717948913574e-01 -1.468418836593627930e-01 7.301003485918045044e-02 1.303587555885314941e-01 6.182147189974784851e-02 1.252878606319427490e-01 2.961870841681957245e-02 6.643898785114288330e-02 3.100912570953369141e-01 -1.988430172204971313e-01 -1.490497291088104248e-01
2.502587735652923584e-01 1.220913697034120560e-02 5.523189902305603027e-02 -2.456250041723251343e-01 1.396963596343994141e-01 -4.844059050083160400e-02 -8.379895240068435669e-02 -3.786562010645866394e-02 -3.022557497024536133e-02 -1.248361915349960327e-01 -2.969682514667510986e-01 -3.151780366897583008e-02 -1.018220651894807816e-02 4.175077378749847412e-02 -1.158964410424232483e-01 -2.660618722438812256e-01 -1.988244354724884033e-01 -1.123098507523536682e-01 2.896013259887695312e-01 9.057031944394111633e-03 9.181481599807739258e-02 -5.395162105560302734e-02 1.016569323837757111e-03 -9.124609082937240601e-02 3.566513359546661377e-01 4.358327388763427734e-02 -6.650756299495697021e-02 4.643543064594268799e-01 -8.527252078056335449e-02 2.943555414676666260e-01 1.691099107265472412e-01 1.560349613428115845e-01
1.229828000068664551e-01 5.011181235313415527e-01 8.032955974340438843e-02 7.486715167760848999e-02 -5.592997744679450989e-02 2.344047874212265015e-01 6.879152357578277588e-02 -1.518958359956741333e-01 -2.471236884593963623e-01 -2.947019934654235840e-01 -2.142977863550186157e-01 9.556507319211959839e-02 2.868908643722534180e-01 -1.341556608676910400e-01 -1.813827827572822571e-02 -2.108225077390670776e-01 -2.023272514343261719e-01 -2.572385668754577637e-01 1.669570244848728180e-02 -6.460781395435333252e-02 2.033089846372604370e-01 -6.422257423400878906e-02 -1.588006764650344849e-01 -1.093466430902481079e-01 -5.425532162189483643e-02 -1.473013162612915039e-01 -2.658394910395145416e-02 8.250734955072402954e-02 1.107576340436935425e-01 2.118777334690093994e-01 -6.444995105266571045e-02 -1.008518971502780914e-02
1.610258817672729492e-01 -1.428416669368743896e-01 2.892238199710845947e-01 1.085599288344383240e-01 -4.087674617767333984e-02 -2.422404140233993530e-01 -1.281470526009798050e-02 1.344380527734756470e-01 -1.311159729957580566e-01 -1.146386489272117615e-01 -2.028362303972244263e-01 -2.059220522642135620e-01 3.702814504504203796e-02 -3.363669663667678833e-02 2.182046771049499512e-01 -4.719977378845214844e-01 -1.933757960796356201e-01 -5.173473432660102844e-02 1.109132319688796997e-01 2.364605665206909180e-02 -9.501497261226177216e-03 2.189268767833709717e-01 -2.449042648077011108e-01 1.329161971807479858e-01 -3.534826263785362244e-02 -1.299917697906494141e-01 1.368485111743211746e-02 1.417869180440902710e-01 -3.590657711029052734e-01 9.996686130762100220e-02 -1.660905480384826660e-01 9.655564278364181519e-02
-1.841330379247665405e-01 2.224474698305130005e-01 1.909346729516983032e-01 -5.069831758737564087e-02 7.014170754700899124e-03 -1.711113750934600830e-02 -1.022702008485794067e-01 -1.010913103818893433e-01 -1.201211661100387573e-01 -2.841934263706207275e-01 -2.290594950318336487e-02 3.410207107663154602e-02 1.167996600270271301e-02 -4.701303690671920776e-02 3.789275884628295898e-02 -7.196886092424392700e-02 2.474424988031387329e-02 -3.326956331729888916e-01 -1.990486234426498413e-01 2.609886825084686279e-01 -5.718445032835006714e-02 -7.517175376415252686e-02 -3.744118809700012207e-01 1.315215975046157837e-01 1.317756474018096924e-01 -1.901345700025558472e-02 -9.505165368318557739e-02 -3.316763043403625488e-02 -4.184982925653457642e-02 5.516664385795593262e-01 1.185552254319190979e-01 1.314514279365539551e-01
1.098148495657369494e-04 2.009495049715042114e-01 1.402692645788192749e-01 -1.145858690142631531e-01 1.584400832653045654e-01 -4.133515805006027222e-02 1.275876909494400024e-02 1.049866452813148499e-01 -7.690446823835372925e-02 1.631199866533279419e-01 8.392532169818878174e-02 -4.114732146263122559e-02 3.860342502593994141e-02 -2.028781473636627197e-01 1.893245615065097809e-02 -1.653923094272613525e-01 -8.671224117279052734e-02 -2.310701608657836914e-01 2.330816909670829773e-02 1.027600765228271484e-01 -1.912793517112731934e-01 -1.165703833103179932e-01 -2.624850869178771973e-01 -7.626117765903472900e-02 2.693036496639251709e-01 -6.839316338300704956e-02 2.970859967172145844e-02 5.947054624557495117e-01 6.642473489046096802e-02 1.261208504438400269e-01 2.791431844234466553e-01 2.242556810379028320e-01
1.036742031574249268e-01 -3.510087728500366211e-03 3.856100738048553467e-01 -9.028241038322448730e-02 8.605685830116271973e-02 3.847346007823944092e-01 -1.589966565370559692e-02 -9.371566772460937500e-02 -1.080152094364166260e-01 -4.558150470256805420e-01 -5.920587107539176941e-02 -1.505648791790008545e-01 4.023634195327758789e-01 -7.556913793087005615e-02 1.065730899572372437e-01 -1.546300798654556274e-01 3.325244039297103882e-02 -8.090737462043762207e-02 1.338859349489212036e-01 3.008700609207153320e-01 -2.924391068518161774e-02 9.965921193361282349e-02 -3.559293691068887711e-03 7.270731031894683838e-02 -2.381609380245208740e-02 2.824451774358749390e-02 1.244836673140525818e-01 1.589458733797073364e-01 1.018081009387969971e-01 3.959289938211441040e-02 -1.650225222110748291e-01 -7.726766169071197510e-02
5.164991691708564758e-02 1.001922339200973511e-01 1.381246149539947510e-01 -2.252431809902191162e-01 -2.609680406749248505e-02 2.674105167388916016e-01 1.083780899643898010e-01 3.340345248579978943e-02 -2.242350429296493530e-01 -3.036164939403533936e-01 -5.715820193290710449e-02 -1.890504616312682629e-03 -4.972493648529052734e-02 -1.943794935941696167e-01 1.509130299091339111e-01 -2.178648412227630615e-01 1.515911519527435303e-01 -1.411269605159759521e-01 -1.209322214126586914e-01 2.596163377165794373e-02 8.054266124963760376e-02 -8.288807421922683716e-02 -1.670123487710952759e-01 1.172604933381080627e-01 2.968544363975524902e-01 -3.775943070650100708e-02 -8.250281214714050293e-03 2.710750699043273926e-01 -4.164746496826410294e-03 3.520127534866333008e-01 -4.055714309215545654e-01 -1.071749553084373474e-01
4.008400440216064453e-01 2.241753935813903809e-01 1.164749264717102051e-01 -1.730377972126007080e-01 -3.571798205375671387e-01 -3.409411013126373291e-02 5.331141501665115356e-02 -5.408819019794464111e-02 -1.520286351442337036e-01 -2.084589004516601562e-01 -1.845247745513916016e-01 -2.515331804752349854e-01 1.234816759824752808e-01 6.027890741825103760e-02 -5.362019315361976624e-02 -2.396922744810581207e-02 -6.851204484701156616e-02 -3.575912415981292725e-01 -1.623678058385848999e-01 -3.947948664426803589e-02 1.143935546278953552e-01 -2.338331192731857300e-01 -1.828073896467685699e-02 -1.296849399805068970e-01 4.955917596817016602e-02 -1.094612181186676025e-01 1.249129399657249451e-01 1.208800002932548523e-01 -1.561398953199386597e-01 3.123498260974884033e-01 -6.263775750994682312e-03 1.131447479128837585e-01
-7.326412200927734375e-02 2.114637047052383423e-01 2.106748670339584351e-01 -5.144138261675834656e-02 9.147953242063522339e-02 1.430454254150390625e-01 -1.731458604335784912e-01 1.225873008370399475e-01 -1.176885515451431274e-01 -2.228355109691619873e-01 -1.863209605216979980e-01 -3.630176931619644165e-02 4.737731441855430603e-02 -1.341531574726104736e-01 -3.051200322806835175e-02 -1.848225593566894531e-01 1.908282376825809479e-02 -2.659686207771301270e-01 -4.208697751164436340e-02 3.004468679428100586e-01 -2.092592976987361908e-02 -6.012569740414619446e-02 -1.581640541553497314e-01 8.863071352243423462e-02 1.010868623852729797e-01 -9.596487134695053101e-02 -1.593330651521682739e-01 1.027941629290580750e-01 -1.459750831127166748e-01 6.115629076957702637e-01 -8.820415288209915161e-02 1.250179708003997803e-01
5.904272943735122681e-02 4.290943592786788940e-02 2.085073143243789673e-01 -7.317711412906646729e-02 7.421814650297164917e-02 3.606468066573143005e-02 1.165691837668418884e-01 -9.051437675952911377e-02 -7.742135226726531982e-02 -2.930876314640045166e-01 -1.418606489896774292e-01 -2.576741576194763184e-01 3.108127713203430176e-01 -3.189056739211082458e-02 3.162412941455841064e-01 -2.603077590465545654e-01 1.084166839718818665e-01 -7.099333405494689941e-02 3.857424110174179077e-02 1.809214651584625244e-01 -6.648437678813934326e-02 -2.225593030452728271e-01 3.930207341909408569e-03 -6.013496220111846924e-02 9.640758484601974487e-02 1.645359583199024200e-02 1.905813626945018768e-02 9.662405587732791901e-03 9.554678946733474731e-02 5.642719268798828125e-01 -1.471818089485168457e-01 -7.504422217607498169e-02
3.397280573844909668e-01 1.384950578212738037e-01 1.806509643793106079e-01 -1.162675917148590088e-01 4.255098402500152588e-01 6.477931141853332520e-02 -1.060910448431968689e-01 1.133448909968137741e-03 -1.517272554337978363e-03 -4.675921052694320679e-02 -1.175838708877563477e-01 -1.791340708732604980e-01 1.777550876140594482e-01 -1.460329294204711914e-01 2.898516058921813965e-01 -9.324841946363449097e-02 -1.122704818844795227e-01 -3.721373900771141052e-02 -9.382359683513641357e-02 7.896548509597778320e-02 1.203273460268974304e-01 -9.239863604307174683e-02 4.293996375054121017e-03 2.657945752143859863e-01 4.168959334492683411e-02 1.933409124612808228e-01 3.222689926624298096e-01 1.987206041812896729e-01 -3.209412992000579834e-01 1.318888962268829346e-01 4.089062288403511047e-02 -4.193707183003425598e-02
9.974018484354019165e-02 8.962616324424743652e-02 -1.139904633164405823e-01 -2.457339316606521606e-01 3.556431233882904053e-01 -4.597771167755126953e-02 6.411038804799318314e-03 4.237091168761253357e-02 5.471387505531311035e-02 -1.802272051572799683e-01 -2.031479179859161377e-01 -1.604009419679641724e-01 1.054106205701828003e-01 5.681134387850761414e-02 -2.030044607818126678e-02 -1.911870539188385010e-01 1.564564555883407593e-01 -1.927635073661804199e-01 -1.189920771867036819e-02 2.211920917034149170e-01 -3.236908614635467529e-01 -1.091420799493789673e-01 -2.726938426494598389e-01 -2.737309932708740234e-01 1.005752310156822205e-01 1.366018652915954590e-01 5.657470971345901489e-02 2.468545436859130859e-01 -2.302763909101486206e-01 3.109579384326934814e-01 -6.292603164911270142e-02 3.396796435117721558e-02
-2.064496576786041260e-01 2.336642444133758545e-01 1.568555459380149841e-02 -1.038941890001296997e-01 -2.288460880517959595e-01 -1.385133862495422363e-01 -2.312748283147811890e-01 -1.356416642665863037e-01 -6.386017054319381714e-02 -2.354035079479217529e-01 -3.126545995473861694e-02 -2.186370193958282471e-01 8.119258284568786621e-02 -1.588578820228576660e-01 1.142460107803344727e-01 -1.943394392728805542e-01 -3.201791048049926758e-01 -3.074479997158050537e-01 -1.370479613542556763e-01 2.849543988704681396e-01 3.306043893098831177e-02 -5.001041293144226074e-02 -1.475423807278275490e-03 3.794975280761718750e-01 -5.331623833626508713e-03 1.422062367200851440e-01 1.306220591068267822e-01 2.214335054159164429e-01 -2.324687317013740540e-02 3.861059620976448059e-02 1.372498869895935059e-01 7.433836162090301514e-02
2.387749031186103821e-02 3.581057786941528320e-01 4.659071564674377441e-02 -1.308656930923461914e-01 9.645871073007583618e-02 4.216766729950904846e-02 -1.120186373591423035e-01 6.703148037195205688e-02 -5.729760602116584778e-02 -6.804039329290390015e-02 -1.678892374038696289e-01 -7.546331733465194702e-02 2.650476098060607910e-01 -1.613727421499788761e-03 2.520306780934333801e-02 -3.459597229957580566e-01 7.466492056846618652e-02 -2.589376866817474365e-01 4.430704191327095032e-02 1.357113569974899292e-01 -2.255779653787612915e-01 -9.689597040414810181e-02 -1.170905027538537979e-02 3.733805716037750244e-01 -1.092304885387420654e-01 -1.868846565485000610e-01 -1.516040712594985962e-01 7.414736598730087280e-02 5.144639685750007629e-02 3.789041638374328613e-01 -1.330272108316421509e-01 2.435586154460906982e-01
9.732701629400253296e-02 2.699080407619476318e-01 6.759402155876159668e-02 -2.701493799686431885e-01 1.321467570960521698e-03 3.287985622882843018e-01 -2.592587172985076904e-01 -9.556807577610015869e-02 -1.587323546409606934e-01 -2.182253450155258179e-01 -3.190545737743377686e-01 6.162932515144348145e-02 3.391487896442413330e-01 9.848289936780929565e-02 -1.144107338041067123e-02 -1.207799017429351807e-01 3.258792683482170105e-02 -1.083381548523902893e-01 9.531090408563613892e-02 1.158345118165016174e-01 -2.099426649510860443e-02 -5.944329500198364258e-02 -2.776003815233707428e-02 -7.584483921527862549e-02 7.784348726272583008e-02 2.944347858428955078e-01 -2.263607978820800781e-01 1.408694982528686523e-01 -2.395815551280975342e-01 1.151919513940811157e-01 1.687582731246948242e-01 1.703997105360031128e-01
2.207063585519790649e-01 -4.564400389790534973e-02 -1.041610687971115112e-01 -1.644280850887298584e-01 -1.160163730382919312e-01 -6.948728580027818680e-03 5.726104602217674255e-02 -3.071093261241912842e-01 -5.271366611123085022e-02 -3.560638129711151123e-01 2.720956318080425262e-02 -1.650382727384567261e-01 3.960116803646087646e-01 1.035668402910232544e-01 -1.660507768392562866e-01 -1.002428233623504639e-01 -7.113428413867950439e-02 -2.580528259277343750e-01 3.274023160338401794e-02 -1.155987232923507690e-01 -2.582964301109313965e-02 -9.321572631597518921e-02 -1.490346640348434448e-01 -1.267466992139816284e-01 2.451350837945938110e-01 -3.617737069725990295e-02 4.184030462056398392e-03 4.292693138122558594e-01 -1.457198113203048706e-01 1.317953765392303467e-01 1.122132241725921631e-01 -8.307005465030670166e-02
-2.350071817636489868e-02 2.828941643238067627e-01 1.249810010194778442e-01 -7.415829598903656006e-02 -5.576081946492195129e-02 3.827381134033203125e-02 -8.657925575971603394e-02 -9.796398133039474487e-02 1.281775627285242081e-02 -5.915153622627258301e-01 1.043913811445236206e-01 2.434214204549789429e-01 1.301636099815368652e-01 -1.636582762002944946e-01 1.566083878278732300e-01 -1.373393535614013672e-01 -3.389745950698852539e-01 -1.382699906826019287e-01 -3.507450222969055176e-02 1.602306663990020752e-01 5.121767148375511169e-02 -1.624067276716232300e-01 -1.326729953289031982e-01 9.627545624971389771e-02 9.595406055450439453e-02 -1.060208752751350403e-01 -6.375442445278167725e-02 1.534308195114135742e-01 -2.732140421867370605e-01 1.437736004590988159e-01 -7.862707972526550293e-02 -5.442243814468383789e-02
7.131050527095794678e-02 4.636992514133453369e-01 1.553802192211151123e-01 1.013871207833290100e-01 -1.777852028608322144e-01 -9.724584966897964478e-02 -5.671559646725654602e-02 -2.004485428333282471e-01 -1.356454193592071533e-01 -2.030412256717681885e-01 -3.812998300418257713e-03 -9.258455038070678711e-02 2.281658053398132324e-01 -4.971021413803100586e-02 2.318034470081329346e-01 -1.095872893929481506e-01 8.019538223743438721e-02 -1.987595856189727783e-01 1.526594012975692749e-01 -1.120280995965003967e-01 1.803499460220336914e-01 -1.426044255495071411e-01 -9.175693243741989136e-02 -1.179365664720535278e-01 1.698009073734283447e-01 -5.122940242290496826e-02 2.065654546022415161e-01 1.378258317708969116e-01 -3.129767775535583496e-01 1.561669856309890747e-01 2.337279170751571655e-01 2.132006287574768066e-01
2.759172953665256500e-02 1.972243934869766235e-01 2.069734781980514526e-01 -6.783863157033920288e-02 1.251478493213653564e-01 -1.965229511260986328e-01 -1.531366258859634399e-01 2.990841306746006012e-02 -1.088884100317955017e-01 -2.240758240222930908e-01 -1.986831724643707275e-01 -2.185593545436859131e-01 -1.797516457736492157e-02 1.484064459800720215e-01 -4.821944236755371094e-02 -3.571062088012695312e-01 2.072252333164215088e-01 7.909733802080154419e-02 8.273802697658538818e-02 8.366280049085617065e-02 -1.251761168241500854e-01 -1.687132716178894043e-01 -3.083025813102722168e-01 3.281645104289054871e-02 -1.912759989500045776e-01 -1.677997857332229614e-01 3.099639415740966797e-01 1.428718715906143188e-01 -1.964232623577117920e-01 1.944085359573364258e-01 -2.067146748304367065e-01 -1.706453561782836914e-01
2.446697205305099487e-01 -2.829375118017196655e-02 1.376301795244216919e-01 -1.139118820428848267e-01 -6.549507379531860352e-02 1.560950577259063721e-01 8.681290596723556519e-02 -5.303600430488586426e-02 1.849137805402278900e-02 -2.410932332277297974e-01 -2.246358543634414673e-01 -3.530726432800292969e-01 2.614068090915679932e-01 2.807101979851722717e-02 7.232687622308731079e-02 -1.635180413722991943e-01 -4.273087903857231140e-02 -1.940654963254928589e-01 -1.251137405633926392e-01 -1.300424784421920776e-01 8.549701422452926636e-02 6.794584542512893677e-02 -3.551760911941528320e-01 -9.933858364820480347e-02 3.433685749769210815e-02 -6.670214235782623291e-03 -6.410595774650573730e-02 3.821473121643066406e-01 -6.008177250623703003e-02 -3.091465830802917480e-01 -6.919124722480773926e-02 2.416580766439437866e-01
4.049091041088104248e-02 1.403751671314239502e-01 1.481774151325225830e-01 2.102415412664413452e-01 -2.317691594362258911e-01 -5.012132227420806885e-02 3.718968247994780540e-03 -1.765019595623016357e-01 6.016574800014495850e-02 -5.605355650186538696e-02 8.949947357177734375e-02 -2.104953080415725708e-01 3.879980146884918213e-01 8.350411057472229004e-02 3.935218155384063721e-01 -1.731160730123519897e-01 -2.999343536794185638e-02 -3.125011622905731201e-01 -1.803542077541351318e-01 -1.924025826156139374e-02 -2.411438673734664917e-01 -2.387358248233795166e-01 -2.664920091629028320e-01 -5.832418799400329590e-02 8.109608292579650879e-02 -7.067127525806427002e-02 3.460052236914634705e-02 2.128762900829315186e-01 1.207721233367919922e-01 1.640399098396301270e-01 9.748738259077072144e-03 -5.461857095360755920e-02
1.698779612779617310e-01 1.509277969598770142e-01 2.098747938871383667e-01 -3.659805655479431152e-01 2.020438015460968018e-02 5.317292362451553345e-02 -2.010669559240341187e-01 1.258777976036071777e-01 1.334637105464935303e-01 -1.528682857751846313e-01 -1.932478845119476318e-01 -2.422967553138732910e-01 1.117090657353401184e-01 4.405221436172723770e-03 1.434638537466526031e-02 -2.127424627542495728e-01 -3.124522268772125244e-01 -4.891578108072280884e-02 1.327361911535263062e-01 -7.229410856962203979e-02 8.176213502883911133e-02 -1.410570591688156128e-01 -7.063032686710357666e-02 -1.553512811660766602e-01 3.077370524406433105e-01 -4.320057481527328491e-02 5.202232301235198975e-02 2.750459015369415283e-01 -3.733632713556289673e-02 2.603197097778320312e-01 2.490947991609573364e-01 1.759665906429290771e-01
4.125792533159255981e-02 2.406499385833740234e-01 3.018593192100524902e-01 -9.971420466899871826e-02 2.245959937572479248e-01 -7.497433573007583618e-02 -1.232924833893775940e-01 -1.296639591455459595e-01 -5.993710830807685852e-02 -8.782859891653060913e-02 -2.208872735500335693e-01 -9.913673996925354004e-02 3.093190491199493408e-01 -1.728882193565368652e-01 1.560617387294769287e-01 1.278943419456481934e-01 -1.357135474681854248e-01 -1.964706182479858398e-01 -2.489070296287536621e-01 -5.472716316580772400e-02 -6.566832959651947021e-02 -1.992007493972778320e-01 -4.362680017948150635e-03 1.569617390632629395e-01 2.516368329524993896e-01 2.039946168661117554e-01 3.974785506725311279e-01 9.883674979209899902e-02 -1.824119389057159424e-01 4.500236734747886658e-02 -1.010121479630470276e-01 -7.890072464942932129e-02
1.330554932355880737e-01 9.891496598720550537e-02 1.656930595636367798e-01 -4.305415451526641846e-01 8.029206842184066772e-02 2.532952725887298584e-01 1.143968552350997925e-01 1.426628790795803070e-02 -1.596630066633224487e-01 -1.327402591705322266e-01 -5.765629932284355164e-02 -4.425654411315917969e-01 2.116804420948028564e-01 -1.271013021469116211e-01 2.532057836651802063e-02 -1.189097538590431213e-01 -7.499312609434127808e-02 -2.550350427627563477e-01 1.402899175882339478e-01 -2.268088907003402710e-01 5.544916540384292603e-02 -1.867730319499969482e-01 -2.473416030406951904e-01 -5.084093427285552025e-04 -5.894979462027549744e-02 -5.729074776172637939e-02 3.281363099813461304e-02 -3.201139345765113831e-02 -2.340310215950012207e-01 -1.972407400608062744e-01 -1.167620345950126648e-01 -2.565032057464122772e-02
-4.271972924470901489e-02 -9.370259940624237061e-02 7.000184804201126099e-02 8.810893446207046509e-02 2.405283749103546143e-01 2.343104183673858643e-01 -3.113210797309875488e-01 -1.698336452245712280e-01 4.507143795490264893e-02 -6.453568488359451294e-02 -2.706964612007141113e-01 -2.476846873760223389e-01 6.778808683156967163e-02 -4.084664955735206604e-02 3.986541628837585449e-01 -3.468363881111145020e-01 -4.694581963121891022e-03 -1.438435018062591553e-01 2.739024758338928223e-01 -1.502353549003601074e-01 -1.203241497278213501e-01 -1.291504651308059692e-01 -2.628686726093292236e-01 -2.687898837029933929e-02 2.408013194799423218e-01 9.120654314756393433e-02 -3.668399900197982788e-02 -3.398939501494169235e-03 6.070886179804801941e-02 1.011336520314216614e-01 9.251058846712112427e-02 -4.987765476107597351e-02
-8.602069318294525146e-02 8.419317752122879028e-02 1.921664029359817505e-01 9.937410801649093628e-02 2.303123027086257935e-01 -9.464386105537414551e-02 1.873443834483623505e-02 8.259510993957519531e-02 -4.052430093288421631e-01 -3.785019218921661377e-01 -1.321277916431427002e-01 -1.934237629175186157e-01 -1.181192323565483093e-01 2.960291206836700439e-01 1.787637174129486084e-01 -4.271375238895416260e-01 4.943013191223144531e-02 -2.485791742801666260e-01 -1.507540047168731689e-01 -1.500916033983230591e-01 1.758165284991264343e-02 -2.095827599987387657e-03 -3.853901475667953491e-02 9.222666919231414795e-02 -7.066807150840759277e-02 -1.206424236297607422e-01 -1.237545087933540344e-01 1.237422525882720947e-01 -6.611323356628417969e-02 -2.068461664021015167e-02 -1.168603003025054932e-01 5.258621647953987122e-02
1.986096203327178955e-01 1.336910277605056763e-01 6.586014758795499802e-03 -8.855392038822174072e-02 1.916109025478363037e-01 -5.773101747035980225e-02 -4.459188506007194519e-02 -1.466971542686223984e-02 7.271926850080490112e-02 -2.252355217933654785e-01 -1.297211647033691406e-01 -2.159249633550643921e-01 1.182418018579483032e-01 7.230719923973083496e-02 -5.555583909153938293e-02 -3.158846497535705566e-01 -2.010954320430755615e-01 -2.533295750617980957e-01 -1.342445425689220428e-02 -1.782288551330566406e-01 -3.030327335000038147e-02 -1.557931303977966309e-01 1.048761233687400818e-01 1.193377524614334106e-01 6.661161035299301147e-02 -2.055304199457168579e-01 2.672743797302246094e-01 4.308281838893890381e-01 1.423409730195999146e-01 7.697729766368865967e-02 2.564066946506500244e-01 2.614283561706542969e-01
7.526951842010021210e-03 -7.957449555397033691e-02 6.444556172937154770e-03 -1.740476340055465698e-01 1.708235889673233032e-01 4.850482195615768433e-02 1.936023086309432983e-01 1.146447211503982544e-01 -1.334788352251052856e-01 6.623522192239761353e-02 -2.445764243602752686e-01 -1.258058100938796997e-01 2.714782766997814178e-02 1.490059643983840942e-01 6.140539795160293579e-02 -1.328687667846679688e-01 -1.310309171676635742e-01 -2.645418345928192139e-01 3.382365107536315918e-01 2.909995988011360168e-02 -1.197562739253044128e-01 -2.550059854984283447e-01 4.393294453620910645e-02 1.084903106093406677e-01 2.752560377120971680e-01 -4.251734912395477295e-02 -1.159163564443588257e-02 3.747771084308624268e-01 -2.005335539579391479e-01 3.464129269123077393e-01 1.076148524880409241e-01 2.312379926443099976e-01
3.891640901565551758e-02 4.699762165546417236e-02 5.642385482788085938e-01 -6.524258106946945190e-02 7.925651222467422485e-02 -1.996511518955230713e-01 4.010431095957756042e-02 -2.780091250315308571e-03 -2.565111815929412842e-01 -2.678384482860565186e-01 -4.184466302394866943e-01 -7.159487903118133545e-02 2.921663457527756691e-03 1.727331429719924927e-01 6.308807991445064545e-03 -2.808944582939147949e-01 -1.208596583455801010e-02 -1.220494285225868225e-01 2.482162714004516602e-01 1.293107867240905762e-01 8.181539922952651978e-02 -1.123482733964920044e-01 -6.292500346899032593e-02 1.264183819293975830e-01 2.497848868370056152e-02 -8.745454251766204834e-02 -9.719646535813808441e-03 2.422455139458179474e-02 -4.564003087580204010e-03 1.453305631875991821e-01 -1.314400583505630493e-01 -1.390954405069351196e-01
1.435848921537399292e-01 -2.366258203983306885e-01 -4.589844122529029846e-02 -9.190441668033599854e-02 -4.181063920259475708e-02 1.104509979486465454e-01 1.251755505800247192e-01 7.413290441036224365e-02 -1.215021237730979919e-01 -8.566218614578247070e-02 8.468054980039596558e-02 -2.618030011653900146e-01 2.870343625545501709e-02 -4.232428073883056641e-01 2.756095230579376221e-01 -3.271401822566986084e-01 5.646116659045219421e-02 -2.909473776817321777e-01 2.822116315364837646e-01 -1.555073410272598267e-01 -2.256350032985210419e-02 -2.661658450961112976e-02 -2.899086773395538330e-01 1.115472801029682159e-02 8.631158620119094849e-02 -4.442110192030668259e-03 1.413336247205734253e-01 2.162048965692520142e-01 -2.175215035676956177e-01 3.475213795900344849e-02 -1.257106959819793701e-01 3.749017789959907532e-02
-4.349452909082174301e-03 1.706442832946777344e-01 2.990132868289947510e-01 1.702733635902404785e-01 -1.763467639684677124e-01 1.426196284592151642e-02 -1.693329401314258575e-02 6.576016545295715332e-02 -1.576627343893051147e-01 -4.941503107547760010e-01 -2.287600338459014893e-01 -1.903877854347229004e-01 7.350657135248184204e-02 -2.643111646175384521e-01 2.076338380575180054e-01 3.977489098906517029e-02 2.797849476337432861e-01 -2.603024840354919434e-01 1.189634320326149464e-03 -9.079465270042419434e-02 -1.550993621349334717e-01 -2.297317534685134888e-01 -1.993178874254226685e-01 -3.848483040928840637e-02 2.727559534832835197e-03 1.226857900619506836e-01 -4.389079660177230835e-02 1.152604743838310242e-01 3.642567619681358337e-02 3.221663087606430054e-02 1.608927249908447266e-01 -9.013170748949050903e-02
-2.201969474554061890e-01 7.208879292011260986e-02 1.205168962478637695e-01 -6.849314086139202118e-03 1.745379529893398285e-03 -4.964311420917510986e-02 -4.613501206040382385e-02 1.406893283128738403e-01 -1.724916547536849976e-01 -3.605852425098419189e-01 -9.114746749401092529e-02 -5.482445955276489258e-01 -2.487094104290008545e-01 -2.438039705157279968e-02 2.593699395656585693e-01 -2.932968139648437500e-01 5.288106389343738556e-03 -1.160659119486808777e-01 8.533121645450592041e-02 -2.278315089643001556e-02 5.035961512476205826e-03 -3.979564085602760315e-02 -1.796287447214126587e-01 -8.945823460817337036e-02 1.271644085645675659e-01 2.811185456812381744e-02 2.136213704943656921e-02 -8.657726645469665527e-02 1.708582788705825806e-02 3.558602333068847656e-01 6.606050580739974976e-02 -5.975534394383430481e-02
3.248243629932403564e-01 7.837226986885070801e-02 -1.013545244932174683e-01 -7.706794887781143188e-02 2.329628616571426392e-01 1.988804340362548828e-02 -1.326760500669479370e-01 -6.221383064985275269e-02 -2.784459292888641357e-01 -9.542540460824966431e-02 -2.914098501205444336e-01 -1.816356927156448364e-01 3.570933640003204346e-01 -3.324290513992309570e-01 7.860191166400909424e-02 -1.331590712070465088e-01 6.219466775655746460e-02 -4.931503906846046448e-03 8.840779960155487061e-02 -4.510850459337234497e-02 6.718432158231735229e-02 5.583309009671211243e-02 -2.538852989673614502e-01 -1.921012699604034424e-01 1.410895586013793945e-01 -3.106452524662017822e-02 1.339481025934219360e-01 1.694756746292114258e-01 -2.960560321807861328e-01 -5.419021099805831909e-02 -1.599307954311370850e-01 1.519092917442321777e-01
8.338553830981254578e-03 3.155773580074310303e-01 -1.916850209236145020e-01 -3.898165374994277954e-02 1.247502714395523071e-01 2.141164541244506836e-01 -2.816385030746459961e-01 -4.288686513900756836e-01 -3.876821324229240417e-02 -2.143006473779678345e-01 -1.846848279237747192e-01 8.203694969415664673e-02 1.929227709770202637e-01 -1.899440437555313110e-01 1.229609400033950806e-01 -1.920284628868103027e-01 2.476712912321090698e-01 -1.995939761400222778e-01 7.134731113910675049e-02 6.668218970298767090e-02 1.139656454324722290e-01 -9.629311412572860718e-02 2.578810229897499084e-02 -1.583554148674011230e-01 1.249604821205139160e-01 1.244540736079216003e-01 8.363906294107437134e-02 2.007904350757598877e-01 2.703265473246574402e-02 5.089916288852691650e-02 1.447758376598358154e-01 2.498949319124221802e-01
3.899376839399337769e-02 -1.032186448574066162e-01 3.067048788070678711e-01 -9.957308322191238403e-02 -1.198319811373949051e-02 -2.458092570304870605e-01 -1.451815068721771240e-01 -4.743154719471931458e-02 -1.016607806086540222e-01 -4.055665433406829834e-01 -8.550027012825012207e-02 -3.963752686977386475e-01 -1.758177950978279114e-02 -1.003552302718162537e-01 -9.882711619138717651e-02 -2.430952340364456177e-01 3.754591196775436401e-02 -9.730137884616851807e-02 1.375814974308013916e-01 1.611527800559997559e-01 -2.734642848372459412e-02 -1.611466109752655029e-01 -1.537301540374755859e-01 3.009306788444519043e-01 5.131470039486885071e-02 -2.987905740737915039e-01 4.878897219896316528e-02 7.484846562147140503e-02 1.647851662710309029e-03 6.706865876913070679e-02 -2.453677356243133545e-01 1.420633792877197266e-01
3.483362868428230286e-02 1.334100216627120972e-01 -6.973355263471603394e-02 -2.186961919069290161e-01 -1.353746503591537476e-01 2.277390360832214355e-01 -2.780749499797821045e-01 -1.301158517599105835e-01 1.651135683059692383e-01 -2.795848846435546875e-01 -8.374630659818649292e-02 -1.528599392622709274e-02 3.003024123609066010e-02 -7.577877491712570190e-02 2.032430768013000488e-01 -5.838602185249328613e-01 -6.291033700108528137e-03 1.372946202754974365e-01 -2.111552096903324127e-02 1.431293487548828125e-01 1.820277124643325806e-01 -1.667919196188449860e-02 -1.937880963087081909e-01 1.493255645036697388e-01 2.115494105964899063e-03 -1.759236305952072144e-01 4.124819114804267883e-02 1.122016683220863342e-01 -2.047166824340820312e-01 9.912948310375213623e-02 -9.308460168540477753e-03 -1.793780773878097534e-01
2.138751149177551270e-01 2.733774781227111816e-01 1.847009509801864624e-01 -6.601872295141220093e-02 1.191385611891746521e-01 9.270025789737701416e-02 -1.183529049158096313e-01 -8.423671126365661621e-03 1.823231726884841919e-01 -2.352495640516281128e-01 -1.421862989664077759e-01 -3.056125342845916748e-01 2.311060205101966858e-03 -6.870715320110321045e-02 -1.748843491077423096e-01 -1.112491190433502197e-01 -2.662709653377532959e-01 -7.275465875864028931e-02 1.905724853277206421e-01 -1.789214164018630981e-01 -2.545225992798805237e-02 -4.886571690440177917e-02 -1.579766422510147095e-01 -4.650377854704856873e-02 3.632606863975524902e-01 5.300867930054664612e-02 1.150375828146934509e-01 3.756584823131561279e-01 -2.065087109804153442e-01 1.463597565889358521e-01 9.949270635843276978e-02 1.285707354545593262e-01
2.885679341852664948e-02 6.586026400327682495e-02 2.614493072032928467e-01 -3.282895311713218689e-02 1.016592234373092651e-01 1.393755674362182617e-01 -5.812416225671768188e-02 -1.526325196027755737e-01 -7.791083306074142456e-02 -1.218752115964889526e-01 -1.224723979830741882e-01 2.829347923398017883e-02 1.500770449638366699e-01 -1.788900196552276611e-01 -9.021778404712677002e-02 -8.597424626350402832e-02 1.811225265264511108e-01 -1.690143495798110962e-01 2.491841278970241547e-02 1.091309487819671631e-01 -7.829724252223968506e-02 -1.219120547175407410e-01 -1.306444555521011353e-01 -2.467290610074996948e-01 1.801958084106445312e-01 -3.578522428870201111e-02 2.157647535204887390e-02 6.502775549888610840e-01 5.201634392142295837e-02 9.571451693773269653e-02 2.209315448999404907e-01 2.675610184669494629e-01
-2.792450487613677979e-01 1.781099885702133179e-01 1.760367751121520996e-01 -1.203262507915496826e-01 -4.311886057257652283e-02 4.861951991915702820e-02 -2.784939706325531006e-01 4.116185009479522705e-02 -1.154832094907760620e-01 -1.977184265851974487e-01 -2.690496146678924561e-01 4.207890853285789490e-02 -5.104581825435161591e-03 -1.840136796236038208e-01 -1.077447533607482910e-01 -2.274977415800094604e-01 -1.373764127492904663e-02 -2.938009500503540039e-01 -1.288722753524780273e-01 2.071313560009002686e-01 -2.451492697000503540e-01 -1.364900171756744385e-01 -1.967193931341171265e-01 -6.960126757621765137e-02 6.450607627630233765e-02 7.544918358325958252e-02 -5.725283175706863403e-02 1.260542403906583786e-02 -1.827451400458812714e-02 4.585128128528594971e-01 4.355754330754280090e-02 2.084987461566925049e-01
5.546230822801589966e-02 -6.271452456712722778e-02 3.049020171165466309e-01 -5.020724982023239136e-02 -5.722416937351226807e-02 9.031329303979873657e-02 4.870793968439102173e-02 -1.008653491735458374e-01 -6.963998079299926758e-02 -2.675028443336486816e-01 -8.253916352987289429e-02 -1.654605716466903687e-01 3.414391875267028809e-01 -4.772041365504264832e-02 3.235886618494987488e-02 -3.860720694065093994e-01 -2.972434759140014648e-01 -8.434664458036422729e-02 -1.252226978540420532e-01 -1.258243471384048462e-01 -3.653466701507568359e-02 -7.296142727136611938e-02 3.409035131335258484e-02 2.035173326730728149e-01 1.993222087621688843e-01 -2.429217696189880371e-01 1.621157526969909668e-01 3.275635540485382080e-01 -1.747163385152816772e-02 5.331468209624290466e-02 2.184491753578186035e-01 1.859185099601745605e-01
2.712620794773101807e-01 6.717871874570846558e-02 -1.325494237244129181e-02 -2.651495113968849182e-02 -2.567825093865394592e-02 -1.385862827301025391e-01 -1.323596090078353882e-01 -1.956925243139266968e-01 -4.337478429079055786e-02 -1.818042695522308350e-01 -3.750711977481842041e-01 -9.639708697795867920e-02 2.408170551061630249e-01 -1.413121074438095093e-02 3.018116950988769531e-01 -2.136718332767486572e-01 1.430113464593887329e-01 -2.714834874495863914e-03 9.691326320171356201e-02 -4.661367833614349365e-02 -2.679901421070098877e-01 1.298937201499938965e-01 -1.433627456426620483e-01 -1.233167648315429688e-01 9.988152235746383667e-02 6.258040200918912888e-03 6.518208421766757965e-03 1.464291065931320190e-01 -3.455654382705688477e-01 -3.110425733029842377e-02 1.953585445880889893e-01 3.449325859546661377e-01
-1.332758218050003052e-01 6.918454170227050781e-02 -6.202903017401695251e-02 -6.346963346004486084e-02 -1.228472590446472168e-01 -5.021832138299942017e-02 -4.716289415955543518e-02 -1.395327448844909668e-01 -1.148724555969238281e-01 -1.733736507594585419e-02 -5.532585084438323975e-02 -9.797276556491851807e-02 -4.012827202677726746e-02 7.510102540254592896e-02 3.343340754508972168e-01 -3.059386312961578369e-01 4.493284970521926880e-02 -4.307906031608581543e-01 6.779629271477460861e-03 7.393842190504074097e-02 -7.354459166526794434e-02 -1.687508821487426758e-01 -1.501166820526123047e-01 2.951495051383972168e-01 1.712074130773544312e-01 5.060864612460136414e-02 1.965541094541549683e-01 2.375023812055587769e-01 1.726638525724411011e-01 2.868995666503906250e-01 -3.074681758880615234e-01 1.458175182342529297e-01
2.323011904954910278e-01 4.490571618080139160e-01 1.142403557896614075e-01 1.174526289105415344e-01 -4.990951344370841980e-02 -1.065419912338256836e-01 -3.489153832197189331e-02 -2.581998109817504883e-01 2.700272388756275177e-02 -3.461187332868576050e-02 -1.794120818376541138e-01 -1.477179825305938721e-01 3.235073685646057129e-01 -1.644815132021903992e-02 1.712066233158111572e-01 -2.534258365631103516e-01 1.388485580682754517e-01 -2.528699040412902832e-01 1.740664988756179810e-01 -7.812917977571487427e-02 1.551118940114974976e-01 -7.630413025617599487e-02 -2.663524448871612549e-02 -1.311823725700378418e-02 6.786109507083892822e-02 -1.616453565657138824e-02 1.444665044546127319e-01 1.347066164016723633e-01 -2.905807793140411377e-01 5.578487738966941833e-02 1.562902182340621948e-01 2.741588652133941650e-01
-1.238863263279199600e-02 1.560092810541391373e-02 2.367497384548187256e-01 -2.344869077205657959e-01 -6.108517199754714966e-02 1.930257380008697510e-01 2.661834061145782471e-01 -8.344723284244537354e-02 -6.774266064167022705e-02 -1.883059144020080566e-01 -2.063338458538055420e-01 -2.798668742179870605e-01 2.184988409280776978e-01 -1.068626940250396729e-01 4.073121249675750732e-01 -1.107418388128280640e-01 2.647386193275451660e-01 -1.880877465009689331e-01 7.129728049039840698e-02 -1.381768286228179932e-01 2.923417985439300537e-01 -7.729531824588775635e-02 -1.679060459136962891e-01 7.740177214145660400e-02 8.303712308406829834e-02 -1.765587739646434784e-02 -1.735102981328964233e-01 1.804502755403518677e-01 -1.291629523038864136e-01 -1.624319143593311310e-02 -1.663941890001296997e-01 4.141324013471603394e-02
3.894832357764244080e-02 -3.596469759941101074e-02 1.581526100635528564e-01 -1.226681545376777649e-01 8.882380276918411255e-02 -7.679217960685491562e-03 1.985898055136203766e-02 -1.928402185440063477e-01 1.701020263135433197e-02 -2.704313099384307861e-01 -1.809919476509094238e-01 -2.487969845533370972e-01 2.662898898124694824e-01 -6.919945776462554932e-02 7.092897593975067139e-02 -9.660945087671279907e-02 -9.231413714587688446e-03 -4.210009574890136719e-01 1.143424361944198608e-01 1.007152870297431946e-01 3.468519449234008789e-02 -7.023740559816360474e-02 1.951809823513031006e-01 -8.621275424957275391e-02 -1.246463656425476074e-01 -3.834132105112075806e-02 -4.345181211829185486e-02 1.651695370674133301e-01 -6.135961785912513733e-02 5.415768623352050781e-01 2.304952442646026611e-01 -6.979991495609283447e-02
-3.799804951995611191e-03 2.869963273406028748e-02 4.451562091708183289e-02 7.536172051914036274e-04 5.021157860755920410e-01 2.318541333079338074e-02 -3.941475227475166321e-02 -1.220767721533775330e-01 -6.107991561293601990e-02 -3.610018268227577209e-02 -8.729113638401031494e-02 -3.293861448764801025e-02 -2.150534652173519135e-02 -1.497538983821868896e-01 3.281664848327636719e-01 -3.764259517192840576e-01 8.236267417669296265e-02 -3.673959970474243164e-01 9.288077801465988159e-02 -1.635360717773437500e-01 9.106893092393875122e-02 -6.475918740034103394e-02 -1.840291172266006470e-01 -2.659178152680397034e-02 3.343793451786041260e-01 2.201010100543498993e-02 -1.461651027202606201e-01 1.380332261323928833e-01 -1.414355486631393433e-01 -8.279855363070964813e-03 1.683636158704757690e-01 1.293168663978576660e-01
-2.710361778736114502e-01 -3.367628455162048340e-01 8.737920969724655151e-02 7.801266759634017944e-02 -1.333264540880918503e-02 -2.293009869754314423e-02 -6.397524848580360413e-03 -1.542711108922958374e-01 -7.207879424095153809e-02 -3.190814554691314697e-01 -6.068838387727737427e-02 2.731522545218467712e-02 2.933990061283111572e-01 -8.009819686412811279e-02 -9.846542961895465851e-03 -2.125775516033172607e-01 -3.461399376392364502e-01 -1.404966115951538086e-01 -2.131600119173526764e-02 2.955037653446197510e-01 -1.423516869544982910e-01 1.350147183984518051e-02 -3.031849563121795654e-01 1.494016051292419434e-01 1.436646729707717896e-01 1.623516529798507690e-01 1.966953650116920471e-02 1.015380546450614929e-01 2.220954000949859619e-02 2.712167799472808838e-01 -1.732179522514343262e-01 -4.329926520586013794e-02
7.767999172210693359e-02 1.161172166466712952e-01 3.623259663581848145e-01 2.297900170087814331e-01 1.997451931238174438e-01 1.782371103763580322e-02 -1.062001287937164307e-01 -1.715815276838839054e-03 -4.258038476109504700e-02 -2.281366586685180664e-01 -1.167129501700401306e-01 -1.643668413162231445e-01 -1.275074183940887451e-01 2.212807536125183105e-01 -1.191959083080291748e-01 -4.335646927356719971e-01 1.340832412242889404e-01 -7.013044506311416626e-02 -6.367312371730804443e-02 8.355235308408737183e-02 -1.485164314508438110e-01 -4.840025678277015686e-03 -2.966054081916809082e-01 3.308119252324104309e-02 3.595414012670516968e-02 -2.345487922430038452e-01 1.040530279278755188e-01 3.606671690940856934e-01 -1.194996535778045654e-01 1.503756362944841385e-02 -1.355116628110408783e-02 -1.612750142812728882e-01
1.292617470026016235e-01 -1.364429364912211895e-03 2.866221964359283447e-01 -1.977741718292236328e-01 8.428519219160079956e-02 2.686951756477355957e-01 2.990456856787204742e-02 -1.807605773210525513e-01 -3.045559525489807129e-01 -3.624753952026367188e-01 -1.325125843286514282e-01 -3.421029150485992432e-01 2.505837976932525635e-01 3.755592554807662964e-02 1.282032206654548645e-02 -1.792803257703781128e-01 -8.608359098434448242e-02 -3.542345762252807617e-02 1.317860633134841919e-01 1.761410981416702271e-01 1.036252677440643311e-01 -1.265735179185867310e-01 1.482919752597808838e-01 2.647829055786132812e-01 2.078913003206253052e-01 8.563988655805587769e-02 1.375206559896469116e-01 -7.387342303991317749e-02 6.011291593313217163e-02 6.561547517776489258e-02 -3.856023028492927551e-02 -1.834710538387298584e-01
-1.639732569456100464e-01 2.703322470188140869e-01 2.198853529989719391e-03 2.239341288805007935e-02 3.186875209212303162e-02 1.365929991006851196e-01 6.857426464557647705e-02 -7.926969975233078003e-02 2.246385365724563599e-01 -2.258808612823486328e-01 -2.516147494316101074e-01 -6.901291012763977051e-02 6.849174201488494873e-02 -1.229846924543380737e-01 -1.877682283520698547e-02 -1.538816094398498535e-02 -4.443350732326507568e-01 -3.808682262897491455e-01 2.206683307886123657e-01 1.494283378124237061e-01 -5.915928259491920471e-02 6.401158124208450317e-02 -1.783443540334701538e-01 1.480026841163635254e-01 2.480657696723937988e-01 3.228945657610893250e-02 -2.319066319614648819e-03 3.054025471210479736e-01 -1.351992487907409668e-01 1.006331518292427063e-01 2.053272910416126251e-02 1.392666548490524292e-01
-3.684571981430053711e-01 4.317383747547864914e-03 2.050977349281311035e-01 -7.781907916069030762e-02 1.292392760515213013e-01 -6.536766886711120605e-02 1.332404911518096924e-01 -2.239851467311382294e-02 2.219277992844581604e-02 -1.731510609388351440e-01 -2.341260462999343872e-01 -2.184425443410873413e-01 5.687180906534194946e-02 3.595462441444396973e-02 3.437695801258087158e-01 -1.143447831273078918e-01 -1.634041965007781982e-01 -2.679493129253387451e-01 6.208928674459457397e-02 -7.096228189766407013e-03 2.643510699272155762e-02 -2.368699461221694946e-01 -3.339193295687437057e-03 1.368574611842632294e-02 4.816566407680511475e-02 1.022635474801063538e-01 1.651552468538284302e-01 -1.102569103240966797e-01 -4.146315753459930420e-01 3.310494720935821533e-01 -1.027595475316047668e-01 6.627891957759857178e-02
-4.960847273468971252e-02 4.779028519988059998e-02 2.174471169710159302e-01 -8.572357147932052612e-02 -2.409971058368682861e-01 3.130820393562316895e-02 -1.538484692573547363e-01 -6.249586585909128189e-03 -1.444575786590576172e-01 -3.793458044528961182e-01 -2.147195339202880859e-01 3.211062401533126831e-02 1.144572645425796509e-01 -1.291120350360870361e-01 3.610185682773590088e-01 -1.671870201826095581e-01 -1.471446007490158081e-01 -2.781333625316619873e-01 2.106723338365554810e-01 3.041275031864643097e-02 1.308158040046691895e-01 -3.379597067832946777e-01 -4.643804207444190979e-02 3.764134272933006287e-02 1.517962962388992310e-01 -1.468713730573654175e-01 9.055849909782409668e-02 -3.634026646614074707e-02 7.247191667556762695e-02 7.442709803581237793e-02 -3.337053954601287842e-01 4.884862527251243591e-02
2.793242633342742920e-01 9.820681065320968628e-02 3.567968681454658508e-02 -6.400623917579650879e-02 3.489018604159355164e-02 8.206924796104431152e-02 -8.124831318855285645e-02 -1.638550013303756714e-01 7.167377322912216187e-02 -4.341734945774078369e-01 -1.339484006166458130e-01 -1.388848200440406799e-02 3.336500823497772217e-01 8.435892313718795776e-02 -2.406818121671676636e-01 -1.452114284038543701e-01 -1.495379358530044556e-01 -1.132441461086273193e-01 8.325647562742233276e-02 5.716662388294935226e-03 1.678014546632766724e-02 -2.403237298130989075e-02 -2.187384516000747681e-01 -1.913284957408905029e-01 3.115385770797729492e-01 1.559648513793945312e-01 -1.598346382379531860e-01 2.922198176383972168e-01 -2.192566841840744019e-01 1.490128785371780396e-01 -1.409815549850463867e-01 7.994937896728515625e-02
7.858344912528991699e-02 1.011368855834007263e-01 1.960166841745376587e-01 -1.118208020925521851e-01 7.455734908580780029e-02 1.902805268764495850e-02 5.665685515850782394e-03 3.119273111224174500e-02 -3.795470595359802246e-01 -4.543208703398704529e-02 -1.615537106990814209e-01 -1.230450719594955444e-01 2.831257283687591553e-01 -1.456237733364105225e-01 9.327819198369979858e-02 -1.375727504491806030e-01 -8.742941915988922119e-02 -1.841090470552444458e-01 -6.230864673852920532e-02 1.467984467744827271e-01 -1.255895197391510010e-01 2.176735317334532738e-03 -5.824087187647819519e-02 -6.614893674850463867e-02 2.522566616535186768e-01 -1.913871467113494873e-01 1.076398640871047974e-01 5.649099349975585938e-01 -1.439759135246276855e-01 -4.011858254671096802e-02 2.149374932050704956e-01 1.391556710004806519e-01
2.376326620578765869e-01 3.884785622358322144e-02 5.993679538369178772e-02 -2.077271044254302979e-01 5.782956257462501526e-02 1.419560760259628296e-01 1.145948395133018494e-01 -1.100631728768348694e-01 -5.997575074434280396e-02 -3.438093364238739014e-01 -7.609523832798004150e-02 -2.563487887382507324e-01 4.011596143245697021e-01 -3.049399256706237793e-01 4.001783207058906555e-02 -1.454680263996124268e-01 1.786688268184661865e-01 -1.745805442333221436e-01 1.758790314197540283e-01 1.625885218381881714e-01 7.564751058816909790e-02 3.840977326035499573e-02 -1.915643364191055298e-01 4.609003663063049316e-02 4.982756823301315308e-02 -2.690436840057373047e-01 5.002419278025627136e-02 1.181401386857032776e-01 1.660345494747161865e-01 2.838587760925292969e-01 -8.724752813577651978e-02 6.065736338496208191e-02
1.321699768304824829e-01 3.133881390094757080e-01 1.655033677816390991e-01 -2.308566123247146606e-02 1.180035993456840515e-01 -2.798612415790557861e-02 9.846535325050354004e-02 -7.372568547725677490e-02 5.985511094331741333e-02 -2.426666319370269775e-01 -2.955903671681880951e-02 -3.312231004238128662e-01 6.219463795423507690e-02 -6.213381513953208923e-02 -9.666533768177032471e-02 -1.170324832201004028e-01 -3.571322560310363770e-02 -2.988187372684478760e-01 -2.150894608348608017e-03 -1.088506579399108887e-01 1.312200129032135010e-01 5.372384190559387207e-02 -2.992284595966339111e-01 -3.081247508525848389e-01 3.162380158901214600e-01 -1.519227027893066406e-02 3.058083951473236084e-01 5.966644361615180969e-02 -1.435429453849792480e-01 -2.381718158721923828e-01 -6.936980038881301880e-02 1.904486566781997681e-01
-1.442573070526123047e-01 1.886284798383712769e-01 -3.700890392065048218e-02 -2.405246496200561523e-01 7.792966067790985107e-02 2.067666798830032349e-01 -1.282811909914016724e-01 1.271304935216903687e-01 -1.132292952388525009e-02 -2.157070338726043701e-01 -1.373599916696548462e-01 -1.695524156093597412e-01 2.357737347483634949e-02 -1.255292561836540699e-03 1.785739362239837646e-01 -3.306653797626495361e-01 -1.199960708618164062e-01 -2.856925427913665771e-01 -2.908018417656421661e-02 -8.333209902048110962e-02 -2.551088929176330566e-01 4.532536864280700684e-02 3.664727136492729187e-02 2.658120095729827881e-01 3.772896826267242432e-01 1.680424362421035767e-01 2.055235356092453003e-01 -2.000000514090061188e-02 6.415672600269317627e-02 2.389447838068008423e-01 -2.224905639886856079e-01 -1.692884368821978569e-03
-3.729481250047683716e-02 2.794130332767963409e-02 2.648296654224395752e-01 -1.987099647521972656e-01 -1.643809825181961060e-01 1.971465945243835449e-01 -1.829229593276977539e-01 2.767268195748329163e-02 -2.099796235561370850e-01 -1.880673617124557495e-01 -7.937856763601303101e-02 -2.557256817817687988e-01 -1.648366153240203857e-01 -4.922101646661758423e-02 4.303859174251556396e-01 -1.766890734434127808e-01 3.943758830428123474e-02 -2.485729157924652100e-01 3.844381123781204224e-02 1.879105716943740845e-01 3.674150630831718445e-02 -1.527577340602874756e-01 -1.514888703823089600e-01 2.075182460248470306e-02 2.655017971992492676e-01 7.518152147531509399e-02 2.215953171253204346e-01 -8.764731697738170624e-03 7.309149950742721558e-02 8.381617069244384766e-02 -3.236957788467407227e-01 1.495025120675563812e-02
-3.867169469594955444e-02 2.287205681204795837e-02 5.291149392724037170e-02 1.173123493790626526e-01 2.675431966781616211e-01 7.245740294456481934e-02 -2.967233955860137939e-01 -5.934692919254302979e-02 -1.140812039375305176e-01 -1.908542513847351074e-01 -2.928198873996734619e-01 -5.802557989954948425e-02 2.249157726764678955e-01 3.361195325851440430e-02 8.816692233085632324e-02 2.217877097427845001e-02 -2.257165312767028809e-01 -2.898436784744262695e-01 1.185450255870819092e-01 -1.096377670764923096e-01 -3.611534535884857178e-01 4.344652965664863586e-02 -1.186490356922149658e-01 -1.961735785007476807e-01 2.185299843549728394e-01 -2.393645197153091431e-01 3.368044644594192505e-02 1.006307154893875122e-01 -3.478770554065704346e-01 1.079471260309219360e-01 1.172562241554260254e-01 7.646665722131729126e-02
1.226068660616874695e-01 2.295010238885879517e-01 1.804220080375671387e-01 -6.638523191213607788e-02 2.279531359672546387e-01 2.711475789546966553e-01 -1.374762356281280518e-01 -2.154522836208343506e-01 3.035955876111984253e-02 -3.216572105884552002e-01 -2.492720633745193481e-01 1.089114174246788025e-01 1.509772092103958130e-01 -1.322222948074340820e-01 -1.598364859819412231e-01 -1.528589725494384766e-01 -1.926160305738449097e-01 -3.215852975845336914e-01 -1.423218250274658203e-01 -3.839243575930595398e-02 9.535453468561172485e-02 -5.635585263371467590e-02 -1.440779119729995728e-01 -5.961012095212936401e-02 1.250764131546020508e-01 -1.486646831035614014e-01 3.346451371908187866e-02 1.283199042081832886e-01 6.050968170166015625e-02 3.424091339111328125e-01 -2.221947908401489258e-01 -1.119189038872718811e-01
-1.098579615354537964e-01 7.368885725736618042e-02 4.024810492992401123e-01 -2.238245904445648193e-01 -1.372720394283533096e-02 3.653639927506446838e-02 2.509899139404296875e-01 -2.879076264798641205e-02 -1.444204449653625488e-01 7.713457569479942322e-03 -2.177670747041702271e-01 -1.741227358579635620e-01 2.903226064518094063e-03 -2.803882956504821777e-01 9.214780479669570923e-02 -2.212277948856353760e-01 -1.780539602041244507e-01 -1.329963561147451401e-02 9.096805006265640259e-03 -2.016193866729736328e-01 1.578001119196414948e-02 -1.232325434684753418e-01 -2.445005998015403748e-02 1.056153252720832825e-01 3.428609669208526611e-01 1.230164393782615662e-01 -1.838430017232894897e-01 3.039062917232513428e-01 -1.537687182426452637e-01 9.801227599382400513e-02 -2.077580541372299194e-01 -1.878515034914016724e-01
1.865247935056686401e-01 6.814584881067276001e-02 1.792309246957302094e-02 -3.729274868965148926e-01 2.405579686164855957e-01 -8.899547159671783447e-02 -8.005209267139434814e-02 -1.826525665819644928e-02 1.391982287168502808e-01 -2.308990061283111572e-01 -2.942903041839599609e-01 -1.003319770097732544e-01 -3.406687080860137939e-02 -3.802811726927757263e-02 2.988970093429088593e-02 -2.432460337877273560e-01 -1.153659075498580933e-01 -5.975995957851409912e-02 1.400782018899917603e-01 1.472647041082382202e-01 -2.955400943756103516e-01 -1.843176186084747314e-01 -7.396394014358520508e-02 -2.557214498519897461e-01 8.571387827396392822e-02 1.220454797148704529e-01 -1.298943310976028442e-01 3.210113048553466797e-01 -2.540840208530426025e-01 1.489253193140029907e-01 -5.327447876334190369e-02 1.857332438230514526e-01
1.405799835920333862e-01 -3.570048511028289795e-02 -2.816727571189403534e-02 -2.899591326713562012e-01 3.329780101776123047e-01 -1.125471815466880798e-01 -8.882165700197219849e-02 -1.467182636260986328e-01 5.297073721885681152e-02 -3.114012777805328369e-01 -3.803977370262145996e-01 1.153434067964553833e-01 -3.244749456644058228e-02 1.667166501283645630e-01 3.430736362934112549e-01 -2.612144052982330322e-01 -6.560276448726654053e-02 -1.226362660527229309e-01 -1.704694703221321106e-02 5.385553091764450073e-02 -2.001488953828811646e-02 -2.618813216686248779e-01 -5.314514786005020142e-02 -1.936201155185699463e-01 1.459601074457168579e-01 1.210010945796966553e-01 1.367784440517425537e-01 1.227503120899200439e-01 -2.068441808223724365e-01 1.126936450600624084e-01 1.011445075273513794e-01 -3.615731745958328247e-02
3.703547641634941101e-02 1.980109810829162598e-01 2.094443291425704956e-01 -3.236058354377746582e-01 -5.541092529892921448e-02 1.042619794607162476e-01 -1.380466371774673462e-01 4.610298573970794678e-02 2.700742483139038086e-01 -1.665384918451309204e-01 -2.584832906723022461e-01 -1.904551684856414795e-01 6.160889938473701477e-02 3.484131023287773132e-02 -8.008407801389694214e-02 -2.465468049049377441e-01 -2.107845842838287354e-01 -1.604775339365005493e-01 2.115752398967742920e-01 -4.869659617543220520e-02 1.007739305496215820e-01 -6.804883480072021484e-02 -4.763427004218101501e-02 -7.690820097923278809e-02 3.160461485385894775e-01 1.023749858140945435e-01 1.097670942544937134e-01 3.156150281429290771e-01 5.773412808775901794e-02 2.086043506860733032e-01 2.327777296304702759e-01 1.907573044300079346e-01
8.769515156745910645e-02 3.543958067893981934e-02 1.369810551404953003e-01 -1.356444358825683594e-01 3.228324651718139648e-01 -7.773675769567489624e-02 4.573339223861694336e-02 -1.664534956216812134e-01 2.409712411463260651e-02 -2.713877856731414795e-01 -2.885444164276123047e-01 4.029961302876472473e-02 2.856098813936114311e-03 1.656409949064254761e-01 2.509347796440124512e-01 -2.100960761308670044e-01 1.432508230209350586e-01 -1.244738101959228516e-01 -1.428960561752319336e-01 2.397351115942001343e-01 -1.967998594045639038e-01 -3.454464375972747803e-01 -1.158852055668830872e-01 -7.923785597085952759e-02 9.849693626165390015e-02 2.277666032314300537e-01 1.018925979733467102e-01 2.463936656713485718e-01 -2.062594443559646606e-01 1.629552245140075684e-01 4.173124581575393677e-02 1.580261439085006714e-01
-1.327352225780487061e-01 1.182395070791244507e-01 3.125951290130615234e-01 -2.768141031265258789e-01 -1.227920204401016235e-01 -5.909629911184310913e-02 -1.313340365886688232e-01 -1.616839021444320679e-01 -2.271589040756225586e-01 -1.458420157432556152e-01 -1.163630858063697815e-01 -3.089675307273864746e-01 -4.394537769258022308e-03 1.509085893630981445e-01 -1.902382262051105499e-02 -1.773996204137802124e-01 2.137885093688964844e-01 -2.942741811275482178e-01 2.520348131656646729e-01 6.708920001983642578e-02 -8.831626176834106445e-02 -2.483614534139633179e-01 1.143636554479598999e-02 1.307330429553985596e-01 2.855865471065044403e-02 1.694149821996688843e-01 4.801276326179504395e-02 1.847225129604339600e-01 1.631814092397689819e-01 2.366020232439041138e-01 -1.984220594167709351e-01 -1.436863243579864502e-01
3.339109197258949280e-02 -1.056080013513565063e-01 4.289446771144866943e-02 -2.644250728189945221e-02 1.798970848321914673e-01 1.149156689643859863e-01 1.747269183397293091e-01 -1.180907264351844788e-01 -2.584954202175140381e-01 -2.506808340549468994e-01 -2.143937647342681885e-01 -1.300661712884902954e-01 -7.999605149962007999e-04 -4.683145880699157715e-02 -4.671125789172947407e-04 -4.201440513134002686e-02 1.155421435832977295e-01 -4.988446235656738281e-01 -1.327411681413650513e-01 -1.652546525001525879e-01 9.622642397880554199e-02 -3.342803567647933960e-02 -3.978815674781799316e-01 2.817064225673675537e-01 1.927150599658489227e-02 -1.298927366733551025e-01 1.113602593541145325e-01 1.972561925649642944e-01 -1.550866365432739258e-01 -1.751769632101058960e-01 -2.458310686051845551e-02 1.399248540401458740e-01
6.739536672830581665e-02 2.368091195821762085e-01 5.253233388066291809e-02 -2.503759264945983887e-01 -2.013571374118328094e-02 1.775409430265426636e-01 -2.522574923932552338e-02 -4.645912721753120422e-02 -2.379654943943023682e-01 -1.567299813032150269e-01 -1.645198017358779907e-01 -4.433977976441383362e-02 1.056753918528556824e-01 2.162521034479141235e-01 2.571459710597991943e-01 -3.210263848304748535e-01 1.556304991245269775e-01 -3.332279920578002930e-01 1.465184986591339111e-01 -4.338958114385604858e-02 3.580125421285629272e-02 -2.554723918437957764e-01 4.521944746375083923e-02 2.860556244850158691e-01 7.140070199966430664e-02 -1.239010542631149292e-01 -9.077955037355422974e-02 1.021322906017303467e-01 1.960250884294509888e-01 2.827025353908538818e-01 -1.872133016586303711e-01 -1.794944517314434052e-02
-1.180442422628402710e-02 9.295462071895599365e-02 2.905387282371520996e-01 -1.362821161746978760e-01 1.659008711576461792e-01 4.642316326498985291e-02 -9.287568181753158569e-02 1.189371868968009949e-01 -1.203948557376861572e-01 -2.751707136631011963e-01 -1.023442819714546204e-01 -3.391312062740325928e-02 -1.695288419723510742e-01 -2.109432592988014221e-02 5.334920063614845276e-02 -3.142207860946655273e-01 1.953971385955810547e-01 -1.924163997173309326e-01 1.498779505491256714e-01 1.399031132459640503e-01 1.334961801767349243e-01 -1.559891998767852783e-01 -1.994909942150115967e-01 8.547479659318923950e-02 -2.774710357189178467e-01 -2.523275911808013916e-01 3.999988734722137451e-02 2.823030650615692139e-01 -2.386362403631210327e-01 1.393746435642242432e-01 -2.789116501808166504e-01 -1.434038281440734863e-01
4.059500526636838913e-03 1.838678717613220215e-01 1.483854204416275024e-01 -2.238673418760299683e-01 -1.419323980808258057e-01 -4.803134873509407043e-02 -1.269869655370712280e-01 -3.473469614982604980e-01 1.256020814180374146e-01 -2.596239149570465088e-01 6.411338597536087036e-02 -2.670044898986816406e-01 8.211693912744522095e-02 -1.127148699015378952e-02 3.929072916507720947e-01 -3.810940310359001160e-02 -1.038029640913009644e-01 1.847797632217407227e-02 1.656269729137420654e-01 -9.000377357006072998e-02 -1.525009274482727051e-01 2.755092680454254150e-01 -3.035751283168792725e-01 -7.655382901430130005e-02 2.393813282251358032e-01 2.155576087534427643e-02 -1.219696849584579468e-01 1.429914385080337524e-01 -2.088923007249832153e-01 1.274386197328567505e-01 1.283468753099441528e-01 -1.620611920952796936e-02
1.639463752508163452e-01 8.021258749067783356e-03 1.405678540468215942e-01 -1.775942295789718628e-01 2.965849637985229492e-01 -5.553148314356803894e-02 1.426689792424440384e-02 -4.942663386464118958e-02 -1.243416313081979752e-02 -1.396583467721939087e-01 -2.681039571762084961e-01 -1.395952105522155762e-01 -4.166282340884208679e-02 1.686717867851257324e-01 1.758116036653518677e-01 -2.643214464187622070e-01 6.126538291573524475e-02 -1.122326254844665527e-01 -3.862001374363899231e-02 2.087314724922180176e-01 -2.970743477344512939e-01 -3.296057283878326416e-01 -1.655848175287246704e-01 -2.234135195612907410e-02 3.594333678483963013e-02 4.137139022350311279e-01 5.868984386324882507e-02 2.011595815420150757e-01 -2.737611532211303711e-01 7.516627758741378784e-02 -1.286221109330654144e-02 5.230935290455818176e-02
-1.636939644813537598e-01 -1.269135437905788422e-02 9.332415461540222168e-02 1.039328798651695251e-01 1.515922844409942627e-01 -5.945463106036186218e-02 4.887655749917030334e-02 -6.847519427537918091e-02 -1.883492022752761841e-01 2.578581497073173523e-02 -9.496378898620605469e-02 -1.135893091559410095e-01 1.094657480716705322e-01 1.266226917505264282e-01 3.326576948165893555e-01 -4.148810803890228271e-01 -2.324934005737304688e-01 -1.230274438858032227e-01 1.338847577571868896e-01 8.366684615612030029e-02 4.532887041568756104e-02 -3.782247602939605713e-01 -3.767144978046417236e-01 1.870019584894180298e-01 -3.038914501667022705e-02 -1.890465319156646729e-01 1.826089173555374146e-01 6.110151857137680054e-02 -2.220288366079330444e-01 1.062707453966140747e-01 -6.872539874166250229e-03 2.426983416080474854e-02
1.382014062255620956e-02 -1.766696688719093800e-03 -9.397051483392715454e-02 -1.358169317245483398e-01 2.716282606124877930e-01 -1.008214354515075684e-01 5.844691023230552673e-02 -2.492414712905883789e-01 -1.839973628520965576e-01 6.356737017631530762e-02 -2.219334244728088379e-02 5.034578964114189148e-02 9.980694204568862915e-02 -1.056161820888519287e-01 3.589558899402618408e-01 -3.296225965023040771e-01 -3.494531288743019104e-02 -2.608239352703094482e-01 6.780778523534536362e-03 -1.766722649335861206e-01 2.214046269655227661e-01 2.312321588397026062e-02 -2.277270257472991943e-01 3.054977655410766602e-01 2.382640913128852844e-02 3.689959272742271423e-02 -1.556289661675691605e-02 3.023793697357177734e-01 -2.704693973064422607e-01 1.051071286201477051e-01 1.861383914947509766e-01 1.256951391696929932e-01
9.927529841661453247e-02 8.064112067222595215e-02 1.151006296277046204e-01 -4.219156503677368164e-02 1.428632885217666626e-01 1.610552966594696045e-01 -2.562161982059478760e-01 -6.685581058263778687e-02 -1.953338235616683960e-01 -4.922953993082046509e-02 -2.781393192708492279e-02 -1.222543045878410339e-01 1.001287251710891724e-01 -2.079171985387802124e-01 -6.601242814213037491e-03 -1.049337908625602722e-01 1.492588222026824951e-01 -1.656143814325332642e-01 -1.308408379554748535e-01 4.212678223848342896e-02 -1.076390296220779419e-01 -1.654320955276489258e-01 -1.177959069609642029e-01 -2.743848860263824463e-01 2.156200408935546875e-01 -2.049591541290283203e-01 4.164651036262512207e-02 6.198272109031677246e-01 -7.709040492773056030e-02 7.670887559652328491e-02 1.769995689392089844e-01 1.313227266073226929e-01
1.283522695302963257e-01 6.153074279427528381e-02 -2.847502473741769791e-03 -2.115136384963989258e-01 2.871257364749908447e-01 -1.932413503527641296e-02 -7.564110681414604187e-03 -1.118922792375087738e-02 -6.499381363391876221e-02 -2.686406075954437256e-01 -4.399341046810150146e-01 -2.502058744430541992e-01 1.249062642455101013e-02 -1.204432249069213867e-01 -6.963855028152465820e-02 -6.302261352539062500e-02 -1.602139025926589966e-01 -1.240975633263587952e-01 1.498133689165115356e-01 1.945121884346008301e-01 -3.048599660396575928e-01 -1.893340945243835449e-01 -1.338879019021987915e-01 -2.715886533260345459e-01 1.087278872728347778e-02 6.282716989517211914e-02 -1.673555672168731689e-01 2.416518926620483398e-01 -1.468851119279861450e-01 1.196925938129425049e-01 4.303133860230445862e-02 2.143183350563049316e-01
-2.276565879583358765e-03 6.189286336302757263e-02 8.813457936048507690e-02 1.168642640113830566e-01 -1.818700879812240601e-01 1.366750244051218033e-02 7.242076098918914795e-02 9.027833491563796997e-02 -1.283387243747711182e-01 -3.039374351501464844e-01 -1.806164532899856567e-01 -9.913892298936843872e-02 -9.813752956688404083e-03 1.707434281706809998e-02 2.714431881904602051e-01 -3.925309181213378906e-01 6.227874755859375000e-02 -1.287359595298767090e-01 -1.867156475782394409e-01 -1.443978101015090942e-01 7.900852710008621216e-03 -3.348957002162933350e-01 -3.390849754214286804e-02 -9.749891236424446106e-03 2.748271524906158447e-01 2.050799280405044556e-01 -1.588708534836769104e-02 2.690688073635101318e-01 8.536739647388458252e-02 3.980970680713653564e-01 3.954460099339485168e-02 -3.785536438226699829e-02
1.975386291742324829e-01 3.352098166942596436e-01 1.135123223066329956e-01 -1.028666496276855469e-01 -1.720362752676010132e-01 5.145568773150444031e-02 -2.722955495119094849e-02 -1.888718008995056152e-01 -2.112809196114540100e-02 -2.604185789823532104e-02 -2.040974199771881104e-01 -2.329180836677551270e-01 3.598048090934753418e-01 8.003751933574676514e-02 -3.337376285344362259e-03 -1.758385002613067627e-01 -3.441822016611695290e-03 -2.511745989322662354e-01 1.572091728448867798e-01 -1.010797172784805298e-01 -2.883453853428363800e-02 -1.493763327598571777e-01 -2.288728021085262299e-02 -3.860858827829360962e-02 9.388871490955352783e-02 -1.117477416992187500e-01 8.999811857938766479e-02 1.617098003625869751e-01 -1.661922335624694824e-01 3.965661302208900452e-02 2.985830605030059814e-01 4.422363042831420898e-01
1.495534926652908325e-01 7.634837180376052856e-02 3.275099694728851318e-01 -2.962239682674407959e-01 -3.231308981776237488e-02 -1.235864907503128052e-01 -2.863845787942409515e-02 6.300449371337890625e-02 -6.274846941232681274e-02 -3.333174586296081543e-01 -2.434860914945602417e-01 -2.164810001850128174e-01 2.492538094520568848e-01 2.051596529781818390e-02 3.434247374534606934e-01 -1.052372828125953674e-01 -5.262893438339233398e-02 1.471475064754486084e-01 2.037253677845001221e-01 8.501930534839630127e-02 -1.456050872802734375e-01 1.724006235599517822e-02 7.706928998231887817e-02 5.721364915370941162e-02 1.262785941362380981e-01 1.557962298393249512e-01 1.084267720580101013e-01 3.693435341119766235e-02 6.835419684648513794e-02 3.775810599327087402e-01 1.066416203975677490e-01 -1.646741330623626709e-01
-1.578813344240188599e-01 2.364680767059326172e-01 1.051899939775466919e-01 -1.001783385872840881e-01 8.641689270734786987e-02 -4.588460549712181091e-03 -3.945907056331634521e-01 2.099456638097763062e-01 6.308162212371826172e-02 -3.867960274219512939e-01 -1.051766946911811829e-01 -1.071713864803314209e-01 1.058678403496742249e-01 -2.271306216716766357e-01 3.176861107349395752e-01 -2.669050395488739014e-01 2.317457832396030426e-02 -1.142481565475463867e-01 2.150207571685314178e-02 5.328274890780448914e-02 -2.497433871030807495e-01 2.126686722040176392e-01 -3.180775046348571777e-01 8.165793865919113159e-02 4.099311679601669312e-02 -5.569988861680030823e-02 1.371061895042657852e-02 2.737732604146003723e-02 -6.842634081840515137e-02 1.050111129879951477e-01 -1.505740284919738770e-01 5.705929175019264221e-02
1.095516532659530640e-01 1.231096386909484863e-01 -3.290969505906105042e-02 -3.203663229942321777e-01 -3.240045905113220215e-02 -8.583342283964157104e-02 -5.252054892480373383e-03 -2.314465641975402832e-01 8.471874520182609558e-03 -2.490784376859664917e-01 1.158148869872093201e-01 -2.758139371871948242e-01 9.150198847055435181e-02 2.482978859916329384e-03 6.979046016931533813e-02 2.179375104606151581e-02 -9.030813723802566528e-02 -1.244857311248779297e-01 4.766853526234626770e-02 1.951516717672348022e-01 -2.276300042867660522e-01 -4.958036169409751892e-02 -1.954304128885269165e-01 -1.121902558952569962e-02 4.380264580249786377e-01 -1.071945875883102417e-01 1.249914430081844330e-02 -6.381158530712127686e-02 -1.578372716903686523e-01 3.380077779293060303e-01 -1.348991543054580688e-01 3.467604517936706543e-01
-3.495323657989501953e-01 2.861872613430023193e-01 -4.675348103046417236e-02 -8.883870393037796021e-02 -1.029961183667182922e-01 4.114384297281503677e-03 -3.486360311508178711e-01 1.183438021689653397e-02 5.830591544508934021e-03 -3.222179710865020752e-01 -1.857523918151855469e-01 -1.843066811561584473e-01 1.139700263738632202e-01 -2.018868178129196167e-02 2.189613878726959229e-01 -1.452373415231704712e-01 4.431130737066268921e-02 -2.288477718830108643e-01 6.395437568426132202e-02 2.008580416440963745e-01 -2.013439834117889404e-01 1.471468657255172729e-01 -3.278511464595794678e-01 8.849242329597473145e-02 8.233054727315902710e-02 9.509371221065521240e-02 1.327324062585830688e-01 -7.931176573038101196e-02 -5.741602182388305664e-02 2.393247038125991821e-01 -1.030262708663940430e-01 1.075769886374473572e-01
1.405801773071289062e-01 4.262710809707641602e-01 1.004835665225982666e-01 -6.736745685338973999e-02 -6.037504598498344421e-02 1.846968531608581543e-01 -1.115563362836837769e-01 -9.111756086349487305e-02 3.341127932071685791e-02 -2.985772788524627686e-01 -1.050879135727882385e-01 8.595394343137741089e-02 2.231217026710510254e-01 3.183992579579353333e-02 -4.973726347088813782e-02 -4.349052309989929199e-01 -5.695363506674766541e-02 -2.705286145210266113e-01 -1.343006938695907593e-01 -2.291596382856369019e-01 8.051452040672302246e-02 1.298580467700958252e-01 -2.406454980373382568e-01 -1.918181627988815308e-01 9.644119441509246826e-02 -4.976405203342437744e-02 6.984205543994903564e-02 6.155699118971824646e-02 1.769146323204040527e-01 1.131555587053298950e-01 -1.415300667285919189e-01 -1.570707112550735474e-01
6.001507118344306946e-02 1.399903893470764160e-01 -6.275703758001327515e-02 -1.408102065324783325e-01 1.462103724479675293e-01 1.281807571649551392e-01 -7.798899710178375244e-02 -2.334946095943450928e-01 2.121876329183578491e-01 4.221224784851074219e-02 -1.661377251148223877e-01 -1.887512654066085815e-01 3.612442314624786377e-01 2.103362381458282471e-01 3.162745535373687744e-01 5.505697801709175110e-02 -3.087985515594482422e-01 -7.049396634101867676e-02 -5.774500593543052673e-02 6.639312952756881714e-02 -9.105545282363891602e-02 -7.646093517541885376e-02 -1.889656931161880493e-01 5.345542728900909424e-02 3.005651831626892090e-01 5.813585594296455383e-02 -6.237358972430229187e-02 2.240540087223052979e-01 1.079270690679550171e-01 3.483721613883972168e-01 1.472140252590179443e-01 5.938516557216644287e-02
-1.141498610377311707e-01 -1.107061863876879215e-03 5.991655588150024414e-02 -1.168696805834770203e-01 2.478607445955276489e-01 -1.743253767490386963e-01 -2.927723824977874756e-01 -3.129606246948242188e-01 -4.152467940002679825e-03 -1.713561862707138062e-01 1.005766987800598145e-01 -5.592247471213340759e-02 2.577638924121856689e-01 -1.832276284694671631e-01 1.254441887140274048e-01 4.924070835113525391e-02 -1.289986521005630493e-01 -3.872610628604888916e-01 1.270842850208282471e-01 -1.134127080440521240e-01 -8.343817293643951416e-02 -2.340004444122314453e-01 -2.588522434234619141e-01 7.478343322873115540e-03 4.602551460266113281e-02 -3.981982916593551636e-02 1.399381160736083984e-01 2.909484319388866425e-03 -8.293854445219039917e-02 3.443081378936767578e-01 2.370920926332473755e-01 6.402566283941268921e-02
-2.756550610065460205e-01 4.144122451543807983e-02 3.979936614632606506e-02 -1.367051005363464355e-01 9.069652110338211060e-02 2.062070369720458984e-01 -6.903300434350967407e-02 -3.627785146236419678e-01 -5.876983702182769775e-02 -2.374676316976547241e-01 -2.092530429363250732e-01 -1.053970530629158020e-01 -3.893632814288139343e-02 6.475465744733810425e-02 3.655533492565155029e-01 -9.264435619115829468e-02 -2.564669847488403320e-01 -1.225136518478393555e-01 -1.858214288949966431e-01 -2.415224164724349976e-02 -2.539200484752655029e-01 -1.562622338533401489e-01 -1.719233021140098572e-02 -4.765099380165338516e-03 -1.083393841981887817e-01 -8.487130980938673019e-04 -1.344781219959259033e-01 3.179700672626495361e-01 -1.807993948459625244e-01 1.630684882402420044e-01 3.470871597528457642e-02 -2.360523790121078491e-01
1.041090115904808044e-01 1.628335416316986084e-01 3.806497901678085327e-02 -1.255189478397369385e-01 -2.747296169400215149e-02 2.369706481695175171e-01 -1.595464646816253662e-01 3.327105566859245300e-02 1.352593451738357544e-01 -1.436831951141357422e-01 -1.765668541193008423e-01 -1.048178151249885559e-01 2.203191071748733521e-01 -8.536391705274581909e-02 -2.088598012924194336e-01 -2.366718053817749023e-01 -3.150075078010559082e-01 -1.839620471000671387e-01 -7.191095501184463501e-02 -3.734157234430313110e-02 2.509985351935029030e-03 -5.960426107048988342e-02 -1.938294172286987305e-01 8.815746754407882690e-02 2.255154699087142944e-01 -1.393815129995346069e-01 1.908702701330184937e-01 3.300334811210632324e-01 -2.266424298286437988e-01 1.843976229429244995e-01 1.800731122493743896e-01 3.216101527214050293e-01
3.336676061153411865e-01 2.183469384908676147e-02 1.277797967195510864e-01 -1.348542124032974243e-01 9.023383259773254395e-02 8.272585459053516388e-03 -5.659080669283866882e-02 -5.817982926964759827e-02 -8.896284271031618118e-04 -1.581531614065170288e-01 -7.880906015634536743e-02 -5.060639977455139160e-01 1.656016558408737183e-01 -2.847758233547210693e-01 -4.560745134949684143e-02 -2.626377046108245850e-01 1.167251020669937134e-01 -3.055462539196014404e-01 8.816427737474441528e-02 1.282109916210174561e-01 9.104064851999282837e-02 1.238037943840026855e-01 -2.633458701893687248e-03 1.359150409698486328e-01 2.204378992319107056e-01 -9.135880321264266968e-02 6.819090992212295532e-02 -8.947538584470748901e-02 -1.291381716728210449e-01 1.549893319606781006e-01 -1.669380068778991699e-01 2.460112124681472778e-01
1.404878646135330200e-01 -1.868433654308319092e-01 -1.541688144207000732e-01 -1.376289725303649902e-01 3.318920731544494629e-01 -1.874693483114242554e-02 -1.854371130466461182e-01 -1.119168475270271301e-01 -1.462313681840896606e-01 -1.057965680956840515e-01 -3.024739027023315430e-01 4.180703312158584595e-02 2.066758424043655396e-01 1.524545401334762573e-01 7.963912934064865112e-02 -2.241417616605758667e-01 -1.280353069305419922e-01 -1.429864466190338135e-01 2.020768225193023682e-01 2.895708084106445312e-01 -1.187991201877593994e-01 -5.984557047486305237e-02 -3.621041476726531982e-01 -1.025893539190292358e-01 9.527586400508880615e-02 -6.495151668787002563e-02 -6.403651088476181030e-03 3.337958753108978271e-01 5.934726446866989136e-03 2.032228708267211914e-01 -6.529405713081359863e-02 7.519905269145965576e-02
2.958348989486694336e-01 -6.464204937219619751e-02 2.634544372558593750e-01 -1.553655266761779785e-01 -4.818759486079216003e-02 -8.458050899207592010e-03 -2.653825283050537109e-02 -1.123929768800735474e-01 -2.592475712299346924e-01 6.104903761297464371e-03 -1.298676133155822754e-01 -2.705870568752288818e-01 4.155875444412231445e-01 -3.338546259328722954e-03 4.500406235456466675e-02 -1.325975656509399414e-01 -1.458248198032379150e-01 -3.352600634098052979e-01 3.154050186276435852e-02 -2.223479598760604858e-01 -4.719386994838714600e-02 -1.110254377126693726e-01 -1.072327792644500732e-01 -1.200100965797901154e-02 3.940019756555557251e-02 -2.685856819152832031e-01 2.351818606257438660e-02 3.513213396072387695e-01 -1.934666335582733154e-01 -3.058303846046328545e-03 6.282009184360504150e-02 -3.901904448866844177e-03
-1.283973455429077148e-01 2.009793519973754883e-01 5.611482858657836914e-01 -2.100556492805480957e-01 1.244848519563674927e-01 4.423890262842178345e-02 -1.442733407020568848e-01 2.426612749695777893e-02 -1.901907771825790405e-01 -1.217036545276641846e-01 -8.109875023365020752e-02 -3.105539083480834961e-02 2.496657669544219971e-01 -1.514237225055694580e-01 1.517578065395355225e-01 -8.059664070606231689e-02 -2.060389332473278046e-02 -4.446088522672653198e-02 -7.504334300756454468e-02 -1.097525283694267273e-01 1.089813187718391418e-01 1.995844691991806030e-01 -2.585675120353698730e-01 1.982990652322769165e-02 3.600737825036048889e-02 -1.350673884153366089e-01 2.522139996290206909e-02 2.991524934768676758e-01 -1.849014908075332642e-01 9.996767342090606689e-02 -1.565332710742950439e-01 2.335528284311294556e-01
1.707157194614410400e-01 1.369786262512207031e-01 6.240101158618927002e-02 1.758274994790554047e-02 -2.299803495407104492e-01 -1.176505908370018005e-02 1.117653995752334595e-01 6.296107172966003418e-02 -3.987755179405212402e-01 -2.206541895866394043e-01 -2.202757447957992554e-02 8.851305581629276276e-03 1.301266700029373169e-01 -3.012877702713012695e-01 2.008554935455322266e-01 -2.879307270050048828e-01 -7.554294168949127197e-02 -2.911418974399566650e-01 -2.993213571608066559e-02 7.164479792118072510e-02 8.836651593446731567e-02 1.568847298622131348e-01 -3.032795786857604980e-01 -4.432474076747894287e-02 8.962889015674591064e-02 7.996090501546859741e-02 -1.423852294683456421e-01 1.754906326532363892e-01 1.349301636219024658e-01 2.651078999042510986e-01 -6.520075350999832153e-02 2.409895360469818115e-01
2.956084311008453369e-01 1.924249380826950073e-01 1.576974242925643921e-02 -5.894250795245170593e-02 4.336246848106384277e-02 -3.766419366002082825e-02 1.787468232214450836e-02 -1.003228873014450073e-02 -2.593475952744483948e-02 -1.758215576410293579e-01 -1.416357159614562988e-01 -2.485516369342803955e-01 2.373601794242858887e-01 -7.234571874141693115e-02 -1.465181708335876465e-01 -3.581789731979370117e-01 -2.015955001115798950e-01 -1.304256170988082886e-01 1.428722739219665527e-01 -1.662252992391586304e-01 -1.610039472579956055e-01 -2.133613526821136475e-01 1.386406831443309784e-02 1.537645459175109863e-01 8.145182579755783081e-02 -1.909950226545333862e-01 2.448363155126571655e-01 4.121839106082916260e-01 8.945555984973907471e-02 1.778478734195232391e-02 2.174737006425857544e-01 1.176654994487762451e-01
-6.596498191356658936e-02 1.604592651128768921e-01 1.003209874033927917e-01 6.225268915295600891e-02 8.960934728384017944e-02 1.323724985122680664e-01 -4.133868515491485596e-01 -3.979248106479644775e-01 5.947903729975223541e-03 -1.842292398214340210e-01 -3.263385221362113953e-02 -1.956138312816619873e-01 1.358671188354492188e-01 -4.026459902524948120e-02 1.247433796525001526e-01 -1.400941908359527588e-01 -1.824987083673477173e-01 -1.295558363199234009e-01 -2.754599787294864655e-02 -9.948459267616271973e-02 -2.480622529983520508e-01 -8.491261303424835205e-02 -2.818501591682434082e-01 -2.439938038587570190e-01 -1.637094318866729736e-01 1.832293719053268433e-01 4.995222389698028564e-02 2.443830221891403198e-01 -2.223716080188751221e-01 3.290392085909843445e-02 -1.024279147386550903e-01 -1.432597935199737549e-01
5.056351050734519958e-02 3.103095591068267822e-01 -1.500015258789062500e-01 -6.652753055095672607e-02 -5.981904268264770508e-02 1.961985044181346893e-02 -1.099034994840621948e-01 -1.983206272125244141e-01 1.780298948287963867e-01 -3.385120034217834473e-01 -1.767610013484954834e-01 -1.319037675857543945e-01 1.037518456578254700e-01 -1.922138929367065430e-01 1.398039702326059341e-02 -3.841983899474143982e-02 -2.940712273120880127e-01 -2.613621056079864502e-01 1.395335793495178223e-01 6.850350648164749146e-02 -2.281414270401000977e-01 3.439278155565261841e-02 -1.411048471927642822e-01 8.360344171524047852e-02 2.204050570726394653e-01 -2.122557610273361206e-01 -9.702482074499130249e-02 3.069119751453399658e-01 -2.659189999103546143e-01 1.278337091207504272e-01 9.560198336839675903e-02 1.484116017818450928e-01
-7.814136892557144165e-02 6.199467554688453674e-02 2.245652377605438232e-01 -1.394033245742321014e-02 -8.760940283536911011e-02 3.748361766338348389e-01 1.991470754146575928e-01 4.969195649027824402e-02 1.024969853460788727e-02 -1.121218688786029816e-02 -1.682600378990173340e-01 -2.673521637916564941e-01 -6.191246956586837769e-02 -7.944031059741973877e-02 -7.573506329208612442e-03 -3.350200057029724121e-01 -1.420646253973245621e-02 -4.439633488655090332e-01 -9.027085453271865845e-02 -1.518201082944869995e-01 6.732916831970214844e-02 -1.054952964186668396e-01 -9.618007391691207886e-02 -9.412142634391784668e-02 6.378424912691116333e-02 7.668672502040863037e-02 -2.368182837963104248e-01 1.623755246400833130e-01 -3.252927362918853760e-01 6.516015622764825821e-03 -1.767936348915100098e-01 1.867460161447525024e-01
2.030151784420013428e-01 1.602420210838317871e-02 1.838091462850570679e-01 -1.079256758093833923e-01 -3.623504424467682838e-03 1.586976647377014160e-02 1.154818758368492126e-02 -3.377086520195007324e-01 8.521788567304611206e-02 -3.175077438354492188e-01 -2.270708680152893066e-01 2.628448233008384705e-02 6.144626438617706299e-02 1.693601012229919434e-01 -1.464291960000991821e-01 -6.881944090127944946e-02 -2.264170199632644653e-01 -3.377811312675476074e-01 1.342151872813701630e-02 2.627222985029220581e-02 -5.700738728046417236e-02 -1.270485222339630127e-01 -1.975490152835845947e-01 -1.896939277648925781e-01 2.214597761631011963e-01 -2.744512818753719330e-02 -5.759342759847640991e-02 4.686339795589447021e-01 -3.795117139816284180e-02 1.432492434978485107e-01 -1.357280611991882324e-01 7.707389444112777710e-02
-1.185892596840858459e-01 1.029985174536705017e-01 -1.103025376796722412e-01 -1.835862249135971069e-01 2.921833693981170654e-01 -6.966450810432434082e-02 -5.750782787799835205e-03 4.655642062425613403e-02 1.475667953491210938e-01 -1.462014019489288330e-01 -2.374184578657150269e-01 -2.105749845504760742e-01 2.671390175819396973e-01 2.609550356864929199e-01 1.252824664115905762e-01 -2.101843059062957764e-01 2.388190291821956635e-02 -2.359801977872848511e-01 -2.050181776285171509e-01 2.215851992368698120e-01 -3.435217440128326416e-01 -1.971552073955535889e-01 -1.782083511352539062e-01 -1.942301243543624878e-01 1.078143417835235596e-01 2.166886627674102783e-01 -5.553725734353065491e-02 1.512454897165298462e-01 -6.691805273294448853e-02 1.251394301652908325e-01 2.168071456253528595e-02 1.222395673394203186e-01
3.162679076194763184e-02 1.410673260688781738e-01 -1.179928109049797058e-01 -3.981744404882192612e-03 -2.857280895113945007e-02 -8.143442869186401367e-02 4.043799266219139099e-02 -7.231898605823516846e-02 7.353225350379943848e-02 -2.473133206367492676e-01 -7.212062180042266846e-02 -2.533745765686035156e-01 3.353205621242523193e-01 4.308295994997024536e-02 2.892405688762664795e-01 -3.263960182666778564e-01 -8.942638337612152100e-02 -9.864384680986404419e-02 -2.803839445114135742e-01 9.856953471899032593e-02 -6.012385338544845581e-02 -3.722860217094421387e-01 -2.218511104583740234e-01 -2.568638026714324951e-01 -2.969809575006365776e-03 -2.028659284114837646e-01 6.651917099952697754e-02 8.122723549604415894e-02 2.037846595048904419e-01 2.075287550687789917e-01 -5.744048580527305603e-02 -8.268955349922180176e-02
2.283927351236343384e-01 2.705088555812835693e-01 -1.199132427573204041e-01 -7.755004614591598511e-02 1.833880990743637085e-01 1.238818392157554626e-01 5.898093804717063904e-04 -2.317474931478500366e-01 9.634646773338317871e-02 -3.095882236957550049e-01 -2.031460963189601898e-02 -3.902905881404876709e-01 1.861760318279266357e-01 3.983307629823684692e-02 1.188929285854101181e-02 1.171917244791984558e-01 -2.501158416271209717e-01 -5.158942565321922302e-02 -2.217753417789936066e-02 -9.930992964655160904e-04 -3.059170246124267578e-01 -5.846538115292787552e-03 -1.923971325159072876e-01 -5.806326493620872498e-02 3.833347558975219727e-02 1.544695645570755005e-01 6.846851110458374023e-02 2.588455379009246826e-01 1.234308481216430664e-01 3.223219513893127441e-01 1.471856236457824707e-01 -7.786972075700759888e-02
-1.557348817586898804e-01 2.575248777866363525e-01 1.067783832550048828e-01 -6.875316798686981201e-02 1.879254914820194244e-02 2.457484416663646698e-02 -1.800240129232406616e-01 -3.367522060871124268e-01 -5.896132811903953552e-02 -3.113028705120086670e-01 -1.422919481992721558e-01 -2.923907637596130371e-01 -2.267158590257167816e-02 -2.561202049255371094e-01 9.097729623317718506e-02 1.499372720718383789e-01 -2.988355755805969238e-01 -2.810557782649993896e-01 -9.211614727973937988e-02 1.237199455499649048e-01 -6.586656719446182251e-02 7.701285183429718018e-02 -7.299432530999183655e-03 1.559949219226837158e-01 3.867597579956054688e-01 2.730957604944705963e-02 1.728477305732667446e-03 2.085307836532592773e-01 9.294142015278339386e-03 -7.992058247327804565e-02 7.029806077480316162e-02 1.075166687369346619e-01
1.032800376415252686e-01 -1.998781561851501465e-01 -3.460988774895668030e-02 -5.667874217033386230e-02 -2.020206116139888763e-02 -1.868692487478256226e-01 -2.138349413871765137e-02 1.426518410444259644e-01 -4.220723360776901245e-02 -2.542568147182464600e-01 -3.413244783878326416e-01 -2.625162005424499512e-01 -4.392725601792335510e-02 -2.599686384201049805e-01 2.899061441421508789e-01 -2.260777205228805542e-01 1.426778268069028854e-02 -2.290129363536834717e-01 2.573850378394126892e-02 5.369930714368820190e-02 1.033089309930801392e-01 1.782891750335693359e-01 -3.067037165164947510e-01 -1.332325860857963562e-02 9.706577658653259277e-02 1.852857619524002075e-01 -1.211881753988564014e-03 7.090616226196289062e-02 -3.111631870269775391e-01 1.699851155281066895e-01 -2.447191476821899414e-01 -7.094836235046386719e-02
-1.098695322871208191e-01 1.879190057516098022e-01 1.171618700027465820e-01 -2.530675232410430908e-01 2.397806048393249512e-01 -1.407800465822219849e-01 -4.280447028577327728e-03 -1.821989566087722778e-01 1.845356822013854980e-01 1.822023838758468628e-01 -1.194297820329666138e-01 -2.257689535617828369e-01 2.655584812164306641e-01 -1.717293411493301392e-01 3.376063108444213867e-01 -7.277190685272216797e-02 1.282897442579269409e-01 -2.538323104381561279e-01 1.390357762575149536e-01 -2.748782187700271606e-02 2.637793421745300293e-01 1.382022947072982788e-01 -6.691590696573257446e-02 1.152034625411033630e-01 3.901209682226181030e-02 -1.000281050801277161e-01 7.095879316329956055e-02 3.702816367149353027e-01 -1.368841230869293213e-01 3.617903916165232658e-03 -1.532415598630905151e-01 9.609826654195785522e-02
2.415059059858322144e-01 1.984336413443088531e-03 4.917181795462965965e-04 -2.970005273818969727e-01 3.114881813526153564e-01 -8.177092671394348145e-02 -1.736724674701690674e-01 -1.686613708734512329e-01 -1.112279295921325684e-01 -1.141755934804677963e-02 -4.140474796295166016e-01 2.372597716748714447e-02 1.003141254186630249e-01 1.968026757240295410e-01 -1.184411644935607910e-01 -2.988323271274566650e-01 1.033450961112976074e-01 -2.415899187326431274e-01 7.018971443176269531e-02 1.470131278038024902e-01 -1.611375510692596436e-01 1.319890934973955154e-02 -2.689001858234405518e-01 2.116025425493717194e-02 1.181218326091766357e-01 -1.017039641737937927e-01 -7.774328440427780151e-02 1.958718150854110718e-01 1.432582456618547440e-02 2.531990706920623779e-01 1.257204115390777588e-01 1.058805212378501892e-01
1.015564948320388794e-01 -6.133545190095901489e-03 3.696642518043518066e-01 -2.149366736412048340e-01 1.137430965900421143e-01 1.150188669562339783e-01 -1.012351140379905701e-01 -8.833755552768707275e-02 -7.764726411551237106e-03 -1.784755289554595947e-01 3.466233983635902405e-02 -1.994231343269348145e-01 2.792732417583465576e-01 -1.945088654756546021e-01 3.255195319652557373e-01 -4.369040206074714661e-02 -2.340855896472930908e-01 -3.591880798339843750e-01 1.761308759450912476e-01 1.677486300468444824e-01 -7.144451141357421875e-02 5.756515264511108398e-02 -1.000255346298217773e-01 4.536988213658332825e-03 6.419254466891288757e-03 -1.513320505619049072e-01 2.749969996511936188e-02 -1.180267632007598877e-01 -6.154943257570266724e-02 2.751539945602416992e-01 -2.956646680831909180e-01 5.840050056576728821e-03
-2.268437296152114868e-02 6.369389593601226807e-02 1.023871079087257385e-01 -1.076125726103782654e-01 1.024586632847785950e-01 1.114355623722076416e-01 -1.790870875120162964e-01 -1.832025200128555298e-01 -1.785638630390167236e-01 -9.223803132772445679e-02 -1.186036095023155212e-01 -4.641391336917877197e-02 9.885911643505096436e-02 -1.231224536895751953e-01 -6.553286314010620117e-02 -2.038845270872116089e-01 2.249020487070083618e-01 -3.308443725109100342e-02 3.220944898203015327e-03 1.193350777029991150e-01 -6.789656728506088257e-02 9.615724906325340271e-03 -9.330464154481887817e-02 -2.239488512277603149e-01 2.460997849702835083e-01 -5.110991373658180237e-02 -1.590686291456222534e-02 6.697850823402404785e-01 2.649683505296707153e-02 1.426094323396682739e-01 2.409252077341079712e-01 1.918052881956100464e-01
-1.783082075417041779e-02 8.734495937824249268e-02 3.574607968330383301e-01 1.194999832659959793e-02 -1.288923621177673340e-01 3.409665077924728394e-02 -1.206132918596267700e-01 -3.747928887605667114e-03 -8.337870240211486816e-02 -3.385176062583923340e-01 3.057490475475788116e-02 -1.315502673387527466e-01 1.706778705120086670e-01 -3.047043681144714355e-01 2.117018103599548340e-01 -3.086944520473480225e-01 -1.418816298246383667e-01 -3.489938378334045410e-01 -2.301998585462570190e-01 2.966244472190737724e-03 1.279557645320892334e-01 -1.679786592721939087e-01 -4.802946001291275024e-02 1.068591848015785217e-01 -9.460899233818054199e-02 3.082020878791809082e-01 -5.497860908508300781e-02 1.478507071733474731e-01 -2.042620815336704254e-02 -1.431641876697540283e-01 1.535620242357254028e-01 -5.799071118235588074e-02
-1.740803718566894531e-01 3.118829727172851562e-01 -2.913820184767246246e-02 -1.740420162677764893e-01 -1.158162355422973633e-01 -2.175465039908885956e-02 -3.022337257862091064e-01 -7.366044074296951294e-02 -1.750551313161849976e-01 -2.761694788932800293e-01 -3.262098878622055054e-02 -3.377599418163299561e-01 4.588327556848526001e-02 -1.654175668954849243e-01 1.115610972046852112e-01 -2.335406392812728882e-01 3.121159784495830536e-02 -1.814505457878112793e-01 -5.382043868303298950e-02 1.632904261350631714e-01 2.316210418939590454e-02 2.811259329319000244e-01 -3.089297413825988770e-01 -2.165791764855384827e-02 9.447105973958969116e-02 -1.167898699641227722e-01 -4.288553725928068161e-03 1.183215007185935974e-01 -4.600882157683372498e-02 1.088300943374633789e-01 -2.765910923480987549e-01 2.147836685180664062e-01
-2.088391482830047607e-01 1.085592806339263916e-01 8.145420253276824951e-02 1.139749400317668915e-02 -8.569276332855224609e-02 6.930167973041534424e-02 1.351867467164993286e-01 3.801552578806877136e-02 -4.731329623609781265e-03 -3.453492820262908936e-01 -7.688057422637939453e-02 -3.844315931200981140e-02 1.593478918075561523e-01 -9.194485098123550415e-02 -4.237083718180656433e-02 -1.921211183071136475e-01 -4.576195180416107178e-01 -2.689471840858459473e-01 1.360551267862319946e-01 1.229219287633895874e-01 -2.887066900730133057e-01 -2.276789844036102295e-01 -1.211824081838130951e-02 2.097631394863128662e-01 3.170946836471557617e-01 -5.921271443367004395e-02 -1.492531038820743561e-03 6.128730997443199158e-02 -2.659662961959838867e-01 9.368410706520080566e-02 8.388251997530460358e-03 1.569620221853256226e-01
-1.266084164381027222e-01 3.387693166732788086e-01 1.138571128249168396e-01 -1.514749825000762939e-01 2.479471564292907715e-01 2.414157614111900330e-02 -1.370035558938980103e-01 1.899454742670059204e-01 -2.754331566393375397e-02 -2.185662537813186646e-01 -1.723770797252655029e-01 -8.774711191654205322e-02 1.594730168581008911e-01 2.922500297427177429e-02 9.608835726976394653e-02 -2.288663238286972046e-01 1.519779954105615616e-02 -3.549072742462158203e-01 -4.298842698335647583e-02 8.220403641462326050e-02 -1.484608054161071777e-01 1.147661805152893066e-01 -1.232596263289451599e-01 2.444272935390472412e-01 -1.116061881184577942e-01 -9.062243998050689697e-02 -9.753463417291641235e-02 3.156445687636733055e-03 7.959743589162826538e-02 4.172279536724090576e-01 -1.249126568436622620e-01 2.671914398670196533e-01
-2.223628312349319458e-01 2.172776609659194946e-01 1.020485069602727890e-02 -3.088532984256744385e-01 -8.611061424016952515e-02 1.581576764583587646e-01 -1.221625357866287231e-01 8.475232869386672974e-02 5.400719586759805679e-03 -3.218000531196594238e-01 -1.451930552721023560e-01 -2.245366722345352173e-01 1.103680487722158432e-02 -8.294866979122161865e-02 2.816772758960723877e-01 -1.573838293552398682e-01 1.762780100107192993e-01 -6.044753268361091614e-02 1.136103421449661255e-01 -3.615787997841835022e-02 -3.136336803436279297e-01 6.158556416630744934e-02 -4.539884328842163086e-01 9.241605550050735474e-02 1.237103566527366638e-01 -1.605381257832050323e-02 -1.854641549289226532e-02 -5.392245948314666748e-02 -1.665980219841003418e-01 1.318083852529525757e-01 7.878302782773971558e-02 -1.766986548900604248e-01
-5.362626910209655762e-02 1.702283024787902832e-01 4.471260309219360352e-01 3.125936165452003479e-02 5.834297835826873779e-02 -2.549040913581848145e-01 -3.864353289827704430e-03 -1.092808246612548828e-01 -2.030631452798843384e-01 -1.940405517816543579e-01 -1.695831716060638428e-01 -2.775396704673767090e-01 2.563010528683662415e-02 1.355281919240951538e-01 2.813104912638664246e-02 -1.327399909496307373e-01 1.147147491574287415e-01 -2.831445634365081787e-01 1.971720159053802490e-02 4.166589304804801941e-02 -2.871068716049194336e-01 1.733585149049758911e-01 -1.631933003664016724e-01 -1.895327679812908173e-02 2.160647511482238770e-01 1.325626820325851440e-01 1.087161749601364136e-01 1.015573740005493164e-01 1.473108530044555664e-01 1.494107097387313843e-01 -9.155557304620742798e-02 -3.017864525318145752e-01
-1.229429692029953003e-01 8.305116742849349976e-02 -1.944082230329513550e-02 -1.406887322664260864e-01 -1.630915999412536621e-01 1.391338836401700974e-02 -1.561249643564224243e-01 1.231555193662643433e-01 -2.868483960628509521e-02 -3.315766751766204834e-01 -2.101551145315170288e-01 -1.992041170597076416e-01 1.478015184402465820e-01 -2.093801796436309814e-01 -4.365376755595207214e-02 -2.830189168453216553e-01 -1.110121235251426697e-01 -4.137920439243316650e-01 6.158937234431505203e-03 1.734995990991592407e-01 -3.698202073574066162e-01 4.056750237941741943e-02 -1.955363899469375610e-03 6.419490277767181396e-02 -2.220812737941741943e-01 2.166521847248077393e-01 1.792872995138168335e-01 1.614482142031192780e-02 -1.235597804188728333e-01 2.170536518096923828e-01 4.653980955481529236e-03 4.345500469207763672e-02
1.118192747235298157e-01 -4.332539066672325134e-02 9.997098892927169800e-02 -5.815927311778068542e-02 2.532334029674530029e-01 -1.249460130929946899e-01 7.232977449893951416e-02 -2.050756067037582397e-01 -3.306252956390380859e-01 6.998243927955627441e-02 -1.190322786569595337e-01 1.137155964970588684e-01 2.398659437894821167e-01 -3.134550154209136963e-01 1.785920709371566772e-01 -2.702234983444213867e-01 -1.971053034067153931e-01 -9.821923822164535522e-02 -6.454254686832427979e-02 -1.987867429852485657e-02 3.736447775736451149e-03 -1.410814933478832245e-02 -2.565717995166778564e-01 3.800388798117637634e-02 9.089674055576324463e-02 -9.443787485361099243e-02 -7.096035778522491455e-02 4.572851955890655518e-01 -2.879806458950042725e-01 -3.612037375569343567e-02 2.954320982098579407e-02 7.886207103729248047e-02
-9.989591687917709351e-02 -1.440847199410200119e-02 8.518055081367492676e-02 -2.968036569654941559e-02 3.281566202640533447e-01 -4.542599618434906006e-02 -7.361583411693572998e-02 -3.622502088546752930e-01 -4.555958136916160583e-02 -3.848287463188171387e-01 2.075713872909545898e-01 -1.096227318048477173e-01 8.805713802576065063e-02 -9.877059608697891235e-02 -7.119319587945938110e-02 -2.217768132686614990e-01 -1.637621074914932251e-01 -3.535186648368835449e-01 6.177983246743679047e-03 -2.099960669875144958e-02 -2.359212189912796021e-01 -5.482204258441925049e-02 -8.753701299428939819e-02 -7.635643333196640015e-02 1.302052438259124756e-01 4.423807840794324875e-03 8.770556747913360596e-02 1.163332536816596985e-01 -1.184979155659675598e-01 3.812570869922637939e-01 1.776259541511535645e-01 -6.832639127969741821e-02
1.094627305865287781e-01 -2.027280442416667938e-02 3.811463713645935059e-03 -1.509139090776443481e-01 -5.931388959288597107e-02 -1.283243149518966675e-01 9.388007968664169312e-02 -2.967810928821563721e-01 1.303019467741250992e-02 -3.617697358131408691e-01 4.088590294122695923e-02 -1.037722602486610413e-01 3.103578686714172363e-01 8.531758561730384827e-03 5.256680399179458618e-02 -1.335773915052413940e-01 -1.326620280742645264e-01 -2.923025786876678467e-01 1.394224613904953003e-01 -1.159504726529121399e-01 -7.701294124126434326e-02 5.846942588686943054e-02 9.930344671010971069e-02 -1.064139977097511292e-01 2.887893915176391602e-01 3.252162039279937744e-02 8.313192427158355713e-02 5.073414444923400879e-01 -9.257093071937561035e-02 1.164627745747566223e-01 1.825342625379562378e-01 -1.295315623283386230e-01
1.701770275831222534e-01 3.681671023368835449e-01 -2.229069173336029053e-02 -3.335105627775192261e-02 -2.688614837825298309e-02 -6.875593680888414383e-05 1.011643409729003906e-01 -3.035814762115478516e-01 -1.207121368497610092e-02 -2.577074468135833740e-01 1.308899745345115662e-02 -9.207692928612232208e-03 2.416287809610366821e-01 4.605509713292121887e-02 2.757238447666168213e-01 -1.041675582528114319e-01 1.782167851924896240e-01 -1.219171136617660522e-01 2.092428356409072876e-01 -6.299045681953430176e-02 1.480467617511749268e-01 -9.498305618762969971e-02 -1.086827367544174194e-01 1.168448179960250854e-01 -6.481227278709411621e-02 2.024926617741584778e-02 4.175042808055877686e-01 2.229387611150741577e-01 -2.687540948390960693e-01 1.926011294126510620e-01 5.803176388144493103e-02 1.564491987228393555e-01
1.354716718196868896e-01 -1.185690984129905701e-01 1.008261516690254211e-01 -1.201277896761894226e-01 8.766265958547592163e-02 -4.074632376432418823e-02 1.720920018851757050e-02 -2.219070196151733398e-01 1.450956147164106369e-02 -2.562533617019653320e-01 -1.545368582010269165e-01 -1.675989478826522827e-01 1.475477963685989380e-01 -9.974896907806396484e-02 1.413312554359436035e-01 -2.436888366937637329e-01 -3.288070559501647949e-01 -6.118267774581909180e-02 -2.239865809679031372e-02 -2.240354269742965698e-01 -7.554837502539157867e-03 2.441386925056576729e-03 5.294324085116386414e-02 1.329714208841323853e-01 3.459092229604721069e-02 -1.878952234983444214e-01 4.702520072460174561e-01 4.160616695880889893e-01 1.198034361004829407e-02 1.418714076280593872e-01 1.169754490256309509e-01 8.593045175075531006e-02
-2.296743988990783691e-01 -2.137774229049682617e-01 2.684331536293029785e-01 -3.071926236152648926e-01 1.282486915588378906e-01 5.395852029323577881e-02 -1.913257688283920288e-02 -1.955855190753936768e-01 -1.696005463600158691e-01 -1.913568079471588135e-01 -1.759374737739562988e-01 -3.332859277725219727e-01 -2.506802789866924286e-02 -7.644514739513397217e-02 2.401975989341735840e-01 -1.262966841459274292e-01 -3.076733946800231934e-01 -1.059405282139778137e-01 -8.508890867233276367e-02 -2.712178789079189301e-02 -2.181392759084701538e-01 -1.578933447599411011e-01 8.432831615209579468e-02 -3.301264345645904541e-02 6.415370106697082520e-02 2.675052583217620850e-01 2.559770345687866211e-01 5.705522373318672180e-02 -7.212518714368343353e-03 1.061485409736633301e-01 -7.622244954109191895e-02 -1.828967332839965820e-01
2.099770307540893555e-02 2.476967871189117432e-01 7.166085392236709595e-02 -9.217432886362075806e-02 3.266515955328941345e-02 -1.773618310689926147e-01 -1.949004381895065308e-01 2.983781881630420685e-02 -1.193743795156478882e-01 -2.684133350849151611e-01 -2.646614611148834229e-01 -4.898673668503761292e-02 4.411134123802185059e-02 -1.446365416049957275e-01 1.454355567693710327e-01 -1.613384038209915161e-01 -1.582587957382202148e-01 1.857849210500717163e-02 1.580890864133834839e-01 1.292166952043771744e-02 -5.082542896270751953e-01 -1.372556854039430618e-02 1.646789722144603729e-02 3.621389344334602356e-02 2.830621898174285889e-01 -2.764606177806854248e-01 9.929993003606796265e-02 2.750247120857238770e-01 -1.748718619346618652e-01 1.279416978359222412e-01 9.399861097335815430e-02 1.261053830385208130e-01
-1.344970148056745529e-02 6.649947725236415863e-03 -1.474521122872829437e-02 -1.335930731147527695e-02 -1.641904413700103760e-01 -4.067720100283622742e-02 -3.580597043037414551e-01 -3.532251417636871338e-01 -1.523240935057401657e-03 -2.224200963973999023e-01 1.194873973727226257e-01 -4.688205942511558533e-02 1.123433113098144531e-01 -9.579520672559738159e-02 -5.666046589612960815e-02 -1.647108942270278931e-01 -1.326706409454345703e-01 -3.595779240131378174e-01 -1.865181624889373779e-01 2.340487837791442871e-01 -3.612825274467468262e-02 -1.286845505237579346e-01 -1.901529878377914429e-01 3.903355821967124939e-02 -2.555486187338829041e-02 -1.831348240375518799e-02 4.068879410624504089e-02 1.539276093244552612e-01 -5.227501988410949707e-01 5.547548457980155945e-02 6.798634678125381470e-02 -1.969311758875846863e-02
-1.501623690128326416e-01 -1.732378615997731686e-03 -1.385536938905715942e-01 -3.622894287109375000e-01 1.424808949232101440e-01 -1.872680634260177612e-01 -8.014068752527236938e-02 -2.194177806377410889e-01 -1.072141528129577637e-02 -5.408887863159179688e-01 -7.723995950073003769e-03 -2.179489135742187500e-01 2.420450299978256226e-01 -1.854332536458969116e-01 2.129999250173568726e-01 -2.138277590274810791e-01 8.109842985868453979e-02 -7.002618908882141113e-02 1.214061006903648376e-01 6.251369416713714600e-02 -5.353975668549537659e-02 -2.119393944740295410e-01 -1.748098619282245636e-02 -4.018588736653327942e-02 7.260443270206451416e-02 -1.359824836254119873e-01 -2.059658020734786987e-01 8.934555947780609131e-02 5.318769812583923340e-02 1.486947536468505859e-01 -1.151464283466339111e-01 2.372147887945175171e-02
-1.829142123460769653e-01 9.083688259124755859e-02 3.177082538604736328e-02 1.643978431820869446e-02 2.222599834203720093e-01 -6.529851816594600677e-03 2.670392692089080811e-01 -9.673812240362167358e-02 -2.687485218048095703e-01 -1.687209755182266235e-01 -3.537671864032745361e-01 -4.203118681907653809e-01 1.485242843627929688e-01 -1.385293602943420410e-01 2.585094422101974487e-02 -2.428150922060012817e-01 -2.313408851623535156e-01 -2.140120267868041992e-01 -1.398544311523437500e-01 -1.276424080133438110e-01 1.312879770994186401e-01 3.439762862399220467e-03 4.799039289355278015e-02 1.576974689960479736e-01 -2.833331190049648285e-02 5.215126648545265198e-02 1.597673445940017700e-01 2.147849202156066895e-01 -2.260587513446807861e-01 4.352681338787078857e-02 7.055083662271499634e-02 -1.037841215729713440e-01
-1.088329702615737915e-01 -1.240121200680732727e-02 -1.813630312681198120e-01 -2.215018123388290405e-01 8.933388441801071167e-02 -1.334594488143920898e-01 -1.681330054998397827e-01 -1.259493529796600342e-01 6.434421241283416748e-02 4.342823848128318787e-02 -2.769360244274139404e-01 -4.723187983036041260e-01 2.321800887584686279e-01 6.290487200021743774e-02 3.791623413562774658e-01 -2.468245774507522583e-01 1.614371314644813538e-02 -1.468318402767181396e-01 1.533592939376831055e-01 -1.505777984857559204e-01 1.150658447295427322e-02 1.174296140670776367e-01 -2.239746451377868652e-01 1.298245042562484741e-01 -3.346286341547966003e-02 -3.126206994056701660e-02 -4.762702807784080505e-02 5.999350547790527344e-02 -3.095411658287048340e-01 9.592008590698242188e-02 -6.023096293210983276e-02 -4.693729802966117859e-02
-5.201598256826400757e-02 3.000648617744445801e-01 2.563171833753585815e-02 -1.751804351806640625e-01 5.375612899661064148e-02 2.152719795703887939e-01 -4.194133728742599487e-02 -2.369881421327590942e-01 -2.725853621959686279e-01 -7.979210466146469116e-02 -2.320048063993453979e-01 1.599670648574829102e-01 1.118627041578292847e-01 -1.716770231723785400e-01 1.955588161945343018e-01 -1.721922010183334351e-01 2.288208454847335815e-01 -1.033504828810691833e-01 -1.038960143923759460e-01 1.116376072168350220e-01 -4.464165493845939636e-02 8.657468110322952271e-02 -1.623466014862060547e-01 -8.617416024208068848e-02 3.592551648616790771e-01 -7.395207881927490234e-02 1.004017591476440430e-01 1.346099078655242920e-01 -4.718616604804992676e-02 3.053120970726013184e-01 -3.293731212615966797e-01 -5.060511082410812378e-02
3.005648851394653320e-01 -4.485251381993293762e-02 1.826508343219757080e-01 -2.638668119907379150e-01 6.048087030649185181e-02 2.934606187045574188e-02 -1.531700044870376587e-01 -1.145913451910018921e-01 6.002167612314224243e-02 -2.774847745895385742e-01 -3.647126257419586182e-01 6.739423261024057865e-04 6.745691597461700439e-02 2.269464358687400818e-02 -1.484094560146331787e-01 -1.337500214576721191e-01 -2.963543832302093506e-01 -2.885881364345550537e-01 6.705205887556076050e-02 2.601059079170227051e-01 -1.261381432414054871e-02 -1.657775789499282837e-02 -3.098601847887039185e-02 2.704055979847908020e-03 2.695846855640411377e-01 3.217187151312828064e-02 -7.953383773565292358e-02 3.231970071792602539e-01 4.008262604475021362e-02 1.802988946437835693e-01 1.896129995584487915e-01 7.571492344141006470e-02
-2.095734626054763794e-01 1.712772399187088013e-01 2.008964121341705322e-01 2.606211900711059570e-01 1.088646352291107178e-01 -3.338618576526641846e-01 -6.620093435049057007e-02 3.706022724509239197e-02 -2.246996760368347168e-01 -2.800984084606170654e-01 -2.722012996673583984e-01 -1.428223252296447754e-01 1.444856524467468262e-01 1.170006021857261658e-01 7.061260938644409180e-02 -3.164966702461242676e-01 1.501814424991607666e-01 -3.556163907051086426e-01 -1.242148801684379578e-01 -1.130062937736511230e-01 -6.219230964779853821e-02 4.067738354206085205e-02 -2.437005341053009033e-01 3.230194002389907837e-02 -9.634038060903549194e-02 -9.787078201770782471e-02 7.198233902454376221e-02 1.489988118410110474e-01 8.631807565689086914e-02 -5.745366960763931274e-02 7.146794348955154419e-02 1.447615176439285278e-01
1.904213428497314453e-01 5.733119696378707886e-02 2.589201331138610840e-01 -2.308774590492248535e-01 -7.215318083763122559e-02 -2.509570121765136719e-02 -3.345414251089096069e-02 -1.907107681035995483e-01 4.093752428889274597e-02 -3.698569536209106445e-01 -1.668587699532508850e-02 -1.054619327187538147e-01 6.280285120010375977e-02 2.217234373092651367e-01 -1.981748491525650024e-01 -3.362613543868064880e-02 -1.151847764849662781e-01 -1.443342715501785278e-01 1.506294608116149902e-01 1.109099835157394409e-01 3.579550608992576599e-02 -1.344158202409744263e-01 -1.710586100816726685e-01 -1.772313117980957031e-01 3.590492010116577148e-01 6.856477819383144379e-03 -1.811423748731613159e-01 4.411159157752990723e-01 -7.273229211568832397e-02 1.646228283643722534e-01 1.239229291677474976e-01 1.361275278031826019e-02
-2.703181095421314240e-02 1.731010526418685913e-01 7.562346756458282471e-02 2.576995640993118286e-02 -3.259932398796081543e-01 -1.453387318179011345e-03 2.423379272222518921e-01 1.077332422137260437e-01 3.827929124236106873e-02 -2.125535458326339722e-01 -1.474341899156570435e-01 1.131983175873756409e-01 2.158652842044830322e-01 6.422926485538482666e-02 4.634030759334564209e-01 -3.684095144271850586e-01 4.850699380040168762e-02 -2.258088886737823486e-01 -1.443795561790466309e-01 1.075822394341230392e-03 -4.243240505456924438e-02 -1.817541718482971191e-01 -6.389912962913513184e-02 -1.539808958768844604e-01 1.426741927862167358e-01 1.156557798385620117e-01 2.082406878471374512e-01 1.278317123651504517e-01 4.828398302197456360e-02 2.360449433326721191e-01 5.891245976090431213e-02 1.102461963891983032e-01
1.763359159231185913e-01 2.208773195743560791e-01 -3.659329144284129143e-03 -1.495507210493087769e-01 -9.482082724571228027e-02 2.175849229097366333e-01 -1.649969965219497681e-01 3.758719190955162048e-02 1.561671048402786255e-01 -8.770351856946945190e-02 -7.027831673622131348e-02 -2.119018137454986572e-01 3.907243162393569946e-02 -1.448884606361389160e-01 -1.341306716203689575e-01 -2.937105298042297363e-01 -2.809165418148040771e-01 -1.078590825200080872e-01 2.759827300906181335e-02 1.968664117157459259e-02 4.144781082868576050e-02 -2.779937088489532471e-01 -1.948219686746597290e-01 -1.139140315353870392e-02 1.227251067757606506e-01 -3.470369055867195129e-02 1.358888149261474609e-01 3.450973629951477051e-01 -1.581363230943679810e-01 1.969639211893081665e-01 2.453279197216033936e-01 3.427524566650390625e-01
-2.777388691902160645e-02 8.235170692205429077e-02 -1.192396804690361023e-01 -2.499900311231613159e-01 3.991371393203735352e-01 6.001038849353790283e-02 -5.461306124925613403e-02 -2.412620186805725098e-01 -1.525159329175949097e-01 -3.242216259241104126e-02 -8.030204474925994873e-02 -7.498709857463836670e-02 2.881643734872341156e-02 -8.498252183198928833e-02 3.543203175067901611e-01 -3.103279769420623779e-01 -2.033562064170837402e-01 -1.090875267982482910e-01 1.600593477487564087e-01 1.815165579319000244e-01 3.863054141402244568e-02 1.341431438922882080e-01 1.157077699899673462e-01 9.782428294420242310e-02 1.123840361833572388e-01 1.169148553162813187e-02 8.119373023509979248e-02 3.429491519927978516e-01 -2.663370370864868164e-01 1.086392477154731750e-01 1.233029291033744812e-01 1.901811957359313965e-01
-2.299087941646575928e-01 8.831091970205307007e-02 3.931532502174377441e-01 -3.934107348322868347e-02 -7.937162369489669800e-02 2.667849957942962646e-01 -1.714754849672317505e-01 1.975935697555541992e-01 -4.800688102841377258e-02 -1.490795910358428955e-01 -1.855849921703338623e-01 -1.584256887435913086e-01 3.132547438144683838e-02 1.713627129793167114e-01 6.955055147409439087e-02 -2.937959730625152588e-01 -2.062349617481231689e-01 -1.628817617893218994e-01 -1.736526340246200562e-01 -2.569153308868408203e-01 2.075145542621612549e-01 -2.701777517795562744e-01 -1.310976296663284302e-01 2.228627167642116547e-02 1.027893573045730591e-01 -2.826689742505550385e-02 6.186470389366149902e-03 2.310514450073242188e-01 -2.210814803838729858e-01 8.243300765752792358e-02 -7.793721556663513184e-02 -7.896528393030166626e-02
-5.555312335491180420e-02 1.042937859892845154e-01 2.855150401592254639e-02 -1.230516433715820312e-01 -3.912887722253799438e-02 -5.117954313755035400e-02 -1.767654418945312500e-01 5.569339171051979065e-02 1.336293816566467285e-01 -2.957747578620910645e-01 -1.596204638481140137e-01 1.900672540068626404e-02 3.029960989952087402e-01 5.184125527739524841e-02 1.735737770795822144e-01 -3.644679188728332520e-01 4.738495126366615295e-02 -2.952603101730346680e-01 1.386900097131729126e-01 2.236168645322322845e-02 -2.915809452533721924e-01 1.858030110597610474e-01 -4.090543091297149658e-01 2.282807081937789917e-01 -6.711483001708984375e-02 -1.155266654677689075e-03 -1.549153476953506470e-01 -1.500726789236068726e-01 -1.090996935963630676e-01 1.265325695276260376e-01 -8.837082237005233765e-02 8.975318074226379395e-02
2.396689206361770630e-01 9.249440580606460571e-02 -2.539191581308841705e-02 -6.349468976259231567e-02 2.622710168361663818e-02 1.622034013271331787e-01 -1.918284147977828979e-01 -2.270290702581405640e-01 1.153726205229759216e-01 -2.582566738128662109e-01 -2.138348370790481567e-01 -2.073886245489120483e-02 -4.609141498804092407e-02 1.081495210528373718e-01 -7.559536397457122803e-02 -4.962771832942962646e-01 -1.777874827384948730e-01 -1.166259497404098511e-01 1.316752731800079346e-01 -1.244320273399353027e-01 -3.799177706241607666e-02 -3.865072429180145264e-01 8.239066600799560547e-02 -1.628368347883224487e-01 2.087415009737014771e-01 5.628921464085578918e-02 -8.910311013460159302e-02 1.190238669514656067e-01 -2.284859418869018555e-01 7.238735258579254150e-02 -1.786879152059555054e-01 -4.012728482484817505e-02
1.899220347404479980e-01 1.847882419824600220e-01 1.469292044639587402e-01 -3.499965071678161621e-01 6.491702049970626831e-02 -5.849139019846916199e-02 -1.952270269393920898e-01 1.077836155891418457e-01 -5.532113462686538696e-02 -2.186997085809707642e-01 1.586292684078216553e-01 -3.992954194545745850e-01 1.059226393699645996e-01 -4.067092016339302063e-02 1.376438140869140625e-01 -2.869145870208740234e-01 1.284404397010803223e-01 -3.536927402019500732e-01 8.988540619611740112e-02 -2.173247188329696655e-01 1.617919839918613434e-02 2.736026362981647253e-04 -6.400644034147262573e-02 -1.497717797756195068e-01 1.835763156414031982e-01 -2.017287909984588623e-01 -1.025666445493698120e-01 1.022616103291511536e-01 2.164955250918865204e-02 -1.688872724771499634e-01 -1.647164970636367798e-01 -5.925265699625015259e-02
2.266321182250976562e-01 2.113828808069229126e-01 1.111042425036430359e-01 -2.855090200901031494e-01 2.516573071479797363e-01 1.218337789177894592e-01 -2.172017991542816162e-01 -1.077767536044120789e-01 -8.572106016799807549e-04 -1.544884890317916870e-01 -2.316753119230270386e-01 -7.271067798137664795e-02 1.314907222986221313e-01 4.490879923105239868e-02 2.825168967247009277e-01 -1.321810036897659302e-01 8.431778103113174438e-02 1.657565236091613770e-01 7.633658591657876968e-03 9.673988819122314453e-02 -1.912844926118850708e-01 -2.041578441858291626e-01 -1.943538784980773926e-01 6.406471133232116699e-02 1.973169744014739990e-01 2.246721982955932617e-01 2.155734226107597351e-02 2.713302075862884521e-01 -2.989260554313659668e-01 -2.104714959859848022e-01 1.213978417217731476e-02 1.107160598039627075e-01
1.118979696184396744e-02 -2.666100859642028809e-02 2.314165979623794556e-01 -1.210807710886001587e-01 2.494332939386367798e-02 -4.526297748088836670e-02 3.253297507762908936e-02 -1.926874965429306030e-01 -2.054012008011341095e-02 -1.856712549924850464e-01 -2.575198709964752197e-01 -1.015625223517417908e-01 6.372661143541336060e-02 -2.779023945331573486e-01 1.834572702646255493e-01 -1.971939206123352051e-01 8.448901772499084473e-02 -1.024660766124725342e-01 -9.853008389472961426e-02 -2.566963732242584229e-01 -1.256353408098220825e-01 8.617351949214935303e-02 8.289447054266929626e-03 3.771358430385589600e-01 2.708719074726104736e-01 3.984083980321884155e-02 5.941306427121162415e-02 2.082461863756179810e-01 -8.918752521276473999e-02 2.385291606187820435e-01 -4.228443503379821777e-01 -2.190358005464076996e-02
4.322085157036781311e-02 2.379530072212219238e-01 5.728141218423843384e-02 -7.642292231321334839e-02 -6.297516077756881714e-02 -8.820279687643051147e-02 2.188379615545272827e-01 -1.654344201087951660e-01 -1.168188825249671936e-01 -2.876546382904052734e-01 -1.573548167943954468e-01 -3.230989277362823486e-01 -4.768882319331169128e-02 -1.098683625459671021e-01 1.487344354391098022e-01 -2.943304479122161865e-01 -1.968863606452941895e-01 1.427823752164840698e-01 2.911495417356491089e-02 -1.570485234260559082e-01 3.934017941355705261e-02 -1.282779872417449951e-01 -4.430611059069633484e-02 6.339317560195922852e-02 2.016746103763580322e-01 -1.462940573692321777e-01 2.735850811004638672e-01 2.348188757896423340e-01 -9.780167788267135620e-02 1.445100456476211548e-01 3.002543449401855469e-01 2.746448814868927002e-01
-1.658890992403030396e-01 -1.252310127019882202e-01 2.483624964952468872e-01 1.725725233554840088e-01 6.329492479562759399e-02 1.976306587457656860e-01 -3.092063963413238525e-01 1.254768967628479004e-01 -7.987257093191146851e-02 -2.157046943902969360e-01 -2.257343977689743042e-01 -1.242172047495841980e-01 1.103674396872520447e-01 -1.689380705356597900e-01 -1.531749069690704346e-01 -2.407097220420837402e-01 -6.251698732376098633e-02 -5.270561203360557556e-02 -5.017572641372680664e-02 3.300940990447998047e-01 -1.084688976407051086e-01 -2.698984444141387939e-01 -2.403627038002014160e-01 8.977065235376358032e-02 -1.171262860298156738e-01 3.931030258536338806e-02 2.072857171297073364e-01 3.149103820323944092e-01 -1.398431062698364258e-01 -9.123014658689498901e-02 -8.977786451578140259e-02 8.688124269247055054e-02
3.305654227733612061e-01 1.702215638943016529e-03 -6.742684543132781982e-02 -1.434469074010848999e-01 3.462959453463554382e-02 -1.703195832669734955e-02 -5.472779273986816406e-02 -6.048829481005668640e-02 -8.722901344299316406e-02 -1.093878969550132751e-01 -7.841696590185165405e-02 -1.163283586502075195e-01 1.061568632721900940e-01 -2.140137851238250732e-01 -1.503224223852157593e-01 -3.072138130664825439e-01 -2.046466767787933350e-01 -2.657360434532165527e-01 -5.059789493680000305e-02 1.580920666456222534e-01 -3.123016953468322754e-01 9.407436102628707886e-02 -7.829058915376663208e-02 2.092317864298820496e-02 2.031846642494201660e-01 9.199441224336624146e-02 -7.556952536106109619e-02 3.982320129871368408e-01 -8.600652217864990234e-02 2.378275990486145020e-01 1.873282939195632935e-01 2.793857157230377197e-01
1.027976647019386292e-01 2.828998863697052002e-01 -4.312638193368911743e-03 -2.524843811988830566e-01 8.024043589830398560e-02 7.727370411157608032e-02 -3.205667436122894287e-01 -4.598327353596687317e-02 2.849861383438110352e-01 -1.470109522342681885e-01 -2.027974873781204224e-01 -5.617768317461013794e-02 4.365503787994384766e-02 -1.091271545737981796e-02 7.356877438724040985e-03 -1.305089741945266724e-01 -3.477173447608947754e-01 -1.694071888923645020e-01 1.099041625857353210e-01 9.364002197980880737e-02 2.607988938689231873e-02 -1.598816066980361938e-01 -1.559056937694549561e-01 4.068713635206222534e-02 1.684077531099319458e-01 1.099419686943292618e-02 9.327629953622817993e-02 3.831473588943481445e-01 -7.383883744478225708e-02 1.288509219884872437e-01 2.017433494329452515e-01 3.045078814029693604e-01
-8.873026072978973389e-02 -1.121488586068153381e-01 3.374707102775573730e-01 4.398868605494499207e-02 1.594868116080760956e-02 -2.179062366485595703e-01 -3.435288742184638977e-02 -9.741468355059623718e-03 -2.746185958385467529e-01 -1.415571421384811401e-01 -8.668533712625503540e-02 7.063504308462142944e-02 5.037920549511909485e-02 5.611568689346313477e-02 3.902677595615386963e-01 -2.255757600069046021e-01 2.255698442459106445e-01 -3.470325767993927002e-01 -1.294240504503250122e-01 -1.540927141904830933e-01 -2.399543998762965202e-03 -7.639075815677642822e-02 -2.195644825696945190e-01 1.200235411524772644e-01 7.627784460783004761e-02 -5.041343346238136292e-02 2.066319584846496582e-01 2.523545026779174805e-01 -1.929882615804672241e-01 -8.176446706056594849e-02 -2.159352600574493408e-02 2.418229430913925171e-01
3.946088254451751709e-01 1.188561767339706421e-01 -2.227025926113128662e-01 -2.371035367250442505e-01 1.357256174087524414e-01 -5.708459019660949707e-02 -8.132615685462951660e-02 8.665438741445541382e-02 9.481056779623031616e-02 -2.668630778789520264e-01 -2.155112773180007935e-01 -1.707231253385543823e-01 9.509501606225967407e-02 -1.581058502197265625e-01 -8.288934826850891113e-02 -1.370118260383605957e-01 1.649182848632335663e-02 -3.474505841732025146e-01 -3.206066414713859558e-02 3.080277442932128906e-01 -9.111846983432769775e-02 3.624007478356361389e-02 -2.167681157588958740e-01 -1.631546914577484131e-01 3.132924437522888184e-01 -4.697709158062934875e-02 4.602931812405586243e-02 1.440633386373519897e-01 5.069760978221893311e-02 1.639328151941299438e-01 -2.311873994767665863e-02 1.404363960027694702e-01
-2.269308716058731079e-01 3.263836354017257690e-02 3.605376780033111572e-01 -2.928411588072776794e-02 -3.247143328189849854e-02 7.000444829463958740e-02 -1.544920504093170166e-01 -2.071876451373100281e-02 1.612662971019744873e-01 -3.590752482414245605e-01 -2.946394383907318115e-01 -2.874788343906402588e-01 6.556733697652816772e-02 2.232910245656967163e-01 2.883683703839778900e-02 -2.350058406591415405e-01 -1.872448474168777466e-01 -1.384179145097732544e-01 1.376810967922210693e-01 2.263842225074768066e-01 -5.028147250413894653e-02 -1.436690092086791992e-01 -1.658996790647506714e-01 -1.142899785190820694e-02 -2.497504502534866333e-01 6.560263782739639282e-02 2.161888405680656433e-02 -5.528017506003379822e-02 -1.986624859273433685e-02 2.328880578279495239e-01 -2.256617099046707153e-01 2.681764960289001465e-02
3.473616391420364380e-02 6.558897905051708221e-03 -9.604804217815399170e-02 1.122571527957916260e-01 -3.256777767091989517e-03 1.231668815016746521e-01 4.116188362240791321e-02 -1.254595518112182617e-01 6.355299055576324463e-02 -2.848682701587677002e-01 -3.112742602825164795e-01 -1.446315199136734009e-01 -2.047049105167388916e-01 1.356794126331806183e-02 1.116243600845336914e-01 -2.245858460664749146e-01 -9.367045015096664429e-02 -1.017475947737693787e-01 -2.035901993513107300e-01 3.246221840381622314e-01 1.574941277503967285e-01 -3.194176256656646729e-01 -2.176973372697830200e-01 1.938838362693786621e-01 -2.217375300824642181e-02 -9.822042286396026611e-02 9.767553210258483887e-02 2.860058844089508057e-01 -3.032759130001068115e-01 1.086237430572509766e-01 9.032525867223739624e-02 -2.124602645635604858e-01
-2.065647542476654053e-01 1.461045891046524048e-01 1.605446785688400269e-01 -6.074560061097145081e-02 1.005839630961418152e-01 1.523573696613311768e-01 -1.537248492240905762e-01 -3.026053309440612793e-01 8.002373576164245605e-02 -3.534319996833801270e-01 -7.304456084966659546e-02 1.298145502805709839e-01 1.909321695566177368e-01 -1.363875716924667358e-01 1.836852282285690308e-01 -1.820377111434936523e-01 -2.553988397121429443e-01 -8.001998066902160645e-02 -6.027194857597351074e-02 9.431371837854385376e-02 -9.108942747116088867e-02 -2.837001383304595947e-01 -1.117416545748710632e-01 1.612425148487091064e-01 1.603962182998657227e-01 -2.858723104000091553e-01 -7.936870306730270386e-02 2.651577889919281006e-01 -2.283456623554229736e-01 -6.449928134679794312e-02 1.747732311487197876e-01 1.466219779103994370e-02
-5.887174978852272034e-03 6.913334876298904419e-02 -8.349051326513290405e-02 -1.252277791500091553e-01 3.301289975643157959e-01 1.682070083916187286e-02 -5.858552083373069763e-02 1.940985396504402161e-02 1.437148153781890869e-01 -2.653119862079620361e-01 -1.417045295238494873e-01 -9.687016904354095459e-02 1.858662366867065430e-01 2.317705601453781128e-01 1.426510661840438843e-01 -9.521984308958053589e-02 1.764599233865737915e-01 -3.268902599811553955e-01 -7.979486137628555298e-02 2.263918668031692505e-01 -3.719581365585327148e-01 -2.722182869911193848e-01 -1.172961550764739513e-03 -1.231706235557794571e-02 5.141431465744972229e-02 1.234216615557670593e-01 -7.569310069084167480e-02 1.971030384302139282e-01 -2.477388530969619751e-01 1.759023666381835938e-01 -1.368393898010253906e-01 1.988631784915924072e-01
-1.306061353534460068e-02 1.438773721456527710e-01 2.803376317024230957e-01 -2.208382636308670044e-01 4.497290775179862976e-02 -1.214024573564529419e-01 -1.954510807991027832e-01 2.020246088504791260e-01 1.829696297645568848e-01 -2.757297754287719727e-01 1.202203631401062012e-01 -1.405289862304925919e-02 3.459633886814117432e-02 -1.146380975842475891e-01 2.903451025485992432e-01 -4.813875555992126465e-01 5.592959374189376831e-02 -3.154682517051696777e-01 5.897377268411219120e-04 -4.756314679980278015e-02 1.865129023790359497e-01 -2.831349708139896393e-02 -1.336833536624908447e-01 7.963056117296218872e-02 1.609183698892593384e-01 -1.176656559109687805e-01 -3.993969783186912537e-02 8.160276710987091064e-02 9.953773021697998047e-02 -1.518456786870956421e-01 -2.168580740690231323e-01 9.363457560539245605e-02
-5.675202608108520508e-02 2.148746699094772339e-01 -7.064457982778549194e-02 -1.078324019908905029e-01 2.813989520072937012e-01 -1.509156823158264160e-01 2.904581278562545776e-02 -1.097722128033638000e-01 2.240158468484878540e-01 -1.452215462923049927e-01 -2.922967374324798584e-01 -1.403830647468566895e-01 1.759780943393707275e-01 9.179468452930450439e-02 1.516714245080947876e-01 -1.572261452674865723e-01 1.030967235565185547e-01 -2.325480580329895020e-01 -2.430665045976638794e-01 2.344977408647537231e-01 -3.615789711475372314e-01 -2.478319853544235229e-01 -6.471193581819534302e-02 -1.979686617851257324e-01 9.618040174245834351e-02 3.613467887043952942e-02 -1.269297450780868530e-01 2.171292901039123535e-01 -1.362816095352172852e-01 1.645596921443939209e-01 -7.665698230266571045e-02 1.262552440166473389e-01
1.883731037378311157e-01 5.647177621722221375e-02 -1.695377677679061890e-01 -1.839097142219543457e-01 3.889096677303314209e-01 1.231945026665925980e-02 -8.016599342226982117e-03 3.215768188238143921e-02 -2.608700282871723175e-02 -1.069907769560813904e-01 -2.614408135414123535e-01 -9.379537403583526611e-02 2.058640867471694946e-01 1.712845861911773682e-01 5.376989021897315979e-02 -3.210284709930419922e-01 9.350772947072982788e-02 -1.774318218231201172e-01 -5.092089995741844177e-02 2.382054924964904785e-01 -1.735438406467437744e-01 -1.418327540159225464e-01 -1.630638688802719116e-01 -1.345359236001968384e-01 -5.435140337795019150e-04 -9.511700831353664398e-03 -1.725051254034042358e-01 2.075232863426208496e-01 -2.303573638200759888e-01 2.918127179145812988e-01 -7.400070875883102417e-02 2.611898779869079590e-01
-1.342926174402236938e-01 1.047227978706359863e-01 1.212535426020622253e-01 -1.201060265302658081e-01 -3.047383427619934082e-01 -1.667419075965881348e-02 -1.571976840496063232e-01 -9.045438468456268311e-02 1.459797378629446030e-02 1.914591412059962749e-03 6.766323465853929520e-03 -1.712304353713989258e-01 2.695267796516418457e-01 -2.997769974172115326e-02 3.360927402973175049e-01 -2.674320638179779053e-01 2.916971035301685333e-02 -6.986001878976821899e-02 3.436667919158935547e-01 1.439139991998672485e-01 -1.612318903207778931e-01 7.573372125625610352e-02 -2.080086767673492432e-01 -2.034368515014648438e-01 1.585134118795394897e-02 1.110011115670204163e-01 1.680634915828704834e-02 2.278146743774414062e-01 -3.564049899578094482e-01 4.283825983293354511e-04 2.345985025167465210e-01 1.431065052747726440e-01
2.338065654039382935e-01 2.638449072837829590e-01 2.434127926826477051e-01 -6.973723322153091431e-02 1.459334194660186768e-01 -6.686087697744369507e-02 3.196437144652009010e-03 6.457659602165222168e-02 -2.397643774747848511e-02 -2.306272685527801514e-01 -2.373488843441009521e-01 -1.780173629522323608e-01 1.500639319419860840e-01 4.046957939863204956e-02 3.583768010139465332e-01 8.022616966627538204e-04 -1.748738735914230347e-01 -1.429553925991058350e-01 1.428016424179077148e-01 5.131244659423828125e-02 1.274257749319076538e-01 -4.869974777102470398e-02 -2.830010466277599335e-02 2.336567044258117676e-01 2.229297310113906860e-01 3.652743399143218994e-01 3.337182998657226562e-01 -4.626584704965353012e-03 -1.465438753366470337e-01 4.009062051773071289e-02 1.467400342226028442e-01 1.024095248430967331e-02
-1.615389287471771240e-01 1.641876846551895142e-01 1.071236953139305115e-01 -1.531230509281158447e-01 2.666427567601203918e-02 1.417909711599349976e-01 -4.491156712174415588e-02 -1.635546982288360596e-01 -1.225372403860092163e-01 -1.646358668804168701e-01 -2.447623312473297119e-01 -4.826309680938720703e-01 -1.202837843447923660e-02 -5.806552991271018982e-02 8.671531081199645996e-02 -1.520386189222335815e-01 -1.599882245063781738e-01 -3.172093331813812256e-01 -1.538117676973342896e-01 7.447309792041778564e-02 -1.215542331337928772e-01 1.249883025884628296e-01 6.818728893995285034e-02 3.717080652713775635e-01 -3.457823023200035095e-02 2.086988687515258789e-01 7.332335691899061203e-03 9.622850269079208374e-02 1.360327899456024170e-01 -8.295912295579910278e-02 1.026361957192420959e-01 2.733264565467834473e-01
3.298075497150421143e-01 1.376852858811616898e-02 1.686026304960250854e-01 -2.601180076599121094e-01 3.387434482574462891e-01 7.936786115169525146e-02 1.677770912647247314e-02 -1.422740668058395386e-01 -7.169953733682632446e-02 -2.718584239482879639e-01 -2.667034864425659180e-01 -1.551104336977005005e-01 5.371015891432762146e-02 -1.646180264651775360e-02 -2.128676027059555054e-01 -1.672155261039733887e-01 -1.307574510574340820e-01 -7.160596549510955811e-02 4.597115144133567810e-02 2.929981648921966553e-01 8.591770380735397339e-02 -1.412844657897949219e-02 6.635355949401855469e-02 -1.765695214271545410e-02 3.072896897792816162e-01 -4.708700627088546753e-02 -1.238924115896224976e-01 2.820587158203125000e-01 -1.466909199953079224e-01 2.240615785121917725e-01 9.744910150766372681e-02 8.637857437133789062e-02
1.667457073926925659e-01 1.258122622966766357e-01 5.098171159625053406e-02 -1.150988265872001648e-01 6.409791857004165649e-02 3.272666782140731812e-02 -4.808185622096061707e-02 -2.451582401990890503e-01 -1.246756091713905334e-01 -7.188499718904495239e-02 -2.700857520103454590e-01 -1.072118133306503296e-01 2.576207518577575684e-01 -1.212355028837919235e-02 2.753099799156188965e-01 -4.646515548229217529e-01 4.716277122497558594e-02 1.357372254133224487e-01 1.130224987864494324e-01 8.330071717500686646e-02 -2.232413887977600098e-01 -7.282847166061401367e-02 -2.822637259960174561e-01 -8.452611416578292847e-02 8.475161157548427582e-03 2.533831000328063965e-01 6.615725904703140259e-02 3.645046800374984741e-02 -1.626095026731491089e-01 -1.452755481004714966e-01 1.016782000660896301e-01 3.152401149272918701e-01
-1.020300611853599548e-01 3.888729810714721680e-01 1.614088565111160278e-01 -2.409974783658981323e-01 -1.478892005980014801e-02 9.216768294572830200e-02 -2.329750359058380127e-01 1.738129705190658569e-01 3.710293769836425781e-02 -3.805686533451080322e-01 -1.245644912123680115e-01 -1.088494509458541870e-01 3.315183892846107483e-02 -1.323773711919784546e-01 9.673190861940383911e-02 -2.361258119344711304e-01 -2.163600362837314606e-02 -1.958806663751602173e-01 9.585154801607131958e-02 1.525554209947586060e-01 -3.323323428630828857e-01 6.237604469060897827e-02 -1.524028331041336060e-01 1.089765354990959167e-01 -7.125803828239440918e-02 8.638287335634231567e-02 1.678956151008605957e-01 -1.150348410010337830e-01 -1.804265677928924561e-01 2.938035428524017334e-01 -9.927483648061752319e-02 1.722376048564910889e-02
2.817078530788421631e-01 6.873932201415300369e-03 2.595128417015075684e-01 -3.121388554573059082e-01 2.440777570009231567e-01 6.725815683603286743e-02 -6.310535967350006104e-02 -1.667910367250442505e-01 1.985206827521324158e-02 -2.011834233999252319e-01 -2.675400078296661377e-01 -1.363794654607772827e-01 1.139373779296875000e-01 6.208026409149169922e-02 -1.796738505363464355e-01 -1.263106912374496460e-01 -7.068264484405517578e-02 -1.869297176599502563e-01 7.685199379920959473e-02 1.791000217199325562e-01 1.230117306113243103e-01 -7.701685279607772827e-02 1.059632077813148499e-01 -5.914494395256042480e-02 3.494149148464202881e-01 -5.070002749562263489e-02 -1.727290302515029907e-01 3.480491340160369873e-01 -9.282090514898300171e-02 2.213597297668457031e-01 1.292790025472640991e-01 1.107512507587671280e-02
-1.011269912123680115e-01 3.245553970336914062e-01 9.400402754545211792e-02 -4.976961016654968262e-02 -1.506108194589614868e-01 3.506143018603324890e-02 -1.035388335585594177e-01 -1.761543564498424530e-02 4.694464150816202164e-03 -2.178436815738677979e-01 -3.136107623577117920e-01 -3.590372502803802490e-01 -7.615642249584197998e-02 -1.899343580007553101e-01 -1.177724227309226990e-01 -5.038379877805709839e-02 -4.349659681320190430e-01 -2.689253091812133789e-01 -1.013164501637220383e-02 1.606457233428955078e-01 -2.229433134198188782e-02 -7.869224064052104950e-03 -5.386156588792800903e-02 9.385553747415542603e-02 3.279308080673217773e-01 3.928266838192939758e-02 9.381655603647232056e-02 2.064897269010543823e-01 -8.464890718460083008e-02 -4.026137664914131165e-02 -1.362031698226928711e-01 1.326839774847030640e-01
3.092917799949645996e-01 -5.072779208421707153e-02 1.285201311111450195e-01 -2.627913095057010651e-02 3.992100358009338379e-01 -7.435200363397598267e-02 -9.805590659379959106e-02 -1.911291629076004028e-01 -1.951545029878616333e-01 -1.292927414178848267e-01 -1.358468234539031982e-01 -3.295546397566795349e-02 1.320016682147979736e-01 3.306047245860099792e-02 2.370518743991851807e-01 -3.169296383857727051e-01 -2.490960955619812012e-01 -2.331057637929916382e-01 -1.015025973320007324e-01 4.670545086264610291e-02 2.341784723103046417e-02 1.779350787401199341e-01 -8.526799827814102173e-02 -5.230068042874336243e-02 1.292503625154495239e-01 1.082678362727165222e-01 2.401785254478454590e-01 -2.113520354032516479e-01 -2.077728509902954102e-01 1.113983392715454102e-01 1.132831275463104248e-01 2.318092137575149536e-01
1.736781001091003418e-02 3.111104108393192291e-02 3.520583808422088623e-01 -2.689731493592262268e-02 6.371007114648818970e-02 -6.469420157372951508e-03 -2.768439985811710358e-02 2.112057805061340332e-02 -1.237915009260177612e-01 -4.619245827198028564e-01 1.134242266416549683e-01 -3.964152634143829346e-01 5.139524489641189575e-02 1.955731213092803955e-02 8.934427797794342041e-02 -2.597818970680236816e-01 1.209471300244331360e-01 -1.137845590710639954e-01 -3.053255379199981689e-01 -2.455123886466026306e-02 -8.804874867200851440e-02 1.684167385101318359e-01 -2.303278744220733643e-01 -4.405017942190170288e-03 -4.602592438459396362e-02 2.212337106466293335e-01 7.160782814025878906e-02 2.026771567761898041e-02 2.557147480547428131e-02 2.849185466766357422e-01 1.847070604562759399e-01 -9.169343113899230957e-02
-2.344210296869277954e-01 8.751745522022247314e-02 -4.557397961616516113e-02 -4.652871936559677124e-02 1.255222558975219727e-01 1.731050312519073486e-01 -3.290020227432250977e-01 -2.851246595382690430e-01 -4.254036396741867065e-02 -3.079943358898162842e-01 1.590791274793446064e-03 7.556429505348205566e-02 -2.063459716737270355e-02 1.181082101538777351e-03 1.327522844076156616e-01 -1.862075328826904297e-01 -2.269732803106307983e-01 -1.048344448208808899e-01 -2.430239021778106689e-01 -4.949495568871498108e-02 -1.971879750490188599e-01 -2.175323069095611572e-01 -1.538137644529342651e-01 2.090774327516555786e-01 1.717714071273803711e-01 -2.493588179349899292e-01 -1.400477439165115356e-02 2.073682844638824463e-01 -3.162807822227478027e-01 7.618713378906250000e-02 -2.760521695017814636e-02 1.539597213268280029e-01
2.023162096738815308e-01 1.274888515472412109e-01 3.248374164104461670e-01 -4.554622769355773926e-01 1.871968954801559448e-01 -1.091785654425621033e-01 -1.865797638893127441e-01 -4.880769923329353333e-02 6.288437172770500183e-03 -1.343476623296737671e-01 -2.008994817733764648e-01 -1.081972867250442505e-01 4.346741735935211182e-01 -1.395789831876754761e-01 2.657809853553771973e-01 1.120929569005966187e-01 1.780674420297145844e-02 1.677280664443969727e-02 -2.337813191115856171e-02 1.742378473281860352e-01 -1.148531660437583923e-01 -3.787485882639884949e-02 -2.046866565942764282e-01 1.851566135883331299e-01 -1.403902471065521240e-02 2.555057220160961151e-02 8.013691008090972900e-02 -5.317075550556182861e-02 -1.097547113895416260e-01 1.664557307958602905e-01 9.215189516544342041e-02 5.704871565103530884e-02
6.679224967956542969e-02 1.351443082094192505e-01 9.656075388193130493e-02 -1.829440891742706299e-01 6.081940606236457825e-02 2.224550098180770874e-01 -8.587060123682022095e-02 1.196787282824516296e-01 1.371721476316452026e-01 -1.075496673583984375e-01 -2.840851843357086182e-01 -1.034656092524528503e-01 1.558143645524978638e-01 -3.419006988406181335e-02 -5.227447301149368286e-02 -1.541734784841537476e-01 -2.485882043838500977e-01 -5.930184852331876755e-04 -2.381106605753302574e-03 -2.106682658195495605e-01 1.026991829276084900e-01 1.559129171073436737e-02 -2.977748215198516846e-01 -1.152591258287429810e-01 2.073211669921875000e-01 5.642167106270790100e-02 7.132059335708618164e-02 4.897274672985076904e-01 -1.276418566703796387e-01 3.614396750926971436e-01 1.213105395436286926e-02 1.696091443300247192e-01
1.536501944065093994e-01 -8.724872767925262451e-02 -1.570631116628646851e-01 -5.337365344166755676e-02 3.096969127655029297e-01 1.995946094393730164e-02 -5.319050326943397522e-02 -1.296036690473556519e-01 -1.877888143062591553e-01 -1.845708340406417847e-01 -2.465495765209197998e-01 -4.755545407533645630e-02 4.052359461784362793e-01 5.331797897815704346e-02 5.695582553744316101e-02 -1.817941069602966309e-01 -7.817222177982330322e-02 -1.682180613279342651e-01 3.552448451519012451e-01 9.980260580778121948e-02 -1.408364474773406982e-01 -6.249998137354850769e-02 -3.514936864376068115e-01 -7.771765440702438354e-02 3.933088108897209167e-02 -1.062784865498542786e-01 -1.387187242507934570e-01 3.376331925392150879e-01 -8.284558355808258057e-02 3.386277332901954651e-02 7.864105515182018280e-03 1.074424535036087036e-01
-7.844148576259613037e-02 7.793094217777252197e-02 8.332791179418563843e-02 -1.114192605018615723e-01 -4.864947870373725891e-02 -2.835198864340782166e-02 1.024666149169206619e-02 2.416023798286914825e-02 -5.460451915860176086e-02 -3.945566713809967041e-01 2.892387844622135162e-02 -1.051446720957756042e-01 3.981141746044158936e-01 -2.028494924306869507e-01 2.365458756685256958e-01 -1.889882832765579224e-01 4.937169328331947327e-02 -1.604498177766799927e-01 6.162120401859283447e-02 3.259759247303009033e-01 -2.318522930145263672e-01 4.318296909332275391e-03 -3.355266451835632324e-01 2.151523977518081665e-01 1.954185217618942261e-01 -2.182569801807403564e-01 -5.216331034898757935e-02 -1.511297672986984253e-01 -3.247886896133422852e-02 -3.753346577286720276e-02 -3.575941175222396851e-02 1.915317177772521973e-01
-1.126187038607895374e-03 -3.355915844440460205e-02 3.653962314128875732e-01 -3.728943467140197754e-01 7.419958710670471191e-02 -1.475902646780014038e-01 2.018016017973423004e-02 1.492817420512437820e-03 3.843652550131082535e-03 -2.198182642459869385e-01 -2.802418172359466553e-01 -3.261074721813201904e-01 9.187261015176773071e-02 6.144197657704353333e-02 2.791582345962524414e-01 -5.962519720196723938e-02 -1.555731743574142456e-01 -1.938525587320327759e-02 5.948902107775211334e-03 -2.910154685378074646e-02 -7.776167988777160645e-02 -2.081774026155471802e-01 1.530492007732391357e-01 2.258053272962570190e-01 2.446028143167495728e-01 2.275351732969284058e-01 -8.913165889680385590e-03 7.378671318292617798e-02 -5.765452235937118530e-02 1.466008722782135010e-01 -8.592913858592510223e-03 -2.835827171802520752e-01
1.246172841638326645e-02 2.766589224338531494e-01 8.994802087545394897e-02 9.460634738206863403e-02 5.732880905270576477e-02 -8.117486536502838135e-02 -2.148537933826446533e-01 1.962525583803653717e-02 -1.584482789039611816e-01 -2.865212857723236084e-01 -2.643325328826904297e-01 1.044691447168588638e-02 -8.054360747337341309e-02 8.661120384931564331e-02 6.760618090629577637e-02 -3.887713551521301270e-01 1.578218676149845123e-02 -8.096893131732940674e-02 8.882965892553329468e-02 1.190111264586448669e-01 -3.311909735202789307e-01 6.102982535958290100e-02 -3.542315363883972168e-01 1.606552302837371826e-01 -1.528670936822891235e-01 -2.405164986848831177e-01 2.895265519618988037e-01 1.070625185966491699e-01 -1.426779776811599731e-01 5.445848777890205383e-02 -1.405068207532167435e-02 -9.680112451314926147e-02
-1.433500498533248901e-01 2.259557098150253296e-01 6.098771467804908752e-02 -3.555859997868537903e-02 -1.647475361824035645e-01 -1.325942277908325195e-01 -6.933328509330749512e-02 -1.221300661563873291e-01 -6.940861791372299194e-02 -2.565735876560211182e-01 -1.606778427958488464e-02 -3.095677495002746582e-01 5.761854816228151321e-03 -1.375885009765625000e-01 7.464917004108428955e-02 -3.475305736064910889e-01 -4.170231148600578308e-02 -1.593940109014511108e-01 -8.552320301532745361e-02 -5.216257646679878235e-02 1.176747083663940430e-01 3.113058507442474365e-01 -1.645969301462173462e-01 -1.268034577369689941e-01 1.412145048379898071e-01 -2.157017886638641357e-01 8.937435597181320190e-02 1.708087623119354248e-01 -1.995611190795898438e-02 3.200133442878723145e-01 -3.003417551517486572e-01 2.432254850864410400e-01
1.408879607915878296e-01 4.087428003549575806e-02 1.443629711866378784e-01 2.288092374801635742e-01 -8.180189877748489380e-02 -2.090453356504440308e-01 1.440733671188354492e-01 -9.744466096162796021e-02 -2.796247005462646484e-01 -1.801830679178237915e-01 -5.677939951419830322e-02 -5.732360482215881348e-02 2.464873790740966797e-01 1.122591048479080200e-01 2.745023928582668304e-02 -3.806283771991729736e-01 2.604742348194122314e-01 -2.305390536785125732e-01 -4.688438773155212402e-02 1.047735139727592468e-01 4.842922464013099670e-02 9.374936670064926147e-02 -1.225419938564300537e-01 -1.325250975787639618e-02 3.144797980785369873e-01 1.287710517644882202e-01 5.660834163427352905e-02 6.553769856691360474e-02 -4.765379801392555237e-02 3.963784575462341309e-01 -1.449908167123794556e-01 1.568456739187240601e-01
-7.599217444658279419e-02 2.033588849008083344e-02 1.747462712228298187e-02 -1.147749200463294983e-01 -4.464566707611083984e-02 -7.821696251630783081e-02 -1.013047024607658386e-01 1.855487003922462463e-02 1.567082293331623077e-02 -1.729627996683120728e-01 -1.047506034374237061e-01 -7.170196622610092163e-02 1.639907360076904297e-01 4.034426808357238770e-02 9.892088174819946289e-02 -1.268292516469955444e-01 -2.198750376701354980e-01 -4.496773183345794678e-01 2.651512026786804199e-01 3.700862824916839600e-02 -3.170805275440216064e-01 -1.848472058773040771e-01 -1.067953929305076599e-01 3.226990103721618652e-01 -2.762281522154808044e-02 9.854433685541152954e-02 -1.969497799873352051e-01 1.367380768060684204e-01 -2.745716571807861328e-01 2.522067427635192871e-01 -2.650003135204315186e-01 1.062365695834159851e-01
1.420969069004058838e-01 -3.132157772779464722e-02 3.501377254724502563e-02 -2.521907724440097809e-02 -2.911708056926727295e-01 1.473996341228485107e-01 -1.596081703901290894e-01 1.635602861642837524e-02 -2.897906005382537842e-01 -1.476680487394332886e-01 -3.395979404449462891e-01 -1.326840072870254517e-01 -1.208862569183111191e-02 -5.344767589122056961e-03 3.352872431278228760e-01 -2.836634218692779541e-01 -8.680503815412521362e-02 -1.604365408420562744e-01 1.488852053880691528e-01 -7.542604953050613403e-02 2.469540387392044067e-02 3.088644519448280334e-02 -1.258754637092351913e-02 -1.459066718816757202e-01 2.119164019823074341e-01 -1.445026993751525879e-01 1.417870372533798218e-01 1.749152243137359619e-01 -3.453642129898071289e-01 -1.889965385198593140e-01 -4.872174561023712158e-02 2.343976050615310669e-01
1.382729560136795044e-01 -6.471417099237442017e-02 3.421427309513092041e-01 -2.842171490192413330e-01 1.691377162933349609e-01 -9.383534640073776245e-02 -3.610196709632873535e-02 -1.993147283792495728e-01 -8.093366771936416626e-02 -2.697835266590118408e-01 -3.029147684574127197e-01 1.357144117355346680e-01 2.142986357212066650e-01 -1.688013225793838501e-01 -4.182128235697746277e-03 2.681818790733814240e-02 -5.827046558260917664e-02 -6.352758966386318207e-03 -1.689881831407546997e-01 1.044910550117492676e-01 -2.233722507953643799e-01 -1.368914842605590820e-01 -4.331125319004058838e-02 1.110465228557586670e-01 3.656832873821258545e-01 4.513693973422050476e-02 1.372240036725997925e-01 2.319680899381637573e-01 -1.962563246488571167e-01 6.498456001281738281e-03 2.333054244518280029e-01 9.274373948574066162e-02
-2.262615561485290527e-01 -1.989933401346206665e-01 4.461559057235717773e-01 -1.057517081499099731e-01 3.661853075027465820e-02 -6.749005615711212158e-02 -3.857718035578727722e-02 -1.661460250616073608e-01 -3.076530992984771729e-02 -3.762359917163848877e-01 -1.977086365222930908e-01 -9.193012863397598267e-02 -4.137854650616645813e-02 9.257220476865768433e-02 -1.873948723077774048e-01 -2.110943198204040527e-01 -9.678694605827331543e-02 -2.590352296829223633e-01 -1.102001965045928955e-01 5.027051270008087158e-02 6.747919321060180664e-02 4.246703814715147018e-03 -1.918128281831741333e-01 1.341045945882797241e-01 -5.881229788064956665e-02 7.619921863079071045e-02 -9.460623562335968018e-02 -9.091399610042572021e-02 -1.280466169118881226e-01 3.182205855846405029e-01 -2.173789143562316895e-01 2.051842361688613892e-01
1.016136035323143005e-01 9.534865617752075195e-02 -9.109430015087127686e-02 -2.477425783872604370e-01 2.013212293386459351e-01 1.278051733970642090e-02 2.479073703289031982e-01 -7.318398356437683105e-02 4.781210795044898987e-02 -4.077871739864349365e-01 6.342628598213195801e-02 -3.308584690093994141e-01 1.140779778361320496e-01 -2.435898035764694214e-02 3.146553412079811096e-02 -4.363556206226348877e-02 -2.157443761825561523e-01 -1.208366528153419495e-01 1.406079530715942383e-01 8.066119253635406494e-02 -3.172321021556854248e-01 -1.163972448557615280e-02 -1.860391199588775635e-01 -4.937963187694549561e-02 2.647329270839691162e-01 1.253401953727006912e-02 5.446068942546844482e-03 2.452485449612140656e-02 -9.395830333232879639e-02 2.976724207401275635e-01 -1.690595448017120361e-01 2.875742018222808838e-01
9.324954450130462646e-02 6.160498782992362976e-02 -1.011373400688171387e-01 -3.823872283101081848e-02 2.916847467422485352e-01 4.331226274371147156e-02 1.549249049276113510e-02 3.264034166932106018e-02 1.223172396421432495e-01 -2.807559370994567871e-01 -1.420924663543701172e-01 -2.719742357730865479e-01 1.768903285264968872e-01 2.354349642992019653e-01 1.581136286258697510e-01 -1.044913381338119507e-01 5.492252530530095100e-04 -2.016694992780685425e-01 -1.375823020935058594e-01 2.968598902225494385e-01 -3.132028579711914062e-01 -3.100476861000061035e-01 -8.630225062370300293e-02 -2.365248650312423706e-02 2.002707868814468384e-02 1.100030988454818726e-01 -6.803502142429351807e-02 2.015401124954223633e-01 -2.151561528444290161e-01 1.623203605413436890e-01 5.066923797130584717e-02 3.066891133785247803e-01
-2.033797949552536011e-01 2.505924701690673828e-01 1.728866994380950928e-01 -1.162951886653900146e-01 1.040454655885696411e-01 1.570596247911453247e-01 -1.282221227884292603e-01 -2.523201704025268555e-01 1.325693574472097680e-06 -2.823080867528915405e-02 -9.899757057428359985e-02 -1.352435797452926636e-01 1.469958126544952393e-01 2.285816073417663574e-01 1.054674312472343445e-01 -2.815513312816619873e-01 -1.288360953330993652e-01 -4.039588943123817444e-02 -1.214414685964584351e-01 5.828096345067024231e-02 1.110174693167209625e-02 -2.150263190269470215e-01 -3.554205596446990967e-01 2.620813250541687012e-01 -3.142424225807189941e-01 -5.473911296576261520e-03 1.926204860210418701e-01 2.529954016208648682e-01 -7.778797298669815063e-02 7.491684705018997192e-02 1.914033144712448120e-01 -1.332458704710006714e-01
2.316405475139617920e-01 1.457540541887283325e-01 2.400341928005218506e-01 -3.447396457195281982e-01 1.824298053979873657e-01 -6.323556602001190186e-02 -8.103936910629272461e-02 -3.192169070243835449e-01 -4.625240340828895569e-02 -1.701870262622833252e-01 -2.753370106220245361e-01 -2.194850593805313110e-01 1.520414054393768311e-01 -2.143956273794174194e-01 1.979893893003463745e-01 5.407765507698059082e-03 -1.719828136265277863e-02 -7.204278558492660522e-02 -3.459824994206428528e-02 6.745136529207229614e-02 -1.459557563066482544e-01 8.443654328584671021e-02 -3.962891921401023865e-02 3.729783594608306885e-01 8.283043652772903442e-02 2.097549140453338623e-01 3.007030487060546875e-01 2.330303192138671875e-02 -7.109143584966659546e-02 9.571459889411926270e-02 -3.693295270204544067e-02 -4.172271490097045898e-02
6.040979176759719849e-02 3.331071231514215469e-03 -5.385705083608627319e-02 -2.564864158630371094e-01 1.075750216841697693e-01 -1.058435142040252686e-01 -1.275438666343688965e-01 -2.715577185153961182e-01 -1.514007449150085449e-01 -3.886015117168426514e-01 -1.229595467448234558e-01 -1.233335305005311966e-02 3.765801191329956055e-01 -1.517614424228668213e-01 -7.751157134771347046e-02 -2.759631909430027008e-02 -1.017607599496841431e-01 -3.710278272628784180e-01 2.161463201045989990e-01 -9.288378804922103882e-02 -1.114264782518148422e-02 -4.199520871043205261e-02 2.935098297894001007e-02 -2.342819795012474060e-02 3.743159174919128418e-01 -2.042153179645538330e-01 -3.352920711040496826e-02 2.139221578836441040e-01 -1.000767350196838379e-01 -2.859014645218849182e-02 -8.286107331514358521e-02 3.139414638280868530e-02
1.698470562696456909e-01 1.617599427700042725e-01 3.149547427892684937e-02 -2.264026552438735962e-01 2.807086706161499023e-01 -6.924151629209518433e-02 -4.171583056449890137e-02 -1.326312720775604248e-01 6.629363447427749634e-02 -2.119508683681488037e-01 -2.761329114437103271e-01 -1.573593914508819580e-01 -1.076830551028251648e-02 4.845132306218147278e-02 2.024143934249877930e-01 -2.217269986867904663e-01 6.853947043418884277e-02 1.241789571940898895e-02 -2.050197124481201172e-01 1.887994408607482910e-01 -3.199970722198486328e-01 -2.956497669219970703e-01 -2.200577855110168457e-01 4.435477405786514282e-02 4.681409895420074463e-02 3.243938088417053223e-01 1.535253599286079407e-02 5.388334020972251892e-02 -2.397396564483642578e-01 2.017102837562561035e-01 -5.600218102335929871e-02 1.108823493123054504e-01
1.966472268104553223e-01 1.815232485532760620e-01 -7.573235034942626953e-02 -1.235956326127052307e-01 1.998783797025680542e-01 -1.045708172023296356e-02 1.179467421025037766e-02 -9.136546403169631958e-02 -4.199314489960670471e-02 -1.847358644008636475e-01 -9.446264058351516724e-02 5.543128121644258499e-03 6.941715721040964127e-03 1.085102334618568420e-01 3.272088766098022461e-01 -2.553944289684295654e-01 1.687493026256561279e-01 -6.081040203571319580e-02 -1.555314213037490845e-01 1.207436546683311462e-01 -2.472984939813613892e-01 -3.186408877372741699e-01 -1.561304777860641479e-01 -1.090145856142044067e-02 -3.986945748329162598e-02 3.101392388343811035e-01 1.182712018489837646e-01 2.848904430866241455e-01 -3.365557491779327393e-01 1.730282753705978394e-01 -3.765496984124183655e-02 1.848803162574768066e-01
9.434968233108520508e-02 5.752525478601455688e-02 8.776903152465820312e-02 -6.534978002309799194e-02 -1.708454787731170654e-01 -7.979016751050949097e-03 -1.314078867435455322e-01 8.931143209338188171e-03 5.618143081665039062e-02 -4.075874090194702148e-01 -2.105178870260715485e-02 -2.101646214723587036e-01 -2.433674223721027374e-02 -9.318907558917999268e-02 3.219977393746376038e-02 -2.443815469741821289e-01 -2.721084952354431152e-01 -4.480507075786590576e-01 -2.287113294005393982e-02 4.542527720332145691e-02 -1.358040571212768555e-01 1.642483286559581757e-02 -2.660915851593017578e-01 2.502304613590240479e-01 1.452394872903823853e-01 -9.120544791221618652e-02 -1.781742870807647705e-01 -8.487433195114135742e-02 -1.479085087776184082e-01 3.023680746555328369e-01 -1.601587422192096710e-02 1.839815378189086914e-01
-1.484944969415664673e-01 1.616936773061752319e-01 -8.119779638946056366e-03 -9.627785533666610718e-02 1.221183985471725464e-01 3.848790656775236130e-03 -1.940672695636749268e-01 -3.107277154922485352e-01 1.610159277915954590e-01 -1.696843653917312622e-01 1.249689087271690369e-01 -1.690410971641540527e-01 -1.441178619861602783e-01 1.146956067532300949e-02 2.262219786643981934e-01 -3.235684037208557129e-01 -1.029956191778182983e-01 -4.460470974445343018e-01 -1.992307007312774658e-01 -1.687266677618026733e-01 -1.586679816246032715e-01 -6.729231029748916626e-02 -1.310563646256923676e-03 -1.321551948785781860e-01 -1.379916369915008545e-01 -9.667105972766876221e-02 7.202502340078353882e-02 3.055116534233093262e-01 -2.042737603187561035e-01 6.239566579461097717e-02 -8.301874250173568726e-02 -1.154074445366859436e-01
1.417314857244491577e-01 -2.308114916086196899e-01 -9.150970727205276489e-02 1.292357742786407471e-01 -1.288196444511413574e-01 9.070440381765365601e-02 -4.789711162447929382e-02 -9.130475670099258423e-02 -1.436675786972045898e-01 -3.443662524223327637e-01 -4.075013697147369385e-01 -9.204180538654327393e-02 -1.197385042905807495e-01 9.833303093910217285e-02 2.527088522911071777e-01 -3.075425922870635986e-01 -1.998078227043151855e-01 3.198385983705520630e-02 1.813330650329589844e-01 2.387311756610870361e-01 4.298341646790504456e-02 -1.571672782301902771e-02 -1.875160187482833862e-01 7.152375578880310059e-02 1.291684210300445557e-01 1.499696224927902222e-01 -5.075727123767137527e-03 2.011826187372207642e-01 -2.591854333877563477e-01 5.114369466900825500e-02 -2.060271203517913818e-01 -6.923129409551620483e-02
1.967367678880691528e-01 9.056305140256881714e-02 -2.818384673446416855e-03 -2.818488478660583496e-01 -1.392315030097961426e-01 -1.974925026297569275e-02 9.795232675969600677e-03 -2.000738680362701416e-01 -3.064643740653991699e-01 -3.222191929817199707e-01 -6.058689951896667480e-02 -5.105695128440856934e-01 4.419668391346931458e-02 1.170172467827796936e-01 -1.269165873527526855e-01 -9.108540415763854980e-02 -1.781685650348663330e-02 -1.975040733814239502e-01 1.491756439208984375e-01 5.860704183578491211e-02 8.255900442600250244e-02 4.544580355286598206e-02 -1.713973134756088257e-01 -3.271785378456115723e-02 1.675720810890197754e-01 -2.431034892797470093e-01 3.640297427773475647e-02 -3.937597572803497314e-02 3.480873070657253265e-03 1.631406992673873901e-01 -1.804259419441223145e-01 2.408709228038787842e-01
3.032692670822143555e-01 1.398021280765533447e-01 -1.633627265691757202e-01 -3.856918811798095703e-01 6.989896297454833984e-02 -3.377014771103858948e-02 9.877843409776687622e-02 -2.567566335201263428e-01 6.763955205678939819e-02 -4.196983873844146729e-01 -1.086664423346519470e-01 -2.417492121458053589e-01 2.051471322774887085e-01 3.509602323174476624e-02 1.016467288136482239e-01 -7.658548653125762939e-02 -1.993700861930847168e-01 -4.507996514439582825e-02 2.623044848442077637e-01 2.542537264525890350e-02 -2.484278380870819092e-01 -9.893590211868286133e-02 -9.315017610788345337e-02 -5.577094107866287231e-02 2.133957743644714355e-01 7.942341268062591553e-02 1.680124551057815552e-02 -8.797270059585571289e-02 -6.713592913001775742e-03 2.406081557273864746e-01 3.043186850845813751e-02 8.711515367031097412e-02
2.937510013580322266e-01 2.089006751775741577e-01 -1.146717090159654617e-02 -2.685991823673248291e-01 3.056439757347106934e-01 -1.016745790839195251e-01 -6.251670420169830322e-02 9.634391218423843384e-02 1.381836384534835815e-01 -2.513822019100189209e-01 -2.528208121657371521e-02 -2.192990034818649292e-01 1.787473559379577637e-01 7.956961542367935181e-02 3.855573385953903198e-02 -2.375985682010650635e-01 -2.044031955301761627e-02 -2.461297363042831421e-01 -1.167416647076606750e-01 7.603760063648223877e-02 -3.504433929920196533e-01 -1.720854640007019043e-01 4.749712068587541580e-03 -2.540238201618194580e-01 9.972402453422546387e-02 1.976678818464279175e-01 -1.339421123266220093e-01 1.905515044927597046e-01 -1.069530844688415527e-01 1.969093531370162964e-01 5.222194641828536987e-02 4.133907146751880646e-03
-7.308543473482131958e-02 2.035737484693527222e-01 -2.703025378286838531e-02 -2.873457968235015869e-01 -3.714605271816253662e-01 9.312659502029418945e-02 -2.140529006719589233e-01 -5.495674163103103638e-02 -5.947614088654518127e-02 -2.863656580448150635e-01 -1.761884242296218872e-01 -1.993573904037475586e-01 1.210949718952178955e-01 -9.876968711614608765e-02 -5.072784796357154846e-02 -3.724403679370880127e-01 1.369831562042236328e-01 -1.987420171499252319e-01 4.723407328128814697e-02 -1.245150715112686157e-01 -1.657109707593917847e-01 1.681946516036987305e-01 -2.190779596567153931e-01 2.321129292249679565e-01 5.505519732832908630e-02 9.424976259469985962e-02 1.063657999038696289e-01 6.821557879447937012e-02 -1.953673213720321655e-01 -1.225317493081092834e-01 -8.828521519899368286e-02 1.729561537504196167e-01
-2.166418917477130890e-02 -4.984255135059356689e-02 2.881888486444950104e-02 9.110463410615921021e-02 -1.017661169171333313e-01 -1.414802521467208862e-01 -1.999660134315490723e-01 -3.908187448978424072e-01 -1.046347394585609436e-01 -1.530089825391769409e-01 -1.604651659727096558e-02 -1.773295104503631592e-01 2.000633478164672852e-01 -2.217469364404678345e-01 9.023976325988769531e-02 -3.063361346721649170e-01 -2.003088891506195068e-01 -3.082641959190368652e-01 -2.046911604702472687e-02 2.421251833438873291e-01 -1.027491092681884766e-01 6.114940345287322998e-02 -6.464568898081779480e-03 1.589748263359069824e-01 -6.943899393081665039e-02 -1.962390914559364319e-02 -9.062041342258453369e-02 1.298924237489700317e-01 -4.573262035846710205e-01 1.030865907669067383e-01 1.411482542753219604e-01 -6.146735325455665588e-02
2.043244093656539917e-01 2.861518561840057373e-01 2.014600038528442383e-01 -2.450336068868637085e-01 -8.298510801978409290e-04 -1.910529583692550659e-01 -2.066785693168640137e-01 1.146246492862701416e-01 -1.023183390498161316e-01 -9.569939225912094116e-02 -2.207480967044830322e-01 -7.243964076042175293e-02 1.890672594308853149e-01 -3.156806826591491699e-01 1.846015304327011108e-01 4.081309214234352112e-02 -1.369761377573013306e-01 5.601314082741737366e-02 -1.218191385269165039e-01 1.389314085245132446e-01 -2.425771355628967285e-01 -8.382768929004669189e-02 -8.581850677728652954e-02 1.966718584299087524e-01 1.222061738371849060e-01 1.619253754615783691e-01 1.917448192834854126e-01 1.575920730829238892e-01 -3.359786868095397949e-01 2.060979306697845459e-01 -1.119525432586669922e-01 5.617617163807153702e-03
-8.188170939683914185e-02 7.739145308732986450e-02 4.188562631607055664e-01 -1.152681484818458557e-01 -3.575472533702850342e-02 -3.186365589499473572e-02 -1.179643347859382629e-01 6.055982410907745361e-02 -1.528389900922775269e-01 -1.174672618508338928e-01 -2.000217139720916748e-01 -2.616231143474578857e-01 -7.334083784371614456e-03 -1.066449061036109924e-01 4.027284085750579834e-01 -2.232529520988464355e-01 -7.189413905143737793e-02 -2.123115956783294678e-01 1.928761303424835205e-01 6.893615424633026123e-02 7.712148874998092651e-02 -6.666003912687301636e-02 -7.561556249856948853e-02 9.240186214447021484e-02 1.527165174484252930e-01 -4.387215524911880493e-02 3.386554718017578125e-01 -9.841256588697433472e-02 -3.451227396726608276e-02 2.403050512075424194e-01 -2.896776199340820312e-01 1.770191825926303864e-02
1.652041375637054443e-01 -3.063424862921237946e-02 4.517501965165138245e-02 -1.798841506242752075e-01 1.844601780176162720e-01 1.382142901420593262e-01 1.653065532445907593e-01 -1.993307769298553467e-01 -7.567410916090011597e-02 -3.174193575978279114e-02 1.909291148185729980e-01 -6.063278391957283020e-02 2.328859865665435791e-01 -1.179542988538742065e-01 2.014674693346023560e-01 -3.432610034942626953e-01 9.420198388397693634e-03 -1.340883970260620117e-01 6.974299997091293335e-02 1.364735960960388184e-01 2.278089970350265503e-01 4.337207064963877201e-04 -1.671222299337387085e-01 -1.736868731677532196e-02 4.103727936744689941e-01 2.285962253808975220e-01 -7.326605916023254395e-02 1.156351640820503235e-01 -3.213613331317901611e-01 1.713042259216308594e-01 2.235614657402038574e-01 8.123151026666164398e-03
-1.406715661287307739e-01 -1.929711364209651947e-02 -1.260413695126771927e-02 4.052044358104467392e-03 -2.876339107751846313e-02 -1.056621372699737549e-01 -1.446920931339263916e-01 -4.333803057670593262e-02 1.064051873981952667e-02 -2.635274231433868408e-01 -2.184707820415496826e-01 -4.705105721950531006e-01 7.815680652856826782e-02 9.792436659336090088e-02 3.664044141769409180e-01 -5.937717854976654053e-02 -2.996647953987121582e-01 -8.323730900883674622e-03 7.039758563041687012e-02 -4.782082885503768921e-02 -2.220412157475948334e-02 3.297219574451446533e-01 -2.954526543617248535e-01 -2.925331518054008484e-02 7.995419204235076904e-02 1.117552816867828369e-01 -7.991351187229156494e-03 6.824483722448348999e-02 -1.855583935976028442e-01 3.118044137954711914e-01 -1.265439391136169434e-02 -5.317422002553939819e-02
-2.726183235645294189e-01 1.601573228836059570e-01 1.664985716342926025e-01 6.329569965600967407e-03 3.299095854163169861e-02 2.252672053873538971e-02 8.938684314489364624e-02 -4.323855042457580566e-01 6.347330287098884583e-03 -6.915547698736190796e-02 -5.738635547459125519e-03 -1.421396713703870773e-02 9.209596365690231323e-02 1.259183287620544434e-01 2.690521301701664925e-03 -4.441933333873748779e-01 -2.539020776748657227e-01 -9.049893170595169067e-02 -8.832613378763198853e-02 1.171036064624786377e-01 -1.251961439847946167e-01 -2.079075127840042114e-01 -3.051154613494873047e-01 1.260160207748413086e-01 -1.181900724768638611e-01 9.492584317922592163e-02 2.872342765331268311e-01 1.660903096199035645e-01 -1.899040192365646362e-01 2.791482955217361450e-02 1.229031011462211609e-01 -4.416626319289207458e-02
-1.782814264297485352e-01 1.067420747131109238e-02 -2.222873084247112274e-02 4.562910646200180054e-02 1.464332044124603271e-01 -1.471799165010452271e-01 -2.173691093921661377e-01 -9.822940826416015625e-02 -1.738122999668121338e-01 -1.339139044284820557e-01 -7.670190930366516113e-02 -6.889279186725616455e-02 7.535263150930404663e-02 6.785386055707931519e-02 2.078234553337097168e-01 -1.730666905641555786e-01 -1.716978102922439575e-01 -5.491619184613227844e-02 2.494439333677291870e-01 3.339467942714691162e-02 -3.486915528774261475e-01 7.966782897710800171e-02 -2.584672570228576660e-01 8.312425017356872559e-02 3.240773975849151611e-01 -2.984578311443328857e-01 3.489647060632705688e-02 2.838255465030670166e-01 -2.879845798015594482e-01 1.988402307033538818e-01 1.607097685337066650e-01 -4.081276059150695801e-02
2.697056233882904053e-01 -6.763584166765213013e-02 -1.181265935301780701e-01 -2.738496363162994385e-01 3.774847984313964844e-01 1.210556030273437500e-01 -1.646630913019180298e-01 -2.024107724428176880e-01 -2.568787932395935059e-01 -7.746348530054092407e-02 -3.164957761764526367e-01 -1.561188548803329468e-01 -5.399263463914394379e-03 3.100737333297729492e-01 -7.913651317358016968e-02 -2.191018462181091309e-01 1.608470641076564789e-02 -2.405250072479248047e-01 1.846897453069686890e-01 2.217905372381210327e-01 1.041881181299686432e-02 -1.157718375325202942e-01 -7.345546782016754150e-02 5.965477973222732544e-02 1.025859415531158447e-01 2.756259031593799591e-02 -9.497280418872833252e-02 1.335648596286773682e-01 -1.363935917615890503e-01 1.559985727071762085e-01 -7.032889127731323242e-02 1.078158617019653320e-01
1.925212591886520386e-01 1.682633310556411743e-01 4.190666601061820984e-03 -1.830041706562042236e-01 2.427061498165130615e-01 -1.876353868283331394e-03 -1.155101414769887924e-02 -6.919585913419723511e-02 1.603980362415313721e-01 -3.465274870395660400e-01 3.670440241694450378e-02 -1.313766688108444214e-01 6.928964704275131226e-02 1.959303170442581177e-01 1.242429688572883606e-01 -2.699581682682037354e-01 5.540658533573150635e-02 -1.174647212028503418e-01 -8.561000227928161621e-02 2.525048255920410156e-01 -3.939582705497741699e-01 -2.557042539119720459e-01 -3.949067741632461548e-02 -1.091679781675338745e-01 -3.763363510370254517e-02 1.202698126435279846e-01 -1.314782723784446716e-02 2.643047273159027100e-01 -1.988506317138671875e-01 2.647676467895507812e-01 -2.293421700596809387e-02 1.525233089923858643e-01
-2.470329590141773224e-02 2.845315933227539062e-01 -2.695243805646896362e-02 1.431625485420227051e-01 2.879730463027954102e-01 -3.268505036830902100e-01 1.102891042828559875e-01 -9.871167689561843872e-02 3.060630336403846741e-02 3.882158175110816956e-02 -8.548542112112045288e-02 -4.640902578830718994e-02 -5.777183547616004944e-02 -6.227739155292510986e-02 2.122295498847961426e-01 -3.946782946586608887e-01 -1.350482255220413208e-01 -1.562848091125488281e-01 1.129974029026925564e-03 -1.333661377429962158e-02 2.004083096981048584e-01 -1.885892748832702637e-01 -2.301628291606903076e-01 1.871008276939392090e-01 -3.519979864358901978e-02 -5.636022891849279404e-03 2.241139113903045654e-01 2.622847557067871094e-01 -2.030459195375442505e-01 2.959387004375457764e-01 -9.950581192970275879e-02 -7.441218011081218719e-03
1.934701353311538696e-01 9.118233621120452881e-02 -3.576226532459259033e-02 -3.010877370834350586e-01 3.239898383617401123e-01 5.329249799251556396e-02 6.673832237720489502e-02 -1.753097921609878540e-01 4.443675279617309570e-02 -1.781573444604873657e-01 -1.020453870296478271e-01 -1.657792031764984131e-01 1.095538437366485596e-01 1.631932407617568970e-01 4.042546264827251434e-03 -2.323464304208755493e-01 -4.801130667328834534e-02 -1.096349582076072693e-01 -1.541832685470581055e-01 1.575117409229278564e-01 -4.099964797496795654e-01 -1.653432697057723999e-01 -1.835603415966033936e-01 -1.789417862892150879e-01 1.394802182912826538e-01 1.898974031209945679e-01 -5.158563330769538879e-02 1.979588419198989868e-01 -1.520581543445587158e-01 2.651402056217193604e-01 -1.353762149810791016e-01 1.480188816785812378e-01
-1.276341974735260010e-01 1.876890659332275391e-02 2.214048616588115692e-02 1.602010242640972137e-02 1.853884011507034302e-01 1.243044584989547729e-01 -1.461669895797967911e-02 -1.313487142324447632e-01 -1.973592191934585571e-01 6.942316144704818726e-02 -3.816706240177154541e-01 -8.054823428392410278e-02 3.023353517055511475e-01 -1.236453130841255188e-01 -5.339524894952774048e-02 -3.974914252758026123e-01 -1.249926313757896423e-01 -2.973040565848350525e-02 -3.013981692492961884e-02 -1.799537539482116699e-01 -1.011576652526855469e-01 -1.333690136671066284e-01 -2.549326121807098389e-01 1.205806285142898560e-01 -1.819759607315063477e-01 -1.177409738302230835e-01 2.144755572080612183e-01 1.775010526180267334e-01 -3.245459794998168945e-01 7.517623901367187500e-02 -1.421741768717765808e-02 -2.425496131181716919e-01
2.127482295036315918e-01 7.719604671001434326e-02 2.237441390752792358e-01 -1.188075393438339233e-01 3.269939124584197998e-02 8.717702329158782959e-02 -7.569584250450134277e-02 -1.432821452617645264e-01 1.068745329976081848e-01 -1.598170548677444458e-01 -2.669965922832489014e-01 -1.070262119174003601e-01 5.417827144265174866e-02 9.102301299571990967e-02 -2.160247787833213806e-02 -2.984167076647281647e-02 -3.824850618839263916e-01 -1.718135029077529907e-01 -1.194214448332786560e-01 -8.562409132719039917e-02 -1.941988021135330200e-01 4.866926744580268860e-02 -2.707811295986175537e-01 -2.251383215188980103e-01 3.520702123641967773e-01 -2.930763736367225647e-02 -2.751192776486277580e-03 4.170267283916473389e-01 -2.677496988326311111e-03 9.187018871307373047e-02 1.524203084409236908e-02 2.201829850673675537e-01
6.216578558087348938e-02 2.605441212654113770e-01 -5.650033801794052124e-02 -1.161677613854408264e-01 -5.245781317353248596e-02 1.569897234439849854e-01 -2.442859858274459839e-01 6.234094966202974319e-03 2.641277909278869629e-01 -2.664047777652740479e-01 -8.364842832088470459e-02 -6.659252196550369263e-02 1.180991306900978088e-01 -8.431372232735157013e-03 7.453121989965438843e-02 -5.525070428848266602e-01 9.846913814544677734e-02 7.251735776662826538e-02 1.283299624919891357e-01 2.096987515687942505e-01 1.070283800363540649e-01 7.118380069732666016e-02 -2.913554608821868896e-01 4.124142602086067200e-02 1.225300431251525879e-01 -3.761809319257736206e-02 1.151342242956161499e-01 2.108111977577209473e-01 -4.697987064719200134e-02 1.421790719032287598e-01 -1.976792328059673309e-02 -2.683318257331848145e-01
-5.551777034997940063e-02 -3.004171326756477356e-02 3.449301719665527344e-01 -2.143017351627349854e-01 -2.133438736200332642e-02 -9.680286794900894165e-02 -1.048553436994552612e-01 -1.297799497842788696e-01 -1.608944833278656006e-01 -9.916502982378005981e-02 -1.457199752330780029e-01 -2.302330285310745239e-01 -2.476321766152977943e-03 1.276578940451145172e-02 4.374923557043075562e-02 -2.967906594276428223e-01 2.277144938707351685e-01 -3.470131456851959229e-01 1.295303702354431152e-01 1.260170638561248779e-01 -8.315261453390121460e-02 -1.543488204479217529e-01 -1.642636395990848541e-02 1.013029441237449646e-01 7.457407563924789429e-02 3.234849572181701660e-01 2.617863006889820099e-02 1.665231883525848389e-01 2.654793560504913330e-01 2.180969864130020142e-01 -2.991465926170349121e-01 -3.107773512601852417e-02
3.997934758663177490e-01 2.533574700355529785e-01 5.469020456075668335e-02 -2.611037716269493103e-02 -3.067777259275317192e-03 -7.438203692436218262e-02 -2.115720808506011963e-01 9.556930512189865112e-02 -1.867866814136505127e-01 -1.331061869859695435e-01 -1.133972480893135071e-01 -2.108325958251953125e-01 2.902958691120147705e-01 5.610206723213195801e-02 2.147920727729797363e-01 -1.365427821874618530e-01 4.199666157364845276e-02 -3.236846625804901123e-01 1.693463176488876343e-01 -2.013755440711975098e-01 5.724744498729705811e-02 -1.962661445140838623e-01 -8.370030671358108521e-02 6.787977367639541626e-02 -1.288372427225112915e-01 -3.858651965856552124e-02 1.663607954978942871e-01 2.071741409599781036e-02 -3.333126008510589600e-02 3.221646323800086975e-02 2.284758239984512329e-01 3.478928506374359131e-01
-1.873310059309005737e-01 1.536642163991928101e-01 2.990857064723968506e-01 -4.302424564957618713e-02 1.643992066383361816e-01 2.422640845179557800e-02 1.417029947042465210e-01 1.093989238142967224e-02 -1.450533866882324219e-01 -7.548134028911590576e-02 -2.696899473667144775e-01 -1.472637653350830078e-01 3.920944035053253174e-02 3.563600592315196991e-03 1.954711973667144775e-01 -3.289667367935180664e-01 -1.526784151792526245e-01 8.430087566375732422e-02 -7.549977302551269531e-02 2.046595662832260132e-01 7.013385742902755737e-02 -3.311347365379333496e-01 -4.566331803798675537e-01 1.037132591009140015e-01 -1.685732454061508179e-01 -1.239075362682342529e-01 1.293918490409851074e-01 1.711419969797134399e-01 -9.344107657670974731e-02 9.320802241563796997e-02 -8.698450028896331787e-02 -8.007901906967163086e-02
1.918116211891174316e-02 1.203162744641304016e-01 -5.740826949477195740e-02 -9.133202582597732544e-02 3.043004572391510010e-01 -1.100800782442092896e-01 -1.217582747340202332e-01 -6.032791361212730408e-02 1.032325252890586853e-01 -2.214445024728775024e-01 -2.222335934638977051e-01 -1.220551207661628723e-01 5.316773056983947754e-01 -1.396094635128974915e-02 1.955380886793136597e-01 -2.788623273372650146e-01 8.898722380399703979e-02 -1.630471497774124146e-01 1.352692693471908569e-01 -8.366419374942779541e-02 -6.837356835603713989e-02 -1.006123870611190796e-01 8.140286803245544434e-02 -1.625468134880065918e-01 -1.187931075692176819e-01 -1.360915452241897583e-01 -2.427758574485778809e-01 2.684743702411651611e-01 1.215083897113800049e-01 1.651944369077682495e-01 -4.249930009245872498e-02 1.110209152102470398e-01
1.082439646124839783e-01 1.778516918420791626e-01 -6.562702357769012451e-02 7.135055959224700928e-02 -8.237455785274505615e-02 -1.451037824153900146e-01 1.431758254766464233e-01 -1.286284625530242920e-01 5.117705091834068298e-03 -2.211193293333053589e-01 -7.096103578805923462e-02 -2.566285133361816406e-01 2.919162809848785400e-01 -7.288274168968200684e-02 2.192857563495635986e-01 -2.711139321327209473e-01 -1.018292363733053207e-02 -1.603339612483978271e-01 -1.442895829677581787e-01 8.034270256757736206e-03 -3.230914101004600525e-02 -3.809554874897003174e-01 -1.441916078329086304e-01 -2.365843355655670166e-01 1.098849996924400330e-01 -2.082293480634689331e-01 7.899045944213867188e-03 8.845483511686325073e-02 2.615041099488735199e-02 4.455818533897399902e-01 -1.289309859275817871e-01 -4.048696160316467285e-02
1.446777731180191040e-01 1.801016628742218018e-01 1.740650460124015808e-02 -1.583966761827468872e-01 1.383723020553588867e-01 -2.780396305024623871e-02 5.180370435118675232e-02 -9.994690120220184326e-02 2.778162434697151184e-02 5.195694975554943085e-04 -2.613031566143035889e-01 -3.760655224323272705e-01 3.998347744345664978e-02 -3.059599734842777252e-02 7.355530560016632080e-02 -3.524742424488067627e-01 -2.860040664672851562e-01 -5.635319650173187256e-02 2.256226912140846252e-02 -2.561214566230773926e-01 7.754160091280937195e-03 -1.591017544269561768e-01 1.446226388216018677e-01 4.903788492083549500e-02 1.776398569345474243e-01 -2.151097655296325684e-01 1.935647726058959961e-01 3.764700889587402344e-01 -4.696652293205261230e-02 8.799034357070922852e-02 8.162542432546615601e-02 2.693979740142822266e-01
1.711526960134506226e-01 1.323272287845611572e-02 2.406248077750205994e-02 -5.700267478823661804e-02 5.816045403480529785e-02 1.050807014107704163e-01 9.418731927871704102e-02 -1.320085227489471436e-01 -1.847391724586486816e-01 -2.930995821952819824e-01 1.391797214746475220e-01 -1.487691849470138550e-01 2.067404836416244507e-01 -1.070754751563072205e-01 1.023709475994110107e-01 -1.093870624899864197e-01 -1.561188511550426483e-02 -3.783338069915771484e-01 2.127513736486434937e-01 1.050147190690040588e-01 9.675360471010208130e-02 1.176592987030744553e-02 1.537925004959106445e-01 -5.988374352455139160e-02 -4.271436855196952820e-02 5.000114068388938904e-02 6.190549582242965698e-02 4.586103260517120361e-01 -8.794312179088592529e-02 2.988942563533782959e-01 2.879398465156555176e-01 -2.300416827201843262e-01
1.142749283462762833e-02 1.182554215192794800e-01 -8.789488673210144043e-02 -1.310221105813980103e-01 -1.956418156623840332e-01 2.322082966566085815e-01 -2.151115834712982178e-01 -1.195380836725234985e-01 3.458069562911987305e-01 -4.133850336074829102e-01 4.148173611611127853e-03 -2.412993833422660828e-02 7.379594445228576660e-02 -4.013714846223592758e-03 1.486319899559020996e-01 -4.421530663967132568e-01 -1.353379487991333008e-01 -4.175970330834388733e-02 -8.635284379124641418e-03 8.894576877355575562e-02 9.210249036550521851e-02 1.579282730817794800e-01 -2.408281266689300537e-01 1.769374012947082520e-01 -2.818684466183185577e-02 9.144695103168487549e-02 1.688686013221740723e-01 2.670412659645080566e-01 -4.072077944874763489e-02 8.655250072479248047e-02 1.024323701858520508e-01 -1.212858632206916809e-01
5.585214495658874512e-02 2.802085876464843750e-01 -4.392158240079879761e-02 -3.053329586982727051e-01 1.170912533998489380e-01 1.749931871891021729e-01 -2.139733284711837769e-01 2.643463434651494026e-03 -1.211724355816841125e-01 -1.995427161455154419e-01 -3.517946302890777588e-01 -1.336883455514907837e-01 1.766709834337234497e-01 -4.076287522912025452e-02 -1.107123047113418579e-01 -1.494502872228622437e-01 1.424357742071151733e-01 -9.114128351211547852e-02 6.846337020397186279e-02 6.884241849184036255e-02 -1.169332582503557205e-02 -1.903727799654006958e-01 -8.575215190649032593e-02 -1.718292683362960815e-01 2.164712250232696533e-01 2.879752516746520996e-01 -1.536065340042114258e-01 1.859139353036880493e-01 -3.387063443660736084e-01 1.524136811494827271e-01 8.442594110965728760e-02 1.586698293685913086e-01
-6.318578496575355530e-03 2.975839674472808838e-01 3.224788308143615723e-01 -1.157518252730369568e-01 -1.811651885509490967e-01 -1.635828018188476562e-01 -1.105134189128875732e-01 1.458452045917510986e-01 -2.311668694019317627e-01 -2.486340999603271484e-01 -9.448066353797912598e-02 -4.748242720961570740e-02 -1.926237493753433228e-01 5.055592581629753113e-02 9.165095537900924683e-02 -3.651038706302642822e-01 -6.012605130672454834e-02 -1.479804962873458862e-01 1.554891616106033325e-01 2.764021418988704681e-02 3.110988065600395203e-02 -2.698713541030883789e-01 -2.573224008083343506e-01 5.855332128703594208e-03 2.283899784088134766e-01 -1.003360673785209656e-01 2.460274659097194672e-02 4.280883818864822388e-02 -4.878393188118934631e-02 9.121225774288177490e-02 -3.534298539161682129e-01 4.866890236735343933e-02
1.124835573136806488e-02 -1.123440638184547424e-01 2.645937800407409668e-01 -1.811769008636474609e-01 1.442995574325323105e-02 4.224607720971107483e-02 4.591970145702362061e-02 -2.804734408855438232e-01 -1.322636567056179047e-02 -2.047637850046157837e-01 -1.493676602840423584e-01 -1.856854557991027832e-01 2.127050012350082397e-01 -3.445255383849143982e-02 1.483655869960784912e-01 -2.586278021335601807e-01 -2.463821023702621460e-01 -4.479479417204856873e-02 -9.379620850086212158e-02 -5.062797572463750839e-03 -5.143300443887710571e-02 2.218007892370223999e-01 6.808198243379592896e-02 1.695982962846755981e-01 2.092728763818740845e-01 -3.726080358028411865e-01 1.978240460157394409e-01 3.417954146862030029e-01 -2.359703369438648224e-02 6.499350816011428833e-02 6.189642474055290222e-02 2.518935501575469971e-01
-6.745706498622894287e-02 -4.872651398181915283e-02 -3.386843204498291016e-02 -1.210620105266571045e-01 2.654998190701007843e-02 1.564593315124511719e-01 -2.276433408260345459e-01 -8.558443933725357056e-02 -1.352064013481140137e-01 -4.602442979812622070e-01 -2.685694023966789246e-02 1.430551707744598389e-01 -1.295754406601190567e-02 -2.563297152519226074e-01 -1.112991496920585632e-01 -1.275717318058013916e-01 -8.488917350769042969e-02 -4.319750368595123291e-01 6.817932426929473877e-02 4.126241430640220642e-02 -5.456124991178512573e-02 -1.182442680001258850e-01 -1.195062696933746338e-01 -2.695454061031341553e-01 -1.698157340288162231e-01 5.225491151213645935e-02 2.928495407104492188e-01 2.883413136005401611e-01 -2.704808115959167480e-02 8.152589946985244751e-02 1.216915845870971680e-01 1.428423970937728882e-01
1.182427555322647095e-01 1.604982465505599976e-02 -2.050958573818206787e-01 7.156388461589813232e-02 -4.029874131083488464e-02 2.471734285354614258e-01 -3.539469465613365173e-02 6.304755806922912598e-02 9.611852467060089111e-02 -2.463904023170471191e-01 -2.577378749847412109e-01 -1.859847903251647949e-01 -1.306916028261184692e-01 -1.425251364707946777e-01 1.488352715969085693e-01 -3.863228559494018555e-01 -2.793534994125366211e-01 -1.123209819197654724e-01 -1.552698165178298950e-01 1.013622581958770752e-01 1.865708678960800171e-01 -3.157215416431427002e-01 -2.653641700744628906e-01 7.441896200180053711e-02 2.906274981796741486e-02 7.628602534532546997e-02 1.560611724853515625e-01 8.456458896398544312e-02 -3.271413147449493408e-01 7.289225608110427856e-02 -2.236998081207275391e-02 -6.620910018682479858e-02
[truncated: 3,277,241 more chars]
